# Supplementary material for: Towards a molecular picture of the archaeal cell surface
Source: Nat Commun. 2024 Nov 29;15:10401. doi: 10.1038/s41467-024-53986-9 (PMC11607397; doi:10.1038/s41467-024-53986-9)
Supplement: Supplementary file 5 — Supplementary Dataset 1 [file 41467_2024_53986_MOESM5_ESM.zip › Archaellum_Homologues_2024/SiRe_0124_Sulfolobus_islandicus/SiRe_0124_Sulfolobus_islandicus_95109_env/bfd.mgnify30.metaeuk30.smag30.a3m]

>101
MNTKKMLKEYNKKVKRKGLAGLDTAIILIAFIITASVLAYVAINMGLFVTQKAKSTINKGEETASTALTLSGSVLYAVNYPSNTRSYWIYFTVSPSSGVSSVELSPSTTAISFTASAEGISYSNIYEYTLLTVSPSELANQVYANGQYLDLVNQQTNAGQTYVYYPNPYYALLALNYTLSKIDKVSPSPLYITTTTPSSATQIYPFLAHDNMFTFTLNISGTLVTYYAFVNQTFAFTYPVAGDPLIGSAIAPAGSVIGVMILFGPDLGSHVFQYQTITIQITPNIGSPLTISEYVYQPEGSVSVIG
>8450|scaffold15450_1|-47|01	384	0.993	4.489E-116	0	305	306	7	312	313
MNTKKMLKEYNKKVKRKGLAGLDTAIILIAFIITASVLAYVAINMGLFVTQKAKSTINKGEETASTALTLSGSVLYAVNYPSNTQSYWIYFTVSPSSGVSSVELSPSTTAISFTASAEGISYSNIYEYTLLTVSPSELANQVYANGQYLDLVNQQTNAGQTYVYYPNPYYALLALNYTLSKIDKVSPSPLYITTTTPSSATQTYPFLAHDNMFTFTLNISGTLVTYYAFVNQTFAFTYPVAGDPLIGSAIAPAGSVIGVMILFGPDLGSHVFQYQTITIQITPNIGSPLTISEYVYQPEGSVSVIG
>D0KUW1	337	0.871	8.098E-100	4	305	306	7	309	310
----KMLKEYNKKVKRKGLAGLDTAIILIAFIITASVLAYVAINMGLFVTQKAKSTINKGEETASTALTLSGSVLYAVNYPLNTRSYWIYFTVSPSSGVSSVELSPTTTAISFTASAEGVTYSNIYKYTLLTVSPSELANVVYANGQYLDLVNQQTSAGQTYVYYPNPYYALLALNYTLYNYYLstKTPSPIFINSSI-LSLSSLPSWLKNDNSFTFTLNISGKLVTYYVFVNQTFAFTYPVAGDPLIGSAIAPAGSVIGVILLFGPDLGSHVFQYQTITIQITPNIGSPLTISEYIYQPEGSVSVIG
>A0A1C8ZU76	318	0.815	2.111E-93	0	305	306	0	305	306
MGFKKVIKEYNKKMKRKGLAGLDTAIILIAFIITASVLAYVAINMGLFVTQKAKSTIDKGEETASTALTLSGSVLYAVNYPSNSRSYWIYFTVSPSSGVSSVELSPATTAISFTASALGVAYSNIYKYTLLTVSPSEVNGVVYAAPQYLSLADQESSGGQTYVYYPNPYYALLALNYSLYQMvlsKQIKYSPLYIT-TTKSTSTQ--TWLTSDNVFQFTLNISGTLEIFYAYVNQTFAFTYPVAGDPLIGSAIAPAGSVIGVMILFGPDLGSHVFQYQTITIQISPNIGSPLTLSEYVYQPEGNVTVIG
>H2C431	293	0.707	1.138E-84	3	305	306	4	303	304
---KKVVQSYNRLVRRKGLAGLDTAIILIAFIITASVLAFVAINMGLFVTQKAKTTINKGEETASTALTVSSSVLYAVNYPTNSKSYWIYFTVSPTSGVSSVELDPATTGLSFVATQEGLTLSNIYKYTLLTvPNPGTLYSTV--SGSYLTLQNNVSSGGNTYVYYPNPYYALLALNETLGKNMK--NSPIYINYTAYTVQSPEPVWLKHDNNFTFTLTINGNTVKYYVFVNQTFAFSFPVAGDPLVGSAIAPAGSTIGFMILFGPNVGSHIFEYQTINIQITPNIGSPLTLSEYIYQPEGSVTSIG
>A4YGD6	288	0.686	4.924E-83	3	305	306	4	301	302
---RGLVQKYNKLVRRRGLAGLDTAIILIAFIITASVLAFVAINMGLFVTQKAKTTINKGEETASTALTVSSSVLYAVNYPSNTKSYWIYFTVSPTSGVSSVELDPATTGLSFIATEEGITLSNIYKYTLLTDTH---LTPVSASGYSLTLESNLTSGGNTYYYFSSPYLALLALNQSLSKVSG--HSPIYINYTSFSSTNPEPSWLKNDNNFTFTLTIAGQKVLYYVFINQTFAFSYPVAGDPLVGSAIAPAGSTVGFMILFGPNLGQHVFEYQTINIQITPNIGSPLTLSEYIYQPEGTVTAIG
>Q4J9K5	260	0.675	2.331E-73	9	305	306	2	303	304
---------YMKRRKTRGLAGLDTAIILIAFIITAAVLAYVAVNMGLFVTQKAKTTINKGEETASTALSLSGNVLYAVNYPTNTKSYWMYFTVSPSSGVSSVDLSPSTTAISFTAASRGVSLSNIYQFSLLSVLPSQVNNKVQVKLG-TSIINLTLafssnSAGQTYVYYSDPNYALLALNYTLGQEVKGgqlTSSPLYIISNT--SIVASKPWLKNDNVFTFNISVNGTEVEYYAYVNKTFAFTYPVSGFPLAGSDIAPAGSVIGVMILFGPGEATNVFQYETVTIQITPNIGSPLTISQYIYQPDGKVTVIG
>Laugrefbdmm110sn_1035136.scaffolds.fasta_scaffold254650_1	243	0.622	1.662E-67	7	305	306	15	290	291
-------RSVRSKKRKRGLAGLDTAIIMIAFIITASVLAYVAINMGLFVTQKAKTTIDQGEKTASTALTLSGAVLYAVNYPQNTKSYWIYFPVSPSAGVSSVDMSPQTTAISFIASTEGISLSNIYNASLLGIT--NPSALKYAN-------VSVAPSGQTYYSYSSPYAALLALNATK---------ALNKIFIVETSNT-APTGFSTANEFSF----SYGGTTYYAFVKSTFAFTYPIAGDPLVGSNIAPAGSTVGVMILFGSDIGSHVFQYETITMQITPNVGSPLTISQYIYQPSGNVSVIG
>SoiMetStandDraft_5_1073268.scaffolds.fasta_scaffold4838306_1	239	0.654	5.210E-66	2	305	306	0	291	292
--MKSLITRYNQKVKRRGLAGLDTAIILIAFIITASVLAYVAINMGLFVTQKAKTTISKGEETASTALTLSSSVLYAVNYPLNSLSYWIYFTVSPSSGISSVELSPQTTAISFTAASSGISLSNIYISTLLNVT---SVQPAFYNGYYTAylLTSSKSPNGQTYYYYANPYAAVLALaeqpGSSSYLVVSPNPS-TGATVTAPS---------APHNTFTFQYG----GVTYTAYILQTFAFTFPVAGDPLVGSAIAPAGSTIGVMILFGPN-ADQVYQYQTITIQITPNIGSPLTISQYVYQPQGNVSVIG
>18_taG_2_1085343.scaffolds.fasta_scaffold356379_1	231	0.601	2.730E-63	0	305	306	0	288	289
MNLKSAVKAYNRKMRRRGLAGLDTAIILIAFIITASVLAYVAVNMGLFVTQKAKSTITKGEETASTALTLSGSVLYSVNYPTDTQSYWIYFPVSPSSGVSSVELSPATTAISFTASSSGIQLSNIYALSLLAYASNSNLNSHNY-----TTVSNDTSGGQTYYYFSSPYAALVAIYN------------LNQTGTMPSAWNNYLEVSTAKPTVGSYFSFLYQGTTFYVKVLRTFAFTFPIAGFSLAGSYVAPAGSTIGVMVLFGPHVGSNVFQYQTVTVQITPNIGSPLTVSEYVYQPEGNVTIIG
>SRR5579875_411247	229	0.636	1.306E-62	12	305	306	8	275	276
------------KKRKKGLAGLDTAIILIAFIITASVLAYVAVSMGIFVTQKAKTTINKGEETASTALSITGNILYASNYPTDTYSYWIYFPVSPSSGVSSVQLSPSTTAISFEASAEGIVLTNIYNYTLLTVTSNP----------YLL---QQTSGNQVYYYYPSVYAAFLALQS----VVPKNIFSV-ASTTTPSSCTS----SSSANEFTFTY----QGTTYCATVSQDFAFTFPVAGDALVGSAIAPAGSTVGVVVLFGPSTGHNVFQYQTLTIAITPNIGSPLTVSQYVYQPDGSVSVIG
>MGYP000277023217	145	0.303	1.120E-33	11	199	306	0	202	211
-----------MKLRRKGVVGIESAIVLIAFVIVAAALAFVVLNMGFFTTQRSKQVISSGLGEASSALEIDGSIVAHVDT-SAKNITYIVIPVKLASGQHEVDLTPGKTTIAYWSPNKGIALTDIYNATLETGTYTDPSQVasemsPDENNTVLANIawvtninnDKVLDPGEKVFVVIKFYQSVQPKNYDTIkvEIRPPIGAPLTIERTVPASL----------------------------------------------------------------------------------------------------------
>5|scaffold255127_1|-76|00	144	0.281	2.076E-33	4	197	306	21	224	234
----KMYNKYFKH--EKGITGLETAIILIAFVVVAAVFAYTALSAGLFSTQKAQQAVYSGLQEAQSTLELRGSVIATAN-ASGESVQQISFVVSLVLGGDPIDFTPptaatdnggiaattstNKVVIKYIDDNQTIN--NLYWTFTPLGT-NNGNNLLEANEKFQITVGNSVTsqgGGNLIDALTTP---LTANKTFTLEVVTPSGAVLDIERTIPA------------------------------------------------------------------------------------------------------------
>MGYP000073584181	143	0.316	2.827E-33	15	206	306	17	207	209
---------------EKGITGLETAIVLIAFVVVSSVFAFSALSTGMFSSDKARETVTAGLAQTRASMQLKGSIIGTANaASSTGTMTTISFHVAQTAGGADVDLTPGTTTIRYTDENQHKLFSSTAGLTVTPVGGSDSDNLLEANEVYKIeLINLDTGLHDT----DNDTLktALGVNTTFTLELVPIKGSVLYLDRTTPVSMD-IINFL---------------------------------------------------------------------------------------------------
>MGYP000960052660	134	0.259	6.260E-30	4	151	306	24	183	196
----KMFQFF---KKQRGITGLETAIILIAFVVVAAVFAYTVLSAGLFSTQKSQEAIYSGLEQAQSTLEIKGGVIAKAeNTGADGYISQITFTIANALGGEPVNFTEPQqsvsnngladsstsdnvVVISYIDQDQRV--DDLYWTVTKLGS-ANSNNLLESNEKFQITI----------------------------------------------------------------------------------------------------------------------------------------------------------
>MGYP000262344517	132	0.308	1.575E-29	0	119	306	0	117	161
MKMPHLFSGS-RVNEERGITGLETAIVLIAFVVVSSVFAFAALSTGLFSSDQAKETIRAGLSEARGTLELRGAVIAE-DTDTDGDIDKVYFQVSNAAGGEPIDLTQGKTIIRYSDSSQSV------------------------------------------------------------------------------------------------------------------------------------------------------------------------------------------
>MGYP000359651693	132	0.307	2.912E-29	14	153	306	28	169	194
--------------DQRGITGLETAIVLIAFVVVASVFAFAVLNTGLLSSEKSKEAALGGLEETSATLSIRGNVIAAANS-GKTAIDTLKFNLTPAsTSSESVDLSTTGTVVTYLDENQGINCQNPqaFDSVPDTAECSWSAAWLIGSGDIVDTGEQ--------------------------------------------------------------------------------------------------------------------------------------------------------
>MGYP000843571154	128	0.286	3.398E-28	5	154	306	0	152	156
-----MLKKIIKvmNHDQKGITGLETAIILIAFVVVASVFAYTVLSAGIFSSEKGKEAVYAGLDQARSSMTLKGSVVAMGDVAEN-ELTSVVFTVANALDGEAIDLTPPAggknvTVISCFDNNQR--MEDIDWTTVKLGDSDE-DDLLEPGEKFEITVDVT-------------------------------------------------------------------------------------------------------------------------------------------------------
>MGYP000120790096	128	0.339	4.618E-28	13	117	306	10	115	137
-------------TEQRGITGLETAIVLIAFVVVSSVFAFAALSTGLFSSDKAKETIQAGLAETRGSMELKGSVVLTATTAGTGaTVSKIAFQVSNAAGGEAIDLTPGKTIIKYNDDTQ--------------------------------------------------------------------------------------------------------------------------------------------------------------------------------------------
>UniRef100_A0A3C0EBB1	127	0.309	8.531E-28	14	121	306	23	132	164
--------------DQRGITGLETAIVLIAFVVVSSVFAFAALSTGLFSSDKAKETHAAGLSEARGTLELKGSVVAKvsGTTGASGVVTSIEFQLSNAAAGEAIDMTPGNTVIKYGDKNQTLTL----------------------------------------------------------------------------------------------------------------------------------------------------------------------------------------
>MGYP001212034954	127	0.246	1.159E-27	5	151	306	0	162	185
-----MLKKLDRHSSERGITGLETAIILIAFVVVASVFAFTVLSTGIFASERSKETVFAGLEEAKSSIEPRGSVIAyKGKVGSTETLYKVVFVVSNAVSGEAVDMTPPytangadtdpdivsnaeyKTVISYIDVNQY--LPDVPWSI-DWVGQNNADSLLEAGEKAEITV----------------------------------------------------------------------------------------------------------------------------------------------------------
>MGYP000285046978	126	0.290	1.575E-27	9	124	306	12	127	138
---------PGLYRDQRGITGLETAIVLIAFVVVASVFAFAVLSTGLLSSEKSKETVLGGLEETSSTLSIRGDIIGTANTP-KDALDSIKFTLSSAtQASEAVDLSTTGVVVTYLDANHALNCDNP-------------------------------------------------------------------------------------------------------------------------------------------------------------------------------------
>MGYP000178343029	126	0.240	1.575E-27	13	202	306	14	238	242
-------------KDKKGFTGLEAAIVLIAFVTVAAVFSYVMLGAGFFTAQKGKQSVDTGVKQASSSLELDGQYIYleANKTGSDGDVKKIFFYVTLSAGGTPIDLDKTVLAIRYQDKYGQIPFGTmnkqdnnttviyninrsaidpvtgkynetnetgyllwWYEGIVYTDSGNTFDNLLEKNEKYKIKINLTQINVTNDYQYPLPK----TNDYLTIELKPSIGAPLIINKQIPPSLTKL-------------------------------------------------------------------------------------------------------
>SynMetStandDraft_1070027.scaffolds.fasta_scaffold84035_1	126	0.301	2.909E-27	9	123	306	7	121	157
---------PGLYRDQRGITGLETAIVLIAFVVVASVFAFAVLSTGLLSSEKSKETVLGGLEETSSTLSVRGDVIGDANS-GKTALDTVKFTLpSAAQAADAVDLSSTGVVITYLDQDQALNCTN--------------------------------------------------------------------------------------------------------------------------------------------------------------------------------------
>MGYP001196350717	126	0.309	2.909E-27	14	121	306	23	132	179
--------------DQRGTTGLETAIVLIAFVVVSSVFAFAALSTGLFSSDKAKETHAAGLSEARGTLELKGSVVAKvsGTTGASGVVTSIEFQLSNAAAGEAIDMTPGNTVIKYGDKNQTLTL----------------------------------------------------------------------------------------------------------------------------------------------------------------------------------------
>MGYP000406793387	125	0.294	3.952E-27	14	149	306	174	311	317
--------------DQRGITGLETAIVLIAFVVVASVFAFAVLNTGFLSSEKSKEAALGGLEETSATLSIRGNVIAAANS-GKTAIDTLKFNLTPAsTSSESVDLSTTGSVITYLDDFQGINCQNPqsFDGDPDTAECSWSSEWLIGSGEIVD------------------------------------------------------------------------------------------------------------------------------------------------------------
>MGYP000529780810	125	0.242	5.369E-27	5	117	306	0	131	154
-----MFRTVTRESSQRGITGLETAIILIAFVVVASVFAFTVLSTGIFASERSKETVYAGIQKTKSSLEPRGAVVAyKADRGGTNTIYKVSFIVSNAVAGEPIDLTPPytsdgsgtdpdissgaeyKTIVSYNDQNQ--------------------------------------------------------------------------------------------------------------------------------------------------------------------------------------------
>MGYP001460693809	125	0.297	5.369E-27	13	149	306	54	194	201
-------------RGQQGITGLETAIVLIAFVVVSSVFAFAALSTGLFSSDKAKETIQAGLAETRGSMELKGSVIVLAETfGTTAAATSIAFQVANAAGGESIDLTPGKTLIKYTDSTQSKMFLTNSGTEGFTSTGLGSADsdmLLERNEVYEI------------------------------------------------------------------------------------------------------------------------------------------------------------
>MGYP000079451444	125	0.254	5.369E-27	6	201	306	0	226	233
------MRRGRRALKRRGVVGIESAIVLIAFVIVAAALAFVVLNMGFFTTQKSKETIRSGLGEASSALELDGSIVAHVDV-TNKKVTYWYAPLKLAAGEHPVDLTVGKATIAYWSPQRGISYTDIYALALSDTEYKSVSDVMsnsdvqakletqtvdnqtvftgyAKNETFavIAWVtninqDNVLDPGEKAmlIIFYTSSDAPESYDVVKAEVKVPVGAPLTIERSIPPSLTQ--------------------------------------------------------------------------------------------------------
>MGYP000627986226	124	0.274	7.294E-27	0	149	306	0	151	158
MERKRFASPGDLRADQRGIPGLETAIVLIAFVVVASVFAFAVLSTGLLSSEKSKETVLGGLEETSSTISVRGSVIGDSNT-AKTFIDTVKFTLSSAAqASDTVDLSTTGVVVTYLDQDQAINCENPqsFDGDADTAECSWSTSWVIGSGDLVD------------------------------------------------------------------------------------------------------------------------------------------------------------
>MGYP001069209287	124	0.342	7.294E-27	13	121	306	30	140	176
-------------RDQRGITGLKTAIVLIAFVVVSSVFAFAALSTGLFSSDKAKETIQAGLAETRGSMELKGSVILEADGTSTATsvATSIAFQVANAAGGNSIDLTPGKTLIKYTDQTQSKMF----------------------------------------------------------------------------------------------------------------------------------------------------------------------------------------
>MGYP000341914833	124	0.258	9.908E-27	8	128	306	4	144	149
--------KFGTPTSEKGITGLETAIILIAFVVVASVFAFTVLSTGIFASERSKETVYAGLEEAKSSIEPRGSVIAFkgriENSSTTDTIYKLSFVVANAIAGEPVDLTPPyvqgndgtdpdivsnaeyKTVISYTDKNQY--LADVPWTV---------------------------------------------------------------------------------------------------------------------------------------------------------------------------------
>MGYP001356296317	124	0.311	1.346E-26	14	134	306	16	136	193
--------------DQRGIIGLETAIVLIAFVVVASVFAFAVLNTGLLSSQKSEQAALGGLEETSATLSIRGDVIASAN-AGKTSIDTVRFNLAPAsTSSESVDLSTTGTVVTYLDENQGINCENPQSFDGDADTP---------------------------------------------------------------------------------------------------------------------------------------------------------------------------
>MGYP000524705188	123	0.252	1.828E-26	14	203	306	13	211	216
--------------NRRGMVGIEAAIVLIAFVIVAAAFSFMVVNMGLFATQRGRDTVQQGLQEASTPLTLDGSILIRGNSDG-DGIDVIIIPLK-TMGVEYVPMGTNTTVVTLRIENKT-AYANIYQGINTTDptgkTFDQLVTGLSGSSTQAKLFiensdgDNSLDFQEKgyLIIYLKSADNAVKRDHIFIEIRPEKGAPLSIEFVVPSELQSGY------------------------------------------------------------------------------------------------------
>MGYP001238115336	123	0.289	2.483E-26	11	123	306	11	123	146
-----------LRADQKGITGLETAIVLIAFVVVASVFAFAVLSTGLLSSGESKETVLGGLEETSSTLSVRGDIIGDAN-AGKTAIDTVKFTLTSAAqAAEAVDLSSTGVVITYLDEDQALNCTN--------------------------------------------------------------------------------------------------------------------------------------------------------------------------------------
>MGYP001281108238	123	0.300	3.372E-26	10	120	306	14	126	146
----------NSWSDQRGITGLETAIVLIAFVVVSSVFAFAALSTGLFSSDKAKETHAAGLSEARGTLELKGSVVAKvsGTTGASGVVTSIEFHISNAAAGEAIDMTLGNTVIKYSDNSQSVT-----------------------------------------------------------------------------------------------------------------------------------------------------------------------------------------
>MGYP000447429929	122	0.284	6.219E-26	5	119	306	22	158	159
-----MFKTSRGQDNgQRGITGLETAIILIAFVVVASVFAFTVLSTGIFASERSKETVFAGLDEVRSSLEPRGSVIAYKgryTSGNTDSIYKVVFTVSNAVQGESINLTPPYnvggsgddpdlisgaqyrTIISYTDENQYI------------------------------------------------------------------------------------------------------------------------------------------------------------------------------------------
>7457|Ga0209635_10408321_2|+525|01	122	0.268	6.219E-26	15	135	306	39	174	177
---------------ERGITGIETAIILIAFVVVAAVFAYTVLSAGLFATQKSQEAVYSGLKEARSTVELKGGVIATGNqTGNNGNIKSLSFVLSNSLGGEAIDFTPptanttytglaagnsnNKVIISYIDKDQAV--SDLYWTITKLGSSD--------------------------------------------------------------------------------------------------------------------------------------------------------------------------
>SRR5579862_4709114	121	0.468	8.445E-26	161	305	306	0	127	128
-----------------------------------------------------------------------------------------------------------------------------------------------------------------YYFYQSPYAALLDLN-----------------GTASSSVFQVHQTAGNCFAKANNFSFSYGGIQYTGCVGSDFAYTFPISGDPLVGSSIAPAGSVIGVMVLFGPDTGSKVFQYQSIQVEITPNIGSSLAVTEYVYQPDGTVTTIG
>2344|scaffold_6918_c1_1|+368|00	121	0.314	1.147E-25	5	108	306	0	104	273
-----MFRTGKRETPQQGITGLETAIILIAFVVVASVFAFTVLSTGVFASERSKETIFAGIQETKSSLEPRGAVVAyKADRGGTDTIYKVSFIVSNAVDGEAVDLTPPYT-----------------------------------------------------------------------------------------------------------------------------------------------------------------------------------------------------
>MGYP001223598293	121	0.314	1.147E-25	5	108	306	0	104	273
-----MFRTGKRETPQQGITGLETAIILIAFVVVASVFAFTVLSTGVFASERSKETIFAGIQETKSSLEPRGAVVAyKADRGGTDTIYKVSFIVSNAVDGEAVDLTPPYT-----------------------------------------------------------------------------------------------------------------------------------------------------------------------------------------------------
>MGYP001038798447	121	0.326	1.557E-25	16	196	306	11	196	209
----------------KGIVGIEAAIVLIAFVVIAAALSYVVINMGFFATQKTKETIGSGMEEATSALQLDGSVIGK--TGASTNILYIVFPVKLSVGRSAVDLSNESVVLSVYLPN--ATLLNIYNGTYQGSAPTELDLTALGMGEDTAIVILYNNDGDTVlefkekafiIVYLGSAHELSDYETIKIEVKTGKGAALTIVRTAP-------------------------------------------------------------------------------------------------------------
>MGYP000951458511	120	0.327	2.114E-25	0	108	306	0	110	153
MITNKL--DNNEIRHQHGITGLETAIILIAFVVVASVFAFTVLSTGMFASERSKETVYSGLEEAKSSLEPRGSVIAFKGRAGttvaDDTIYKIKFVLSNAIAGEPIDLTPPYT-----------------------------------------------------------------------------------------------------------------------------------------------------------------------------------------------------
>SRR5258708_9743811	120	0.276	2.114E-25	3	120	306	52	172	186
---RNFMRRLN--KDERGITGLETAIILIAFVVVATVFAFIVLTTGIFSAERGKETVYAGLQKARGTMEVRGGIVVKsTGCPSSCAVDSISFQVSPAAGGDAIPLDPsattNRTVIAYRDPTTANN-----------------------------------------------------------------------------------------------------------------------------------------------------------------------------------------
>MGYP000049842742	119	0.377	3.895E-25	5	107	306	0	105	141
-----MLEKFLKRthKSEKGITGLETAIILIAFVVVAAVFAYTALSAGLFSTQKSQEAVYSGLQEARSTLELKGAVIATANtTGSSGTIKQISFTVGNVLGGEPIDFTAPT------------------------------------------------------------------------------------------------------------------------------------------------------------------------------------------------------
>GraSoiStandDraft_5_1057265.scaffolds.fasta_scaffold438832_1	119	0.266	3.895E-25	13	145	306	12	146	163
-------------TDQRGITGLETAIVLIAFVVVSSVFAFSVLSTGLFSSDKAKETIAAGLEGKRSTLEMKGSIVLTASTTvASGVVSQIEFQVGMVAAGDHADLTPGHTIIRYSDNNQVRNFTNSTEFSSANiSSFGDSDTLLERGE----------------------------------------------------------------------------------------------------------------------------------------------------------------
>MGYP000261659751	119	0.240	3.895E-25	8	151	306	4	166	193
--------KYDAPKNEKGITGLETAIILIAFVVVASVFAFTVLSTGIFASERSKETVFSGLEEAKSSIEPRGSIIAykgrVDTTSATDAIYKVVFVVSNAVAGEPVDLTPPydidgsgtdpdivsgaeyKTVVSYTDSNQYR--PDVPW-TIDWVGNANSDSLLEEGEKAEITV----------------------------------------------------------------------------------------------------------------------------------------------------------
>MGYP001337990006	119	0.310	7.176E-25	5	106	306	0	102	111
-----MFRTINRESSQRGITGLETAIILIAFVVVASVFAFTVLSTGIFASERSKETVFAGIEETKSSLEPRGAVVAyKADRGGTDTIYKVSFIVANAVSGMPVVLTPP-------------------------------------------------------------------------------------------------------------------------------------------------------------------------------------------------------
>MGYP001090539288	118	0.285	9.740E-25	0	120	306	5	130	162
IQMRKLHPAAGRiRHDQSGITGLETAIVLIAFIVVAAVFAFAVLTTGLFTTERAKDTTISAVGEAQSTLSPKGAVFAqslmQAVDPAPQFVDRIIFKLANASGAEAVDLGDLTTLLTYTDENQSVN-----------------------------------------------------------------------------------------------------------------------------------------------------------------------------------------
>MGYP001030537113	118	0.321	9.740E-25	13	196	306	8	196	209
-------------KSKKGIVGIEAAIVLIAFVIIAAALAYVVINMGFFATQKTKETIGQGIEEATSALQLDGSVIGK--TGASANISYIIFPVKLSVGRSGVDLSNGSVVISVYLPN--ATLLNIYNGTYQGSSPTELNCTALGMGEDAAIVifynndnDTVLESKEKAfvVIHLGSNHELSDYETIKTEIKTGTGAALTVVRTAP-------------------------------------------------------------------------------------------------------------
>MGYP001086249186	118	0.284	1.322E-24	12	120	306	33	138	182
------------RNDQSGITGLETAIVLIAFIVVAAVFAFAVLTTGLFTTERAKETTLSALGEAQSTLAPKGAVIGEA---AGTSVDTVKFKLANATGAAAVDLATTRTLLTYSDDNQNVN-----------------------------------------------------------------------------------------------------------------------------------------------------------------------------------------
>SRR5690554_1044804	118	0.248	1.322E-24	0	123	306	66	192	228
MSTQ--FKQFLGRlqREEEGITALETAIILIAFVVVASVFAFTMLSAGTFSTERGKEAVYAGLAEVRSSMEVKGSVLAIADSAGvSGTVESLIVTVGNAMGGEPIDLSTDdrKVMIEYRDARQRRPIDD--------------------------------------------------------------------------------------------------------------------------------------------------------------------------------------
>MGYP000019666417	117	0.330	2.434E-24	9	107	306	5	104	123
---------FGSPKSEKGITGLETAIILIAFVVVASVFAFTVLSTGIFASERSKETVFAGLEEAKSSIEPRGSVIAyKGYEDTTDTIYKVSFVVSNAVAGEPVDLTPPY------------------------------------------------------------------------------------------------------------------------------------------------------------------------------------------------------
>MGYP000734142183	117	0.302	2.434E-24	12	120	306	33	138	202
------------RNDQSGITGLETAIVLIAFIVVAAVFAFAVLTTGLFTTERAKETTLSALGEAQSTLAPKGAIVAEA---SATTVDTIKFKLANATGSLGVDLASGTTLLTYRDDNQSVN-----------------------------------------------------------------------------------------------------------------------------------------------------------------------------------------
>MGYP000150343247	117	0.262	3.303E-24	0	201	306	0	219	226
MGTKDAGRKTHRlPKKVKAVVGIESAIVLIAFVVVAAALAFVVLNMGFFTTQRSKETIGSGLAQASSSLELDGTVVARVDI-SKSIVDCVIIPIRLSAGQKPVDLTPTKTNIAiwvlgrygyaniYTSESQAVkTQSDFNVSALCTTVMPSTTDTVNASiiWQKGNNGDNVLDPGEKALVVLafnGGNVTLGAYNVFKVEIRVPIGAALTVERSIPASLTQ--------------------------------------------------------------------------------------------------------
>SRR6187549_3343706	116	0.307	4.481E-24	7	115	306	6	119	125
-------KIRNRARNEKGITGLETAIILIAFVVVATVFAFIVLTTGIFSAERGKETVYAGLNKARGTMEVRGGIVVTsTGCPSTCAVDSISFQVSTAAGGDPIPLDPaatnNRTVIAYRDA----------------------------------------------------------------------------------------------------------------------------------------------------------------------------------------------
>MGYP000442196934	116	0.317	4.481E-24	14	120	306	16	121	135
--------------DQRGITGLETAIVLIAFIVVAAVFAFAVLTTGLFTTERAKETTLSALGEAQSTLAPKGAVIGEA-TANQTYVDTIKFKLANTTGAVGVDLASDTTLLTYTDDSQSVT-----------------------------------------------------------------------------------------------------------------------------------------------------------------------------------------
>MGYP000035271444	116	0.333	4.481E-24	13	121	306	30	140	156
-------------RDQRGITGLKTAIVLIAFVVVSSVFAFAALSTGLFSSDKAKETIQAGLAETRGSMELKGSVILEADGTSTATsvATSIAFQVANGAGGNSIGLTPGKTLIKYPVQTQSKMF----------------------------------------------------------------------------------------------------------------------------------------------------------------------------------------
>MGYP001164130456	116	0.274	4.481E-24	5	138	306	8	141	161
-----LRRTVTLLQNQQGITGFETAIVLIAFVVVASVFAFAVLNVGLLSSEKSKEATLGSLEETSATLSLRGQVIAVANT-GKTSVDTVKFTIAPAsTASETVDLSTTGTAITYLDENQGINCETPQSFDGDADTDADAD-----------------------------------------------------------------------------------------------------------------------------------------------------------------------
>MGYP000941551245	116	0.294	4.481E-24	3	118	306	5	121	166
---NRMLKRV--VRDEAGITALETAIILIAFVVVASVFAFTILSAGTFSTERGKEAIFAGLADVQSSMEVKGSVIATATvTGTTGTIDAIIFTVANAVGGEPINLSttDPVVVIDYRDSLQT-------------------------------------------------------------------------------------------------------------------------------------------------------------------------------------------
>MGYP000603745198	116	0.320	6.079E-24	13	139	306	8	138	143
-------------KQQQGITGIETAIILIAFVIVASVFAYVVLSAGLFSTQKAKEAIHAGLEEAKATIEIKGNIYG---TMQGGYLTTVYFTVATTTGGDQIDFTPPSssnssnlVIISYTDAYQLFPSVNWTMTKLNTADVDNLLD----------------------------------------------------------------------------------------------------------------------------------------------------------------------
>MGYP001238243921	115	0.311	8.247E-24	12	117	306	11	115	119
------------RHDQAGITGLETAIVLIAFIVVAAVFAFAVLTTGLFTTERAKDTTISAVGEAQSTLSPKGAVIAEAD-DGLAFVELIRFKLANASGAEGVDLAGATTLLTYSDANQ--------------------------------------------------------------------------------------------------------------------------------------------------------------------------------------------
>MGYP001425957354	115	0.296	8.247E-24	13	117	306	9	116	120
-------------KDESGITALETAIILIAFVVVAAIFAFTVLSTGTFLTEKSKEAAYAGLQEVRGSMELKGGMVAHATTSSSNIVDYVSFTLSTVAGGSPVDFSTGSTAklrISYRDNEN--------------------------------------------------------------------------------------------------------------------------------------------------------------------------------------------
>MGYP000564559047	115	0.316	8.247E-24	5	118	306	0	116	140
-----MLKRLSGKmfRDERGITGLETAIILIAFVVVASVFAYTVLSAGIFSSQKGQEAVYTGLEEARSTLEMKGEVVATSD---GSAVQTLVFCVGNALNGEAIDLTDTTgdnvTVISYASESER-------------------------------------------------------------------------------------------------------------------------------------------------------------------------------------------
>MGYP001045620739	115	0.380	1.119E-23	14	117	306	19	123	124
--------------DQSGITGLETAIVLIAFIVVAAVFAFTVLTTGLFTSEKAKQTAQAGVGETQATLTLKGSVIATsSGCPSECELETISFKLAQAAGSDPVDLEPSRTLITFADASN--------------------------------------------------------------------------------------------------------------------------------------------------------------------------------------------
>MGYP001460721096	115	0.323	1.119E-23	15	149	306	17	152	157
---------------EKGIIGLETAILLIAFVVVSSVFDFSALSTGMFSSDKARETVTAGLAQTRASMQLKGSIIGTANAASaTGTLTTISFHVSQTSGGADVDLTSGTTMITYTDEFQSKLFSSTTGMTVTPVGASDSDKLLEANEIYKI------------------------------------------------------------------------------------------------------------------------------------------------------------
>SRR5690554_5970284	115	0.243	1.119E-23	14	128	306	55	173	198
--------------EEAGITALETAIILIAFVVVASVFAFTMLSAGTFSTERGKEAIYAGLTEVQSSLEVKGGVIALADSAGaSETVDSLVFTVANVLDGEAVNLANGgaaEVVFEYRDATQRVALGNDDWSV---------------------------------------------------------------------------------------------------------------------------------------------------------------------------------
>917|scaffold73746_2|-1067|00	115	0.245	1.119E-23	6	203	306	34	253	258
------LQRKGTRHSHRGVIGVESAIVMIAFVIVAAALAFVVLNMGFSTTQKTKNAIVSSADEASSALEIAGKVIGSGDV-TAGKLNATAVPLKIVSGGSAINLNPSNAAIRYLSNN--VEHGNIYAGAISSGTHDTLASAMQASvtAGYISAnpVNDTSPSDTKAVFYFNvnrnnnfildqgehGMLAIAfsaterpqSLDVIRAEVILPTGAPLSIERTVPN-ISSII------------------------------------------------------------------------------------------------------
>SRR5574337_1233860	115	0.296	1.517E-23	5	155	306	8	158	160
-----MFNLRKLHKNESGLSALETAIILIAFIVVASVFAFTILSAGSASTDKSKKAINAGLEQVQSSMTIKGDVIAKGN-AGNTAVDNAVFTLSLVSGGDPVDLTSAaadrKVIISYRDGTQSV---NNLDYTVAWIGANNGNNLLEGNELAEITVDLTG------------------------------------------------------------------------------------------------------------------------------------------------------
>X0UU82	115	0.296	1.517E-23	12	115	306	11	118	173
------------HRDERGITGLETAIILIAFVIVATVFAFVVLTTGVFSSERGKETVFAGLQKARGTMELRGGVVVSATGSPADTVDDIVLTFGNAAAGDPIPLDPdateNTTIIAYRDD----------------------------------------------------------------------------------------------------------------------------------------------------------------------------------------------
>MGYP000433401236	115	0.343	1.517E-23	13	108	306	72	170	179
-------------RSEKGITGLETAIILIAFVVVASVFAFTVLSTGVFSAERSKDTIYAGLQEARSSLEPRGALIAYAGGAGatpTESVYKVSFIVSPAVAGESIDLTPPYT-----------------------------------------------------------------------------------------------------------------------------------------------------------------------------------------------------
>MGYP000664892686	115	0.244	1.517E-23	11	201	306	1	219	227
-----------KKINKKGIVGIEAAIILIAFVIVATAFAFMVVNMGLTSTQRGKEAIQQGLKEATSPLTLDGTILLKSDNSYPNNITNIIIPLK-TLGVKYVPMWANETVVSVKIG-TRVAIANIYAGIehdidPTTMTFDAIIDNLTSTGGFLDewWTNrGVSTDDQTgavlVIVNDNEDDSLDffekgyliiqlgvnhrayPRENLVIEIRPEKSAPLTIEFTVPDAIPP--------------------------------------------------------------------------------------------------------
>SRR4030042_4416590	114	0.323	2.058E-23	0	103	306	9	113	117
MEGRNMFRQALKRtRDERGITGLETAIILIAFVVVASVFAYTVLTAGMFSSQKSQEAIYTGLEETKCTLKLMGAVYAKDTGDTADKVDQITFTLSTALNGLPIDF----------------------------------------------------------------------------------------------------------------------------------------------------------------------------------------------------------
>SRR4051812_24230385	114	0.295	2.058E-23	2	114	306	16	130	139
--TRKLLKLIRRfQHEEDGITGLETAIVLIAFVVVSSVFAYTILNTGMFSADRSKESITAGMTQTRSNMELKGSVTASADDATTpTKVESVKFHVGTAAGAEPMDFKVENLVMSYTD-----------------------------------------------------------------------------------------------------------------------------------------------------------------------------------------------
>MGYP000492274255	114	0.291	2.058E-23	8	175	306	4	160	163
--------RRKLLRNKRAIVGIEAAIVLIAFVVVASALAYIAINMGFFASQKSKDTISRGISEATSALELDGSVIAKTDSDG--KIKYIAFPVKLSVGRSEVDLGANATVVSVYAPDDSFTLLDIYNGVNQSLNDPSNLDTI---------INSLSSQGAVFIIYNDDNDTVLERN----------------------------------------------------------------------------------------------------------------------------------
>MGYP001223688677	114	0.312	2.058E-23	10	137	306	6	131	171
----------NFRRDQRGITGLETAIVLIAFVVVASVFAFAVITTGLFSSEQASETASSGLKEASTTLTPKGAVIAQSN-AGQDSIATVSFKLTNG-GSSAIGLAPSTTLLTYTDTNNLVTLARSADSTGSAETSPWW------------------------------------------------------------------------------------------------------------------------------------------------------------------------
>MGYP001099673982	114	0.327	2.791E-23	11	117	306	15	118	120
-----------MQNDQSGITGLETAIVLIAFIVVAAVFAFAVLTTGLFTTERARETTMSGVGEAQSTLATKGTVIGAA---AATTVDTIKFKLANATGASGVDLASGTTLLTYRDDNQ--------------------------------------------------------------------------------------------------------------------------------------------------------------------------------------------
>SRR5687768_754659	114	0.317	2.791E-23	13	115	306	47	150	159
-------------RDERGITGLETAIILIAFVVVATVFAFVVLTTGIFSAERGKETVFAGLQKARGTMEVRGGVLIRATPP---TVDSIEFTVGTTAGGDPIPLDPAatslRTVIAYRDD----------------------------------------------------------------------------------------------------------------------------------------------------------------------------------------------
>MGYP000424444294	114	0.280	2.791E-23	5	196	306	0	204	217
-----MRREISLHRDKRGIVGIEAAIVLIAFVVIAAALAGVVINMGFYSTQKVKGTISRGISEASSALQLNGHVIGKTNGTGHLVV--MAFPVKVSVGKSEVDLNVNTTVVSI---EGRVCLLDIYRGVideestGLSEDPEELDeiieqifNNAEKPEAYFIIYNddndtILENFEKGFLIINMGKYGLREYDKVRIEVKPGEGAALTIDRTIP-------------------------------------------------------------------------------------------------------------
>MGYP001126066860	113	0.300	3.785E-23	5	106	306	0	102	113
-----MFKRlYGVWKDERGITALETAIILIAFVVVASVFAFTVLSAGTFLTERSEEAAYAGLEEVRGSVERKGDVVAYESTVSSDAVGKVTFKVALVAGGEPVDLTPP-------------------------------------------------------------------------------------------------------------------------------------------------------------------------------------------------------
>SRR6185295_11946011	113	0.286	3.785E-23	11	135	306	37	161	187
-----------RSRNEHGITGLETAIVLIAFVVVAAVFAFVVLSTGLFSAERGKETVYAGLAKTRGSMELTGSIIADSDT---TKITGISMGITLAAGGDQVNLNPddttNRTVISYVDERNNIS-DLTYVTTVITGDGD--------------------------------------------------------------------------------------------------------------------------------------------------------------------------
>MGYP001288230530	113	0.309	3.785E-23	14	123	306	15	123	198
--------------DRSGITGLETAIVLIAFVVVAAGFAFTVLTTGLFTSEKAKETALAGVATTSSSLVIKGSIIA-GDPDDNDDVDYLRLKLATATGVEQVLLDPDQLVVTYTDDNNVVLLQN--------------------------------------------------------------------------------------------------------------------------------------------------------------------------------------
>SRR5271157_524756	113	0.303	3.785E-23	4	201	306	13	219	227
----KMGKRMHRRvWNRRGIVGIEAAIVLIAFVVIAAALAYVVINMGFYASQTAKSTIDKGIQEATSALELDGFVTGKTNS-TDSAVTYLAIPLKLAVGQEEVDLASSTVVVAVESGN--FSLANIYSGV-ATSSESSLANLMadvtgapnascfIYNSQFANNTVLQENAKAYLVINLGDSYGLPSYSTVNVEIRTSRGASLLVTRDIPGSLPP--------------------------------------------------------------------------------------------------------
>MGYP001321737100	113	0.275	3.785E-23	13	119	306	117	243	265
-------------DRQKGITGLETAIILISFVVVASVFAFTVLSTGIFASERSKEIVFAGIEEAQSSLEPRGSVIAYKATlpDSTSTVFKLSFVVSNAIAGEPVDLTPDYtaddsgtdpdvssgaesiTVISYSDANNQF------------------------------------------------------------------------------------------------------------------------------------------------------------------------------------------
>SRR6476661_8922604	113	0.313	5.132E-23	2	112	306	27	138	139
--MKRLLGFVRKIGNERGITGLETAIVLIAFVVVAAVFAFVVLSTGLFSSERGKETVYAGLAKTRGSMELTGGVIAASDT---TKLTSLTFDLTLAAGGDAVNLNPadttNRTVISY-------------------------------------------------------------------------------------------------------------------------------------------------------------------------------------------------
>MGYP001430101140	113	0.343	5.132E-23	12	139	306	8	138	146
------------KRGQHGITGLETAIILIAFVIVASVFAYVVLSAGLFATQKSKEAVYAGLEETRNTIELKGDVLCKMESSIMTTVY---FTVGTTPSGGSIDFTPPTsgntslVIISYSDKYQIYPTVNWTMTKLNTTEADNLLD----------------------------------------------------------------------------------------------------------------------------------------------------------------------
>E0SRS0	113	0.345	5.132E-23	6	139	306	0	134	399
------MGKTNRKTLKRGIVGIEAAIVMIAFVIVAAALAFVVLNMGFFTTQQSRQVMQRGLGESSSALMVDGSVVATVDT-SISRISYIYVPIKLSTGQYMVDLTPGKSIVGYWSPQRGIAIANTYLMAVLTpvDTPDTLAN----------------------------------------------------------------------------------------------------------------------------------------------------------------------
>UniRef100_E0SRS0	113	0.345	5.132E-23	6	139	306	0	134	399
------MGKTNRKTLKRGIVGIEAAIVMIAFVIVAAALAFVVLNMGFFTTQQSRQVMQRGLGESSSALMVDGSVVATVDT-SISRISYIYVPIKLSTGQYMVDLTPGKSIVGYWSPQRGIAIANTYLMAVLTpvDTPDTLAN----------------------------------------------------------------------------------------------------------------------------------------------------------------------
>MGYP000742959575	113	0.302	6.959E-23	12	120	306	33	138	156
------------RNDQSGITGLETAIVLIAFIVVAAVFAFAVLTTGLFTTERAKETTLSALGEAQSTLAPKGAIIG---EGSGTTVDTIKFKLANATGAVGVALASDMTLLTYTDDSQAVN-----------------------------------------------------------------------------------------------------------------------------------------------------------------------------------------
>MGYP001380129731	113	0.275	6.959E-23	1	115	306	18	137	163
-NMQKSLDQLSKRfmREEAGITALETAIILIAFVVVASVFAFTILSAGTFSTERGKEAVFTGLSEVQSSMEVKGSVIALGETTGTTgTVDSLVFTIANAVGGEPINLSDTErvVVIDYRDA----------------------------------------------------------------------------------------------------------------------------------------------------------------------------------------------
>SRR5271165_6950301	113	0.442	6.959E-23	154	305	306	26	162	163
----------------------------------------------------------------------------------------------------------------------------------------------------------QKSGGENYFFYSSPYAALIDLN--------KTVADTAVFQVTASgghcTTSSASEFN---------FTYSGT--SYNGCVAKDVAFTFPVAGDPLVGSSIAPAGSVVGVMLLFGPSTGKNVFQYQNIQVEITPNIGSSLALSLYVYQPDGTVTSIG
>MGYP000565993776	113	0.265	6.959E-23	8	196	306	4	199	212
--------RRSLLRSKRAIVGIEAAIILIAFVVIASALAYVAINMGFFASQKSKDTISRGISEATSALELDGVVIAK---TSGGKVKYIAFPVKLSVGRSEVDLGQNATVVSVYAPDDSFALLDIYQGVNQSLSDPTDLDTVIN--------SLPSTASAIFVIYNDDNDTVLERNekaflvinlgthtvdeyhNVKIEVKTEKGATLTVERSIP-------------------------------------------------------------------------------------------------------------
>3300009503.a:Ga0123519_10004952_3	113	0.261	6.959E-23	10	203	306	3	216	223
----------NMRMNRKGLTGIETAIIVIAFVIAASVFAFAVLNMGLLTTAKAQDAIVSGVGQAQSSLKITSVYAYSDEEGSDAKCKGVAILVQPS-GTANVDFTPTKVAISYKNAN--VAYPDVYEG-SASDLFITKSDFMNSSGDYkgdlynlldithtCVVVEIQGDGdmlleqGEVFAIYINlakvgTTAVLNVYDHFTTEVIPGQGSKLTFTGTMPASILKVM------------------------------------------------------------------------------------------------------
>I0A1Q5	113	0.283	6.959E-23	16	199	306	4	215	224
----------------RGIVGIEAAIVLIAFVIVAAALAFVALNMGLFTTQKAKETISQGLGEASTALEVDGYVVGISN---GTTVNTVSIPIRTSAGVSSVDLAPSRTSIDAIVGNQ--SFENIYKAIFY--VYPNGTLAYANNGTLTNLttdfsthnltadiesvlgspstptayvviiqnvnYNSVLETGEKAVVlIDLENNGLGPYGQLSVEIRPPEGAPLTVERNMPANI----------------------------------------------------------------------------------------------------------
>MGYP000742967693	112	0.321	9.435E-23	12	120	306	11	118	147
------------RHDQSGITGLETAIVLIAFIVVAAVFAFAVLTTGLFTTERARDTTVNAVGEAQSTLSPKGAVIAEAN-GILTAVNMIKFKLANGSGAEGVDLAGATTLLTYTDVNQSVN-----------------------------------------------------------------------------------------------------------------------------------------------------------------------------------------
>SRR3970282_1617707	112	0.272	9.435E-23	9	114	306	20	126	149
---------IQRTRDERGITGLETAIILIAFVVVATVFAFIVLTTGIFSAERGKETVFAGLQKARGTMEVRGGIIVTATPPD---VDNIQFAVSKTAGGDPIPLdaaaTTQRTVIAYRD-----------------------------------------------------------------------------------------------------------------------------------------------------------------------------------------------
>MGYP000940813869	112	0.281	9.435E-23	14	121	306	23	132	164
--------------DQRRITGMETAIVLIAFVVVSSVFAFAALSTGLFSSDKAKETHAAVLTEARGTLELKGSVVAKasGTTGANGVVTSIELQLSNAATGEAINMTPGNTVIKYGDKSQTLTL----------------------------------------------------------------------------------------------------------------------------------------------------------------------------------------
>MGYP000753901755	112	0.272	9.435E-23	4	119	306	35	170	191
----KMNLSLSRSDSQKGITGLETAIILIAFVVVASVFAFTVLSTGIFASERSKETVFAGIEEAQSSIEPRGSVVAYKATlpSSVATGFKVTYVVSNAIAGEPVDLTPDYtsddsgtdpdvssgaesvTVVSYLDKNQHI------------------------------------------------------------------------------------------------------------------------------------------------------------------------------------------
>SRR5581483_274887	112	0.279	1.279E-22	11	135	306	77	201	211
-----------RRSNEAGITGLETAIVLIAFVVVAAVFAFVVLSTGLFSSERGKDTVYAGLAKTRGSMALTGGIIAESNT---TKVTAIKLTLTLAAGGDSVNLNPsdtnNRTVISYADTGHSNNNL-TYTTSVITGDSD--------------------------------------------------------------------------------------------------------------------------------------------------------------------------
>Q9YAN6	112	0.216	1.279E-22	13	202	306	1	224	246
-------------RRRRGIVGIEAAIVLIAFVIVAAALAFVALNMGLFTTQKSKEVMQRGLEEATSALEVDGSVIARAIDADTTTgsynivVDALAVPLKISPGREGIDLDPSKLTVRLLLPNGF--YENVYCG----------YASGSAGEDFEAVLSNAPTGCEPYTTSPGPFVAtdayvyvingdgdsvlelgekglliirldsdttatidvdyLEPYDKIMIELRAVSGASLTLERVIPPTLPPL-------------------------------------------------------------------------------------------------------
>1319|scaffold_24724_c1_2|+1279|00	112	0.369	1.279E-22	6	135	306	0	128	356
------MSKTNRRNKRKGIVGIESAIVMIAFVIVAAALAFVVLNMGFFTTQQTRGAIQRGLGEASSALELDGTVVAHVNI-TASKIDYWFATLKLSSGQHKVDLTPVKAVISYWSPQRGISLANTYLTAITTPLYD--------------------------------------------------------------------------------------------------------------------------------------------------------------------------
>MGYP001469548191	111	0.284	1.734E-22	8	123	306	13	127	154
--------RSWTLRDQKGITGLETTIVLIAVVVVSSVFVFSALTKGLFSADKPRETIKADLSEARGTLEIRSSVIAQTN-GTGDVVDELIFQVSNATGEEAVDLPPGETIIVYQDASQTETLVN--------------------------------------------------------------------------------------------------------------------------------------------------------------------------------------
>SRR5690606_22192667	111	0.245	1.734E-22	14	123	306	47	160	164
--------------EEAGITALETAIILIAFVVVASVFAFTMLSAGTFSTERGKEAIYAGLTEVQSTMEIKGGVIALSGEDAlSQTVDSLVFTVANALDGEPVNLTNDQaavVVFEYRDAKQRAALPN--------------------------------------------------------------------------------------------------------------------------------------------------------------------------------------
>SRR4030042_553475	111	0.287	2.350E-22	12	115	306	93	199	206
------------HRDERGITGLETAIILIAFVVVATVFAFVVLTAGIFSSERGKETVYAGLAKARGTMEVRGGVVATA-TGSPLTVDDIFFAVASTASGESIPLntaaTNHRTVIAYRDA----------------------------------------------------------------------------------------------------------------------------------------------------------------------------------------------
>A0A151BBE1	111	0.252	2.350E-22	11	199	306	1	220	230
-----------RRSGRKGIVGIEAAIVMIAFVIVASAFAFMIVNMGLTSTQRSKEAIQQGLKEASCPLTLDGSLLLKSDETYPNNVSAIIIPLK-TLGVKYVPMWTNETVVS-IKIGTKVALANIYAGINHTVDPTvKTFEEIIANvtsssppGHLESWWNSLGvtgsenkTGAVLIVENDNGDDSLDffekgyliivlgtghraePRDNILIEIRPEKSAPLTIEFTVPEAI----------------------------------------------------------------------------------------------------------
>MGYP000324280194	111	0.340	3.186E-22	14	104	306	12	108	136
--------------EQRGITGLETAIILIAFVVVASVFAYTVLSAGIFSSEKGKEAIHSGLEQARGTMELVGGVVLKdtgaptSSTSSDDKVDQVIFTVSNALDGEAIDLT---------------------------------------------------------------------------------------------------------------------------------------------------------------------------------------------------------
>MGYP000548418213	111	0.260	3.186E-22	11	135	306	8	146	223
-----------LSRGEQGITGIETAIILIAFVVVASVFAYTVLSAGIFSSEKGKEAVHSGLDTARSSMSLVGGVVA-SDTNSDGNLDEIIFTVSNALDGEAVDLTVTtdsdgdgdlsdeaspshTTIITYLDKTQRK--EDIAWTKTEVGRGD--------------------------------------------------------------------------------------------------------------------------------------------------------------------------
>MGYP001341308110	110	0.270	4.318E-22	14	124	306	13	121	124
--------------DQRGITGLETAIVLISLVVVSLVFAFAALSTGLFSSDKAKKTASARLAETRGALETKGSIILT--TGTSGVISLIEFHVSNAAGGEPIDLAPGNTIVRYSDKTRSTTCPQV-------------------------------------------------------------------------------------------------------------------------------------------------------------------------------------
>16185|scaffold489097_2|+825|01	110	0.304	4.318E-22	13	117	306	33	144	146
-------------RNQKGITGIETAIILIAFVIVASVFAYVVLSAGLFSTQKAKEAIHAGLDEAKSTIEVKGNIYGR---MTSGYMTEVFFTLATTTGGDMIDFTdttpdgtgnvSNKVIISYSDQYQ--------------------------------------------------------------------------------------------------------------------------------------------------------------------------------------------
>MGYP001471302363	110	0.324	4.318E-22	6	118	306	0	112	158
------MKKFNRfYRDDSGITGLETAIILIAFVVVAAVFAFTIMTTGLFSTEKAKTTAQAALTEASSSFITKGAVTATAD-AGLAYVDSITFTVALASGAEAQTLSAGELSFLYTDPNNT-------------------------------------------------------------------------------------------------------------------------------------------------------------------------------------------
>MGYP000577791773	110	0.340	4.318E-22	11	152	306	1	141	199
-----------RRHGRKGLTGIQTAIILIAFVIVASVFAFAVLNMGLLTTQRAGETVSAGMQQATSALQLAGSVIAY-SSAEGYVADKIIIYIKISPGREPVDLSQAAFTIAFT--NDRVHASNVYDGTKAAITFITGDGdfMLEYDETAKVEVN---------------------------------------------------------------------------------------------------------------------------------------------------------
>GWRWMinimDraft_8_1066016.scaffolds.fasta_scaffold00285_4	110	0.273	4.318E-22	5	196	306	0	199	212
-----MRKRMHRRvWNRRGIVGIEAAIVLIAFVVIAAALAYVVINMGFYASQTAKSTINKGVQEATSALELDGFV--TGETSSSGNVTYLAIPMKLSVGQSEVDLANNTAVVAVQSGN--FSLANIYSGAVTSnetdmailmanvTNPPNASCFIY-NSQFTTDTTVKQNSKAYLVINLGDAYGVAPYTQLTVEIRTSVGAAMMVIRTIP-------------------------------------------------------------------------------------------------------------
>MGYP000278610470	110	0.256	4.318E-22	5	201	306	0	208	215
-----MMKTRIGRR-LKAIVGIESAIVLIAFVVVAAALAFVVLNMGFFTTQRSKETIGSGLAQASSALEIDGTVLAKIDTD-NRGLQCMVIPLRLSAGQKPVDLTPNKTSISvwvlgkfaeqnlYTNQSQAITNLSDF-------TIDSLCNSATEGGsnvkvamiwQTGNNQDNVLDAGEKALLIVNFTNKPEAYDVIKVEVRVTVGAALTVERTVPPSLTQ--------------------------------------------------------------------------------------------------------
>SRR5271157_320325	110	0.272	4.318E-22	0	196	306	0	205	218
MNT---LMRCIRRRNKQGIVGIEAAIVLIAFVVIAAALAYVVINMGFYAAQQSKSTINKGINEATSALELDG--YITGLTSSTGNVTALAIPLKLAVAQAQVDLTNGTAVVAVQAGN--FSLANIYSGSATSNQSDitTLISTVTPASNPGTTPNATafiynSPSGNTVlqqnqkaymVIWLSPTYALTAYSSVTVEIRTSIGAALMIQRSIP-------------------------------------------------------------------------------------------------------------
>26271|scaffold_2199_c1_11|+5744|00	110	0.362	4.318E-22	16	131	306	10	124	290
----------------KAIVGIESAIVLIAFVVVAAALAFVVLNMGFFTTQKSKETIGSGLGEASSALEIDGTVVAGVDT-TTSTITYFYIPLKLSAGKASIDVTPGKSVVSLWSPTRGYTYADIYVATLTS------------------------------------------------------------------------------------------------------------------------------------------------------------------------------
>MGYP001219622649	110	0.333	5.851E-22	11	104	306	6	101	121
-----------RSDSQKGITGLETAIILIAFVVVASVFAFTVLSTGIFASERSKETVFAGIEEAQSSIEPRGSVVAYKGVlaDSTSTVFKVTFVVSNAIAGEPVDLT---------------------------------------------------------------------------------------------------------------------------------------------------------------------------------------------------------
>MGYP001378938751	110	0.324	5.851E-22	13	128	306	8	124	134
-------------KDERGITGLETAIVLIAFVIVASVFAFTMMSKELLTTEKTRETVLGGLEETSASLTLRGSLIVTANtTPPTPYVETTTFQVTVAFSNGSVDLSTSTAIVTYIDEDQVVNLSTLSWTA---------------------------------------------------------------------------------------------------------------------------------------------------------------------------------
>MGYP000282920283	110	0.256	5.851E-22	16	202	306	8	201	207
----------------KGMLGVESAIILIAFVIVAAAFSFMVVNMGLFATQRGRSVIQQGIQEASTPLMLDGSIMIRG--SSNNKADAIVIPLK-TLGVKYVPMANETTVVLLRVENHT-AYANIYNGINTTD---------PRGEDFTTLINglGSGTTAKLFIENSDGDDSIDAqekglliihlstndqadrREVIFIEIRPEKGAPLSIEFTVPSELQQG-------------------------------------------------------------------------------------------------------
>OM-RGC.v1.007019811	110	0.284	5.851E-22	5	197	306	0	221	232
-----MEKGREKGKKKRGIVGIEAAIVLIAFVIVAAALAFVALNMGLFTTQKSKEVIGKGLGEASTALEVDGSALGISNS---THIVEVSVPIKTSAGVSAVDLSPSRTSIGvivggtsfeniynnilyYNGTDQYLYYANgtkfsaSALSDLSTNTIANaiWSTAPSSPQAYVvilknVNYDSVLEFSEKAIVLINLGtaNALPPYGKLSVEIRPPEGAPLTLERTMPP------------------------------------------------------------------------------------------------------------
>MGYP001167339259	109	0.333	7.929E-22	11	108	306	0	98	112
-----------MHTNQRGITGLETAIILIAFVVVASVFAFTVLSTGVFASERAKETIFAGLAETKSSLRPSGSVIAfKGFVGSTEAIFKFSMIVESVTGSAPIDLTPPYT-----------------------------------------------------------------------------------------------------------------------------------------------------------------------------------------------------
>MGYP001300068284	109	0.333	1.074E-21	11	107	306	6	104	115
-----------RSDSQKGITGLETAIILIAFVVVASVFAFTVLSTGIFASERSKETVFSGIEEAPNSIEPRGRVIAYKGlvDGSMSIIYKVTFVVSNAIAGEPVDLTPDY------------------------------------------------------------------------------------------------------------------------------------------------------------------------------------------------------
>MGYP001377019684	109	0.284	1.074E-21	5	123	306	0	121	123
-----MLKRlYGVWKDERGITALETAIILIAFVVVAAVFAFTILSAGTFLTERSEEAAYAGLEEVRGSLQRKGDVVAYTGN-TTNEVAKVTFKLALVAGGAPVDLTPGTNAVvhmSYRDAEAEIDLNN--------------------------------------------------------------------------------------------------------------------------------------------------------------------------------------
>SRR4051812_45202323	109	0.333	1.074E-21	11	108	306	31	129	134
-----------KTRDERGITGLETAIILIAFVVVATVFAFIVLTAGIFSAERGKETVYAGLQKARGTMEVRGGmVVEASGCPSSCAVTSVQFQVATSAGGEPIPLDPAAT-----------------------------------------------------------------------------------------------------------------------------------------------------------------------------------------------------
>SRR5215203_5359091	109	0.236	1.074E-21	14	119	306	60	169	170
--------------EEDGITALETAIILIAFVVVASVFAFTMLSAGTFSTERGKEAIYAGLTEVQSSMEIKGGVIAIAETqGASGTVDSLVFTIANVLDGEAVNLATGEnavIVFEYRDATQRV------------------------------------------------------------------------------------------------------------------------------------------------------------------------------------------
>MGYP001490465092	109	0.289	1.456E-21	15	123	306	3	130	135
---------------ERGITGLETAIILIAFVVVASVFAFTVLSVGIFASERSKETTLAGVEEARSTLAPAGAVIAFRDTiAGIDGITRLRFNVTLSNAGAPIDLTPSWtaaasgvspvasggisgpTVISYTDKNQHVSDAN--------------------------------------------------------------------------------------------------------------------------------------------------------------------------------------
>MGYP001389986740	109	0.317	1.456E-21	14	120	306	22	124	149
--------------DQRGITGLETAIVLIAFVVVASVFAFTVLTTGLFATEKAKESVQSGLRLSGATLAKKGSTFVQAGV----AVETVKFKLSSPVGTDVVDLSPETTLVTYSDGNQNEN-----------------------------------------------------------------------------------------------------------------------------------------------------------------------------------------
>MGYP000681053574	109	0.344	1.456E-21	14	102	306	17	106	171
--------------DQRGITGLETAIVLIAFVVVSSVFAFAALSTGLFSSDKAKETIQAGLAETRGSMELKGSVVLTSPSSGTAAiISQIAFQVANAAGGNAID-----------------------------------------------------------------------------------------------------------------------------------------------------------------------------------------------------------
>MGYP001031056855	108	0.336	1.972E-21	11	107	306	25	122	131
-----------MRRGARGITGLETAIILIAFVVVAAVFAYTVLSAGIFSTQKSQETIYSGLQEASGTMQVKGGVIAYDTDGTPDnNVDQVKFVVSTGSAGGAIDLTAPT------------------------------------------------------------------------------------------------------------------------------------------------------------------------------------------------------
>MGYP001071843744	108	0.425	1.972E-21	4	137	306	3	131	145
----KMLPR-KLLKSKKGIVGIEAAIVLIAFVIIAAALAYVVINMGFFATQKTKETIGSGIEEATSALQLDGSVIGKTN--AGAKISYVVFPVKLSVGRSAVDLSNGSVVISVYLPN--ATLLNIYNGTYQGSSPTEL------------------------------------------------------------------------------------------------------------------------------------------------------------------------
>SRR5579862_4087432	108	0.559	1.972E-21	9	175	306	11	164	165
---------IKNRRRQSAMAGLDTAIILIAFVITASVLAYVAVNMGLFVTQKAKAVINNGEAQASTALEVGGSVLYSTNYPLNTKSNWLYFPITPSAGISSVQLAPATTSIAFTASAENVTLSNVYNYTLLSSaTGSHLIKEI--------------SGGENYYYYPSPYSALLDLN----------------------------------------------------------------------------------------------------------------------------------
>SRR5271157_3604871	108	0.278	1.972E-21	12	123	306	36	148	166
------------KSNDEGFTGLEAAIVLIAFVVVAAVFSYVVLGAGFFTTQKAQQTVHTGVQQTSSTLEIVGNVYGAAPGASgspTDAVKYVNFSMALAPGGTPIDFE--KVVLVYSNETQLITLAN--------------------------------------------------------------------------------------------------------------------------------------------------------------------------------------
>SRR3989304_4801899	108	0.284	2.672E-21	0	116	306	26	147	149
MQMISKFKKGLQRvlGNQRGITGLETAIILIAFVTVASVLAYSVLSAGIFSAERGKETVYRGLDQAQSSMQVRGSVYATDNN-SDQIVNQVQFVLASVLGDEAVDLTdttgNNNVVINYSDQD---------------------------------------------------------------------------------------------------------------------------------------------------------------------------------------------
>SRR3972149_4803825	108	0.333	2.672E-21	11	119	306	113	223	227
-----------LRERQEGITGLETAIILIAFVIVASVFAYVVLSAGLFSSQKAKEAVNAGLDSTMSTVEIRGNIVAKMVSG---EVTEISFPVGIPSAGTPVDFSPSSanvtpVVISYMDADSYV------------------------------------------------------------------------------------------------------------------------------------------------------------------------------------------
>1574|NODE_2673999_length_453_cov_0.334356_1|-2|11	108	0.290	3.619E-21	6	120	306	15	145	150
------MKSMKLFKQESGITGLETAIIFIAFIILAAVFAYSVLSAGLFTTQRSQEAINSGLKNAESTAVLKSTVFGKAeNTGAQGYLSQITFTVSTTAGGEPIDFTPplssgtdgkapagstNKIVVSYKDAYQVIN-----------------------------------------------------------------------------------------------------------------------------------------------------------------------------------------
>GraSoiStandDraft_60_1057301.scaffolds.fasta_scaffold254673_1	107	0.281	4.902E-21	13	132	306	12	153	165
-------------RKQKGITGLETAIVLIAFVVVASVFAFTILSAGVFSSEANKQTIHAGLSETRTGLRQHGSAFAySGKQGSTQAVYKIVFIVSNSLAGEPVDLTPPYaaddsgtdpdvvpgaataTIMSYADENQRFsdlAWSQSFIGTNNSD-----------------------------------------------------------------------------------------------------------------------------------------------------------------------------
>MGYP000421495673	107	0.404	4.902E-21	5	129	306	0	121	240
-----MKKMRNLLKNKRGIVGIEAAIVLIAFVVIASALAYVVVNMGFYSSQKAKSTISRGIEEATSALQLDGSVIAYTNeTGGSKYVQYLLIPVKLSIGRSSLDLANTTTVISVWGSN----LLNIYRGVV--------------------------------------------------------------------------------------------------------------------------------------------------------------------------------
>926|scaffold_35764_c1_2|-254|01	107	0.257	4.902E-21	12	205	306	42	268	270
------------RHTHRGIIGVESAIVLIAFVIVAAALAFVVLNMGFTTAQKAKTTIVSTLAEAGSSLEIEGKAIGSSYQPGGGLPSSLNatsFPIKIAGSGDSVNLNPSITAIKYL--SNLITYDNIYGGTLNPTSYSRLEDATNAaapgiitlspfegglDGDSDDWPlettafiywtvarntNDILEAGEHAnlAIVFAAGDRPQELDSIRVEIIPPSGASLTITRQVPNITTEVVDL----------------------------------------------------------------------------------------------------
>SRR5512143_672227	107	0.323	6.638E-21	13	114	306	21	120	122
-------------RDERGITALETAIILIAFVVVAAIFAFTVLSTGTFLTEKSKEAAYGGLQEVRGSLELKGSMVLESSDPMTTTGNIVVFNLSNVSGGSSVDLAKVTFI--YRD-----------------------------------------------------------------------------------------------------------------------------------------------------------------------------------------------
>MGYP001358999211	107	0.321	6.638E-21	15	120	306	24	132	197
---------------QRGiITGLETAIVLIAFVVVSSVYAFAAQSTGLFSSDKAKETHAAGGPEARGTLELKGSVVvkASGTTGAKGVVTSMEFQISNAAAGEPSDLTPGNTVIKYSDNAQTVA-----------------------------------------------------------------------------------------------------------------------------------------------------------------------------------------
>GraSoiStandDraft_46_1057282.scaffolds.fasta_scaffold667735_1	107	0.305	6.638E-21	2	118	306	0	120	204
--MKNMMNRINgLWKDQKGITGLETAIILIAFIVVAAVFAFTVMTTGLFSTEKAKTTAQAGIAEASSTFAPKGGLIaecAQNAQNACTHVDALTFQITTASGSTGTSIAPDKIALIYSDDNQR-------------------------------------------------------------------------------------------------------------------------------------------------------------------------------------------
>MGYP000141374669	107	0.392	6.638E-21	6	129	306	0	120	240
------MERPRLFRDKRGIVGVEAAIVLIAFVVIASALAYVVVNMGFFSAQKAKMTISRGIEESTSALQLDGSVIAYTNeTGGSKYIQYLLIPVKLSIGRSSLDLSNKTTAISVWGSN----LLNIYKGVV--------------------------------------------------------------------------------------------------------------------------------------------------------------------------------
>8907|scaffold_681602_c1_1|-2|11	106	0.248	8.990E-21	13	136	306	24	161	165
-------------RKEHGVTGLETAIILIAFVVVASVFAYTVLSAGIFSAQKGQEAIHTGLEQARSSMSITGGLTAK-NTDADDKLDEFWFVVKNSLDGEAIDLTNTTdadsdgvlsdeatknhvAVMTYVDSSQRI--EDIAWSSTTLGRGDT-------------------------------------------------------------------------------------------------------------------------------------------------------------------------
>SRR5271157_740191	106	0.265	8.990E-21	0	196	306	0	205	218
MNT---LMRCIRRRNKQGIVGIEAAIVLIAFVVIAAALAYVVINMGFFAAQEAKSTINKGINEATSALELDGYITGFTN---NDNVTALVIPLKLAVAQQQVDMSGKTVVVAVEGAN--FSLANIYNGSTTstatdvmtlinitnsntwTGTTPNATAFLY-NAPVINETVLQQNGKAFMIVWLGSNYALDSYSSVTVEIRTSVGAALMIQRDIP-------------------------------------------------------------------------------------------------------------
>SoimicmetaTmtHPB_FD_contig_41_3973200_length_515_multi_1_in_0_out_0_2	106	0.236	8.990E-21	15	201	306	6	254	261
---------------RRGIVGIESAIVLIAFVIVAAALAFVVLNMGFFTSQQSKLVMQRGLGEASSALELDGTFVAAVDTTAQNIVYAWA-PVKLSSGQHKVDLTPTKTVVSYWSPDKGLTITNAYliailtpitdtskipeivnaildetvSGAKGTVAQRTVTAGGFEYAVYVGLPEDVTDPGTTvsdllaryasdkvivilnwvvrvnddlvldpgekvvfFVYYRDESVKPDGYDLVKIEVKVPIGAPLTIERMIPPSLTQ--------------------------------------------------------------------------------------------------------
>MGYP000281556743	106	0.406	8.990E-21	15	132	306	17	133	297
---------------RRGIVGIESAIVLIAFVIVAAALAFVVLNMGFFTSQQSKLVMQRGLGEASSALELDGTVVAAVNVTAQNILYAWT-PVKLSSGQHKVDLTPTKTVISYWSPDKGLTLSNTYLVAVLTP-----------------------------------------------------------------------------------------------------------------------------------------------------------------------------
>16200|Ga0265296_1002980_17|-14611|00	106	0.333	8.990E-21	13	120	306	10	116	383
-------------KDERGITGLETAIILIAFIVVASVFAYTVLSAGLFSSQKAEETIHSGIGTAQSTMEMKGGnvIAYKGTANGDECITKLSFTISNAlESGTSIDLTPAY----YIDSNGALA-----------------------------------------------------------------------------------------------------------------------------------------------------------------------------------------
>3300028032.a:Ga0265296_1002980_18	106	0.333	8.990E-21	13	120	306	10	116	384
-------------KDERGITGLETAIILIAFIVVASVFAYTVLSAGLFSSQKAEETIHSGIGTAQSTMEMKGGnvIAYKGTANGDECITKLSFTISNAlESGTSIDLTPAY----YIDSNGALA-----------------------------------------------------------------------------------------------------------------------------------------------------------------------------------------
>SRR3990170_4032773	106	0.280	1.217E-20	13	115	306	78	181	229
-------------REEQGITGLETAIILIAFVVVATVFAFVVLTAGIFSSERGKETVFAGLHKARGTMEVRGGVVV---TSTGGAVDNIQFAVATTAAGESIPMDPaatnNRTVIAYRDD----------------------------------------------------------------------------------------------------------------------------------------------------------------------------------------------
>MGYP000710556559	106	0.365	1.648E-20	15	106	306	6	98	103
---------------EKGITGLETAIVLIAFVVVSSVFAFAALSTGLFSSDKAKETIQAGLAETRGTMELKGSIIVEAQTTGTTaSATTIAFQVSNAAGGEPTAPWPP-------------------------------------------------------------------------------------------------------------------------------------------------------------------------------------------------------
>UPI0006B4B8FC	106	0.241	1.648E-20	13	197	306	3	210	214
-------------HSHRGVIGVESAIVMIAFVIVAAALAFVVLNMGFSTTQKTKQAIVSSADEASSALEIAGKVIGSGHV-TAGKLNATAIPLKIVSGGASINLNPANAAIRYLSNN--VEHGNIYAGAIPTGVHDTLASAMQEAvtQTYITSnpVNSTLPSETKAVFYFNvnrndnfildqgehGMLAIAfsdaerpqSLDIIRAEVILPTGAPLTVERTVPN------------------------------------------------------------------------------------------------------------
>MGYP001434964419	105	0.340	2.232E-20	14	106	306	17	110	111
--------------DQRGITGLETAIVLIAFVVVSSEFAFAALSTGLFSSDKAMETIQAGLAETRGSMELKGSVVLTASiTGTSGIVSEIAFQVGSAAGGESKDLTPG-------------------------------------------------------------------------------------------------------------------------------------------------------------------------------------------------------
>MGYP001437706600	105	0.336	3.021E-20	13	122	306	10	117	157
-------------KDQKGITGLETAIVLIAFVVVAAVFAFTVITTGLFSSEKAAETATAGLGEVSTSLTPKGSALASGNH-GNDSVSIVWFKLANS-GAQAVGLPAARTLVTYSDTSNLVTLE---------------------------------------------------------------------------------------------------------------------------------------------------------------------------------------
>MGYP001492765672	105	0.285	3.021E-20	5	108	306	0	104	174
-----MYKKVSGESSQRGIIRLEAAIILITFVVAASVFAFTVLSTGIFTSERAKETIFAGVEETKGAIETRGAVVAyKADRGGTNTICKVSLIVSNAVSGEPIDLTPLYT-----------------------------------------------------------------------------------------------------------------------------------------------------------------------------------------------------
>SRR5512147_1735858	104	0.288	4.089E-20	11	114	306	23	121	147
-----------LHRNEHGITALETAIILIAFVVVAAIFAFTVLSTGTFLTEKSKEASYAGLQEVRGSMELKGGVVLSTTTALG---DTIIFNLAPVAGGSSQDLS--QVKITYRD-----------------------------------------------------------------------------------------------------------------------------------------------------------------------------------------------
>MGYP000710549935	104	0.372	4.089E-20	14	99	306	17	99	151
--------------EQRGITGLETAIVLIAFVVVSSVFAFAALSTGLFSADKSKETIRAGLSEARGTLEMRGSVIAKK---GSTNVDEIILRVSNAAGGE--------------------------------------------------------------------------------------------------------------------------------------------------------------------------------------------------------------
>HubBroStandDraft_1064217.scaffolds.fasta_scaffold1823213_2	104	0.316	4.089E-20	5	117	306	30	146	154
-----MIKRFlaKLRQAQEGITGLETAIILIAFVIVASVFAYVVLSAGLFSSQKVKEAVNAGLESTMATVEVKGDIIAKMDTG---IVSEIYICVGIPQAGTPVDFSPTSanispLVISYMDANN--------------------------------------------------------------------------------------------------------------------------------------------------------------------------------------------
>SRR3972149_1002573	104	0.270	4.089E-20	0	131	306	75	197	205
MNT-----KFNRLmKDESGITALETAIILIAFVVVAAIFAFTVLSTGTFLTERSKEAAYSGLQEVRGSMDLKGSVV---LEDTAARGDTIVFNLATVAGGSSQDLS--KVKITYRDSTMNTELAYSNGTAPTT------------------------------------------------------------------------------------------------------------------------------------------------------------------------------
>MGYP001128730914	104	0.286	4.089E-20	15	128	306	16	151	216
---------------QKGITGLETAIVLIAFVVVASVFAFTILSAGVFSSEANKQTIHAGLKETRTRLSQQGSAFAFAGyEGSTQSVYKIVFIVSNSLAGEPVDLiapytaddantdpdvvsgANTATIISYADENQRmsdVAWSQTFIGT---------------------------------------------------------------------------------------------------------------------------------------------------------------------------------
>SRR5581483_1991300	104	0.245	4.089E-20	6	196	306	44	259	270
------LRKANRNH-RRGVIGIESAIVLIAFVIVAAALSFVVLNMGFSTSQKAKTTIGQGLDTSSSALEVGGTVSGHLN-GTAQTLDIVTIPLKVASGSTSVDLQKSLTAVKYF--TTKVNYDNIYNGTITSNTYTNVKDALDAAVTAKILQHSplatsspTTPTNTTAFVYwtvnnnqntvldhtetavlaivFKAADRPAQLDQLTAEVVPSVGPPMTVERTLP-------------------------------------------------------------------------------------------------------------
>SoimicmetaTmtHPA_FD_contig_31_16828216_length_263_multi_1_in_0_out_0_1	104	0.302	4.089E-20	5	120	306	0	114	378
-----MFKKLTRfQQGEKGITGLETAIIIIAFVVVAAVFAYTILSSGLFSSQKAEETVHSGVSQSQATSELRGSVLAyKGTANGDDCITKIQFTVGNAlVDGREIDLTPPY----YIDPNGSLT-----------------------------------------------------------------------------------------------------------------------------------------------------------------------------------------
>MGYP001444443695	104	0.346	5.535E-20	12	107	306	10	110	127
------------RTEERGLTGLETAIILIAFVVVAAVFSYTVLSAGVFSAEKSKQGIYSGLSSVQCSLPLNGSVLAIDsdsdiDSDSDNDVDQIAFTLVTALGGEPVDLTETT------------------------------------------------------------------------------------------------------------------------------------------------------------------------------------------------------
>MGYP001114459407	104	0.260	5.535E-20	11	120	306	7	129	154
-----------LRRDERGVTALETAIILIAFVVVASVFAFTVLTSGVTSTEKAKEAVVSGLEDVQGTMELKGSVIATAASSTATEVETVILNFASVAGGNSVDLHPreatdgvgdtsddNVVVINYRDTENRET-----------------------------------------------------------------------------------------------------------------------------------------------------------------------------------------
>MGYP001439966367	104	0.298	7.491E-20	1	123	306	3	136	158
-NKRNMIERYVRKfaHEEKGITGLETAIVLIAFVVVAAVFAFTVLTTGLFTSEKAKETAMAGVAATSSTLTVKGSLTAMGGTATGaggatccDRVDHIRVKLTGATDVNDVPFNPSQVLVTYQDDAnvQLMTYDN--------------------------------------------------------------------------------------------------------------------------------------------------------------------------------------
>SRR3972149_4045722	104	0.316	7.491E-20	2	116	306	21	135	166
--MKRLLKRIHQR--QDGITGLETAIILIAFVIVASVFSYVVLSAGLFSSQKVKEAVNAGIQSTMATVEIRGNIIARMESG---TVREVYLTVGIPMAGTPVDFSPSTanispVVIAYSDAN---------------------------------------------------------------------------------------------------------------------------------------------------------------------------------------------
>OrbCnscriptome_FD_contig_121_349352_length_332_multi_4_in_0_out_0_1	104	0.340	7.491E-20	11	108	306	7	106	168
-----------QSERQQGITGLETAIILIAFVVVASVFAFTVLSTGIFSAERSKDTVYAGLSEARSSLATRGSFVGFAGKVSPTqTPYKFSFVVSSAVGsSDPIDLTPPYT-----------------------------------------------------------------------------------------------------------------------------------------------------------------------------------------------------
>GraSoiStandDraft_16_1057320.scaffolds.fasta_scaffold8542962_1	104	0.246	7.491E-20	12	152	306	9	162	186
------------RSDQKGITGLETAIILIAFVVVASVFAYTILSAGIYSSEKGKEAIHSGLSTARASMQLSGPVLAR-DTDSNNTVDQMLFVIANLLKSAPMNLVPTvdsdsdgllsdespklhSLVITYIDQAQMVT--DIAWTATEVGK-SDGDTLMETSERFEIIVD---------------------------------------------------------------------------------------------------------------------------------------------------------
>MGYP001192115609	104	0.260	7.491E-20	12	121	306	46	160	216
------------HKENSGITGLETAIVLIAFVVVAAVFAFTVLTTGLFTSEKAKETALAGVATTSSSLTIKGSIIAHgtglpGTAANPASIDYLRVKLAAATGVEQILFDPEDIIVTYVDRNNVVQL----------------------------------------------------------------------------------------------------------------------------------------------------------------------------------------
>SRR5271157_5787410	103	0.284	1.014E-19	13	121	306	4	108	126
-------------RNYEAFTGLEAAIVLIAFVVVAAVFSYVVLGAGFFTTQKAQETVHTSVQQASSTLEIVGNVYGTNTV--SANIKFINFTVALAPGGTPVDFS--KVVMTYSNATTLETL----------------------------------------------------------------------------------------------------------------------------------------------------------------------------------------
>MGYP000362635843	103	0.333	1.014E-19	15	109	306	9	104	186
---------------ERGITGLETSIVLIAFVVVASVFAFTVLSAGVFSSEAAKQTIFAGLKETRSRLRQNGSVFAfSAQAGTTQSVYKIVFIVSNSLAGEPLDLTAPYTV----------------------------------------------------------------------------------------------------------------------------------------------------------------------------------------------------
>SRR4030042_4186502	103	0.381	1.372E-19	3	94	306	4	98	99
---KNMFKKFmkamaNLHKDNRGMTGLETAIILIAFVTVAAVFGYAVLSAGLFSAERGKETIHAGLQQAKSNLELSGSVIAT--SSDNTTVETILITVRN-------------------------------------------------------------------------------------------------------------------------------------------------------------------------------------------------------------------
>SRR5512140_176346	103	0.301	1.372E-19	0	115	306	5	108	119
MNTK-------LHRNEHGVTALETAIILIAFVVVAAVFAFTILSTGTFLTERSKEATYAGLQEVRGSMELKGSVV---LNTITNKGDSLIFNLAPVSGGSSVDLS--QIRVTYRDA----------------------------------------------------------------------------------------------------------------------------------------------------------------------------------------------
>SRR5712692_1505949	103	0.291	1.372E-19	5	121	306	10	121	124
-----MFGKFNKLmKNESGVTALETAIILIAFVVVASIFAFTMLSTGTFLTERSKEATYAGLQEVRGSMELKGSVIL------ESTGDFVSFNLSTVAGGQSVDLSKIKMA--YLDAstNQDIAY----------------------------------------------------------------------------------------------------------------------------------------------------------------------------------------
>ERR1035437_6840255	103	0.305	1.372E-19	8	123	306	4	121	124
--------RNSLHRGQRGITGLETAIILIAFVMVASVLSYVVLSAGLYSSQKAKEAVNAGLQQSNSTLEVKGNVVADTD---GTNIDTIYLTLGMASTNGSIDFTdtaagKNVVVISYSDRDRKSTRLN--------------------------------------------------------------------------------------------------------------------------------------------------------------------------------------
>MGYP001126153175	103	0.313	1.372E-19	11	108	306	8	106	142
-----------LRTDQRGTTGLETAIVLIAFVVVSSASEFADLSTGLFSSDKAKETIQAGLAETRGSMELKSPVVIIPDGSSTTSSAiSIAFQVANAAGGNAIDLTPEKL-----------------------------------------------------------------------------------------------------------------------------------------------------------------------------------------------------
>MGYP001031145999	103	0.340	1.372E-19	11	110	306	38	136	170
-----------MKHNDEGFTGLEAAIVLIAFVVVAAVFSYVVLGAGFFTTQKAQETVYKGLEQSTSNIQLIGNVYGLSN-DTTKGISEIRFSIGLAPGAPSIDLTGLKIAV---------------------------------------------------------------------------------------------------------------------------------------------------------------------------------------------------
>SRR3990172_9099762	103	0.316	1.372E-19	13	109	306	30	127	218
-------------HEQRGITGLETAIILIAFVIVASVFAFTILSVGVFSAQQSQQTAYAGLEETRGTLNPNGILVGmTGDIAGTTGAVQLVFTMQLAVDGNPVDLTPPYTV----------------------------------------------------------------------------------------------------------------------------------------------------------------------------------------------------
>MGYP000651394722	102	0.384	1.856E-19	11	101	306	8	95	96
-----------LKRDQSGITGLETAIILIAFVMVASVLAYVVLTAGLFSSQKAKEAVYAGMDETRSTMEIKGDVIAK---MENSVVTELYFTVGTRPGAEPI------------------------------------------------------------------------------------------------------------------------------------------------------------------------------------------------------------
>SRR4030042_2103530	102	0.376	1.856E-19	14	106	306	5	94	105
--------------NQRGITGIETALILIAFVIVASVFAYVVLSAGLFSTQKAKEAINAGLDEAKSTIEIKGNVYGR---MEDSVLTEVYFTVATTTGGDMIDFTDN-------------------------------------------------------------------------------------------------------------------------------------------------------------------------------------------------------
>12633|scaffold2812310_1|+130|01	102	0.266	1.856E-19	5	120	306	0	118	137
-----MFNFNRLNKDESGQTALETAIILIAFIVVASVFAFAILSAGSASTEKGQQAINAGLEGVQSSMAIKGAIVAEGTAAGGTVKDAV-FTLSLVSGGDPIDLTSTatgkKVLVGYRDATQIIN-----------------------------------------------------------------------------------------------------------------------------------------------------------------------------------------
>KBSSwiStaDraftv2_1062776.scaffolds.fasta_scaffold767082_2	102	0.272	1.856E-19	13	196	306	4	198	211
-------------KNRKGIVGVEAAIVLIAFLIIAAALSYVVINMGFYTTQKTKETMQTGLDESLTALQLDGVVTARTN-ATSSHILYVLVPVKLSAGRGAVDLSNSSVVVSVYLPN--ATLMNIYQGANPSTTSVTWDNlnttlGLTNNQAKFAIYNDdgdsllESNEKAFLLIRLNSTDAetmLGEYETIKIEVRTAKGSALTVVRTAP-------------------------------------------------------------------------------------------------------------
>SRR4030067_3190572	102	0.328	2.511E-19	5	131	306	31	161	166
-----MIKRIWKRIRefEEGITGLETAIILIAFVIVASVFAYVVLSAGLYSSQKAKEAVNAGLEATMSTVEIRGNIIAK---MESSVVTEIYFCVGIPRAGSPVDFNPSSanispLLISYSDADNFLPTGNWTITKLTT------------------------------------------------------------------------------------------------------------------------------------------------------------------------------
>SRR3990170_8497636	102	0.301	2.511E-19	13	105	306	78	167	187
-------------REEQGITGLETAIILIAFVVVATVFAFVVLTAGIFSSERGKETVFAGLQKARGTVEVRGGIVVTA---TGGVIDDIQFAVATTAGGDPIPLDP--------------------------------------------------------------------------------------------------------------------------------------------------------------------------------------------------------
>MGYP001031051336	102	0.300	2.511E-19	12	141	306	8	132	211
------------RKNKRGIVGIEAAIVMIAFVVIAAAFAYVVINMGFYSAQQAKSTIDKGIDEATSSLELDGFLVGRTN---GTSIQWLAVPIKLAVGQSEVDLGSETVVVAILGD--SFALSDIYSGAIATTENTNITDMM--------------------------------------------------------------------------------------------------------------------------------------------------------------------
>26239|scaffold_7753_c1_5|-4316|00	102	0.274	2.511E-19	5	199	306	33	235	245
-----MGKRMQRRgGKNRGIVGIEAAIVLIAFVVIAAALAYVVINMGFYASQTAKSTIDKGIQEATSALELDGFVTGETN--SNGNVTYLAIPLKLAVGQADVDLAVHTVVVAVEGGN--FSLANIYSGAVTSnetdlanlmvnvTNAPNATCFIYNSQFASDTTLKQ-NAKAYLVISLGDTYSLASYSKLTVEVRTSKGAALMIMREIPGSL----------------------------------------------------------------------------------------------------------
>SRR5512142_880339	102	0.273	3.397E-19	10	115	306	6	106	121
----------HLHRNESGITALETAIILIAFVVVAAVFAFTVLSTGTFLTARSKEAAYAGLQEVQGSMELKGSMV---LNTTTAKGDTVIFNLATVSGGASVDLS--KIKITYRDA----------------------------------------------------------------------------------------------------------------------------------------------------------------------------------------------
>SRR5690606_19414677	102	0.258	3.397E-19	5	120	306	32	148	188
-----MHKTLKLHSNESGQVALESAIILIAFIVVASVFAFTILSAGSSSTERGEEAIYAGLEGVQSSMSGKGAVIA---ESSGTSVDTVTFTLALVTGGDPIDLTdtsgDNVVVIGYRDGAQFVN-----------------------------------------------------------------------------------------------------------------------------------------------------------------------------------------
>MGYP001041329032	102	0.237	3.397E-19	13	116	306	17	155	217
-------------RDQSGITGLETAIVLIAFVVVAAVFAFTVLTTGLFTSEKAKETAMAGVSSAGGSLELVGSVIAGGNNIGqacrtvtgagggappihpappyenatscdidwmvsSPHVQTLRFRLGLALGVEDLNFDPNRILITYQDEN---------------------------------------------------------------------------------------------------------------------------------------------------------------------------------------------
>5492|Ga0310125_10091644_2|-478|01	102	0.293	3.397E-19	14	128	306	19	133	374
--------------NEEGITGLETAIVLIAFVVVASVFAFAVLSTGLLSAEKSKETVLGGLSEAGSTLFVKGVVVGKANS-GLTNIDTLTFLVSVAsQANQGVDLSSTNLILGYVSGVESSNLAASAWTT---------------------------------------------------------------------------------------------------------------------------------------------------------------------------------
>SRR5512147_1594930	101	0.278	4.595E-19	11	114	306	34	129	174
-----------LHRNEHGITALETAIILIAFVVVAAIFAFTVLSTGTFLTERSKEAAYAGLQEVRGSMELKGSVVLESTGA------NMVFNLATVAGGSSVDLS--KVKITYRD-----------------------------------------------------------------------------------------------------------------------------------------------------------------------------------------------
>11177|Ga0265309_13116774_1|+1|11	101	0.314	6.215E-19	22	108	306	14	102	113
----------------------ETAIILIAFVVVASVFAFTVLSTGVFSAERSKDTIYAGLQEARSSLEPKGALIAYsgGDSSATATIFKVGFIVAPAVAGESIDLTPPYT-----------------------------------------------------------------------------------------------------------------------------------------------------------------------------------------------------
>MGYP001215135230	101	0.330	6.215E-19	10	108	306	39	138	159
----------NMNTKQRGITGLETMIIMLAFVVVASVFALKVLSTGVFSSESAKETIFAGLEQTKSSLRPSGSAIAfKGFVGSTEAIFKISMVVESVDGSDPIDLTPPYT-----------------------------------------------------------------------------------------------------------------------------------------------------------------------------------------------------
>MGYP000704645927	101	0.309	6.215E-19	13	108	306	20	116	178
-------------RNERGVTGLETAIILIAFVVVASVFAFTVLSTGVLASERAKESIFAGLQQTKSTLRPSGSVIAfKGFVGSTAAIFKFSLIVEAIDDADPIDLTPPYT-----------------------------------------------------------------------------------------------------------------------------------------------------------------------------------------------------
>GraSoiStandDraft_40_1057318.scaffolds.fasta_scaffold3347310_1	101	0.330	6.215E-19	14	119	306	6	108	194
--------------DNKGFTGLEAAIVLTAFVVVAAVFSYVVLGAGFFTTDTAKQVVHTGMEQATSSASVVGDVMAAGN---GTNVTNITVTLQLTAGNNPVDMAKNRTIISYTAIDRHV------------------------------------------------------------------------------------------------------------------------------------------------------------------------------------------
>3300021469.a:Ga0190361_1006144_4	101	0.373	6.215E-19	6	129	306	0	121	242
------MEKRARLRNRLGIVGIEAAIVLIAFVVIAAALAYVVVNMGFYSSQEAKSTISRGISEATSALQLDGSVIAYTNRSStrGTCVQYLLIPVKLSIGRSSLDLANTTTVVSVWGSN----LLNIYKGVV--------------------------------------------------------------------------------------------------------------------------------------------------------------------------------
>MGYP000256421927	100	0.303	8.406E-19	11	108	306	0	98	107
-----------MNTNQRCITGLETAIILIAFVVVASVFAFTVLSTGVFSAERGKETVFAGLSEAQASLANAGSLAAsRGNVEGTNAPVKIKFVVMSAVSGEEIDLTPPNT-----------------------------------------------------------------------------------------------------------------------------------------------------------------------------------------------------
>MGYP001207441069	100	0.380	8.406E-19	7	77	306	11	81	149
-------KRSRDRLDQRGVTGLETAIILIAFVVVASVFAFTVLSTGIFSAERGKETIHAGLKEARSSIELKGSVAANG------------------------------------------------------------------------------------------------------------------------------------------------------------------------------------------------------------------------------------
>SRR4030043_228115	100	0.326	8.406E-19	11	111	306	32	130	152
-----------MKRNDEGFTGLEAAIVLIAFVVVAAVFSYVVLGAGFFTTQKAQETVYKGVEQSTANIQMIGNVYG--LSTDNATITNLTFVVGLAPGASAIDLTKMKIVFS--------------------------------------------------------------------------------------------------------------------------------------------------------------------------------------------------
>MGYP001170727995	100	0.289	8.406E-19	14	120	306	98	200	259
--------------DERGITGLETAIVLIAFVVVAAVFAFTVLTTGLFATEKAKASAQAGLGLSGATLAKKGSTFLEAGV----AVKTIKFKLSSPIGTEIIDLASDKTLLTYSDSSQSEN-----------------------------------------------------------------------------------------------------------------------------------------------------------------------------------------
>SRR3990170_8745623	100	0.276	1.137E-18	10	114	306	39	135	136
----------NLMKEESGITALETAIILIAFVVVAAIFAFTVLSTGTFLTERSKEAAYAGLQEVRGSMELKGSVVL------EDTGDMVVFNLATVAGGSSVDLS--KVKVMYRD-----------------------------------------------------------------------------------------------------------------------------------------------------------------------------------------------
>MGYP000002845925	100	0.267	1.137E-18	25	117	306	18	129	138
-------------------------IILIAFVVVASVFAFTVLSMGIFASERSKETVFAGLQEAKSTLEPRGaTVGYKADRGGTDTIYKVSFIVTNAVDGEPVDLTPPytadgsatdpdissgaeyKTIISYSDINQ--------------------------------------------------------------------------------------------------------------------------------------------------------------------------------------------
>JI6StandDraft_1071083.scaffolds.fasta_scaffold2665766_2	100	0.310	1.137E-18	15	117	306	9	108	161
---------------EEGVTGLETAIILIAFVVVASVFGYVVLTTGVFATEKGKEATMAGLSQVRTTLQQRGGVIASKSSTAST-VDTVIVRVSTMAGGAPIDAS--DLTVSYLDADQ--------------------------------------------------------------------------------------------------------------------------------------------------------------------------------------------
>MGYP001121488754	100	0.336	1.137E-18	11	111	306	3	102	162
-----------LKSDDNGFTGLEAAIVLIAFVVVAAVFSYVVLGAGFFTTQKSQETVYKGVEQASTNIQMIGNVYGLA-SPVASGINTIEFSIGLAPGAPTIDLTKMRIVFS--------------------------------------------------------------------------------------------------------------------------------------------------------------------------------------------------
>MGYP000744509360	100	0.252	1.137E-18	27	197	306	0	187	199
---------------------------MIAFVVVAAALAFVVLNMGMFTTQRARETINSGLAHASSALEVDGSITALVNSNGNG-VELISIPIRLAPGKDSVDLNPEKLTVAlFVTGTQNIAYENIYSKVftaeewssigyGLSDINTSIDAANGPNATMIFVVERVSDSvlsyGEKVllVIKFQNGHHPAPYDNIRVEIRTPEGAPLTVERVVPA------------------------------------------------------------------------------------------------------------
>15120|scaffold30716_2|-549|00	100	0.373	1.137E-18	6	129	306	0	121	246
------MEKRARLRNRLGIVGIEAAIVLIAFVVIAAALAYVVVNMGFYSSQEAKSTISRGISEATSALQLDGSVIAYTNRSDtrGTCVQYLLIPVKLSIGRSSLDLANTTTIISVWGSN----LLNIYKGVV--------------------------------------------------------------------------------------------------------------------------------------------------------------------------------
>MGYP001336764742	100	0.273	1.537E-18	15	120	306	6	109	144
---------------EDAFTGLEAAIVLIAFVVVAAVFSYVVLGAGFFTTQTAQATVHTSVAQASSSMEIVGNVYGIDTTTTHANLTYANITVALTAGGTAVDIS--QMVVSYSDNNGGYN-----------------------------------------------------------------------------------------------------------------------------------------------------------------------------------------
>MGYP001315443296	100	0.260	1.537E-18	7	122	306	18	140	277
-------RRFIRRiyDDESGITGLETAIILIAFIVVAAVFAFTVMTTGLFSSERAKTVARSGLSEAASSLILKGPVYAESSDFILPTIgmvpSKLIFQVALAGSiGDEVSLELDGLAFRYVDENSVYSFD---------------------------------------------------------------------------------------------------------------------------------------------------------------------------------------
>MGYP001157185889	100	0.278	1.537E-18	13	122	306	26	140	277
-------------HDESGITGLETAIILIAFIVVAAVFAFTIMTTGLFSSERAKTVARSGLSEVASSLILKGPVYAEASDtiipPTGMVPSKLIFQVALAGSvGDEVSLKLDGLAFRYVDENSVYSFD---------------------------------------------------------------------------------------------------------------------------------------------------------------------------------------
>SRR5919108_3408481	99	0.265	2.078E-18	22	114	306	0	93	100
----------------------ETAIVLIAFVVVSAVFAYTILNTGMFSADRSKESINSSLTQTRSNMELKGAVIATADDATTpTKVAKVKFYIGTAAGAESIDFKVDNLVISYQD-----------------------------------------------------------------------------------------------------------------------------------------------------------------------------------------------
>SRR5919202_3997872	99	0.257	2.078E-18	20	115	306	0	96	112
--------------------GLETAIVLIAFVVVSSVFASTILNTGMFSADRSKEAITASMQQTRSNMELKGAVTATADsTTAPTKVAKVKFYLGTAAGAQPLDFKVDNLVISYQDD----------------------------------------------------------------------------------------------------------------------------------------------------------------------------------------------
>MGYP001295067699	99	0.308	2.078E-18	11	117	306	15	118	137
-----------LRSNQRGVTGLETAIILIAFVVVASVFGYVVLTTGIFATEKGKEATMAGLQQIRTTLQQRSGVT-TVKSLTENTIDRIKLRVSSMPGGAAVD--PVELSVHYQDSTQ--------------------------------------------------------------------------------------------------------------------------------------------------------------------------------------------
>MGYP001188478005	99	0.336	2.078E-18	13	107	306	29	122	146
-------------HKEHGVTGLETAIILIAFVVVASVFAYAVPSAGIFSAQKGQEAFYQGLLQTRSSMTMIGGLTLK-DTDSDDKVDELWFTVSNALNGEAVDLTNTT------------------------------------------------------------------------------------------------------------------------------------------------------------------------------------------------------
>MGYP001342377381	99	0.278	2.078E-18	13	122	306	30	144	198
-------------HDESGITGLETAIILIAFIVVAAVFAFTVMTTGLFSSERAKTVARSGLSEAASSLILKGPVYAESSDFILPTIgmvpSKLIFQVALAGSiGDEVSLELDGLAFRYVDENSVYSFD---------------------------------------------------------------------------------------------------------------------------------------------------------------------------------------
>MGYP000382363382	99	0.242	2.078E-18	17	151	306	0	150	203
-----------------GITGLETAIVLIAFVVVASVFAFTILSAGVFLSEANKQTIHAGLKETCTRLSQQGSAFAFAGkVSTTQAVYKLVFIVSNSLAGEPVDLTAPYtadgantdpdvvpgastaTIISYADENQRksdVAWSQTFIGT------NNGDNLLEDGEKAEITV----------------------------------------------------------------------------------------------------------------------------------------------------------
>V4JQ72	99	0.268	2.078E-18	13	197	306	6	202	214
-------------RNRRAMVGVDTAIILIAFVLVAAAVAFVVLDMGMTSAQKAKQSMENGLQQASTALQVNGEVMAYVNTNG--YVQDIYIPLGVTPGTGYVSFAKNLLSVSLIAGN--MSYANIYNGVNETTLGNSTSNlsaiASYYDNNYQGKVLAVVYFihGNITPFVLGPYgqallvihlpYGLPAYKSFTVTISPSVGGAITASRVIPP------------------------------------------------------------------------------------------------------------
>1313|scaffold_9997_c1_2|-703|00	99	0.345	2.078E-18	2	85	306	5	88	364
--MKAMHRLYGASKDQRGMTGLETAIILIAFVTVAAVFGYAVLSAGIFSAEKGKETVYAGLEQAKSSMELKGSVIAYGAPGGGGTI----------------------------------------------------------------------------------------------------------------------------------------------------------------------------------------------------------------------------
>MGYP000421618553	99	0.366	2.809E-18	3	101	306	4	102	105
---KKLLSQLHKRED--GITGLETAIILIAFVIVASVFAFVVLSTGLFSAERGKDTVFAGLEKARGNLEVRGalTIIDADTSGTITTADDIVFNLATAAGGFPV------------------------------------------------------------------------------------------------------------------------------------------------------------------------------------------------------------
>MGYP001068696516	99	0.362	2.809E-18	13	114	306	10	109	144
-------------KDQKGIIGLETAIVLIAFVVVAAVFAFTVITTGLFSSEKAAETATAGLGEVSTSLTPKGSALASGNH-GNDSASIVRFKLANS-GAQAVGLPAARTLVTYSD-----------------------------------------------------------------------------------------------------------------------------------------------------------------------------------------------
>SRR4030042_7204583	99	0.336	2.809E-18	11	111	306	44	143	150
-----------MSRNSDAFTGLEAAIVLIAFVVVAAVFAYVILGAGFFTTQKAQETVYKSVEQSTTNLQLIGNVYGLASVPA-TGIDEIKFSIGLAPGAPAIDLTKLRIVLS--------------------------------------------------------------------------------------------------------------------------------------------------------------------------------------------------
>SRR3972149_4426537	99	0.321	2.809E-18	11	119	306	29	141	158
-----------LHKNEKGITGLETAIILIAFVIVASVFAFVVLSTGLFSAEKGKAAVFAGLEKASGNLEVRGAVTAASTAP--PVVNTITFNLGLAAAGVPtlVDDTaigaVNNLAINYIDEQNRF------------------------------------------------------------------------------------------------------------------------------------------------------------------------------------------
>MGYP001398400673	98	0.393	3.798E-18	12	77	306	18	83	95
------------RRDQRGVTGLETAIILIAFVVVASVFAFTVLSTGIFSAERGKETIHAGLSEARSSVELKGSVTANG------------------------------------------------------------------------------------------------------------------------------------------------------------------------------------------------------------------------------------
>3300017391.a:Ga0185304_1002872_6	98	0.347	3.798E-18	15	135	306	5	121	290
---------------RRGIVGIEAAIVLIAFVIVAAAFAFMVVNMGLTSTQRSKEAIQQGLKEASCPLTLDGSILLKSATP--NNVSTIIIPLK-TLGVKYVPMWTNETVVS-IKIGTRVTLANIYSGINHTIDPS--------------------------------------------------------------------------------------------------------------------------------------------------------------------------
>MGYP001258911510	98	0.328	5.133E-18	7	82	306	6	81	122
-------RRTDMARDERGITGLETAIILIAFVVVASVFAFTVLSTGIFSSERGKETVFAGLSEARGAIEPKGSVIANGLTEDT-------------------------------------------------------------------------------------------------------------------------------------------------------------------------------------------------------------------------------
>SRR5512147_231890	98	0.269	5.133E-18	11	114	306	23	118	137
-----------LHRNEHGITALETAIILIAFVVVAAIFAFTVLSTGTFLTERSKEAAYSGLQEVRGSMELKGSVVLEGTGTMA------VFNIATVAGGSSVDLSKVKM--TYRD-----------------------------------------------------------------------------------------------------------------------------------------------------------------------------------------------
>MGYP000751843271	98	0.322	5.133E-18	13	102	306	19	108	171
-------------RNQRGVTGLETAIILIAFVVVASVFAFTVLSTGIFSAERGKETIYAGLREARSTIQLKGSVIANGITDKSLSLGDTVWTASSTAEETSID-----------------------------------------------------------------------------------------------------------------------------------------------------------------------------------------------------------
>MGYP001120906300	98	0.254	5.133E-18	14	205	306	1	199	200
--------------NRRGLTGLETAIILVAFVITASAFAFVVLNMGMLSADQAQSVISSSVEETSAALMMDTDIIGTFSNTTGAqstiCLTKATFYVRLSQGDSPIDMDDSKVVITFTKP---RCHTDIYdsNGTITTITPvaGDSDSMLEVGEKFKIVIDFTQIDKATVdpvqgdmnNVYTHPYEEL------RLEIQPSGGAKLAIERSIPQVANTVMGF----------------------------------------------------------------------------------------------------
>GraSoiStandDraft_59_1057299.scaffolds.fasta_scaffold1490281_1	98	0.269	5.133E-18	13	197	306	3	194	206
-------------RNRRAMVGVDTAIILIAFVLVAAAVAFVVLDMGMTAAQKAKQSMEGGLEQSSTALQVDGDVMAYVNTSG--AVQVIYIPLGVTPGTGYVSFAKNLLSVSVIAGN--MSYANIYNGVEGVITNQNLTAIANNNSTsgevlavvYFIHGNITpfvlGPYGQALLVIHLPY-GLPAYKSFTVTISPSIGGAITVSRVIPP------------------------------------------------------------------------------------------------------------
>SRR5918911_3508394	98	0.338	5.133E-18	12	141	306	17	143	219
------------RRTRRGVIGIEAAIVLIAFVIVAAALSFVVLNAGFTTTQQAKTTVSQGLQTSSSVLAVSGTVVGHVN-GTSSSIDVITLPLRVASGSNNVDLQKSLVAVKYFSK--TKSYDNIYAGTLETKQYASISDAL--------------------------------------------------------------------------------------------------------------------------------------------------------------------
>18246|scaffold00025_2|-375|00	98	0.307	5.133E-18	12	141	306	35	172	284
------------RKHRRGILGIESAIVMIAFVVVAAALAFVVLNAGFGTTQKSKTTINEGLKSATGAVEVAGLVTGKkvtftlDDNSSVTALEYYSIPIKLASGANSVNLQPELTAVKYFSK--SVSYDNIYKGVVFaasgNGSFSNVNDAI--------------------------------------------------------------------------------------------------------------------------------------------------------------------
>MGYP000377271689	98	0.349	6.937E-18	6	128	306	0	117	134
------MRGIGLLGDKRGIVGIEAAIVLIAFVVIAAALAGVVINMGFYSTQKVKGTIGRGISEASSALQLNGHVIGKTNGTGHLVI--MTFPVKVSVGKSEVDLNVNTTVVSI---EGRVCLLDIYRGV---------------------------------------------------------------------------------------------------------------------------------------------------------------------------------
>MGYP001055087197	97	0.228	9.375E-18	5	115	306	0	148	149
-----MMDKFKRamhrlHKGERGLTGLETAIILIAFVTVAAVFGYAVLSAGIFSTEKAKETIYEGMAEAKSTMVVKGATIASKDvsaayytstgvtttdytYTSGNYVGEIRVTLANIMGGEPLDLTlpldanadgqigttedNARTVVTYADK----------------------------------------------------------------------------------------------------------------------------------------------------------------------------------------------
>SRR5664279_6306394	97	0.304	9.375E-18	3	117	306	45	169	171
---QKMVVWNKLNKNQSGQAALEAAIILIVFVVVASVFAFAILSAGSASTQKGEQAIYSGLANVQSSMQVKGAVIANGSlTPSPGNVTTIVFTVAPVSGGNPVKLigvtagtppASPTTIISYRDATQ--------------------------------------------------------------------------------------------------------------------------------------------------------------------------------------------
>MGYP001489266656	97	0.281	9.375E-18	11	120	306	21	148	180
-----------LHRNEEGITGLETAIILIAFVIVASVFAFVVLSTGLFSADRGKQTVLAGLEKASGNIEVRGSVSlqdvgtvaapttpdGAIGEAGGPSVDVFIFNLGTAAGGRPVLIDPavtnNTMVVNIVDSGARVA-----------------------------------------------------------------------------------------------------------------------------------------------------------------------------------------
>SRR5664279_127107	97	0.346	9.375E-18	3	103	306	71	170	182
---QKMVVWNKLNKNQSGQAALEAAIILIAFVVVASVFAFAILSAGQSSTQKGEQAIYSGLANVQSSMEVKGAVIAKGNSGS-TAVQYVVFTVAPVSGGNPVKL----------------------------------------------------------------------------------------------------------------------------------------------------------------------------------------------------------
>MGYP001290898666	97	0.268	9.375E-18	13	118	306	14	121	195
-------------KDERGITGLETAIILIAFVVVAAVFAFAILNAGLGATSNAEDAISTAQTETQSTLAPRGDsiLVARGAGPAFADVETVSFKLAPSPGAKAISLANDITLVQYSDESTA-------------------------------------------------------------------------------------------------------------------------------------------------------------------------------------------
>8975|scaffold355213_2|-63|01	97	0.316	1.267E-17	3	115	306	0	116	143
---RSIFLRLYKRisNKEEGITGLETAIILIAFVIVASVFAYVVLSAGLYSSQKVKQAVNSGIDSTMSTIELKGDILAKV---SATLVQEIYLFIGIPAAGTPIDFTNSsnttqKVIISYSDA----------------------------------------------------------------------------------------------------------------------------------------------------------------------------------------------
>ABLV01.1.fsa_nt_gi|185923476|gb|ABLV01196309.1|_1	97	0.346	1.267E-17	13	165	306	3	149	164
-------------RNRKGMVGIDTAIILIAFVLVAAAVAFVVLDMGMTSAQKAKQTMENGLQQASTALQVNGEVMAYVNTNG--YVQDIFIPLGVTPGTGYVSFAKNLLSVSLIAGN--MSYANIYNGVNETTLNSGTSN-LAAIAHYYDN-NNSTSGEVLAVVYF--------------------------------------------------------------------------------------------------------------------------------------------
>MGYP000695805929	96	0.406	1.711E-17	14	77	306	18	81	91
--------------DQRGITGLETAIVLIAFVVVASVFAFTVLSTGIFSAERGKETIHAGLRGARSSLELKGSVVAEG------------------------------------------------------------------------------------------------------------------------------------------------------------------------------------------------------------------------------------
>SRR3972149_5859224	96	0.316	1.711E-17	0	98	306	6	106	109
MRTTMVRRLLNIHREQTGITGLETAIILIAFVVVASVFAYTVLSAGIFSSERSKEAVYSGLQEARNAIELRGNVTGYKAsiSGQEDSLGRLDFVVSNSMTG---------------------------------------------------------------------------------------------------------------------------------------------------------------------------------------------------------------
>MGYP001331627533	96	0.371	1.711E-17	14	91	306	17	93	117
--------------NQRGITGIETAIVLIAFVVVASVFAFAVLNTGLLSSEKSKEATLGGLEETSATLSLRGQVIAVANT-GTTSVDTVKFT----------------------------------------------------------------------------------------------------------------------------------------------------------------------------------------------------------------------
>MGYP001074017083	96	0.312	1.711E-17	15	108	306	32	127	227
---------------QQGITGLETAIILIAFVVVMSAFAFTGLSTGIFSPERSKDTAYAGLSEARSSLVTRGSFGGFAGkVSTTETPYEFSFVVASAVGsSDPIDLTPSYT-----------------------------------------------------------------------------------------------------------------------------------------------------------------------------------------------------
>MGYP001157857055	96	0.368	1.711E-17	2	77	306	0	75	350
--MNKLIQAIKPLRQEKGVTGLETAIILIAFVVVASVFAFTVLSTGIFSAERGKETIHAGLKGARSSLEIKGSVIANG------------------------------------------------------------------------------------------------------------------------------------------------------------------------------------------------------------------------------------
>GraSoi013_1_40cm_4_1032424.scaffolds.fasta_scaffold52817_1	96	0.384	1.711E-17	13	77	306	19	83	363
-------------RDERGVTGLETAIILIAFVVVASVFAFTVLSTGIFSAERGKETIHAGLQQSRSSVELKGSVVANG------------------------------------------------------------------------------------------------------------------------------------------------------------------------------------------------------------------------------------
>DewCreStandDraft_4_1066084.scaffolds.fasta_scaffold284112_1	96	0.322	1.711E-17	11	134	306	3	122	364
-----------RRSNKRGIVGIEAAIVLIAFVIVAAAFAFMVVNMGLTSTEKSKEAIQQGLKEASCPLTLDGSMLLK--SESANNVATIIIPLK-TLGVKYVPMWTNETVVS-IKIGTRVAVANIYTGINHNVDP---------------------------------------------------------------------------------------------------------------------------------------------------------------------------
>MGYP001151429352	96	0.370	2.312E-17	12	100	306	4	91	101
------------RSDDNGFTGLEAAIVLIAFVVVAAVFSYVVLGAGFFTTQKSQETVYKGVEQASTNIQMIGNVYGLAATPANG-IDEIRFSVGLAPGAPA-------------------------------------------------------------------------------------------------------------------------------------------------------------------------------------------------------------
>SRR5574338_702353	96	0.380	2.312E-17	10	143	306	12	142	158
----------FRKGTRRGVIGIEAAIVLIAFVIVAAALSFVVLNMGFSTTQKAKTTIGSGLETSSSVLSTSGTVTGHVNS-TASKLDVIAYPLKVASGSKSVDLQEASVAVKYFSK--SISYDDIYVGTLHTAEYGSLDEALAA------------------------------------------------------------------------------------------------------------------------------------------------------------------
>MGYP001150316497	96	0.432	2.312E-17	11	77	306	8	74	175
-----------MRGNERGITGLETAIILIAFVVVASVFAYTALSAGLFSTQKSQEAVYSGLEETRSTLELKGGVIANG------------------------------------------------------------------------------------------------------------------------------------------------------------------------------------------------------------------------------------
>4259|Ga0209501_10010695_3|+2892|00	96	0.288	2.312E-17	13	116	306	37	139	224
-------------KDEQGITGLETAIILIAFVVVATVFAFAILNTGLGATSNAEDAISTAQNETQSTLVPRGDIILVA-SAGLSDVEQIRFKLAPSPGARAISLAEEITLIQYSDND---------------------------------------------------------------------------------------------------------------------------------------------------------------------------------------------
>MGYP000058870590	96	0.345	3.123E-17	5	85	306	7	85	88
-----LLRRF--RSDQRGITGLETAIVLIAFVVVSSVFAFAALSTGLFSSDKAKETIRAGLAETRCSMELKGSVILTISVTGTSAI----------------------------------------------------------------------------------------------------------------------------------------------------------------------------------------------------------------------------
>MGYP000424508738	96	0.329	3.123E-17	7	92	306	13	100	101
-------QTPKLASDQRGITGLETAIVLIAFVVVSSVFAFAALSTGLFSSDKAKETHTAGLAESRGTLELKGSVVAKvsGTTGATGVVTSIEFQI---------------------------------------------------------------------------------------------------------------------------------------------------------------------------------------------------------------------
>SRR4030042_7095346	96	0.387	3.123E-17	0	79	306	20	99	104
MINKFMKAMANLHRDDRGMTGLETAIILIAFVTVAAVFGYAVLSAGLFSAERGKETIYSGLQQAKSNLEVSGSVIAQSSD----------------------------------------------------------------------------------------------------------------------------------------------------------------------------------------------------------------------------------
>SRR3972149_5653697	96	0.394	3.123E-17	11	81	306	7	77	120
-----------LHRRQRGITGLETAIILIAFVVVASVFAYTVLSAGIFASEKGKEAIHAGLEEARSSMELVGSVKATAVTSD--------------------------------------------------------------------------------------------------------------------------------------------------------------------------------------------------------------------------------
>SRR6478672_10125370	96	0.342	3.123E-17	11	86	306	43	118	121
-----------RSRNEHGITGLETAIVLIAFVVVAAVFAFVVLSTGLFSSERSKETVYAGLSKTRGSMELTGGVIAASNLSNVTTVE---------------------------------------------------------------------------------------------------------------------------------------------------------------------------------------------------------------------------
>SRR3972149_11696806	96	0.320	3.123E-17	20	115	306	0	99	135
--------------------GLETAIILIAFVVVATIFAFVVLTTGVFSSERGKESVFAGLNKARGTLELRGGVVAsSSGCPSACAVSGIQFAVANSAGGDPVSLANsgdNRTILAYRDA----------------------------------------------------------------------------------------------------------------------------------------------------------------------------------------------
>Dee2metaT_4_FD_contig_71_344328_length_252_multi_3_in_0_out_0_1	96	0.267	3.123E-17	5	114	306	0	113	153
-----MFKKFgqairNVYRGQKGITGLETAIILIAFVTVAAVLAYTVLSAGIFSSERGKEAVYSGLNSAGSTMGVKGAVIGESLASvASEAGPKMTFNLALAITGTSVDLT--KCVFNYWD-----------------------------------------------------------------------------------------------------------------------------------------------------------------------------------------------
>UPI0007F4B8AB	96	0.240	3.123E-17	27	197	306	0	187	199
---------------------------MIAFVVVAAALAFVVLNMGMFTTQRARETINSGLAHASSALEVDGSITALVNSNGNG-VELISIPLRLAPGKDSVDLNPEKLTVAlFVTGTQNLAYENIYSkvftakewnttgyGLSSISTNINASNGP--NATMIFVVERVADtvlsyGEKVLLVIKFPSASCpAPYDNIRVEIRTPEGAPLTVERVVPA------------------------------------------------------------------------------------------------------------
>SRR5574337_1944632	96	0.318	3.123E-17	12	143	306	32	163	202
------------RKTRRGVIGIESAIVMIAFVIVAAALAFVVLNMGFSTTQKAKSAISSSITEASSSLEIAGKVTGIGYV-SVGKLNATIIPIKVAGGGDSVNLDPATTTIKYY--SNSVRYDNIYNNnncVLTSTTYNNATTALEA------------------------------------------------------------------------------------------------------------------------------------------------------------------
>MGYP000028600091	96	0.302	3.123E-17	8	140	306	4	140	239
--------RKGHRQSHRGVIGVESAIVMIAFVIVAAALAFVVLNMGFSTTQKAKTTIISGLGEASSSLEVAGKVKGIGCTTSaggcstNAYLNATIIPLKIVSGGDSVNLQASTTTVKYI--SNSKSFDDIYAGPITATLPGNATDA---------------------------------------------------------------------------------------------------------------------------------------------------------------------
>UPI000457EB0E	96	0.240	3.123E-17	14	115	306	18	154	251
--------------DQSGITGLETAIVLIAFVVVAAVFAFTVLTTGLFTSEKAKETALKGVSSAGGSLELIGGVVAGGTNIGTTCdtaegptnpplapiitppyqnqtecdidwneasphIQTLRFRLGLALGVSAIPFDPNNILVTYQDE----------------------------------------------------------------------------------------------------------------------------------------------------------------------------------------------
>SRR5574338_43098	96	0.323	3.123E-17	0	132	306	33	162	272
MISRQCMNLLRRNARHSGIAGLETAIIAIVVVIVAAALAFVVLNMGFSTTQKAKTTVVSSLGEASSTLEVSGKVFGSGDT-TNNKLKVLAIPIKTAAGGESINLDVSTAAVKYL--SNSKTYDNIYAGTLEAD-----------------------------------------------------------------------------------------------------------------------------------------------------------------------------
>MGYP000580743519	96	0.342	3.123E-17	13	85	306	13	85	355
-------------RDQRGMTGLETAIILIAFVTVAAVFGYAVLSAGIFSAEKGKETVYAGLEQSKSSMELKGSVIAYGAPGDEGTI----------------------------------------------------------------------------------------------------------------------------------------------------------------------------------------------------------------------------
>MGYP001478949033	95	0.297	4.218E-17	11	111	306	3	102	107
-----------LQSNDKGFTGLEAAIVLIAFVVVAAVFSYVVLGAGFFTTQKAQESVHTAVGQATSAVELSGPVMVKAGT-APNTVGNASFYLQLAAGGAAVDVTKIGYTVS--------------------------------------------------------------------------------------------------------------------------------------------------------------------------------------------------
>MGYP001371337609	95	0.309	4.218E-17	5	100	306	0	96	107
-----MYKKVPGGSPQRGIAGLEAAIILITFVVAASVFAFTVLSTGIFTSERAKETIFAGVEETKGAIETRGAVVAyKADPGGTNTIYKVSLIVSNAVSGGA-------------------------------------------------------------------------------------------------------------------------------------------------------------------------------------------------------------
>ETNvirenome_6_85_1030632.scaffolds.fasta_scaffold275094_1	95	0.350	4.218E-17	11	130	306	2	118	174
-----------LSRKKRGMVGIDTAIILISFVLVAAAVAFVVLDMGMTSATKAKQTMVNGLQEASTALEVNGEILGVVN-GTGTGIEEIAIPLGVTPGTGYVSFDTDTFVVSFTD--QYGTYPNIYSGVSH-------------------------------------------------------------------------------------------------------------------------------------------------------------------------------
>ADurb_Met_01_Slu_FD_contig_21_1887355_length_277_multi_3_in_0_out_0_1	95	0.341	4.218E-17	12	127	306	1	115	230
------------RKHRRGILGIESAIVMIAFVVVAAALAFVVLNAGFGTTQKSKTTINEGLKSATGAVEVAGLVQGRGNTAANPPVLQFYsIPIKLASGAGEVNLQKDLTAVRYSSK--SVSYDNIYAG----------------------------------------------------------------------------------------------------------------------------------------------------------------------------------
>A0A0D5C1S6	95	0.320	4.218E-17	6	130	306	2	123	234
------LQRKGTRHSHRGVIGVESAIVMIAFVIVAAALAFVVLNMGFTTSQKAKTSIISSLGEASSSMQVAGKVIGEGDS-STGYLNMTAFPIKVSSGGNDINLEAKTTSVRYV--SNSIDYSDIYVGTLT-------------------------------------------------------------------------------------------------------------------------------------------------------------------------------
>MGYP000244463475	95	0.371	5.697E-17	7	103	306	9	100	112
-------KRINGK--EEGITGLETAIILIAFVMVASVFSYVVLSAGLYSSQKAKQAVYAGLDSTMSTIEIKGDVIAK---MSNNSVEEIYLFVGIPSAGSPVDF----------------------------------------------------------------------------------------------------------------------------------------------------------------------------------------------------------
>SRR4030066_365513	95	0.341	5.697E-17	21	105	306	70	150	151
---------------------IETAIILIAFVVVASVFAYTVLSAGIFSSQKGQEAIHAGLEEARASMEIKGSVFAEGN----GTATTVIFTLTNALKGQKIDLTP--------------------------------------------------------------------------------------------------------------------------------------------------------------------------------------------------------
>7512|contig_128538_2|-469|01	95	0.356	5.697E-17	13	127	306	33	143	252
-------------KNKKGIVGIEAAIVLIAFVVIAAALSYVVINMGFFTTQKTKEAMQSGLDESLSALQLDGLVTGKTNN--QTRIEWLVLPVKLSAGKASIDLKNGTVVVSVYLPD--ATLLNLYQG----------------------------------------------------------------------------------------------------------------------------------------------------------------------------------
>MGYP000214272605	95	0.415	5.697E-17	13	77	306	19	83	266
-------------RGQRGVTGLETAIILIAFVVVASVFAFTVLSTGIFSAERGKETIHAGLRGARSSLELKGSVIAEG------------------------------------------------------------------------------------------------------------------------------------------------------------------------------------------------------------------------------------
>7457|Ga0209635_10001271_16|+12727|00	95	0.269	5.697E-17	0	129	306	41	164	279
IEMKNLLKKLLRQK--RGIVGLEAAIVLIAFVIIAAAFSFMVVNQGLFATERGKAVVQEGLQQASTPLSLDGTIFVRTDSDG-TSVNCMAIPLR-AFGVDYVAMWRNETVVTLKVANN--AWGNVYGGVL--------------------------------------------------------------------------------------------------------------------------------------------------------------------------------
>MGYP000991849505	94	0.479	7.693E-17	5	75	306	0	72	73
-----MLKKLYKaiKQNQKGITGLETAIILIAFVVVASVFAYTVLSAGIFSSQKGKEAVYAGLDQARSSLTLKGSVVG--------------------------------------------------------------------------------------------------------------------------------------------------------------------------------------------------------------------------------------
>MGYP001190567746	94	0.340	7.693E-17	13	106	306	15	107	112
-------------DDQRGITGLETAIVLIAFVVVASVFAFAVLNVGLLSSQKSEQAALGGLEATSASLSIRGDVIASAN-AGKTAIDTVRFNLAPASTSSEPSICPP-------------------------------------------------------------------------------------------------------------------------------------------------------------------------------------------------------
>SRR3989304_5920980	94	0.384	7.693E-17	14	91	306	42	118	120
--------------NQKGITGLETAIILIAFVVVASVFAFTVLSTGIFSAEKGKEAVNSGLQTARSSMELVGSVVAK-DTDADDEVEQGVFT----------------------------------------------------------------------------------------------------------------------------------------------------------------------------------------------------------------------
>MGYP001122948090	94	0.369	7.693E-17	13	131	306	7	122	179
-------------KSKKGIVGVEAAIVLIAFIIIAAALSYVVINMGFYTTQKTKETMSAGVEESTSALLLDGVVTGKTN-ASSGEIEYLIIPVKLSVGKTPLDLKNGTVVVSVYLSN--ATLMNIYRGVNVT------------------------------------------------------------------------------------------------------------------------------------------------------------------------------
>MGYP001062142370	94	0.384	7.693E-17	13	77	306	28	92	204
-------------KDQRGVTGLETAITLIAFVVVASVFAFIVLSTGIFSAERGKETIHAGLKEARSSAELKGSVIALG------------------------------------------------------------------------------------------------------------------------------------------------------------------------------------------------------------------------------------
>SRR4030042_3001764	94	0.371	7.693E-17	13	133	306	34	149	237
-------------KNKRAIVGIEAAIVLIAFVVIAAAMAYVVINMGFYSAQQAKSTIDKGIGEATSALTLDGFLVGRTN---GTSIQWIAIPVKLAVGQSEVDMASDTVVIAVVGSD--FALSNIYSGATNTTT----------------------------------------------------------------------------------------------------------------------------------------------------------------------------
>MGYP000226941954	94	0.325	7.693E-17	0	85	306	19	103	253
MKMPHLFSGS-RVNEERGITGLETAIVLIAFVVVSSVFAFAALSTGLFSSDQAKETIRAGLSEARGTLELRGAVIAEDTDTDGDGV----------------------------------------------------------------------------------------------------------------------------------------------------------------------------------------------------------------------------
>MGYP001344014346	94	0.216	7.693E-17	14	124	306	18	165	275
--------------DQNGITGLETAIVLIAFVVVAAVFAFTVLTTGLFTSEKAKETALDGVSSAGGNLELMGAVVAGGTNIGTQCdpargpttpplapiitppyqnqtgcdidwteasphVQTLRFRLGLALGVSAVPFDPNDILVTYQDEeiSQLLTFAPV-------------------------------------------------------------------------------------------------------------------------------------------------------------------------------------
>7570|JGI24020J35080_1000047_117|-128882|00	94	0.384	7.693E-17	13	77	306	18	82	373
-------------RDEMGITGLETAIILIAFVVVASVFAYTVLSAGIFSSERGKEAVYAGLKEARGTLEPKGSVIATG------------------------------------------------------------------------------------------------------------------------------------------------------------------------------------------------------------------------------------
>MGYP000560166007	94	0.355	1.039E-16	5	80	306	26	101	104
-----LLHPSNLKKDQRGITGLETAIVLVAFVLVASVFAFAVLSTGLVASEKSKETSLESLKEASSTLMVRGRVVGTANSD---------------------------------------------------------------------------------------------------------------------------------------------------------------------------------------------------------------------------------
>MGYP001131831155	94	0.406	1.039E-16	14	77	306	16	79	118
--------------DQRGGTGLETAIILIAFVVVASVFAFTVLSTGIFSAERGKETIHAGLKEARSSAELKGSVTANG------------------------------------------------------------------------------------------------------------------------------------------------------------------------------------------------------------------------------------
>SRR3990172_7074959	94	0.324	1.039E-16	11	115	306	46	154	156
-----------LHKNEKGITSLVTAIILIAFVIVASVFAFVVLSTGLFSAEKGKAAVFAGLEKARGNLEVRGSVTAASAVP--PAVDSITFNLGLAAAGSPTLVDEltigdaNNIAINYIDE----------------------------------------------------------------------------------------------------------------------------------------------------------------------------------------------
>MGYP001039429430	94	0.415	1.039E-16	13	77	306	22	86	169
-------------RGQRGVTGLETAIILIAFVVVASVFAFTVLSTGIFSAERGKETIHAGLRGARSSLELKGSVVAEG------------------------------------------------------------------------------------------------------------------------------------------------------------------------------------------------------------------------------------
>MGYP001179943549	94	0.276	1.039E-16	13	135	306	38	159	206
-------------KDEQGITGLETAIILIAFVVVAAVFAFAILNAGLGATSNAEDAISTAQTETQSTLAPRGDVVLIA-RAGLADVEIIMFKLAPSPGAKQISLADGSTLIQYSDNTTAAETAQLNGAALLPAAPP--------------------------------------------------------------------------------------------------------------------------------------------------------------------------
>MGYP000105992593	94	0.302	1.039E-16	0	94	306	119	211	212
MQEAAAMRRFHQHlHDERGITGLETAIVLIAFIVVAAVFAFVVLSTGLFSADRGKETVFAGLQKTRGSVTLAGGITAVSD---GTELTDVKFTLSL-------------------------------------------------------------------------------------------------------------------------------------------------------------------------------------------------------------------
>MGYP001244859326	94	0.226	1.039E-16	15	138	306	19	185	263
---------------QSGITGLETAIVLIAFVVVAAVFAFTVLTTGLFTSEKAKETVMSGVS-SQSSLELVGSVIAGGTNLGNTCrtaagpvgpanrppvagagvtpfedletcdmdwngwdanppqihVQTIRFTLKPALGAGKIPFNPNDLLITYSDGRLAELFNFVNARAGNTVTPDNAD-----------------------------------------------------------------------------------------------------------------------------------------------------------------------
>MGYP000250477224	94	0.424	1.039E-16	12	77	306	9	74	371
------------HKSERGITGLETAIILIAFVVVAAVFAYTALSAGLFSTQKSQEAVYSGLEETRSTLELKGGVVAQG------------------------------------------------------------------------------------------------------------------------------------------------------------------------------------------------------------------------------------
>MGYP000627806010	94	0.353	1.402E-16	13	93	306	11	92	95
-------------RNERGLSALETAITLIAFVVVAAVFAFTMLSAGMFSTEKSKEAIYAGLDEVRSSVELRGSVIAiAATTGSAGSVESLAFTVR--------------------------------------------------------------------------------------------------------------------------------------------------------------------------------------------------------------------
>MGYP001387566825	94	0.355	1.402E-16	2	77	306	0	75	115
--MRHLREPFGLLKGQQGVTGLETAIILIAFVVVASVFAFTVLSTGIFSAERGKETIHAGLRGARSSLELKGSVVAEG------------------------------------------------------------------------------------------------------------------------------------------------------------------------------------------------------------------------------------
>MGYP001296326619	94	0.330	1.402E-16	15	117	306	19	118	133
---------------QEGVTGLETAIILIAFVVVASVFGYVVLTTGIFATEKGKDATMAGLEQVRTTLQQRSGVT-TVKSLTENTIDRIKLRVSSMPGGAAVD--PVELSVHYQDSTQ--------------------------------------------------------------------------------------------------------------------------------------------------------------------------------------------
>SRR5512137_2934406	94	0.291	1.402E-16	13	115	306	38	135	138
-------------RGEKGITGLETAIILIAFVTVAAVLAYSVLSAGIFSSERGKEAVYQGLSTAQATMKVTSSVYAQGN---GSTVDNVSFQLSSVLQNQNVDL--GKCVVNYQDP----------------------------------------------------------------------------------------------------------------------------------------------------------------------------------------------
>3300020145.a:Ga0197144_100875_9	94	0.272	1.402E-16	8	143	306	10	161	265
--------KTGRRKSRRGILGIESAIVMIAFVVVAAALAFVVLNAGFGTTQKSKTTISEGLQSATGAIEVAGLVTGQkvtftldvnndddnSNDTSVTALEFYSIPIKLASGANAVNLQKELTAVRYF--SNTIKYDNIYKGVVFnstgNGSFSSVTDAISA------------------------------------------------------------------------------------------------------------------------------------------------------------------
>MGYP001096062949	94	0.384	1.402E-16	13	77	306	7	71	293
-------------KDQRGVTGLETAITLIAFVVVASVFAFTVLSTGIFSAERGKETIHAGLKDARSSAELKGSVIALG------------------------------------------------------------------------------------------------------------------------------------------------------------------------------------------------------------------------------------
>23250|scaffold16289_7|-5155|00	94	0.472	1.402E-16	5	74	306	0	71	375
-----MLKRFLKRihSRQKGITGLETAIILIAFVVVAAVFAYTVLSAGLFATQKSSEAVYSGLEEARSSLELKGSVI---------------------------------------------------------------------------------------------------------------------------------------------------------------------------------------------------------------------------------------
>UPI00073AFA91	93	0.428	1.893E-16	15	77	306	39	101	175
---------------QRGVTGLETAIILIAFVVVASVFAFTVLSTGIFSAERGKETIHAGLRGARSSLELKGSVVAEG------------------------------------------------------------------------------------------------------------------------------------------------------------------------------------------------------------------------------------
>EndMetStandDraft_3_1072993.scaffolds.fasta_scaffold2578051_1	93	0.358	1.893E-16	13	129	306	0	113	221
-------------HSHRGVIGVESAIVMIAFVIVAAALAFVVLNMGFTTSQKAKTSIISSLEEASSSMQIAGKVIGSGD-AAVGKLNVTAFPVKISSGGDNVDLAASTAAVKYV--SNSIDYDNIYVGTL--------------------------------------------------------------------------------------------------------------------------------------------------------------------------------
>GraSoiStandDraft_24_1057298.scaffolds.fasta_scaffold08943_6	93	0.228	1.893E-16	15	138	306	17	181	221
---------------RSGITGLETAIVLIAFVVVAAVFAFTVLTTGLFTSEKAKETVMSGVS-SQSSLELVGSVIAGGTNLGDGCrnaagpvgnpppvagagtspfedletcdmdwngwdanppqihVQTIRFTLKPALGAAKIPLNPSDLLVTYSDGRVAELFTFVNARGGTTVTPDNAD-----------------------------------------------------------------------------------------------------------------------------------------------------------------------
>MGYP000480529004	93	0.415	2.555E-16	13	77	306	11	75	106
-------------RGQRGVTGLETAIILIAFVVVASVFAFTVLSTGIFSAERGKETIHAGLRGARSSLQLKGSVVAEG------------------------------------------------------------------------------------------------------------------------------------------------------------------------------------------------------------------------------------
>MGYP000651538434	93	0.358	2.555E-16	14	90	306	33	110	111
--------------DQRGITGLETAIVLIAFVVVSSVFAFAALSTGLFSSDKAKETITAGLAETRGTLEQKGSIILTSSTTGTsGVVSQIQF-----------------------------------------------------------------------------------------------------------------------------------------------------------------------------------------------------------------------
>SRR3972149_820849	93	0.339	2.555E-16	9	112	306	4	109	111
---------PRRRERQEGIPGLETAIILIAFVIVASVFAYVVLSAGLFSSQKAKEAVNAGLDSSMATGVIKGDIIAK---MEESVLTEIIFGVAIPSAGSPVDFAPPsennsSVIISY-------------------------------------------------------------------------------------------------------------------------------------------------------------------------------------------------
>SRR5574340_326665	93	0.310	2.555E-16	12	143	306	57	185	207
------------RKTRRGVIGIESAIVMIAFVIVAAALAFVVLNMGFSTTQKAKTAISSSVTESSSALEISGKVTGFGDV-AKSQLNATMIPLKVAGGGDAVSLDPTLTDIKYY--SNSVRYDNIFGVGCALGSSGNVINASYA------------------------------------------------------------------------------------------------------------------------------------------------------------------
>MGYP000138549009	93	0.381	2.555E-16	5	79	306	0	75	244
-----MFKRAkALLRDESGITALETAIILIAFVVVAAVFAFTILSAGTVSTEKGKEAIYSGLQEVSSSLELRGSVLAISNT----------------------------------------------------------------------------------------------------------------------------------------------------------------------------------------------------------------------------------
>SRR3989304_9040433	93	0.317	2.555E-16	12	140	306	45	170	269
------------RHTHRGIIGVESAIVLIAFVIVAAALAFVVLNMGFATTQKAKTTIISSLSEASSGIAVSGKVTAIANVAA-DNVNATSIPLKITSGGDSINLDNSTVSLKYL--SNTVEYDNILVATLTDRTYGNLSQA---------------------------------------------------------------------------------------------------------------------------------------------------------------------
>1106|Ga0265326_10000201_11|+8442|00	93	0.300	2.555E-16	1	140	306	43	179	280
-NPKTMNSAVRSRKTRRGVIGIESAIVMIAFVIVAAALAFVVLNMGFSTTQKAKTAISSSVTESSSALEIAGKVTGFGDI-ANAQLNATVIPLKVAGGGDAVSLDPTLTDIKYY--SNTVRYDNIFGTGCALGSSGNIINA---------------------------------------------------------------------------------------------------------------------------------------------------------------------
>23244|Ga0272441_12079613_1|-3|10	93	0.370	3.449E-16	15	95	306	13	92	93
---------------ERGITGIETAIILIAFVVVSSVLAYVVLSAGVFATQKSKEAVYAGLEEARGTVKLLGEVVAK-DTDGDGCVELVTFTIANA------------------------------------------------------------------------------------------------------------------------------------------------------------------------------------------------------------------
>SRR5512134_3151821	93	0.329	3.449E-16	3	90	306	47	130	131
---KQMFRRL---SEQRGITGLETAIILIAFVVVAAVFAFVVLSTGLVSAEKGKQTVLAGLDKAQGNLELRGAVIATA-SGTTLATDDVIF-----------------------------------------------------------------------------------------------------------------------------------------------------------------------------------------------------------------------
>SRR5581483_8765821	93	0.338	3.449E-16	5	75	306	97	167	170
-----LRKLLGRVHDERGITGLETAIILIAFVVVAAVFAFVVLSTGLFSSERGKEAVYAGLAKTRGTMELSSGVVA--------------------------------------------------------------------------------------------------------------------------------------------------------------------------------------------------------------------------------------
>MGYP000347907531	93	0.288	3.449E-16	12	105	306	9	119	173
------------HNDNKGITGLETAIILIAFVVVASVFAYTVLSAGIFSSEKGKEAVYEGLDEASSGLVLLGmpslytpddlylygevPAAGTKATNTGAAVARVDFVVGLAASnGTPMDLSP--------------------------------------------------------------------------------------------------------------------------------------------------------------------------------------------------------
>14_taG_2_1085336.scaffolds.fasta_scaffold25988_2	93	0.288	3.449E-16	12	105	306	9	119	234
------------HNDNKGITGLETAIILIAFVVVASVFAYTVLSAGIFSSEKGKEAVYEGLDEASSGLVLLGmpslytpddlylygevPAAGTKATNTGAAVARVDFVVGLAASnGTPMDLSP--------------------------------------------------------------------------------------------------------------------------------------------------------------------------------------------------------
>SRR3970282_1031669	93	0.333	3.449E-16	12	140	306	51	176	275
------------RHTHRGIIGVESAIVLIAFVIVAAALAFVVLNMGFATTQKAKTTIISSLSEASSGIAVSGKVTAIANVAA-DNVNATSIPLKITSGGDSINLDNSTVSIKYL--SNPVEYDNILVATLTDRSYGNLSQA---------------------------------------------------------------------------------------------------------------------------------------------------------------------
>MGYP001392285501	92	0.292	4.654E-16	15	120	306	9	112	150
---------------DNAFTGLEAAIVLIAFVVVAAVFSYVLLGAGFYTTQTAQEAVHSGVAQASSSLEIVGDMLAIAEGTNPTRLTYVNTSVALTAGGTSMDLT--QMVISCADNNGGRN-----------------------------------------------------------------------------------------------------------------------------------------------------------------------------------------
>MGYP001094675111	92	0.291	4.654E-16	15	117	306	19	118	168
---------------QEGVTGLETSIILIAFVVVASVFGYVVLTTGVFATEKSRDATTSGLNQIRTTLMQRGGVTA-VKSASTDTVDKLTLRVSTIASGEPIAFS--DLTILYQDANQ--------------------------------------------------------------------------------------------------------------------------------------------------------------------------------------------
>MGYP001205739397	92	0.415	4.654E-16	13	77	306	29	93	190
-------------RDERGITGLETAIVLIAFVVVSSVFAFAALSTGLFSSDKSKETIRAGLAEAQGTLELRGDVKVKA------------------------------------------------------------------------------------------------------------------------------------------------------------------------------------------------------------------------------------
>MGYP000170743692	92	0.317	6.280E-16	2	85	306	0	84	111
--MNKYMKAIGKlHRGEKGMTGLETAIILIAFVTVAAVFGYAVLSAGIFSAEQGKETLYAGLEQAKSSMEIKGSIIAYGAPGEDGDI----------------------------------------------------------------------------------------------------------------------------------------------------------------------------------------------------------------------------
>MGYP000896134470	92	0.297	6.280E-16	12	105	306	8	101	112
------------RKDEKAFTGLESAIVLTAFVVVAAVFSYVVLGAGITASDTAKKTIDEGVKKTTSSLELAGDVIAKGTPGDAPRVDNIIVTLQLTAGQSPAPATP--------------------------------------------------------------------------------------------------------------------------------------------------------------------------------------------------------
>MGYP001086406473	92	0.400	6.280E-16	13	77	306	19	83	120
-------------KQERGVTGLETAIILIAFVVVASVFAFTVLSTGIFSAERGKETIHAGLKGARSSLALKGSIVASG------------------------------------------------------------------------------------------------------------------------------------------------------------------------------------------------------------------------------------
>MGYP001254444294	92	0.340	6.280E-16	14	110	306	30	129	131
--------------DDRGITGLETAIILIAFIVVAAVFAFTVMTTGLFSTEKAKTTAQAGIAEASSTFAPKGAIVAESNgmwAGPPRFVQWIYIQVTLATGATDASIDREDLAF---------------------------------------------------------------------------------------------------------------------------------------------------------------------------------------------------
>SRR3990172_5712673	92	0.389	6.280E-16	3	79	306	61	135	137
---KEMLRKLI--KGQRGITGLETAIILIAFVVVASVFAYTVLSAGIFSAEKGKEAIHSGLETARSSMEIVGAVVAKDTD----------------------------------------------------------------------------------------------------------------------------------------------------------------------------------------------------------------------------------
>MGYP001488289990	92	0.400	6.280E-16	13	77	306	19	83	140
-------------KQERGVTGLETAIILIAFVVVASVFAFTVLSTGIFSAERGKETIHAGLKGARSSLALKGSIVASG------------------------------------------------------------------------------------------------------------------------------------------------------------------------------------------------------------------------------------
>SRR5208337_3787743	92	0.272	6.280E-16	13	155	306	48	186	278
-------------HQKRGIVGLETAIILIAFVIIAAAFSFMVVNQGLFATQRGQTVIQQGLQEASSPLLVDGTILVR-TTPAGQAVNLVVVPVE-AFGVNVVNMGKNQTSVMLNIGDQ--AWANAYLGPLYVGYVDQSNGTSYNNYNATNVVYDPT------------------------------------------------------------------------------------------------------------------------------------------------------
>MGYP001209327044	92	0.388	6.280E-16	11	77	306	17	83	363
-----------LRRTELGVTGLETAIILIAFVVVASVFAFTVLSTGIFVSERGKETVYAGLQQASGSIEIKGSVIASG------------------------------------------------------------------------------------------------------------------------------------------------------------------------------------------------------------------------------------
>MGYP001123021469	91	0.387	8.473E-16	2	94	306	0	87	90
--MRKLIRTLFTR--EQGITGIETAIILIAFVIVASVFAYVALSAGLFSTQKAKEAIYSGLDEAKSTVEIKGNVYGR---MESAVLREVYFTLAP-------------------------------------------------------------------------------------------------------------------------------------------------------------------------------------------------------------------
>UPI0006591AB7	91	0.358	8.473E-16	11	77	306	17	83	154
-----------LRRTELGVTGLETAIILIAFVVVASVFAFTVLSTGIFASERGKETVYAGLQQTSGSIEIKGSVIASG------------------------------------------------------------------------------------------------------------------------------------------------------------------------------------------------------------------------------------
>MGYP001204728694	91	0.384	8.473E-16	13	77	306	19	83	162
-------------KQERGVTGLETAIILIAFVVVASVFAFTVLSTGIFSAERGKETIHAGLKGARSSMAIKGSVVANG------------------------------------------------------------------------------------------------------------------------------------------------------------------------------------------------------------------------------------
>MGYP001277751039	91	0.226	8.473E-16	13	117	306	17	130	227
-------------REQNGITGLETAIVLIAFVVVAAVFAFTVLTTGMFTSEKAKETTMAAVAATSSTLSIKGAVIAiggpvrgtnnTCDADECQYVDHVRVKLAP-TGVEEAAFQAENIMVTYQDDSN--------------------------------------------------------------------------------------------------------------------------------------------------------------------------------------------
>MGYP000573481112	91	0.314	8.473E-16	12	131	306	8	126	235
------------RKQRRGILGIESAIVMIAFVVVAAALAFVVLNAGFGTTQKSKTTINEGLQAATGAVEVAGLVTGQDRAATTpEKLEFYSIPIKLASGANAVNLQKELTAVRYF--SNSIKYDNIYKGPVRT------------------------------------------------------------------------------------------------------------------------------------------------------------------------------
>MGYP000950093447	91	0.382	1.143E-15	13	93	306	24	103	104
-------------RDEQGVTALETAIILIAFVVVASVFAFTILSSGTSSTQQAKEAIASGLEQVSGALEVRGSVIATGNV-TDGEVSTVVFTLA--------------------------------------------------------------------------------------------------------------------------------------------------------------------------------------------------------------------
>SRR4030043_1733064	91	0.377	1.143E-15	8	97	306	30	117	118
--------KSMKRKDE-GVTGLEAAIVLIAFVVVAAVFSYVVLGAGFFTTQKAQETIYKGLEQSPSNTQLIGNVYGLSNDTSKG-ISEIRFSVGLGPG----------------------------------------------------------------------------------------------------------------------------------------------------------------------------------------------------------------
>SRR5574340_817932	91	0.339	1.143E-15	12	126	306	35	146	150
------------RKTRRGVIGIESAIVMIAFVIVAAALAFVVLNMGFSTTQKTKSAISSSIVESGSSLEVSGKVTGIGYV-SAGKLNATIVPLKIAGGGDAVNLDPATTAIKYY--SNSVRYDNIYN-----------------------------------------------------------------------------------------------------------------------------------------------------------------------------------
>MGYP001380146662	91	0.314	1.143E-15	13	120	306	5	109	158
-------------RNEPAFTGLEAAIVLIAFVVVAAVFSYVALGAGFFTTQKAQATIHTGVDQASAGLA-AGTVMGIAIADPPARLTYVNVSVTITAGGTPLDLS--RMVVSYADDKGGRN-----------------------------------------------------------------------------------------------------------------------------------------------------------------------------------------
>SRR3989304_878686	91	0.338	1.143E-15	5	129	306	33	157	270
-----LIQKWHKNNTHRALIGLESAIILIAFVLVAVALAFVVLNMGFSTAQKAKTTIISTMTTTDSSLEIEGGVIASSYRPpgGPPSLNVTSIPIKVTAGGESVNLAPSDTAVKYL--SNQITYDDIYNGTL--------------------------------------------------------------------------------------------------------------------------------------------------------------------------------
>DeetaT_5_FD_contig_31_521321_length_203_multi_6_in_0_out_0_1	91	0.367	1.143E-15	13	80	306	12	79	351
-------------RQERGVTGLETAIIMIAFVVVASVFAFTVLSSGIFAAERGKETIHAGLKGARSSLEIKGSVVANGITD---------------------------------------------------------------------------------------------------------------------------------------------------------------------------------------------------------------------------------
>25886|scaffold127666_2|-203|00	91	0.357	1.143E-15	7	88	306	8	91	363
-------KRYFKNiyKEQKGITGLETAIILIAFVVVAAVFAYTVLSAGLFSTQKSQEAVYSGLQETQNTLVVKGGVLSVAEPKFTDTADAV-------------------------------------------------------------------------------------------------------------------------------------------------------------------------------------------------------------------------
>MGYP001181864598	91	0.278	1.542E-15	5	114	306	0	110	111
-----MFKKYlqavkSLHAGQRGMTGLETAIILIAFVTVASVLAYSVLSAGIFSAERGKETVYSGLESAQSSLEVKGAVIG--HSADNIVLTTLTMKLGMAIQDERVD--ADSIHVTYLD-----------------------------------------------------------------------------------------------------------------------------------------------------------------------------------------------
>MGYP000748001155	91	0.412	1.542E-15	15	77	306	21	83	259
---------------QRGVTGLETAISLIAFVVVASVFAFTVLSTGIFSAERGKETIHAGLRGARSSLELKGSVVAEG------------------------------------------------------------------------------------------------------------------------------------------------------------------------------------------------------------------------------------
>1235|Ga0190286_1016389_2|-498|00	91	0.371	1.542E-15	0	77	306	18	95	357
MGGDRMRGKGEMSRKRRGFTGLEAAIVLTAFVVVAAVFSYVVLNAGFFTTQKSKEVVHTGVEQATSSVELAGDVIGYG------------------------------------------------------------------------------------------------------------------------------------------------------------------------------------------------------------------------------------
>MGYP001140504003	90	0.222	2.080E-15	3	116	306	13	169	171
---RKIRRERELRMDTKGFTGLEAGIVLTAFVVIAAVFSYVVLNAGFFSIQKTEEVIHTGIKQATSSAELAGDVIGHGwrygyvnnsasgydgtwdsgatsnpgyNYPGyyawnypdeaskyqadTTNLTVVEFYLQLSTSGEPLSLSPTKLTIGYSDKN---------------------------------------------------------------------------------------------------------------------------------------------------------------------------------------------
>1502|scaffold304671_2|+655|00	90	0.453	2.080E-15	10	73	306	13	76	378
----------NIYHAQKGITGLETAIILIAFVVVAAVFAYTVLSAGLFSTQKSQEAVYSGLQQTQSTLELKGSV----------------------------------------------------------------------------------------------------------------------------------------------------------------------------------------------------------------------------------------
>MGYP000344900655	90	0.360	2.804E-15	11	85	306	10	84	86
-----------LKSEQEGITRLETAIVLIAFVVVSSVFAFAALSTGLFSSDKAKETIQAGLAETRGSMELKGSVILTATATTTGVV----------------------------------------------------------------------------------------------------------------------------------------------------------------------------------------------------------------------------
>MGYP001457556856	90	0.457	2.804E-15	13	71	306	16	74	87
-------------RDERGITGLETAIVLIAFVVVSSVFAFAALSTGLFSSDKAKETISAGLAEARGTLELKG------------------------------------------------------------------------------------------------------------------------------------------------------------------------------------------------------------------------------------------
>SRR5689334_4790946	90	0.267	2.804E-15	23	120	306	0	99	102
-----------------------TAIILIAFIVVASVFAFTILSAGTASTQRGSEAINAGLSSVQSSMEIKGSIVA-MDGAGSGNVESIVFTLGQVSGGDPIDMTadaNKVVVIGYRDGTQFVN-----------------------------------------------------------------------------------------------------------------------------------------------------------------------------------------
>MGYP000262157565	90	0.402	2.804E-15	5	74	306	0	71	178
-----MLDRFLKRmhKGEKGITGLETAIILIAFVVVSAVFAYTVLSAGIFTTQKSQETIYSGLTQAASSMEMKGGVV---------------------------------------------------------------------------------------------------------------------------------------------------------------------------------------------------------------------------------------
>MGYP000333099052	90	0.406	2.804E-15	14	77	306	12	75	181
--------------DQRGITGLETAIVLIAFVVVSSVFAFAALSTGLFSSDKAKETITAGLAETRGTLEQKGSIILTG------------------------------------------------------------------------------------------------------------------------------------------------------------------------------------------------------------------------------------
>MGYP001285498718	90	0.353	2.804E-15	13	77	306	17	81	198
-------------RQQRGVTGLETAIILIAFVVVASVFAFTVLSTGIFSSERGKETVFAGLEEAQGTIEPRGRITANG------------------------------------------------------------------------------------------------------------------------------------------------------------------------------------------------------------------------------------
>MGYP000353686587	90	0.295	2.804E-15	12	175	306	6	167	229
------------RRGRRGTFSVEAAIILIAFVVIASALAFAVMNMGYYAAQKTKETMEKGVQEVSSALELDGSITAYVNhtNDNEPRVQYLIIPVKTCVARSPVDLSNGSFIVTVTLSE--LTLPNIYNGTINEANGETIAKL--DNETLAEVFSDQSNSTALAFILTGDGDDVLELN----------------------------------------------------------------------------------------------------------------------------------
>MGYP001334776775	90	0.390	2.804E-15	14	77	306	82	145	240
--------------NERGVTGLETAIILIAFVVVASVFAFTVLSIGIFSSERGKETVFAGLEEAQGTLEPKGRVIANG------------------------------------------------------------------------------------------------------------------------------------------------------------------------------------------------------------------------------------
>10832|scaffold85478_2|-109|00	90	0.276	2.804E-15	12	134	306	6	124	396
------------RRSRRGIVGIEAAIVMIAFVVIAAAFAFMVVNMGLTSTQRSQEAIQQGLKEASCPLTIDGSILLKSVEAND--VRYVIVPLK-VLGVKYVPMWTNETVVSMKVGSRT-AMANMYSGINHDVDP---------------------------------------------------------------------------------------------------------------------------------------------------------------------------
>MGYP000986064364	89	0.375	3.781E-15	13	84	306	20	91	107
-------------KDQAGITGLETAIVLIAFVVVAAVFAFTVLTTGLFTSEKAKETTMAGVTSANSSLELVGGVIAGGTNIGTTC-----------------------------------------------------------------------------------------------------------------------------------------------------------------------------------------------------------------------------
>MGYP001502650864	89	0.340	3.781E-15	13	99	306	26	116	140
-------------HDESGITGLETAIILIAFIVVAAVFAFTVMTTGLFSSERAKTVALSGLSEAASSLTLKGPVSAEAHNIGQPYGQvpvKLVFQVGLSMcGGE--------------------------------------------------------------------------------------------------------------------------------------------------------------------------------------------------------------
>MGYP001206084996	89	0.390	3.781E-15	14	77	306	3	66	239
--------------DQRGITGLETAIILIAFVVVAAVFAYTVLSAGTFSAEKGKEAIHSGLETARSSMKVVGNISAKG------------------------------------------------------------------------------------------------------------------------------------------------------------------------------------------------------------------------------------
>A0A0D5C143	89	0.279	3.781E-15	5	134	306	1	134	239
-----IFQEKGTRHSHRGVIGVESAIVMIAFIIVAAALAFVVLNMGFTTSQMVKTTTIAGLEESSSSMKISGTITAVGCIDSESSCFSIprinatNIPLKISKDGNSVNFSPDVISIRYIGE--SIQYDNIYTGAITADTY---------------------------------------------------------------------------------------------------------------------------------------------------------------------------
>MGYP001119341282	89	0.439	5.098E-15	11	76	306	8	73	76
-----------LRTDQSGITGLETAIILIAFVMVASVLAYVVLTAGLYSSQKAKEAVHAGLEEVSATVEIKGDVIAK-------------------------------------------------------------------------------------------------------------------------------------------------------------------------------------------------------------------------------------
>MGYP001042364410	89	0.380	5.098E-15	13	75	306	9	71	90
-------------RTQQGITGLETAIILIAFVVVASVFAFTVLSTGIFASERSKETVFAGIEEAQSTIEPRGSIVA--------------------------------------------------------------------------------------------------------------------------------------------------------------------------------------------------------------------------------------
>SRR3970040_1729645	89	0.308	5.098E-15	12	79	306	57	124	136
------------RRGERGITGLETAIILIAFVVVATVFAFIVLTTGIFSAERGKETVFAGLAKARGTMEVRGGIVVTDDD----------------------------------------------------------------------------------------------------------------------------------------------------------------------------------------------------------------------------------
>MGYP001072875394	89	0.310	5.098E-15	0	131	306	0	125	147
MKIRKKLSVFLQ--QNHGIVGIEAAIVLISFVVIAASLAYVVINMGFYSSQKAKSTIDRGVQEATSALALDG--FITGHTDANSQLQYFAVPLKLAVGQDEVDMSGNTTLVAVL--GTTFSLTDIYSSVASS------------------------------------------------------------------------------------------------------------------------------------------------------------------------------
>MGYP001318083083	89	0.394	5.098E-15	14	84	306	44	114	169
--------------DQNGITGLETAIVLIAFVVVAAVFAFTVLTTGLFTSEKAKETALEGVSSAGGSLELIGSVVAGGTNIGTTC-----------------------------------------------------------------------------------------------------------------------------------------------------------------------------------------------------------------------------
>D9PZ77	89	0.257	5.098E-15	12	197	306	2	207	219
------------RRSRRGMVGIDTAIILIAFVLVAAAVAFVVLDMGMTSAQKAKQTMESGLQESSTALQVDGNVMAYVN--GSGYVQDIFIPLGVTPGTGYVSFAPSLMEVSIITSKG--SYPDIYIGVSNVSlgahpnvnltaiafNFTSAATAKYPKYQSMAAAVVYFIHGNITPYVLGPYgqallvihlpYGLPAYSSFTVTISPSIGGAITVARIIPP------------------------------------------------------------------------------------------------------------
>SRR3989338_138696	89	0.323	5.098E-15	5	137	306	29	162	264
-----LIQKGHKNNSHRALIGLESAIIIIAFVIVVAGLAFVVINMGLSTSQTAKTAIRSTMTSASSSLEPEGKVIASSYRPpvGEPSLNVTSIPIRIAAGGESVNLDPTVTAVKYL--SNQITYDNIYSGTlMASGIFSSL------------------------------------------------------------------------------------------------------------------------------------------------------------------------
>MGYP000439197957	89	0.321	5.098E-15	15	121	306	4	112	315
---------------DGAFTGLEASIVLIAFVVVGAVFGYTILGSGFFTAQKSKSIVVNGVKQASASLVLDGQYIYLACdpTGSSGCVNTIYFYVTQSAGGASVDLEKASIAVITKDGYEQKPY----------------------------------------------------------------------------------------------------------------------------------------------------------------------------------------
>3300014911.a:Ga0180301_10000259_41	89	0.321	5.098E-15	15	121	306	4	112	316
---------------DGAFTGLEASIVLIAFVVVGAVFGYTILGSGFFTAQKSKSIVVNGVKQASASLVLDGQYIYLACdpTGSSGCVNTIYFYVTQSAGGASVDLEKASIAVITKDGYEQKPY----------------------------------------------------------------------------------------------------------------------------------------------------------------------------------------
>MGYP001150776202	89	0.361	6.873E-15	14	85	306	18	89	101
--------------DQRGITGLETAIVLIAFVVVAAVFAFTVLTTGLFTSEKAKETALAGVAASSATLAVKGSVTAISFGGGTGLV----------------------------------------------------------------------------------------------------------------------------------------------------------------------------------------------------------------------------
>MGYP001140090859	89	0.343	6.873E-15	5	68	306	39	102	103
-----MFRNVTQESSERGITGLETAIILIAFVVVASVFAFTVLSTGIFASERSKETVFAGIQETKSSLE---------------------------------------------------------------------------------------------------------------------------------------------------------------------------------------------------------------------------------------------
>MGYP001161237712	89	0.318	6.873E-15	13	103	306	14	103	133
-------------KDERGITGLETAIILIAFVVVAAVFAFAILNAGLGATSNAEDAITTAQSETQSTLAPRGDVILVA-KDDLSTVNVIKFKLAPSPGAKAISL----------------------------------------------------------------------------------------------------------------------------------------------------------------------------------------------------------
>MGYP001480870284	89	0.388	6.873E-15	13	84	306	34	105	135
-------------RDQSGITGLETAIVLIAFVVVAAVFAFTVLTTGLFTSEKAKETAMAGVTSAGGNLELVGSVTAGGSNIGQTC-----------------------------------------------------------------------------------------------------------------------------------------------------------------------------------------------------------------------------
>MGYP001485997760	89	0.276	6.873E-15	13	115	306	5	109	166
-------------HDESGITGLETAIIVIAFIVVAAVFAFTVMTTGLFGVERAKTVARSGLSEAASSRILKGPATVKGREMDGKLRPWVlVFQVGLVGRvGEQVPLELDKLAFRYIDE----------------------------------------------------------------------------------------------------------------------------------------------------------------------------------------------
>23244|Ga0272441_11270632_1|+217|01	88	0.422	9.264E-15	6	76	306	29	99	110
------LKIIMRHDGQRGITGLETAIVLIAFVMVASVFAYVVLSAGLFSSQKAKEAVYQGMSQTSGSVSLKGNVYAR-------------------------------------------------------------------------------------------------------------------------------------------------------------------------------------------------------------------------------------
>18781|Ga0209431_12133367_1|-3|11	88	0.356	9.264E-15	3	74	306	39	111	113
---KKLLQVFRRTaQEEEGITGLETAIILIAFVVVATVFAFVVLTTGIFSSERGKETVFAGLQKARGTMEVRGGVV---------------------------------------------------------------------------------------------------------------------------------------------------------------------------------------------------------------------------------------
>3300026108.a:Ga0208391_1000117_41	88	0.301	9.264E-15	2	94	306	34	125	131
--TKQLHNISTIAWDQRGMSAIETSIVLIAFVVVASVFGFAMLNTGLMSSEKEQKAVQAGIDETSSNLILRGGVLAIGN-GGKTGIDTIKFYLTP-------------------------------------------------------------------------------------------------------------------------------------------------------------------------------------------------------------------
>SRR3990172_7153106	88	0.289	9.264E-15	12	138	306	50	174	272
------------RHTHRGIIGIESAIVLIAFVIVAAALAFVVLNMGFSTTQKAKTAIIAAVEEAGSSLEVAGKITAVGDVD-NNVLNATTIPLKIVSGGANSNMDGNFTSIKVITSN--VEYDNVYtFGPLFVGTYSNAS-----------------------------------------------------------------------------------------------------------------------------------------------------------------------
>MGYP000185602282	88	0.297	9.264E-15	1	164	306	27	195	351
-NLGEVMGRYTRKL-RRGIVGVEAAIVLIAFVIISAAFAFMVINMGLFATQRSKDTISQGLREASSPLQVDGSIFVR--TTSDLDVNASIIPLR-SMGVKYVPVGKDETVVSLSivyREGSSKSFANIYYGVVDSDfdptgkSFDELAQEAYKyvNGSFEFSYDSTK--GELTVTY---------------------------------------------------------------------------------------------------------------------------------------------
>SRR4030042_1241084	88	0.415	1.249E-14	12	76	306	32	96	100
------------RKNERGITGLETAIILIAFVIVASVFAYVVLSAGLFSSQQAKEAVNAGLDATMATVEIRGDIIAK-------------------------------------------------------------------------------------------------------------------------------------------------------------------------------------------------------------------------------------
>MGYP001317057933	88	0.363	1.249E-14	9	74	306	7	72	100
---------FRLVGQERGVTGLETAVILIAFVVVASVFAFTVLSTGIFSAERGKETIHAGLTGARSSMELKGSIV---------------------------------------------------------------------------------------------------------------------------------------------------------------------------------------------------------------------------------------
>SRR4030042_78445	88	0.278	1.249E-14	15	113	306	10	113	127
---------------ERGITGIETAIILVAFVITASAFSFVILNVGFLTSDKAQTTVITSMKETSSALLADVGVTGYFSNTTEGnqdevCLEEIIFYIRLAQGHEPVDCSDAKMVMTYT------------------------------------------------------------------------------------------------------------------------------------------------------------------------------------------------
>OM-RGC.v1.027928056	88	0.325	1.249E-14	16	140	306	0	122	229
----------------RGIIGIESAIVLIAFVIVAAALAFVVLNMGFSTTQKAKTAIIAAVEEAGSSLEVAGKITAVGDID-NNVINATSIPVKIVSGGSSSNMDGNFTSIKVITSD--IEYDNVYtFGPLFVGTFDNATNA---------------------------------------------------------------------------------------------------------------------------------------------------------------------
>MGYP001006684085	87	0.478	1.683E-14	10	78	306	9	77	117
----------NLYSDRKGITGLETAIILIAFIVVAAVFAFTVMTTGLFSTEKAKTTAQAGIAEASSTFAPKGGVIAASN-----------------------------------------------------------------------------------------------------------------------------------------------------------------------------------------------------------------------------------
>MGYP000226889424	87	0.368	1.683E-14	12	125	306	3	113	121
------------KRLKRGMVGIEAAIVLIAFVIVAAALAFVVLNMGFLTTQRSGIVIRSGLGEASTALEVDGSVLAFSQKG--DVVNYTMIPIKVSPGRHLVDLHPDRASILYW-STEAGSYADIY------------------------------------------------------------------------------------------------------------------------------------------------------------------------------------
>SRR5574338_343985	87	0.322	1.683E-14	12	129	306	0	121	132
------------RQSHRGVIGVESAIVMIVFVIIAAALAFVVLNLGFSTTQKAKTTIVSSLGEASSSLEVSGKVTGTGCTtaaggcSTTPRLNVTAIPIKIASGGESVNLALATASIKYL--SNSIQYDNIYTGPL--------------------------------------------------------------------------------------------------------------------------------------------------------------------------------
>ERR1035437_738079	87	0.333	1.683E-14	10	102	306	16	106	149
----------NLLSGQKGMTGLETAIILIAFVTVASVLAYSVLSAGIFSAEKGKATVYAGLQQAQASLDVKGTVIGQ--SDDNLKLSTLTINLGLVNPAEQVD-----------------------------------------------------------------------------------------------------------------------------------------------------------------------------------------------------------
>SRR3989304_1087126	87	0.365	1.683E-14	12	74	306	138	200	216
------------RRGEDGITGLETAIILIAFVVVATVFAFVVLTTGIFSAERGKETVFAGLQKARGTMEVRGGVV---------------------------------------------------------------------------------------------------------------------------------------------------------------------------------------------------------------------------------------
>MGYP001432798790	87	0.356	1.683E-14	11	125	306	3	114	226
-----------LRLNKKGMTGIETAIIVIAFVIAASVFAFAILNMGLLTTSKAQEAIVSGVSQAQSSMKITSVYAYSDSTGADARANGIVMIVQPS-GTASVDFGHSRTAISYKNEN--VSIADVY------------------------------------------------------------------------------------------------------------------------------------------------------------------------------------
>GraSoiStandDraft_27_1057306.scaffolds.fasta_scaffold3920457_1	87	0.310	1.683E-14	16	134	306	55	169	301
----------------RAIVGLEAAIVLIAFVIIAAAFSFMVINQGLYATERGKVVIQEGLKQASTPLTVDGTIFVR-TTPDGKAVDVIIIPVK-AFGVKFVAVGRNQTV--LMLKIGQKAWANIYLGVLYTGYP---------------------------------------------------------------------------------------------------------------------------------------------------------------------------
>MGYP001497708753	87	0.300	1.683E-14	4	81	306	1	80	309
----KMIRSLMRKasRDERGITGLETAIILIAFVVVATVFAFIVLTTGIFSAERGKETVFAGLQKARGTREVRVGIVVDRDTGS--------------------------------------------------------------------------------------------------------------------------------------------------------------------------------------------------------------------------------
>MGYP000132522220	87	0.296	1.683E-14	0	105	306	18	125	357
IGGDRMRGKGEVSRKRKGFTGLEAAIVLTAFVVVAAVFSYVVLNAGFFTTQKSKEVVHTGVEQATSSVELAGDVVGYGwkNSPGTGSGNRTLGFIKNGVFSDLLSLTN--------------------------------------------------------------------------------------------------------------------------------------------------------------------------------------------------------
>MGYP000022816111	87	0.319	2.267E-14	13	106	306	15	107	112
-------------DDQRGITGLETAIVLIDFVVVASVFVFAVLNVGLLSSQKSEQAALGGREATSASLSIRGDVIASAN-AGKTAIDTVRFNLAPASTSSEPSICPP-------------------------------------------------------------------------------------------------------------------------------------------------------------------------------------------------------
>MGYP000153167276	87	0.318	2.267E-14	13	103	306	8	98	217
-------------RKRRGFTGLEAAIVLTAFVVVAAVFSYVVLNAGFFTTQKSKEVVHTGVEQATSSVELAGDVIGYGWKKSPGSGDSGNITLGFIDDGTFYDM----------------------------------------------------------------------------------------------------------------------------------------------------------------------------------------------------------
>LauGreDrversion4_2_1035121.scaffolds.fasta_scaffold924131_1	87	0.366	2.267E-14	11	81	306	8	78	238
-----------LSRGEQGITGIETAIILIAFVVVASVFAYTVLSAGIFSSEKGKEAVHSGLETSRSSMELVGSVKALAVTAT--------------------------------------------------------------------------------------------------------------------------------------------------------------------------------------------------------------------------------
>MGYP001191937735	87	0.363	2.267E-14	9	74	306	7	72	306
---------FRLVGQERGVTGLETAVILIAFVVVASVFAFTVLSTGIFSAERGKETIHAGLTGARSSMELKGSMV---------------------------------------------------------------------------------------------------------------------------------------------------------------------------------------------------------------------------------------
>MGYP001168071155	87	0.369	2.267E-14	13	77	306	40	104	379
-------------RQERGVTVLETAIIMIAFVVVASVFAFTVLSSGIFAAERGKETIHAGLKGARSSLEVKGSVVATG------------------------------------------------------------------------------------------------------------------------------------------------------------------------------------------------------------------------------------
>SRR5512147_2594208	87	0.359	3.054E-14	11	74	306	34	97	110
-----------LHRNEHGITALETAIILIAFVVVAAIFAFTVLSTGTFLTEKSKEASYAGLQEVRGSLALKGSVV---------------------------------------------------------------------------------------------------------------------------------------------------------------------------------------------------------------------------------------
>3282|scaffold1023450_1|-1|10	87	0.310	3.054E-14	14	87	306	33	106	112
--------------DQRGVTGLETAIILIAFVVVASVFAFTVLSSGIFSAERGKETVFASLREARGSAAIKGSVVANGLTRDTLSLGN--------------------------------------------------------------------------------------------------------------------------------------------------------------------------------------------------------------------------
>A0A2A4S9N1	87	0.301	3.054E-14	2	94	306	34	125	130
--TKQLHNISTIAWDQRGMSAIETSIVLIAFVVVASVFGFAMLNXGLMSSEKEQKAVQAGIDETSSNLILRGGVLAIGN-GGKTGIDTIKFYLTP-------------------------------------------------------------------------------------------------------------------------------------------------------------------------------------------------------------------
>MGYP001161387284	87	0.229	3.054E-14	15	108	306	23	131	223
---------------QRGITGIETAIIMISFVVVASVFAFATLSTGFFAAEEGKKTILGGLNKAESSIIVRGGVTAtrggvdvdadntlliTSTSTDEYAIATVKFLLTTAMSNGDIDLTPPYT-----------------------------------------------------------------------------------------------------------------------------------------------------------------------------------------------------
>MGYP000645615147	87	0.371	3.054E-14	8	77	306	4	73	300
--------RISIRRDRRGFTGLEAAIVLTAFVVVAAVFSYVVLNAGFFTTQTSKEVIHTGVEQATSSAELAGNVYGHG------------------------------------------------------------------------------------------------------------------------------------------------------------------------------------------------------------------------------------
>3300005298.a:Ga0071330_1084926_8	87	0.280	3.054E-14	3	134	306	43	168	301
---RNLIKAFAQQK--RAIVGLEAAIVLIAFVIIAAAFSFMVINQGLYATERGKVVIQEGLKQASTPLTVDGTPFVR-TTPDGKAVDVIIIPVK-AFGVKFVAVGRNQTVV--MLKIGQKAWANLYLGVLYTGHP---------------------------------------------------------------------------------------------------------------------------------------------------------------------------
>MGYP000138491599	86	0.274	4.114E-14	2	101	306	5	105	122
--TKQLHDISTIAWDQSGMSAIETSIVLIAFVVVASVFGFAMLNTGILSSEKEQKVVQAGIDETSSNLILRGGVLAIGN-GGKTGIDTIKFYLtqSLNLGDPPI------------------------------------------------------------------------------------------------------------------------------------------------------------------------------------------------------------
>MGYP001476591984	86	0.384	4.114E-14	13	77	306	11	75	198
-------------RRQRRVTELETAIILIAFLVVASVFAFTVLSTGIFSAERGKETIHAGLMGARSSLELKGSVVAEG------------------------------------------------------------------------------------------------------------------------------------------------------------------------------------------------------------------------------------
>MGYP001102827261	86	0.307	4.114E-14	13	129	306	48	160	274
-------------RHKRAIIGLEAAIVLIAFVIIAAAFSFMVINQGLFATERGKTVIQEGLKQASTPLTVDGTTF-TRTDPSGETVNVIIIPVR-AFGVKYVAMGRNETVVTLKIGRQ--TWANAYCGVL--------------------------------------------------------------------------------------------------------------------------------------------------------------------------------
>MGYP001077450831	86	0.342	5.542E-14	13	82	306	6	75	92
-------------KDEKGFTGLEAAIVLVAFVVVAAVFSYVMLGAGFYTTQKSQEVVHTGVQQASSSVELSGDVVAKSDDGNT-------------------------------------------------------------------------------------------------------------------------------------------------------------------------------------------------------------------------------
>MGYP000710516241	86	0.268	5.542E-14	14	95	306	17	98	103
--------------NERGITGLDAALITTAFVVVASVFAFTVLSTGIFSSERGKETVLAGVREARGTMEPKGRVVANGLTAETLSLGEAAWTVTNA------------------------------------------------------------------------------------------------------------------------------------------------------------------------------------------------------------------
>MGYP000181828523	86	0.347	5.542E-14	14	104	306	37	127	128
--------------DQRGITGLEPAIVRISLGVVASVLAFAVLNTGLLSSEKRKEAAFGGLEETSATLSIRGNVIAAANS-GKTAIDNLKFNFTPtSTSSESVDLS---------------------------------------------------------------------------------------------------------------------------------------------------------------------------------------------------------
>2350|scaffold_91394_c1_3|-1245|00	86	0.369	5.542E-14	13	77	306	11	75	157
-------------RQERGVTGLETAIIMTAFVVVASVFAFTALSSGIFAAERGKETIHASLKGARSSLEIKGSVVATG------------------------------------------------------------------------------------------------------------------------------------------------------------------------------------------------------------------------------------
>A0A0N7JD54	86	0.267	5.542E-14	16	203	306	4	202	210
----------------RGIVGIEAAIVLIAFVLVASALAFVAINMGMFASQKSKEVMAKAYESSTRALDIAGDAIAKVDTATST-VTMVYVPIKLTAGTSPIDLS--KTVVSLLiqrpdAADKAIANAiptPPTALTTLTDLGATGTINSYEAKWFISLgdTNTLLEPGELAILAINVTDttagGLPAYSAVQVEIKPPVGAPLVVKYQIPPVLTSDY------------------------------------------------------------------------------------------------------
>MGYP000297662293	86	0.272	5.542E-14	7	129	306	45	165	377
-------KRSIKRiiTNKRAIIGLEAAIVLIAFVIIAAAFAFMVINQGLFATERGKTVIEQGLKQSSTPLIVDGTIFVRA-TPEGRAVNVIIIPLK-AYGVKYVSVGKGYVSVTI--KVGQKAWADIYGGVL--------------------------------------------------------------------------------------------------------------------------------------------------------------------------------
>MGYP001028936183	85	0.343	7.463E-14	11	77	306	17	83	96
-----------LRRTELGVTELETAIILIAVVVVASVFAFTVLSTGIFASERGKETVYAGLQQASGSIEIKGSVIASG------------------------------------------------------------------------------------------------------------------------------------------------------------------------------------------------------------------------------------
>MGYP001121682816	85	0.276	7.463E-14	10	114	306	4	107	226
----------NMRKDERAFSGIEAAIVLIAFVVVAAVFSYVLIGAGMNVTNRAGSAVNSSLVQATSAIEVSGRTLGLDNT-NNSRIDNVVVWIENTAGGTPVDMTNMMINFRSKD-----------------------------------------------------------------------------------------------------------------------------------------------------------------------------------------------
>MGYP001051707210	85	0.315	7.463E-14	16	129	306	52	161	274
----------------RAIIGLEAAIVLIAFVIIAAAFAFMVVNQGLFATERGKAIVQEGLKQASTPLGLDGSMFVR-TTADGKSVDVIIIPLR-AFGVKYVAMWQNETAVSLKVAKS--AWANIYGGVL--------------------------------------------------------------------------------------------------------------------------------------------------------------------------------
>MGYP000182655638	85	0.385	7.463E-14	8	77	306	4	73	282
--------RISIRKDRRGFTGLEAAIVLTAFIVVAAVFSYVVLNAGFFTTQTSKEVIHTGVEQATSSAELAGNVYGHG------------------------------------------------------------------------------------------------------------------------------------------------------------------------------------------------------------------------------------
>MGYP000530607421	85	0.397	7.463E-14	5	77	306	0	72	334
-----MRGKGEVSRKRKGFTGLEAAIVLTAFVVVAAVFSYVVLNAGFFTTQKSKEVVHTGVEQATSSVELAGDVIGYG------------------------------------------------------------------------------------------------------------------------------------------------------------------------------------------------------------------------------------
>SRR5690606_13957256	85	0.282	1.005E-13	4	95	306	16	102	103
----KMFK--SLVKEEEGVSALETAIILIAFVVVAAIFAFTILSAGTSSTEQSKEAIYAGRSEVRSSMELRGAVVAETD---GTEVTDLIFSVANA------------------------------------------------------------------------------------------------------------------------------------------------------------------------------------------------------------------
>ERR1043165_7844630	85	0.340	1.005E-13	11	98	306	29	113	115
-----------MHKNESGQAALETAIILIAFVVVASVFAFTILSAGSSSTEKGKQAIQAGLEGVQSSMNVKGSIIA---EGSGTSVNDAIFTLSLVAGG---------------------------------------------------------------------------------------------------------------------------------------------------------------------------------------------------------------
>SRR4030043_1321966	85	0.352	1.005E-13	8	95	306	30	114	115
--------KSMKRKDE-GVTGLEAAIVLIAFVVVAAVFSYVVLGAGFFTTQKAQETVYKSVEQSTTNLLLIGNVYG--LSPDNANITEVRFSIGLA------------------------------------------------------------------------------------------------------------------------------------------------------------------------------------------------------------------
>MGYP001453245363	85	0.500	1.005E-13	13	76	306	8	71	131
-------------KDQKGMTGLETAIILIAFVTVASVLGYAVLSAGVFSAEQGKETIYAGLKEASTNLTLPGSVVGK-------------------------------------------------------------------------------------------------------------------------------------------------------------------------------------------------------------------------------------
>MGYP000588148712	85	0.342	1.353E-13	5	77	306	0	72	88
-----MRNKKSMIKDKRAFTGLEAAIVLTAFVVVAAVFSYVVLNAGFFTTQKSKEVVHTGVEQATSSAELAGDVIGHG------------------------------------------------------------------------------------------------------------------------------------------------------------------------------------------------------------------------------------
>MGYP001068750151	85	0.377	1.353E-13	13	101	306	12	101	102
-------------RNKKAISGLETAIVLIAFVIVASAFAYAVLNMGFLATQKTQEVAIGGLQAASAAIVLDGPVYGYSSqSGTNANMTTVIFWLKTASGADSV------------------------------------------------------------------------------------------------------------------------------------------------------------------------------------------------------------
>MGYP000928647295	85	0.265	1.353E-13	13	110	306	5	100	185
-------------RDDRAFTGLEAAIIFIAFVVVASVFAYVVLGVGMTTSQKSQEVMHAALEEAGSALRPGYTVIAKLDT--LGVLDFVKFDLETTADLAAVDMGSMTYTI---------------------------------------------------------------------------------------------------------------------------------------------------------------------------------------------------
>MGYP001303257633	85	0.354	1.353E-13	17	95	306	116	193	206
-----------------GIIGLETAIVFIAFVVVASVFAFAVLNVGLLSSQKSEQAALGGLEATSASLSIRGDVIASAN-AGKTAIDTVRFNLAPA------------------------------------------------------------------------------------------------------------------------------------------------------------------------------------------------------------------
>3300027742.a:Ga0209121_10017251_3	85	0.257	1.353E-13	10	114	306	4	107	227
----------NMRKDERAFSGIEAAIVLIAFVVVAAVFSYVLIGAGMNVTNRAGSAVNSSLVQATSAIEVSGRTLGLDNT-KDSKIDNVVVWIENTAGGTPVDMTNMMINFRSKD-----------------------------------------------------------------------------------------------------------------------------------------------------------------------------------------------
>MGYP000200342364	85	0.397	1.353E-13	5	77	306	0	72	236
-----MRGKGEVSRKRKGFTGLEAAIVLTAFVVVAAVFSYVVLNAGFFTTQKSKEVVHTGVEQATSSVELAGDVVGYG------------------------------------------------------------------------------------------------------------------------------------------------------------------------------------------------------------------------------------
>MGYP000580807743	84	0.358	1.822E-13	0	66	306	0	66	74
MERNRFASPGNLGTDQRGITGLETAIVLIAFVVVASVFAFAVLSTGLLSSEKSKETVLGGLEETSST-----------------------------------------------------------------------------------------------------------------------------------------------------------------------------------------------------------------------------------------------
>9040|Ga0208132_1246112_1|+1|11	84	0.323	1.822E-13	11	75	306	4	68	121
-----------QSERHRGITGLETAIIVIAFVVVASAFAFTVLSTGVFSAERSKDTVYAGLSEVRSSLATRGSFVA--------------------------------------------------------------------------------------------------------------------------------------------------------------------------------------------------------------------------------------
>MGYP000853179049	84	0.252	1.822E-13	13	103	306	5	93	185
-------------KNEQAFTGLEAAIIFIAFVVVASVFSYVVLGMGMTTSQKSQEVVHAALDEARSAFRPGDAVIVKLDTAGG--LSFIEFDLETAAGPTAIDM----------------------------------------------------------------------------------------------------------------------------------------------------------------------------------------------------------
>H1YXI9	84	0.329	1.822E-13	16	112	306	8	99	186
----------------EAFTGLEAAIVLTAFVVVAAVFAFVVLGAGFFVTDKSEDVINSGLKETSNSLNLAGTVVGRV-KLSGSELRYIMFYLEHCGGGTGIDISK----ISY-------------------------------------------------------------------------------------------------------------------------------------------------------------------------------------------------
>A0A2E9TE18	84	0.323	1.822E-13	11	75	306	7	71	196
-----------QSERHRGITGLETAIIVIAFVVVASAFAFTVLSTGVFSAERSKDTVYAGLSEVRSSLATRGSFVA--------------------------------------------------------------------------------------------------------------------------------------------------------------------------------------------------------------------------------------
>24402|Ga0307375_10082664_2|-609|00	84	0.258	1.822E-13	11	115	306	7	112	296
-----------LHRGQRGMTGLETAIILIAFVTVASVLAYSVLSAGIFSAERGKATVYSGLESVQATMELQGSVLGLSTDGVKATLTT------GTPSTDEIDyvadttgIAGNSITIAYIDP----------------------------------------------------------------------------------------------------------------------------------------------------------------------------------------------
>MGYP001294591110	84	0.393	2.452E-13	10	75	306	10	75	86
----------NVHRGQKGITGLETAIILIAFVTVAAVLAYTVLSAGIFSSERGKEGVYSGLNSAQSTMDVKGSVIG--------------------------------------------------------------------------------------------------------------------------------------------------------------------------------------------------------------------------------------
>EndMetStandDraft_7_1072992.scaffolds.fasta_scaffold7971816_1	84	0.317	2.452E-13	12	140	306	8	133	227
------------RQSHKGIIGVESAIVLIAFVIVAAALAFVVLNMGISTTQKAKTTTILTLGEASXSIQISAGIKGAGHI-TDGVLNVTAIPLKIVPGGNPVNLAEQFTAIKY--QXNSITYDDIYVGTLNPGSRTSLEDA---------------------------------------------------------------------------------------------------------------------------------------------------------------------
>4295|scaffold36741_4|+1988|00	84	0.348	2.452E-13	14	79	306	30	95	377
--------------DQQGVTGLETAIILIAFVVVASVFAFTVLSSGIFSAERGKETVFSSLREARGSAAIKGSVVANGLT----------------------------------------------------------------------------------------------------------------------------------------------------------------------------------------------------------------------------------
>MGYP000861079980	83	0.421	3.300E-13	13	76	306	14	77	97
-------------KDQAGITGLETAIILIAFIVVAAVFAFTIMTTGLFSTEKAKTTAQAGITEASSTFVPKGAIVAK-------------------------------------------------------------------------------------------------------------------------------------------------------------------------------------------------------------------------------------
>A3CVA4	83	0.257	3.300E-13	14	110	306	6	101	186
--------------DDRAFTGLEAAIVFIAFIVVAAVFAYVVLGVGMTTSQKSQETMHAALGEAGSALRPGQSVIAKLDN-NQGFLDSIEFDLETATDLAVIDMGSMTYTV---------------------------------------------------------------------------------------------------------------------------------------------------------------------------------------------------
>SRR3989344_9322951	83	0.322	4.441E-13	8	97	306	10	98	99
--------RRGRRKSHRGVIGVESAIVMIAFVIVAAALAFVVLNMGFSTTQKAKTTIVSSLSEASSSLEVAGKVIAVGDT-TLSNLRVVSIPIKVASG----------------------------------------------------------------------------------------------------------------------------------------------------------------------------------------------------------------
>SRR5512143_1870803	83	0.303	4.441E-13	11	112	306	2	98	99
-----------LHKNEQGQAALETAIILIAFVVVAAVFAFTILSAGNASTDKGKAAINAGMQSVESSLAVKGAVIA---AGTSNKVTDVTFTVGVSGGSSPI--KTDQITITY-------------------------------------------------------------------------------------------------------------------------------------------------------------------------------------------------
>MGYP001083309487	83	0.413	4.441E-13	5	62	306	23	80	113
-----MFKTVTRGTSQRGITGLETAIILIAFTVVASVFAFTVLSTGLFTSERSKETVFAGIEE---------------------------------------------------------------------------------------------------------------------------------------------------------------------------------------------------------------------------------------------------
>MGYP001091927868	83	0.323	4.441E-13	14	111	306	13	110	113
--------------DQRGTSGIETAIILIFVVIVGTVFAVTTLNTGLISSEKAEKTVTAGMDETSGTMVIKGVVFADANV-GKTDIDTIKFTLTSASdSSSGIDLSNTSTVVS--------------------------------------------------------------------------------------------------------------------------------------------------------------------------------------------------
>A0A101IV97	83	0.277	4.441E-13	14	103	306	1	90	190
--------------DEDGFTGLESAIILIAFVVVGAVFSHVIISAGMGISDDAGSKVHEGLSRAGSSLVVAGSIYAVDLNDDPKIAEGILVPIRLLPGSDPVDL----------------------------------------------------------------------------------------------------------------------------------------------------------------------------------------------------------
>HubBroStandDraft_4_1064222.scaffolds.fasta_scaffold1840876_1	83	0.277	4.441E-13	14	103	306	1	90	190
--------------DEDGFTGLESAIILIAFVVVGAVFSHVIISAGMGISDDAGSKVHEGLSRAGSSLVVAGSIYAVDLNDDPKIAEGILVPIRLLPGSDPVDL----------------------------------------------------------------------------------------------------------------------------------------------------------------------------------------------------------
>MGYP000335380751	83	0.357	5.975E-13	6	75	306	5	74	83
------FAPTTGAHNEKGITGLETAIVLIAFVVVASVFAFTILSAGVFSSEANKQTIHAGLKETRTGLRQHGSAFA--------------------------------------------------------------------------------------------------------------------------------------------------------------------------------------------------------------------------------------
>MGYP000218041030	83	0.371	5.975E-13	14	118	306	9	111	119
--------------NKKAIVGIEAAIVLIAFVIIAAAFAFMAINMGLFATQRSKDTIAQGLRESSSPLQLDGNIFLRVNE-TNMRAEAIIIPLR-AMGVKYVPMGTDQTVVSISISGQR-------------------------------------------------------------------------------------------------------------------------------------------------------------------------------------------
>MGYP001054460023	83	0.288	5.975E-13	15	111	306	2	95	155
---------------DEGFSGLEAGIILIAFVVVASVFSYSVINAGFFTTQTSERVIHDSLTQVSSGCRVIGDIHGMARGDG---IGEVSFTLSLNPGSGPVSFDNMMLVWS--------------------------------------------------------------------------------------------------------------------------------------------------------------------------------------------------
>MGYP001387224858	82	0.393	8.039E-13	13	73	306	16	76	93
-------------RDQRGIGGLETAIVLIAFVVVSSVFAFAALSTGLLSSDRAKQTFRRGLSEARGSLELRGGI----------------------------------------------------------------------------------------------------------------------------------------------------------------------------------------------------------------------------------------
>MGYP000701711463	82	0.433	1.081E-12	11	63	306	8	60	68
-----------LRNDQRGITGLETAIVLIAFVVVSSVFAFAALSTGLFSSDKAKETIQAGLAET--------------------------------------------------------------------------------------------------------------------------------------------------------------------------------------------------------------------------------------------------
>MGYP001456490200	82	0.215	1.081E-12	17	117	306	14	129	294
-----------------GVTGLETAIILIGLVVVAAVFAFVVMTVGLFSSEKSKNISYEALTESTSSFIVKGGITATCGVGDdnldcekdadpvgknDKYVDSISFAIALSSGSDIQSINKNEFAFHYFDGNN--------------------------------------------------------------------------------------------------------------------------------------------------------------------------------------------
>MGYP001381736178	81	0.333	1.454E-12	14	90	306	22	99	119
--------------NQEGITDLETAIVLIAFVVVSSVFAFTALSTDLFATDKAKQTIHSFLAETGGTMELKRSVSGTNDvTGSAGYVSDLSF-----------------------------------------------------------------------------------------------------------------------------------------------------------------------------------------------------------------------
>MGYP000486443468	81	0.294	1.454E-12	33	108	306	1	78	129
---------------------------------VASVFAFTVLSTGIFSSERSKETVFAGLDEVRSSLQPRGSVIAYkgALDGSTNTIYKVVFVVSNAVKGESVNLTPPYT-----------------------------------------------------------------------------------------------------------------------------------------------------------------------------------------------------
>SRR5664279_6029107	81	0.296	1.454E-12	3	83	306	47	127	134
---QKMYGWNKLNKNQSGQAALEAAIILIAFVVVASVFAFAILSAGQSSTQKGEQAIYSGLQNVQSSMEVKGAVIANGTAGASG------------------------------------------------------------------------------------------------------------------------------------------------------------------------------------------------------------------------------
>MGYP001087965790	81	0.373	1.454E-12	8	74	306	55	121	139
--------RITWWRDQRGITGLETAIVLIAMVVVSSVFAFVALTTGLYSNYKAGETIPSGLAQTRGSTELKGSVV---------------------------------------------------------------------------------------------------------------------------------------------------------------------------------------------------------------------------------------
>MGYP001238448590	81	0.295	1.956E-12	32	128	306	17	114	139
--------------------------------VASSVLTFIALSTGLFATCKAKQTIHAGLEETSGTMELERSVSARNDVMSSaGYVSDLSFWAANFAGGQSTDLSQGNTIIKYTDPNQTKTFDDSFGST---------------------------------------------------------------------------------------------------------------------------------------------------------------------------------
>MGYP001222143425	81	0.264	1.956E-12	2	104	306	34	149	150
--TKQLHNISTIAWDQRGMSAIETSIvliafvvvasvfgVLIAFVVVASVFGFAMLNTGLMSSEKEQKAVQAGIDETSSNLILRGGVLAIGN-GGRTGIDTIKFYLTPiVESGGSTDLS---------------------------------------------------------------------------------------------------------------------------------------------------------------------------------------------------------
>SRR3989304_1196342	81	0.333	1.956E-12	27	146	306	33	149	248
---------------------------LIAFVIVAAALAFVVLNMGFATTQKAKTTIISSLAEASSSLEISGKVTAIANVP-RALVNATGIPLKITSGGSSINLDNSTISIKYL--SNVVEYDNILAGTMIGRTYSNMSQAFQDAED---------------------------------------------------------------------------------------------------------------------------------------------------------------
>SRR4030043_256847	81	0.263	2.630E-12	5	113	306	0	113	118
-----MRPGPINSYYRRGITGIETAIILVAFVITASAFSFVILNVGFLTADKAQTTVITSMKETSSALLADTGVTGYFSNTTEAnqdevCLEELIFYIRLAQGHQPVDCKDAKMARTYT------------------------------------------------------------------------------------------------------------------------------------------------------------------------------------------------
>GraSoiStandDraft_24_1057298.scaffolds.fasta_scaffold4323231_1	81	0.369	2.630E-12	10	74	306	26	90	373
----------NQARQERDVTGLETAIILIAFVVVASVFAFTVRSTGIFSAERGKETIHARRAGARSSMELKGSIV---------------------------------------------------------------------------------------------------------------------------------------------------------------------------------------------------------------------------------------
>MGYP001187119364	80	0.400	3.535E-12	11	65	306	9	63	64
-----------LHKNQQGITGLETAIVLIAFVVVASVFAFAVLSTGLLSSEKSKETVLGGLEETSS------------------------------------------------------------------------------------------------------------------------------------------------------------------------------------------------------------------------------------------------
>MGYP001072875955	80	0.507	3.535E-12	13	83	306	1	71	87
-------------KSKKGIVGIEAAIVLIAFVVIAAALAYVVINMGFFATQKTKETIGSGMEEATSALQLDGSVIGKTGSSTNT------------------------------------------------------------------------------------------------------------------------------------------------------------------------------------------------------------------------------
>SRR3972149_3435301	80	0.454	4.752E-12	9	63	306	31	85	105
---------SSLHKNEEGITGLETAIILIAFVIVASVFAFVVLSTGLFSAERGKETVFAGLEKA--------------------------------------------------------------------------------------------------------------------------------------------------------------------------------------------------------------------------------------------------
>SRR4030042_1957552	80	0.373	4.752E-12	5	85	306	20	102	107
-----MFRTILKriRSREEGVTGLETAIILIAFGIVASVFAYVVLSAGLFSSQKAKEAVNAGLDASMATIQIKGDIVAKMENSLLTEV----------------------------------------------------------------------------------------------------------------------------------------------------------------------------------------------------------------------------
>3280|scaffold61392_1|-1|10	80	0.294	4.752E-12	13	107	306	20	113	114
-------------KSHRGVTGVEAALLTIVIVIVAAALAFIVLNAGFSTTQKAKTTIISGLSESSSALEVSGNVVGIGDT-TLSNLRVVSIPIKVAAGGDSINLQNTT------------------------------------------------------------------------------------------------------------------------------------------------------------------------------------------------------
>tagenome__1003787_1003787.scaffolds.fasta_scaffold15622706_1	80	0.244	4.752E-12	13	110	306	5	101	186
-------------RDEEAFTGLEAAIVFIAFIVVASVFAYAVLGVGMTTSQKSQKTMHAALGEAGSALRPGYTVIAKLDND-QGNLEFIEFDLETATDLAVIDMGRMTYTV---------------------------------------------------------------------------------------------------------------------------------------------------------------------------------------------------
>3313|scaffold1964927_1|+3|11	79	0.329	6.387E-12	22	99	306	0	78	79
----------------------ETAILLIAFIVIAAVFATTMLSAGLFSSQKSQEAVFSGLNQVKGTLELRGDVIAiAGSTGNNGTIGQISFLINNILGGE--------------------------------------------------------------------------------------------------------------------------------------------------------------------------------------------------------------
>MGYP001171723242	79	0.301	6.387E-12	14	96	306	18	99	101
--------------DLSGIIGLETSIVLLAFVVVATVFAFAILNTGMFSSERSARAALGSLEETSAAMNIRGKVIADAN-DAKTAIDAIKFTVTLGP-----------------------------------------------------------------------------------------------------------------------------------------------------------------------------------------------------------------
>ETNmetMinimDraft_16_1059900.scaffolds.fasta_scaffold799526_1	79	0.285	6.387E-12	13	110	306	5	100	180
-------------TDDQAFTGLEAAIIFIAFIVVASVFAYVVLGVGMTTSQKSQEVMHAALEEAGSALRPGYTVIAKLD--SLGVLHFVEFDLETATDLAAVDMGSMTYTI---------------------------------------------------------------------------------------------------------------------------------------------------------------------------------------------------
>HubBroStandDraft_1064217.scaffolds.fasta_scaffold1666237_1	79	0.257	6.387E-12	14	110	306	6	101	186
--------------DDRAFTGLEAAIVFIAFIVVAAVFGYVVLGVGMTTSQKSQETMYAALGEAGSALRPGQTIIAKLEPPQGL-VKFIEFDLETATDIAVIDLGKMTYTI---------------------------------------------------------------------------------------------------------------------------------------------------------------------------------------------------
>MGYP001113215374	79	0.324	6.387E-12	16	129	306	3	112	237
----------------RAIIGLESAIVLIAFVIIAAAFSFMVVNQGLFATERGKTIIQQGLKQSSTPLTVDGTSFIRIN-PDETRVDVLLIPVK-AFGVKYVSMGTNQTAVTLTIGD--KSWPTVYYGVL--------------------------------------------------------------------------------------------------------------------------------------------------------------------------------
>MGYP001347778607	79	0.204	6.387E-12	14	119	306	13	149	249
--------------EQRGITGLETAIVLIAFVVVASVFAFTVLTTGIFTSQEAQKASESAVRTTESTLRKLGPFVAGGscvpggtcnqqsytidwsgcpgrdannfpvDQGGTCHAHAQLFRFKLAPaGNRPVDFDPTKTIITWFDTGGRI------------------------------------------------------------------------------------------------------------------------------------------------------------------------------------------
>8_EtaG_2_1085327.scaffolds.fasta_scaffold176151_3	79	0.244	8.584E-12	13	110	306	5	99	184
-------------RDEQAFTGLEAGIIFIAFVVVASVFAYVVLGAGMATSQKNQEVLHAALDEAGSALRPGNAVITKLD---GGLLRFSEFDLETAAGPTAIDMESVTCTI---------------------------------------------------------------------------------------------------------------------------------------------------------------------------------------------------
>MGYP001205463988	79	0.282	8.584E-12	23	118	306	77	175	198
-----------------------TFYILIAFIVVAAVFAFTVMTTGLFSTEKAKTTAQAGIAEASSTFAPKGGLIaecAQNAQGACTRVEALTFQITTASGSTGTSIARDKIALIYSDDNQR-------------------------------------------------------------------------------------------------------------------------------------------------------------------------------------------
>MGYP000268225735	79	0.411	1.153E-11	14	64	306	13	63	64
--------------DQRGITGLETAIVLIAFVVVASVFAFAVLNTGLLSSEKSKEAALGGLQETS-------------------------------------------------------------------------------------------------------------------------------------------------------------------------------------------------------------------------------------------------
>MGYP000032316972	79	0.360	1.153E-11	0	60	306	0	60	76
MERKRFASPGDLRADQRGITGLETAIVLIAFVVVASVFAFAVLSTGLLSSEKSKETVLGGL-----------------------------------------------------------------------------------------------------------------------------------------------------------------------------------------------------------------------------------------------------
>SRR5208337_5509384	79	0.357	1.153E-11	0	108	306	13	117	118
MNWKKIL--INFAKQKRAIVALEAAIILIAFVIIAGVFSFMVINQGLFATQQGQSVIQQGVQQASSPLTVDGSIFVKASTDG-TSVTGLLIPLE-VFGTSYVSMNQNTT-----------------------------------------------------------------------------------------------------------------------------------------------------------------------------------------------------
>MGYP000159113161	78	0.296	1.549E-11	8	88	306	51	130	132
--------RADLRADQLGITGLETAIVLIAFVVVASVFAFAVLTAGLKSSEESTNTVRAGMKAAQRTIMVRGPVLAHKN-DLTPTIDKI-------------------------------------------------------------------------------------------------------------------------------------------------------------------------------------------------------------------------
>MGYP001219152776	78	0.342	1.549E-11	2	77	306	22	97	136
--TRKLVLVRRLTGDQSGVTGLETAIILIVFVVMASVFVFTILSTGLFSVGLGKETVYAGLNEASPILGRSGGIVGYG------------------------------------------------------------------------------------------------------------------------------------------------------------------------------------------------------------------------------------
>MGYP000865097820	78	0.244	1.549E-11	9	102	306	3	95	188
---------YRGERDDRAFTGLEAAIVLIAIVVVASVFAYVVLGAGMATSQKSQQTMYAALGEAASGLRTGDSVIVKLDND-RGYVRFVEFDLETVTDIAAID-----------------------------------------------------------------------------------------------------------------------------------------------------------------------------------------------------------
>MGYP001044947287	78	0.444	2.081E-11	15	59	306	11	55	70
---------------QRGITGLETAIILIAFVVVASVFAFTVLSTGIFSSERSKETVHAG------------------------------------------------------------------------------------------------------------------------------------------------------------------------------------------------------------------------------------------------------
>MGYP001003468897	78	0.312	2.081E-11	14	93	306	6	84	185
--------------DDRAFTGLEAAMVFIAFIVVASVFAYVALGTGFFTTQKTEQTVYSAVQQVGSVVQVVEPVMVQANAPG-DGIRYISIMVR--------------------------------------------------------------------------------------------------------------------------------------------------------------------------------------------------------------------
>MGYP000008723910	78	0.468	2.795E-11	14	60	306	16	62	65
--------------DQRGVTGLETAIILIAFVVVASVFAFIVLSTGVFASERAKETIFAGL-----------------------------------------------------------------------------------------------------------------------------------------------------------------------------------------------------------------------------------------------------
>MGYP001173155620	78	0.319	2.795E-11	6	75	306	3	74	148
------FSKIGLRlaADQRGITGLETAIVLIAFVVVASVFAFTVLTTGLFTSEEAKKASRAAITSAEATLVQVGSIVA--------------------------------------------------------------------------------------------------------------------------------------------------------------------------------------------------------------------------------------
>MGYP000912407482	78	0.222	2.795E-11	14	103	306	6	94	186
--------------EDRAFTGIEAAIVFIAFIVVASVFSYAVLGVGMATSQKDQEVMYAALDEAGSSLRPGYTVIAQTDTGS-DALRSVEFDLETATDVAAIDM----------------------------------------------------------------------------------------------------------------------------------------------------------------------------------------------------------
>MGYP001315813142	78	0.240	2.795E-11	15	107	306	3	110	233
---------------QRGITGIKTAIIMISFVVVASVFAFATLNTGFFTAEEGKKTILGGLNKAETSIIVRGGITAirggvdvdandtlliNSTSTDKYVITTVKFLVPTALTDGDIDLPPPY------------------------------------------------------------------------------------------------------------------------------------------------------------------------------------------------------
>APDOM4702015159_1054818.scaffolds.fasta_scaffold1387869_1	78	0.238	2.795E-11	13	117	306	59	158	240
-------------RDDRAFTGLEAAIVFIALIVVASVFAYVVVGAGIAASQKNQEVMHAALEEAGSALRPGQAVIAKLDNNEGL-LYSVEFDLEAATNLAAVDMG----SVIYTVATQ--------------------------------------------------------------------------------------------------------------------------------------------------------------------------------------------
>MGYP000165033566	77	0.407	3.754E-11	13	66	306	10	63	75
-------------KDERGITGLETAIVLIAFVVVSSVFAFAALSTRLFSSDKAKEAIQAGLAEAKGP-----------------------------------------------------------------------------------------------------------------------------------------------------------------------------------------------------------------------------------------------
>MGYP001426017740	77	0.489	3.754E-11	15	61	306	21	67	82
---------------EKGVTGLETAIILIAFVVVASVFAFTVLSTGIFSAERGKETIHAGLE----------------------------------------------------------------------------------------------------------------------------------------------------------------------------------------------------------------------------------------------------
>SRR5579871_459318	77	0.301	3.754E-11	5	96	306	22	112	113
-----MFK--SMHKNESGQAALETAIILIAFVVVASVFAFAILSAGSASTDKGKQAINSGLEGVQSSMTVKGSLTADGsGTGATANVKDVVVDLALAA-----------------------------------------------------------------------------------------------------------------------------------------------------------------------------------------------------------------
>MGYP001386736181	77	0.274	3.754E-11	13	103	306	1	87	135
-------------RKDAAFSGLEAAIVLIAFVVVAAVFSYVMLGAGFFATQKSQEVTYSGMKQTTSNMVVDGMLYG----SYSESLQALYFEVRVPEGGETQDL----------------------------------------------------------------------------------------------------------------------------------------------------------------------------------------------------------
>MGYP001303757933	77	0.234	3.754E-11	14	111	306	30	126	212
--------------EDRAFTGLEAAMVFIAFIVVASIFAYMALGAGFFTTQKTQDTVYSAVKHVGSTVQIVEPIMVQAGADG-QHLRCIVITVKIPQGDADIDVEQIVVTVS--------------------------------------------------------------------------------------------------------------------------------------------------------------------------------------------------
>MGYP001029094361	77	0.328	5.040E-11	14	77	306	26	89	90
--------------DQRGVTGLETAIVMIAFVVVASVFAFSVLSIGLLSAEEVEQTVVGSMAETSATLMLRGAVIAEG------------------------------------------------------------------------------------------------------------------------------------------------------------------------------------------------------------------------------------
>MGYP000229839267	77	0.339	5.040E-11	2	57	306	63	118	119
--MKRIMEFASRIRNERGITGLETAIVLIAFVVVAAVFSFVVLSTGLFSSERGKETVY--------------------------------------------------------------------------------------------------------------------------------------------------------------------------------------------------------------------------------------------------------
>A0A0F9CDY0	77	0.346	5.040E-11	22	125	306	1	101	212
----------------------EAALILIAFVIVAAALAFVVLNMGFATSQKAKTSITSALGGASNTILISGKVIG-AAPAAGGVLNATMIPLKLTSNGESVDLSDTLATISYLGE--TIEYDNIY------------------------------------------------------------------------------------------------------------------------------------------------------------------------------------
>MGYP000858742482	77	0.252	5.040E-11	13	103	306	59	148	240
-------------RDDRAFTGLEAAIVFIALIVVASVFAYVVVGAGIATSQKNQEVMHAALEESGSALRPGQVVIAKLDNNEGL-LYSVEFDLETATNLAAVDM----------------------------------------------------------------------------------------------------------------------------------------------------------------------------------------------------------
>MGYP000645666961	76	0.440	6.767E-11	14	63	306	25	74	101
--------------DQRGITGLETAIVLIAFVVVSSVFAFAALSTGLLSSDKAKETISAGLAET--------------------------------------------------------------------------------------------------------------------------------------------------------------------------------------------------------------------------------------------------
>SRR5665647_3049806	76	0.431	6.767E-11	11	68	306	64	121	124
-----------MKRNDEGFTGLEAAIVLIAFVVVAAVFSYVVLGAGFFTTQKAQETVYKGVEQSTTNIQ---------------------------------------------------------------------------------------------------------------------------------------------------------------------------------------------------------------------------------------------
>MGYP001481024857	76	0.278	6.767E-11	9	87	306	5	83	127
---------SRLRTEFHGITGIETAIIMIAFIVVASVFAYTVLSAGILSSSQGKAAVFAGIKAAGGAMEIKGAVIAKSLSYTGESLGT--------------------------------------------------------------------------------------------------------------------------------------------------------------------------------------------------------------------------
>MGYP000895107655	76	0.266	6.767E-11	15	104	306	7	95	153
---------------ESGFSGLEAALIMIAFVVVAAVFGYSMISTGFFASQKVQEVTYAGIKQSSSVAITDGLIRGQYD-AGKGGITSLSFSLSVPDTGESIDLS---------------------------------------------------------------------------------------------------------------------------------------------------------------------------------------------------------
>MGYP000892993990	76	0.342	6.767E-11	5	71	306	30	99	169
-----IIDRIGRKRsfgNERGITGLETAIVLIAFVVLASVFAFASLSTGIFASEKAEESIKTGLHSAIGAIEVRG------------------------------------------------------------------------------------------------------------------------------------------------------------------------------------------------------------------------------------------
>MGYP001402490043	76	0.305	6.767E-11	6	75	306	3	74	258
------FSKIGLRlaADQRGITGLETAIVLIAFVVVASVFAFTVLSTGLFTSKEAEKASRAAITSAEATMVRVGSVVA--------------------------------------------------------------------------------------------------------------------------------------------------------------------------------------------------------------------------------------
>MGYP001421079730	76	0.440	9.083E-11	14	63	306	18	67	69
--------------DQSGITGLETAIVLIAFVVVAAVFAFTVLTTGLFTSEKAKETALEGVSSA--------------------------------------------------------------------------------------------------------------------------------------------------------------------------------------------------------------------------------------------------
>SRR3990172_5696389	76	0.352	9.083E-11	17	108	306	2	106	109
-----------------GVTGLETAIIMISFVVVASVFAFTMMNTGLFVAGHAGQTSLAGVERARGSVVPRGSVFvtrGDVDVDANNVIDlngvdlravvKATFTLSVSSDGSDIDLTPPYT-----------------------------------------------------------------------------------------------------------------------------------------------------------------------------------------------------
>SRR4030067_1141673	76	0.352	9.083E-11	3	70	306	18	83	145
---KQLFRR--LHGNEEGITGLETAIILIAFVIVASVFAFVVLSTGLFSAERGKETVFARLVKGRRHLQRR-------------------------------------------------------------------------------------------------------------------------------------------------------------------------------------------------------------------------------------------
>3300025661.a:Ga0208905_1000902_6	76	0.363	1.219E-10	8	73	306	24	89	91
--------RLKGQSDDAGFTGLEGAIILIAFVFVASVFSFTILNSGFFTTGTAQKVIYTGVDQSASSLMLVGDV----------------------------------------------------------------------------------------------------------------------------------------------------------------------------------------------------------------------------------------
>A9A8Z9	76	0.256	1.219E-10	13	121	306	7	111	326
-------------KSKKGASGIGTLIVFIAMVLVAAVAASVLINTSGFLQQKSSTTGKESTEQVASGIQVEG-VTGKA---SSSYLEQMVIYVTPNAGSAAIDLSEAKLFLTYDGKNQVLSY----------------------------------------------------------------------------------------------------------------------------------------------------------------------------------------
>MGYP000689025537	75	0.322	1.636E-10	3	61	306	6	64	70
---QRLIKSARLHSDQRGITGLETAIVLIVFVVVASVFAFAVLSTGLLSSEKSKEAALGGWK----------------------------------------------------------------------------------------------------------------------------------------------------------------------------------------------------------------------------------------------------
>5346|scaffold_804472_c1_2|+189|00	75	0.344	1.636E-10	11	68	306	13	70	71
-----------LRKDESGRTGLEAAIILIAFVTVAAVFAYSILSAGLFAAERDKDIVYAGLEQSRSTIE---------------------------------------------------------------------------------------------------------------------------------------------------------------------------------------------------------------------------------------------
>MGYP001437177850	75	0.312	1.636E-10	13	91	306	1	80	90
-------------RSERGITGLEIAIILIAFVVVTSVFAFTILPSGIIASERAKETAYAGVEETQTMLHPTDGVVAiSGPVSTTTAVTRLTFT----------------------------------------------------------------------------------------------------------------------------------------------------------------------------------------------------------------------
>25865|Ga0069004_10233850_1|-36|00	75	0.292	1.636E-10	17	98	306	17	95	97
-----------------GFTGLEAAVVLIAFVVVAAVFSYVVLGAGFMVTQKTQNVIISSVAQVGSTVVPVGGLYG---TGSGTCITSVNFSVALGAGG---------------------------------------------------------------------------------------------------------------------------------------------------------------------------------------------------------------
>MGYP001369020673	75	0.265	1.636E-10	14	111	306	6	99	185
--------------DDGAFTGLEVAMVFIAFIVVASIFAYAALSAGFFTTQKTEQAVYSAVQQVGTVIQIVEPVMVQAGS-SGDSVRYITITVK---GSSNVDIDVERIVVT--------------------------------------------------------------------------------------------------------------------------------------------------------------------------------------------------
>MGYP000344227414	75	0.307	1.636E-10	34	110	306	0	77	202
----------------------------------ASVFAFTVLSTGIFTSERAKETIFAGVEETKGALEPSGSLIAyTADRGGVDTVYKVSFIVSNVVNGAAVDLTPPYLCF---------------------------------------------------------------------------------------------------------------------------------------------------------------------------------------------------
>MGYP000876048806	74	0.239	2.944E-10	11	101	306	3	98	109
-----------LRKESSGITGIETAIIMLTFVVVASVFAYMVLSAGILSSTQGAAAVHSGIKAAGGAMEIKGAVTAKCLTFTGESLGagegaTVLFTTANSPIADSV------------------------------------------------------------------------------------------------------------------------------------------------------------------------------------------------------------
>MGYP000882404461	74	0.354	2.944E-10	13	74	306	12	73	113
-------------TDQRGITGLETAIVLIAFVVVASVFAFTVLTTGLFTSEEAKKASISAANSADSTLQRIGAFV---------------------------------------------------------------------------------------------------------------------------------------------------------------------------------------------------------------------------------------
>SRR3972149_7493358	74	0.271	2.944E-10	28	115	306	0	91	154
----------------------------IPFVGVAPVFAFVVLTTGVFGSGRGKESVFAGLQKARGTLELRGGvVISSSGCPANCVVSGIQFAVANSAGGDPVSLANagdNRTILAYRDE----------------------------------------------------------------------------------------------------------------------------------------------------------------------------------------------
>RhiMetStandDraft_4_1073278.scaffolds.fasta_scaffold2359062_1	74	0.322	2.944E-10	13	74	306	12	73	257
-------------TDQRGITGLETAIVLIAFVVVASVFAFTVLTTGLFTSEETKKASMAAARSTESTLQRMGAFI---------------------------------------------------------------------------------------------------------------------------------------------------------------------------------------------------------------------------------------
>MGYP000607281215	74	0.297	2.944E-10	36	119	306	0	79	310
------------------------------------VFSYVVLNAGFFTTQKSKEVVHTGVEQASSSVELGGDVIGYGTPGG--TLNKVEFILQTTSGGEPVDV--RGTVISYADDDEYV------------------------------------------------------------------------------------------------------------------------------------------------------------------------------------------
>MGYP001087442563	74	0.465	5.296E-10	15	57	306	62	104	105
---------------QRGVTGLETAIILIAFVVVASVFAFTVLSTGIFSAERGKETIH--------------------------------------------------------------------------------------------------------------------------------------------------------------------------------------------------------------------------------------------------------
>MGYP001177333139	73	0.403	7.102E-10	14	65	306	27	78	79
--------------DESGITGLETAIILIAFIVVAAVFAFTIMTTGLFSSERAKTVARSGLSEVAS------------------------------------------------------------------------------------------------------------------------------------------------------------------------------------------------------------------------------------------------
>MGYP001346325452	73	0.388	7.102E-10	0	53	306	68	121	125
MEPYGFISPKNLREDQRGITGLETAIVLIAFVVVASVFAFAVLSTGLLSSEKAK------------------------------------------------------------------------------------------------------------------------------------------------------------------------------------------------------------------------------------------------------------
>HubBroStandDraft_1064217.scaffolds.fasta_scaffold371556_2	73	0.258	7.102E-10	15	103	306	1	89	189
---------------DDAITGLEAAIVLIAFVVVGAVFSHVIISAGMTLSDGTRTEVHKGMSRAGSGLVTAGSIYAVDLNDDLRDAEGILVPIRLLSGSDPVDL----------------------------------------------------------------------------------------------------------------------------------------------------------------------------------------------------------
>MGYP000683848283	73	0.490	9.521E-10	5	54	306	0	50	51
-----MLKRFmKMHRSEKGITGLETAIILIAFVVVASVFAYTVLSAGIFSSQKGKE-----------------------------------------------------------------------------------------------------------------------------------------------------------------------------------------------------------------------------------------------------------
>MGYP000079508306	73	0.365	9.521E-10	3	54	306	6	57	77
---QRLIKSARLHSDQRGITGLETAIVLIAFVVVASVFAFAVLSSGLLSSEKSKE-----------------------------------------------------------------------------------------------------------------------------------------------------------------------------------------------------------------------------------------------------------
>MGYP000442211942	73	0.363	9.521E-10	0	54	306	0	54	85
MERKRFASPGDLRADQRGITGLETAIVLIAFVVVASVFAFAVLSTGLLSSEKSKE-----------------------------------------------------------------------------------------------------------------------------------------------------------------------------------------------------------------------------------------------------------
>SRR3989337_3750674	73	0.299	9.521E-10	25	140	306	14	127	223
-------------------------ILLIAFVIVAAALAFVVLNMGFSTTQKAKVAIIAAVEEAGSSLEVAGKITAVGDVD-NNVLNATTIPLKIVSGGTSSNMDGNFTSIKVITSN--IEYDNVYKfGPLFIGTYDNATAA---------------------------------------------------------------------------------------------------------------------------------------------------------------------
>MGYP000938533543	72	0.367	1.276E-09	13	80	306	5	72	87
-------------KNEDAFTGLEAAIVLIAFIVVAAVFSYVMLGAGFFATGEAQRVVDTGVAQASSAVELSGPVIVNATDG---------------------------------------------------------------------------------------------------------------------------------------------------------------------------------------------------------------------------------
>MGYP000949104906	72	0.313	1.276E-09	14	80	306	6	72	88
--------------DDRAFTGLEAAMVFIAFIVVASVFAYVALGTGFFTTQKTEQTVYSAVQQVGSVVQVVEPVMVQASAD---------------------------------------------------------------------------------------------------------------------------------------------------------------------------------------------------------------------------------
>MGYP000365541736	72	0.323	1.276E-09	8	71	306	15	82	104
--------RTDGARNQRGITGLETAIVLIAFVIVTSVFAFTILSAGVFSSEANKQTIHADLPDraapARFSLRIRG------------------------------------------------------------------------------------------------------------------------------------------------------------------------------------------------------------------------------------------
>SRR3972149_10100548	72	0.213	1.276E-09	30	114	306	0	85	108
------------------------------FVVVATVFAFVVLTAGVFSSEGGKEAVFAGLSKARGTMEVRGGIVA---TSTGGAVDDIFFAVASTASGESIPLDPvatnNRTVIAYRD-----------------------------------------------------------------------------------------------------------------------------------------------------------------------------------------------
>MGYP001474228752	72	0.408	1.711E-09	13	61	306	77	125	126
-------------RSQHGITGLETAIVLIAFVVVASVFAFTILSAGVFSSEANKQTIRAGLK----------------------------------------------------------------------------------------------------------------------------------------------------------------------------------------------------------------------------------------------------
>1194|Ga0256838_1001139_14|-11910|00	72	0.271	1.711E-09	10	111	306	1	103	435
----------FRRLKKRGAVGIGTLIVFIAMVLVAAVAAAVLINTSGFLQQKASSTGRQTTQEVASGIQVERVVGYDpATPPASGKITKLAIYVSPNAGSTGIDLKKAKVILS--------------------------------------------------------------------------------------------------------------------------------------------------------------------------------------------------
>MGYP001278749549	72	0.415	2.292E-09	15	67	306	17	69	70
---------------EKGITGLETAIVLIAFVVISSVFAFATLSTGMFASDKARETINVGLAQTRASM----------------------------------------------------------------------------------------------------------------------------------------------------------------------------------------------------------------------------------------------
>MGYP001083830262	72	0.403	2.292E-09	12	63	306	15	66	93
------------HSDKRGITGLETAIVLIAFVVVSSVFAFAALSTGLLSCDKAKETISADLAET--------------------------------------------------------------------------------------------------------------------------------------------------------------------------------------------------------------------------------------------------
>MGYP000996756398	72	0.329	2.292E-09	32	108	306	0	78	212
--------------------------------VVAAVFAYTALSAGLFSTQKSQEAIYYGLERTQSTLQQTGSVIAyKGDGAISHSVGKIEITVQNALkGGESVDLTPPYI-----------------------------------------------------------------------------------------------------------------------------------------------------------------------------------------------------
>3300013126.a:Ga0172367_10048722_5	71	0.342	4.115E-09	12	81	306	16	85	88
------------HRGDHAFTGLEAALILIAFVVVAAVFSYTLLNTGFMVTQQSRNTIFTAVEQTTSTLDLSSEVYGVGEAGS--------------------------------------------------------------------------------------------------------------------------------------------------------------------------------------------------------------------------------
>SRR5665811_964534	71	0.454	4.115E-09	13	56	306	44	87	99
-------------RDQRGITGLETAIILIAFVVVASVFAYTVLTAGVFSSQKSSEAV---------------------------------------------------------------------------------------------------------------------------------------------------------------------------------------------------------------------------------------------------------
>SRR5690554_4890581	71	0.363	4.115E-09	13	67	306	44	98	100
-------------RDERAFTGLEAAIVFIALIVVASVFAYVVLGAGIATSQKSQEVMHAALEEAGSAL----------------------------------------------------------------------------------------------------------------------------------------------------------------------------------------------------------------------------------------------
>MGYP001316668785	71	0.416	4.115E-09	14	73	306	17	76	206
--------------DQRGVTGLDAAIVLITFVVVSSVFGFSALYAGLVSTDKAKSTIDSSLSEARGSLELRSGV----------------------------------------------------------------------------------------------------------------------------------------------------------------------------------------------------------------------------------------
>MGYP000701644806	71	0.228	4.115E-09	21	116	306	19	143	217
---------------------LKQLIVLTVFVVVAAVFSYVVLNAGFFTTQKSKKVVHTGVEQATSSIELSGDVIGHGwkyskinhskgdwesgtnnhsyyawNNNTNKYIldsnnlAVVEFYLTLTAGRHPISMD--DLVISYTDKD---------------------------------------------------------------------------------------------------------------------------------------------------------------------------------------------
>MGYP000846373461	70	0.345	5.511E-09	13	67	306	4	58	59
-------------KSDNAFTGLEAAIVLIAFVVVAAVFSYVVLGAGFFTTQKSQEVVHTSVGQTSSSL----------------------------------------------------------------------------------------------------------------------------------------------------------------------------------------------------------------------------------------------
>3300025439.a:Ga0208323_1001225_10	70	0.400	5.511E-09	11	65	306	11	65	101
-----------LNKEEAGTNGLDTAIILIAFVTVAAVFGYAVLSAGLFSAERGKETVYAGLAEAKS------------------------------------------------------------------------------------------------------------------------------------------------------------------------------------------------------------------------------------------------
>3300005081.a:Ga0072335_10089309_139	70	0.269	5.511E-09	15	103	306	6	94	195
---------------DDALTGLESAIILIAFVVVGAVFSHVIISAGMEMSDGTRTEVHKGMSRAGSGLVTAGSIYAVDLNDDLRDAEGILVPIRLLPGCDPVDL----------------------------------------------------------------------------------------------------------------------------------------------------------------------------------------------------------
>8905|scaffold_867506_c1_1|-2|10	70	0.349	9.884E-09	2	64	306	22	84	86
--TLKLVLLRRLTGDQLGVTGLETTIILVVFVVVASVFTFTILSTGLFSTGLGKETVYAGLNEAS-------------------------------------------------------------------------------------------------------------------------------------------------------------------------------------------------------------------------------------------------
>MGYP001318494526	70	0.433	9.884E-09	14	73	306	17	76	120
--------------DQNGLTGLDAAIVLITFVVVSSVFSFTALSAGLVSTDKAKSTIDGSLSSARGSLELRSGV----------------------------------------------------------------------------------------------------------------------------------------------------------------------------------------------------------------------------------------
>Q2FUM5	70	0.270	9.884E-09	14	113	306	2	98	179
--------------NEDGFSGLEAMIVLIAFVVVAAVFAYATLGSGFFVADKAQLSVHEGTKTAAASVYQEGGIYGTMHE-TTHQLDKLSFTIYVPDEGLDQDLK--QMIISYT------------------------------------------------------------------------------------------------------------------------------------------------------------------------------------------------
>MGYP001359981722	69	0.428	1.323E-08	13	54	306	19	60	61
-------------KQERGVTGLETAIILIAFVVVASVFAFTVLSTGIFSAERGKE-----------------------------------------------------------------------------------------------------------------------------------------------------------------------------------------------------------------------------------------------------------
>MGYP000327146238	69	0.416	1.323E-08	4	63	306	1	60	61
----PILPLFFNKRKMRGIVGIEAAIVLIAFVIVAAALAFVVLNMGFTTTQKSKEAMVSGLKEA--------------------------------------------------------------------------------------------------------------------------------------------------------------------------------------------------------------------------------------------------
>MGYP001061626043	69	0.285	1.323E-08	0	67	306	1	70	71
MNKLPRFVRTYREvlTSEEGITGLETAIVLIAFVAVSSAFTFATLSTGMFSSDKARETMNAGLAQTRATM----------------------------------------------------------------------------------------------------------------------------------------------------------------------------------------------------------------------------------------------
>MGYP001458916479	69	0.500	1.323E-08	14	53	306	22	61	114
--------------DERGITGLETAIVLIAFVVVAAVFAFTVLTTGLFATEKAK------------------------------------------------------------------------------------------------------------------------------------------------------------------------------------------------------------------------------------------------------------
>MGYP001231404111	69	0.222	1.323E-08	37	117	306	1	99	203
-------------------------------------FIFTVLSTGIFTSERSKETIFVGIEETKSTLEPGGSlVAYKADRGGTDTIYKLSFIVSNVVSGSPIDLPPymvddsgtdpdisygaeYNTVVSYSDSNQ--------------------------------------------------------------------------------------------------------------------------------------------------------------------------------------------
>MGYP000033855096	69	0.264	1.323E-08	32	143	306	0	122	225
--------------------------------VVAAALAFVVLNAGFGTTQKSKTTISEGLQSATGAIEVAGLVTGqkatfTLDDGDDTSVTALEFysiPIKLASGANAVNLQKELTAVRYF--SNTIKYDNIYKGVVfnnssDSGSFSSVTDAISA------------------------------------------------------------------------------------------------------------------------------------------------------------------
>MGYP001497135824	69	0.338	1.771E-08	13	71	306	6	64	79
-------------RSQHGITGLKTAIVLIACVVVVSVFAFTILSAGVLSSGANKQTIHAGLKETRTRLRQAG------------------------------------------------------------------------------------------------------------------------------------------------------------------------------------------------------------------------------------------
>3300020373.a:Ga0211660_10017605_4	69	0.338	1.771E-08	13	71	306	6	64	80
-------------RSQHGITGLKTAIVLIACVVVVSVFAFTILSAGVLSSGANKQTIHAGLKETRTRLRQAG------------------------------------------------------------------------------------------------------------------------------------------------------------------------------------------------------------------------------------------
>MGYP001227345085	69	0.323	1.771E-08	9	76	306	5	72	86
---------SRMRKDSSGITGIETAIILLAFIMVSSVFAYTVLFAGILASAQGKAAIFSGLKASGRAMEIEGSVSAK-------------------------------------------------------------------------------------------------------------------------------------------------------------------------------------------------------------------------------------
>5503|Ga0310121_10776245_1|+214|01	69	0.323	1.771E-08	9	76	306	5	72	96
---------SRMRKDSSGITGIETAIILLAFIMVSSVFAYTVLFAGILASAQGKAAIFSGLKASGRAMEIEGSVSAK-------------------------------------------------------------------------------------------------------------------------------------------------------------------------------------------------------------------------------------
>MGYP001339760968	69	0.301	1.771E-08	13	95	306	15	87	103
-------------DDQRGIAGLETAIVLI---------AFAVLNVGLLSSQKSEQAALGGLEATSASLSIRGDVIASAN-AGKTAIDTVRFNLAPA------------------------------------------------------------------------------------------------------------------------------------------------------------------------------------------------------------------
>3300020214.a:Ga0194132_10006137_2	69	0.366	1.771E-08	6	76	306	14	84	363
------WRTPSHRKGQEGLAGLSTAIVLIAFVVVGSVLAYTMLSSGVNAVDKSKQAIYEGLRRSQSSLAISGRVMGT-------------------------------------------------------------------------------------------------------------------------------------------------------------------------------------------------------------------------------------
>MGYP000657459962	68	0.375	2.371E-08	5	52	306	0	46	47
-----MFAKS-LIRDQRGITGLETAIVLIAFVVVASVFAFAVLSTGLLSSEKS-------------------------------------------------------------------------------------------------------------------------------------------------------------------------------------------------------------------------------------------------------------
>MGYP001206824999	68	0.370	2.371E-08	14	67	306	22	75	96
--------------NQEGITDVETAIVLIAFVVVSSVFAFTALSTDLFATDKAKQTIYAFLAETGGTI----------------------------------------------------------------------------------------------------------------------------------------------------------------------------------------------------------------------------------------------
>SRR5579875_651999	68	0.780	2.371E-08	11	83	306	45	117	118
-----------RKKRKKGLAGLDTAIILIAFIITASVLAYVAVSMGIFVTQKAKTTINKGEETASTALSITGNILYASNYPTDT------------------------------------------------------------------------------------------------------------------------------------------------------------------------------------------------------------------------------
>MGYP001420067341	68	0.500	3.173E-08	13	56	306	12	55	58
-------------RGERGITGLETAIVLIAFVVVSSVFSFAALPTGLFSTDKAKETI---------------------------------------------------------------------------------------------------------------------------------------------------------------------------------------------------------------------------------------------------------
>SRR5208337_3178834	68	0.507	3.173E-08	5	68	306	39	103	104
-----MGKRMQRRgGKNRGIVGIEAAIVLIAFVVIAAALAYVVINMGFYASQTAKSTINKGIEEATSALE---------------------------------------------------------------------------------------------------------------------------------------------------------------------------------------------------------------------------------------------
>SRR4030067_24241	68	0.244	3.173E-08	29	115	306	1	94	114
-----------------------------AFVIAAAAFAFVILNMGSLTAEKAQSVIATGMAEASSSMLIDNGVVGYFGNTTTApvlqsnvYLYKVVFYIKLSQGHEPIDVSGNRLVATYTNA----------------------------------------------------------------------------------------------------------------------------------------------------------------------------------------------
>MGYP001080110535	68	0.320	3.173E-08	34	132	306	74	171	174
----------------------------------AAAFSFMVVNMGLFSTQKGREVIQQGVSEASSPLTLDGSVFVYANeTGSGTFVVGIMVPLK-TLGVKYVPMKSPETKITLTIANHT-AYADVYCGISSTG-----------------------------------------------------------------------------------------------------------------------------------------------------------------------------
>21876|Ga0214474_1589504_1|+163|01	68	0.314	4.245E-08	0	69	306	0	69	71
MLTKYMRAIANLHRDERGMTGVETVAIVIAFAALVAVTMYVLFAGSVFSAERSKETIHAGVNQAKTDMEI--------------------------------------------------------------------------------------------------------------------------------------------------------------------------------------------------------------------------------------------
>MGYP000249863111	67	0.281	5.679E-08	27	109	306	0	95	101
---------------------------MIAFIVVASVFAMTTLKTGLFSAEQGQQVAYSGLDQATGSLQLRGSVraiRGDVDVDGDDTillsgvddqaVAKVIFTVTGVIGSSMTDLTPPNTV----------------------------------------------------------------------------------------------------------------------------------------------------------------------------------------------------
>MGYP001125480592	67	0.362	5.679E-08	4	72	306	55	123	237
----KRFALSSALTEQRGATALETAIILIAFMVAASALAWALLSAGLFTTQKSGETLAAGIDQVTNGIEISGD-----------------------------------------------------------------------------------------------------------------------------------------------------------------------------------------------------------------------------------------
>MGYP001152321500	66	0.358	1.358E-07	27	92	306	1	67	68
---------------------------LIAFVVVSSVFAFGALSTGLFATDKAKQTIHAGLDETSGTMEPNSSVSATNDvTGSAGYISDLSFSV---------------------------------------------------------------------------------------------------------------------------------------------------------------------------------------------------------------------
>MGYP000035264497	66	0.408	1.358E-07	5	53	306	0	48	87
-----MFWTVDRSTSERGITGLETAIILIAFVVVASVFAFTVLSMGIFASRDQK------------------------------------------------------------------------------------------------------------------------------------------------------------------------------------------------------------------------------------------------------------
>MGYP000047080462	66	0.380	1.816E-07	9	50	306	7	48	85
---------PGMYRDQRGITGLETAIVLIAFVVVASVFAFAVLSTGLLSSE---------------------------------------------------------------------------------------------------------------------------------------------------------------------------------------------------------------------------------------------------------------
>MGYP001468965515	65	0.454	2.428E-07	13	56	306	1	44	56
-------------RGEEGITGLETAIILIAFVIVASSFAFMVLSTGLFAAERGKQTV---------------------------------------------------------------------------------------------------------------------------------------------------------------------------------------------------------------------------------------------------------
>4295|scaffold1574515_1|-251|01	65	0.351	3.245E-07	10	63	306	5	58	59
----------NGSRSQKGIRGLETGIALIAFVVVASVFVSTILSAGGFSSEANQQTIYAGLKET--------------------------------------------------------------------------------------------------------------------------------------------------------------------------------------------------------------------------------------------------
>16258|Ga0233407_10233932_1|+3|10	65	0.304	3.245E-07	15	102	306	1	92	93
---------------RREMTGLETAIILVAFVITAAAFAFVVLHKGFLKAKKAQSVISSSMSKASSAMLIDGGIISTFNQTGGDHADvdmvNLLFTCARASLRGAQD-----------------------------------------------------------------------------------------------------------------------------------------------------------------------------------------------------------
>MGYP001397043733	65	0.423	3.245E-07	15	66	306	48	99	100
---------------QRGITGIETAIIMIAFIVVASVAAFTTLNTGFFAASEGKSAILSGITKAKGS-----------------------------------------------------------------------------------------------------------------------------------------------------------------------------------------------------------------------------------------------
>A0A2E2DSA2	64	0.300	4.336E-07	14	63	306	17	66	67
--------------DQRGMSAIETSIVLIAFVVVASVFGFAMLNTGLLSSQNEQEVVQAGIDET--------------------------------------------------------------------------------------------------------------------------------------------------------------------------------------------------------------------------------------------------
>MGYP001066789458	64	0.395	4.336E-07	11	53	306	27	69	70
-----------RLNEQRGITGLETAVVLIAFVVVASVFAFAVLTTGLISSEKSK------------------------------------------------------------------------------------------------------------------------------------------------------------------------------------------------------------------------------------------------------------
>MGYP001326314333	64	0.281	4.336E-07	0	70	306	0	61	74
MEPYGFISPKNLREDQRGITGLETAIVLI---------AFAVLRTGLLSSEKSKETVLGGLEDTSSTLNIR-------------------------------------------------------------------------------------------------------------------------------------------------------------------------------------------------------------------------------------------
>MGYP000471624707	64	0.306	4.336E-07	15	111	306	3	100	106
---------------RDALTGMEAAIVLIAFIIVASVFSCVTLHAGTLATRDGERAVHDGIRTAACGMQVHGSVFGLNLmHQDPERLECFLVPVQLAPGASAVDMSSVSVRIT--------------------------------------------------------------------------------------------------------------------------------------------------------------------------------------------------
>SRR3990172_3762275	64	0.381	4.336E-07	5	80	306	26	101	120
-----LIQKWPKNNTHRALIGLESAIIIIAFVIVVAALAFVVINMGFSTAQKAKTAISSTMTSASSSLEPEGKVIASSYRP---------------------------------------------------------------------------------------------------------------------------------------------------------------------------------------------------------------------------------
>OpeIllAssembly_1097287.scaffolds.fasta_scaffold2201722_1	64	0.192	4.336E-07	25	115	306	0	128	159
-------------------------IVLIAFVVVAAVFAFTVLTTGLFTSEKAKETTMAGIS-SQASLALASGVIAGGNNLGADCrgttgvtpnppvettgqftdlvecdihwagwntvpptvhIQTMQVRIEPAVGVENVPFDPNRLLVTYMDA----------------------------------------------------------------------------------------------------------------------------------------------------------------------------------------------
>M0DVU5	64	0.270	4.336E-07	14	108	306	8	107	208
--------------EERGQVGIGTLIVFIAMVLVAAIAAGVLINTAGFLQTQAEATGEESTSQVSDRLQVvstSGNVtdLNISNTSTERAIDELQVTVAQSPGAGNIDLTEVTV-----------------------------------------------------------------------------------------------------------------------------------------------------------------------------------------------------
>MGYP000462914175	64	0.270	4.336E-07	14	104	306	26	121	226
--------------EERGQVGIGTLIVFIAMVLVAAIAAGVLINTAGFLQTQAEATGEESTSQVSDRLQIvsqSGNVtdLNISNTSTERAIDELQITVAQSPGAGNIDLT---------------------------------------------------------------------------------------------------------------------------------------------------------------------------------------------------------
>PorBlaBluebeHill_2_1084457.scaffolds.fasta_scaffold1137532_1	64	0.316	5.794E-07	38	129	306	2	97	226
--------------------------------------AFVVLNAGFGTTQKSKTTISEGLKSATGAVEVSGLVTGKkatftmDDDSSVTALEYYSIPIKLASGANSVNLQPELTAVKYFSK--SVSYDNIYKGVV--------------------------------------------------------------------------------------------------------------------------------------------------------------------------------
>A0A0S1XC37	64	0.278	5.794E-07	15	111	306	2	95	311
---------------RRGAIGIGTLIVFIAMVLVAAVAAAVLINTSGFLQQKASSTGRQTTQEVASGIKVTSVVGY---TPDRTDITKLAVYITPNAGSAGIDLVNTRITLS--------------------------------------------------------------------------------------------------------------------------------------------------------------------------------------------------
>UPI000614468D	64	0.273	7.740E-07	27	108	306	0	94	217
---------------------------MIAFVVVASVFAMTTLQTGIFSAEQGKEVALSGLDLATGSLQLRGflrAVRGDVDVDGNDvillsgvddqAVAKVIFTVVGALGSSMTDLTPPHT-----------------------------------------------------------------------------------------------------------------------------------------------------------------------------------------------------
>GraSoiStandDraft_39_1057311.scaffolds.fasta_scaffold1933499_1	63	0.273	1.034E-06	27	110	306	0	82	167
---------------------------FIAFIVVAAVFAYVVLGVGMTTSQKSQETMHAALGEAGSALRPGQSVIAKLDN-GQGFLDFIEFDLEAVTDLAVIDLGSMTYTI---------------------------------------------------------------------------------------------------------------------------------------------------------------------------------------------------
>MGYP001261720269	63	0.487	1.381E-06	20	58	306	0	38	86
--------------------GLETAIVLIAFVVVAAVFAFTVLTTGLFTSEKAKETALA-------------------------------------------------------------------------------------------------------------------------------------------------------------------------------------------------------------------------------------------------------
>MGYP001322222676	63	0.408	1.844E-06	21	69	306	29	77	103
---------------------LETAIVLIAFVVVASVFAFAVLTTGLLSSGKSKEAVIGALEGAGSTLRL--------------------------------------------------------------------------------------------------------------------------------------------------------------------------------------------------------------------------------------------
>MGYP001032575600	62	0.260	2.462E-06	12	80	306	10	78	80
------------RKRENAFSGLEAAIVMIVFVVAAAVFGYSMISTGMFATQKVQEVTYAGIKQNASVAITDGLIRGHYNEG---------------------------------------------------------------------------------------------------------------------------------------------------------------------------------------------------------------------------------
>MGYP001193802387	62	0.375	2.462E-06	22	77	306	0	55	180
----------------------ETAIILIVFVVMASVFVFTILSTGLFSVGLGKETVYAGLNEASPILGRSGGIVGYG------------------------------------------------------------------------------------------------------------------------------------------------------------------------------------------------------------------------------------
>MGYP000932304056	62	0.344	3.286E-06	9	66	306	1	58	67
---------SKLTKNEDAFTGLEAAIVLIAFVVVAAVFSYVMLGAGFFATQEAPRTAHTGVGPATPN-----------------------------------------------------------------------------------------------------------------------------------------------------------------------------------------------------------------------------------------------
>MGYP001300419015	61	0.340	7.810E-06	28	74	306	3	49	140
----------------------------IAFVVVASLFAFTGLSAGIFSVERGKETIHAGLVGARSSMELKGSII---------------------------------------------------------------------------------------------------------------------------------------------------------------------------------------------------------------------------------------
>MGYP000327113889	61	0.425	7.810E-06	5	51	306	179	225	226
-----MYSQLNLHKDESGQNALETAIILIAFIVVASVFAFTVLSAGSASTEK--------------------------------------------------------------------------------------------------------------------------------------------------------------------------------------------------------------------------------------------------------------
>MGYP000061194191	60	0.246	1.042E-05	5	69	306	0	64	79
-----MFKNDPERTDERGQVGIGTLIVFIAMVLVAAIAAGVLINTAGLLQSKSQQTGKQATNQVTQNLNI--------------------------------------------------------------------------------------------------------------------------------------------------------------------------------------------------------------------------------------------
>MGYP001302812715	60	0.403	1.390E-05	4	55	306	2	51	52
----KLFKRLN--RNEKGQAALESAIILIAFVVVASVFAFTILSAGSATTEKGEEA----------------------------------------------------------------------------------------------------------------------------------------------------------------------------------------------------------------------------------------------------------
>SRR5450759_5161782	60	0.313	1.390E-05	43	108	306	0	66	142
-------------------------------------------SAGLFSTQKSQEAVYSGLQEAQSTMQVMGDVVGYRSTlNTNIDLGKVEFTVSLSSGGAPLDLTPAYT-----------------------------------------------------------------------------------------------------------------------------------------------------------------------------------------------------
>MGYP000574897078	59	0.367	2.472E-05	3	50	306	13	61	62
---KELYGRSRQILEERsGITGLETAIVLIAFVVVSSVFAFAALSTGLFSSD---------------------------------------------------------------------------------------------------------------------------------------------------------------------------------------------------------------------------------------------------------------
>MGYP000857295107	59	0.322	2.472E-05	11	72	306	0	61	62
-----------MKQYDEAFTGLEAAIVVIAFVVVAVVFGMAVLGTGFFATQEAEKTTTSGYKLASSTIYIEGG-----------------------------------------------------------------------------------------------------------------------------------------------------------------------------------------------------------------------------------------
>MGYP001116704618	59	0.339	2.472E-05	9	61	306	5	57	92
---------SRMRKDSSGITGMETAIILLAFIMVSSVFAYTVLFAGILASAQGKAAIFSGLK----------------------------------------------------------------------------------------------------------------------------------------------------------------------------------------------------------------------------------------------------
>MGYP001139991096	59	0.463	3.296E-05	5	43	306	0	40	41
-----MLRRVFKSfwRDEKGITGLETAIILIAFVVVAAVFAYTVLS----------------------------------------------------------------------------------------------------------------------------------------------------------------------------------------------------------------------------------------------------------------------
>SRR6185437_9464366	58	0.241	4.393E-05	15	105	306	10	97	178
---------------ERGITGIETGVVVGGLVVASSLFAGVVLNGGIAGSQQLGTAVQAALRQTTTGVELDGPVIVRTD---GTRATDVLIDVTTSAGGGSVVLGP--------------------------------------------------------------------------------------------------------------------------------------------------------------------------------------------------------
>1875|Ga0207754_100005_83|-95891|00	58	0.272	4.393E-05	5	69	306	0	65	320
-----MFKTDNRESDrDRGQVGIGTLIVFIAMVLVAAIAAGVLINTAGFLQSSAEQTGEESQQQVTDRLEV--------------------------------------------------------------------------------------------------------------------------------------------------------------------------------------------------------------------------------------------
>3300026957.a:Ga0207754_100005_84	58	0.272	4.393E-05	5	69	306	0	65	321
-----MFKTDNRESDrDRGQVGIGTLIVFIAMVLVAAIAAGVLINTAGFLQSSAEQTGEESQQQVTDRLEV--------------------------------------------------------------------------------------------------------------------------------------------------------------------------------------------------------------------------------------------
>MGYP001067198379	58	0.585	5.856E-05	16	56	306	11	51	67
----------------KGIVGIEAAIVLIAFVVIAAALSYVVINMGFFATQKTKETI---------------------------------------------------------------------------------------------------------------------------------------------------------------------------------------------------------------------------------------------------------
>MGYP001037765425	58	0.304	5.856E-05	44	135	306	0	86	174
--------------------------------------------MGFYSAQQAKSTIDKGIQEATSALTLDGFLVGKTN---GTAIQWLAVPVKLAVGQSEVDMASDTVVVAVVGDD--FALANIYSGANYTSTQD--------------------------------------------------------------------------------------------------------------------------------------------------------------------------
>MGYP001432787937	57	0.515	7.804E-05	15	47	306	8	40	41
---------------QKGITGLETAIVLIAFVVVASVFAFTILSAGVF------------------------------------------------------------------------------------------------------------------------------------------------------------------------------------------------------------------------------------------------------------------
>MGYP000482610706	57	0.354	7.804E-05	27	74	306	0	47	51
---------------------------MISFVVVASVFAYTVLSAGVFSVEKGKQAIHAGMEQVQGSVHLVGGVM---------------------------------------------------------------------------------------------------------------------------------------------------------------------------------------------------------------------------------------
>17731|Ga0153916_15284559_1|-3|10	57	0.476	7.804E-05	4	45	306	13	52	53
----KLLRR--LRRNQEGVTGLETAIILIAFVIVASVFSYVVLSAG--------------------------------------------------------------------------------------------------------------------------------------------------------------------------------------------------------------------------------------------------------------------
>SRR6056297_92119	57	0.285	7.804E-05	14	69	306	44	99	114
--------------DDRGQVGIGTLIVFIAMVLVAAIAAGVLINTAGFLQNQAQNTGQESTAQVSNNLQV--------------------------------------------------------------------------------------------------------------------------------------------------------------------------------------------------------------------------------------------
>MGYP000365510014	57	0.351	1.040E-04	3	54	306	17	70	86
---RPLGRAAELQANQKGITGLETAIELIAFVVVASVFAFAVLSTGLqyGTAQLGKE-----------------------------------------------------------------------------------------------------------------------------------------------------------------------------------------------------------------------------------------------------------
>MGYP000435934719	57	0.288	1.040E-04	21	72	306	73	123	124
---------------------LNVPIGIIGF-VVAAIFAFTVLSTGTFLTERSKEAAYSGLQEVRGSLELKGS-----------------------------------------------------------------------------------------------------------------------------------------------------------------------------------------------------------------------------------------
>MGYP000625109894	57	0.268	1.040E-04	5	71	306	0	66	455
-----MFETTQKRPTDRGQVGIGTLIVFIAMVLVAAIAAGVLINTAGFLQSSAEQTGEESSQQVTNQLQVIG------------------------------------------------------------------------------------------------------------------------------------------------------------------------------------------------------------------------------------------
>MGYP000467321877	57	0.255	1.386E-04	42	133	306	0	95	214
------------------------------------------LNAGFGTTQKSKTTISEGLQSATGAVEVAGLVTGQkvtftmDDDSSVTALEHVSIPIKLASGANAVNLSETLSSVRYFSK--SLSYDNIYKGVVFNTT----------------------------------------------------------------------------------------------------------------------------------------------------------------------------
>MGYP000185599696	56	0.407	1.846E-04	0	53	306	14	67	80
MGGDRMRGIGEVSRKRKGFTGLKAAIVLTAFVVVAAVFSYVVLNAGFFTTRNQK------------------------------------------------------------------------------------------------------------------------------------------------------------------------------------------------------------------------------------------------------------
>MGYP001366742436	56	0.470	1.846E-04	14	47	306	59	92	150
--------------EERGITGLETALVLIAFVVVSSVFAFVSLSTGLF------------------------------------------------------------------------------------------------------------------------------------------------------------------------------------------------------------------------------------------------------------------
>MGYP000386248265	56	0.243	1.846E-04	11	85	306	15	92	455
-----------KRPNDRGQVGIGTLIVFIAMVLVAAIAAGVLINTAGFLQSNAEQTGEESSDQVTNQLQVigtTGQVTAGASSADDTNL----------------------------------------------------------------------------------------------------------------------------------------------------------------------------------------------------------------------------
>MGYP000300610176	56	0.434	2.459E-04	6	51	306	0	45	71
------MKKPRLLRDKRGIVGIEATIVLIAFVVIASALAGVVINMGFYSTQK--------------------------------------------------------------------------------------------------------------------------------------------------------------------------------------------------------------------------------------------------------------
>MGYP001128731120	56	0.386	2.459E-04	5	48	306	31	74	75
-----MRTHTSSRAGQRGVTGLETAIIMIAFVVVASVFAMTTLQTGIFS-----------------------------------------------------------------------------------------------------------------------------------------------------------------------------------------------------------------------------------------------------------------
>U1QY16	56	0.254	2.459E-04	15	69	306	23	77	100
---------------ERGQVGIGTLIVFIAMVLVAAIAAGVLLNTAGFLQSQAQQTGEESTDQVTNQLQV--------------------------------------------------------------------------------------------------------------------------------------------------------------------------------------------------------------------------------------------
>MGYP001456284744	56	0.321	2.459E-04	31	86	306	0	54	183
-------------------------------VVVAAVFAFTVMTTGLFSSEKAKTTAQAALTEATSSFILKGSVTAT-CTPSDTTLD---------------------------------------------------------------------------------------------------------------------------------------------------------------------------------------------------------------------------
>25029|P_A23_Liq_2_FmtDRAFT_1002490_3|+1521|00	56	0.242	2.459E-04	13	103	306	3	105	289
-------------TESRGQVGVGTLIVFIAMVLVAAIAAGVLINTAGLLQAQAQQTGEETTAEVSGGVDAttkigsVGNITTKYDDSSDTRintqnfIYELRITVKGSPGASAIDL----------------------------------------------------------------------------------------------------------------------------------------------------------------------------------------------------------
>MGYP000362578824	55	0.400	3.274E-04	23	72	306	47	96	159
-----------------------AAIVLITFVVVSSVFGFTALSAGLVSTDKAKSTIGESLSEARGSLVLRSG-----------------------------------------------------------------------------------------------------------------------------------------------------------------------------------------------------------------------------------------
>MGYP001316339746	55	0.411	4.360E-04	5	50	306	0	50	51
-----MFNRFCKavkriHAGEAGITGLETAIILIAFVTVASVLAYSVLSAGIFSSE---------------------------------------------------------------------------------------------------------------------------------------------------------------------------------------------------------------------------------------------------------------
>23071|Ga0207421_10290027_1|+191|01	55	0.281	4.360E-04	10	73	306	7	70	164
----------FTRDNDRGQVGIETLIVFIAMILVAAIAASVLINTAGFLQNQASQTSQDSEDQVSNQVLIISSI----------------------------------------------------------------------------------------------------------------------------------------------------------------------------------------------------------------------------------------
>MGYP001295054360	54	0.470	1.029E-03	14	47	306	48	81	139
--------------EERGIIGLETALVLIAFVVVSSVFAFVSLSTGLF------------------------------------------------------------------------------------------------------------------------------------------------------------------------------------------------------------------------------------------------------------------
>EPASupsiteSAE347_1022098.scaffolds.fasta_scaffold27948_1	53	0.306	1.369E-03	12	73	306	9	70	312
------------RDKDRGQVGIETLIVFIAMILVAAIAASVLINTAGFLQNQASQTSQDSEDQVSNQVLIISSI----------------------------------------------------------------------------------------------------------------------------------------------------------------------------------------------------------------------------------------
>MGYP000580152982	53	0.318	1.822E-03	2	67	306	22	86	94
--TKNMFD-IDTETPDRGQVGIGTLIVFIALVLVAAIAAGVLINTAGFLQTQAQSTGEESTEQVATNL----------------------------------------------------------------------------------------------------------------------------------------------------------------------------------------------------------------------------------------------
>MGYP000462855465	53	0.535	1.822E-03	13	40	306	159	186	187
-------------KDQRGVTGLETAIILIAFVVVASVFAFT-------------------------------------------------------------------------------------------------------------------------------------------------------------------------------------------------------------------------------------------------------------------------
>MGYP001485050068	53	0.375	2.424E-03	14	53	306	16	55	57
--------------NEQGATGLEAAIVSIAFVVVASVTAFRILATGIFSSQQSR------------------------------------------------------------------------------------------------------------------------------------------------------------------------------------------------------------------------------------------------------------
>1919|Ga0207755_100831_7|-5165|00	53	0.280	2.424E-03	15	71	306	11	67	460
---------------DRGQVGIGTLIVFIAMVLVAAIAAGVLINTAGFLQSSAEQTGEESSQQVTNQLQVIG------------------------------------------------------------------------------------------------------------------------------------------------------------------------------------------------------------------------------------------
>MGYP000103073640	52	0.277	3.225E-03	3	56	306	6	50	52
---QRLIKSARLHSDQRGITGLETAIVLI---------AFAVLSTGLLSSEKSKDTV---------------------------------------------------------------------------------------------------------------------------------------------------------------------------------------------------------------------------------------------------------
>MGYP001187978342	51	0.400	5.707E-03	0	39	306	0	44	55
MNVKNFCQKTYRRfrriaVDQAGITGLETAIVLIAFIVVAAVFAF--------------------------------------------------------------------------------------------------------------------------------------------------------------------------------------------------------------------------------------------------------------------------
>SRR6056297_395589	51	0.250	7.589E-03	3	58	306	82	137	141
---RPRLPNMFEDTDNRGQVGIGTLIVFIAMVLVAAIAAGVLVNTAGFLQENAEQTGQE-------------------------------------------------------------------------------------------------------------------------------------------------------------------------------------------------------------------------------------------------------
>GraSoiStandDraft_27_1057306.scaffolds.fasta_scaffold157968_2	51	0.262	1.009E-02	13	73	306	9	69	317
-------------REDRGQVGIETLIVFIAMILVAAIAASVLIHTAGYLQNQASTTSQESEDQVSNQVLIISSI----------------------------------------------------------------------------------------------------------------------------------------------------------------------------------------------------------------------------------------
>MGYP001071434590	50	0.551	1.342E-02	13	41	306	19	47	48
-------------KQEKGVTGLETAIILIAFVVVASVFAFTV------------------------------------------------------------------------------------------------------------------------------------------------------------------------------------------------------------------------------------------------------------------------
>W0JTT8	50	0.254	1.342E-02	14	72	306	8	66	308
--------------EERGQVGIGTLIVFIAMVLVAAIAAGVLINTAGLLQSQAEATGQESTNQVSNVVSIDSS-----------------------------------------------------------------------------------------------------------------------------------------------------------------------------------------------------------------------------------------
>MGYP001256861419	50	0.413	1.784E-02	14	42	306	6	34	35
--------------DEHGFTGLEAAIVLIAFVVVAAVFSYMVL-----------------------------------------------------------------------------------------------------------------------------------------------------------------------------------------------------------------------------------------------------------------------
>MGYP001240796471	50	0.444	1.784E-02	13	39	306	16	42	54
-------------RDERGITGLETAIVLISFVVVSSVFAF--------------------------------------------------------------------------------------------------------------------------------------------------------------------------------------------------------------------------------------------------------------------------
>SRR4030042_1454842	50	0.285	1.784E-02	13	82	306	36	105	116
-------------RREEGLAGPAAAIILSSFMLAGSSFAFVVVNTGTFSAQEVADTLMASLDSVLGTLEPQGPVAVIAANDDG-------------------------------------------------------------------------------------------------------------------------------------------------------------------------------------------------------------------------------
>MGYP001069347621	50	0.428	1.784E-02	11	45	306	4	38	162
-----------LHREDAGITALETAIILIAFVRVASVFAFTMLSAG--------------------------------------------------------------------------------------------------------------------------------------------------------------------------------------------------------------------------------------------------------------------
>MGYP000397910902	50	0.281	1.784E-02	6	69	306	0	63	352
------MKKYIKGREKEGDMGIGTMIIFIAMVLVAAVAASLLISTAGSLNQQAQETGRLAQQDVSSGFVV--------------------------------------------------------------------------------------------------------------------------------------------------------------------------------------------------------------------------------------------
>MGYP001296973908	49	0.311	2.371E-02	14	57	306	12	56	72
--------------DEEAFTGLEAAMVFIAFLVVASIFAYVALGAGFSrLSERSRPCIQ--------------------------------------------------------------------------------------------------------------------------------------------------------------------------------------------------------------------------------------------------------
>1903|Ga0207715_103905_3|+901|00	49	0.272	2.371E-02	15	69	306	8	62	319
---------------ERGQVGIGTLIVFIAMVLVAAIAAGVLIDTAGLLQQNAENTGQESQAQVTDRLTV--------------------------------------------------------------------------------------------------------------------------------------------------------------------------------------------------------------------------------------------
>MGYP000020459921	49	0.272	2.371E-02	15	69	306	8	62	319
---------------ERGQVGIGTLIVFIAMVLVAAIAAGVLIDTAGLLQQNAENTGQESQAQVTDRLTV--------------------------------------------------------------------------------------------------------------------------------------------------------------------------------------------------------------------------------------------
>3300026026.a:Ga0210129_1001730_4	49	0.437	4.188E-02	15	46	306	15	46	48
---------------DNAFTGLEAAIVLIAFVVVAAVFAYVILGAGF-------------------------------------------------------------------------------------------------------------------------------------------------------------------------------------------------------------------------------------------------------------------
>MGYP001247568692	49	0.406	4.188E-02	14	45	306	16	47	64
--------------DQRSITGLETAIVLIAFVVVASGFAFPEERTG--------------------------------------------------------------------------------------------------------------------------------------------------------------------------------------------------------------------------------------------------------------------
>SRR3990172_5016719	49	0.279	4.188E-02	36	108	306	0	85	107
------------------------------------VFAYTMMNTGLFVADVAGQTALSGVERARGNAVPRGSVYATrgnVDVDGNNVIDlngvdlqavvKVTFTLTIASDGDAIDLTPPFT-----------------------------------------------------------------------------------------------------------------------------------------------------------------------------------------------------
>MGYP001006309879	48	0.424	7.395E-02	13	45	306	5	37	79
-------------KNEDAFTGLEAAIVLIAFIVVAAVFSYVMLGAG--------------------------------------------------------------------------------------------------------------------------------------------------------------------------------------------------------------------------------------------------------------------
>736|scaffold_25156_c1_2|-577|01	48	0.370	7.395E-02	14	75	306	31	92	274
--------------NESGIAGLPLAVILIASMAMPAVFVHTALSAGLLPTQKSPEAVCSAPQEAPNSLKLSGSVVA--------------------------------------------------------------------------------------------------------------------------------------------------------------------------------------------------------------------------------------
>MGYP000319813256	48	0.459	9.825E-02	5	40	306	0	36	37
-----MLHRLNRiVQDERGLSALETAIVLIAFVVVASVFAFT-------------------------------------------------------------------------------------------------------------------------------------------------------------------------------------------------------------------------------------------------------------------------
>MGYP001459247316	47	0.333	1.305E-01	13	54	306	14	46	47
-------------RDQRGITGLETAIVLI---------AFAALSTGLFSSDKVRE-----------------------------------------------------------------------------------------------------------------------------------------------------------------------------------------------------------------------------------------------------------
>MGYP001312463529	47	0.375	1.734E-01	11	42	306	8	39	40
-----------LRTGQRGITGLETAIVLIAFVVVSSASAFADL-----------------------------------------------------------------------------------------------------------------------------------------------------------------------------------------------------------------------------------------------------------------------
>MGYP001490043046	47	0.380	1.734E-01	32	81	306	13	62	72
--------------------------------VASSVLTYIALSTGLFATCKAKQTIHAGLDETSRTMEVERSVSASDDVMS--------------------------------------------------------------------------------------------------------------------------------------------------------------------------------------------------------------------------------
>MGYP000728223153	47	0.520	1.734E-01	14	38	306	42	66	106
--------------NERGITGLETAIVLIAFVVVSSVFA---------------------------------------------------------------------------------------------------------------------------------------------------------------------------------------------------------------------------------------------------------------------------
>1188|Ga0256842_1253468_1|-3|11	47	0.246	1.734E-01	55	119	306	0	61	130
-------------------------------------------------------VISRGLGEASSALEVDGAVTGLTD---GSKVYAVSIPVKVAPGREAVDVSPDKTTVRLIAASNAF------------------------------------------------------------------------------------------------------------------------------------------------------------------------------------------
>1902|JGI12448J12851_1024223_2|+488|01	46	0.301	2.303E-01	2	54	306	16	65	66
--TKPMFENIN---EDRGQVGIGTLIVFIAMVLVAAIAAGVLVNTAGFLQATAED-----------------------------------------------------------------------------------------------------------------------------------------------------------------------------------------------------------------------------------------------------------
>A0A256Z3R3	46	0.292	3.058E-01	6	70	306	2	66	742
------LKRIRPHAERKGEMGIGTMILFIAMVLVAAIAAALLITTASQLNQRAQETGSIAEQEVSTGMIMR-------------------------------------------------------------------------------------------------------------------------------------------------------------------------------------------------------------------------------------------
>MGYP001327153985	46	0.500	4.060E-01	7	37	306	56	87	88
-------REFNRElRSEQGITGLETAIILIAFVVVASVF----------------------------------------------------------------------------------------------------------------------------------------------------------------------------------------------------------------------------------------------------------------------------
>MGYP001500415546	46	0.541	4.060E-01	14	37	306	26	49	171
--------------EERGITGLETAIVLIAFIVVAAVF----------------------------------------------------------------------------------------------------------------------------------------------------------------------------------------------------------------------------------------------------------------------------
>MGYP000564633377	45	0.233	7.157E-01	53	143	306	0	100	203
-----------------------------------------------------KTTISEGLQSATGAIEVAGLVTGqkatfTLDDGDDTSVTALEFysiPIKLASGANAVNLQKELTAVRYF--SNTIKYDNIYKGVVFnstgNGSFSSVTDAISA------------------------------------------------------------------------------------------------------------------------------------------------------------------
>MGYP000499756341	44	0.352	9.501E-01	8	41	306	44	77	78
--------KTGRRKSRRGILGIESAIVMIAFVVVAAALAFVV------------------------------------------------------------------------------------------------------------------------------------------------------------------------------------------------------------------------------------------------------------------------
>22510|Ga0209965_1063450_2|+586|01	44	0.351	1.261E+00	11	47	306	27	63	64
-----------KHDSERGQVGIGTLIVFIAMVLVAAIAAGVLINTAGF------------------------------------------------------------------------------------------------------------------------------------------------------------------------------------------------------------------------------------------------------------------
>MGYP000627333803	42	0.325	5.190E+00	16	55	306	29	68	70
----------------RGQVGIGTLIVFIAMVLVAAIAAGVLINTAGLLQAQAQAT----------------------------------------------------------------------------------------------------------------------------------------------------------------------------------------------------------------------------------------------------------
>MGYP001197956616	42	0.523	6.886E+00	13	33	306	12	32	33
-------------RDERGVTGLETAIILIAFVVV--------------------------------------------------------------------------------------------------------------------------------------------------------------------------------------------------------------------------------------------------------------------------------
>MGYP000521892625	42	0.406	6.886E+00	13	44	306	7	38	43
-------------DEDRGQVGIGTLIIFIAMVLVAAVAAGVLINT---------------------------------------------------------------------------------------------------------------------------------------------------------------------------------------------------------------------------------------------------------------------
>MGYP000132212606	41	0.338	9.135E+00	37	94	306	0	64	396
-------------------------------------FAFVILNMGFLTAQKAQSVIATGMSEASSSMLIDnGLVGYFGNTTavpvvqSNIYMYKVVFYINP-------------------------------------------------------------------------------------------------------------------------------------------------------------------------------------------------------------------
