# Supplementary material for: Towards a molecular picture of the archaeal cell surface
Source: Nat Commun. 2024 Nov 29;15:10401. doi: 10.1038/s41467-024-53986-9 (PMC11607397; doi:10.1038/s41467-024-53986-9)
Supplement: Supplementary file 5 — Supplementary Dataset 1 [file 41467_2024_53986_MOESM5_ESM.zip › Archaellum_Homologues_2024/SiRe_0124_Sulfolobus_islandicus/SiRe_0124_Sulfolobus_islandicus_95109_env/pdb70.m8]

101	8cwm_F	1.000	285	0	0	21	305	3	287	2.355E-145	459	285M
101	7txi_A	0.376	109	63	2	21	129	2	105	3.128E-19	92	62M3I34M2I8M
101	5tfy_I	0.325	86	57	1	19	104	1	85	4.003E-16	82	54M1I31M
101	7ofq_B	0.315	92	59	1	21	112	3	90	1.570E-05	49	49M4I39M
101	7ofq_A	0.279	93	64	1	21	113	3	92	1.147E-04	46	62M3I28M
101	5z1l_A	0.239	96	69	1	21	116	3	94	2.685E-04	45	52M4I40M
101	5o4u_O	0.228	92	69	2	21	112	3	92	6.281E-04	44	51M1I9M1I30M
