# Supplementary material for: Towards a molecular picture of the archaeal cell surface
Source: Nat Commun. 2024 Nov 29;15:10401. doi: 10.1038/s41467-024-53986-9 (PMC11607397; doi:10.1038/s41467-024-53986-9)
Supplement: Supplementary file 5 — Supplementary Dataset 1 [file 41467_2024_53986_MOESM5_ESM.zip › Archaellum_Homologues_2024/SiRe_0124_Sulfolobus_islandicus/log.txt]

2024-09-24 15:37:27	386 Running on GPU
2024-09-24 15:37:27	389 Found 5 citations for tools or databases
2024-09-24 15:37:27	389 Query 1/1: SiRe_0124_Sulfolobus_islandicus_95109 (length 306)
2024-09-24 15:37:30	076 Setting max_seq=512	max_extra_seq=1092
2024-09-24 15:38:23	735 alphafold2_ptm_model_1_seed_000 recycle=0 pLDDT=76.2 pTM=0.704
2024-09-24 15:38:56	017 alphafold2_ptm_model_1_seed_000 recycle=1 pLDDT=79.8 pTM=0.742 tol=2.01
2024-09-24 15:39:27	557 alphafold2_ptm_model_1_seed_000 recycle=2 pLDDT=82.2 pTM=0.755 tol=1.15
2024-09-24 15:39:59	269 alphafold2_ptm_model_1_seed_000 recycle=3 pLDDT=81.6 pTM=0.745 tol=0.552
2024-09-24 15:39:59	270 alphafold2_ptm_model_1_seed_000 took 142.4s (3 recycles)
2024-09-24 15:40:31	428 alphafold2_ptm_model_2_seed_000 recycle=0 pLDDT=74.5 pTM=0.697
2024-09-24 15:41:03	138 alphafold2_ptm_model_2_seed_000 recycle=1 pLDDT=81.1 pTM=0.746 tol=2.29
2024-09-24 15:41:34	768 alphafold2_ptm_model_2_seed_000 recycle=2 pLDDT=82.6 pTM=0.756 tol=0.837
2024-09-24 15:42:06	478 alphafold2_ptm_model_2_seed_000 recycle=3 pLDDT=86.8 pTM=0.773 tol=0.783
2024-09-24 15:42:06	479 alphafold2_ptm_model_2_seed_000 took 126.9s (3 recycles)
2024-09-24 15:42:38	415 alphafold2_ptm_model_3_seed_000 recycle=0 pLDDT=76.6 pTM=0.691
2024-09-24 15:43:10	077 alphafold2_ptm_model_3_seed_000 recycle=1 pLDDT=83.6 pTM=0.745 tol=1.74
2024-09-24 15:43:41	680 alphafold2_ptm_model_3_seed_000 recycle=2 pLDDT=85.3 pTM=0.749 tol=1.31
2024-09-24 15:44:13	380 alphafold2_ptm_model_3_seed_000 recycle=3 pLDDT=86.2 pTM=0.761 tol=0.42
2024-09-24 15:44:13	381 alphafold2_ptm_model_3_seed_000 took 126.6s (3 recycles)
2024-09-24 15:44:45	311 alphafold2_ptm_model_4_seed_000 recycle=0 pLDDT=77.5 pTM=0.72
2024-09-24 15:45:17	094 alphafold2_ptm_model_4_seed_000 recycle=1 pLDDT=84.8 pTM=0.762 tol=1.65
2024-09-24 15:45:48	784 alphafold2_ptm_model_4_seed_000 recycle=2 pLDDT=87.4 pTM=0.781 tol=0.618
2024-09-24 15:46:20	581 alphafold2_ptm_model_4_seed_000 recycle=3 pLDDT=87.6 pTM=0.783 tol=0.571
2024-09-24 15:46:20	582 alphafold2_ptm_model_4_seed_000 took 126.9s (3 recycles)
2024-09-24 15:46:52	497 alphafold2_ptm_model_5_seed_000 recycle=0 pLDDT=76.1 pTM=0.711
2024-09-24 15:47:24	264 alphafold2_ptm_model_5_seed_000 recycle=1 pLDDT=81 pTM=0.757 tol=1.11
2024-09-24 15:47:55	910 alphafold2_ptm_model_5_seed_000 recycle=2 pLDDT=84 pTM=0.771 tol=0.987
2024-09-24 15:48:27	639 alphafold2_ptm_model_5_seed_000 recycle=3 pLDDT=86.3 pTM=0.788 tol=0.603
2024-09-24 15:48:27	641 alphafold2_ptm_model_5_seed_000 took 126.7s (3 recycles)
2024-09-24 15:48:28	152 reranking models by 'plddt' metric
2024-09-24 15:48:28	154 rank_001_alphafold2_ptm_model_4_seed_000 pLDDT=87.6 pTM=0.783
2024-09-24 15:48:28	155 rank_002_alphafold2_ptm_model_2_seed_000 pLDDT=86.8 pTM=0.773
2024-09-24 15:48:28	155 rank_003_alphafold2_ptm_model_5_seed_000 pLDDT=86.3 pTM=0.788
2024-09-24 15:48:28	156 rank_004_alphafold2_ptm_model_3_seed_000 pLDDT=86.2 pTM=0.761
2024-09-24 15:48:28	156 rank_005_alphafold2_ptm_model_1_seed_000 pLDDT=81.6 pTM=0.745
2024-09-24 15:48:30	625 Done
