# Supplementary material for: Towards a molecular picture of the archaeal cell surface
Source: Nat Commun. 2024 Nov 29;15:10401. doi: 10.1038/s41467-024-53986-9 (PMC11607397; doi:10.1038/s41467-024-53986-9)
Supplement: Supplementary file 5 — Supplementary Dataset 1 [file 41467_2024_53986_MOESM5_ESM.zip › Archaellum_Homologues_2024/SiRe_0124_Sulfolobus_islandicus/SiRe_0124_Sulfolobus_islandicus_95109.a3m]

#306	1
>101
MNTKKMLKEYNKKVKRKGLAGLDTAIILIAFIITASVLAYVAINMGLFVTQKAKSTINKGEETASTALTLSGSVLYAVNYPSNTRSYWIYFTVSPSSGVSSVELSPSTTAISFTASAEGISYSNIYEYTLLTVSPSELANQVYANGQYLDLVNQQTNAGQTYVYYPNPYYALLALNYTLSKIDKVSPSPLYITTTTPSSATQIYPFLAHDNMFTFTLNISGTLVTYYAFVNQTFAFTYPVAGDPLIGSAIAPAGSVIGVMILFGPDLGSHVFQYQTITIQITPNIGSPLTISEYVYQPEGSVSVIG
>UniRef100_UPI00048D96BB	479	0.990	7.063E-149	0	305	306	0	304	305
MNTKKMLKEYNKKVKRKGLAGLDTAIILIAFIITASVLAYVAINMGLFVTQKAKSTINKGEETASTALTLSGSVLYAVNYPSNTRSYWIYFTVSPSSGVSSVELSPSTTAISFTASAEGISYSNIYEYTLLTVSPSELTNQVYANGQYLDLVNQQTNAGQTYVYYPNPYYALLALNYTLSKIDKVSPSPLYIT-TTPSSATQTYPFLAHDNMFTFTLNISGTLVTYYAFVNQTFAFTYPVAGDPLIGSAIAPAGSVIGVMILFGPDLGSHVFQYQTITIQITPNIGSPLTISEYVYQPEGSVSVIG
>UniRef100_A0A0E3GSS4	439	0.870	2.453E-135	0	305	306	0	306	307
MNSKKMLKEYNKKVKRKGLAGLDTAIILIAFIITASVLAYVAINMGLFVTQKAKSTINKGEETASTALTLSGSVLYAVNYPLNTRSYWIYFTVSPSSGVSSVELSPTTTAISFTASAEGVTYSNIYKYTLLTVSPSELANVVYANGQYLDLVNQQTSAGQTYVYYPNPYYALLALNYTLYNYYlsTKTPSPIFI-NSSILSLSSLPSWLKNDNSFTFTLNISGKLVTYYVFVNQTFAFTYPVAGDPLIGSAIAPAGSVIGVILLFGPDLGSHVFQYQTITIQITPNIGSPLTISEYIYQPEGSVSVIG
>UniRef100_A0A5Q0TRE0	434	0.888	2.014E-133	0	305	306	0	302	303
MNPKKMLKEYNKKVKRKGLAGLDTAIILIAFIITASVLAYVAINMGLFVTQKAKSTINKGEETASTALTLSGSVLYAVNYPSNTRSYWIYFTVSPSSGVSSVELSPTTTAISFIASAEGVAYSNIYNYTLLTVSPSELANAVYANGQYLDLVNQQTSAGQTYVYYPNPYYALLALNYTLYHSIK-TPSPIFITTS--ESAPTNYPWLKNDNSFTFTLNISGQLITYYVFVNQTFAFTYPVAGDPLIGSAIAPAGSVIGVMLLFGPDLGSYVFQYQTITIQITPNIGSSLTISEYVYQPEGSISVIG
>UniRef100_A0A8F5BMX8	427	0.837	5.827E-131	0	305	306	0	304	305
MGLQKIVKKYNKKMKRKGLAGLDTAIILIAFIITASVLAYVAINMGLFVTQKAKSTINKGEETASTALTLSGSVLYAVNYPSNTRSYWIYFTVSPSSGVSSVELSPTTTAISFTASTEGVAYSNIYKYTLLTVDPSSLGHAVYANGQYLNLINQQTSAGQTYVYYPNPYYALLALNYTLYNYYlsTKTPSPIFINSSTLSS---IPQWLKNDNSFTFTLNISGQLVTYDVFVNQTFAFTYPVAGDPLIGSAIAPAGSVIGVMILFGPDLGSHVFQYQTVTIQITPNVGSPLTISEYIYQPEGSVSVIG
>UniRef100_A0A9E4ZSE7	425	0.830	2.053E-130	5	305	306	9	308	309
-----LLKKYNKIMKRRGLAGLDTAIILIAFIITASVLAYVAINMGLFVTQKAKSTINKGEETASTALTLSGSVLYAVNYPTNTKSYWIYFTVSPSSGVSSVELSPSTTAISFTASALGITYSNIYKFTLLTVSPTQVNGNVYANGQYLALADQETSGGQTYAYYPNPYYALLALNYTLGKILGVKQSPLYITN-TPISSSSLPSWLQHDNVFSFTLNISGTPVTYYAFVNQTFAFTYPVSGDPLIGSAIAPAGSVIGVMILFGPNVGSHVFQYETISIQITPNIGSPLTLSEYVYQPEGNVTVIG
>UniRef100_Q96XJ6	400	0.796	8.420E-122	0	305	306	0	305	306
MGAKNAIKKYNKIVKRKGLAGLDTAIILIAFIITASVLAYVAINMGLFVTQKAKSTINKGEETASTALTLSGSVLYAVNYPTNTKSYWIFFTVSPSSGVSSVELSPATTAISFTASTEGIAYSNIYKYTLLTVSPSTLSDVVYSNSQYLSLVDTESSGGQTYVYYPNPYYALLALNYTLSQKvnDKIIKySPLFI-NYTP--IPTKPSWLQSDNVFSFTLNISGKPVTYCAFVNQTFAFTYPVAGDPLVGSAIAPAGSVIGVMILFGPSLGSHVFQYQTISIQISPNIGSPLTLSEYIYQPEGTVTVIG
>UniRef100_A0A1C8ZU76	400	0.809	1.580E-121	0	305	306	0	305	306
MGFKKVIKEYNKKMKRKGLAGLDTAIILIAFIITASVLAYVAINMGLFVTQKAKSTIDKGEETASTALTLSGSVLYAVNYPSNSRSYWIYFTVSPSSGVSSVELSPATTAISFTASALGVAYSNIYKYTLLTVSPSEVNGVVYAAPQYLSLADQESSGGQTYVYYPNPYYALLALNYSLYQMvlsKQIKYSPLYITTT---KSTSTQTWLTSDNVFQFTLNISGTLEIFYAYVNQTFAFTYPVAGDPLIGSAIAPAGSVIGVMILFGPDLGSHVFQYQTITIQISPNIGSPLTLSEYVYQPEGNVTVIG
>UniRef100_H2C431	353	0.707	2.879E-105	3	305	306	4	303	304
---KKVVQSYNRLVRRKGLAGLDTAIILIAFIITASVLAFVAINMGLFVTQKAKTTINKGEETASTALTVSSSVLYAVNYPTNSKSYWIYFTVSPTSGVSSVELDPATTGLSFVATQEGLTLSNIYKYTLLTVpNPGTL--YSTVSGSYLTLQNNVSSGGNTYVYYPNPYYALLALNETLGKNMKN--SPIYINYTAYTVQSPEPVWLKHDNNFTFTLTINGNTVKYYVFVNQTFAFSFPVAGDPLVGSAIAPAGSTIGFMILFGPNVGSHIFEYQTINIQITPNIGSPLTLSEYIYQPEGSVTSIG
>UniRef100_A0A088E662	350	0.681	1.900E-104	1	305	306	2	301	302
-KIRGLVQKYNKLVRRRGLAGLDTAIILIAFIITASVLAFVAINMGLFVTQKAKTTINKGEETASTALTVSSSVLYAVNYPSNTKSYWIYFTVSPTSGVSSVELDPATTGLSFIATEEGITLSNIYKYTLLTDTHLT---PVSASGYSLTLESNLTSGGNTYYYFSSPYLALLALNQSLSKV--SGHSPIYINYTSFSSTNPEPSWLKNDNNFTFTLTIAGQKVLYYVFINQTFAFSYPVAGDPLVGSAIAPAGSTVGFMILFGPNLGQHVFEYQTINIQITPNIGSPLTLSEYIYQPEGTVTAIG
>UniRef100_A0A0U2WRA8	330	0.678	1.750E-97	9	305	306	2	303	304
---------YMKRRKTRGLAGLDTAIILIAFIITAAVLAYVAVNMGLFVTQKAKTTINKGEETASTALSLSGNVLYAVNYPTNTKSYWMYFTVSPSSGVSSVDLSPSTTAISFTAASRGVSLSNIYQFSLLSVLPSQVNNKVqvklgTSIIN-LTLAFSSNSAGQTYVYYSDPNYALLALNYTLGQEVKggqLTSSPLYIISNTSIVASK--PWLKNDNVFTFNISVNGTEVEYYAYVNKTFAFTYPVSGFPLAGSDIAPAGSVIGVMILFGPGEATNVFQYETVTIQITPNIGSPLTISQYIYQPDGKVTVIG
>UniRef100_UPI001E4EF099	286	0.615	2.441E-82	0	305	306	0	285	286
MSLKSAIRAYNRKMRRRGLAGLDTAIILIAFIITASVLAYVAVNMGLFVTQKAKSTITKGEETASTALTLSGSVLYAVNYPTDTNSYWLYFPVSPSSGVSSVELSPATTAISFTASSSGIELSNIYVFSLMS----------YVSNYYVTqTVSNQSQGGQTYYYFTSPYAALVALSEIISNKQNTTPVPVNISTTKPTTTTDV-------NTFSFEYQ----RTTYYVTVYRTFAFTFPIAGFSLAGSDVAPAGSTIGVMVLFGPHAGSQVFQYQTVTVQITPNIGSPLTVSEYIYQPEGNVTIIG
>UniRef100_A0A2R6C5H8	274	0.640	5.615E-78	9	305	306	1	271	272
---------YTNRGKRRkkGLAGLDTAIILIAFIITASVLAYVAVSMGIFVTQKAKTTINKGEETASTALSITGNILYASNYPTDTYSYWIYFPVSPSSGVSSVQLSPSTTAISFEASSEGIVLTNIYNYTLLTVT----------SNQY---LQQQTSGGQTYYYYPSVYAAFLALqNVVPKNIFSVQSSP----TTCASSSTV--------NEFEFTY--QGT--TYCASVYYDFAFTFPVAGDALVGSAIAPAGSTVGVVVLFGPSTGHNVFQYQTLTITITPNIGSPLTVSQYVYQPEGTVSVIG
>UniRef100_A0A2R6C587	269	0.604	1.771E-76	9	305	306	1	277	278
---------YTNRGKRRkkGLAGLDTAIILIAFIITASVLAYVAVSMGIFVTQKAKTTINKGEETASTALSITGNILYASNYPTDSYSYWIYFPVSPSSGVASVQLSPSTTAISFEASTEGIVLTNIYNYTLLT---------VTSDSPYLL---SQKSGGITYYYYPSVYAALLALSNAPAQ--SKPPSGVFqvLSGSCPSTPPTGYN--------TFTFNYTGK--QYCAEVGVTFAFTFPVAGDSLVGSAIAPAGSSVGVVILFGPNTGHHVFQYQTLTITITPNIGSPLTVSQYVYQPDGNISVIG
>UniRef100_A0A2R6CE99	265	0.591	5.581E-75	0	305	306	0	286	287
MNTLGATKLHTKSKKKKGLAGLDTAIILIAFIITASVLAYVAVSMGIFVTQKAKTTINKGQETASTALSLAGNILYATNYPTDTESFWLYLPIAPSAGVSSVQLAPATTSISLTASTENIVLSNIYNYTLLTIT----------NSPYLQSL---TAGSQTYYYYSSPYTALLALGYTTTSYKAVANKDVFQVQSGACSSTT--PGLSGANYFTF--NVSKT--QYCAEVYRTFAFTFPVAGDSLVGSSIAPAGSVVGVMILFGPAEGHIVFQYQTITIQVQPNIGSPLTVAQYVYQPDGTVTVLG
>UniRef100_UPI001F461F2A	253	0.596	6.790E-71	3	305	306	1	271	272
---KNIIRRYNKLVKRKGLAGLDTAIILIAFIITASVLAFVAINMGLFVTQKAKTTINKGDETASTALQLSSSILYATNFPKDSVSYWIYFTVSPSAGVSSVYLSPATTSISFLASASGISCSNIYAYTLLNCTSDHL------------YLCSQKAGSQTYYYYSSPYAALLALHYNTGCKY------ICIETTKPT------------NGQYFTFNYSGT--QYYAYVksSKPVAITFPVAGDPLVGSDVAPAGSTVGVIILF-PQ-STPVFQYQTITIQVIPNIGAPLTLCQYVYQPEANVSVIG
>UniRef100_A0A2R6B1X2	235	0.612	1.231E-64	44	305	306	0	233	234
--------------------------------------------MGIFVTQKAKTTINKGEETASTALSITGNILYASNYPTDNYSYWIYFPVSPSSGVSSVQLSPSTTAISFEASSEGIVLTNIYNYTLLTVT----------SNQY---LQQQTSGGQTYYYYPSVYAAFLALQKVVpKNIFSVQSNP----TTCASSSTV--------NKFEFTY--QGT--TYCASVYYDFAFTFPVAGDALVGSAIAPAGSTVGVVVLFGPSTGHNVFQYQTLTITITPNIGSPLTVSEYVYQPEGTISVIG
>UniRef100_E0SRS0	141	0.345	1.857E-32	6	139	306	0	134	399
------MGKTNRKTLKRGIVGIEAAIVMIAFVIVAAALAFVVLNMGFFTTQQSRQVMQRGLGESSSALMVDGSVVATVDT-SISRISYIYVPIKLSTGQYMVDLTPGKSIVGYWSPQRGIAIANTYLMAVLTpvDTPDTLAN----------------------------------------------------------------------------------------------------------------------------------------------------------------------
>UniRef100_A0A9E4PEU0	128	0.284	4.765E-28	10	120	306	1	130	231
----------NRDASERGITGLETAIILIAFVVVASVFAFTVLSTGIFASERSKETVFAGLQEAKSSLEPRGAtVAYKANRGGTDTVYKVSFIVSNAIDGEPVDLTPPYtadgaatdpdissgaeyrTVISYNDQNQFMA-----------------------------------------------------------------------------------------------------------------------------------------------------------------------------------------
>UniRef100_A0A945A4Q7	127	0.265	1.196E-27	5	117	306	12	143	247
-----MFRTDPRETSQRGITGLETAIILIAFVVVASVFAFTVLSTGIFASERSKETIFAGIQETKSSLEPRGAVVaYKADRGGTDTIYKVSFIVSNAVGGEPVDLTAPYtangaatdpdfvsgaeykTVVSYNDQNQ--------------------------------------------------------------------------------------------------------------------------------------------------------------------------------------------
>UniRef100_A0A2E2VG19	127	0.351	1.196E-27	14	123	306	17	126	311
--------------NQRGITGLETAIVLIAFVVVASIFAFAVLNTGLLSSEKSKEATLGGLEETSATLSLRGQVIAVANT-GTTSVDTVKFTIAPAStASETVDLSNTGTVITYLDEXQGINXGN--------------------------------------------------------------------------------------------------------------------------------------------------------------------------------------
>UniRef100_A0A2A4SBZ8	126	0.351	1.625E-27	14	123	306	16	125	182
--------------DQRGITGLETAIVLIAFVVVASVFAFAVLNTGLLSSEKSKEAALGGLEETSATLSIRGNVIAAANS-GKTAIDTLKFNLTPAStSSESVDLSTTGTVVTYLDENQGINCQN--------------------------------------------------------------------------------------------------------------------------------------------------------------------------------------
>UniRef100_A0A7C7IAW1	126	0.339	1.625E-27	10	123	306	12	125	207
----------NIRVDQRGITGLETAIVLIAFVVVASVFAFAVLNTGLLSSEKSKEAALGGLEETSATLSIRGKVIADAN-AGKTAIDTLKFNLTPAStSSEPVELSTTGAVVTYLDENQGINCQN--------------------------------------------------------------------------------------------------------------------------------------------------------------------------------------
>UniRef100_A0A9E4QBN5	126	0.281	1.625E-27	5	117	306	1	135	243
-----LFKKSAKAESQKGITGLETAIILIAFVVVASVFAFTVLSTGIFASERSKETVYAGLEEAKSSIEPRGSVIAFKGRVGTStatdTIYKLSFVVSNAIAGEPVDLTPPYttndagsdpdivanaeyrTVISYIDKNQ--------------------------------------------------------------------------------------------------------------------------------------------------------------------------------------------
>UniRef100_A0A9E4V1J7	125	0.281	5.539E-27	5	117	306	30	164	202
-----LFKKSAKAESQKGITGLETAIILIAFVVVASVFAFTVLSTGIFASERSKETVYAGLEEAKSSIEPRGSVIAykgrVDTSTATDTIYKLSFVVSNAIAGEPVDLTPPYttndagsdpdivsgaeyrTVISYIDKNQ--------------------------------------------------------------------------------------------------------------------------------------------------------------------------------------------
>UniRef100_A0A2E2DVV3	124	0.295	7.525E-27	14	134	306	17	137	208
--------------NQRGITGLETAIVLIAFVVVASVFAFAVLSTGLLSSEKSKETVLGGLEETSSTISVRGSVIGDSNS-GKTAIDTVKFTLSSaAQASDAVDLSTTGVVVTYLDNNQAINCENPQSFDGDADTP---------------------------------------------------------------------------------------------------------------------------------------------------------------------------
>UniRef100_A0A2E8EZK1	124	0.319	1.022E-26	14	134	306	16	136	193
--------------DQRGITGLETAIVLIAFVVVASVFAFAVLNTGLLSSQKSEQAALGGLEETSATLSIRGDVIASAN-AGKTSIDTVRFNLAPAStSSESVDLSTTGTVVTYLDENQGINCENPQSFDGDADTP---------------------------------------------------------------------------------------------------------------------------------------------------------------------------
>UniRef100_A0A2N0MAL8	124	0.296	1.022E-26	0	133	306	0	133	204
MELKKFIASRNLVVDQRGITGLETAIVLIAFVVVAAVFAFAVLSTGLLSSEKSKETVLGGLEETSSTMTVRGDVIGTSNSA-KDEVDEIKFTLTSaAQASDAVDLSTTGVVVTYLDEDQATNCDNPAVADVLTTS----------------------------------------------------------------------------------------------------------------------------------------------------------------------------
>UniRef100_A0A7C7I753	124	0.351	1.022E-26	14	123	306	17	126	208
--------------NQRGITGLETAIVLIAFVVVASVFAFAVLNTGLLSSEKSKEAALGGLEETSSTLSLRGQVIADANSD-KTAIDLVKFVVAPAStASESVDLSTTGSVITYLDENQGLNCEN--------------------------------------------------------------------------------------------------------------------------------------------------------------------------------------
>UniRef100_A0A7C7TJH5	123	0.323	2.562E-26	5	108	306	20	124	168
-----MLKRVARESSQYGITGLETAIILIAFVVVASVFAFTVLSTGIFASERSKETVFAGIKETKSSIEPRGAiVAYTADRDGTDTIYKVSFIVSNAVSGEPVDLTPPYT-----------------------------------------------------------------------------------------------------------------------------------------------------------------------------------------------------
>UniRef100_A0A2N0LY30	123	0.304	3.479E-26	0	123	306	0	121	157
MNSQQGLPGLYR--DQRGITGLETAIVLIAFVVVASVFAFAVLSTGLLSSEKSKETVLGGLEETSSTLSVRGDVIGDANS-GKTALDTVKFTLpSAAQAADAVDLSSTGVVITYLDQDQALNCTN--------------------------------------------------------------------------------------------------------------------------------------------------------------------------------------
>UniRef100_A0A2A4SE49	123	0.288	3.479E-26	0	123	306	0	123	201
MERKRFASPGDLRADQRGITGLETAIVLIAFVVVASVFAFAVLSTGLLSSEKSKETVLGGLEETSSTLSIRGDIVGDAN-AGKTAXDTVKFTLTSaAQAADAVDLSSTGVVITYLDSDQALNCTN--------------------------------------------------------------------------------------------------------------------------------------------------------------------------------------
>UniRef100_A0A938HQ75	123	0.276	3.479E-26	13	152	306	8	155	237
-------------GRQKGITGLETAIILIAFVVVASVFAFTVLSTGLFSSERSKETVYAGLTEARSSLEPRGSLIaYKGLVGSTGTVFKVSFVVSNAAAGDPIDLTPPYtaddsgtdpdvvsgaqyaTVISYTDQNQY-----------LNDVPWTIAWPGYNNGDNILELN---------------------------------------------------------------------------------------------------------------------------------------------------------
>UniRef100_A0A9E4VVP2	123	0.294	3.479E-26	8	117	306	4	132	240
--------KFGAPGHEKGITGLETAIILIAFVVVASVFAFTVLSTGIFASERSKETVYAGLEEAKSSIEPRGSVIaYKGHDGTNQTIYKLSFVVSNAIAGEPVDLTPPYdtddsntdpdivanaeyrTVISYIDKNQ--------------------------------------------------------------------------------------------------------------------------------------------------------------------------------------------
>UniRef100_A0A2A4SD31	122	0.312	6.416E-26	0	123	306	3	126	208
LKNRPIIRTDNFLHNQRGITGLETAIVLIAFVVVASVFAFAVLNTGFLSSEKSKEAALGGLQETSSTLSLRGEVIADSN-AAKTAVDLIKFNLAPAStASESVDLSTTGSVITYLDDFQGINCQN--------------------------------------------------------------------------------------------------------------------------------------------------------------------------------------
>UniRef100_A0A9E4UXT1	121	0.361	1.183E-25	14	120	306	6	112	197
--------------DQRGITGLETAIVLIAFVVVASVFAFAVLNTGLLSSEKSKETVLGGLGETSATMSLRGDVIADAN-PAKASVDTITFTLTPAStSSEAVDLSASGTVVTYLDADQGIN-----------------------------------------------------------------------------------------------------------------------------------------------------------------------------------------
>UniRef100_A0A523IAL1	121	0.272	1.183E-25	0	120	306	0	138	241
MSNRKLGTDY----QQRGITGLETAIILIAFVVVASIFAFTVLSTGVFASERSKETVYAGLEETRSSLEPQGSVIAFTGRAGTSAtedsIYKISFVLSNAIAGEPVDLTPPYtfdnsgsdpdissgaeykTIISFQDRNQYLS-----------------------------------------------------------------------------------------------------------------------------------------------------------------------------------------
>UniRef100_A0A9E4Y635	121	0.286	1.606E-25	14	120	306	10	138	241
--------------QQRGITGLETAIILIAFVVVASIFAFTVLSTGVFASERSKETVYAGLEEAKSSLEPHGSVIAFTGRAGTSAaedsIYKISFVLSNAIAGEPVDLTPPYtfddsgsdpdissgaeykTIISFQDRNQYLS-----------------------------------------------------------------------------------------------------------------------------------------------------------------------------------------
>UniRef100_A0A7J3A714	120	0.325	2.181E-25	8	133	306	6	126	192
--------RQSLRTQRRGLTGLETAIILIAFVIVAAAFAFTVLNVGYQSIQKSQEVIAAGLEEASSVMEIDGAVIAKSD---GNTLQNVSFIIKLSAGKSPIDLSEGKLAITWTSKN--MHLDNIYNGTIANVT----------------------------------------------------------------------------------------------------------------------------------------------------------------------------
>UniRef100_A0A9E4PQ39	120	0.297	2.181E-25	14	123	306	21	130	212
--------------DQRGITGLETAIVLIAFVVVASVFAFAVLSTGLLSSEKAKETVLGGLAETSSTISIRGDIIADANT-GKTFIDTVKFTLSSaAQAADAVDLSTTGVVVTYLDNDQAINCEN--------------------------------------------------------------------------------------------------------------------------------------------------------------------------------------
>UniRef100_A0A497IY76	120	0.336	2.960E-25	14	120	306	8	113	185
--------------NKKGFTGLEAAIVLTAFVVVAAVFSYVVLNAGFFTTQKSQEVVHTGVTQATSSVELLGDVIAYGNTTSG-KVVNITFTLALTAGRHPVDLTPGKTVISYYDADRYVN-----------------------------------------------------------------------------------------------------------------------------------------------------------------------------------------
>UniRef100_A0A2D8PKM5	119	0.351	4.019E-25	14	123	306	17	126	208
--------------NQRGITGLETAIVLIAFVVVASIFALTVLNTGLLSSEKSKEATLGGLEETSATLSLRGQVIAVAN-AGTTSVDTVKFTIAPAStASETVXLSNXGTXITYLDEXQGINRGN--------------------------------------------------------------------------------------------------------------------------------------------------------------------------------------
>UniRef100_A0A520JXA0	119	0.314	5.455E-25	13	120	306	9	113	187
-------------GDQKGFTGLEAAIVLTAFVVVAAVFSYVVLNAGFFTAQKSEEVIHTGVEQATSSVELVGDVIA---HGDGTNVTNVTLTLGLTAGKSPIDLKVGRTVISYTDKNQYVA-----------------------------------------------------------------------------------------------------------------------------------------------------------------------------------------
>UniRef100_A0A842MCU7	119	0.318	5.455E-25	11	163	306	1	151	221
-----------RRMNRKGMTGIETAIILIAFVIAASVFAFAVLNMGLLTTAKAQDAIISGVGQAQSSLKITSVYAYSDSAGSEANTKGVAMLVQPS-GTANVDFTASKIAISY--KNEHVAYPDVYEAETASDVFINKTDFAGSyDGNLVNLLNASGMENQTCVV----------------------------------------------------------------------------------------------------------------------------------------------
>UniRef100_A0A9E4VUD1	119	0.266	5.455E-25	8	120	306	4	138	240
--------KFGAPSHEKGITGLETAIILIAFVVVASVFAFTVLSTGIFASERSKETVYAGLEEAKSSIEPRGSVIAykgrIDTTSATDTIYKLSFVVSNAIAGEPVDLTPPYtasdtgtdpnivsgaeyrTVISYIDKNQYLA-----------------------------------------------------------------------------------------------------------------------------------------------------------------------------------------
>UniRef100_A0A9E4UYW5	119	0.279	7.404E-25	14	120	306	10	138	241
--------------QQRGITGLETAIILIAFVVVASIFAFTVLSTGVFASERSKETVYAGLEEAKSSLEPHGSVIAFTGRAGTSAaedsIFKISFVLSNAIAGEPVDLTPPYtfddsgsdpdiasgaeykTIISFQDRNQYLS-----------------------------------------------------------------------------------------------------------------------------------------------------------------------------------------
>UniRef100_A0A497BNE2	118	0.285	1.005E-24	4	125	306	58	195	273
----KLLARPFKkaRRDQRGITGLETAIILIAFVVVAAVFSYTVISSGLFSTQKSKETVYSGLDEARGCLELKGGIIALANSTGTNGqVTMLSFTVANAMDGAPIDFtapldadndgvadsgSSNQVVISYLDKNNRKN--NLY------------------------------------------------------------------------------------------------------------------------------------------------------------------------------------
>UniRef100_A0A2E2DQX1	118	0.277	1.005E-24	5	122	306	49	166	437
-----LFPASNLKTDQRGITGLETAIVLVAFILVATVFAFAVLSTGLVASEKSKEAALGSLKEASGTLMVRGRVVGTSNNA-LTALDQVKFTLSSAtQANEGVEFTTAASVISYLDENQAVNLA---------------------------------------------------------------------------------------------------------------------------------------------------------------------------------------
>UniRef100_A0A9E5CL46	118	0.286	1.364E-24	10	123	306	13	126	207
----------ALSKDQRGITGLETAIVLIAFVVVASVFAFAVLSTGLLSAEKSKETVLGGLAETSSTIAIRGDIIATANTN-TTFIDSIKFTLSSaAQASDAVDLSTTGVVVTYLDSDQATNCKN--------------------------------------------------------------------------------------------------------------------------------------------------------------------------------------
>UniRef100_A0A497MLW9	117	0.386	1.851E-24	15	133	306	8	123	196
---------------RRGLTGLETAIILIAFVIVAAAFAFTVLNMGVQTSQKSKEVIGTGLAEASSVIELDGSVIAY-DTDNDDAPDRIQFYIKTSAGKHPVDLSQNTVAIAYTDP--YIHVDNIYDGTQANIT----------------------------------------------------------------------------------------------------------------------------------------------------------------------------
>UniRef100_A0A1F8PLZ3	117	0.318	1.851E-24	5	120	306	0	129	213
-----MLRKFINR--EKGITGLETAIILIAFVVVAAVFAYTALSAGLFATQKSQEAVYSGLKEASSTLELRGSVIATANTTGASgTIKQITFTVANVLGGESIDFtaptagtatgvaassSTNKVVINYLDQDQKVN-----------------------------------------------------------------------------------------------------------------------------------------------------------------------------------------
>UniRef100_A0A832AAL4	117	0.351	1.851E-24	14	139	306	5	131	273
--------------NRKGIVGIEAAIVMIAFVIVAAALAFVVLNMGFFTTQQTRQVIQRGLGQSASALEVDGTLVANVDV-SQSRIQFVYVPIKLSTGQYVVDLTPGKSIVAYWSPQRGISIANTYLAAILTpiDTPQKLAN----------------------------------------------------------------------------------------------------------------------------------------------------------------------
>UniRef100_A0A662UE29	117	0.344	1.851E-24	11	135	306	4	127	276
-----------KLRRKKGIVGIESAIVMIAFVIVAAALAFVVLNMGFFTTQQSRAAIQRGLGEASSALELDGTVVAHVDTN-NQNIDYWFATLKLSSGQHQVDLTPVKAVLSYWSPQKGVAIANTYLIAVTTPIYD--------------------------------------------------------------------------------------------------------------------------------------------------------------------------
>UniRef100_A0A9E4PNA5	117	0.296	2.511E-24	14	120	306	14	120	206
--------------DQRGITGLETAIVLIAFVVVASVFAFAVLSTGLLSAEKSKETVLGGLAETSSTISIRGDIIAESNTD-KTFIDSVRFTLSSaAQSADAVDLSKTGVVVTYLDSTQAIN-----------------------------------------------------------------------------------------------------------------------------------------------------------------------------------------
>UniRef100_A0A1F8PCD0	117	0.333	2.511E-24	5	125	306	0	130	210
-----MLKKFLRK--EKGITGLETAIILIAFVVVAAVFAYTALSAGLFSTQKAQEAVYSGLKEAQSTLEIRGSVIATGNVIGDaGNIGQITFTVSNVLGGEPIDFTIPsggalgiatgtahKVVISYIDNNQEVN--NLY------------------------------------------------------------------------------------------------------------------------------------------------------------------------------------
>UniRef100_A0A7J3A872	116	0.357	4.623E-24	8	133	306	6	126	192
--------KQSLRTQRRGLTGLETAIILIAFVIVASAFAFTVLNVGFQSTQKSQEVIAAGMEEASSVMEIDGAVIAKSD---GNALKNVTFVVKLSAGKSPVDLSVGKLAITWTSKN--MHEDNIYDGTRANVT----------------------------------------------------------------------------------------------------------------------------------------------------------------------------
>UniRef100_A0A9E4SE71	116	0.281	6.272E-24	8	148	306	4	152	238
--------KFGAPGHEKGITGLETAIILIAFVVVASVFAFTVLSTGIFASERSKETVFAGLEEAKSSIEPRGSVIaYKGKVGSTETLYKVSFFVSNAIAGEPVDLTAPYtegedgtdpdivsnaeyrTVISFTDKNQH-----------LPDVPWTLDWVGNDNGDSL-------------------------------------------------------------------------------------------------------------------------------------------------------------
>UniRef100_A0A3B9VP49	115	0.277	8.508E-24	18	117	306	0	118	127
------------------MTGLETAIILIAFVVVASVFAFTVLSMGIFASERSKETVFAGLQEAKSTLEPRGAtVAYKADRGGTDTIYKVSFIITNAVDGEPVDLTPPYtadgsatdpdissgaeykTIISYSDINQ--------------------------------------------------------------------------------------------------------------------------------------------------------------------------------------------
>UniRef100_A0A497K6L3	115	0.349	8.508E-24	5	125	306	0	123	210
-----MLKRLRKFTKHRkAMTGLETAIVLIAFVVVAAAFAFVVLNMGFYTSQKSKTVISAGLGEASSSIELDGSVIATVDvnqtNPQLTNVTGVIMYIKLSVGRQPVELNTDKMVISYV--NPRVSVDNVY------------------------------------------------------------------------------------------------------------------------------------------------------------------------------------
>UniRef100_A0A1F8M7F6	115	0.318	8.508E-24	9	125	306	1	133	214
---------YNKyLKHEKGITGLETAIILIAFVVVAAVFAYTALSAGLFSTQKAQEAVYAGLKEAQSTLELRGGIVATAGTPGASgTIKQITFVVSNALGGDPIDFTEPSMatdnsgisalgssnkvVINYIDSNQVV--SNLY------------------------------------------------------------------------------------------------------------------------------------------------------------------------------------
>UniRef100_A0A2N0MA09	115	0.309	1.154E-23	14	122	306	13	122	199
--------------DQRGITGLETAIVLIAFVVVSSVFAFAALSTGLFSSDKAKETISAGLAETRGTLEQKGSVILTASTTGTSGvISQIEFQVTNAAAGEPIDLTPGNTIIRYSDKNQVKNLT---------------------------------------------------------------------------------------------------------------------------------------------------------------------------------------
>UniRef100_A0A2N0L4K9	115	0.318	1.154E-23	14	122	306	13	122	199
--------------DQRGITGLETAIVLIAFVVVSSVFAFAALSTGLFSSDKAKETISAGLAETRGTLEQKGSVILTSSTTGTSGvISQIEFQVSNAAAGEPIDLTPGNTIIRYSDKNQVKNLT---------------------------------------------------------------------------------------------------------------------------------------------------------------------------------------
>UniRef100_A0A9E4TQ70	115	0.349	1.154E-23	15	117	306	18	120	209
---------------QRGITGLETAIVLIAFVVVSSVFAFAALSTGLFSADKAKDTIQAGLAETRGSMELKGSVVLKSTVGTSGVVSNIAFQVSNAAGGEAIDLTPGKTIIKYNDETQ--------------------------------------------------------------------------------------------------------------------------------------------------------------------------------------------
>UniRef100_A0A075MUQ6	115	0.338	1.154E-23	11	143	306	11	140	230
-----------NRHNRRGVVGIESAIVLIAFVIVAAALSFVVLNMGFSTTQKAKSTITSGLGEASSAIEIAGQVTGKGNTTA-SKVDAYTIPIKLASGGSSVDITASKTAVKYFSK--SVTYDNIFKGTLTSGTYTDINSALTA------------------------------------------------------------------------------------------------------------------------------------------------------------------
>UniRef100_A0A1F8MP53	115	0.333	1.565E-23	5	125	306	0	130	211
-----MLKKIFRK--EKGITGLETAIILIAFVVVAAVFAYTALSAGLFSTQKAQEAVYSGLKEAQSTLEIKGAIIATGNVTGDaGRIGQITFTVSNVLGGEPIDFtepsggalgiatgSTNKVVINYLDSSQEV--DNLY------------------------------------------------------------------------------------------------------------------------------------------------------------------------------------
>UniRef100_A0A7V2KNN7	115	0.259	1.565E-23	14	120	306	14	148	240
--------------DERGITGLETAIILIAFVVVASVFAYTVLSAGIFSAERGKEAVYAGLQEARSSMEPRGSTLAYDNVDvydsggttvvasAGTAVTKISFVVSNAVAGEPVDLTPPYtysagtgisasgldyvTVLSYSDQVQFLN-----------------------------------------------------------------------------------------------------------------------------------------------------------------------------------------
>UniRef100_A0A944W2D1	114	0.291	2.123E-23	15	120	306	11	137	241
---------------QRGITGLETAIILIAFVVVASVFAFTVLSTGIFASERSKETVFAGLDEVRSSLEPRGSVIAYKGRytsGNTDSIYKVVFTVSNAVQGESINLTPPYnvggsgddpdlisgaqyrTIISYTDENQYIA-----------------------------------------------------------------------------------------------------------------------------------------------------------------------------------------
>UniRef100_A0A944W796	114	0.240	2.123E-23	14	145	306	10	152	241
--------------NQRGITGLETAIILIAFVVVASVFSFTVLSTGIFSSERSKETVHAGLEEVTSSIEPRGSVTAFRGRygsgSGTETIFKVSMVVSQSLGGEPLDLTPPYsaddasedpdivsgaqnkTIITYTDLNQH-----------LSDVPWSINWLGYSNG----------------------------------------------------------------------------------------------------------------------------------------------------------------
>UniRef100_A0A9E5D1N0	114	0.309	2.880E-23	14	122	306	17	129	206
--------------DQRGITGLETAIVLIAFVVVSSVFAFAALSTGLFSSDVAKQTIQAGLAETRGTLELKGSVIAKvsgaTGSGTGVAVTTILFHVSNAAAGEAIDLTPGNTIIKYSDKNQTVNMT---------------------------------------------------------------------------------------------------------------------------------------------------------------------------------------
>UniRef100_UPI000C1F7747	114	0.333	2.880E-23	12	170	306	8	161	240
------------RQSHRGVIGVESAIVMIAFVIVAAALAFVVLNMGFSTTQKAKTTISAGLGEASSTLEVAGKVIGSGHV-SAAKLNYTAVPIKIASGGDSVNLDDATAAVKYL--SNSISYDNIYAGTLTTTTQD--NDDGTADGQWLSLEEASESAKDEGYISDDPFEA---------------------------------------------------------------------------------------------------------------------------------------
>UniRef100_A0A2H5YAH7	113	0.283	3.905E-23	15	123	306	14	126	196
---------------QRGITGLETAIILIAFVVVASVFAYTVLSAGIFSSEKGKEAVHSGLKQARGSMELVGGVVAIGNsTSSPSSVAKVRLTVSNALGGEPIDFTakpNNVVVVDYIDRDQHQANLN--------------------------------------------------------------------------------------------------------------------------------------------------------------------------------------
>UniRef100_A0A2E8EZH7	113	0.342	3.905E-23	12	120	306	15	125	204
------------RQDQRGITGLETAIVLIAFVVVSSVFAFAALSTGLFSSDKAKETISAGLAEARGTLELKGSVIAKvsGTTGASGVVTTMEFQVSNAAAGESIDLTPGNTVIKYSDSSQTVN-----------------------------------------------------------------------------------------------------------------------------------------------------------------------------------------
>UniRef100_A0A7C0XJ01	113	0.341	3.905E-23	4	125	306	2	123	210
----KRLRKFAK--HRKAMTGLETAIVLIAFVVVAAAFAFVVLNMGFYTSQKSRTVISAGLGEASSSIELDGSVIATVDvnqtNPQLTNVTGVIMYIKLSVGRQPVELNTDKMVISYV--NPRVSVDNVY------------------------------------------------------------------------------------------------------------------------------------------------------------------------------------
>UniRef100_A0A7V2RHB2	113	0.308	3.905E-23	5	120	306	0	130	214
-----MLKKFLNR--EKGITGLETAIILIAFVVVAAVFAYTTLSAGLFSTQKSQEAVYSGLKEAQSTLELKGNVIATANgTGANGVVKQISFTVSNVLGGEAIDFtaptadaastgiadssSTNKVVINYIDQSQTVN-----------------------------------------------------------------------------------------------------------------------------------------------------------------------------------------
>UniRef100_A0A1F8R5N4	113	0.281	3.905E-23	5	120	306	0	134	218
-----MFHKLFKAHRgQRGITGLETAIILIAFVVVAAVFAYTALSAGLFSTQKGQEAVYSGLKEAQSTLELKGAVIATANTTGNNgTIKQISFVVSNVLNGEAIDFAPPsantssnngvsdtdstnKVVINYIDDDQTVN-----------------------------------------------------------------------------------------------------------------------------------------------------------------------------------------
>UniRef100_A0A419KID4	113	0.396	3.905E-23	5	133	306	0	126	241
-----MRKGRNLLKSRRGIVGIESAIVLIAFVVIASALAYVVVNMGFYSSQKAKSTISRGIDEATSALQLDGSVIAYTNETGGSKyVQYLLIPVKLSIGRSSLDLADTTTVISIW----GSNLLNIYKGVVnETGT----------------------------------------------------------------------------------------------------------------------------------------------------------------------------
>UniRef100_A0A521X4Z5	113	0.283	5.295E-23	4	201	306	1	188	195
----KRMKDFANKVRgEHGITGLETAIVLIAFVVVAAVFAFVVLSTGLFSSERGKETVYAGLAKTRGSMELTGGVIASSNTTKLTA---ITFDLTLAAGGDQVNLNPtdttNRTVISYQDNDNKVN-DVVYTTTVITGGAGDLLEQG-------ELFEINIDLTQT---------ALTAVNLTTNQTFTFEVKPpsgsyLVIQRTTPASIAQ--------------------------------------------------------------------------------------------------------
>UniRef100_A0A662PS21	113	0.336	5.295E-23	11	119	306	9	118	200
-----------KRGARRGLTGLETAIILIAFVIVAAAFAFAVLNLGFSSTQKSGEVLKAGLEEATSSVELAGSVIAMgANTTNGIKVENITLYIKTAVGKRPVDMSEQTLVISYLDPYKAV------------------------------------------------------------------------------------------------------------------------------------------------------------------------------------------
>UniRef100_A0A2E8F397	113	0.318	5.295E-23	10	120	306	19	131	210
----------NSWSDQRGITGLETAIVLIAFVVVSSVFAFAALSTGLFSSDKAKETHAAGLTEARGTLELKGSVVAKvsGTTGASGVVTSIEFQISNAAAGEPIDLTPGNTVIKYSDNTQSVN-----------------------------------------------------------------------------------------------------------------------------------------------------------------------------------------
>UniRef100_A0A1F8MP55	113	0.308	5.295E-23	5	120	306	0	130	215
-----MYKKYFK--HEKGITGLETAIILIAFVVVAAVFAYTALSAGLFSTQKAQEAVYSGLKEAQSTLELRGGIVATANTvGATGNIKQLTFVVSNALGGDPIDFTEPspasdnsgvadtnssnKVVINYIDSNQVVS-----------------------------------------------------------------------------------------------------------------------------------------------------------------------------------------
>UniRef100_A0A948VV36	113	0.268	5.295E-23	14	119	306	10	132	217
--------------NEKGITGLETAIILIAFVVVAAVFAYTVLSAGLFATQKSQEAVYAGLKEAQSSLELRSGVIATAGTTGaNGTIKQLSFIVSNALGGEPMDFTQPtaasantgvanttsshKVVINYIDQNQSV------------------------------------------------------------------------------------------------------------------------------------------------------------------------------------------
>UniRef100_A0A944W600	113	0.279	5.295E-23	15	127	306	11	146	239
---------------QRGITGLETAIILIAFVVVASVFAFTVLSTGIFASERSKETVFAGLDEVRSSLEPRGSVIAYkgALDGSTDTIFKVVFTVSNAVQGESINLTPPYtaggtgddpdlssgaqykTIISYTDDNQFLNdlpWSITYPG----------------------------------------------------------------------------------------------------------------------------------------------------------------------------------
>UniRef100_A0A7V2W300	113	0.290	7.180E-23	5	119	306	0	128	210
-----MLKKFLNR--EKGITGLETAIILIAFVVVAAVFAYTALSAGLFSTQKSQEAVYSGLKEAQSTLELRGGVIAVAGTTGSSgTVAQLKFTIANVLGGEPVDFTIPTdadgdgvadtgssnvVVINYHDQTQTV------------------------------------------------------------------------------------------------------------------------------------------------------------------------------------------
>UniRef100_A0A2N0LY43	112	0.324	9.734E-23	14	123	306	3	112	194
--------------NQKGITGLETAIELIAFVVVASVFAFAVLSTGLLSSEKSKETVLGGLEETSSTISVRGSVIGDSNSA-KTFIDTVKFTLSSaAQASDVVDLSTTGVVSTYLDDNQAINCEN--------------------------------------------------------------------------------------------------------------------------------------------------------------------------------------
>UniRef100_A0A9E4U8U5	112	0.296	1.320E-22	0	117	306	0	130	159
MRNRKL---SDVRHGQKGITGLETAIILIAFVVVASVFAYTVLSAGIFSSEKGKEAIYEGLESARSSLVIVGSVVAK-DTDSDKDVDQIIFTVANALAGEPIDLhittdvdgdglindesnPEHTTIITYLDKSN--------------------------------------------------------------------------------------------------------------------------------------------------------------------------------------------
>UniRef100_A0A351JXZ0	112	0.310	1.320E-22	5	117	306	0	128	161
-----MLKRYmsQMHREQKGITGLETAIILIAFVVVASVFAYTVLSAGLFAAERGKEAVHAGLEGARSTVELRGGVIALAGNVTTASVNRLTFTMSSTLGGEPVNFTPPTnvtggmagdnnpnvVVISYIDQDQ--------------------------------------------------------------------------------------------------------------------------------------------------------------------------------------------
>UniRef100_A0A8T4GAZ5	112	0.307	1.320E-22	5	133	306	0	125	198
-----MLRRFVK--NEKGFTGLEAAIVLIAFVTVAAVFSYVLLGAGFFATQKGQETVHTGVKQATSSMELVGSVVAMGDTSSDpNKITNVTFTLQLAAGGQPIDL--NKTVITVLVPADGDYVEYVYSNETLDET----------------------------------------------------------------------------------------------------------------------------------------------------------------------------
>UniRef100_A0A7C4CLY9	112	0.364	1.320E-22	11	115	306	8	114	200
-----------RKMSRRGLTGLETAIILIAFVIVAAAFAFAVLNLGFASTQKSGEVLKAGLEEATSSIELAGSVIATGEKASDNnmKVSNITLYVKTAVGKRPVDLSNNTLIISYMDP----------------------------------------------------------------------------------------------------------------------------------------------------------------------------------------------
>UniRef100_A0A2N0LR52	112	0.352	1.320E-22	14	117	306	17	121	209
--------------DQRGITGLETAIVLIAFVVVSSVFAFAALSTGLFSSDKAKETIQAGLAETRGSMELKGSVVLTSSVSGTaGTVSDIAFQVSNAAGGEAIDLTPGQTLIKYTDELQ--------------------------------------------------------------------------------------------------------------------------------------------------------------------------------------------
>UniRef100_A0A1F8R5N6	112	0.318	1.320E-22	5	125	306	0	133	214
-----MLRKFFKR--EKGITGLETAIILIAFVVVAAVFAYTALSAGLFSTQKAQEAVYSGLQEARSTLELRGGVVAKAAvTGSSGTIKQISFVVSNVLGGEALDFNPPTlssantgladssstnvVVINYQDEDQTA--DNLY------------------------------------------------------------------------------------------------------------------------------------------------------------------------------------
>UniRef100_A0A948VXS3	112	0.289	1.320E-22	15	117	306	11	131	218
---------------QKGITGLETAIILIAFVVVAAVFAYTILSAGLFATQKSQEAVYAGLKEAQSSLELRSGVIATANTTGASgTVQQISFIVSNALGGEPMDFTaptantssnngvansggSNKVVISYVDQDQ--------------------------------------------------------------------------------------------------------------------------------------------------------------------------------------------
>UniRef100_A0A497JTD2	112	0.392	1.320E-22	6	133	306	0	125	240
------MKKPRLLRDKRGIVGIEAAIVLIAFVVIASALAYVVVNMGFFSAQKAKMTITRGIEESTSALQLDGSVIAYTNETGGSKyIQYLLIPVKLSIGRSSLDLSNKTTAISVW----GSNLLNIYKGVVnETGT----------------------------------------------------------------------------------------------------------------------------------------------------------------------------
>UniRef100_A0A9E6CU97	111	0.330	1.789E-22	12	119	306	14	122	209
------------RNNQRGITGLETAIVLIAFVVVSSVFAFAALSTGMFSSDKARETVTAGLAQTRATMELKGSVIGTATvTGSAGSMTTVNFHVTQSAGGADVDLTPGTTVIKYTDKVQSV------------------------------------------------------------------------------------------------------------------------------------------------------------------------------------------
>UniRef100_A0A1F8QAE6	111	0.375	1.789E-22	5	107	306	0	101	211
-----MLKKFLR--HEKGITGLETAIILIAFVVVAAVFAYTALSAGLFSTQKSQEAVYSGLKEAQSTLELRGGVVAVAsTTGSAGTIGQIKFTVANVLGGEPVDFTEPY------------------------------------------------------------------------------------------------------------------------------------------------------------------------------------------------------
>UniRef100_N0BK23	111	0.330	1.789E-22	12	114	306	11	111	286
------------RMDEKGFTGLEAAIVLIAFVVVAAVFSYVMLGAGFFTTQKSQEVVHTGVQQASSSIELAGDVVVKGDDTIANAVDTITFYVTVTAGSTPVDL--DKTIISYKD-----------------------------------------------------------------------------------------------------------------------------------------------------------------------------------------------
>UniRef100_A0A9D8B9D9	111	0.283	2.425E-22	6	117	306	0	116	198
------MKRSYK--DQSGITGLETAIILIAFVVVAAVFAYTVLSAGLFSTQRSQEAVYSSLEKTQSTLELAGTVI-TQDQDNNDYVDQIDIPVKLALQGEPVDFTPNsgatagthKVVISYQDENQ--------------------------------------------------------------------------------------------------------------------------------------------------------------------------------------------
>UniRef100_A0A972TQQ2	111	0.293	2.425E-22	10	117	306	7	121	203
----------NVRKDQRGITGLETAIILIAFVVVAAVFAYTIISAGLFATQKSQEAVFEGLEETQSTLEISGYFIAQ-DAGDNDAVDQMKFTLKLALMGHPIDLTPktvssstgNVVVICYMDKNQ--------------------------------------------------------------------------------------------------------------------------------------------------------------------------------------------
>UniRef100_A0A1F8M7J1	111	0.310	2.425E-22	5	119	306	0	126	211
-----MLKKIFRK--EKGITGLETAIILIAFVVVAAVFAYTALSAGLFSTQKAQEAVYSGLKEAQSTIEVKGAIIATGNITGDVgNIGQITFTVSNVLGGEPIDFtapsggalglatgTSNRVVINYLDSSQEV------------------------------------------------------------------------------------------------------------------------------------------------------------------------------------------
>UniRef100_A0A1F8PCC6	111	0.308	2.425E-22	5	120	306	0	130	214
-----MYNKYFK--HEKGITGLETAIILIAFVVVAAVFAYTALSAGLFSTQKAQEAVYSGLKEAQSTLELRGGIIATAGaTGATGTVKQISFVVSNALGGESIDFtepnaatdnagraalgSPNKVVINYIDANQTVT-----------------------------------------------------------------------------------------------------------------------------------------------------------------------------------------
>UniRef100_A0A948VXA1	111	0.284	2.425E-22	15	119	306	10	132	217
---------------QKGITGLETAIILIAFVVVAAVFAYTVLSAGLFATQKSQEAVYAGLKEAQGSLELRSGIVATANNTGASgNVQQISFIVSNALGGEPMDFtastantssnngiansgSSNKVIISYVDQNQSV------------------------------------------------------------------------------------------------------------------------------------------------------------------------------------------
>UniRef100_A0A7C3BV94	111	0.377	2.425E-22	3	107	306	2	105	218
---RKLLSRI--RRGEAGITGLETAIILIAFVVVASVFAYTVLSAGLFSTQKSQETIYSGLEEAQSTLEIQGSVIAKaTTTGSTGTIGQITFTVAPVLGGEAMDFTEPG------------------------------------------------------------------------------------------------------------------------------------------------------------------------------------------------------
>UniRef100_A0A2V2XNN1	111	0.341	2.425E-22	0	158	306	0	167	226
MRTKDAGRKtYRLSKKVKAVVGIESAIVLIAFVVVAAALAFVVLNMGFFTTQRSKETIGSGLAQASSALELDGSVIARVNT-TNNSVDCIVIPLRLSAGQKPVDLTPSKTNIAFWVLGEY-GYANIYDKEtqaVKTETNFSVDNLCTtvksglsGDSINVSIIWQTGNNG---------------------------------------------------------------------------------------------------------------------------------------------------
>UniRef100_A0A944W631	111	0.257	2.425E-22	15	120	306	11	138	235
---------------QRGITGLETAIILIAFVVVASVFAFTVLSTGIFASERSKETVFAGLDEVRSSLEPRGSIIAykgrVGATAAFDTIYKVVFTVSNAVQGEAINLTPPYtsndsaddpdvssgakyrTVISYADEDQFVN-----------------------------------------------------------------------------------------------------------------------------------------------------------------------------------------
>UniRef100_A0A945A400	111	0.289	2.425E-22	12	120	306	6	133	237
------------RSQQKGITGLETAIVLIAFVVVASVFAFTILSAGVFSSEANKQTIHAGLKETRTGLRQAGSAFAFSGYvGSTRAVHKIVFVVQNSLAGEPVDLTPPYtwddsgtdpdivpsntaaTIVSYADENQRLS-----------------------------------------------------------------------------------------------------------------------------------------------------------------------------------------
>UniRef100_A0A944VZY1	111	0.268	2.425E-22	15	117	306	10	132	239
---------------QRGITGLETAIVLIAFVVVSSVFAFTVLTTGIFSSERSKQTVFAGLDEVRSSLHPKGSVIAYkgALDGSTDTIYKVSFVVSSAVDGDQIDLTPPYdvgsdgddpdivsgartkTVISYSDSDQ--------------------------------------------------------------------------------------------------------------------------------------------------------------------------------------------
>UniRef100_A0A9E4URY8	111	0.324	3.287E-22	14	120	306	17	123	127
--------------DQRGITGIETAIILIAMVIVGTVFSVTLLNTGLLSAKKSEETVIEGLKEISSTLFLRGSVFAQAN-PGKTAIDTITFYlIVEAQSVESVDLSSTGTVVTYQDSDNALN-----------------------------------------------------------------------------------------------------------------------------------------------------------------------------------------
>UniRef100_A0A2N0KH51	111	0.352	3.287E-22	14	117	306	14	118	205
--------------DQRGITGLETAIVLIAFVVVSSVFAFAALSTGLFTTDKAKQTIHAGLAETQGTMELKGSVTATADiTGSSGTVSDLVFWVANAAGGENTDLTPGNTIIKYTDPVQ--------------------------------------------------------------------------------------------------------------------------------------------------------------------------------------------
>UniRef100_A0A938HMD8	111	0.343	3.287E-22	11	108	306	11	109	206
-----------RRTCQRGITGLETAIILIAFVVVASVFAFTVLSTGLFSSERGKETVLTALEETQSTLVARSSVVAFrGKVGSTQTVYKISFVVSNAAGGRAIDLTPPYT-----------------------------------------------------------------------------------------------------------------------------------------------------------------------------------------------------
>UniRef100_A0A2N0LYP3	111	0.300	3.287E-22	14	121	306	20	129	207
--------------DQRGITGLETAIVLIAFVVVSSVFAFAALSTGLFSSDKAKETHTAGLAESRGTLELKGSVVAKvsGTTGATGVVTSIEFQISNAAAGEAIDMTPGNTIIKYSDKTQTVNL----------------------------------------------------------------------------------------------------------------------------------------------------------------------------------------
>UniRef100_A0A540VDN8	110	0.250	4.455E-22	0	118	306	12	133	211
MMLNRLLKRLQR--DERGITALETAIILIAFVVVASVFAFTILSAGTFSTERGKEAVYAGLSEVRSSIEIKGSVVIIGETTGaTGTVDSVIFTVASAAGGEPIDLNNDpddrVVVIDYRDATQR-------------------------------------------------------------------------------------------------------------------------------------------------------------------------------------------
>UniRef100_A0A1F8QAL3	110	0.291	4.455E-22	5	120	306	0	131	215
-----MLKKFLR--HEKGITGLETAIILIAFVVVAAVFAYTTLSAGLFSTQKSQEAVYSGLKEAQSTLELKGNVIATANTTGaAGKIQQISFTVTNVLGGEAIDFtapsantssnngrsatsSTNKVIINYVDQDQAVN-----------------------------------------------------------------------------------------------------------------------------------------------------------------------------------------
>UniRef100_A0A7C4D3R3	110	0.357	4.455E-22	15	154	306	10	138	217
---------------RQGIVGIEAAIVLIAFVVIASALAYVVINMGFYSAQKAKETIDRGVGEATSSLQLDGTVVGKTND--NSKIQYLVIPVKLAVGQSEVDLSSKTVTVSVFYTN--FTLANIYKGTLEENNGTDVADVAY-------LLNAT-------------------------------------------------------------------------------------------------------------------------------------------------------
>UniRef100_A0A850S8M6	110	0.340	4.455E-22	12	143	306	11	139	229
------------RRTRRGVVGIESAIVLIAFVIVAAALSFVVLNMGFSTTQKAKSTITSGLGEASSALEIAGQVTAKGNTTA-SKVDAYTIPVKIASGGSSIDVTASKTAVKYFSK--SVTYDNIFKGVLESTTYTNMDAAMTA------------------------------------------------------------------------------------------------------------------------------------------------------------------
>UniRef100_A0A3C0EBB1	110	0.309	6.037E-22	14	121	306	23	132	164
--------------DQRGITGLETAIVLIAFVVVSSVFAFAALSTGLFSSDKAKETHAAGLSEARGTLELKGSVVAKvsGTTGASGVVTSIEFQLSNAAAGEAIDMTPGNTVIKYGDKNQTLTL----------------------------------------------------------------------------------------------------------------------------------------------------------------------------------------
>UniRef100_UPI00064E6EB7	110	0.288	6.037E-22	11	153	306	1	145	194
-----------KLNKEEAFTGLEAAIVLIAFVVVAAVFSYVVLGAGFFTTQKAQEVVYTSVDQASSSIEILGDVYGLGDSVGPTYIDKVRFTVGLTAGGSPVDFSQTT--LTYSDSTNVSRLDR--QGTTLVVEADVLSGQwgvirmANNDSNDLLLENQ--------------------------------------------------------------------------------------------------------------------------------------------------------
>UniRef100_A0A662S7A5	110	0.355	6.037E-22	14	127	306	5	120	199
--------------RRKGLTGLETAIILIAFIIVAAAFAFTVLNMGFFTTQRSKEVIKAGMEEAASSVELAGNVVAMANGSGTpsngVFVQNITIYVKSAVGKQPISMANGSLVISYTDPYKHV--ENIYDG----------------------------------------------------------------------------------------------------------------------------------------------------------------------------------
>UniRef100_A0A948W2E8	110	0.286	6.037E-22	15	120	306	11	132	216
---------------QKGITGLETAIILIAFVVVAAVFAYTVLSAGLFATQKSSEAVYAGLKEAQGSLELRSGVIATANTTGSSgYIKQISFVVSNALGGEPIDFieptadtntglaasgSSNKVVINYVDQDQTLN-----------------------------------------------------------------------------------------------------------------------------------------------------------------------------------------
>UniRef100_A0A850SCL2	110	0.311	6.037E-22	8	158	306	1	147	223
--------KSKQRQTRRGVIGIESAIVLIAFVMVAAALSFVILNMGFSTTQKAKTTITSGLSEASSAMEITGGVVGSGNVTQNR-LNYYAIPIKVAPGGESVNLEVENTAIRYYSKN--IALESIYKGILPTGTYSN-STAAIAAAKTANMINQYPWTG---------------------------------------------------------------------------------------------------------------------------------------------------
>UniRef100_A0A933TJ22	109	0.322	8.181E-22	14	137	306	5	127	187
--------------DERGITGLETAIVLIAFVVVAAVFAFVVLSTGLFSSERGKETVYAGLSKTRGSMTITGSVVGTTNLTNLTA---LTFNVTLAAGGDSVNLNPsgtNSTNISYQDQDNAIG-DVTYTTTVITGNADNL------------------------------------------------------------------------------------------------------------------------------------------------------------------------
>UniRef100_A0A0F8MKI8	109	0.316	8.181E-22	14	111	306	7	103	198
--------------DEKGFTGLEAAIVLVAFVVVAAVFSYVMLGAGFYTTQKSQEVVHTGVQQASSSVELSGDVVAKSD-DGNTEIDTVTLFLQLTSGGSPVDMAKTLIVVS--------------------------------------------------------------------------------------------------------------------------------------------------------------------------------------------------
>UniRef100_A0A7V2P717	109	0.300	8.181E-22	5	119	306	0	126	200
-----MLKKIHR--NERGITGLETAIILIAFVVVASVFAYTVLSAGIFSSQKAKEAIYSGLEEVRASVSLKGSVVAE-DTDADDDIDQLVFVVALALEGEAIDFtaptdadtdgiadddSPNVVVISYSDQTQRI------------------------------------------------------------------------------------------------------------------------------------------------------------------------------------------
>UniRef100_A0A520KFF2	109	0.393	8.181E-22	6	127	306	0	118	212
------MKSHNTSKSRKGTIGVETAIIMIAFVVVASVVAYVIINMGFFSAQKTKETIWRGVESASTSLELDGSIIGRADSNGN-YIEFLIVPIRLSVGRTAVDLSNNSVVVSVIGSN--FTITNLYKG----------------------------------------------------------------------------------------------------------------------------------------------------------------------------------
>UniRef100_A0A1F8PN69	109	0.315	8.181E-22	5	120	306	0	130	214
-----MLQKFLK--HEKGITGLETAIILIAFVVVAAVFAYTALSAGLFATQKSQEAVYSGLKEAQSTLELRGSVVATANsTGSSGTVKQITFTVANVLGGDAIDFtvptassdntgvaasgSINKVVINYLDQDQTVN-----------------------------------------------------------------------------------------------------------------------------------------------------------------------------------------
>UniRef100_A0A932FSI2	109	0.278	8.181E-22	5	119	306	0	132	217
-----MFKKlaYSMHREEKGITGLETAIILIAFVVVASVFAYTALSAGLFSTQKSQEAIYSGLEETRSTLEMKGAIVAKAETTGaDGYLSQLTFTLANALGGEAIDFtvptsdvttglaasgSNNVVVVSYIDKDQRV------------------------------------------------------------------------------------------------------------------------------------------------------------------------------------------
>UniRef100_A0A842MTZ2	109	0.363	8.181E-22	15	135	306	7	123	220
---------------RKAIVGVEAAIVLIAFIIVAAALSYVVINMGFYTTQKTKEAMQSGLEESLCALQLDGSISAKTNNDS--YIEWIILPVKLSAGRGEIDLKNGTLVVSVYLPN--ATLLDIYNGVYLNATPD--------------------------------------------------------------------------------------------------------------------------------------------------------------------------
>UniRef100_UPI000AA6A52D	109	0.342	1.109E-21	14	118	306	7	108	144
--------------NEKGFTGLEAAIVLIAFVVVAAVFSYVMLGAGFYTTQKSQEVVHTGVAQASSSLAPSGDVIVKATNAGDTA-ESITFYVTNTAGGTDVDL--DKTIITYTDKDEA-------------------------------------------------------------------------------------------------------------------------------------------------------------------------------------------
>UniRef100_UPI000785B6E8	109	0.310	1.109E-21	14	145	306	6	134	194
--------------REEGFTGLEAAIVLIAFVVVAAVFSYVVLGAGFFTTQKSQEVVYTSVEMASSSLEVIGDVYGL-NTTDPNNVDTIRATFGLSAGGSPVDFSTVQMVFATTDSV--VILNNTTPMVSTTGTLSETGNWTIING----------------------------------------------------------------------------------------------------------------------------------------------------------------
>UniRef100_A0A0E3WUA4	109	0.342	1.109E-21	14	118	306	7	108	196
--------------NEKGFTGLEAAIVLIAFVVVAAVFSYVMLGAGFYTTQKSQEVVHTGVAQASSSLAPSGDVIVKATNAGDTA-ESITFYVTNTAGGTDVDL--DKTIITYTDKDEA-------------------------------------------------------------------------------------------------------------------------------------------------------------------------------------------
>UniRef100_A0A7J3GW01	109	0.330	1.109E-21	14	125	306	13	119	198
--------------RKKGLTGLETAIVLIAFVVVAAAFAFAVLNMGFFTTQKSSEVMQAGLEETLSSIEIAGSVIA---RSSGGQISNITIYVKSAVGKNPVDMRDGVLVISYRDPYNFI--PNIY------------------------------------------------------------------------------------------------------------------------------------------------------------------------------------
>UniRef100_A0A7C0Z223	109	0.369	1.109E-21	15	144	306	6	131	206
---------------RRGMVGIEAAIILIAFIVTAAALSYVVINMGFFATQKTKEAINKGLGESTSALQLDGVVTAKTNASG--AIEYIIFPVKLSVGGSEVDLNNDSIVVSIYLPD--AELLDIYAGPSSLDDPKEVSSTLLSD-----------------------------------------------------------------------------------------------------------------------------------------------------------------
>UniRef100_A0A662JGG2	109	0.328	1.502E-21	6	148	306	0	139	202
------MNGYFKKVlqRRRGLTGLETAIILIAFIIVAAAFAFAVLNMGFQTVQRSSEVMQSGLQEASSALELDGAVIAYADS-GKTYMDYTVFYIKLSAGKQPVVLSTGSLSVAYTDP--YIHVDNVY---TSSDSYSRCTiTEVLGDGDMV-------------------------------------------------------------------------------------------------------------------------------------------------------------
>UniRef100_A0A497NKB9	109	0.407	1.502E-21	16	128	306	4	113	204
----------------RAIVGIEAAIILIAFVVIASALAYVAINMGFFASQKSKDTISRGISEATSALELDGVVIAKT---SGGKVKYIAFPVKLSVGRSEVDLGQNATVVSVYAPDDSFALLDIYQGV---------------------------------------------------------------------------------------------------------------------------------------------------------------------------------
>UniRef100_A0A9E6D2I0	109	0.282	1.502E-21	13	165	306	13	168	205
-------------TGQRGITGLETAIVLIAFVVVSSVFAFATLSVGMFASDKSREVHMVGLENTRTSLELKGSIIGKANAFGVTGVLTeLKFNVSQAAGGFEVDLTPGTLIIKYTDKRQSKVFGSSSGIKVAGIGGSDSDNLLERNETYeVRMVNLDVTGsGDNSLTYP--------------------------------------------------------------------------------------------------------------------------------------------
>UniRef100_A0A521XHN1	109	0.311	1.502E-21	12	116	306	21	126	207
------------REDDRGITGLETAIILIAFVVVAAVFAFVVLSTGLFSSERGKEAVYAGLAKTRGTMELTGSVTAVSNA---TNITSVTFSLTLAAGGDSVNLnnadTTNRTVISYIDQN---------------------------------------------------------------------------------------------------------------------------------------------------------------------------------------------
>UniRef100_A0A7C7IAM1	109	0.280	1.502E-21	9	120	306	18	131	210
---------PQLASDQRGITGLETAIVLIAFVVVSSVFAFAALSAGLFSSDKANETHTAGLAEARGTLELKGSVVAKvsGTTGATGVVTSIEFLISNAAAGEAIDMTPGNSIIKYSDKTQTVN-----------------------------------------------------------------------------------------------------------------------------------------------------------------------------------------
>UniRef100_A0A497BSE8	109	0.364	1.502E-21	4	107	306	3	107	218
----KRLKKTNR--DERGITGLETAIILIAFVVVAAVFAYTALSAGLFSTQQSQDAVYSGLEEAQSTLELKGGVIGLANATGsgtTGKLEQILITVGLCSGGEPINFTDPT------------------------------------------------------------------------------------------------------------------------------------------------------------------------------------------------------
>UniRef100_A0A944ZAN5	109	0.277	1.502E-21	15	120	306	11	136	227
---------------QRGITGLETAIILIAFVVVASVFAFTVLSTGIFASERSKETVFAGLDEVRSSLEPRGSIIAYKGRfvGDVDSIFKIVFTVSNAVQGESINLTPPYtaggtgddpdlssgaqyrTIISYTDENQFFN-----------------------------------------------------------------------------------------------------------------------------------------------------------------------------------------
>UniRef100_A0A938HP57	109	0.326	1.502E-21	15	108	306	15	109	236
---------------QAGITGLETAIILIAFVVVASVFAFTVLSTGIFASERSKETVYSGLEATRSSLEPRGSLVAHTGRvGSTPTVFKVTFVVSNAAAGDPIDLTPPYT-----------------------------------------------------------------------------------------------------------------------------------------------------------------------------------------------------
>UniRef100_A0A800K1L4	109	0.327	1.502E-21	0	108	306	0	110	237
MRMFKLL--SGRADSQRGITGLETAIILIAFVVVASVFAFTVLSTGIFSSERSKETVFTGLDEVRSSLEPRGSVIAykgrVGTSSSFDTIYKVVFSVSNAVQGESVILTPPYT-----------------------------------------------------------------------------------------------------------------------------------------------------------------------------------------------------
>UniRef100_A0A9E4YYA6	108	0.316	2.035E-21	14	110	306	14	110	150
--------------DQRGITGLETAIVLIAFVVVASVFAFAVLSTGLLSSEKSKETVLGGLAETSSTISIRGDIIATANTN-KTAIDSITFTLSSaAQASDPVDLSTDGVVV---------------------------------------------------------------------------------------------------------------------------------------------------------------------------------------------------
>UniRef100_A0A7J2K9C2	108	0.330	2.035E-21	15	119	306	2	107	189
---------------RRGLTGLETAIILIAFVIVAAAFAFAVLNLGFSSTQKSGEVLKAGLEEATSSVELAGSVIAMgANTTNGVKVENFTIYIKTAVGERPVDMSEQTLVISYLDPYKAV------------------------------------------------------------------------------------------------------------------------------------------------------------------------------------------
>UniRef100_A0A957F0Y3	108	0.261	2.035E-21	14	120	306	10	120	194
--------------NEDGITALETAIILIAFIVVASVFAFTILSAGTFSTERGKEAVFAGLAEVQSSMEVKGSVIATAAVTGTTTaeLDSLIFTVGNVVGGEPLDLntTDPVMVVNYRDDSQFVN-----------------------------------------------------------------------------------------------------------------------------------------------------------------------------------------
>UniRef100_A0A972TQR8	108	0.274	2.035E-21	5	119	306	0	128	211
-----MLNRFLKRmkENQKGITGLETAIILIAFVVVAAVFAYTVLSAGLFSSQKSSEAVYSGLEEASSTMELDGAVIGFGTAGDD--LEWVKFSLANALEGEPINFTEPTydskgtaaaastnvMVMSYVDKNVRI------------------------------------------------------------------------------------------------------------------------------------------------------------------------------------------
>UniRef100_A0A850SLG5	108	0.307	2.035E-21	15	141	306	3	126	218
---------------RRGVVGIESAIVLIAFVVVAAAIAFVVLNSGFQTTEKAKTAITAGLSEASSGLEVAGAATAKGNLTSASIAAY-TIPVKLAAGGSSIDISKASTVIRYTSKN--VAYDNIYVGPMSNTTFSSVDDAI--------------------------------------------------------------------------------------------------------------------------------------------------------------------
>UniRef100_A0A7V2P615	108	0.318	2.035E-21	5	119	306	0	131	224
-----MLKRFFKMHRsEKGITGLETAIILIAFVVVASVFAYTVLSAGIFSSQKGKEAIYSGLDEARASLEPRGSMYaYEGTVGTTDTAVKLSFTLTTALSGQAIDLTPPYTAsatdltasgldhvclVSFIDENQLI------------------------------------------------------------------------------------------------------------------------------------------------------------------------------------------
>UniRef100_A0A3A0BZ87	108	0.254	2.035E-21	12	121	306	44	157	231
------------RREEEGITALETAIILIAFVVVASVFAFTMLSAGTFSTERGKEAIYAGLAEVRSSMEIKGSVLALASSTGTTgTVNSLVVTVGSAMGGEPIDLTTGanaKVLVEYRDATQRVAI----------------------------------------------------------------------------------------------------------------------------------------------------------------------------------------
>UniRef100_A0A521X561	108	0.320	2.035E-21	0	120	306	49	168	244
MNQIKSLAR--RAFEERGITGLETAIVLIAFVVVAAVFAFVVLSTGLFSSERAKETVFAGLSKTRGSMALTGNVYGTTD---LTKITDLTFDVTLAAGGDQVNLDPaaasNRTVISYQDSQNAVS-----------------------------------------------------------------------------------------------------------------------------------------------------------------------------------------
>UniRef100_A0A7J2I4T4	108	0.404	2.756E-21	15	113	306	8	105	108
---------------RRGITGLETAIILIAFVIVASVFAFTVLNMGFLTTQTAQSTIQSGTQQAASSIQLAGAVIAY-DTNDDDKVDKIEIYVKLSPGKQAVDLSEGKLIVSYT------------------------------------------------------------------------------------------------------------------------------------------------------------------------------------------------
>UniRef100_A0A7C7TPU5	108	0.299	2.756E-21	13	120	306	14	140	148
-------------HNQKGITGLETAIVLIAFMVVASVFAFTILSAGVFSSEANKQTIHAGLKETRTRLSQQGSAFAFAGkTGSTQAVYKIVFIVSNSLSGEPVDLTAPYsiddsgtdpdvvngastaTIISYADENQRMS-----------------------------------------------------------------------------------------------------------------------------------------------------------------------------------------
>UniRef100_A0A1F8PLY2	108	0.340	2.756E-21	5	139	306	3	138	198
-----LLRRF--KRGQEGITGLETAIILIAFVIVASVFAYTVLSAGLFSAQKAKEAVHSGLQEARSTVELKGNVLGKIENRVLT---ELYFTVGVPPGGDSVDFTPPTanttsfVIISYSDAYQVFPTLSWTMAKLNTTTPDNLLD----------------------------------------------------------------------------------------------------------------------------------------------------------------------
>UniRef100_A0A1F8R5V3	108	0.312	2.756E-21	3	139	306	1	139	199
---RKLVRKLFKR--QKGITGIETAIILIAFVIVASVFAYVVLSAGLFSTQKAKEAIHAGLEEARSTIEVKGNMYGKMESSILT---EVYFTLATTTGGDMIDFTDTSsanssnlVVISYSDAYQMIPTINWTMTKLNTTTTDNLLD----------------------------------------------------------------------------------------------------------------------------------------------------------------------
>UniRef100_A0A7V3W936	108	0.276	2.756E-21	14	117	306	12	122	204
--------------NQSGITGLETAIILIAFVVVAAVFAYTVLSAGLFSSQKSGQAVYSGLKKTQSTLKLAGAVIAR-DTDDNDYVDSIALPVQLALEGEPMDFTPnsgtttglNKVVITYQDSSQ--------------------------------------------------------------------------------------------------------------------------------------------------------------------------------------------
>UniRef100_UPI001FD8AF47	108	0.311	3.734E-21	14	122	306	9	114	187
--------------DTRAFTGLEAAIVLIAFVVVAAVFSYVMLGAGFYTTQKSQEVVHTGVEQASSSIELTGDVIATGNTTSDTVANLTLF-LQLTAGGHAVDL--NKTLVTYTDQSNHDSYT---------------------------------------------------------------------------------------------------------------------------------------------------------------------------------------
>UniRef100_A0A9D7B2B3	108	0.270	3.734E-21	0	117	306	0	119	195
MNSNNFWKKLGR--DESGITALETAIILIAFIVVASVFAFTILSAGTFSTERGKEAVYSGLGEVQSSMEVKGSLIATAAVSGTTAAemDTLVFTVGNVVGGEPLDLntTTPVMVVNYVDSAQ--------------------------------------------------------------------------------------------------------------------------------------------------------------------------------------------
>UniRef100_A0A957AWE7	108	0.245	3.734E-21	0	117	306	0	119	195
MNNNNLWKKLDR--DESGITALETAIILIAFIVVASVFAFTILSAGTFSTERGKEAVYSGLGEVQSSMEVKGSLIATAGVTGTTTAemDTLVFTLGNVVGGEPLDLntTEPVMVVNYVDASQ--------------------------------------------------------------------------------------------------------------------------------------------------------------------------------------------
>UniRef100_A0A257AQM2	108	0.311	3.734E-21	11	119	306	9	130	212
-----------KRGARRGLTGLETAIILIAFVIVAAAFAFAVLNLGFSSTQKSGEVLKAGLEEATSSIELAGSVEATSsielagsviamgeNASGTMKVANITLYVKTAVGKRPVDMSTNTLVISYLDPYKAV------------------------------------------------------------------------------------------------------------------------------------------------------------------------------------------
>UniRef100_Q12YY4	107	0.296	5.057E-21	5	122	306	0	112	186
-----MFKKFFN--DDKAFTGLEAAIVLVAFVVVAAVFSYVMLGAGFYTTQKSQEVVHTGVAQASSSLEVSGDVIASGNITANT-IENVTVFVQLTAGGSPIDM--NRTIITYTDLNNHASFT---------------------------------------------------------------------------------------------------------------------------------------------------------------------------------------
>UniRef100_UPI001AE3C501	107	0.289	5.057E-21	18	160	306	11	149	190
------------------FTGLEAAIVLIAFVVVAAVFSYVMLGAGFYTTQKSQEVVHTGVQQASSSIGISGDVIIKGDSDGDNAS-TLTFYVTSTAGGAPVDL--DKTLITYADTSDFVSNCNWsYTGEITdEGTPDNL---VEAGEKYQVVVNFTATSGIT-------------------------------------------------------------------------------------------------------------------------------------------------
>UniRef100_A0A832ZVE1	107	0.307	5.057E-21	3	145	306	1	139	197
---KDYLKMLVRRRGKKGLTGLETAIILIAFVIVASAFAFAVLNLGMFTTQKSAEAMQAGLQESLSSIEVAGAVIARVDTTTN-KVANITIQIKSAVGKQPIDMSIGKLVIAYRD--TEVFLENIYTQDLQTAGKIEVS-QVTGDG----------------------------------------------------------------------------------------------------------------------------------------------------------------
>UniRef100_A0A662VV53	107	0.333	5.057E-21	14	118	306	7	108	203
--------------DEKGFTGLEAAIVLIAFVTVAAVFSYVLLGAGFFATQKGQETVHTGVKQATSSMELVGSIVATGNI-SANKIENVTFTIQLAAGGQSIDL--NKTVITVLVPSDG-------------------------------------------------------------------------------------------------------------------------------------------------------------------------------------------
>UniRef100_A0A2N0LLN5	107	0.317	5.057E-21	15	160	306	17	164	209
---------------EKGITGLETAIVLIAFVVVSSVFAFAALSTGMFASDKARETISAGLAQTRASMQLKGSIIGTANSATaTGTMTTISFHVAQTAGGADVDLTPGTTTVRYTDENQHKLFSSTTGLTVTPVGSSDSDNLLENNEVYkIELINLDTSLHDT-------------------------------------------------------------------------------------------------------------------------------------------------
>UniRef100_A0A8T4XHX4	107	0.365	5.057E-21	6	128	306	0	118	210
------MARYIFLKSKRGIVGIEAAIVLIAFVVIASALAYVVINMGFYSAQKAKETIDRGVGEATSSLQLDGTVIGKTNNQS--KIQYLVIPVKLAVGQSEVDLSNKTVTVSVFYKD--FTLANIYKGT---------------------------------------------------------------------------------------------------------------------------------------------------------------------------------
>UniRef100_A0A521X4Z4	107	0.308	5.057E-21	14	116	306	29	132	210
--------------EERGITGLETAIVLIAFVVVAAVFAFVVLSTGLFSSERSKETVYAGLAKTRGSMELAGSIIADSD---GTKLTDVTFDLTLAAGGDQVNLNPtdpsNRTVISYVDSN---------------------------------------------------------------------------------------------------------------------------------------------------------------------------------------------
>UniRef100_A0A662VWV4	107	0.278	5.057E-21	12	200	306	5	206	212
------------RKDEKGFTGLEAAIVLIAFVVVAAVFSYVMLGAGFFTTQKSKKVVDTGVKQASSSLTLDGQYIYLncssdanGETGSNGKVGKIYFYVTQTAGGTPVDLNKTSISITtengykqlfYNESACTVGSGGDNCPWWYDDTVGDGDNVVEPNEKYKIIINVSNTD------YDWTWSGIGDLNPNDEITIEVRPpigAPLTITKTLPPSFT---------------------------------------------------------------------------------------------------------
>UniRef100_A0A2R4ZNB6	107	0.409	5.057E-21	16	125	306	12	119	234
----------------KAVVGVESAIVLIAFVVVAAALAFVVLNMGFFTTQRSKETIGSGLAQASSALELDGSVIARVNT-TNNSVDCIVIPLRLSAGQKPVDLTPNQTNIALWV-MGRYGYLNIY------------------------------------------------------------------------------------------------------------------------------------------------------------------------------------
>UniRef100_A0A944ZAM7	107	0.308	5.057E-21	11	156	306	7	150	239
-----------KSDRQKGITGLETAIILIAFVVVASVFAFTVLSTGIFSAERSKDTVYAGLSEARSSLATRGSFVAFsGNVSSTETPYKFSFVVSSAVGsSDPIDLTPPYTAdGTGTDPD--IDSSSTYK---LTLNYSDENNFLSDIPWTVTWVGATNS-----------------------------------------------------------------------------------------------------------------------------------------------------
>UniRef100_A0A351JYN9	107	0.299	5.057E-21	14	109	306	11	127	245
--------------EERGITGLETAIILIAFVVVASVFAYTVLSAGIFAAERGKEAVHAGLEEARSTLHPRGGVVIFADQRHPTlpvpvnvdtdasgnltatdslAVTKISFTVASTLGGEPVDLTPPYTV----------------------------------------------------------------------------------------------------------------------------------------------------------------------------------------------------
>UniRef100_UPI001E64660B	107	0.342	6.849E-21	14	118	306	8	109	197
--------------DMKGFTGLEAAIVLIAFVTVAAVFSYVLLGAGFFATQKGQETVHTGVKQATSSMELVGSVVATGNTTQN-KLTSVTFTLQLAAGGQPIDL--NKTVITVLVPADG-------------------------------------------------------------------------------------------------------------------------------------------------------------------------------------------
>UniRef100_A0A7C3RE84	107	0.301	6.849E-21	14	106	306	7	98	202
--------------NEKGFTGLEAAIVLIAFVTVAAVFSYILLGAGFFATQKSQEVVHTGVKQATSSMEIVGSIVATGNTTG-QNIKNVTFTLQLAAGGQPIDLSKT-------------------------------------------------------------------------------------------------------------------------------------------------------------------------------------------------------
>UniRef100_A0A7C1IZ61	107	0.315	6.849E-21	14	120	306	28	141	212
--------------DESGITALETAIILIAFVVVAAVFAFTVLSAGTVTTEKGKQAIFSGLEEVSSSLELRGSVLAISNtvgTAGTGAVGHLVFTVGNVAGGSGIDLTdtsgENKIVIDYRDGSQYVS-----------------------------------------------------------------------------------------------------------------------------------------------------------------------------------------
>UniRef100_A0A1F8N8Q6	107	0.268	6.849E-21	5	119	306	0	131	213
-----MYRKYFK--NEKGITGLETAIILIAFVVVAAVFAYTALSAGLFSTQKSQEAVYSGLKEAQSTLEIRGGVIAVAasgQTGSSGNISQLKFVVGNVLGGEAIDFTEPYddadtngradtdslnvVVINYLDGSQSV------------------------------------------------------------------------------------------------------------------------------------------------------------------------------------------
>UniRef100_A0A7C3RE96	107	0.355	6.849E-21	12	111	306	9	115	223
------------RRDEKGFTGLEAAIVLIAFVVVAAVFSYVMLGAGFYTTQKSKQVVDTGVKQASSSLTLDGQYIYlncsegaDGETGSDGKVGRIYFYVTQTAGGSPVDLNKTSIAIT--------------------------------------------------------------------------------------------------------------------------------------------------------------------------------------------------
>UniRef100_A0A661W327	107	0.336	6.849E-21	5	116	306	0	115	229
-----MMRKLSRmRRDERGITGLETAIILIAFVVVAAVFAYTALSAGLFSTQKSQESVYSGLQETQSTLELRGGVVAykhAVTGESTDPVVKVDITLAIVSGGEPVDLTTRYTATGDWESN---------------------------------------------------------------------------------------------------------------------------------------------------------------------------------------------
>UniRef100_A0A6I1ZX58	106	0.325	9.275E-21	15	139	306	11	139	174
---------------QRGITGIETAIILIAFVIVASVFSYVALSAGLFSTQKAKEVIYAGLDEARSTIEVKGNIYGKMEAGVLT---EVYFTIATTSGGDMIDFTDtsstngsNMVIISYTDAYQMFPTVNWTMTKLNTETPDNLLD----------------------------------------------------------------------------------------------------------------------------------------------------------------------
>UniRef100_UPI0020B1587F	106	0.319	9.275E-21	14	110	306	2	97	188
--------------KEEGFTGLEAAIVLIAFVVVAAVFSYVVLGAGFFTTQKSQEVVYTSVDMASSSMEIIGDVYGLNDTAG-TSLDTIRFTLGLAAGGSPVDFSTVQMVF---------------------------------------------------------------------------------------------------------------------------------------------------------------------------------------------------
>UniRef100_A0A933WY23	106	0.314	9.275E-21	11	114	306	9	113	193
-----------KLREERGITGLETAIVLIAFVVVAAVFAFVVLSTGLFSAERSKETVYAGLAKTRGSMELAGGVIASSNT---TQVLNVQFDLTLAAGGDQVNLNPadtsNRTVISYID-----------------------------------------------------------------------------------------------------------------------------------------------------------------------------------------------
>UniRef100_A0A832S598	106	0.368	9.275E-21	14	116	306	7	105	194
--------------NQNGFTGLEAAIVLIAFVVVAAVFSYVMLGAGFYTTQKSQEVVHTGVTQASSSLAPSGDVI--VEGASSNRVENITFYVTNTAGGSAVDL--DKTIITYTDSN---------------------------------------------------------------------------------------------------------------------------------------------------------------------------------------------
>UniRef100_UPI001E658503	106	0.313	9.275E-21	14	111	306	7	105	199
--------------DEKGFTGLEAAIVLVAFVVVAAVFSYVMLGAGFYTTQKSQEVVHTGVQQASSSVELSGDLIAKADDPdTPTKIDTLTLCLQLTSGGSSVDMAKTLIVVS--------------------------------------------------------------------------------------------------------------------------------------------------------------------------------------------------
>UniRef100_A0A7C2NEL1	106	0.295	9.275E-21	14	118	306	7	108	200
--------------NEKGFTGLEAAIVLIAFVTVAAVFSYILLGAGFFATQKSQEVVHTGVKQATSSMEIVGSIVATGNTNG-QKIQNVTFTLQLAAGGQPIDL--NKTLITVLVPADG-------------------------------------------------------------------------------------------------------------------------------------------------------------------------------------------
>UniRef100_A0A7V3W8T8	106	0.357	9.275E-21	13	107	306	11	103	215
-------------TKQKGITGLETAIILIAFVVVAAVFAYTVLSAGLFSSQKSQEAVYSGMKEAQSTLELVGSVIAF--EGNTDKVSYIKLTVANALQGEPINFTPPT------------------------------------------------------------------------------------------------------------------------------------------------------------------------------------------------------
>UniRef100_A0A8T5AQG1	106	0.319	9.275E-21	12	154	306	4	143	223
------------RKDRKGVVGIEAAIVLIAFIIVAAALSYVVVNMGLFITQKTKDTMQEGVDESQSALQLDGIIVGKTNN--ERQVEWLILPVKLSVGKAALDFKKEAIVISVYLPN--ATLLNIYNGVYMNGTQTETDcDVLIANLSRLYKMNET-------------------------------------------------------------------------------------------------------------------------------------------------------
>UniRef100_A0A3R7AQ00	106	0.358	9.275E-21	14	141	306	16	144	225
--------------DKRGIVGIEAAIVLIAFVVIAAALACVVINMGFYSTQKVKDTINRGVNEASSSLQLDGQVIGKTNDTRHLTI--IVFPVKVSVGRSEVDLNANTTVVSV---EGRICLLDIYKGVInessvgLEEDPESLDDVI--------------------------------------------------------------------------------------------------------------------------------------------------------------------
>UniRef100_A0A7C5XLK2	106	0.387	9.275E-21	9	130	306	2	122	235
---------SNRRIfrDRRGTIGIEAAIVLIAFVVVASAVAYVIINMGFYAAQKSKETIGRGVDSASSSLELDGSVIGRVNKTG-VCVEYLIIPVRLSVGKSQVDLSNQTVMISVFANN--FTLADIYIGELE-------------------------------------------------------------------------------------------------------------------------------------------------------------------------------
>UniRef100_A0A9E4XM66	106	0.385	9.275E-21	14	108	306	19	114	248
--------------KQKGITGLETAIVLIAFVVVASVFAFTIVSAGVFSSEANKQTIHAGLSETRTGLRQHGSAFAFAGYEGTTqAVFKIVFIVSNSLAGEPVDLTPPYT-----------------------------------------------------------------------------------------------------------------------------------------------------------------------------------------------------
>UniRef100_A0A2H5UXV4	106	0.305	1.256E-20	6	133	306	0	125	193
------MRWNNKAAKQRskkALTGLETAIILIAFVIVASAFSFAVLNLGLFTTQKTGEVMQAGLEETLSSIETAGAVIAESD---GTDITKITIYIKSSVGKGEVDVRPGKMVISYRDK--AVFRENIYATNSTTGT----------------------------------------------------------------------------------------------------------------------------------------------------------------------------
>UniRef100_H1Z4D7	106	0.304	1.256E-20	14	161	306	5	142	198
--------------NDEAFTGLEAAIVLIAFVVVAAVFSYVVLGAGFFTTQKSQEVVYTSVDQASSSIEILGDVYGEAATPAN-GIDTIRFTVGLTAGGSSVDFAQTT--ITFSDEEAVIRL----------DGPDtTIANAHYAAGQWnvVSAANQATVSATKY------------------------------------------------------------------------------------------------------------------------------------------------
>UniRef100_A0A662PPA2	106	0.339	1.256E-20	11	115	306	6	111	202
-----------RKTRRLGLTGLETAIILIAFVIVAAAFAFAVLNLGFASTQKSGEVLKAGLEEATSSIEPAGSVIAGGGLSGDTyYVKNVSIYVKTAVGKRPVDMSNDTLTISYLDP----------------------------------------------------------------------------------------------------------------------------------------------------------------------------------------------
>UniRef100_A0A151BCF4	106	0.365	1.256E-20	15	139	306	9	130	211
---------------RRGTIGVETAIVMIAFVVVASAVAYVIINMGFYAAQKSKETIGRGVDSASSSLELDGSVVGKVDSTG-SYIEYLIIPVRLSVGKSQVDLDGNATMVSvYSD---GFTLPDIYQGVDLTFDESTETD----------------------------------------------------------------------------------------------------------------------------------------------------------------------
>UniRef100_A0A0E3PFW7	106	0.308	1.256E-20	14	120	306	7	110	215
--------------NEKGFTGLEAAIVLIAFVVVAAVFSYVMLGAGFYTTQKSQEVVHTGVTQASSSIAPSGDVIVRGDADGDNAS-QITFYITNTAGGTAVDL--DKTIVSYTDDDDFVT-----------------------------------------------------------------------------------------------------------------------------------------------------------------------------------------
>UniRef100_A0A2R4ZP39	106	0.323	1.256E-20	0	158	306	0	167	226
MRTKDAGRKtYRLSKKVKAVVGIESAIVLIAFVVVAAALAFVVLNMGFFTTQRSKETIGSGLAQASSSLELDGTVISRVNISSK-KVDCLIIPIRLSAGQKPVDLTPSKTNIAFWVLGEY-GYANIYDKEtqaVKTETNFSVDNLCTtvksglsGDSINVSIIWQTGNNG---------------------------------------------------------------------------------------------------------------------------------------------------
>UniRef100_A0A7V3SCU0	106	0.314	1.256E-20	6	109	306	5	129	256
------LKKVN--HGQKGITGLETAIILIAFVVVAAVFAYTVLSAGLFSTQKSQEVVYSGLEQTQSTLELKGGVIAYGSSGTGTGVDtidrsdgstdlssynnygpkfvtRISFTVAGVLGGEPIDLSAPYTV----------------------------------------------------------------------------------------------------------------------------------------------------------------------------------------------------
>UniRef100_A0A9D8BAS8	106	0.267	1.701E-20	5	118	306	0	128	214
-----MLNRYLNRmhTKQKGITGLETAIILIAFVVVAAVFAYTVLSAGLFSSQKSQEAVYSGMKEAQSTLQLVGSVIAF--EGNTDKVSYVKLTLANALEGEPINFTTPTdtdwdgladaaatnvIVVSYKDQYQR-------------------------------------------------------------------------------------------------------------------------------------------------------------------------------------------
>UniRef100_A0A842LS72	106	0.341	1.701E-20	15	175	306	9	166	220
---------------RKGTIGVETAIIMIAFVVVASAVAYVVINMGFYAAQKSKETIGRGVDSASSSLELDGSVIGKVDS-SGSCVEYLIIPVKLSVGKSQVDLANDTMMVTVLSS--SFTIADIYEGVLDEVTALNVTDPSIEDVIDYMASNYTGKDVSLSVIYNDDDDAVLELN----------------------------------------------------------------------------------------------------------------------------------
>UniRef100_A0A1E7GE59	106	0.333	1.701E-20	14	115	306	7	104	223
--------------DEKGFTGLEAAIVLIAFVVVAAVFSYVMLGAGFFTTQKSQEVVHTGVQQASSSIALSGDVIVRGFN--TSAANQITFYITNTAGGTAVDL--DKTILTYTDS----------------------------------------------------------------------------------------------------------------------------------------------------------------------------------------------
>UniRef100_A0A497GJ41	106	0.352	1.701E-20	0	134	306	1	140	235
INTSRLTKRLkELKRDRAALTGIETAIILIAFVIVAAAFAFVVLNMGFYTSQRSKTVIQSGLGEASSAIELDGSVVAygepgDGNVPSSRqNITGLVIYIKLSSGRYPVELNEGKLVISY--ANARISFDNLYNSSLVDGSF---------------------------------------------------------------------------------------------------------------------------------------------------------------------------
>UniRef100_UPI0006CFEAF8	105	0.306	2.302E-20	14	124	306	6	114	192
--------------NEDAFTGLEAAIVLIAFIVVAAVFSYVVLGAGFFTTQKSQEVVHTGVAQASSNMEVSGPVVIAGND--TNKVANITFYLQLAAGGSPIDMNKTTYVVSTKTNQQTYTSSNV-------------------------------------------------------------------------------------------------------------------------------------------------------------------------------------
>UniRef100_A0A101E1E9	105	0.314	2.302E-20	14	118	306	5	106	200
--------------NEKGFTGLEAAIVLIAFVTVAAVFSYVLLGAGFFATQKGQETVHTGVKQATSSMELVGSIVAKG-STTNNNITEVTFTLQLAAGGQPIDL--NKTVITVLVPKDG-------------------------------------------------------------------------------------------------------------------------------------------------------------------------------------------
>UniRef100_A0A7C3MBL7	105	0.311	2.302E-20	14	106	306	7	98	203
--------------NEKGFTGLEAAIVLIAFVTVAAVFSYILLGAGFFATQKSQEVVHTGVKQATSSMEIVGSIVAIGNT-TNNNVTNVTFTLQLAAGGQPIDLSKT-------------------------------------------------------------------------------------------------------------------------------------------------------------------------------------------------------
>UniRef100_O29208	105	0.314	2.302E-20	14	118	306	7	108	203
--------------NEKGFTGLEAAIVLIAFVTVAAVFSYVLLGAGFFATQKGQETVHTGVKQATSSMELVGSIVAKG-STTNDNITEVTFTLQLAAGGQPIDL--NKTVITVLVPKDG-------------------------------------------------------------------------------------------------------------------------------------------------------------------------------------------
>UniRef100_A0A7V2KT01	105	0.305	2.302E-20	15	119	306	11	130	204
---------------EKGITGLETAIILIAFVVVASVFAYTVLSAGIFSSQKGKEAIYSGLEEARASVTLKGSVVAE-DTDSDDDIDQLVFVVATALEGEAIDFTIPTdttpadgiaddgssnvCVISYSDQTQRV------------------------------------------------------------------------------------------------------------------------------------------------------------------------------------------
>UniRef100_A0A8T4GAE8	105	0.378	2.302E-20	12	111	306	9	111	207
------------RRDEKGFTGLEAAIVLIAFVVVAAVFSYVMLGAGFYTTQKSKKVVDTGVKQASSSLTLDGQYIYlncTGHTGSNGKANQIYFYVTQTAGGSPVDLNMTSIAIT--------------------------------------------------------------------------------------------------------------------------------------------------------------------------------------------------
>UniRef100_A0A8T5A2J7	105	0.378	2.302E-20	10	128	306	4	118	210
----------NFLKSKRGIVGIEAAIVLIAFVVIASALAYVVINMGFYSAQKAKETIDRGVGEATSSLQLDGTVVGKTN--SQSKIQYLVIPVKLAVGQSEVDLSNKTVTVSVFYTN--FTLANIYKGT---------------------------------------------------------------------------------------------------------------------------------------------------------------------------------
>UniRef100_A0A0E3L8Z4	105	0.317	2.302E-20	14	120	306	7	110	215
--------------NEKGFTGLEAAIVLIAFVVVAAVFSYVMLGAGFYTTQKSQEVVHTGVTQASSSIAPSGDVIVRGDDDGGNAS-QITFYMTNTAGGTAVDL--DKTIISYTDDDDFVT-----------------------------------------------------------------------------------------------------------------------------------------------------------------------------------------
>UniRef100_A0A060HIR5	105	0.304	2.302E-20	14	141	306	2	126	218
--------------QRRGITGVESAIVLIAFVIVAAAIAYVVLNSGFQTTEKAKSTITTGLSEASSGIEVAGAATGKGNVTSAAVAAY-TIPVKLAAGGSSIDIAQDKMIIRY--SSKSVTYDNIYAGIMSNTTFASIDDAI--------------------------------------------------------------------------------------------------------------------------------------------------------------------
>UniRef100_A0A3S3RBY1	105	0.305	2.302E-20	10	163	306	3	152	222
----------NMRMNRKGLTGIETAIIVIAFVIAASVFAFAVLNMGLLTTAKAQDAIVSGVGQAQSSLKITSVYAYSDEEGSDAKCKGVAILVQPS-GTANVDFTPTKVAISY--KNANVAYPDVYEGS-ASDLFITKSDFMNSSGDYKGDLYNLLDITHTCVV----------------------------------------------------------------------------------------------------------------------------------------------
>UniRef100_UPI001E452C09	105	0.288	3.117E-20	10	120	306	3	110	185
----------NFSKDDKAFTGLEAAIVLIAFVVVAAVFSYVMLGAGFYTTQKSQEVVHTGVQQASSSVAVAGDVVIKGHTSAGSATD-VIFYVTNTAGGSPVDLSKSM--LTYTDPNDFVA-----------------------------------------------------------------------------------------------------------------------------------------------------------------------------------------
>UniRef100_A0A2E0ZNK2	105	0.250	3.117E-20	5	120	306	0	117	191
-----MFKKLHD--NESGITALETAIILIAFIVVASVFAFTILSAGTFSTERGKEAVYAGLGEVQSSMEVKGSIIATAAVTGTTTAtmDTLVFTVGNVVGGEPLDLntTNPVMTMNYVDETQFVN-----------------------------------------------------------------------------------------------------------------------------------------------------------------------------------------
>UniRef100_A0A0F8SJH2	105	0.280	3.117E-20	14	147	306	7	141	198
--------------DEKGFTGLEAAIVLVAFVVVAAVFSYVMLGAGFYTTQKSQEVVHTGVAQASSSLAPSGDVIVKG--GASSKIGEITFYITNTAGGTAVDL--NKTIITYTDiddyNTQAYNdTANAWDYSVVIDSGSNALNLVEKGEKY--------------------------------------------------------------------------------------------------------------------------------------------------------------
>UniRef100_A0A2V3JB67	105	0.305	3.117E-20	5	125	306	0	117	199
-----MAKRSSLRKDERAFTGLEAAIVLTAFVVVAAVFSYVVLNAGFFTTQTAKSTVHTGVTQATSSVELAGDVIGYGNTA-ESKLDNVTFYLRLTAGKNPVNI--NKTIVTFTTSEKHIVLTKNY------------------------------------------------------------------------------------------------------------------------------------------------------------------------------------
>UniRef100_UPI0005B2D9E7	105	0.314	3.117E-20	14	118	306	6	107	205
--------------DNRGFTGLEAAIVLIAFVTVAAVFSYVLLSAGFFTTQKSQEVVHTGVKQATSSIELVGSIVATGNTTSDNIANT-TFTIQLAAGGNPINL--NDTVITVLAPQDG-------------------------------------------------------------------------------------------------------------------------------------------------------------------------------------------
>UniRef100_E1RJJ5	105	0.339	3.117E-20	0	111	306	6	110	214
MMIMKMFK------SEEGFTGLEAAIVLIAFVVVAAVFSYVVLGAGFFTTQKAQETVYSSVDMASSSLEVLGDVYGWGNTAG-TAIDGVQFVVGLTAGGSSVDFAQTTMVFT--------------------------------------------------------------------------------------------------------------------------------------------------------------------------------------------------
>UniRef100_A0A7J3V4U4	105	0.354	3.117E-20	0	138	306	0	131	215
MSAKKLFK------NRKGIVGVEAAIVLIAFLIIAAALSYVVINMGFYTTQKTKETMQTGLDESLTALQLDGVVTAKTNTTS-SHILYILIPVKLSAGRGAVDLGSSSVVVSVYLPST--TLMNIYQGAIVTsnTTWDALN-----------------------------------------------------------------------------------------------------------------------------------------------------------------------
>UniRef100_A0A7C4NHR6	105	0.385	3.117E-20	3	129	306	8	125	218
---KKLFK------NRKGIVGVEAAIVLIAFIIIAAALSYVVINMGFYTTQKTKETMEAGLEESTTALQLDGVVTAKTNDTSP-HILYILVPVKLSSGKGAVDLGENSVVVSVYLP--RATLMNIYKGAV--------------------------------------------------------------------------------------------------------------------------------------------------------------------------------
>UniRef100_A0A7C5KC81	105	0.361	3.117E-20	12	130	306	5	119	221
------------KGNKRAIVGVEAAIVLIAFIIIAAALAYVVINMGFYTTQKTKEVMQSGLEESISALQLDGSISAKTNDNG--QIEWLIIPVKLSAGKGEIDLKNGTLAVSIYLPN--ATLLNIYNGPVL-------------------------------------------------------------------------------------------------------------------------------------------------------------------------------
>UniRef100_A0A7C5MKJ2	105	0.294	3.117E-20	14	117	306	95	206	280
--------------DEGGITALETAIILIAFVVVAAVFAFTVLSAGTTTTEKGKEAIYSGLQEVQSSLELRGSVMAISNTvgiSGTGKIGHLVFTVGNVAGGSAIDLTdtsagQNKVVIDYRDSKQ--------------------------------------------------------------------------------------------------------------------------------------------------------------------------------------------
>UniRef100_A0A2N0KJ16	104	0.310	4.219E-20	14	128	306	14	129	148
--------------EQQGITGLETAIVLIAFVVVASVFSFAALSTRLFTTDKAKQTISSGLSETQSTMQLKGSVVATAsATGSGGTVSAITFYVGSTASAEALDLTPGVTSVRYTDNNQTLVSAHISHMV---------------------------------------------------------------------------------------------------------------------------------------------------------------------------------
>UniRef100_A0A099T1G4	104	0.288	4.219E-20	5	122	306	0	112	186
-----MFKRFFN--NDKAFTGLEAAIVLVAFVVVAAVFSYVMLGAGFYTTQKSQEVVHTGVAQASSSIEISGDVIA-AGYTGNDTLANMTIFLQLTAGGSAVDI--NKTIVTYTDSTNHASYT---------------------------------------------------------------------------------------------------------------------------------------------------------------------------------------
>UniRef100_Q12YY5	104	0.300	4.219E-20	14	123	306	9	115	190
--------------DDKAFTGLEAAIVLVAFVVVAAVFSYVMLGAGFYTTQKSQEVVHTGVAQASSSVAVAGDVVAKG-HTSDGSVANITFYISTTAGGSPVDLSK--SILTYTDSDNFVANCN--------------------------------------------------------------------------------------------------------------------------------------------------------------------------------------
>UniRef100_A0A832U323	104	0.308	4.219E-20	14	120	306	7	109	191
--------------NDKGFTGLEAAIVLVAFVVVAAVFSYVMLGAGFYTTQKSQEVVHTGVAQASSSLSPSGDVIVRGTKDAD--IDNITFYITNTAGGSSVDL--NKTIITYIDDDDFVT-----------------------------------------------------------------------------------------------------------------------------------------------------------------------------------------
>UniRef100_A0A8J7RBJ5	104	0.288	4.219E-20	14	148	306	5	140	195
--------------NEEGFTGLEAAIVLIAFVVVAAVFSYVMLGAGFFTSQKSQEVVHTSVEQASASMEIRGDVYGLnTTAASKNKVDIIDFTLSLTAGGTPVDI--NKTAMTYVTSE----YAGVikYKGTAEGTDPEAGTWSVYkrvdADKDYL-------------------------------------------------------------------------------------------------------------------------------------------------------------
>UniRef100_A0A1F8R090	104	0.310	4.219E-20	6	122	306	0	125	199
------MRRYAKKliRNQQGITGIETAIILIAFVIVASVFAYVVLSAGLFSTQKAKEAIHAGLDEARSTIEVKGNIYGRMVS---SVLQEVYFTIATTTGGDMIDFTPPSsgnysnlVVISYSDAYQlfpTINWT---------------------------------------------------------------------------------------------------------------------------------------------------------------------------------------
>UniRef100_UPI001E516CCF	104	0.316	4.219E-20	18	115	306	14	108	204
------------------FTGLEAAIVLIAFVVVAAVFSYVMLGAGFFTSQKSKEVVHTGVSQATSSVELAGDVIGIGDADGG-NCDYIKITLQLTAGNNPIDLSK--TVISYRTS----------------------------------------------------------------------------------------------------------------------------------------------------------------------------------------------
>UniRef100_A0A8T4ZXT7	104	0.368	4.219E-20	0	137	306	0	131	214
MFAKKLFK------NKKGIVGVEAAIVLIAFLIIAAALSYVVINMGFYTTQKTKETMQTGLEESLTALQLDGVVTARTNDSSN-HILYILVPVKLSAGRGAVDLSSSSVVVSVYLPN--ATLMNIYKGAnpkTTNVTWDDL------------------------------------------------------------------------------------------------------------------------------------------------------------------------
>UniRef100_A0A0F8GP69	104	0.268	4.219E-20	14	158	306	7	165	215
--------------NDKGFTGLEAAIVLIAFVVVAAVFSYVMLGAGFYTTQKSQEVVHTGVAQASSSLAPSGDIIVLGGTdvvaePDVPAIDSITFYITNTAGGSAVDL--DKTIITYTDLDDFATQAHletagvedgawTYEGIIETTT--GASNLVEKGEKYkieLSLL-QTGDTG---------------------------------------------------------------------------------------------------------------------------------------------------
>UniRef100_Q8TLH4	104	0.317	4.219E-20	14	120	306	7	110	215
--------------NERGFTGLEAAIVLIAFVVVAAVFSYVMLGAGFYTTQKSQEVVHTGVTQASSSIAPSGDVIVRGDAYGGNAS-QITFYVTNTAGGTSVDL--DKTIVSYTDDDDFVT-----------------------------------------------------------------------------------------------------------------------------------------------------------------------------------------
>UniRef100_A0A7C3MBA4	104	0.364	4.219E-20	12	111	306	4	110	219
------------RRNEKGFTGLEAAIVLIAFVVVAAVFSYVMLGAGFYTTQKSKQVVDTGVKQASSSLTLDGQYIYLncsaeanGQTGSNGNVGRIYFYVTQTAGGSPVDLNKTSIAIT--------------------------------------------------------------------------------------------------------------------------------------------------------------------------------------------------
>UniRef100_A0A7J2V0I7	104	0.354	4.219E-20	0	125	306	0	124	226
MGTKDAGRKTHRLPKKvKAVVGIESAIVLIAFVVVAAALAFVVLNMGFFTTQRSKETIGSGLAQASSSLELDGTVVARVDI-SKSIVDCVIIPIRLSAGQKPVDLTPTKTNIAIWV-LGRYGYANIY------------------------------------------------------------------------------------------------------------------------------------------------------------------------------------
>UniRef100_A0A7C5NZZ1	104	0.358	4.219E-20	14	133	306	10	125	227
--------------NRKGVVGIEAAIVLIAFIIVAAALSYVVVNMGLFITQKTKDTMQEGVDESQSALQLDGVIVGKTN--GQRQVEWIILPVKLSVGKAALDLKKEALVVSVYLPN--ATLLNIYNGVYLNAT----------------------------------------------------------------------------------------------------------------------------------------------------------------------------
>UniRef100_UPI001E2E1AE0	104	0.290	5.711E-20	5	121	306	0	109	183
-----MFKKFFN--DDKAFTGLEAAIVLVAFVVVAAVFSYVMLGAGFYTTQKSQEVVHTGVAQASSSIEISGDVIAAGASDE---ISNVTVFLQLTAGGSAVDI--NKTIITYTDSSNHASY----------------------------------------------------------------------------------------------------------------------------------------------------------------------------------------
>UniRef100_UPI0010825EED	104	0.272	5.711E-20	5	114	306	0	104	186
-----MFKRFFN--DDKAFTGLEAAIVLVAFVVVAAVFSYVMLGAGFYTTQKSQEVVHTGVAQASSSVEISGDVIATGDT-TNNEISNVTVFLQLTAGGSPVDI--NKTIVTYTD-----------------------------------------------------------------------------------------------------------------------------------------------------------------------------------------------
>UniRef100_Q8TLH5	104	0.311	5.711E-20	14	118	306	7	113	190
--------------DEKGFTGLEAAIVLVAFVVVAAVFSYVMLGAGFYTTQKSQEVVHTGVQQASSSVELSGDVIARGNttaaNPADYSIDSITLCLQLTSGGSSVDM--DKTLIVYSDPDTA-------------------------------------------------------------------------------------------------------------------------------------------------------------------------------------------
>UniRef100_A0A0W8FE69	104	0.317	5.711E-20	11	114	306	3	103	191
-----------NKRNDDGFTGLEAAIVLIAFVVVAAVFSYVVLGAGFFTTQKSQEVVHTGVAQASSNIEVSGPVIV---GAGNGTVENITFYLQLAAGGAAVDMDKVTYAVSTSD-----------------------------------------------------------------------------------------------------------------------------------------------------------------------------------------------
>UniRef100_UPI00227B8760	104	0.350	5.711E-20	14	110	306	6	101	192
--------------RDEGFTGLEAAIVLIAFVVVAAVFSYVVLGAGFFTTQKSQEVVYTSVEMASSNLEVIGDVYGLA-ADTATGVDTIRFTVGLSAGGSPVDFSTVQMVF---------------------------------------------------------------------------------------------------------------------------------------------------------------------------------------------------
>UniRef100_A0A2I0PWA3	104	0.333	5.711E-20	12	113	306	4	100	192
------------KHNDEGFTGLEAAIVLIAFVVVAAVFSYVVLGAGFFTTQKAQESVHTGVQQATSALEPSGPVTVRAATGGLTA-DNVSFYLQLAAGGAPVDMGT----ISYT------------------------------------------------------------------------------------------------------------------------------------------------------------------------------------------------
>UniRef100_UPI000A032A63	104	0.266	5.711E-20	14	118	306	5	107	195
--------------NENAFTGLEAAIVLIAFIVVAAVFSYVILGAGFFTTQKSQEVVHTGVSQASSSIEIVGNVYGVNNTTTDGGLGYIKFAVANTAGGTPIDVTQ--MVVVYIDENTR-------------------------------------------------------------------------------------------------------------------------------------------------------------------------------------------
>UniRef100_A0A1F8N8R2	104	0.341	5.711E-20	14	122	306	10	126	201
--------------KQGGITGIETAIILIAFVIVASVFAYVVLSAGLFSTQKAKEAIHAGLEEAKSTIEVKGNIYG---RMENSTLQEVYFTLATTTGGDTIDFTPPSgtanytnlVVISYTDQYQifpTINWT---------------------------------------------------------------------------------------------------------------------------------------------------------------------------------------
>UniRef100_A0A7C3UB55	104	0.252	5.711E-20	14	167	306	9	201	236
--------------DKKGFTGLEAAIVLIAFVTVAAVFSYVMLGAGFFTAQKGKQSVDTGVKQASSSLELDGQYIYleANKTGSDGDVKKIFFYVTLSAGGTPIDLDKTVLAIRYQDKygqipfgtmnkqdNNTTVIYNInrsaidpktgeynetnetgyllwwYEGIVYTDSGNTFDNLLEKNEKYKIKINLTQINATKGYQYPLP------------------------------------------------------------------------------------------------------------------------------------------
>UniRef100_A0A099SYK0	104	0.297	7.729E-20	10	120	306	3	110	186
----------NFSKDDKAFTGLEAAIVLIAFVVVAAVFSYVMLGAGFYTTQKSQEVVHTGVQQASSSVAVAGDVVIRGHTTAGSATN-VTFYVTNTAGGSPVDLSKSM--LTYTDSNDFVA-----------------------------------------------------------------------------------------------------------------------------------------------------------------------------------------
>UniRef100_A0A3N5NAT4	104	0.350	7.729E-20	12	111	306	4	102	187
------------KSDDNGFTGLEAAIVLIAFVVVAAVFSYVVLGAGFFTTQKSQETVYKGVEQASTNIQMIGNVYGLSSTP-TSGINEIRFSIGLAPGAPSIDLTKLKIVFS--------------------------------------------------------------------------------------------------------------------------------------------------------------------------------------------------
>UniRef100_A0A7J3I951	104	0.360	7.729E-20	15	125	306	12	118	188
---------------RRGIVGIEAAIVLIAFVVVAAALAFVALNMGFYTTQRSKEVMAAGLAQASSSLEVDGSVLAEVSSNKLTC---IAIPIRLSAGQKPVDLTPNKTQIALWVINKD-AFTNLY------------------------------------------------------------------------------------------------------------------------------------------------------------------------------------
>UniRef100_A0A7J2UAB7	104	0.398	7.729E-20	14	126	306	5	114	210
--------------NRRGIVGVEAAIVLIAFIIIAAALSYVVINMGFYTTQKTKETMEAGLEESTTALQLDGVVTAKTNTTSPQ-ILYILIPVKLSSGKGAVDLGQKSVVVSVYLPN--ATLMNIYK-----------------------------------------------------------------------------------------------------------------------------------------------------------------------------------
>UniRef100_A0A8T5AQR9	104	0.359	7.729E-20	0	138	306	0	132	214
MFGKKLFR------NKKGIVGVEAAIVLIAFLIIAAALSYVVINMGFYTTQKTKETMQTGLEESLTALQLDGVVTARTNDSSN-HILYILVPVKLSAGRGAVDLSSSSVVVSVYLPN--ATLMNIYQGAnpgTTDVTWDKLN-----------------------------------------------------------------------------------------------------------------------------------------------------------------------
>UniRef100_A0A7C5K718	104	0.328	7.729E-20	14	153	306	13	147	217
--------------NRRGIVGVEAAIVLIAFIIIAAALSYVVINMGFYTTQKTKETMQTGLEESTAALQLDGVVTGK--TDGNKKIQYVIIPVKLSTGKTSIDLNKSAVVVSVYLPDD--TLLNIYNGVNSTETVD-LDHILIDAKNFTGIQNQ--------------------------------------------------------------------------------------------------------------------------------------------------------
>UniRef100_Q9YAN6	104	0.315	7.729E-20	14	178	306	2	160	246
--------------RRRGIVGIEAAIVLIAFVIVAAALAFVALNMGLFTTQKSKEVMQRGLEEATSALEVDGSVIARAiDADTTTGSYNIVvdalaVPLKISPGREGIDLDPSKLTVRLLLPNGF--YENVYCG-YASGSAGEDFEAVLSNA---------PTGCEPYTTSPGPFVATDAYVYVI-------------------------------------------------------------------------------------------------------------------------------
>UniRef100_A0A9E4PTB6	103	0.300	1.046E-19	14	122	306	9	117	188
--------------DQRGITGLETAIVLIAFVVVASVFAFAVLSTGLISSEKSKETVLGAVGEASATLNVRGAVVANVN-AALTGVDTIKFNLSNAsQSYKAVEVSDKAMILTYVDEDQALNIA---------------------------------------------------------------------------------------------------------------------------------------------------------------------------------------
>UniRef100_A3CU46	103	0.306	1.046E-19	14	124	306	6	113	189
--------------NEDAFTGLEAAIVLIAFIVVAAVFSYVVLGAGFFTTQKSQEVVHTGVAQASSNMEVSGPVVIQA---SSSEVDTITFYLQLAAGGSPIDMQKVTYVVSTKDDLETFTYADI-------------------------------------------------------------------------------------------------------------------------------------------------------------------------------------
>UniRef100_A0A0E3P6F9	103	0.311	1.046E-19	14	118	306	7	113	190
--------------DEKGFTGLEAAIVLVAFVVVAAVFSYVMLGAGFYTTQKSQEVVHTGVQQASSSVELSGDVIARGNTtaasPANYSIDSVTLCLQLTSGGSSVDM--DKTLIVYSDPDTA-------------------------------------------------------------------------------------------------------------------------------------------------------------------------------------------
>UniRef100_A0A7C3LYT5	103	0.276	1.046E-19	14	114	306	10	114	192
--------------DEKGITALETAIILIAFVVVASVFAFTMLSAGMFSTERSKDSIYAGLAQVRGSLELKGGIIGTATITGTSgTIDSLTFNLSLVAGGAPIDFTEPpanTVLIEYRD-----------------------------------------------------------------------------------------------------------------------------------------------------------------------------------------------
>UniRef100_A0A7C4I2F5	103	0.342	1.046E-19	12	125	306	8	116	192
------------KKQNKGLTGLETAIILIAFVIVASAFSFAVLNLGLFTTQKTGEVMQAGLEETLSSIETAGAVVAKSSNGSIT---EIVIYIKSSVGKGEVDVRSGKLVITYRDK--AIFRENIY------------------------------------------------------------------------------------------------------------------------------------------------------------------------------------
>UniRef100_E1RJG0	103	0.295	1.046E-19	11	124	306	1	113	198
-----------KLNKEEAFTGLEAAIVLIAFVVVAAVFSYVVLGAGFFTTQKAQEVVYTSVDQASSSIEILGDVYGIGDSGsSSTYIDLVRFTVGLTAGGSAIDFSQTT--LTYSDKNIVFRLDNV-------------------------------------------------------------------------------------------------------------------------------------------------------------------------------------
>UniRef100_A0A7C2LHC0	103	0.311	1.046E-19	11	115	306	8	113	199
-----------KRARNRGLTGLETAIILIAFVVVAAAFAFAVLNLGFTTTQKSSEVIRAGLSEATSAIELSGGVIARSeEVNGKRYVSNITIYIKTGPGKEPIDMSDKTLTVSYMDP----------------------------------------------------------------------------------------------------------------------------------------------------------------------------------------------
>UniRef100_A0A7C5LRG3	103	0.327	1.046E-19	14	115	306	16	125	205
--------------DESGITALETAIILIAFVVVAAVFAFTILSAGTVSTEKGKAAIFSGLEEVSSSLELRGSVLATDNVTGTVgtgKVKTIAFTVGNVAGGSALDLTdtsagNNKVVIDYRDP----------------------------------------------------------------------------------------------------------------------------------------------------------------------------------------------
>UniRef100_UPI0019257B6D	103	0.355	1.046E-19	12	111	306	8	114	212
------------RSDEKGFTGLEAAIVLIAFVVVAAVFSYVMLGAGFYTTQKSKKVVDTGVKQASSSLTLDGQYIYLDCtsakggsTGSNGQVGEVYFYVTQTAGGSPVDLNKTSIAIT--------------------------------------------------------------------------------------------------------------------------------------------------------------------------------------------------
>UniRef100_A0A7C4JFX5	103	0.338	1.046E-19	16	133	306	9	122	224
----------------RAVVGIEAAIVLIAFIIVAAALSYVVVNMGLFITQKTKETMQGGVDESQSALQLDGVVVGKTNN--QRQVEWIILPVKLSVGKAALDLKKEAIVVSVYLPN--ATLLNIYNGVYMNGT----------------------------------------------------------------------------------------------------------------------------------------------------------------------------
>UniRef100_A0A2K2V7V8	103	0.447	1.046E-19	7	129	306	3	119	233
-------KRSNER-KKRGIVGIEAAIVLIAFVIVAAALAFVALNMGLFTTQKSKEVIGKGLGEASTALEVDGSVLGISNS---THIVEVSVPIKTSAGVSAVDLAPSRVTIGVI--VGGTSFENIYKGIL--------------------------------------------------------------------------------------------------------------------------------------------------------------------------------
>UniRef100_A0A3N5YZF8	103	0.310	1.046E-19	6	104	306	0	97	342
------MKTFNNLiKDQRGMTGLETAIILIAFVTVAAVFSYAVLSAGLFSAERGKETIYAGLQEAKSNLEICGSVMATSTDS--TNVAKVIFTIKNAIAGTPIDMT---------------------------------------------------------------------------------------------------------------------------------------------------------------------------------------------------------
>UniRef100_X0UU82	103	0.285	1.415E-19	14	114	306	13	117	173
--------------DERGITGLETAIILIAFVIVATVFAFVVLTTGVFSSERGKETVFAGLQKARGTMELRGGVVVSATGSPADTVDDIVLTFGNAAAGDPIpldpDATENTTIIAYRD-----------------------------------------------------------------------------------------------------------------------------------------------------------------------------------------------
>UniRef100_A0A8T6PFS4	103	0.279	1.415E-19	14	120	306	7	116	187
--------------DESGQTALETAIILIAFVVVASVFAFTILSAGSESTEKGEEAIYSGLEGVQSSMALKGSTIAQ-DADADQVVDTVVFTVALVSGGDPVDVTDtsgsNKVVIGYRDDTQFIN-----------------------------------------------------------------------------------------------------------------------------------------------------------------------------------------
>UniRef100_A0A9E5DDU1	103	0.293	1.415E-19	14	122	306	6	113	190
--------------NEDAFTGLEAAIVLIAFIVVAAVFSYVVLGAGFFTTQKSQEVVHTGVAQASSNMEVSGPVILETNDTAG-KVYNVSFYLQLAAGGAPVDMKKVTYTVSTKDNLKTYDYG---------------------------------------------------------------------------------------------------------------------------------------------------------------------------------------
>UniRef100_A0A842XG92	103	0.330	1.415E-19	14	122	306	11	117	192
--------------DRKGFTGLEAAIVLTAFVVVAAVFSYMVLGAGFFSTEKAKAVVHTGVESATSSAELVGDVIGIGD---GTEITTINFTIQLTAGQNPVDL--NKSVISFTNKsihNESVTWT---------------------------------------------------------------------------------------------------------------------------------------------------------------------------------------
>UniRef100_A0A0W8FFT5	103	0.269	1.415E-19	14	117	306	5	106	192
--------------NEEGFTGLEAAIVLIAFVVVAAVFSYVVLGAGFFTTQKSQEVVHTGVAQASSSMEIIGNVYGINTSANPDGLTYVRFTVGNTAGGAAIDVKQ--MIITYIDESN--------------------------------------------------------------------------------------------------------------------------------------------------------------------------------------------
>UniRef100_A0A7C4SLA4	103	0.301	1.415E-19	11	115	306	8	113	199
-----------NRMRNRGLTGLETAIILIAFVVVAAAFAFAVLNLGFTTTQKTSEVIRAGLSEATSAIELSGGVIARSqESGGSRYVSNITIYIKTGPGKEPIDMSDATLTVSYMDP----------------------------------------------------------------------------------------------------------------------------------------------------------------------------------------------
>UniRef100_A0A1B8X2B7	103	0.336	1.415E-19	5	120	306	0	110	199
-----MYKQFSK--NDKAFTGLEAAIVLIAFVVVAAVFSYVMLGAGFYTTQKSQEVVHTGVQQASSSLISSGETIVASDSDGDNASE-VYFYLANTAGGSSVDL--NKTLITYTDSDDFVT-----------------------------------------------------------------------------------------------------------------------------------------------------------------------------------------
>UniRef100_N0BF01	103	0.301	1.415E-19	5	102	306	0	105	204
-----MRRHFNKKffKDKKGFTGLEAAIVLIAFVVVAAVFSYVMLGAGFFTTQKSQEVVHTGVQQASSSIELTGDVIAtkdssDADTDGTSDeINEVKLFIQLASGGTPVD-----------------------------------------------------------------------------------------------------------------------------------------------------------------------------------------------------------
>UniRef100_A0A101E0X5	103	0.355	1.415E-19	12	111	306	8	114	212
------------RRDEKGFTGLEAAIVLIAFVVVAAVFSYVMLGAGFYTTQKSKKVVDTGVKQASSSLTLDGQYIYLDCtsgkggsTGSNGNAGEVYFYVTQTAGGSPVDLNKTSIAIT--------------------------------------------------------------------------------------------------------------------------------------------------------------------------------------------------
>UniRef100_K0IDX2	103	0.340	1.415E-19	0	143	306	0	135	228
MNHKGKFRRS-----RRGVIGIESAIVLIAFVIVAAALSFVVLNMGFSTTQKAKQTIGQGLDTSSSVLEVGGSVSGHLNSTAG-ALDIVTIPLKVASGSKSVDLQESLTAVRYF--TRTLNYDNIYNGTLSSTTYGSVSDALAA------------------------------------------------------------------------------------------------------------------------------------------------------------------
>UniRef100_F3KJ36	103	0.328	1.415E-19	6	140	306	2	139	235
------LQRKGTRHSHRGVIGVESAIVMIAFVIVAAALAFVVLNMGFSTSQKAKTTILSGLAESSSSLEVSGKVTGVGCTTSGTcsttpALNATAYPIKITSGGDSVELSAATTTVSYV--SNSVQYTDIYAGPLTTAEYRSLSDA---------------------------------------------------------------------------------------------------------------------------------------------------------------------
>UniRef100_A0A934GXG7	102	0.295	1.915E-19	10	120	306	4	115	188
----------NSRQNERGQSALETAIILIAFVVVASVFAFAILSSGSKSTEKGQSAINAGLEGVQSSMTVKGTVIA---EGTGTNVDDVVFTMALVAGGDPVDLTSTAgsnvVVIGYRDEAQLVN-----------------------------------------------------------------------------------------------------------------------------------------------------------------------------------------
>UniRef100_UPI00227B4582	102	0.340	1.915E-19	14	110	306	6	101	190
--------------KEEGFTGLEAAIVLIAFVVVAAAFSYVVLGAGFYTTQKSQEVVYTSVEMASSNLEVIGDVYGLAATPA-SGVDTIRFTVGLSAGGSPVDFSTVQIVF---------------------------------------------------------------------------------------------------------------------------------------------------------------------------------------------------
>UniRef100_A0A1F8P753	102	0.333	1.915E-19	3	123	306	2	122	193
---KKFVKRLQNR--QEGITGLETAIILIAFVIVASVFSYVVLSAGLFSSQKTKEAVNGGLQSTMSTLEIKGNVVAKMEAG---VVTHIYFSVGIPAAGSPVDFNPTAentslMVISYTDADNLVPSMN--------------------------------------------------------------------------------------------------------------------------------------------------------------------------------------
>UniRef100_A0A1F8MJK5	102	0.349	1.915E-19	3	123	306	2	122	193
---KKLLKR--LKDRQEGITGLETAIILIAFVIVASVFAYVVLSAGLFSSQKTKEAMNAGLQSTMSVLEIKGNVIAK-MEAGLVT--HIYFCVGIPAAGSPVDFNPTSentsiLIISYSDYDNLVPSMN--------------------------------------------------------------------------------------------------------------------------------------------------------------------------------------
>UniRef100_A0A0F8F6J3	102	0.316	1.915E-19	14	114	306	7	103	194
--------------DEKGFTGLEAAIVLVAFVVVAAVFSYVMLGAGFYTTQKSQEVVHTGVAQASSSLSPSGDVIVEGVADGEVG--NITFYIANTAGGSSVDL--NKTILTYVD-----------------------------------------------------------------------------------------------------------------------------------------------------------------------------------------------
>UniRef100_UPI002100EA70	102	0.316	1.915E-19	14	114	306	7	103	196
--------------DEKGFTGLEAAIVLVAFVVVAAVFSYVMLGAGFYTTQKSQEVVHTGVAQASSSLAPSGDVIVKGGDSTNVT--NVTFYVTNTAGGTAVDL--DKTIITYID-----------------------------------------------------------------------------------------------------------------------------------------------------------------------------------------------
>UniRef100_A0A0F8CZG7	102	0.308	1.915E-19	14	120	306	7	109	196
--------------NEKGFTGLEAAIVLVAFVVVAAVFSYVMLGAGFYTTQKSQEVVHTSVQQASSSLAPSGDIIVLAEAG--NVVENITFYVTNTAGGSTVDL--NKTLISFSDKNDFVT-----------------------------------------------------------------------------------------------------------------------------------------------------------------------------------------
>UniRef100_A0A1F8QA93	102	0.379	1.915E-19	14	114	306	9	113	198
--------------KQQGITGIETAIILIAFVIVASVFAYVVLSAGLFSTQKAKEAIHAGLEEAKATVEVKGNMYGTMVNG---VLNTIYFTVATTTGGDQIDFTPPSssnnsnlVVISYTD-----------------------------------------------------------------------------------------------------------------------------------------------------------------------------------------------
>UniRef100_A0A352YZW3	102	0.382	1.915E-19	17	105	306	17	104	206
-----------------GMTGLETAIILIAFVTVAAVFGYAVLSAGLFSAERGKETVYAGLAEAKSNLELSGSVIGMSDNA-TQYVERILFTVKNAIAGSPIDLGP--------------------------------------------------------------------------------------------------------------------------------------------------------------------------------------------------------
>UniRef100_A0A1M4MK08	102	0.284	1.915E-19	14	115	306	6	104	211
--------------DDNAFTGLEAAIVLIAFIVVAAVFSYVILGAGFFTTQKSQEVVHTGVQQASSSMEVIGNVYGISTTGGE-NLQYIKFTIGNTAGGTALDVSK--MVVTYTDP----------------------------------------------------------------------------------------------------------------------------------------------------------------------------------------------
>UniRef100_A0A8T4YA56	102	0.382	1.915E-19	0	127	306	0	118	214
MFAKKLFK------NRKGIVGVEAAIVLIAFLIIAAALSYVVINMGFYTTQKTKETMQTGLDESLTALQLDGVVTARTNDTSP-HILYILVPAKLSAGRGAVDLSTSSVVVSVYLPN--ATLMNIYEG----------------------------------------------------------------------------------------------------------------------------------------------------------------------------------
>UniRef100_A0A497J065	102	0.271	1.915E-19	12	119	306	4	119	215
------------RRRRKGFTGLEAAIVLTAFVVVAAVFSYVVLNAGFFTTQKSKEVVHTGVEQATSSIELTGDVVGYGwtyNSTAERYENTlgtnltvVKFYLELTAGQNPMDM--DGLVVSYTDKDTHV------------------------------------------------------------------------------------------------------------------------------------------------------------------------------------------
>UniRef100_A0A7J2LU74	102	0.338	1.915E-19	6	141	306	7	143	223
------MRRISSFRDKRGIVGIEAAIVLIAFVVIAAALAGVVINMGFYSTQKVKSTISRGISEASSALQLNGHVIGKTN--GTRYLIIMAFPVKVSVGKSEVDLNANTTVVSI---GGKVCLLDIYRGVIdeeevgLSEDPEELDEII--------------------------------------------------------------------------------------------------------------------------------------------------------------------
>UniRef100_A0A7V2P7I7	102	0.343	1.915E-19	14	108	306	10	105	224
--------------NERGITGLETAIILIAFVVVASVFAYTVLSAGIFSSQKAKEAIYSGLDESTSSMEPRGGVtAYSGTVGATETVVKVSFTVTTALPGYAADLTPPYT-----------------------------------------------------------------------------------------------------------------------------------------------------------------------------------------------------
>UniRef100_A0A3G1B562	102	0.300	1.915E-19	4	146	306	1	140	228
----KLVRK-GHRPSHRGVIGVESAIVMIAFVIVAAALAFVVLNMGFSTTQRAKTAIISSLEESSSALEIAGKVTGSGDVSPTGKMNVTAVPLKLASGGSSVNLGNTTMAVKYF--SNTVEYDNIMTGVLTSGTYSNLTTAMQAAAQ---------------------------------------------------------------------------------------------------------------------------------------------------------------
>UniRef100_A0A2E8F396	102	0.324	1.915E-19	15	120	306	44	151	230
---------------ERGITGLETAIVLIASVVVSFVFPFAALSTGLFSSDKAKETISAGLAEARGPLELKGSVVAKvsGSTGSSGVVTTIEFQVSNAAAGESIDMTPGNTVIKYSDNTQTVT-----------------------------------------------------------------------------------------------------------------------------------------------------------------------------------------
>UniRef100_UPI000C1EE00B	102	0.314	1.915E-19	15	170	306	6	156	235
---------------RRGISGIEASILAITIVIVAAALAFVVLNMGFSTTQKAKTTISAGLGEASSTIQVDGTIFGSGHV-SAAKLNYTAVPIKIASGGDSVNLDDATAAVKYL--SNSISYDNIYAGTLTTTTQD--NDDGTADGQWLSLEEASESAKDEGYISDDPFEA---------------------------------------------------------------------------------------------------------------------------------------
>UniRef100_A0A9E4UF35	102	0.280	1.915E-19	15	120	306	21	145	249
---------------QNGITGLETAIVLIAFVVVASVFAFTILSAGVFASEANKQTIHAGLKETRTGLRQHGSAFAFSGfVGTTQAVHKIVFIVSNSLAGEPVDLTAPYsvddsgtdpdivsgstaaTIISYADENQRLS-----------------------------------------------------------------------------------------------------------------------------------------------------------------------------------------
>UniRef100_A0A9E4WPL5	102	0.311	2.591E-19	4	108	306	2	106	112
----KMQRRLNRSARsEQGITGLETAIILIAFVVVATIFAFVVLTTGVFSAERGKETVYAGLEKARGSMEIRGGIVVTA-TGTTLTVEDIQFAVATTAGGEPVPLNPNGT-----------------------------------------------------------------------------------------------------------------------------------------------------------------------------------------------------
>UniRef100_UPI001FE198FF	102	0.340	2.591E-19	14	110	306	2	97	188
--------------KEEGFTGLEAAIVLIAFVVVAAVFSYVVLGAGFFTTQKSQEVVYTSVEMASSSLEVIGDVYGL-NTTDPNNVDTIRATFGLSAGGSPVDFSTVQLVF---------------------------------------------------------------------------------------------------------------------------------------------------------------------------------------------------
>UniRef100_A0A1F8PEN9	102	0.333	2.591E-19	12	123	306	8	121	192
------------RQNQEGITGLETAIILIAFVIVASVFAYVVLSAGLFSSQKVKEAVNAGLSSTMSTIELKGDIVARMQAGEVT---QIYFNVGIPAAGYPVDFTPatgnnTHVVISYHDADTIIPSLN--------------------------------------------------------------------------------------------------------------------------------------------------------------------------------------
>UniRef100_A0A662Q2Y1	102	0.364	2.591E-19	11	115	306	2	108	199
-----------RKNSRKGLTGLETAIILIAFVIVAAAFAFAVLNLGFASTQKSGEVLRAGMEEATSSIELSGSVIASGAQDssGEYRIANITIYVKTAVGKMPVDMSNETLTIAYLDP----------------------------------------------------------------------------------------------------------------------------------------------------------------------------------------------
>UniRef100_A0A8G1A391	102	0.245	2.591E-19	14	123	306	5	110	202
--------------NEEGFTGLEAAIVLIAFVVVAAVFSYVMLGAGFFTSQKSQEVVHSSVAQASSSVEVVGNVIGLG--DGSNHVDYVDFTIATTAGGSAFDL--NNLVMTYWDQKHSSVITN--------------------------------------------------------------------------------------------------------------------------------------------------------------------------------------
>UniRef100_A0A7C5D0Z1	102	0.338	2.591E-19	4	112	306	2	118	206
----KLLRAISRLHRgERGMTGLETAIILIAFVTVAAVFGYAVLSAGLFSAERGKEVIFAGVEQAKTNLEVSGSVIGYANN-STQELTNILVTVKNAVAGNPIDMTPnwgdtlgqNKTVISF-------------------------------------------------------------------------------------------------------------------------------------------------------------------------------------------------
>UniRef100_UPI0005B2A08B	102	0.355	2.591E-19	14	110	306	8	111	209
--------------DERGFTGLEAAIVLVAFVVVAAVFSYVMLGAGFFTTQKSKQVVDTGVKQASSSLTLDGQYIYlnctsdaKGTTGSNGKVGEIYFYITQTAGGVSVDLNKTSLAI---------------------------------------------------------------------------------------------------------------------------------------------------------------------------------------------------
>UniRef100_A0A7C2CQ41	102	0.373	2.591E-19	6	128	306	2	119	213
------LRKLSKST--RGIVGIEAAIVLIAFIIIAAALSYVVINMGFYTTQKTKETMQTGLEESLTALQLDGVVTAKTNATS-SEILYLLIPVKLSAGKASVDLKNESIIVSVYLPN--STYLNIYQGA---------------------------------------------------------------------------------------------------------------------------------------------------------------------------------
>UniRef100_UPI0005B2E52A	102	0.300	2.591E-19	4	143	306	1	137	228
----KLVRK-GHRQSHRGVIGVESAIVMIAFVIVAAALAFVVLNMGFSTTQRAKTAIVSSLEESSSALEIAGKITASGDVSPTGKLNVTAVPVKLASGGSSVNLGNTTMAVKYF--SNTVEYDNIMSGVLSSGTYSNLTTAMTA------------------------------------------------------------------------------------------------------------------------------------------------------------------
>UniRef100_UPI00157C29FB	102	0.271	3.505E-19	6	118	306	0	110	192
------MAKSNRVTQsNEGFTGLEAAIVLIAFVVVAAVFSYVMLGAGFFTSQKSKEVVHTGVDQATSSIELAGDIIGVGD-PVTQNLTAVKITVQLTAGNNPVDI--NKTIISYRTTNTY-------------------------------------------------------------------------------------------------------------------------------------------------------------------------------------------
>UniRef100_A0A9E5DD04	102	0.271	3.505E-19	14	116	306	5	105	193
--------------NENAFTGLEAAIVLIAFIVVAAVFSYVILGAGFFTTQKSQEVVHTGVSQASSSIEIVGNVYGVNNTTTDGGLGFIKFAVANTAGGTPIDVTQ--MVVVYIDEN---------------------------------------------------------------------------------------------------------------------------------------------------------------------------------------------
>UniRef100_A0A7J4NWV1	102	0.289	3.505E-19	15	166	306	0	140	193
---------------RRGMTGLETAIILVAFVITAAAFSFVVLNMGFLTAQKSQTVISAGMEEASSSMLCDGEVVGRFDTTNDRLIE-MTFYVKLSAGKEAIDLNDDKLLITYANPRQ---SGILYSKTVTNGTSVTIT-QVQGDGDML-LEN-----GETFKVWAN-------------------------------------------------------------------------------------------------------------------------------------------
>UniRef100_A0A8J7RGZ1	102	0.323	3.505E-19	14	112	306	5	100	197
--------------NEEGFTGLEAAIVLIAFVVVAAVFSYVMLGAGFFTSQKSQEVVHTSVDTASASLEVRGDVIGRDNT-TNQKIDVIEFAVAQTAGGTPVDL--NSTVLTY-------------------------------------------------------------------------------------------------------------------------------------------------------------------------------------------------
>UniRef100_A0A1V4UGJ3	102	0.266	3.505E-19	6	200	306	0	191	198
------MKKFNK---EDAFTGLEAAIVLIAFVVVAAVFSYVVLGAGFFTTQKSQEVVHSGVTQASSNIVVKGEVYGIYNeTASADGISYIRFNVGLAAGGTPVDMNMTSMTFSTTNEAPYTAAIDDAAFNQSTTMPASgqwSINEIQTDGAY----DGTLQYGETFTIYFTPKNPLPSREAFLLEIQPEVGAALGIARTVPPSIT---------------------------------------------------------------------------------------------------------
>UniRef100_UPI0005B2E506	102	0.340	3.505E-19	15	111	306	6	105	202
---------------EEGFTGLEAAIVLIAFVVVAAVFSYVVLGAGFFTTQKAQEVVYTSVDQASSSVEILGQVYGYGNETGappYTKVDRIQFKVGLTAGGSPVDFSMTTLTFS--------------------------------------------------------------------------------------------------------------------------------------------------------------------------------------------------
>UniRef100_A0A0A7GFG9	102	0.349	3.505E-19	16	118	306	9	108	204
----------------KGFTGLEAAITLIAFITVAAVFSYVLLGAGFFSTQKGQEVVHTGVQQVSSSMEIVGSVIGYGNTTSNELKGTV-FTIQLTAGGQPIDLSK--TVITIVNPKDG-------------------------------------------------------------------------------------------------------------------------------------------------------------------------------------------
>UniRef100_A0A497ME16	102	0.354	3.505E-19	16	139	306	10	130	211
----------------RGTIGVETAIVMIAFVVVASAVAYVIINMGFYAAQKSKETIGRGVDSASSSLELDGSVVGKVDSTG-SYIEYLIIPVRLSVGKSQVDLDENATMVSVY--SGDFTLPDIYQGVDLTFDESTETD----------------------------------------------------------------------------------------------------------------------------------------------------------------------
>UniRef100_A0A256YWQ7	102	0.279	3.505E-19	11	128	306	2	115	214
-----------RRRFKRGITGIEAAIVMIAFVIVAAALAFVTLNMGMFTTQRTREVIHRGLGEASSALEVDGSITALTDSDSEVYV--VSIPIKLAPGREVVDLRNEKVTISLKLPD--VFFEDIHKGV---------------------------------------------------------------------------------------------------------------------------------------------------------------------------------
>UniRef100_A0A075MS76	102	0.312	3.505E-19	15	141	306	3	126	218
---------------RRGVTGVESAIVLIAFVIVAAAIAYVVLNSGFQTTEKAKSAITSGLSEASSGIEVAGAATGKGNvTNAVVAAYTI--PAKLAAGGSSIDIAPDKMIIRY--SSKAVSYDNIYSGIMSNTTFASMDDAI--------------------------------------------------------------------------------------------------------------------------------------------------------------------
>UniRef100_A0A370M055	102	0.337	3.505E-19	15	160	306	11	157	227
---------------HRGVIGVESAIVMIAFVIVAAALAFVVLNMGFSTTQRAKTAIIASLEEASSSLEIAGKVTGSGDvTASLMNVTAVPLKI--ASGGDSVNMNLQLTAVKYL--SNSIEYDNIYNGTLQTGSYVNLTNamqtAVTQSFLRSNPVNDTANPGQT-------------------------------------------------------------------------------------------------------------------------------------------------
>UniRef100_UPI0021FC1BC7	102	0.262	3.505E-19	6	158	306	2	163	239
------LQRKGTRHSHRGVIGVESAIVMIAFVIVAAALAFVVLNMGFTTSQKAKTTIISGLGESSSSMQVAGKVIGVGCTTsaggcsSTPYLNATAYPIKVTSGGDAVDLSAATTAVRYL--SNAIEYDDVYAGPITATEYRSLTDAldqadAESSSDFDDFNNAQPMTG---------------------------------------------------------------------------------------------------------------------------------------------------
>UniRef100_A0A947JEU6	102	0.318	3.505E-19	17	129	306	0	108	366
-----------------GIVGLEAAIVLIAFVIIAAAFSFMVVNQGLFATERGKTVIQEGLKQASTPLTMDGSTFVRTMEGGD-GVDVIVIPVR-AFGVKYVAMWKNETVVS--LKVGKSAWANVYGGVL--------------------------------------------------------------------------------------------------------------------------------------------------------------------------------
>UniRef100_A0A2V3JM81	101	0.264	4.741E-19	6	107	306	0	105	187
------MRLFNNKllKDERAFTGLEAAIVLTAFVVVAAVFSYVVLGAGFFTSEKSKEVIHTGVDQATSSAEVVGDIVGINDTtlDGVCDIDYINFTIELTAGNNPLDLSQAT------------------------------------------------------------------------------------------------------------------------------------------------------------------------------------------------------
>UniRef100_A0A0F8SJ26	101	0.326	4.741E-19	14	111	306	7	103	187
--------------DEKGFTGLEAAIVLVAFVVVAAVFSYVMLGAGFYTTQKSQEVVHTGVQQASSSVELSGDLIAKGNTTS-HEINNITMFLQLTSGGSSVDINKTLIVFS--------------------------------------------------------------------------------------------------------------------------------------------------------------------------------------------------
>UniRef100_A0A8T6PJS3	101	0.270	4.741E-19	14	120	306	7	117	188
--------------DESGQTALETAIILIAFVVVASVFAFTILSAGSESTEKGEEAIYSGLEGVQSSMAVKGSIIAQDSGGVAGEVDTVVFTVALVSGGDPVDVTDtsgsNKVVIGYRDDTQFIN-----------------------------------------------------------------------------------------------------------------------------------------------------------------------------------------
>UniRef100_L0HET7	101	0.339	4.741E-19	8	109	306	1	101	192
--------RSFEQNDE-GFTGLEAAIVLIAFVVVAAVFSYVVLGAGFFTTQKAQETVHTGVAQATSAVELSGPVMVQANTDSNS-VKNITFYLQLAAGGNAVDITKiGYTV----------------------------------------------------------------------------------------------------------------------------------------------------------------------------------------------------
>UniRef100_A0A9E7TJK1	101	0.327	4.741E-19	14	123	306	5	111	198
--------------NDEAFTGLEAAIVLIAFVVVAAVFSYVVLGAGFFTTQKSQEVVYTSVDQASSSIEIMGDVYGISET-TEKGIDTVRFTVGLTAGGSPVDFSDSTM--SFTTKTEVTSLGN--------------------------------------------------------------------------------------------------------------------------------------------------------------------------------------
>UniRef100_A7I805	101	0.301	4.741E-19	12	123	306	4	116	202
------------KHKDEGFTGLEAAIVLIAFVVVAAVFSYVVLGAGFFTTQKAQQTVHTSVEQSSSTLEIVGNVYgtnsAATGAPGDT-VKFINFSMALAPGGTPIDFSK--VVLVYSNETQVVTLTN--------------------------------------------------------------------------------------------------------------------------------------------------------------------------------------
>UniRef100_A0A933TKE6	101	0.323	4.741E-19	15	115	306	25	126	208
---------------EQGITGLETAIILIAFVVVAAVFAFVVLSTGLFSSERGKEAVYAGLAKTRGTMTLTGGVIASSD---GTRITQVTFSLTLAAGGDSVNLnaadPTNRTVISYIDK----------------------------------------------------------------------------------------------------------------------------------------------------------------------------------------------
>UniRef100_A0A256ZM54	101	0.346	4.741E-19	7	133	306	3	124	208
-------KTFRTRKARKGIVGIEAAIVLIAFVIVAAALAFVTLNMGFFTTQKSKEAMGSSLKEASSALEVDGSVLGQTSSNQLT---KVAIPLKLSSGKNPIDLSK--TIVTIRTPTKAVTLTNIVINTTTTES----------------------------------------------------------------------------------------------------------------------------------------------------------------------------
>UniRef100_A0A9E5CGK1	101	0.319	4.741E-19	13	108	306	2	98	222
-------------TRQRGITGLETAIILIAFVVVASVFAFTILSTGVFSSERARETILAGLQQTKSTLRPSGSMIAFrGYVGSTEAIFKFSLVVESIDGADPIDLTPPYT-----------------------------------------------------------------------------------------------------------------------------------------------------------------------------------------------------
>UniRef100_A0A7J3V405	101	0.350	4.741E-19	14	133	306	7	122	224
--------------NRKAVVGIEAAIVLIAFIIVAAALSYVVVNMGLFITQKTKDTMQEGVDESQSALQLDGIIVGKTN--GQRQVEWIILPVKLSVGKAALDLKKEALVVSMYLPN--ATLLNIYNGVYLNAT----------------------------------------------------------------------------------------------------------------------------------------------------------------------------
>UniRef100_A0A933TM72	101	0.329	6.413E-19	11	101	306	9	96	97
-----------KLREERGITGLETAIVLIAFVVVAAVFAFVVLSTGLFSSERGKETVYAGLAKTRGSMELTGGVIASSNTTELTA---ITFDLTLAAGGDQV------------------------------------------------------------------------------------------------------------------------------------------------------------------------------------------------------------
>UniRef100_A0A1F8MR97	101	0.291	6.413E-19	3	139	306	5	139	176
---KKLFK------NQQGITGIETAIILIAFVIVASVFAYVVLSAGLFSSQKAKEAIHSGLDEAQSTIEIKGNVYGRMEGGILTT---LYFTIATTTSGDMIDFTDTSstnstniVVISYSDAYQIIPTVNWTVEKLNTDTTDNMLD----------------------------------------------------------------------------------------------------------------------------------------------------------------------
>UniRef100_A0A8T6PJ36	101	0.279	6.413E-19	14	120	306	7	116	187
--------------DESGQTALETAIILIAFVVVASVFAFTILSAGSESTEKGEEAIYSGLEGVQSSMAVKGSTIAQDTEP-DGNVNSVVFTVALVSGGDPVDVTdtsgNNKVVIGYRDDTQFIN-----------------------------------------------------------------------------------------------------------------------------------------------------------------------------------------
>UniRef100_J1L391	101	0.256	6.413E-19	15	127	306	6	117	192
---------------EEAFTGLEAAIVLIAFVVVAAVFSYVMLGAGFFTSQKSQEVVHTSVDQASSSLEIHGDVYGLDSDDGD-NVDLIDFTITLTAGGSPVDVPKVAITFQNSTYAGVVTYDKTQNG----------------------------------------------------------------------------------------------------------------------------------------------------------------------------------
>UniRef100_A0A7C5LCS5	101	0.279	6.413E-19	11	164	306	8	139	193
-----------RRHRIKALTGLETAIILIAFVIVASAFSFAVLNLGLFTTQKTGEVMQAGLEETLASIETAGSVVAKSNS---THIREIVIYIKSSVGKGEVDVRAGKLVITYRDK-------------------STFNENIYPNNSTITTVYQVTGDGDTVLEY---------------------------------------------------------------------------------------------------------------------------------------------
>UniRef100_A0A1V4ZMW4	101	0.354	6.413E-19	18	111	306	8	103	195
------------------FTGLEAAIVLIAFVVVAAVFSYVVLGAGFFTTQKSQETVYKGVEQATSNIQMMGQVYGLssATNESLGGIEKIKFTIGLAPGAPSVDLTKLTIVYS--------------------------------------------------------------------------------------------------------------------------------------------------------------------------------------------------
>UniRef100_A0A497BTR9	101	0.350	6.413E-19	6	118	306	7	118	197
------IRRPN--EGQSGITGLETAIILIAFIMVASVFSYVILSAGLFSSQKAKEAVHTGLQKTRSSVDLKGNVLGWVQHGNITT---VYFTVVSIPGADAVDFTNTTgsrsLVISYSDKHTY-------------------------------------------------------------------------------------------------------------------------------------------------------------------------------------------
>UniRef100_UPI001AE43930	101	0.346	6.413E-19	15	111	306	6	103	199
---------------EEGFTGLEAAIVLIAFVVVAAVFSYVVLGAGFFTTQKAQQVVYSSVDQASSSVEVLGNVYGIGDDgDSSVNIDQIRFSVGLTAGGSPVDFSQTTIAFS--------------------------------------------------------------------------------------------------------------------------------------------------------------------------------------------------
>UniRef100_A0A2H5YIZ5	101	0.353	6.413E-19	15	119	306	10	122	201
---------------QRGITGLETAIILIAFVIVASVFAFVTLSTGLFSAERSKETIFAGLQKAQSNLELHGSVVLTGATDSDTDGDvdqgTLTFQLALAAGGSPISLDPAATnsrvVMNFTDRDGRV------------------------------------------------------------------------------------------------------------------------------------------------------------------------------------------
>UniRef100_A0A7C6DTX1	101	0.378	6.413E-19	0	131	306	0	122	215
MLLKKLFKG------RKGIVGVEAAIVLIAFLIIAAALSYVVINMGFYTTQKTKETMQTGLDESLTALQLDGVVTAKTN-KSSSHILYILVPVKLSAGRGSVDLGSSSVVVSVYLPN--ATLMNIYRGAKTT------------------------------------------------------------------------------------------------------------------------------------------------------------------------------
>UniRef100_I3XQZ4	101	0.393	6.413E-19	9	107	306	1	97	215
---------PGRRKGKKAIVGIEAAIVLIAFVIVAAALAFVVLNMGMFTTQKSKEVMNQALNEASSALEVDGSVMAYVNNNGKVAAIYIPLKISP--GQQAVDLSPDK------------------------------------------------------------------------------------------------------------------------------------------------------------------------------------------------------
>UniRef100_A0A7C4S677	101	0.304	6.413E-19	14	118	306	5	106	216
--------------DKKGFTGLEAAITLIAFITVAAVFSYILLGAGFFSTQKGQEVVHTGVQQVSSSVEIVGSVIGYGNT-SGRYLNGTTLTIQLAAGGQPIDL--NKTIITISSPVHG-------------------------------------------------------------------------------------------------------------------------------------------------------------------------------------------
>UniRef100_D2RE95	101	0.285	6.413E-19	14	118	306	5	106	217
--------------DRRGFTGLEAAITLIAFITVAAVFSYILLGAGFFSTQKGQEVVHTGVQQVSSSVEIIGSIIGYGNTTGG-YLNGTTLTIQLAAGGQPIDL--NKTIITVSSPKHG-------------------------------------------------------------------------------------------------------------------------------------------------------------------------------------------
>UniRef100_UPI002209B7E0	101	0.307	6.413E-19	6	140	306	2	139	237
------LQRKGTRHSHRGVIGVESAIVMIAFVIVAAALAFVVLNMGFTTSQKAKTTIISGLGESSSSMQVAGKVIGVGCTSSSNGCSTPYLnatayPIKITSGGDAVDLSAATTAVKYV--SNSIEYDDIYSGTVTDAEYRSLADA---------------------------------------------------------------------------------------------------------------------------------------------------------------------
>UniRef100_UPI0008363616	100	0.302	8.672E-19	14	122	306	6	113	190
--------------NEDAFTGLEAAIVLIAFIVVAAVFSYVVLGAGFFTTQKSQEVVHTGVAQASANMEVSGPVVLETNSTAHS-VYNVSFYLQLAAGGSPVDMKKVTYTVSTKDELKTYDYG---------------------------------------------------------------------------------------------------------------------------------------------------------------------------------------
>UniRef100_A0A0S8EEP7	100	0.327	8.672E-19	14	120	306	14	126	197
--------------KEEGITGLETAIILIAFVIVASVFAFVVLSTGLFSAERGKETVFAGLEKARGNLEVRGAlTVTDTDTDGDvDSSDQIDFNVALAAGGFPISLDPtaytNTVVINYIDQQARVA-----------------------------------------------------------------------------------------------------------------------------------------------------------------------------------------
>UniRef100_A0A832JYS6	100	0.293	8.672E-19	11	125	306	7	120	203
-----------KKAPNAGLTGLETAIILISFVIVAAAFSFAVLNLGLFTTQKSGEVVQAGLDEATSAIETVGSVIARSDlDGGTRKVSNVTVFFKVAVGKRPIDLRVGSLVVTYHDSRTSI--QNVY------------------------------------------------------------------------------------------------------------------------------------------------------------------------------------
>UniRef100_UPI000B354B33	100	0.345	8.672E-19	12	111	306	8	114	207
------------RRDEKGFTGLEAAIVLIAFVVVAAVFSYVMLGAGFYTTQKSKKVVDTGVKQASSSLTLDGQYIYldctsaaKGQTGSSGKVGQVYFYVTQTAGGSPVDLNMTSIAIT--------------------------------------------------------------------------------------------------------------------------------------------------------------------------------------------------
>UniRef100_A0A117MET0	100	0.264	8.672E-19	14	115	306	5	104	211
--------------NDNAFTGLEAAIVLIAFVVVAAVFSYVVLGAGFFTTQKSQEVVHTGTDQASSSMEVMGNVYGIATTAGAANLAYVKFTVGNTAGGTALDVTK--MVVSYADE----------------------------------------------------------------------------------------------------------------------------------------------------------------------------------------------
>UniRef100_A0A842SSJ4	100	0.324	8.672E-19	14	123	306	27	136	220
--------------DRRGMTGLETAIILVAFVITAAAFAFVVLNMGFLTAQKSQTVISAGMQEASSSLQADGDIIGIMDT-TNKNMTSCEFYIRLSQGKEPVDINESKLIVTYANPYQhGVVYSD--------------------------------------------------------------------------------------------------------------------------------------------------------------------------------------
>UniRef100_S2EVR4	100	0.304	8.672E-19	6	143	306	2	135	230
------LQRKGTRHSHRGVIGVESAIVMIAFVIVAAALAFVVLNMGFSTTQKAKTSIISSLEEASSSMQVAGKVIAGGDV-GNAWIHTVGIPIKIASGGDIVNLSNSTMAVKYVSND--INYDDIYVGA-MNGEYKSLSSAAAA------------------------------------------------------------------------------------------------------------------------------------------------------------------
>UniRef100_A0A8K1DBU7	100	0.337	8.672E-19	11	165	306	5	157	231
-----------KRRTRRGVMGIEAAIVMIAFVIVAAALAFVVLNMGFSTTQKAKTAIISSYTEASSALEIAGTVTGIGNVGAGVLNATI-IPLQVASGGDSVSLNPNQTSISYY--SNTVRYDNIYanKCVLTSTTYNNVTgalNQAVLNG----CINAAPITGATTVGAP--------------------------------------------------------------------------------------------------------------------------------------------
>UniRef100_A0A972TQS0	100	0.290	8.672E-19	3	120	306	2	140	259
---KRLMNKINR--YQEGITGLETAIILIAFVVVAAVFAYTVLSAGLFATQKSSESVYSGLESAQSTMELKGGVIAYSsgslaqtgqttdlinrNTDGEsllaatgTVVTRIQFTVANVLGGEPIDLSAPYTASQGGDPPDAIT-----------------------------------------------------------------------------------------------------------------------------------------------------------------------------------------
>UniRef100_UPI0021014795	100	0.353	1.173E-18	12	124	306	3	114	186
------------KRKEDGFTGLEAAIVLIAFIVVAAVFSYVMLGAGFFTTQKSQETVYHAVGQSATNLEVSGPVVLLSNSAG-TAYDWANFTLIMAAGGSPVDMSKVVYSISTKDQLKELAYSDV-------------------------------------------------------------------------------------------------------------------------------------------------------------------------------------
>UniRef100_A0A0F8N500	100	0.302	1.173E-18	12	116	306	5	111	191
------------KKDENAFTGLEAAIVLTAFVVVAAVFSYVVLGAGFFTSDTAKETIHTGVKQATSSVELCGDVVAKGTSGANVT--QILVTLQLTAGGTPVDiglnSSANKMVISYQDSA---------------------------------------------------------------------------------------------------------------------------------------------------------------------------------------------
>UniRef100_A0A7V2W1X7	100	0.344	1.173E-18	6	123	306	0	121	192
------MREFFRkiRHKQEGITGLETAIILIAFVIVASVFAYVVLSAGLFSSQKAKEAVNAGVRSTMATIELKGNVVAKMES---SVVTELYFNVGIPAAGSPVDFTPttnstNTVVISYFDADHMIPSVN--------------------------------------------------------------------------------------------------------------------------------------------------------------------------------------
>UniRef100_A0A8T4DDP2	100	0.345	1.173E-18	4	113	306	1	107	194
----KATKRDSIRKDKRAFTGLEAAIVLTAFVVVAAVFSYVVLNAGFFTTQEAKSTVHTGITQATSSVELAGDVVGRGNV-GNTKLDSVEYAVRLTAGQNPVNL--NDTIISYT------------------------------------------------------------------------------------------------------------------------------------------------------------------------------------------------
>UniRef100_A0A832WRR4	100	0.301	1.173E-18	6	111	306	0	101	195
------MKKFNK---EDAFTGLEAAIVLIAFVVVAAVFSYVVLGAGFFTTQKSQEVVHSGVTQAASNLVVKGEVYGIKNTTADT-VEYIRFDVGLAAGGLPIDMNRTAMVYS--------------------------------------------------------------------------------------------------------------------------------------------------------------------------------------------------
>UniRef100_A0A7L4PTP5	100	0.323	1.173E-18	10	108	306	2	99	197
----------NMMRNDEAFTGLEAAIVLIAFVVVAAVFSYVVLGAGFFTTQKSQEVVYTGVSQASSSIEILGDVYGLKNATA-TDIDRIRFTVGLSAGGTAIDFTKVTM-----------------------------------------------------------------------------------------------------------------------------------------------------------------------------------------------------
>UniRef100_A0A1V4ZMV8	100	0.326	1.173E-18	18	115	306	8	106	198
------------------FTGLEAAIVLIAFVVVAAVFSYVVLGAGFFTTQKSQETVYKGVEQATSNIQMIGQVYGMSNassNSSLQGIERIKFTLGLAPGAPSVDLTK--LVVVYSNE----------------------------------------------------------------------------------------------------------------------------------------------------------------------------------------------
>UniRef100_A0A832Z140	100	0.284	1.173E-18	6	165	306	0	166	201
------MGNHNIFKDKKGFTGLEAAIVLIAFVTVAAIFSYVMLGAGFFTAQKGKQSVDTGVKQASSALELDGQYIYlvAGQTGSNGNVKEIYFYVTLTAGGTPVDL--NNTVLTIRWKDDYV---QIKYGEKYNDTYplwdyecvvGDNDNLVEINEKYKITINVTAIKGvYTNVDYP--------------------------------------------------------------------------------------------------------------------------------------------
>UniRef100_A0A7C3BQ05	100	0.339	1.173E-18	14	117	306	7	118	201
--------------RQRGITGLETAIVLIAFVMVASVFAYVVLSAGLYSSQKAKEAIHQGLEETRGSVELRGSVLARMELDLLSDTYfatEVILCVATVSGGEAVDLTdtsggDNKVTISYHDEYQ--------------------------------------------------------------------------------------------------------------------------------------------------------------------------------------------
>UniRef100_A7I804	100	0.256	1.173E-18	14	123	306	8	118	206
--------------DDEGFTGLEAAIVLIAFVVVAAAFSYVVLGAGFFTTQKAQQTVHTSVEQSSSTLEIVGNVYGTnsgATGASGDTINFVNFSMALAPGGTPIDFSK--VVLIYSNETQVVTLIN--------------------------------------------------------------------------------------------------------------------------------------------------------------------------------------
>UniRef100_A0A7Z9IRE8	100	0.353	1.173E-18	10	124	306	9	123	210
----------NLYSDRKGITGLETAIILIAFIVVAAVFAFTVMTTGLFSSEKAKTTAQAGIAEASSTFAPKGAVIAAANGAGN-AVETITFQITTASGSTGTSIAKAKIALIYSDDNQRdSSSANI-------------------------------------------------------------------------------------------------------------------------------------------------------------------------------------
>UniRef100_A0A7C0Z6S6	100	0.264	1.173E-18	6	143	306	0	135	212
------MRRVERRRGSRGIVGLEAAIVLIAFVIIAAAFSFMVVNQGLFATERGKTVIQEGLKQASTPLTVDGSIFVKTDSTGD-KITDFVIPLR-AFGVKYVAMWKNETVVT--LKIGSKAYADIYQGVDEDYDPtgKTLDELVTA------------------------------------------------------------------------------------------------------------------------------------------------------------------
>UniRef100_A0A075MT50	100	0.311	1.173E-18	6	158	306	0	149	225
------MKKSKQRQKlRRGVIGIESAIVLIAFVMVAAALSFVILNMGFSTTQKAKTTIASGLDEASSAMEITGGVTGHGNVTQNRLTYY-AVPIKVSPGGQSVNVETGNTAIRYYSKN--LVFESTYRGILTNGTYSNSTAAIVAAKN-AGMINQLPWAG---------------------------------------------------------------------------------------------------------------------------------------------------
>UniRef100_A0A842MPH3	100	0.342	1.586E-18	0	145	306	0	138	161
MSAKKLFK------NKKGIVGVEAAIVLIAFIIIAAALSYVVVNMGFYTTQKTKETMQSGLDESLSALQLDGVVIAK--TDANSEIQYVVTPVKLSAGKADVDLGNESVVVSVYLSD--ATLLNIYEGansTTTTDLDTLLADSTNFNG----------------------------------------------------------------------------------------------------------------------------------------------------------------
>UniRef100_A0A7J9RLD3	100	0.299	1.586E-18	14	137	306	3	124	183
--------------DRRGFTGLEAAIVLTAFIVVAAVFSYMAIGAGFFTTEKAKEVVHTGVERATSSAELVGAVIG---RGDGRVIQNISFTLQLTAGQHPLDL--DRSVISFTNEtiyNASVNWTREKLLDDDGGNPDNL------------------------------------------------------------------------------------------------------------------------------------------------------------------------
>UniRef100_A0A8T7F8U8	100	0.298	1.586E-18	11	120	306	3	113	185
-----------NMKNERGQSALETAIILIAFVVVASVFAFAILSSGSKSTEKGQSAINAGLEGVQSSMTVKGTVIAEGTAG---NVDDVVFTLALVSGGDPVDLTatagNNTVVIGYRDEAQLVN-----------------------------------------------------------------------------------------------------------------------------------------------------------------------------------------
>UniRef100_A0A314ZSS3	100	0.267	1.586E-18	5	116	306	0	106	186
-----MLNKFNN--NDKAFTGLEAAIVLIAFVVVAAVFSYVMLGAGFYTTQKSQEVVHTGVQQASSSVELTGDIIAEGDTTAK-ELSNVTLFLQLTAGGSPVDI--NKTLIVYSDAN---------------------------------------------------------------------------------------------------------------------------------------------------------------------------------------------
>UniRef100_UPI0007806A61	100	0.302	1.586E-18	15	110	306	7	101	192
---------------EEGFTGLEAAIVLIAFVVVAAVFSYVVLSAGFFATQESQEAVYTSVKMASSSLEVIGDVYGL-DSDDDNDIEAIRFTLGLSAGGTPVDFSTVQMVF---------------------------------------------------------------------------------------------------------------------------------------------------------------------------------------------------
>UniRef100_A0A1V4ZN60	100	0.340	1.586E-18	18	111	306	8	107	197
------------------FTGLEAAIVLIAFVVVAAVFSYVVLGAGFFTTQKSQETVYKGVEQATSNIQMMGQVYgmggsnAVDNNGTAAGIEKVKFTIGLAPGAPSVDLSKLTIVYS--------------------------------------------------------------------------------------------------------------------------------------------------------------------------------------------------
>UniRef100_A0A7J4NWQ6	100	0.306	1.586E-18	14	124	306	5	114	197
--------------DRRGMTGLETAIILVAFVITAAAFSFVVLNMGFLTAQKSQTVIASGMEEASSSMQCDGDLIA-SCDTTNHIVNSAKFYVRLSEGKSTIDTGNTKMVVTYTNKRGTAVIYNV-------------------------------------------------------------------------------------------------------------------------------------------------------------------------------------
>UniRef100_A0A7V2W3D2	100	0.354	1.586E-18	14	117	306	10	116	198
--------------NQKGITGIETAIILIAFVIVASVFAYVVLSAGLFSTQKAKEAIHAGLEEAQCTIEVKGNIYGR-MTGGI--LQEVYFTVGTTTGGDSIDFTDTSgnntnlVVISYSDAHQ--------------------------------------------------------------------------------------------------------------------------------------------------------------------------------------------
>UniRef100_A0A0Q1AMG9	100	0.300	1.586E-18	15	147	306	7	121	198
---------------EDAFTGLEAAIVLIAFVVVAAVFSYVVLGAGFFTTQKSQEVVYTGVAQASSSMEILGDVYGLKNATSG-DIDRIRFSVGLTAGGSAIDFSRVTLTWSDAD--------NVY---------ILAANSTYCDGQY--------------------------------------------------------------------------------------------------------------------------------------------------------------
>UniRef100_A0A8J7QFG0	100	0.291	1.586E-18	16	197	306	1	175	202
----------------RGMTGIETAIILIAFVIAASVFAFAVLNMGLISTQRAQEAVGAGLAQASSSLQLEALVCEA--DISTLKVQNITILVKLAPGQSPVDFDEGRLTVSY--KSNYTYIAEVYDST--HGSFVDAYNPDYAfSGEYCTVMVIQGDTdevleaGETFAIMLN--LASDAINAELGAYE------LFLVDVIPS------------------------------------------------------------------------------------------------------------
>UniRef100_Q9YAN8	100	0.373	1.586E-18	14	128	306	2	111	203
--------------RRRGIVGIEAAIVLIAFVIVAAALAFVALNMGLFTTQKSKEVMQRGLEEATSALEVDGSVIANVTSGS---VDAIAIPIKVSPGREGVDMSVDKTTVRVMLPSKF--YENAYCGV---------------------------------------------------------------------------------------------------------------------------------------------------------------------------------
>UniRef100_O29207	100	0.345	1.586E-18	12	111	306	8	114	207
------------RRDEKGFTGLEAAIVLIAFVVVAAVFSYVMLGAGFYTTQKSKKVVDTGVKQASSSLTLDGQYIYLnctsaanGQTGSSGKVGQVYFYVTQTAGGSPVDLNMTSIAIT--------------------------------------------------------------------------------------------------------------------------------------------------------------------------------------------------
>UniRef100_A0A7C3XKX8	100	0.306	1.586E-18	14	157	306	6	146	212
--------------NKKGMTGIETAIILIAFVIAASVFAFAVLNMGLISTQRAQEAVGAGLAQASSSLQLESLVCEASGNP--MKVDNITILVKLAPGQAPVDFNQSRLTISY--KNNYTYVAEVY--DLTHGHFETSYDKDYSFGSddiYSTIMVIQGNT----------------------------------------------------------------------------------------------------------------------------------------------------
>UniRef100_A0A920PWB5	100	0.269	1.586E-18	6	129	306	5	128	214
------FKRTFSRfcRDRSGITGLETAIVLIAFVVVAAVFAFTVLTTGLFTSEKAKETALAGVATTSSSMTIKGNIIAQASTGATPVVEVIRVKLATATGVEQVLFDPEQILVTYLDENNVEQLA--YPGTT--------------------------------------------------------------------------------------------------------------------------------------------------------------------------------
>UniRef100_A0A933HJV8	100	0.279	1.586E-18	14	106	306	10	100	216
--------------DERGVTALETAIILIAFVVVAAVFAFTILSTGTFMTERSKEAAFSGLAQVRGSVELKGSVIAFSSAGAE--VDGVSFTLANVAGGQPIDFTPP-------------------------------------------------------------------------------------------------------------------------------------------------------------------------------------------------------
>UniRef100_I0A1Q5	100	0.456	1.586E-18	13	126	306	1	109	224
-------------GKKRGIVGIEAAIVLIAFVIVAAALAFVALNMGLFTTQKAKETISQGLGEASTALEVDGYVVGISN---GTTVNTVSIPIRTSAGVSSVDLAPSRTSIDAIVGNQ--SFENIYK-----------------------------------------------------------------------------------------------------------------------------------------------------------------------------------
>UniRef100_A0A7J3SK81	100	0.424	1.586E-18	11	154	306	6	134	232
-----------KGKKKRGIVGIEAAIVLIAFVIVAAALAFVALNMGLFTTQKSKEVIGKGLGEASTALEVDGSALGISNS---THIVEVSVPIKTSAGVSAVDLSPSRTSIGVI--VGGTSFENIY------------NNILYYNGtdQYLYYANGT-------------------------------------------------------------------------------------------------------------------------------------------------------
>UniRef100_A0A9E5Z7J7	100	0.330	1.586E-18	14	122	306	17	123	285
--------------DQRGITGLETAIVLIAFVVVAAVFAFAVITTGLFSSEKAAQSASAGLGEASTTLTPKGGVVARAN-PALSSLSTVQFKMTNS-GSDAVGLDPNSTLLTYSDTGNLVTLA---------------------------------------------------------------------------------------------------------------------------------------------------------------------------------------
>UniRef100_A0A7C2N8H8	99	0.363	2.144E-18	12	103	306	9	107	109
------------RRDEKGFTGLEAAIVLIAFVVVAAVFSYVMLGAGFYTTQKSKQVVDTGVKQASSSLTLDGQYIYLdaaeehgGKTGSNGEVSVISFYVTQTAGGSPVDL----------------------------------------------------------------------------------------------------------------------------------------------------------------------------------------------------------
>UniRef100_A0A7K4HMF1	99	0.287	2.144E-18	12	112	306	4	101	192
------------RKNDEAFTGLEAAIVLIAFVVVAAVFSYVMLGAGFFTSQKSQEVVHTSVVQASSSMEIRGDVYGLKNS-TTGDISAIQFTVALTAGGSPVDI--NKTVLTY-------------------------------------------------------------------------------------------------------------------------------------------------------------------------------------------------
>UniRef100_A0A1F8MBB9	99	0.325	2.144E-18	5	123	306	0	122	193
-----MWKKFVKRlkDRQEGITGLETAIILIAFVIVASVFAYVVLSAGLFSSQKTKEAMNAGLQSTMSVVEIKGNVIAK-MEGGIVT--HIYFCVGIPAAGSPVDFNPTSentsiLIISYSDYENLVPSMN--------------------------------------------------------------------------------------------------------------------------------------------------------------------------------------
>UniRef100_A0A832S1I5	99	0.295	2.144E-18	14	111	306	7	103	195
--------------NENGFTGLEAAIVLVAFVVVAAVFSYVMLGAGFYTTQKSQEVVHTGVQQASSSVELSGDLIAKGDI-TNNKIDNVTLFLQLTSGGSSVDMNKTLIVFS--------------------------------------------------------------------------------------------------------------------------------------------------------------------------------------------------
>UniRef100_A0A0F8BU14	99	0.250	2.144E-18	12	119	306	8	119	197
------------RKDEKAFTGLESAIVLTAFVVVAAVFSYVVLGAGFTTSDTAKKTIDEGVKQTTSSVELAGDVIAKGTTGAKPSVDNITVTLQLTAGQSPVDIGTNNasglMIVSYTDNSTYV------------------------------------------------------------------------------------------------------------------------------------------------------------------------------------------
>UniRef100_A0A7L4PU21	99	0.336	2.144E-18	14	105	306	6	96	198
--------------KDEAFTGLEAAIVLIAFVVVAAVFSYVVLGAGFFTTQKSQEVVYTGVSQASSSMEILGDVYGI-DEDNDDAIEDIQFTVGLSAGGSSIDFTK--------------------------------------------------------------------------------------------------------------------------------------------------------------------------------------------------------
>UniRef100_A0A3R9EPZ6	99	0.345	2.144E-18	5	114	306	0	104	199
-----MYKQFSK--NDKAFTGLEAAIVLIAFVVVAAVFSYVMLGAGFYTTQKSQEVVHTGVQQASSSLVSSGDVIVRA-STSDGNASEIYFYLANTAGGSDVDL--NKTLITYTD-----------------------------------------------------------------------------------------------------------------------------------------------------------------------------------------------
>UniRef100_A0A6A8AH88	99	0.304	2.144E-18	12	131	306	8	130	199
------------RKDKRAFTGLEAAIVLTAFVVVAAVFSYVVLNAGFFTTQTAKSTIHTGIKHATSSVELAGDIIgYGTNETAAGQLGNVTFYVRLTAGQNPVDL--NETVMSYTVEAGHVlmtkNWTHCENGTMPT------------------------------------------------------------------------------------------------------------------------------------------------------------------------------
>UniRef100_A0A972TQQ4	99	0.327	2.144E-18	13	118	306	11	122	203
-------------GSQKGITGLETAIILIAFVVVAAVFAYTVLSAGLFATGKSSETVYSGLEATQSTMQLSGPVYAY-DTDDNDYVDKIEFVVKVVQGGEAMDFtagtpatSANKVVIAYSGSQEY-------------------------------------------------------------------------------------------------------------------------------------------------------------------------------------------
>UniRef100_A0A3N5XTF4	99	0.330	2.144E-18	14	120	306	14	126	205
--------------EEKGMTGLETAIILIAFVTVAAVFSYAVLSAGLFSAERGKETIYAGLQEAKSNLEVSGSVLGK--STDKINVDTILFTVKNAIAGTPIDMgecdgttaATNKCVISLTTSADYLN-----------------------------------------------------------------------------------------------------------------------------------------------------------------------------------------
>UniRef100_A0A8T4Y8W0	99	0.318	2.144E-18	14	129	306	6	117	207
--------------NKRGIVGIEAAIVLIAFIIIAAALSYVVINMGFYTTQKTKETMQGGLDESLTALQLDGIVTAKTDSSG--HIEYLAIPVKLSAGRAAIDLGENAVVVSVYLQN--ATLMNVYQGAT--------------------------------------------------------------------------------------------------------------------------------------------------------------------------------
>UniRef100_A0A7C3P2H6	99	0.272	2.144E-18	3	114	306	11	129	208
---RNLIRKANR--DERGVTGLETAIILIAFVVVATVFAFIVLTTGIFSAERGKETVFAGLQKARGTMEVRGGVVVNATTitagpPEVATAGTIQFSVATTAGGEPVPLDPtstsNRTVIAYRD-----------------------------------------------------------------------------------------------------------------------------------------------------------------------------------------------
>UniRef100_A0A832S8C2	99	0.313	2.144E-18	14	112	306	6	102	213
--------------NEDAFTGLEAAIVLIAFVVVAAVFSYVMLGAGFFATQQAQQVVHTGSEQASSSLEIIGNVYGYNNGTSTTDLDYLVFTVGNTAGGTPIDITQ--MLVTY-------------------------------------------------------------------------------------------------------------------------------------------------------------------------------------------------
>UniRef100_A0A7C2Z2B5	99	0.351	2.144E-18	13	144	306	1	143	224
-------------GKKRGIVGIEAAIVLIAFVIVAAALAFVALNMGLFTTQKAKETISQGLGEASTALEVDGYVVGISD---GTTVNTVSIPIRTSAGVSSVDLAPSRTsidaivgnqsfeniykVIFYVYPNGTLAYAN--NGTLTNLTTDFSTHNLTAD-----------------------------------------------------------------------------------------------------------------------------------------------------------------
>UniRef100_A0A812FA53	99	0.333	2.144E-18	15	143	306	10	135	225
---------------HRGVIGVESAIVMIAFVIVAAALAFVVLNMGFSTTQRAKTAIVSSLEESSSALEIAGKVTGSGHVTGG-KLNVTAVPVKLASGGSSVNLNSGTLAIKYY--SNTVQYDNIYAGILTNGIYTNLTSAMTA------------------------------------------------------------------------------------------------------------------------------------------------------------------
>UniRef100_A0A9D2X6H6	99	0.310	2.144E-18	12	137	306	8	137	233
------------RHSHRGVIGVESAIVMIAFVIVAAALAFVVLNMGFTTSQKAKTTIIAGLEESSSSMQVAGKVIGVGCTtaAGGCASSPVLnataFPIKITSGGDEVDLGASTTAVKYI--SNSIQYDDIYSGPITGGEYRSL------------------------------------------------------------------------------------------------------------------------------------------------------------------------
>UniRef100_A0A3G1B224	99	0.364	2.144E-18	12	129	306	8	122	237
------------RQSHRGVIGVESAIVMIAFVIVAAALAFVVLNMGFSTTQKAKTTIASSLGEASSALEIAGKVTASGNTTS-AILEVVGVPLKIATGGESVNLAPGTAAVKYL--SNTVTYDNIYAGTL--------------------------------------------------------------------------------------------------------------------------------------------------------------------------------
>UniRef100_A0A0D5C2F3	99	0.264	2.144E-18	6	137	306	2	139	240
------LQRKGTRHSHRGVIGVESAIVMIAFVIVAAALAFVVLNMGFTTSQKAKTTIMAGLGESSSSMQIAGKVTAVGCTssssdttcATTPKINATAFPLRLTPGGDSIDLGTATTAVKYL--SNSVEYDDIYSGPITSEEHRTL------------------------------------------------------------------------------------------------------------------------------------------------------------------------
>UniRef100_A0A9D8B7X6	99	0.296	2.144E-18	15	108	306	12	129	256
---------------QKGITGLETAIILIAFVVVAAVFAYTVLSAGLFSTQKSQEAVYSGLKQTQSTLELRGGVIAYGSSGTgasvldsvdrsdgstpltsysstaPNFVTRVSFTVAGVLGGEPIDLSPPWT-----------------------------------------------------------------------------------------------------------------------------------------------------------------------------------------------------
>UniRef100_A0A7C5XNG5	99	0.306	2.144E-18	11	202	306	1	192	289
-----------RKPCRRGIVGIEAAIVLIAFVIVAAAFAFMVVNMGLTSTQRSKEAIQQGLKEASCPLTLDGSILLKSATP--NNVSTIIIPLK-TLGVKYVPMWTNETVVSI-KIGTRVTLANIYSGINHTIDPSGMTFDSILNllpGAYVLSEPIKIEGGAGRLKTPiIPGSVTIYVNDTTIIQDKDGDGRLYNVTETPSEIGSI-------------------------------------------------------------------------------------------------------
>UniRef100_A0A1F8QBM5	99	0.315	2.899E-18	12	139	306	8	137	192
------------RRDQEGITGLETAIILIAFVIVASVFAYVVLSAGLFSSQKAKEAVNAGVQSTMATIEIRGNIVAKMESG---VVREIYFCVGIPHAGSGVDFTPTSanvspVVISYVDANNLIPSVNWTLEKLSTINSDNLLD----------------------------------------------------------------------------------------------------------------------------------------------------------------------
>UniRef100_UPI002101788E	99	0.260	2.899E-18	12	122	306	8	120	195
------------KKDEKAFTGLESAIVLTAFVVVAAVFSYVVLGAGFTTSDTAKKTIDEGVKQTTSSVELCGDVIAKG--TGSTDIDYILVTLQLTAGQAPVDigasSTAGLMVVSYTDNATYVNST---------------------------------------------------------------------------------------------------------------------------------------------------------------------------------------
>UniRef100_A0A0F8E637	99	0.306	2.899E-18	14	111	306	7	101	196
--------------DEKGFTGLEAAIVLVAFVVVAAVFSYVMLGAGFYTTQKSQEVVHTGVQQASSSVELSGDVIAKGD---GTELKNITMFLQLTSGGSAVDMGQTLIVFT--------------------------------------------------------------------------------------------------------------------------------------------------------------------------------------------------
>UniRef100_A0A662JS97	99	0.338	2.899E-18	14	144	306	3	136	197
--------------KKKGVTGIQTAIIMIAFIVVASVLAFAVLNMGLSATQRAQEVGTRGLRQAASALQLHGSVIgydkdYDNEEPGNRTIDLIEICVKLAPGNEPIDVGLGKLTISYT--NTRLHVANIYDGTNATIKWVTFIDYPAPD-----------------------------------------------------------------------------------------------------------------------------------------------------------------
>UniRef100_A0A9E4WP13	99	0.295	2.899E-18	4	114	306	5	116	197
----KRLRRSAR--NEQGITGLETAIILIAFVVVATIFAFVVLTTGVFSSERAKETVFAGLEKARGSMEIRGGIVVTA-TGATLAVNEIQFAVATTAGGESVPLNPtaasNRTVLAYRD-----------------------------------------------------------------------------------------------------------------------------------------------------------------------------------------------
>UniRef100_A0A497GP54	99	0.338	2.899E-18	14	144	306	3	136	197
--------------KKKGVTGIQTAIIMIAFIVVASVLAFAVLNMGLSATQRAQEVGTRGLRQAASALQLHGSVIgydkdYDNEEPGNRTIDLIEICVKLAPGNEPIDVGLGKLTISYT--NTRLHVANIYDGTNATIKWVTFIDYPAPD-----------------------------------------------------------------------------------------------------------------------------------------------------------------
>UniRef100_A0A1V4TRF6	99	0.245	2.899E-18	2	119	306	11	127	201
--TADIFTSPQKRPVDEAFTGLEAAIVLIAFVVVAAVFSYVVLGAGFYTTQKTQESVYKSVEQATSNIQMSGQVYG-VDSGATGTVNTVQFGIGLAPGAPPVDLTKMIIVVTQPDNNNQV------------------------------------------------------------------------------------------------------------------------------------------------------------------------------------------
>UniRef100_A0A662PVR1	99	0.330	2.899E-18	15	115	306	9	111	202
---------------RRGLTGLETAIILIAFVIVAAAFAFAVLNLGFASTQKSGEVLRAGMEEATSSIELSGSVIANGaqDSGGEYRISNITIYVKTAVGKRPIDMRNETLTVAYFDP----------------------------------------------------------------------------------------------------------------------------------------------------------------------------------------------
>UniRef100_A0A7J2HFX1	99	0.330	2.899E-18	15	115	306	9	111	202
---------------RRGLTGLETAIILIAFVIVAAAFAFAVLNLGFASTQKSGEVLRAGMEEATSSIELSGSVIANGaqDSGGEYRISNITIYVKTAVGKRPIDMRNETLTVAYFDP----------------------------------------------------------------------------------------------------------------------------------------------------------------------------------------------
>UniRef100_A0A1V4U1B4	99	0.296	2.899E-18	14	148	306	6	136	202
--------------KDDAFTGLEAAIVLIAFVVVAAVFSYVVLGAGFFTTQKSQEVVHSGVTQAASNIVIKGEVYGIANSGS-TGIEYIQFDVGLAAGGVPVDINRTTMTFS---TVNIAPYTLVHQYSDDNLNSTEDANLTISDGQWL-------------------------------------------------------------------------------------------------------------------------------------------------------------
>UniRef100_A0A3N5XU11	99	0.351	2.899E-18	14	104	306	14	102	204
--------------NEKGMTGLETAIILIAFVTVASVFSYAVLSAGLFSAEQGKETIYAGLQEASSNLKVNGSIIAKSTDD--TNVSTVIFTLSTTPSGQPIDMT---------------------------------------------------------------------------------------------------------------------------------------------------------------------------------------------------------
>UniRef100_J1AQE5	99	0.267	2.899E-18	6	112	306	0	111	204
------MRKFGKSDE--AFTGLEAAIVLIAFVVVAAVFSYVMLGAGFFTSQKSQEVVHTSVDQASSSLEVRGDVYgmdngnmtkAKDNVEANQKIDTLQFNVALTSGGSPVDI--NKTVLTY-------------------------------------------------------------------------------------------------------------------------------------------------------------------------------------------------
>UniRef100_UPI00064F8CF8	99	0.329	2.899E-18	15	111	306	6	101	206
---------------EEGFTGLEAAIVLIAFVVVAAVFSYVVLGAGFFTTQKAQETVYSSVDMASSSIEVLGDIYGWGDNES-TAIDGVQFVVGLTAGGSSVDFAQTTLVFT--------------------------------------------------------------------------------------------------------------------------------------------------------------------------------------------------
>UniRef100_UPI001E2B000E	99	0.289	2.899E-18	14	120	306	7	109	219
--------------DEKGFTGLEAAIVLVAFVVVAAVFSYVMLGAGFYTTQKSQEVVHTGVTQASSSIAPSGDIIVKGAAAS--KASQITFYVTNTAGGTAVDL--DKTILTYTDDDDFVT-----------------------------------------------------------------------------------------------------------------------------------------------------------------------------------------
>UniRef100_A0A2V3JM72	99	0.288	2.899E-18	0	105	306	0	110	224
MNILKFLGKFKDfGKDEKAFTGLEAAIVLTAFVVVAAVFSYVVLGAGFFTSEKSKEVIHTGMDQATSSVELAGDVIGHKNTsatsDGTNRLGAVTVYIQLTAGNNPVDLSK--------------------------------------------------------------------------------------------------------------------------------------------------------------------------------------------------------
>UniRef100_A0A7D5R929	99	0.307	2.899E-18	4	146	306	1	140	228
----KLVRREHSR-SHRGVIGVESAIVMIAFVIVAAALAFVVLNMGFSTTQRAKTAIVSSLEESSSALEIAGKVTASGDVSPTGKINVTSIPVKVASGGSSVNLGNTTMAVKYF--SGSVEYDNIMTGILSTGTYANLTVAMQAAAQ---------------------------------------------------------------------------------------------------------------------------------------------------------------
>UniRef100_S2E554	99	0.333	2.899E-18	6	140	306	2	140	236
------LQRKGTRHSHRGVIGVESAIVMIAFVIVAAALAFVVLNMGFSTTQKAKTTILSGLAESSSSLEVSGKITGVGCTTSGTcattpVLNATAIPIKITSGGDSVELSAATTTVSYV--SNSIQYTDIYAGPLaATTEYRSLSDA---------------------------------------------------------------------------------------------------------------------------------------------------------------------
>UniRef100_A0A370LSL9	99	0.328	2.899E-18	15	137	306	11	136	240
---------------HRGVIGVESAIVMIAFVIVAAALAFVVLNMGFSTTQKAKTTIISGLSEASSSLEVAGKVMGIACTTaakgcSTPYLNATGIPLRIASGGDAVNLEESYTQVKYL--SNSIEYDDIYIGAVTTATASSL------------------------------------------------------------------------------------------------------------------------------------------------------------------------
>UniRef100_A0A7C4HL49	98	0.434	3.918E-18	16	107	306	4	93	102
----------------KGIVGIEAAIVLIAFVIVAAALAFVVLNMGMFTTQKSKEVMNQALNEASSALEVDGSVMAYVNDTGFVRAIYIPLKISP--GQQAVDLSNDK------------------------------------------------------------------------------------------------------------------------------------------------------------------------------------------------------
>UniRef100_A0A5N9GUX9	98	0.339	3.918E-18	10	121	306	7	116	157
----------NALKDQKGITGLETAIVLIAFVVVAAVFAFTVITTGLFSSEKAAETATAGLGEVSTSLTPKGSALASGNH-GNDSVSIVWFKLANS-GAQAVGLPAARTLVTYSDTSNLVTL----------------------------------------------------------------------------------------------------------------------------------------------------------------------------------------
>UniRef100_A0A7J3VTM9	98	0.333	3.918E-18	12	125	306	7	115	191
------------RKTKKGLTGLETAIILIAFVIVASAFSFAVLNLGLFTTQKTGEVMQAGLEETLASIETAGAVVAKSSSGSIT---EIVVYIKSSVGKGEVDVRAGKLVITYRDK--GTFKENIY------------------------------------------------------------------------------------------------------------------------------------------------------------------------------------
>UniRef100_A0A101ITV7	98	0.336	3.918E-18	14	111	306	1	96	191
--------------NEDAFTGLEAAIVLIAFVVVAAVFSYVVLGAGFFTTQKSQEVVHTGVGQASSALEVSGPVIVQA--KDTTALKTVSFYLQLAAGGTSVDMSKVTYTVS--------------------------------------------------------------------------------------------------------------------------------------------------------------------------------------------------
>UniRef100_A3CU45	98	0.274	3.918E-18	14	115	306	5	104	192
--------------NDNAFTGLEAAIVLIAFIVVAAVFSYVVLGAGFFTTQKSQEVVHTGVSQASSSMEIVGYVYGLQDSASLSTLGSITFVVANTAGGTAIDVKQ--MVVTYVDE----------------------------------------------------------------------------------------------------------------------------------------------------------------------------------------------
>UniRef100_A0A7J4PLT0	98	0.242	3.918E-18	0	128	306	0	132	198
MKFNKLFGRFGK--DEKAFTGLESAIVLTAFIVVAAVFSYVVLGAGFSTSDTAKATVDEGIKQATSSIELAGDVIAVEGSTENT-VSNLLVTIQLTAGQAPVDIgasdTEGMLVISYMDNstyNASVPWTPTYIGA---------------------------------------------------------------------------------------------------------------------------------------------------------------------------------
>UniRef100_A0A7J3MVS0	98	0.308	3.918E-18	6	125	306	0	114	198
------MNKTYKNNSKKGLTGLETAIILISFVIVAAAFSFAVLNLGLFTTQKSGEVLQAGLEEATSAIETVGGVIAQS---SGDTVSNVTVYFKVSVGKRPIDMRVGQLVISYHDS--RASIPNVY------------------------------------------------------------------------------------------------------------------------------------------------------------------------------------
>UniRef100_H1Z4D6	98	0.344	3.918E-18	18	110	306	10	101	204
------------------FTGLEAAIVLIAFVVVAAVFSYVVLGAGFFTTQKSQEVVYSSVDMASSSMEVLGDVYG-HNPDSKESISAIEFVVGLTAGGSPVDLSKTTMVF---------------------------------------------------------------------------------------------------------------------------------------------------------------------------------------------------
>UniRef100_A0A0H1R320	98	0.309	3.918E-18	18	114	306	10	103	212
------------------FTGLEAAIVLIAFIVVAAVFSYVVLGAGFFTTQKSQEVVHTGVQQASSSMEVIGNVYGVATTASE-NLAYVQFTVGNTAGGTALDVSK--MVVSYLD-----------------------------------------------------------------------------------------------------------------------------------------------------------------------------------------------
>UniRef100_A0A7J2TGU5	98	0.336	3.918E-18	16	128	306	8	116	224
----------------RGIVGIEAAIVLIAFIIIAAALSYVVINMGFYTTQKTRDAMASGLEESLNALQLDGAVTAKTDENG--HIEWVVFPVKLSAGRAAMDLKNATLTLTVYLPN--ATLLNIYRGV---------------------------------------------------------------------------------------------------------------------------------------------------------------------------------
>UniRef100_A0A7C2SFN1	98	0.363	3.918E-18	16	113	306	13	111	224
----------------KAIVGIESAIVLIAFVVVAAALAFVVLNMGFFTTQRSKETIGSGLAQASSSIEIDGTVLANVTISGNSgNVTCLLIPIRLSAGQKPVDLTPGKSIISVW------------------------------------------------------------------------------------------------------------------------------------------------------------------------------------------------
>UniRef100_A0A060HIQ3	98	0.307	3.918E-18	6	158	306	0	148	224
------MKSKQRQKFRRGVIGIESAIVLIAFVMVAAALSFVILNMGFSTTQKAKTTISSGLDEASSAMEITGGVTGHGNVTQNRLTYY-AVPIKVSPGGQSVNIETENTAIRYYSKN--LVLESTYKGILSNGTYSNSTAAIVAAKN-AGMINQLPWAG---------------------------------------------------------------------------------------------------------------------------------------------------
>UniRef100_A0A497M8F2	98	0.338	3.918E-18	11	134	306	1	122	230
-----------RRSGRKGIVGIEAAIVMIAFVIVASAFAFMVVNMGLTSTQRSKEAIQQGLKEASCPLTLDGSLLLKSDETYPNNVSAIIIPLK-TLGVKYVPMWTNETVVSI-KIGTKVALANIYAGINHTVDP---------------------------------------------------------------------------------------------------------------------------------------------------------------------------
>UniRef100_A0A7C4NFX3	98	0.320	5.296E-18	14	147	306	8	136	172
--------------NKRAIVGVEAAIVLIAFIIIAAALSYVVINMGFYTTQKTKETMQTGLEESTTALQLDGVVIGKTDSNGE--IQFLIIPVKLSTGKSAIDLNTSAVVVSVYLPSN--TLLNIYKGANKTDE-IDLDTILSDNENF--------------------------------------------------------------------------------------------------------------------------------------------------------------
>UniRef100_A0A1V4ZSN0	98	0.285	5.296E-18	12	116	306	3	104	181
------------KSDDSGFTGLEAAIVLIAFVVVAAVFSYVVLGAGFFTTQKSQETVYKGVEQATSNIQMIGGIYGI---KSGTGIGTLELTLGLAPGAPAMDLTKLKIIVTQPDQN---------------------------------------------------------------------------------------------------------------------------------------------------------------------------------------------
>UniRef100_UPI001082D8AA	98	0.323	5.296E-18	14	115	306	7	105	186
--------------DDKAFTGLEAAIVLIAFVVVAAVFSYVMLGAGFYTTQKSQEVVHTGVAQASSSVAVAGDVIIKG-HTSDGSATELIFYVTNTAGGSAVDLSKSM--LTYTDS----------------------------------------------------------------------------------------------------------------------------------------------------------------------------------------------
>UniRef100_A0A3N5NJ53	98	0.398	5.296E-18	9	111	306	2	103	187
---------YTRHRSSDGFTGLEAAIVLIAFIVVASVFAYVILGAGFFTTQKAQETVYKSVEQASTNVQLVGNVYGI-QSDGSTGINEIRFSIQLTAGSPSVDLSRMQVVFS--------------------------------------------------------------------------------------------------------------------------------------------------------------------------------------------------
>UniRef100_A0A832SA93	98	0.306	5.296E-18	14	124	306	6	114	192
--------------NEEGFTGLEAAIVLIAFVVVAAVFSYVMLGAGFFATGEAQRTVHTGVGQATSNLEVSGPVIVKATNTTNLG--EIAFFLQLAAGGAPVDMDKVTFTVSTADKMEIFTYENV-------------------------------------------------------------------------------------------------------------------------------------------------------------------------------------
>UniRef100_UPI0007825FF7	98	0.291	5.296E-18	8	110	306	1	102	193
--------RCNSTPPDEGFTGLEAAIVLIAFVVTAAVFSYVVLGAGYFTTQKSQEVVYTSVDMASSSMQVIGDVYAWS-TDGGSTADAIRFTLGLAAGGSPVDFNTVQAVF---------------------------------------------------------------------------------------------------------------------------------------------------------------------------------------------------
>UniRef100_A0A1V4U745	98	0.311	5.296E-18	6	111	306	0	100	193
------MKKFNK---EDAFTGLEAAIVLIAFVVVAAVFSYVVLGAGFFTTQKSQEVVHSGVTQAASNIVVKGEVYGVTN--ATDKVNFLRFDVGLAAGGVPVDMSRSTLILS--------------------------------------------------------------------------------------------------------------------------------------------------------------------------------------------------
>UniRef100_D2RE96	98	0.333	5.296E-18	12	114	306	6	110	210
------------RKDRKGFTGLEAAIVLIAFVTVAAIFSYVMLGAGFYTAQKGKQSVDTGVKQASSALEMDGQYIYLVaeETGSDGNVSEIFFYVTLTAGGTPVDLNKTVLAIRWKD-----------------------------------------------------------------------------------------------------------------------------------------------------------------------------------------------
>UniRef100_A0A2E3BQN7	98	0.353	5.296E-18	10	124	306	9	123	210
----------NLYSDRKGITGLETAIILIAFIVVAAVFAFTVMTTGLFSTEKAKTTAQAGIAEASSTFAPKGAVIAAAN-GAKNAVESITFQITTASGSTGTSIAKSKIALIYSDDNQRdSTSANI-------------------------------------------------------------------------------------------------------------------------------------------------------------------------------------
>UniRef100_A0A9E7TLL4	98	0.309	5.296E-18	17	111	306	9	105	213
-----------------GFTGLEAAIVLIAFVVVAAVFSYVVLGAGFFTTQKSQEVVYSSVDMASSSMEVLGDVYGISADTSTTnkRINAVQFILGLTAGGTPVDLAKTTLVFQ--------------------------------------------------------------------------------------------------------------------------------------------------------------------------------------------------
>UniRef100_A0A7C3BQ34	98	0.243	5.296E-18	15	116	306	11	129	221
---------------QRGITGLETAIILIAFVVVAAVFAYTVLSAGLFSTQKSQEAVHSGLDETRSTIEMRGNVVaYKGDAVIDSTVGKVEICVANAvASGETIDITPPYvtaggallasgwdnqTLITYIDKN---------------------------------------------------------------------------------------------------------------------------------------------------------------------------------------------
>UniRef100_A0A0E3RLF4	98	0.296	5.296E-18	14	114	306	7	112	230
--------------NEKGFTGLEAAIVLIAFVVVAAVFSYVMLGAGFYTTQKSQEVVHTGVAQASSSIAPSGDIIVKGADADPLgaagaggAASQITFYVTNTAGGTDVDM--DKTIISYTD-----------------------------------------------------------------------------------------------------------------------------------------------------------------------------------------------
>UniRef100_S2EPE1	98	0.312	5.296E-18	13	134	306	7	132	237
-------------HSHRGVIGVESAIVMIAFVIVAAALAFVVLNMGFSTTQKVKTITTSSLEEASSAMEISGTVYGIGCTssasgcDATQKINATIIPIKIAAGGNLVNFAPDITAISFFTKD--VEYTNIYAGTITTDEY---------------------------------------------------------------------------------------------------------------------------------------------------------------------------
>UniRef100_A0A7D5R6E6	98	0.297	5.296E-18	6	138	306	2	140	239
------LQRKGTRHSHRGVIGVESAIVMIAFVIVAAALAFVVLNMGFTTTQKAKTTIISGLDEASSSMQIAGKVTGVGCTssssetacATTSKLNATSFPIKVTSGGDSVDLSLATTAVKYL--SNSVEYDDIYSGPITAAEHRSLT-----------------------------------------------------------------------------------------------------------------------------------------------------------------------
>UniRef100_A0A972TQR9	98	0.387	5.296E-18	14	109	306	9	106	376
--------------DERGITGLETAIIIIAFIVVASVFAYTVLSAGLFSAQKADETVHSGVSQAQATSELRGSVLaYKGTANSDDCITKISFTVGNAlLDGKAIDLTPPYYV----------------------------------------------------------------------------------------------------------------------------------------------------------------------------------------------------
>UniRef100_A0A0N8W776	98	0.318	7.157E-18	14	104	306	6	95	140
--------------REDAFTGLEAAIVLIAFVAVATVFSFVVLGAGFFTTQKSQDVVYGGVSQASSSMEIVGDVFGLKN-GTTSEIDRIRFTVALTVGGLPVDCS---------------------------------------------------------------------------------------------------------------------------------------------------------------------------------------------------------
>UniRef100_A0A063ZE50	98	0.284	7.157E-18	14	115	306	5	103	183
--------------NDNAFTGLEAAIVLIAFIVVAAVFSYVVLGAGFFTTQKSQEVVHTGVQQASSSMEIVGYVYGTGN-AGKTALSNITFVVGNTAGGTALDVEQ--MIVTYVDE----------------------------------------------------------------------------------------------------------------------------------------------------------------------------------------------
>UniRef100_Q0W837	98	0.248	7.157E-18	8	133	306	1	117	191
--------KSNRRKFQKndaAFTGLEAAIVLIAFVVVAAVFSYVMLGAGFFTSQKSKEVVHTGVDQATSSIEMAGDVVGIGASGNLT---GLMMTLQITAGNNPVDI--NKTIISYRT-------ANVYNESVFDGT----------------------------------------------------------------------------------------------------------------------------------------------------------------------------
>UniRef100_UPI000E5A25AA	98	0.297	7.157E-18	14	122	306	9	116	191
--------------DESGQTALETAIILIAFVVVASVFAFTILSAGSSSTEKGEAAIYSGLENVQSSMAVKGAVIANSASD---KVTKVVFTVALASGGDAIDLGDGTssVVISYRDDDESITAA---------------------------------------------------------------------------------------------------------------------------------------------------------------------------------------
>UniRef100_A0A2H5YLQ6	98	0.345	7.157E-18	15	120	306	10	118	192
---------------QEGITGLETAIILIAFVIVASVFAFVVLSTGLFSAERGKETVFAGLNKAQANLELHGSVVVTA-SGSPLVPDEITFSLALAAGGTAVNIDPSATtnsvVMNYIDQNARVS-----------------------------------------------------------------------------------------------------------------------------------------------------------------------------------------
>UniRef100_A0A957HIF8	98	0.271	7.157E-18	10	120	306	9	119	192
----------NMYKDEQGVSALETAIILIAFVVVAAIFAFTILSAGTTATEQSKEAIYAGLSEVRSSLELRGAVVAQTD---GSEVTDVIFSVANAAGGESIDLTapvSNTLIIDYRDSAQRSA-----------------------------------------------------------------------------------------------------------------------------------------------------------------------------------------
>UniRef100_UPI001AE98939	98	0.290	7.157E-18	12	111	306	4	101	193
------------RKNEDAFTGLEAAIVLIAFVVVAAVFSYVVLGAGFFTTQKSQEVVHSGVTQAASNIVVKGEVYGISTTPGE--VNKLRFDVGLAAGGLPVDIARSTLVMS--------------------------------------------------------------------------------------------------------------------------------------------------------------------------------------------------
>UniRef100_A0A0S8EH59	98	0.330	7.157E-18	14	116	306	14	122	197
--------------KEEGITGLETAIILIAFVIVASVFAFVVLSTGLFSSERGKEAVFAGLEKARGNLEVRGAltVTDTDTNGTIDSSDQIDFNVALAAGGFPISLDPtaytNTVVVNYIDQQ---------------------------------------------------------------------------------------------------------------------------------------------------------------------------------------------
>UniRef100_A0A0E3P0H8	98	0.268	7.157E-18	0	114	306	0	115	198
MKFNKLFGRFGK--DEKAFTGLESAIVLTAFIVVAAVFSYVVLGAGFSTSDTAKATVDEGIKQATSSIELAGDVIGVEGSTDNT-LDNLLVTIQLTAGQAPVDIGENSTddmlVVSYWD-----------------------------------------------------------------------------------------------------------------------------------------------------------------------------------------------
>UniRef100_A0A0F8F8K9	98	0.281	7.157E-18	12	116	306	8	117	200
------------RKDEKAFTGLESAIVLTAFVVVAAVFSYVVLGAGFTTSDTAKKTIDEGVKQTTSSVELAGDVIAKGTpNATNPTINYLIVTLQLTAGQSPVDignnSSSGMMVISYSDSA---------------------------------------------------------------------------------------------------------------------------------------------------------------------------------------------
>UniRef100_A0A7J3SZP9	98	0.298	7.157E-18	14	164	306	9	146	212
--------------QKRGIVGIEAAIVLIAFVVIAAAMAYVVVNMGFYSAQTAKSTIDKGIQEATSALTLDGFLTGKTNS-SNPAVTYLAIPLKLAVGQEQVDMAANTVVVAVQGNN--YSLANIYGG-VATSTNVSLANLMSS---------VTGAPNATCFIY---------------------------------------------------------------------------------------------------------------------------------------------
>UniRef100_A0A497N1E6	98	0.357	7.157E-18	13	138	306	10	132	213
-------------GDRRGTIGVEAAIVMIAFVVVASAVAYVIINMGFYAAQKSKETIGRGVDSASSSLELEGTVVGKV-SDEGTCLQYIIIPVRLSVGKSQVELSGDATMVTVYSND--FTLPDIYDGVSTPSDPTDLT-----------------------------------------------------------------------------------------------------------------------------------------------------------------------
>UniRef100_A0A800JR14	98	0.304	7.157E-18	17	141	306	18	133	219
-----------------GITGLETAIVLIAFVVVAAVFAFTVLTTGLFTSEKAKETALAGVATTSSSLTVKGNVIAQSEND---VVNVIRLKLATATGVERVEFIPDNMIITYLDDVNVGQL--VYPGA----TPGRLNGDV--------------------------------------------------------------------------------------------------------------------------------------------------------------------
>UniRef100_A0A9D3B6F3	98	0.328	7.157E-18	15	137	306	11	136	240
---------------HRGVIGVESAIVMIAFVIVAAALAFVVLNMGFSTTQKAKTTIISGLSEASSSLEVAGKVMGIACTEtaqgcSTPYLNATGIPLRIASGGDAVNLEESYTQVKYL--SNSIEYDDIYIGAITTATASSL------------------------------------------------------------------------------------------------------------------------------------------------------------------------
>UniRef100_A0A2N0KKB2	98	0.339	7.157E-18	14	122	306	17	123	283
--------------NQRGITGLETAIVLIAFVVVAAVFAFAVITTGLFSSEKAAESASAGLGEASTTLTPKGAVVARAN-PALSSLSTVQFKMTNS-GSAPVGLDPLSTLLTYTDTGNLVTLT---------------------------------------------------------------------------------------------------------------------------------------------------------------------------------------
>UniRef100_A0A661THA4	98	0.338	7.157E-18	11	134	306	1	122	299
-----------RRSGRKGIVGIEAAIVMIAFVIVASAFAFMVVNMGLTSTQRSKEAIQQGLKEASCPLTLDGSLLLKSDPTQPNNIETIIIPLK-TLGVKYVPMWTNETVVSI-KIGTKVSVANIYAGINHTINP---------------------------------------------------------------------------------------------------------------------------------------------------------------------------
>UniRef100_A0A832VT80	97	0.258	9.672E-18	12	119	306	8	117	165
------------RKDEKAFTGLESAIVLTAFVVVAAVFSYVVLGAGFTTSDTAKKTIDEGVRQTTSSIELAGDVIAKG--TSGSTVNTIIVTLQLTAGQSPVDIGadsdAGMMVVSYSDSETYV------------------------------------------------------------------------------------------------------------------------------------------------------------------------------------------
>UniRef100_A0A7J3M3P2	97	0.321	9.672E-18	20	106	306	0	85	184
--------------------GLEAAIVLIAFVTVAAVFSYILLGAGFFATQKSQEVVHTGVKQATSSMELVGSVVAKGD-KSNNKITNVTFTLQLAAGGQPIDLNKT-------------------------------------------------------------------------------------------------------------------------------------------------------------------------------------------------------
>UniRef100_A0A7T9CDP1	97	0.271	9.672E-18	14	116	306	6	105	192
--------------NEEAFTGLEAAIVLIAFVVVAAVFSYVVLGAGFFTTEKSQEVVHAGVSSAATNIVVKGNVYGLAD-DSTKGVDTIQFDVGLASGGLPVDMNKVAMI--YSDAN---------------------------------------------------------------------------------------------------------------------------------------------------------------------------------------------
>UniRef100_UPI001E350B8B	97	0.293	9.672E-18	12	116	306	8	113	196
------------RKDEKAFTGLESAIVLTAFVVVAAVFSYVILGAGFTTSDTAKSTIDEGVKQTTSSVGLAGDVIAKSN---ENKVNEIILTLQLTAGQSPmdigVDSSEGMMVVSYSDSA---------------------------------------------------------------------------------------------------------------------------------------------------------------------------------------------
>UniRef100_A0A0E3Q4H9	97	0.235	9.672E-18	12	127	306	8	130	201
------------RKDDKAFTGLESAIVLTAFVVVAAVFSYVVLGAGFTTSDTAKKTIDEGVKQTTSSVELAGDVVAKESTATPNTVDTILVTLQLTAGQSPVDigtsSTDGMLVVSYADSSIYspvVAWSSLFIG----------------------------------------------------------------------------------------------------------------------------------------------------------------------------------
>UniRef100_A0A842QTC3	97	0.357	9.672E-18	11	115	306	1	109	203
-----------KLSKRNGMTGLETAIILVAFVITAAAFAFVVLNMGFLTAEKAQSVISSGMSEASSALLVDSGVIGqFGNTGGDQAdvdLSKLTFYIKLSQGHEPVDLDDSKLVATYTNP----------------------------------------------------------------------------------------------------------------------------------------------------------------------------------------------
>UniRef100_A0A0E3LVS3	97	0.292	9.672E-18	14	111	306	7	105	204
--------------DEKGFTGLEAAIVLVAFVVVAAVFSYVMLGAGFYTTQKSQEVVHTGVQQASSSVELSGDLIATGDlTAGSECLDTVTLCLQPTAGGSSIDLATTLITVS--------------------------------------------------------------------------------------------------------------------------------------------------------------------------------------------------
>UniRef100_A0A2D9ZSR4	97	0.339	9.672E-18	10	118	306	9	116	210
----------NLYSDRKGITGLETAIILIAFIVVAAVFAFTVMTTGLFSSEKAKTTAQAGIAEASSTFAPKGAVIASANGAGN-AVETITFQITTASGSTGTSIARAKIALIYSDDNQR-------------------------------------------------------------------------------------------------------------------------------------------------------------------------------------------
>UniRef100_A0A812EV08	97	0.340	9.672E-18	14	154	306	7	142	235
--------------NRRGVAGLEAAIVIVVLVIVAAALAFVVLNMGFSTTQKAKTTIVASLGEASSSLEVSGMVVGSGDV-STGELEVVGIPIKIATGGESVNLSPTTAAVKYL--SNTVTYDNIYAGT-LTDDGDGNSDSGTA-GEWLSLAAAT-------------------------------------------------------------------------------------------------------------------------------------------------------
>UniRef100_UPI000B0AC0D7	97	0.258	1.307E-17	12	116	306	8	123	129
------------RKDDKAFTGLESAIVLTAFVVVAAVFSYVVLGAGFTTSDTAKKTIEEGVKQTTSSVELAGDVIAKgtpivttdvngTTTTTGGTVDKILVTLQLTAGQSPVDIGPGMLVVSYADSA---------------------------------------------------------------------------------------------------------------------------------------------------------------------------------------------
>UniRef100_A0A063Z812	97	0.282	1.307E-17	14	137	306	6	130	186
--------------NEDAFTGLEAAIVLIAFIVVAAVFSYVVLGAGFFTTQKSQEVVHTGVAQASSNMEVSGPVVIAGKDNG---VQNITFYLQLAAGGSPIDMNKTTYAVatksaiqSYTNSTVTMAW---YKNGTTAANPNNL------------------------------------------------------------------------------------------------------------------------------------------------------------------------
>UniRef100_A0A8J7W8Z0	97	0.303	1.307E-17	6	117	306	0	105	188
------MKRNRKEQREEAFTGLEAAIVLIAFIVVAAVFSYVMLGAGFFTTQKSQETVYSAIGQAATNMEVSGPVILQTNDTGFVK--WANFTLILAAGGLPVDV----NRVTYTLSTQ--------------------------------------------------------------------------------------------------------------------------------------------------------------------------------------------
>UniRef100_X1J9F3	97	0.308	1.307E-17	10	115	306	6	110	190
----------NLHRGQRGMTGLETAIILIAFVTVASVLAYSVLSAGIFSAERGKETVYKGLEQAQSTMEIAGSVLGISDNGTpPTTLETVQFNVQLTIPNAKLD--TNAVVCNYWDN----------------------------------------------------------------------------------------------------------------------------------------------------------------------------------------------
>UniRef100_UPI0021017B07	97	0.316	1.307E-17	14	111	306	7	101	190
--------------DEKGFTGLEAAIVLVAFVVVAAVFSYVMLGAGFYTTQKSQEVVHTGVQQASSSVELSGDVVA---TGSANELKNVTLFLQLTSGGSSVDMNKTLIVFS--------------------------------------------------------------------------------------------------------------------------------------------------------------------------------------------------
>UniRef100_A0A916CRX4	97	0.290	1.307E-17	0	115	306	0	103	191
MNT-----KFNRmLKDESGITALETAIILIAFVVVAAIFAFTVLSTGTFLTERSKEAAYAGLQEVRGSMELKGSVVL------ETSGSQVVFNLATVAGGSSVDLSKVKM--TYRDS----------------------------------------------------------------------------------------------------------------------------------------------------------------------------------------------
>UniRef100_A0A0E3SCF1	97	0.258	1.307E-17	12	119	306	8	118	197
------------RKDEKAFTGLESAIVLTAFVVVAAVFSYVVLGAGFTTSDTAKKTIDEGVKQTTSSVELAGDVIAKG-TPATPSVDTIIVTLQLTAGQSPVDIgtdnTSGLMIVSYTDNSTYV------------------------------------------------------------------------------------------------------------------------------------------------------------------------------------------
>UniRef100_A0A1M4MK51	97	0.275	1.307E-17	14	122	306	2	107	200
--------------KEDAFTGLEAAVVLIAFIVVAAVFSYVVLGAGFFATQKSQEVVHTGVAQTSSSVEVVGDVIGMANVADKR-LESILFTVKLSPGSGAIDF--DNVVILYSDANNVKTLA---------------------------------------------------------------------------------------------------------------------------------------------------------------------------------------
>UniRef100_A0A1M4MJY4	97	0.329	1.307E-17	14	107	306	6	97	200
--------------NEDAFTGLEAAIVLIAFIVVAAVFSYVILGAGFFATQKSQEVVHTGVAQTSSTLELSGPVIAQA--SSTAYLGEVSFYLQLAAGGSPVDMTKVT------------------------------------------------------------------------------------------------------------------------------------------------------------------------------------------------------
>UniRef100_A0A832Z5K9	97	0.400	1.307E-17	16	110	306	5	98	202
----------------KGMVGIEAAIVLIAFVIVAAALAFVALNMGFFTTQKSKEVIARGLEEASSALEIDGAVIGKNNVTAK-KLIGVAIPLRLASGRSPVDIKRTSIEI---------------------------------------------------------------------------------------------------------------------------------------------------------------------------------------------------
>UniRef100_A0A832WQB2	97	0.296	1.307E-17	15	139	306	6	127	204
---------------EDAFTGLEAAIVLIAFVVVAAVFSYVVLGAGFFTTQTAQATVHTGVAQASSSLEIVGNVMGVAVAGTPTRLTYINTSVALTAGGTAMDLSQ--MVISYTDSSGARN-PNVATGANINTCGTTLTD----------------------------------------------------------------------------------------------------------------------------------------------------------------------
>UniRef100_A0A832TTF2	97	0.307	1.307E-17	15	118	306	6	105	205
---------------EDAFTGLEAAIVLIAFVVVAAVFSYVVLGAGFFTTQTAQATVHTGVAQASSSLEVVGNVMGISNAG--TKLSYVNMSVALTAGGTAMDL--NQMVISYNDNNGG-------------------------------------------------------------------------------------------------------------------------------------------------------------------------------------------
>UniRef100_A0A1D2WFQ7	97	0.258	1.307E-17	12	116	306	5	120	205
------------RKDDKAFTGLESAIVLTAFVVVAAVFSYVVLGAGFTTSDTAKKTIEEGVKQTTSSVELAGDVIAKgtpivttdvngTTTTTGGTVDKILVTLQLTAGQSPVDIGPGMLVVSYADSA---------------------------------------------------------------------------------------------------------------------------------------------------------------------------------------------
>UniRef100_A0A7C0XWJ7	97	0.344	1.307E-17	6	124	306	2	114	207
------LGKYLKRA-RRGIVGIEAAIVLIAFVIVAAALAFVVLNMGFFTTQKSKEAIGSGLQEASSALEVDGSVIG---NTSDGKLVAVAIPLKTSTGKNPIDLTK--TIVKVRTSDKVVVLNNV-------------------------------------------------------------------------------------------------------------------------------------------------------------------------------------
>UniRef100_UPI001FE11A4B	97	0.318	1.307E-17	3	111	306	1	110	211
---RKMTKIFNK---DEGFTGLEAAIVLIAFVVVAAVFSYVVLGAGFFTTQKAQEVVYSSVDMASSSMEVLGNVYGHGtivlANPSESNITALRFVVGLTAGGAPVDLANTNLVFS--------------------------------------------------------------------------------------------------------------------------------------------------------------------------------------------------
>UniRef100_A0A8T3ZMU9	97	0.372	1.307E-17	12	129	306	8	122	238
------------RQSHRGVIGVESAIVMIAFVIVAAALAFVVLNTGFSTTQKAKTTIVSSLGEASSSLEISGKVTGLGNV-SQAKLEVVAVPIKIASGGESVNLDPSTAAVKYI--SNTVEYDNIYAGTL--------------------------------------------------------------------------------------------------------------------------------------------------------------------------------
>UniRef100_A0A934HLM3	96	0.254	1.766E-17	14	117	306	9	113	148
--------------DENGQTALEAAIILIAFIVVASVFAFAILSSGSKSTEKGQQAINAGLEGVQSSMEVKGAIIAKANVAGD-EVETVVMTLSLVAGGEPIDMnvASRKVVIGYRDAEQ--------------------------------------------------------------------------------------------------------------------------------------------------------------------------------------------
>UniRef100_A0A139CZ89	96	0.299	1.766E-17	5	111	306	0	103	188
-----MWNKFNN--NDKAFTGLEAAIVLIAFVVVAAVFSYVMLGAGFYTTQKSQEVVHTGVQQASSSVELTGDIIAAGHTNNDTLKSS-TFFLQLTAGGSAVDLNKTLIVLS--------------------------------------------------------------------------------------------------------------------------------------------------------------------------------------------------
>UniRef100_A0A9D6X5P9	96	0.350	1.766E-17	0	114	306	0	102	189
MNTqfKRMLK------DESGITALETAIILIAFVVVAAIFAFTVLSTGTFLTERSKEAAYAGLQEVRGSLELKGSVV-LENTGTD-----VVFNVSPVAGGSSVDLSKLK--IMYRD-----------------------------------------------------------------------------------------------------------------------------------------------------------------------------------------------
>UniRef100_A0A0N8W878	96	0.314	1.766E-17	14	102	306	6	93	193
--------------NEDAFTGLEAAIVLIAFVVVAAVFSYVVLGAGFFTTQKSQEVVHSGVTQAASNIVVKGEVYGIANT-GMTAVERIRFDVGLAAGGLPVD-----------------------------------------------------------------------------------------------------------------------------------------------------------------------------------------------------------
>UniRef100_A0A2I0P6B4	96	0.306	1.766E-17	14	124	306	6	114	193
--------------NEDAFTGLEAAIVLIAFVVVAAVFSYVVLGAGFFTTGEAQRTVHTGVGQATSNLEVSGPVIVKASDTTNLGA--ISFFLQLAAGGTPVDMKKVTFTVSTTEKLETFTYANV-------------------------------------------------------------------------------------------------------------------------------------------------------------------------------------
>UniRef100_B8GEH1	96	0.287	1.766E-17	12	112	306	4	101	197
------------RRNEDAFTGLEAAIVLIAFVVVAAVFSYVVLGAGFFTTQKSQETVHTAVGQASSAIEIVGNVYGQADNAGD-DISSVVFSVGLAAGATPVDI--NKTVLTF-------------------------------------------------------------------------------------------------------------------------------------------------------------------------------------------------
>UniRef100_A0A2H5YIZ7	96	0.360	1.766E-17	15	119	306	14	124	197
---------------QRGITGLETAIILIAFVIVASVFAFVTLSTGLFSAERSKETIFSGLAKAQSNLELHGSVVltGVVLTGSDATDGSLTFQLALAAGGSPISLDPAATnsrvVMNFTDANSRV------------------------------------------------------------------------------------------------------------------------------------------------------------------------------------------
>UniRef100_A0A7C5RR52	96	0.308	1.766E-17	4	120	306	2	123	199
----KSIGRIFKRliREEKGVTGLETAIILIAFVIVASVFAFVVLSTGLFSAERGKETVFAGLQKAQANLELHGSVVVTA-SGNPLAPDNMVFSLGLAAGGRPVNLDPAATtnsvIMNYIDGDARVA-----------------------------------------------------------------------------------------------------------------------------------------------------------------------------------------
>UniRef100_A0A1V5A7Y5	96	0.271	1.766E-17	12	118	306	4	108	200
------------KINDRAFTGLEAAIVLIAFVVVAAVFSYVVLGAGFFTTQKAQETVYAGSQQATSSFEIVGMVYGIAADSTADYLDYCRFVVGNTAGGTSMDITQ--MAVTYVDEVNR-------------------------------------------------------------------------------------------------------------------------------------------------------------------------------------------
>UniRef100_A0A498GYR7	96	0.316	1.766E-17	14	111	306	6	101	201
--------------NEDAFTGLEAAIVLIAFVVVAAVFSYVVLGAGFFTTQKSQEVVHTGVDQASSSLELSGPVTVLA--SGTDTVEEVYFFLQVAAGGTALDMSKVTYTVS--------------------------------------------------------------------------------------------------------------------------------------------------------------------------------------------------
>UniRef100_UPI001AEA48E5	96	0.329	1.766E-17	15	111	306	7	100	202
---------------EEGFTGLEAAIVLIAFVVVAAVFSYVVLGAGFFTTQKAQQVVYSSVDMASSSLEVLGDVYG---NGTNSYIDGVRFVVGLTSGGSSVDFANTNLVFT--------------------------------------------------------------------------------------------------------------------------------------------------------------------------------------------------
>UniRef100_A0A1F5D0M8	96	0.355	1.766E-17	14	113	306	5	111	208
--------------KRRGMTGLETAIILVAFVITAAAFAFVILNMGSLTAEKAQSVIATGMAEASSSMLIDNGVVgYFGNTTtapvlqSNVYLYKVVFYIKLSQGHEPIDVSDNRLVATYT------------------------------------------------------------------------------------------------------------------------------------------------------------------------------------------------
>UniRef100_A0A2A3T677	96	0.346	1.766E-17	16	141	306	0	122	226
----------------RGVIGVESAIVMIAFVIVAAALAFVVLNMGFTTSQKAKTSIISSLGEASSSMQVAGKVIGAGDiTNGNLNV--TAFPIKIASGGNNVDLNAKTMAVKYV--SNSISYDNIYVGTLSTTEYKSLSSAV--------------------------------------------------------------------------------------------------------------------------------------------------------------------
>UniRef100_F3KJ38	96	0.297	1.766E-17	6	143	306	2	136	226
------LQRKGTRHSHRGVIGVESAIVMIAFVIVAAALAFVVLNMGFSTTQKTKQAIVSSTDEASSALEIAGKVIGSGHITAG-KLNATAIPIKIVSGGASINLNPQNAAIRYLSNN--VEHGNIYAGALPTGVYDTLSDAMQA------------------------------------------------------------------------------------------------------------------------------------------------------------------
>UniRef100_A0A7J3ZLR7	96	0.367	1.766E-17	14	129	306	7	118	234
--------------RKRGMIGIEAAIVMIAFVIVGAALAFVALNMGLFATQKTKEVITRGLGEASSALEIDGSVTAYTSDGSSVTI--VSFPIKVAPGRQAVDLNVDKTIIrAVLARN---AYENLYEAVL--------------------------------------------------------------------------------------------------------------------------------------------------------------------------------
>UniRef100_A0A5J4DUV7	96	0.315	1.766E-17	12	137	306	8	135	234
------------RHTHRGIIGIESAIVLIAFVIVAAALAFVVLNMGFSTTQKAKTTIVSTLSQAGSSLEVEGKVIGSSYIPGtgiPSGLNATSIPIKIAGGGDSINLDPNLTAIKYLSNQ--ITYDDIFAGTLISqGTFNSL------------------------------------------------------------------------------------------------------------------------------------------------------------------------
>UniRef100_A0A7J3Z8R4	96	0.349	1.766E-17	16	118	306	1	102	239
----------------KGIVGIEAAIVLIAFVVVAAALAFVVLNMGFYTTQRSKEVMGQGLAQASSALEIDGTVLAKVDKDNGNLVCAI-IPIRLSAGQKDVDLTPGKSDIAVWVINKG-------------------------------------------------------------------------------------------------------------------------------------------------------------------------------------------
>UniRef100_A0A7C5ZA14	96	0.293	1.766E-17	0	115	306	84	184	272
MNTK-------LHRNEQGITALETAIILIAFVVVAAIFAFTVLSTGTFLTERSKEASYAGLQEVRGSMELKGSVVL------ESTGDLIVLNLSNVAGGSSQDLSKVK--ITYRDS----------------------------------------------------------------------------------------------------------------------------------------------------------------------------------------------
>UniRef100_A0A7V3SCZ3	96	0.324	1.766E-17	15	120	306	11	114	378
---------------EKGITGLETAIIIIAFVVVAAVFAYTILSSGLFSSQKAEETVHSGVSQSQATSELRGSVLaYKGTANGDDCITKIQFTVGNAlVDGREIDLTPPY----YIDPNGSLT-----------------------------------------------------------------------------------------------------------------------------------------------------------------------------------------
>UniRef100_A0A916FWX0	96	0.272	2.385E-17	0	141	306	0	123	189
MNT-----KFNRmMKDESGITALETAIILIAFVVVAAIFAFTVLSTGTFLTERSKEAAYAGLQEVRGSMELKGSVVL------ENTGQEVVFNIATVAGGSSVDLSKVK--ITYRD--TGVNTDLSY----ATGTTSTAGNWV--------------------------------------------------------------------------------------------------------------------------------------------------------------------
>UniRef100_A0A0F8N510	96	0.250	2.385E-17	12	119	306	8	119	199
------------RKDEKAFTGLESAIVLTAFVVVAAVFSYVVLGAGFTTSDTAKKTIDEGVKQTTSSVELAGDVIAKGSITAPGAVENLTVTLQLTAGQSPVDIgatnTSGLMIVSYTDNATYV------------------------------------------------------------------------------------------------------------------------------------------------------------------------------------------
>UniRef100_A0A1E7GE44	96	0.303	2.385E-17	14	111	306	7	108	202
--------------NEKGFTGLEAAIVLIAFVVVAAVFSYVMLGAGFFTTQKSQEVVHTGVTQASSSVELSGNVISQGGIEGagtvLNEIDTVDMFMQLTSGGSEVDIGKTLIVVS--------------------------------------------------------------------------------------------------------------------------------------------------------------------------------------------------
>UniRef100_A0A498H0B1	96	0.254	2.385E-17	9	114	306	1	103	202
---------SFRMKNDEGFTGLEAAIVLIAFVVVAAVFSYVVLGAGFFTTQKSQEVVHTGVDQASSSMEIIGNTYGI-RSAAVQYLQYVKFTIGNTAGGTGLDISK--MTVSYSD-----------------------------------------------------------------------------------------------------------------------------------------------------------------------------------------------
>UniRef100_A0A0E3PR80	96	0.259	2.385E-17	12	115	306	21	128	212
------------RKDDKAFTGLESAIVLTAFVVVAAVFSYVVLGAGFTTSDTAKKTIDEGVKQTSSSVGLAGDVIAKGTPGATPTVDNITITLQLTAGQSPVdigaDSTTGMMVVAYSDS----------------------------------------------------------------------------------------------------------------------------------------------------------------------------------------------
>UniRef100_A0A523BFJ1	96	0.304	2.385E-17	11	138	306	1	126	226
-----------RKINKRGIVGIEAAIILIAFVIVATAFAFMVVNMGLTSTQRSKEAIEQGLKEATSPLTLDGTILLKSDQTNANNISNIIIPLK-TLGVKYVPMWENETVVSI-KIGTRVALANIYAGINHTIDPTTMT-----------------------------------------------------------------------------------------------------------------------------------------------------------------------
>UniRef100_UPI000C1E06CD	96	0.299	2.385E-17	12	156	306	8	151	228
------------RQSHRGVIGVESAIVMIAFVIVAAALAFVVLNMGFSTTQRAKTAIVASLDESSSAVEIAGKVTGAGDISPIGKLNVTAVPLKIASGGSSVNLGNTTMAVKYF--SQSVEYDNIMTGVLSSGTYENLTTASTAavNAGYIN-VNPITS-----------------------------------------------------------------------------------------------------------------------------------------------------
>UniRef100_A0A9D2X973	96	0.304	2.385E-17	6	127	306	2	127	233
------LQRKGTRHSHRGVIGVESAIVMIAFVIVAAALAFVVLNMGFTTSQKAKTTIIAGLEESGSSMQVAGKVTAVGCTTSaggcatTPVLNATAFPIKITSGGEAVDLGASTTAVKYL--SNTVEYDDIYSG----------------------------------------------------------------------------------------------------------------------------------------------------------------------------------
>UniRef100_A0A9D3B760	96	0.281	2.385E-17	6	134	306	2	134	239
------LQRKGTRHSHRGVIGVESAIVMIAFVIVAAALAFVVLNMGFTTSQKAKTTIIAGLEESSSSMKVSGSITAVGCIDSDSGCDNIKkinatnIPLKISESGNSVNFAQDVVSIRYIGP--SVQYDNIYLGPITADTF---------------------------------------------------------------------------------------------------------------------------------------------------------------------------
>UniRef100_A0A833DU43	96	0.333	3.222E-17	14	115	306	5	103	108
--------------NRKGFTGLEAAITLIAFITVAAVFSYILLGAGFFATQKGQEVVHTGVRQVSSSFEIIGTIVGYGNTTGN-NLNATTFTIQLAAGGQPIDLSK--TIITVTAP----------------------------------------------------------------------------------------------------------------------------------------------------------------------------------------------
>UniRef100_UPI00209CC306	96	0.311	3.222E-17	12	117	306	3	102	184
------------RRNEDAFTGLEAAIVLIAFIVVAAVFSYVMLGAGFFTTQKSQETVYSAIGQAGTNMEVSGPVILETNTDSQVKS--VAFTLILAAGGMPVDMK----RVTYTVSTQ--------------------------------------------------------------------------------------------------------------------------------------------------------------------------------------------
>UniRef100_A0A1V4Z168	96	0.302	3.222E-17	6	112	306	0	103	189
------MKRSAKgfKKNDAAFTGLEAAIVLIAFVVVAAVFSYVMLGAGFFTSQKSKEVVHTGVDQATSSVQLNGDVVGVGSGNNLTA---VKFMLSLTAGNNPVDI--NKTIISY-------------------------------------------------------------------------------------------------------------------------------------------------------------------------------------------------
>UniRef100_UPI00203455A5	96	0.283	3.222E-17	14	119	306	5	107	190
--------------NDNAFTGLEAAIVLIAFIVVAAVFSYVVLGAGFFTTQKSQEVVHTGVQQASSSMEIVGNVYGEGNTTSNV-LTSVRFIVANTAGGTSLDVHQ--MVVTYVDETHHV------------------------------------------------------------------------------------------------------------------------------------------------------------------------------------------
>UniRef100_A0A8T7H5Q4	96	0.294	3.222E-17	14	124	306	6	117	194
--------------NENAFTGLEAAIVLIAFVVVAAVFSYVVLGAGFFTTGEAQRTVHTGVGQATSNLEVSGPVIVKAGsVDNPTNLSSISFFLQLAAGGTPVDMNKVTFTVSTADELETFMYANV-------------------------------------------------------------------------------------------------------------------------------------------------------------------------------------
>UniRef100_E1RJJ4	96	0.317	3.222E-17	11	111	306	1	104	199
-----------KLNKEEAFTGLEAAIVLIAFVVVAAVFSYVVLGAGFFTTQKAQEVVYTSVDQASSSIEILGDVYGLNTTspvPTGPVIDAVRFTVGLTAGGSPVDFGQTTLTFS--------------------------------------------------------------------------------------------------------------------------------------------------------------------------------------------------
>UniRef100_A0A2I0PXH8	96	0.295	3.222E-17	18	122	306	9	111	200
------------------FTGLEAAIVLIAFVVVAAVFSYVVLGAGFFTSQTAQATVHTGVQQASSSMELVGNVYGLAPASGAANLTSMNVTVALTAGGTGMDLSQ--MVVSYRDNNGGYNSS---------------------------------------------------------------------------------------------------------------------------------------------------------------------------------------
>UniRef100_A0A0W8F1G7	96	0.280	3.222E-17	12	111	306	4	102	201
------------KKNEEAFTGLEAAIVLIAFVVVAAVFSFVVLGAGFFTTQKSHEVVYAGVGSAASNMVVKGDVYGIS-TTTPTEIIYIQFDVGLAAGGYPIDAAKLTMIYS--------------------------------------------------------------------------------------------------------------------------------------------------------------------------------------------------
>UniRef100_A0A0E3SA45	96	0.298	3.222E-17	14	116	306	7	108	209
--------------DEKGFTGLEAAIVLVAFVVVAAVFSYVMLGAGFYTTQKSQEVVHTGVAQASSSVELSGDLVATGDlTAGSECLDIVTLCLQPTAGGSAVDM--ATTLITVTTPN---------------------------------------------------------------------------------------------------------------------------------------------------------------------------------------------
>UniRef100_A0A101IT93	96	0.245	3.222E-17	14	118	306	5	112	211
--------------NDNAFTGLEAAIVLIAFVVVAAVFSYVVLGAGFFTTQKSQEVVHTGVQQASSSMEVIGQVYGHADSTTTEstaaaNLAYIRFTIGNTAGGTGLDVTQ--MVVSYADETTR-------------------------------------------------------------------------------------------------------------------------------------------------------------------------------------------
>UniRef100_A0A381YIE8	96	0.333	3.222E-17	14	118	306	15	120	219
--------------DDRGITGLETAIILIAFIVVAAVFAFTVMTTGLFSTEKAKTTAQAGIAEASSTFAPKGAIVAKGDSAGtPTYVEKVYMQVTLATGAtdASVD--PKDLAFIYTDDNQR-------------------------------------------------------------------------------------------------------------------------------------------------------------------------------------------
>UniRef100_A0A7C5X2X9	96	0.295	3.222E-17	15	145	306	13	142	221
---------------RRGIVGIEAAIVLIAFVLVASALAFVVLNMGMFTTQKSKEVIARAYEESTRAIDIAGNVVAKT-TADRSSLDLVAIPIKLTAGSRAVDLNKTAVAITVIFPDGTAQHTdNGYEYIAAT-TFSKVTDFGTVTG----------------------------------------------------------------------------------------------------------------------------------------------------------------
>UniRef100_A0A3C0JQK2	95	0.344	4.352E-17	14	106	306	16	107	112
--------------DQRGITGLETAIVLIAFVVVASVFAFAVLNVGLLSSQKSEQAALGGLEATSASLSIRGDVIASAN-AGKTAIDTVRFNLAPASTSSEPSICPP-------------------------------------------------------------------------------------------------------------------------------------------------------------------------------------------------------
>UniRef100_UPI002033508B	95	0.336	4.352E-17	14	111	306	6	100	185
--------------NENAFTGLEAAIVLIAFIVVAAVFSYVVLGAGFFTTQKSQEVVHTGVAQASSNLEVSGPVVIAGAANS---VANVTFYLQLAAGGSPIDMNKTTYAVS--------------------------------------------------------------------------------------------------------------------------------------------------------------------------------------------------
>UniRef100_A0A1V4Z145	95	0.296	4.352E-17	8	112	306	1	103	189
--------KSNGRKFRKndaAFTGLEAAIVLIAFVVVAAVFSYVMLGAGFFTSQKSKEVVHTGVDQATSSVELNGDVIGVGSGNNLTA---VKLTLGLTAGNNPVDI--NKTIISY-------------------------------------------------------------------------------------------------------------------------------------------------------------------------------------------------
>UniRef100_A0A832U4D0	95	0.323	4.352E-17	13	111	306	5	101	190
-------------HDEDGFTGLEAAIVLIAFVVVAAVFSYVVLGAGFFTTQKAQETVHTGVAQATSAVEPSGPVMIQA--GANEDITNASFYLQLAAGGNSVDMTKVGYTVS--------------------------------------------------------------------------------------------------------------------------------------------------------------------------------------------------
>UniRef100_UPI0021012970	95	0.272	4.352E-17	11	118	306	2	109	191
-----------KKQNENGFTGLEAAIVLIAFVVVAAVFSYVMLGAGFFTSQKAQEVVHTGMGQAASSIEVHGIVYGYGNGTGDNqaGIDTVTATIALTSGMQAMNIS--AMQVTYTDPTNR-------------------------------------------------------------------------------------------------------------------------------------------------------------------------------------------
>UniRef100_A0A0E3L6W7	95	0.259	4.352E-17	12	115	306	8	114	196
------------RKDERAFTGLESAIVLTAFVVVAAVFSYVVLGAGFTTSDTAKKTIDEGVKQTTSSVELCGDVIAI-EGGTDGTVGYILTTIQLTAGQSPVDIGEnsdaGMMVVSYTDS----------------------------------------------------------------------------------------------------------------------------------------------------------------------------------------------
>UniRef100_X0WK08	95	0.295	4.352E-17	5	120	306	7	126	197
-----LFRSLHKR--EEGITGLETAIILIAFVIVASVFAFVVLSTGLFSAERGKETVFAGLEKARGNLEVRGAlTVSDSNTDGTiDSADAIQFNVALAAGGFPISLNPaayvNTVVVNWIDAQDRVA-----------------------------------------------------------------------------------------------------------------------------------------------------------------------------------------
>UniRef100_A0A5N9GV19	95	0.277	4.352E-17	12	120	306	9	133	198
------------RSDQKEITGLETAIILIAFVVVASVFAYTILSAGIYSSEKGKEAIHSGLSTARASMQLSGPVLAR-DTDSNNTVDQMLFVIANLLKSAPMNLVPTvdsdsdgllsdespklhSLVITYIDQAQMVT-----------------------------------------------------------------------------------------------------------------------------------------------------------------------------------------
>UniRef100_A0A7J3WEI4	95	0.292	4.352E-17	14	125	306	10	120	203
--------------RRTALTGLETAIILISFVIVAAAFSFAVLNLGLFTTQKSGEVVQAGIDEATSAIETVGSVIARSDLNGNsRAVSNVTIFFKVAVGKRPIDLRVGSLVVTYHDSRTSI--ENVY------------------------------------------------------------------------------------------------------------------------------------------------------------------------------------
>UniRef100_U3TFB9	95	0.331	4.352E-17	14	158	306	2	133	207
--------------RRKGIVGIEAAIVLIAFVIVAAALAFVALNMGLFTTQKSKEVMQRGLEEATSALEVDGSVIAHVATGS---VDAVAVPLKVSPGREGVDMSVDKATVRVMLPSGF--YENAYCGVFDG---STLADSKLS-----TIINDTTIDG---------------------------------------------------------------------------------------------------------------------------------------------------
>UniRef100_A0A2I0PU78	95	0.288	4.352E-17	11	128	306	6	120	209
-----------RRSCEKAFTGLEAAIVLIAFVVVAAVFSYVILGAGFFTSQTAQATVQSGVKVASSSMLLDGNVYGI-RVDQNPYLSYVNVSVALTAGGTSMDLSQ--IIVSYNDNNGGYNSSLTYMGV---------------------------------------------------------------------------------------------------------------------------------------------------------------------------------
>UniRef100_F3KJ34	95	0.297	4.352E-17	6	143	306	2	135	227
------LQRKGTRHSHRGVIGVESAIVMIAFVIVAAALAFVVLNMGFSTTQKAKTSIISSLGEASSTMQVAGKVIASGNVPA-AAINATAIPIKIASGGDVVNLGATTMAVKYV--SNSINYDDIYVGS-LSGEYKSLSSAMAA------------------------------------------------------------------------------------------------------------------------------------------------------------------
>UniRef100_A0A3N5MIV9	95	0.294	5.878E-17	18	129	306	10	117	190
------------------FTGLEAAIVLIAFVVVAAVFSYVVLGAGFFTSQKSQETVYKSVEQATSNIQMVGNVYGLATTPS-SGINTITFSISLTPGAPDADLTK-MTVMFSSDTVAPVTYS--YGGAT--------------------------------------------------------------------------------------------------------------------------------------------------------------------------------
>UniRef100_A0A832L659	95	0.227	5.878E-17	12	127	306	8	128	196
------------RKDDRAFTGLESAIVLTAFVVVAAVFSYVVLGAGFTTSDTAKKTIDEGVKQSTSSVELAGDVIAKSTDS--KKVDKILVTLQLTAGQSPVdigaDSSAGMLVVSYADSavyNQSLTWTKDFVG----------------------------------------------------------------------------------------------------------------------------------------------------------------------------------
>UniRef100_A0A0A7GCE4	95	0.262	5.878E-17	12	137	306	6	140	201
------------RKNEKGFTGLEAAIVLIAFVTVAAVFSYVMLGAGFYTTQKGKQSVDTGVKQASSSMELDGQYIYLVANTTGSSGDvkEIYYYVTLSAGATAIDL--NNTVVALRYQNYYLQLPYdattkywTYQGIVDVDggTPDNL------------------------------------------------------------------------------------------------------------------------------------------------------------------------
>UniRef100_A0A7C5VTH3	95	0.268	5.878E-17	4	125	306	2	121	204
----KIIHKTNTR-RKAALTGLETAIILISFVIVAAAFSFAVLNLGLFTTQKSGEVVQAGIDEATSAIETVGSVIARSDlNGGSRAVANVTVFFKVAVGKRPIDLRVGSLVVTYHDSRTSI--ENVY------------------------------------------------------------------------------------------------------------------------------------------------------------------------------------
>UniRef100_A0A7C0ZKZ6	95	0.349	5.878E-17	14	115	306	3	108	204
--------------NRKGMTGLETAIILVAFVITAAAFAFVVLNMGFLTAEKAQSVISSGMAEASSAILLDSGVIGQFGSTGGDQADidlvKLTFYIKLSQGHEPVDLDDSKLVATYTNP----------------------------------------------------------------------------------------------------------------------------------------------------------------------------------------------
>UniRef100_A0A968QIB9	95	0.273	5.878E-17	5	106	306	0	105	206
-----MFARHHFHKDESGQTALETAIILIAFVVVASVFAFTILSAGSSSTERGEEAIYAGLEGVQSSMEVKGAVLAEGAPSSppvaTDPINTLIFRVALVAGGDPVDLTSN-------------------------------------------------------------------------------------------------------------------------------------------------------------------------------------------------------
>UniRef100_A0A932FSF9	95	0.340	5.878E-17	10	107	306	2	101	217
----------NIHRNEKGITGLETAIILIAFVVVASVFAYTALSAGLFATQKSQEAVYAGIQETQSTMEVRGDVIaYKGDANISSTIGKVEFTVTNAmKNGQAINLTPPY------------------------------------------------------------------------------------------------------------------------------------------------------------------------------------------------------
>UniRef100_A0A497MGV1	95	0.304	5.878E-17	11	161	306	1	140	236
-----------RRSGRKGIVGIEAAIVMIAFVIVASAFAFMVVNMGLTSTQRSKEAIQQGLKEASCPLTLDGSLLLKSQ--GENNVSAIIIPLK-TLGVKYVPMWTNETVVSI-KIGTRVALANIYAGINHTVDPTVMTFDAI-------LENVTRSGGHLY------------------------------------------------------------------------------------------------------------------------------------------------
>UniRef100_A0A2K5ASC1	95	0.311	5.878E-17	7	128	306	10	128	246
-------RRSRNNSRRRGILGIESAIVMIAFVVVAAALAFVVLNAGFGTTQKSKTTISEGLKSATGAVEVAGLVTGGGNS-STGKLLYYSIPIKLASGAGEVNLQQALTAVKYFSK--SVNYDNIYVGT---------------------------------------------------------------------------------------------------------------------------------------------------------------------------------
>UniRef100_A0A8G1A3A8	94	0.284	7.937E-17	14	115	306	6	105	187
--------------NDEAFTGLEAAIVLIAFVVVAAVFSYVMLGAGFFTSQKSQEVVHTSVAQTSSSMDIAGSVIG--NATVNDKIGNVTFYVQLTSGGSPVDIDEVAYVLSTKDE----------------------------------------------------------------------------------------------------------------------------------------------------------------------------------------------
>UniRef100_A0A8J7W8R7	94	0.289	7.937E-17	6	111	306	0	104	189
------MKENRREMNERAFTGLEAAIVLIAFIVVAAVFSYVMLGAGFFTTQKSQETVYSAIGQAATNMEVSGPIILMTDNSG--TITNATFTLILAAGGSPVDMNKvTYTVMT--------------------------------------------------------------------------------------------------------------------------------------------------------------------------------------------------
>UniRef100_A0A1F8R6H5	94	0.333	7.937E-17	3	114	306	1	112	192
---KRLLKRI--RQGQEGITGLETAIILIAFVIVASVFSYVVLSAGLFSSQKVKEAVNAGLESTMATVEIRGNIIARMQSG---IVSEILICVGIPQAGSPVDFSPSSanispLVISYHD-----------------------------------------------------------------------------------------------------------------------------------------------------------------------------------------------
>UniRef100_A0A7J4PKY3	94	0.239	7.937E-17	14	127	306	10	129	196
--------------DERAFTGLESAIVLTAFVVVAAVFSYVVLGAGFTTSDTAKATIDEGVKQVSSSVELCGDVIAKEGS-TDGTVGYILATLQLTAGQAPVDigenSGDGMIVVSYTDSNcydPGVTWTQQFVG----------------------------------------------------------------------------------------------------------------------------------------------------------------------------------
>UniRef100_A0A2H5YLW6	94	0.300	7.937E-17	15	120	306	10	132	216
---------------QEGITGLETAIILIAFVIVASVFAFVVLSTGLFSAERGKETVFAGLNKAQANLELHGSVVVTDlnewNDPGTGCVeqagsdgepDRVVFSLALAAGGAPVNVDPAATIntvaINYVDQDVRVA-----------------------------------------------------------------------------------------------------------------------------------------------------------------------------------------
>UniRef100_A0A6B2C9E9	94	0.310	7.937E-17	11	126	306	1	115	228
-----------RRKTYKAIVGIEAAIVLIVFVVVAAALAFVVLNMGFYTTQRSKEVMGQGLAQASSALEIDGTVLAEVDTATTHNLSCVVIPVRLSAGQKDVDLTPGKADIAVWVINKG-GITNAYN-----------------------------------------------------------------------------------------------------------------------------------------------------------------------------------
>UniRef100_A0A256ZKH2	94	0.394	7.937E-17	12	125	306	2	112	238
------------KKTRKGIVGIEAAIVLIAFVIVAAALAFVVLNMGFTTTQKSGAVIQSGLGEASTALEVDGSVLAYSSAGS--TIDYIVTPIKVSPGKHYVDMDPERASILYW-STEAGSFADIY------------------------------------------------------------------------------------------------------------------------------------------------------------------------------------
>UniRef100_A0A662UN36	94	0.360	7.937E-17	20	164	306	1	144	248
--------------------GIEAAIVLIAFVIVAAALAFVVLNMGMFTTQRSKEVIGRGLGEASSALEVDGSVLALV--DSSRYVDTFSLPVKLSPGREAVDF--NVTALKLLLSTGG-SYENILKGIYY-LTYDSNGNWLLVHVSGLKLNNMQegsvTIGGtQTTVTY---------------------------------------------------------------------------------------------------------------------------------------------
>UniRef100_A0A0F7GF56	94	0.330	1.072E-16	16	118	306	16	109	194
----------------KGITGLETAIILIAFVTVAAVLAYTVLSAGIFSSERGKEAVYSGLESAQSTMTVKGSVLIVDNAD-------LQFNLAMAVTGGSVDL--NKMVVNYFDSNGA-------------------------------------------------------------------------------------------------------------------------------------------------------------------------------------------
>UniRef100_UPI00064F15DD	94	0.241	1.072E-16	12	120	306	8	123	199
------------RKDDRAFTGLESAIVLTAFVVVAAVFSYVVLGAGFTTSDTAKKTIDEGVKQTTSSVELAGDVIAIEGNEDNetaDAVEKILVTLQLTAGQSAVDIGntqdDGMLVVSYSDSSKYSN-----------------------------------------------------------------------------------------------------------------------------------------------------------------------------------------
>UniRef100_L0HFG7	94	0.315	1.072E-16	5	118	306	0	111	211
-----MVKTMKNLYSEDAFTGLEAAIVLIAFVVVAAVFSYVVLGAGFFTTQTAQATVHTGVAQASSSLEIVGNVMGIAVDPASNRLTFINTSVALTAGGTAMDLTQ--MVISYSDSKGG-------------------------------------------------------------------------------------------------------------------------------------------------------------------------------------------
>UniRef100_A0A7J2U6Q2	94	0.279	1.072E-16	16	181	306	10	178	223
----------------KGIVGIEAAIVLIAFVVVAAALAFVVLNMGFYTTQRSKEVMSQGLAQASSALEIDGTVLAKVDNETQELTCAV-IPIRLSAGQKDVDLTPGKADIAIWviDKGGLTATYNETQQAITNLTGYTIDNLCQAGGKtwsGVAVVWRQPNNGDT--VLQAGEKVLVVINFTkLGNI----------------------------------------------------------------------------------------------------------------------------
>UniRef100_A0A8K1DCA0	94	0.333	1.072E-16	11	143	306	5	136	231
-----------KRRTRRGVMGIEAAIVMIAFVIVAAALAFVVLNMGFSTTQKAKTAIISSYTEASSALEIAGKVTGIGNVGAGVLNATI-IPLQVASGGDSVSLNPNQTSIKYY--SNTVRYDNIYanKCVLTSTTYNNVTGALNA------------------------------------------------------------------------------------------------------------------------------------------------------------------
>UniRef100_A0A6A8AGT3	94	0.237	1.072E-16	14	123	306	0	132	234
--------------DKRGFTGLEAAIVLTAFVVVAAVFSYVVLNAGFFTSQKSEEVVHTGIEQVTSSFEPAGDIIGHGwkynttakNQDGNNGTYYndsdnhldgtyltaITIYLTLTAGQMPMDL--DKLAISYTDRdvhVGGLNLTN--------------------------------------------------------------------------------------------------------------------------------------------------------------------------------------
>UniRef100_A0A370M013	94	0.347	1.072E-16	15	129	306	11	122	244
---------------HRGVIGVESAIVMIAFVIVAAALAFVVLNMGFSTTQKAKTTIISSLGEASSSLEVAGKVIG-SGHITDAKLNVTAVPLKIASGGESVNLAPGTASVKYL--SNSITYDDIYQGTL--------------------------------------------------------------------------------------------------------------------------------------------------------------------------------
>UniRef100_A0A662VUX2	94	0.347	1.072E-16	18	110	306	7	101	315
------------------FTGLEASIVLIAFVVVGAVFGYTILGSGFFTAQKSKSIVVNGVKQASASLVLDGQYIYLACDPTGSSgcVNTIYFYVTQSAGGASVDLEKASIAV---------------------------------------------------------------------------------------------------------------------------------------------------------------------------------------------------
>UniRef100_A0A9E4XAI7	94	0.318	1.072E-16	13	121	306	12	120	368
-------------GQEEGITGLETAIVLIAFVVVASVFAFAVLSTGLLSAEKSKATALGGLAEAGSTMFVKGAVVGKGN-AGRTRIDTLTFQVTvGSQANAGVDLSTSNLSLRYTSAVESVNL----------------------------------------------------------------------------------------------------------------------------------------------------------------------------------------
>UniRef100_A0A8J7W8M3	94	0.291	1.447E-16	12	114	306	1	101	188
------------KKNENAFTGLEAAIVLIAFVVVAAVFSYVMLGAGFFTAQKAQDVVHSGIGQAASSIEVIGDVYGFENTTSGNGLGTVQFTIALTSGMSPMNIS--AMRVTYAD-----------------------------------------------------------------------------------------------------------------------------------------------------------------------------------------------
>UniRef100_A0A2E0L2U1	94	0.288	1.447E-16	14	120	306	9	116	189
--------------NESGQAALENAIILIAFIVVASVFAFTILSAGSSSTERGEEAIYSGLEGVQSSMSIKGAVIAEAAS---TTVDTVTFTLALVSGGDPIDLTDSTgdnvVVIGYRDAAQFVN-----------------------------------------------------------------------------------------------------------------------------------------------------------------------------------------
>UniRef100_A0A2E1AHH6	94	0.239	1.447E-16	5	120	306	0	120	193
-----MFNRINKLTrNESGQTALEAAIILIAFIVVATVFAFSMLSAGTESTERGNEAIYAGLEGVQSSLAIRGDVIAKEDGTTAGQVGEVIFTLAIVSGGDPIDMTDTSgenvMIIGYRDGEQFLN-----------------------------------------------------------------------------------------------------------------------------------------------------------------------------------------
>UniRef100_A0A0H1QX45	94	0.318	1.447E-16	17	104	306	9	94	193
-----------------GFTGLEAAIVLIAFVVVAAVFAYVVLGAGILFSEESRSVVHQGIQEAGSSLTVTGGVYGISNTPG--RIDSIIVPVGLAAGSEPIDIT---------------------------------------------------------------------------------------------------------------------------------------------------------------------------------------------------------
>UniRef100_A0A8J7RV76	94	0.252	1.447E-16	6	112	306	0	101	193
------MRKFAK--NDEAFTGLEAAIVLIAFVVVAAVFSYVMLGAGFFTSQKSQEVVHTSVEQASASIEVRGDVYGY-DKAKTGEIVGLQFNLALTAGGSPVDI--NKTVMTY-------------------------------------------------------------------------------------------------------------------------------------------------------------------------------------------------
>UniRef100_A0A932FW49	94	0.350	1.447E-16	5	119	306	0	115	195
-----MRRTLFRLNAQKGVTGLETAIILIAFVMVASVLAYVVLSAGLFSSQKVKDAVHSGLEEA-STIEVRGSVLASM---SDNIVTELYFSVGTISGAAPVDFTDtsagaNKVVISYSDAYQQV------------------------------------------------------------------------------------------------------------------------------------------------------------------------------------------
>UniRef100_UPI00082D7801	94	0.264	1.447E-16	14	115	306	5	104	202
--------------QEEAFTGLEAAIVLIAFVVVAAVFSYVMLGAGFFTSQKSQEVVHSSMAQASSSVEIVGNVVGLGNTTTHDNLTNVLFTISTTAGGSAYDVGDVLM--TYTDK----------------------------------------------------------------------------------------------------------------------------------------------------------------------------------------------
>UniRef100_A0A7C2CMV7	94	0.292	1.447E-16	7	128	306	4	121	211
-------KAINFAKQKRAIVGLEAAIILIAFVIIAAVFSFMVINQGVFATERGKTVIQEGLKQASTPLAVDGTIFVKTSTDGaNVTGLLIPLK---AYGVKYVAMWQNTTVVT--LKVGANAWANVYAGV---------------------------------------------------------------------------------------------------------------------------------------------------------------------------------
>UniRef100_A0A8T4XI98	94	0.322	1.447E-16	6	127	306	0	121	217
------MRKGFSRSK-RGMVGIEAAIVLIAFVIVAAAFSFMVINMGLFSTQRGKETIQDSLQETSCPLTVDGTILIKGKSGTDGGVSAIVIPLK-TLGVKYVPMQENRTVVTFtiTGGQNSISYPNIYKG----------------------------------------------------------------------------------------------------------------------------------------------------------------------------------
>UniRef100_S2EVP6	94	0.288	1.447E-16	6	140	306	2	133	226
------LQRKGTRHSHRGVIGVESAIVMIAFVIVAAALAFVVLNMGFSTTQKTKQAIVSSTDEASSALEIAGKIIGSGHITAG-KLNATAVPIKIVSGGASINLNPQNAAIRYLSNN--VEHGNIYVGALPTGVYDTLSDA---------------------------------------------------------------------------------------------------------------------------------------------------------------------
>UniRef100_A0A833E0I7	93	0.378	1.953E-16	16	110	306	5	96	192
----------------KGMVGIEAAIVLIAFVIVAAALAFVALNMGFFTTQKSKEVIARGLEEASSALEVDGSIIGK---NDNNKMSGIAIPLKLATGRTPIDIKKTSIKI---------------------------------------------------------------------------------------------------------------------------------------------------------------------------------------------------
>UniRef100_UPI0006D17BAC	93	0.284	1.953E-16	14	115	306	5	103	193
--------------NDNAFTGLEAAIVLIAFIVVAAVFSYVVLGAGFFTTQKSQEVVHTGVSQASSSMEIVGYVYGIGD-KTNQQLTSIKFAVANTAGGTAIDIKQ--MVITYVDE----------------------------------------------------------------------------------------------------------------------------------------------------------------------------------------------
>UniRef100_A0A0E3KTJ5	93	0.293	1.953E-16	12	116	306	8	113	196
------------RKDEKAFTGLESAIVLTAFVVVAAVFSYVILGAGFTTSDTAKATIDEGVKQTTSSFGLAGDVIAKS---SENKVNEIILTLQLTAGQSPvdigVDSSEGMLIISYSDSA---------------------------------------------------------------------------------------------------------------------------------------------------------------------------------------------
>UniRef100_A0A0E3QC01	93	0.243	1.953E-16	12	118	306	8	116	196
------------RKDDKAFTGLESAIVLTAFVVVAAVFSYVVLGAGFTTSDTAKKTIDEGVKQTTSSVELAGDVIAR--SGDNSKVDNITVTLQLTAGQAPVDIGNdskvGMLVVSYADNSTY-------------------------------------------------------------------------------------------------------------------------------------------------------------------------------------------
>UniRef100_A0A0F8RWS4	93	0.265	1.953E-16	12	120	306	8	117	196
------------RKDEKAFTGLESAIVLTAFVVVAAVFSYVVLGAGFTTSDTAKKTIDEGVKQTTSSVELSGDVIALGAS---NKVTNLIMTLQLTAGQSPVDIGDdsdaGMMVISYSDSATYLA-----------------------------------------------------------------------------------------------------------------------------------------------------------------------------------------
>UniRef100_A0A7J3ZND0	93	0.400	1.953E-16	16	125	306	10	115	202
----------------KGLTGIETAIILVAFVIVAAAFAFAVLNVGFQSTQKAQDVMRAGMEQASSALELDGAVIAYKGSGDFVK--NITFAVRLSPGKSPVALSPEFFAIAVTTHDR--HWPNVY------------------------------------------------------------------------------------------------------------------------------------------------------------------------------------
>UniRef100_L0HHV3	93	0.298	1.953E-16	15	118	306	7	108	204
---------------ETAFTGLEAAIVLIAFVVVAAVFSYVVLGAGFYTTQTAQATVHTGVAQASSSVEIAGSVMGVALGEDPTRLTYINASIILMAGGTPMDL--NQMVISYSDTHGG-------------------------------------------------------------------------------------------------------------------------------------------------------------------------------------------
>UniRef100_A0A497KL71	93	0.324	1.953E-16	14	126	306	5	118	204
--------------KRAGMTGLETAIILVAFVITAAAFAFVVLNMGFLTAEKTQSVISSGMSEASSALLVDSGVIGQFGSTGGDQADidlsKLTFYIKLSQGHEPVDLDDSKLVATYT---NARTHAEIYN-----------------------------------------------------------------------------------------------------------------------------------------------------------------------------------
>UniRef100_L0HDX9	93	0.306	1.953E-16	18	118	306	9	107	206
------------------FTGLEAAIVLIAFVVVAAVFSYVLLGAGFYTTQTAQETVHNGVVQASSSLEIVGDIMAIAEGADPARLSYINTSVALTAGGTPMDLTQ--MVISCSDSNGG-------------------------------------------------------------------------------------------------------------------------------------------------------------------------------------------
>UniRef100_A0A7K3Z041	93	0.312	1.953E-16	13	122	306	10	119	216
-------------TDEHGFTGLEAAIVLIAFVVVAAVFSFVVLGAGSFTTQTAQATVHTGVAQASSSLEVVGNVMGISRSPTaaNARLTFINASVALTAGGTSMDLAQ--MVISYADNNGGRNAA---------------------------------------------------------------------------------------------------------------------------------------------------------------------------------------
>UniRef100_A0A2E7G478	93	0.321	1.953E-16	4	117	306	1	113	217
----KIFNRFYR--DNSGITGLETAIILIAFVVVAAVFAFTVMTTGLFSTEKAKTTAQAALTEASSSFITKGAVTATCDDPaACAYVNSITFTVALASGADAQTLSAGELSFLYTDPNN--------------------------------------------------------------------------------------------------------------------------------------------------------------------------------------------
>UniRef100_A0A7J3BGX9	93	0.333	1.953E-16	15	127	306	4	114	223
---------------RRGIVGIEAAIVLIAFVLVASALAFVVLNMGMFTTQKSKEIIARAYEESTRAIDIAGNVKAKT---SNGVIDLVAIPIKLTAGSRAVDLNKTAVAITIIDPNgNAIHRDNAYIY----------------------------------------------------------------------------------------------------------------------------------------------------------------------------------
>UniRef100_A0A9D2X9Z1	93	0.301	1.953E-16	6	140	306	2	133	226
------LQRKGTRHSHRGVIGVESAIVMIAFVIVAAALAFVVLNMGFSTTQKTKNAIVSSADEASSALEIAGKIIGSGHiTAGKLNATAIPLKI--VSGGSSINLNPANAAIRYL--SNSVEHGNIYAGAISTGTYDTLAEA---------------------------------------------------------------------------------------------------------------------------------------------------------------------
>UniRef100_A0A842LTB3	93	0.250	1.953E-16	11	148	306	1	140	227
-----------RRINRRGIVGIEAAIVLIAFVIVAAAFSFMVVNMGLTSTERSKEAIAQGLKESSCPLILDGTLLLKSGNTAD-NVTTIIIPLK-TLGVKYVPMWTNETVVS-LKIGTDVALANIYAGInhsinPTTMTFDSIIQNLTSGGGHL-------------------------------------------------------------------------------------------------------------------------------------------------------------
>UniRef100_A0A2V3JE92	93	0.255	1.953E-16	14	123	306	3	129	229
--------------DNKGFTGLEAAIVLTAFIVVAAVFSYVVLNAGFFTSEKSKEVVHTGVQQVTSSMELAGNVIAHGWkyNPSGTHYYNasdtednhtldstnltvVELYLTLTAGQSPIDM--DRLTISYTDEDTHVGELN--------------------------------------------------------------------------------------------------------------------------------------------------------------------------------------
>UniRef100_A0A7C4JCC9	93	0.339	1.953E-16	2	107	306	16	118	240
--TLPSLRCSEVNRRKKGIVGIEAAIVLIAFVVVAAALAFVTLNMGFYTTQRSKEVMASGLAQASSALEIEGSVLAKVQEG---NITHVIIPIRVSAGQKEVDLTPGK------------------------------------------------------------------------------------------------------------------------------------------------------------------------------------------------------
>UniRef100_A0A7C2H6V6	93	0.281	1.953E-16	14	169	306	50	211	292
--------------QKRGIIGLEAAIVLIAFVIIAAAFSFMVVNQGLYATERGKTIIQEGLKQASTPLTIDGTAFMRT-TPDGTKVDLIVIPVK-AFGVKYVPAGRNQTVV--VLRVGERAWANAYLGVLYVGYPNGASYNATSltydpTGKEFDdfvgfqLAN-QTMTGQPCSVYVNETY----------------------------------------------------------------------------------------------------------------------------------------
>UniRef100_A0A7C1DWT2	93	0.273	2.637E-16	6	111	306	0	102	193
------MRKFMNR--EEAFTGLEAAIVLIAFVVVAAVFSYVVLGAGFFTTGKSQEAVASGVAQASSSMQILGDVYGLGDS-STQKLTGVQFTLGLTAGGSAIDLNKTTLIWS--------------------------------------------------------------------------------------------------------------------------------------------------------------------------------------------------
>UniRef100_A0A0X3BNH7	93	0.324	2.637E-16	14	124	306	6	116	198
--------------NEDAFTGLEAAIVLIAFIVVAAVFSYVMLGAGFFATGEAQRVVQTGVAQASSNLELSGPVIVTATSSSGGAVAKISFLLQLAAGGASVDMKKVTFTVSTAKEMETYTYGEI-------------------------------------------------------------------------------------------------------------------------------------------------------------------------------------
>UniRef100_A0A0W8F0V0	93	0.240	2.637E-16	12	111	306	4	102	200
------------RNNEEAFTGLEAAIVLIAFVVVAAVFSYVVLGAGFFTTQKSQEVVYAGVGSAASNIVVKGDVYGIS-TTTPAKIIYMQFDLGLAAGGYPIDIGQLNMIYS--------------------------------------------------------------------------------------------------------------------------------------------------------------------------------------------------
>UniRef100_UPI0020A12621	93	0.278	2.637E-16	11	114	306	2	102	203
-----------KRRNDNAFTGLEAAIVLIAFVVVAAVFSYVMLGAGFFTAQKSQEVVHTGIGQASSSIEVVGDVYGIAQT-GATYLDTVRFSIGLTSGMSPMNIS--AMRVHYTD-----------------------------------------------------------------------------------------------------------------------------------------------------------------------------------------------
>UniRef100_A0A833E8E8	93	0.368	2.637E-16	16	110	306	5	96	204
----------------KGMVGIEAAIVLIAFVIVAAALAFVALNMGFFTTQKSKEVIARGLEEASSALEVDGSIIGKNDNK---KMAGIAIPLKLATGRTPIDIKKTSIKI---------------------------------------------------------------------------------------------------------------------------------------------------------------------------------------------------
>UniRef100_A0A2I0D2Z4	93	0.288	2.637E-16	15	118	306	7	108	204
---------------ETAFTGLEAAIVLIAFVVVAAVFSYVVLGAGFYTTQTAQATVHTGVAQASSSVEIAGNVIGIALGENPSRLTYINASIMLMAGGTPMDLTQ--MVISYSDSGGG-------------------------------------------------------------------------------------------------------------------------------------------------------------------------------------------
>UniRef100_A0A842QXW8	93	0.345	2.637E-16	11	113	306	1	107	205
-----------KLSKRTGMTGLETAIILVAFVITAAAFAFVVLNMGFLTAEKAQSVISSGMSEASSALLIDSGVIGQFGSTGgdqaDIDLEKLTFYIKLSQGHEPIDLDDSKLVATYT------------------------------------------------------------------------------------------------------------------------------------------------------------------------------------------------
>UniRef100_A0A2I0PDT4	93	0.307	2.637E-16	15	118	306	6	105	207
---------------EDAFTGLEAAIVLIAFVVVAAVFSYVVLGAGFFTTQTAQATVHTGVAQASSSLEVVGNVMGISNEGDQLSYANIS--VALTAGGTAMDL--DQMVVSYTDNNGG-------------------------------------------------------------------------------------------------------------------------------------------------------------------------------------------
>UniRef100_A0A842QRU7	93	0.322	2.637E-16	0	113	306	0	111	209
MSKNKLMRK------RTGMTGLETAIILVAFVITAAAFAFVVLNMGFLTAEKAQSVISSGMSEASSALLVDSGVIGEFNQTGGDQADidltKLAFYIKLSQGHEPIDLDDSKLVATYT------------------------------------------------------------------------------------------------------------------------------------------------------------------------------------------------
>UniRef100_A0A7J2YRU3	93	0.292	2.637E-16	0	139	306	0	133	210
MNYKKHLRDFAK--QKRAIVGLEAAIILIAFVIIAAVFSFMVVNQGLFATEQGKTVIQQGIQQASTPLSIDGTTFVKTSADG-SYVAGILIPLK-TFGTKYVSMNENTTVVTM--KIGTDAWSNIYVGTNASATGETFND----------------------------------------------------------------------------------------------------------------------------------------------------------------------
>UniRef100_A0A7D5R720	93	0.308	2.637E-16	6	138	306	2	131	226
------LQRKGTRHSHRGVIGVESAIVMIAFVIVAAALAFVVLNMGFSTTQKTKNAIVSSADEASSALEIAGKVIGSGHVAAG-KLNATAIPIKIVSGGASINLNPANAAIRYI--SNSVEHGNIYAGALSTGTHDTLA-----------------------------------------------------------------------------------------------------------------------------------------------------------------------
>UniRef100_A0A0D5C143	93	0.302	2.637E-16	12	134	306	8	134	239
------------RHSHRGVIGVESAIVMIAFIIVAAALAFVVLNMGFTTSQMVKTTTIAGLEESSSSMKISGTITAVGCIDSESSCFSIPrinatnIPLKISKDGNSVNFSPD--VISIRYIGESIQYDNIYTGAITADTY---------------------------------------------------------------------------------------------------------------------------------------------------------------------------
>UniRef100_A0A524N5F2	93	0.303	2.637E-16	10	136	306	47	177	252
----------NNLRNRRGMTGLETAIILVAFVITAAAFAFVILNMGFITAEKAQSVISTGMSEATSSLLIDNGVVAnFVNTTGGEQSDicmtKLTFYIKLSQGHSPIDVDDSRLVATFTNERHHGELYDV-NGTIMTMTCIT-------------------------------------------------------------------------------------------------------------------------------------------------------------------------
>UniRef100_UPI001E65BFAE	93	0.318	3.558E-16	18	105	306	15	99	184
------------------FTGLEAAIVLIAFVVVAAVFSYVMLGAGFFTSQKSKEVVHTGVDQATSSIQLSGDLVAQGDGTELT---NIKITIGLTAGNNPVDVSK--------------------------------------------------------------------------------------------------------------------------------------------------------------------------------------------------------
>UniRef100_A0A6H1Z796	93	0.346	3.558E-16	15	114	306	11	107	185
---------------QRGMTGLETAIILIAFVTVASVLAYSVLSAGIFSAERGKATVYAGLESAQSTMELQGSVLGL--SPDVLVLEHVQFSVGLTiQGGDEVDM--DAMVINYFD-----------------------------------------------------------------------------------------------------------------------------------------------------------------------------------------------
>UniRef100_A0A8J7W946	93	0.317	3.558E-16	14	117	306	5	101	186
--------------EEDAFTGLEAAIVLIAFIVVAAVFSYVMLGAGFFTTQKSQETVYSAIGQAATNLEVSGPVVLKT---SGGSVEQANFTLILAAGGVPVDLKK----VTYTLSTQ--------------------------------------------------------------------------------------------------------------------------------------------------------------------------------------------
>UniRef100_A0A2I0PDC8	93	0.316	3.558E-16	13	109	306	5	100	190
-------------HDEDGFTGLEAAIVLIAFVVVAAVFSYVVLGAGFFTTQKAQESVHTAVGQATSAVELSGPVMVQA--GAGNTVSNASFYLQLAAGGASVDVSKiGYTV----------------------------------------------------------------------------------------------------------------------------------------------------------------------------------------------------
>UniRef100_A0A968QRT2	93	0.260	3.558E-16	6	117	306	3	114	190
------LNQFNK--DQHGQTALETAIILIAFVVVASVFAFTILSAGTASTERGEQAIAAGLEGVQSSMQVKGAILAEGDATAD-EITNLRFTLQLVAGGDPVNLTAGAnrvVVIDYRDGTQ--------------------------------------------------------------------------------------------------------------------------------------------------------------------------------------------
>UniRef100_A0A117MEW9	93	0.333	3.558E-16	12	105	306	3	98	193
------------KRKEDGFTGLEAAIVLIAFIVVAAVFSYVMLGAGFFTTQKSQETVYGAVGTATANMEVSGPVVIETDDTAapENNVENVTFTVVLAAGGAPMDTSK--------------------------------------------------------------------------------------------------------------------------------------------------------------------------------------------------------
>UniRef100_A0A063ZC46	93	0.318	3.558E-16	17	104	306	9	94	193
-----------------GFTGLEAAIVLIAFVVVAAVFAYVVLGAGILFSEESRSVVHQGIQEAGSSLTVTGGVYGISNTPG--RIDSIIVPVGLTAGSEPIDIT---------------------------------------------------------------------------------------------------------------------------------------------------------------------------------------------------------
>UniRef100_A0A2I0NYI9	93	0.285	3.558E-16	9	111	306	2	105	195
---------SFKRNDE-GFTGLEAAIVLIAFVVVAAVFSYVVLGAGFFTTQKAQETVYSGVAQSTSNIQMIGNVYGYGteNAAGSMDVIRIQWNIGLAPGAPSLDISKMIIVVS--------------------------------------------------------------------------------------------------------------------------------------------------------------------------------------------------
>UniRef100_A0A1F8N7L3	93	0.304	3.558E-16	9	123	306	5	126	197
---------SNARKTEKGITGLETAIILIAFVIVASVFAYVVLSAGLFSSQKAKEAVNSGLQSTMATVEIRGNIVAHMVGAE---VQDISFCVGVPAAGSPVDFTPASanatdnrtqlVVVSYSDAQNYLPSVN--------------------------------------------------------------------------------------------------------------------------------------------------------------------------------------
>UniRef100_A0A2E8EXI6	93	0.299	3.558E-16	0	117	306	2	128	225
LNKGNMIERYVRKlaHEEKGITGLETAIVLIAFVVVAAVFAFTVLTTGLFTSEKAKETAMAGVAATSSTLTVKGSLTAMGGTATGaggatccDRVDHIRVKLTGATDVNDVPFNPSQVLVTYQDDAN--------------------------------------------------------------------------------------------------------------------------------------------------------------------------------------------
>UniRef100_A0A5N9AWT9	92	0.324	4.802E-16	14	118	306	20	125	162
--------------DDRGITGLETAIILIAFIVVAAVFAFTVMTTGLFSTEKAKTTAQAGIAEASSTFAPKGAIVAKGDgAATPTYVEKVFMQVTLATGAtdASVD--PKDLAFIYTDDNQR-------------------------------------------------------------------------------------------------------------------------------------------------------------------------------------------
>UniRef100_A0A7C3G192	92	0.352	4.802E-16	14	115	306	14	111	191
--------------RQRGMTGLETAIVLIAFVTVASVLAYSVLSAGIFSAERGKATVYSGLESAQSTMEIVGSVLGL--SPNQTKLETVQFTASLAIKDTAVDSS--TIVINYFDE----------------------------------------------------------------------------------------------------------------------------------------------------------------------------------------------
>UniRef100_A0A0F8DDL5	92	0.277	4.802E-16	14	114	306	7	104	191
--------------NEKGFTGLEAAIVLVAFVVVAAVFSYVMLGAGFYTTQKSQEVVHTGVAQASSSVELSGDVISCGADGELK---NLTMFLQLTSGGSPVDVNQTLIVFTSRD-----------------------------------------------------------------------------------------------------------------------------------------------------------------------------------------------
>UniRef100_A0A9E4ZM39	92	0.363	4.802E-16	17	104	306	9	94	193
-----------------GFTGLEAAIVLIAFVVVAAVFAYVVLGAGIFFSEASRSTVHRGIQEAGSSLTVTGSVYGVSNSPEMITS--IIIPVSLTPGSDPIDIT---------------------------------------------------------------------------------------------------------------------------------------------------------------------------------------------------------
>UniRef100_A0A497NHT6	92	0.288	4.802E-16	18	155	306	0	138	197
------------------MVGIEAAIVLIAFVIVAAAFSFMVVNMGLFATQRGRDAVQQGLQEASTPLTMDGSIIIRGNSTGD-GVDVIIIPLK-TVGVKYVPMGADTTVVTLKIENRT-AYANIYHGINTTDptdkTYDQLVAGVSAGQAILFIENSDG------------------------------------------------------------------------------------------------------------------------------------------------------
>UniRef100_A0A7C2Y8L8	92	0.336	4.802E-16	15	108	306	7	110	198
---------------ERGITGLETAIILIAFVIVASVFAFVTLSTGLFSAERSKETVFAGLQKAQSNLELHGSVVitdtVLTDHDTDpttpdaATDGTITFQLALAAGGAPISLDPAST-----------------------------------------------------------------------------------------------------------------------------------------------------------------------------------------------------
>UniRef100_Q8TLF9	92	0.256	4.802E-16	12	116	306	8	116	199
------------RKDDKAFTGLESAIVLTAFVVVAAVFSYVVLGAGFTTSDTAKKTIDEGVKQTTSSIGLAGDVIVKGTPGDTPSVDNITITLQLTAGQSPIDiganSTAGMMVIAYSDSA---------------------------------------------------------------------------------------------------------------------------------------------------------------------------------------------
>UniRef100_Q46B36	92	0.250	4.802E-16	12	115	306	8	115	201
------------RKDDKAFTGLESAIVLTAFVVVAAVFSYVVLGAGFTTSDTAKKTIDEGVKQTTSSVELAGDVIAKESTTTANTVDTLLVTLQLTAGQSPVDIGansdAGMLVVSYADS----------------------------------------------------------------------------------------------------------------------------------------------------------------------------------------------
>UniRef100_A0A7M1UQT8	92	0.352	4.802E-16	16	137	306	3	122	202
----------------KGIVGIEAAIVLIAFVIVAAALAFVVINMGMYTTQKSKEVMQQGLNEATTALEVDGSVLGYVETGPEVT--YIYIPLKVSPGQLAVDFSSDKIDIVINLPTGAYSKINMGNDPTQATAPVDL------------------------------------------------------------------------------------------------------------------------------------------------------------------------
>UniRef100_A0A3R7EGD8	92	0.367	4.802E-16	15	138	306	9	132	209
---------------RKGILGVESAIILIAFVIVAAAFSFMVVNMGLFATQRGRDTISQGVQEASTPLMLDGSIMIRGSSSGNVSVIIIPLK---TLGVKYVPMANETTVVSLRVENHT-AYANIYTGINDTDprghSFDELA-----------------------------------------------------------------------------------------------------------------------------------------------------------------------
>UniRef100_A0A842P6E9	92	0.407	4.802E-16	0	75	306	0	70	293
MKTRKSLRK-----DKRGFTGLEAAIVLTAFVVVAAVFSYVVLNAGFFTTQKAKEVIHTGVESATSSLAVAGNVIG--------------------------------------------------------------------------------------------------------------------------------------------------------------------------------------------------------------------------------------
>UniRef100_UPI00082CEB43	92	0.329	6.479E-16	17	104	306	9	94	193
-----------------GFTGLEAAIVLIAFVVVAAVFAYVVLGAGLLFSEESRSTVHRGIQEAGSSLTVTGGVYGVSNTPG--MISSIIVPVGLTAGSEPIDIT---------------------------------------------------------------------------------------------------------------------------------------------------------------------------------------------------------
>UniRef100_A0A7C0XZ53	92	0.350	6.479E-16	12	125	306	4	114	198
------------RKLKRGMVGIEAAIVLIAFVIVAAALAFVVLNMGFLTTQKSGIVIRSGLGEASTALEVDGSVLAYSAKGA--KVNFTVIPIKVSPGRHLVDLHPDRASVVYWSTETG-SYADIY------------------------------------------------------------------------------------------------------------------------------------------------------------------------------------
>UniRef100_J0S9A0	92	0.241	6.479E-16	15	125	306	6	119	203
---------------EEAFTGLEAAIVLIAFVVVAAVFSYVMLGAGFFTSQKSQEVVHTSVDQASSSVEIRGDVFGRDAGSTPSEIEIVEFAVALTAGGTALDM--NSSVLTFQKSDVAVttlthAYANDY------------------------------------------------------------------------------------------------------------------------------------------------------------------------------------
>UniRef100_D5U2X5	92	0.370	6.479E-16	16	123	306	3	107	207
----------------KGIVGIEAAIVLIAFVIVAAALAFVVINMGMYTTQKSKEVMQQGLNEATTALEVDGTVLGYGDTNGIT---RIYIPLKVSPGQLAVDFSNDKIDIVINLPSGAYSKIN--------------------------------------------------------------------------------------------------------------------------------------------------------------------------------------
>UniRef100_A0A7C5YHQ5	92	0.324	6.479E-16	15	127	306	4	114	224
---------------RRGIVGIEAAIVLIAFVLVASALAFVVLNMGMFTTQKSKEIIARAYEESTRAIDIAGNVKAKT---SNGVIDLVAIPIKLTAGSRAIDLNKTAVAITIIDPNgNAIHRDNAYIY----------------------------------------------------------------------------------------------------------------------------------------------------------------------------------
>UniRef100_A0A370LNP8	92	0.336	6.479E-16	15	133	306	11	126	231
---------------HRGVIGVESAIVMIAFVIVAAALAFVVLNMGFATTQKAKTSIISGLGEASSSLEISGKVTGIGNV-GDARLDVVSIPLKIASGGNAVNLQNTTASVKYL--SNTVEYDNILVGTASTST----------------------------------------------------------------------------------------------------------------------------------------------------------------------------
>UniRef100_A0A9D2X5T4	92	0.336	6.479E-16	15	133	306	11	126	239
---------------HRGVIGVESAIVMIAFVIVAAALAFVVLNMGFSTTQKAKTTIISSLGEASSSLEVAGKVIG-SGHITDAKLNVTAVPLKIASGGESVNLAPGTASVKYL--SNSITYDDIYQDTLTVNT----------------------------------------------------------------------------------------------------------------------------------------------------------------------------
>UniRef100_UPI000C1E1DEC	92	0.300	6.479E-16	12	136	306	8	138	241
------------RQSHRGVIGVESAIVMIAFVIVAAALAFVVLNMGFSTTQKAKTTISAGLGEASSSLEVSGKVTGVGCTssasdttcATTPKLNVTSIPIKVASGGDSINLASATASIKYL--SNTVQYDNIYAGPISSAEYSS-------------------------------------------------------------------------------------------------------------------------------------------------------------------------
>UniRef100_A0A972QXR6	92	0.326	6.479E-16	12	105	306	8	102	379
------------KQDQTGITGLETAIILIAFIVVASVFAYTILSAGLFSSQKTEEVVHSGIEEAESTIKLVGNAIaYKGTASGDECVTRLQLVLGKAAAGGAIDLTP--------------------------------------------------------------------------------------------------------------------------------------------------------------------------------------------------------
>UniRef100_B8GEH7	91	0.313	8.742E-16	14	112	306	6	100	196
--------------NEDAFTGLEAAIVLIAFVVVAAVFSYVVLGAGFFTTQKSQETVHTAVGQASSAVEVVGNVYGEGTAG--TSVDTIVFSIALAAGATSVDI--NKTVLTF-------------------------------------------------------------------------------------------------------------------------------------------------------------------------------------------------
>UniRef100_A0A0E3LTT5	91	0.227	8.742E-16	12	127	306	8	128	196
------------RKDDKAFTGLESAIVLTAFVVVAAVFSYVVLGAGFTTSDTAKKTIDEGVKQTTSSVELAGDVIA--NSADRSKVDTIVVTLQLTAGQSPVDIGadsnAGMLVVAYADNatyNQSLSWTKDFVG----------------------------------------------------------------------------------------------------------------------------------------------------------------------------------
>UniRef100_A0A0H1QWZ2	91	0.319	8.742E-16	14	107	306	6	97	197
--------------NEDAFTGLEAAIVLIAFIVVAAVFSYVILGAGFFTTQKSQEVVHTGVSQTSSTLEISGPVIAQASSTANLG--NVQFYLQIAAGGTSVDMRKVT------------------------------------------------------------------------------------------------------------------------------------------------------------------------------------------------------
>UniRef100_B8GEH8	91	0.313	8.742E-16	14	112	306	10	104	200
--------------NEAAFTGLEAAIVLIAFVVVASTFTYVVLGAGFFTTQKSQETVHTAVGQASSAVEIVGNVYGKGIAG--TSIDTIVFSIGLAAGATPVDL--NKTVLTF-------------------------------------------------------------------------------------------------------------------------------------------------------------------------------------------------
>UniRef100_A0A1G9AIS5	91	0.290	8.742E-16	14	112	306	6	103	203
--------------NEDAFTGLEAAIVLIAFVVVAAVFSYVMLGAGFYATQEAQRTVHTGSQQASSSMEIIGNVYGHAQGTGTaAYLDYIEFTVGNTAGGSPIDITQ--TLVTY-------------------------------------------------------------------------------------------------------------------------------------------------------------------------------------------------
>UniRef100_A0A3C0YYD5	91	0.403	8.742E-16	14	75	306	20	81	363
--------------DERGVTGLETAIILIAFVVVASVFAFTVLSTGIFSAERGKETIHAGLQQSRSSVELKGSVVA--------------------------------------------------------------------------------------------------------------------------------------------------------------------------------------------------------------------------------------
>UniRef100_A0A7V3SDF0	91	0.382	8.742E-16	14	105	306	24	117	396
--------------NERGITGLETAIILIAFIVVASVFAYTVLSAGLFSAQKTEEVTRTGINKTESTITVEGNVIaYKGTANGDECITKLSFTVSKAlPGGGSVDLTP--------------------------------------------------------------------------------------------------------------------------------------------------------------------------------------------------------
>UniRef100_A0A7K3YG16	91	0.329	1.179E-15	17	104	306	9	94	193
-----------------GFTGLEAAIVLIAFVIVAAVFAYVVLGAGILFSEGSRSAVHQGIQEAGSGLIVTGGVYGISNTPG--RIDSIIVPVSLTVGSDPIDIT---------------------------------------------------------------------------------------------------------------------------------------------------------------------------------------------------------
>UniRef100_A0A1V5A7Y7	91	0.326	1.179E-15	14	105	306	6	96	194
--------------KEDAFTGLEAAIVLIAFVVVAAVFSYVVLGAGFFTTQKSQETIYAGVGQSTSNIEIVGPVSVNATTAG-TGVSAIMFKIKPAAGASDIDLQK--------------------------------------------------------------------------------------------------------------------------------------------------------------------------------------------------------
>UniRef100_A0A9E3T7G3	91	0.283	1.179E-15	14	114	306	9	114	198
--------------NESGQAALENAIILIAFIVVASVFAFTILSAGSSSTEKGEQAIYEGLESVQSSMNVKGAVIATAADAGpDKTVVDVVFTLALAGGGEPVDLTtvegKQTVVIGYRD-----------------------------------------------------------------------------------------------------------------------------------------------------------------------------------------------
>UniRef100_UPI001E3E7539	91	0.272	1.179E-15	12	116	306	8	117	202
------------RKDDKAFTGLESAIVLTAFVVVAAVFSYVVLGAGFTTSDTAKKTIDEGVKQTTSSVELAGDVVATCTDPTASaTVNTIIVTLQLTAGQSPvdigVDSGAGMLVVSYADSA---------------------------------------------------------------------------------------------------------------------------------------------------------------------------------------------
>UniRef100_A0A8T4Y8N1	91	0.319	1.179E-15	0	140	306	0	131	210
MNWKKTLMKLVK--QKRAMVGLEAAIILIAFVIIAGAFSFMVINQGLFATERGKTVVQDSLRQASTPLIVDGSIYL--NADSSTTINAIVIPLR-AYGVKYVALGEDATSVS--LQVAGSAWPNVYEG--INGTFTTSDNF---------------------------------------------------------------------------------------------------------------------------------------------------------------------
>UniRef100_A0A8T4XCX8	91	0.347	1.179E-15	14	127	306	7	120	214
--------------NRRGMVGIEAAIVLIAFVIVAAAFSFMVINMGLFSTQRGKEAIQDSLQEAVSPLTVDGLILIKGKTGQGGGVSVIVIPLK-TLGVKYVPMDADRTVVSFTISgSQDASYPNIYAG----------------------------------------------------------------------------------------------------------------------------------------------------------------------------------
>UniRef100_A0A8T5ANP9	91	0.312	1.179E-15	0	140	306	0	131	216
MNWKKVLVKIAK--QKRAMIGLEAAIILIAFVIIAGAFSFMVINQGLFATERGKTVVQDSLRQSSTPLIVDGSICLRASSP--TTIDAIVIPLR-AYGVKYVALGKEET--SVTLQVAGSAWPNVYEG--INGTFTTSDNF---------------------------------------------------------------------------------------------------------------------------------------------------------------------
>UniRef100_A0A8T5A5G5	91	0.347	1.179E-15	15	142	306	8	141	233
---------------RRGIIGIEAAIILIAFVIIAAAFAFMAINMGLFATQRSKDTISQGLREASSPLQVDGNVFIRVVNDDL----KINATIIPlrAMGVKYVPVGQNETVVSLsivSSNGNSKAYANIYYGVNASynptgQSFDNLALCAY-------------------------------------------------------------------------------------------------------------------------------------------------------------------
>UniRef100_A0A7D5M5G0	91	0.310	1.179E-15	6	137	306	2	129	234
------LQRKGTRHSHRGVIGVESAIVMIAFVIVAAALAFVVLNMGFTTTQKAKTSIISSLDEASSSMQIAGKVIGSGDT-TVGKLNMTAFPIKIASGGANVNLDAKTAAVKYV--SNSIDYDNIYVGT-LSGEYKSL------------------------------------------------------------------------------------------------------------------------------------------------------------------------
>UniRef100_A0A7D5R4W3	91	0.330	1.179E-15	12	133	306	8	132	238
------------RKSHRGVIGVESAIVMIAFVIVAAALAFVVLNMGFSTTQKAKTTIVSGLGEASSSLQISGKVKGIGCTSSTKgcstpYLNATIIPLKIASGGDSVNLQNSTASVKYISNSK--SFDNIYKGPLAAST----------------------------------------------------------------------------------------------------------------------------------------------------------------------------
>UniRef100_A0A832U7T6	91	0.295	1.591E-15	13	109	306	5	100	190
-------------HDEDGFTGLEAAIVLIAFVVVAAVFSYVVLGAGFFTTQKAQESVHTAVGQATSAVELSGPVMVEGGAGDTVT--NASFYLQLGAGGNPVDVTKiGYTV----------------------------------------------------------------------------------------------------------------------------------------------------------------------------------------------------
>UniRef100_A0A948RBI8	91	0.296	1.591E-15	5	115	306	0	114	199
-----MFARLAQRIkdDQSGVTGLETAIILIAFVMVASTLAYVVLTAGLYSSQKAKEAVHAGLSEVSATMQLKGNVFIKMESGFGT---EMYLTLGVTQGSGGIDFTdtsggNNKVIISYADE----------------------------------------------------------------------------------------------------------------------------------------------------------------------------------------------
>UniRef100_A0A7M1UTS4	91	0.370	1.591E-15	16	123	306	3	107	203
----------------KGIVGIEAAIVLIAFVIVAAALAFVVINMGMYTTQKSKEVMQQGLNEATTALEVDGSVLGYGDNNGIT---FIYIPLKVSPGQLAVDFSSDKIDVVINLPGGAFSKIN--------------------------------------------------------------------------------------------------------------------------------------------------------------------------------------
>UniRef100_A0A8J7W503	91	0.278	1.591E-15	12	115	306	3	104	206
------------KKNENAFTGLEAAIVLIAFVVVAAVFSYVMLGAGFFTAQKAQDVVHSGIGQAASSIEVVGDVYGEASEDNADNLTHVRFRVQLTSGMSNMNL--GHMRVTYADS----------------------------------------------------------------------------------------------------------------------------------------------------------------------------------------------
>UniRef100_A0A7C2FDL4	91	0.379	1.591E-15	16	123	306	3	108	207
----------------KGIVGIEAAIVLIAFVIVAAALAFVVINMGMYTTQKSKEVMQQGLNEATTALEVDGSVLGYVGAGPIVT--YIYIPLKVSPGQLAVDFSXDKIDIVXNLPDGAXSKIN--------------------------------------------------------------------------------------------------------------------------------------------------------------------------------------
>UniRef100_A0A497KIX6	91	0.288	1.591E-15	14	131	306	6	130	210
--------------NRKGITGIETAIILTAFVITASAFSFVILNVGFLTSDKAQTTVISSMKETSSSLIADAGVTgYFSNTTvadqDEVCLEEILFYIKLAQGHEPVDCSDDSMVITYTNQrgHTVVYSDSILNGTVTT------------------------------------------------------------------------------------------------------------------------------------------------------------------------------
>UniRef100_A0A2A3T568	91	0.311	1.591E-15	6	143	306	2	136	226
------LQRKGTRHSHRGVIGVESAIVMIAFVIVAAALAFVVLNMGFSTTQKTKQAIISSTAEASSSLEIAGKVTGSGHV-SAGKLNATAIPVKIVSGGASINLNPANAAIRYI--GDTIEHGNIYAGALANGVHDTLASAMQA------------------------------------------------------------------------------------------------------------------------------------------------------------------
>UniRef100_A0A7D5R1U7	91	0.274	1.591E-15	6	134	306	2	134	239
------LQRKGTRHSHRGVIGVESAIVMIAFVIVAAALAFVVLNMGFTTTQKAKTATLSSLEESSSTMKISGTITAVGCidiDAGCTSIQRInatTIPLKISQSGNAVNFSPELVSISYLGK--SIQFNNIYAGPITVDTF---------------------------------------------------------------------------------------------------------------------------------------------------------------------------
>UniRef100_A0A7V2KNN0	91	0.390	1.591E-15	14	77	306	19	82	373
--------------DEMGITGLETAIILIAFVVVASVFAYTVLSAGIFSSERGKEAVYAGLKEARGTLEPKGSVIATG------------------------------------------------------------------------------------------------------------------------------------------------------------------------------------------------------------------------------------
>UniRef100_A0A952U8Q4	90	0.271	2.145E-15	5	114	306	0	112	189
-----MFARKTANQNENGQAALETAIILIAFIVVASIFAFTILSAGSSSTEKGKEAIAAGMQSVQSSMSVKGAVIAKANVA-KDAVDSVVFTLALVSGGAPIDLKSAvadrKVIIGYRD-----------------------------------------------------------------------------------------------------------------------------------------------------------------------------------------------
>UniRef100_A0A842QSM3	90	0.317	2.145E-15	15	113	306	7	110	210
---------------RKGITGIETAIILTAFVITASAFSFVILNVGFLTSDKAQTTVISGMKETSCSLLADAGVTGyfsntTAGHQDEVCLEEILFYVKLAQGHEPVDCSDDSLVITYT------------------------------------------------------------------------------------------------------------------------------------------------------------------------------------------------
>UniRef100_A0A842XNV4	90	0.263	2.145E-15	14	119	306	9	135	230
--------------DEKGFTGLEAAIVLTAFIVVAAVFSYMVLGAGFFSTEKAKAVVHTGVEKATSSAEVAGDVIGHGwqynNTGTNWTWYYyynysdsgghtldstnltvVEFQVQLTAGQSAMDM--NKVVISYSDSDTYV------------------------------------------------------------------------------------------------------------------------------------------------------------------------------------------
>UniRef100_A0A9D3B545	90	0.336	2.145E-15	15	133	306	11	126	231
---------------HRGVIGVESAIVMIAFVIVAAALAFVVLNMGFATTQKAKTSIISGLNEASSSLEIAGKVTGIGNVVTGQ-LEVISVPLKIASGGDSVNLQNTTASVKYL--SNTVEYDNILVGTASTST----------------------------------------------------------------------------------------------------------------------------------------------------------------------------
>UniRef100_A0A9E4SUY4	90	0.390	2.145E-15	12	75	306	18	81	363
------------RRSERGVTGLETAIILIAFVVVASVFAFTVLSTGIFSAERGKETVYAALEQARGSIELKGSVIA--------------------------------------------------------------------------------------------------------------------------------------------------------------------------------------------------------------------------------------
>UniRef100_A0A9D8FZZ7	90	0.361	2.145E-15	14	105	306	10	103	382
--------------DERGITGLETAIILIAFIVVASVFAYTVLSAGLFSAQKTEEVIRTGINETESTVQIDGNVVaYKGTANADECVAKFSFTVEKAlPGGGSIDLTP--------------------------------------------------------------------------------------------------------------------------------------------------------------------------------------------------------
>UniRef100_A0A7J2LVD4	90	0.386	2.893E-15	6	111	306	0	102	118
------MKKPRMLRDKRGIVGIEAAIVLIAFFVIAVALAGVVINMGFYSTQKVKSTISRGISEASSTLQLNGHIIGKTN---GTYLIITAFPIKVSVGKSGVDLNVNTTIVS--------------------------------------------------------------------------------------------------------------------------------------------------------------------------------------------------
>UniRef100_A0A1G9AHJ8	90	0.306	2.893E-15	14	124	306	6	115	192
--------------NEDAFTGLEAAIVLIAFIVVAAVFSYVMLGAGFFATGEAQRSVQTGVAQASSNLELSGPVIVAASNTDDEVAE-ISFFLRLAAGGASVDMKKVTFTVSTKDEMKTYGYTDV-------------------------------------------------------------------------------------------------------------------------------------------------------------------------------------
>UniRef100_B8GEH4	90	0.303	2.893E-15	14	112	306	6	100	196
--------------NEDAFTGLEAAIVLIAFVVVAAVFSYVVLGAGFFTTQKSQETVHTAVGQASSAVEIVGNVYGKGTAG--TSIGTVVFSIGLAAGATSVDI--NKTVLTF-------------------------------------------------------------------------------------------------------------------------------------------------------------------------------------------------
>UniRef100_A0A2A3T7R3	90	0.323	2.893E-15	6	141	306	2	133	237
------LQRKGTRHSHRGVIGVESAIVMIAFVIVAAALAFVVLNMGFTTSQKAKTSIISSLNEASSSMQIAGKVIG-SGYPNGSVLNVTAFPIKVSSGGGNINLEALTTAVRYV--SNSLDYGDIYVGT-LTGEYKSLAAAV--------------------------------------------------------------------------------------------------------------------------------------------------------------------
>UniRef100_A0A7J2K9C7	89	0.424	3.901E-15	11	83	306	9	81	91
-----------KRGARRGLTGLETAIILIAFVIVAAAFAFAVLNLGFSSTQKSGEVLKAGLEEATSSIELAGSVIAMGENASGT------------------------------------------------------------------------------------------------------------------------------------------------------------------------------------------------------------------------------
>UniRef100_UPI0020337A8E	89	0.287	3.901E-15	17	110	306	9	100	193
-----------------GFTGLEAAIVLIAFVVVASVFAYVVLTAGILFSEESRSTVHQGIREAGSGLTVTGAIYGFSNTPG--MIDSVIVPVGLTAGGEPIDITTVSVRF---------------------------------------------------------------------------------------------------------------------------------------------------------------------------------------------------
>UniRef100_A0A847EJP1	89	0.330	3.901E-15	15	123	306	15	119	203
---------------EKGMTGLETAIILIAFVTVASVLAYSVLSAGIFSAEKGKETVYSGLQSAQASTEVHGSVIGS--SADNSTLNYIEFLIGLTIPDEKVDIS--SLVVNFYDSTNSTNVQN--------------------------------------------------------------------------------------------------------------------------------------------------------------------------------------
>UniRef100_E1RJJ6	89	0.313	3.901E-15	18	117	306	9	108	207
------------------FTGLEAAIVLIAFVVVAALFSYVVLGAGFFTTQKAQETVYSGVGMASSSLEILGDVYGNSTGVGGTNaeIDGVMFVTGLTAGGSSIDFS--RTTITYSNKDN--------------------------------------------------------------------------------------------------------------------------------------------------------------------------------------------
>UniRef100_A0A3D1LYY7	89	0.321	3.901E-15	10	118	306	9	117	214
----------NLYSDRKGITGLETAIILIAFIVVAAVFAFTVMTTGLFSTEKAKTTAQAGIAEASSTFAPKGAIVATRDPAAPARVQNIFVQLQPATGATGSSINAADLAFIYVDQNQR-------------------------------------------------------------------------------------------------------------------------------------------------------------------------------------------
>UniRef100_A0A7C5K6K6	89	0.328	3.901E-15	0	127	306	0	121	218
MNWKKTMAKLAK--SKRAMMGLEAAIILIAFVIIAGTFSFMVINQGLFATERGKTVVQEGLKQASTPLCVDGSIFLKTNS-SGTGIEAMVIPLR-TYGVKYVAMGEDETAIS--LKIGQYAWPNVYNG----------------------------------------------------------------------------------------------------------------------------------------------------------------------------------
>UniRef100_UPI00220E8D73	89	0.297	3.901E-15	6	143	306	2	136	226
------LQRKGTRHSHRGVIGVESAIVMIAFVIVAAALAFVVLNMGFSTTQKTKNAIVSSADEASSALEIAGKVVGSGHITAG-KLNATAVPLKIVSGGSAINLNPSNAAIRYISND--VEHGNIFAGALSVGTYDTLAEAMQA------------------------------------------------------------------------------------------------------------------------------------------------------------------
>UniRef100_A0A7D5M778	89	0.325	3.901E-15	12	140	306	8	133	233
------------RKSHRGVIGVESAIVMIAFVIVAAALAFVVLNMGFSTTQKAKTTIVSSLSEASSALQVAGKVTAIGDI-TLSNIRVVSIPIKVASGGDSVNLQNTTASIKYMSNSK--EYDNIYSSALSGSAFSTYSNV---------------------------------------------------------------------------------------------------------------------------------------------------------------------
>UniRef100_A0A0D5C1S6	89	0.307	3.901E-15	6	145	306	2	140	234
------LQRKGTRHSHRGVIGVESAIVMIAFVIVAAALAFVVLNMGFTTSQKAKTSIISSLGEASSSMQVAGKVIGEGDS-STGYLNMTAFPIKVSSGGNDINLEAKTTSVRYV--SNSIDYSDIYVGT-LTGEFKSLSSataQAVSDG----------------------------------------------------------------------------------------------------------------------------------------------------------------
>UniRef100_A0A2S2KR37	89	0.325	3.901E-15	6	131	306	2	124	237
------LQRKGTRHSHRGVIGVESAIVMIAFVIVAAALAFVVLNMGFTTSQKAKTSIISSLGESSSSMQVAGKVIGQGYVNGGS-LNATAFPFKVSSGGSDVNLDAETMAVKYV--SNGENYDNIYVGTLST------------------------------------------------------------------------------------------------------------------------------------------------------------------------------
>UniRef100_A0A497IY62	89	0.402	3.901E-15	9	75	306	5	68	243
---------FNNK---RGFTGLEAAIVLTAFVVVAAVFSYVVLNAGFFTTQKSKEVVHTGVEQATSSIELAGTVIG--------------------------------------------------------------------------------------------------------------------------------------------------------------------------------------------------------------------------------------
>UniRef100_A0A2V3JNY5	89	0.189	3.901E-15	6	120	306	0	145	243
------MRLFNNKllRDERAFTGLEAAIVLTAFVVVAAVFSYVVLGAGFFTSEKSKEVIHTGVDQATSSLEIggyiagHGWTYGKVDSDGiwnasgdyysyyawgnstatknkenTTGLNLVEIQVELAAGQNPVDM--DKIVVSYSDVDTYVA-----------------------------------------------------------------------------------------------------------------------------------------------------------------------------------------
>UniRef100_A0A351JYP1	89	0.400	3.901E-15	14	107	306	11	110	246
--------------NERGITGLETAIILIAFVVVASVFAYTVLSAGLFSAQQADETIRSGIRTTQTTMKLRGGILaYKGNVTEGGNVSesvvKISFTVSNVLGeGQAIDLTPSH------------------------------------------------------------------------------------------------------------------------------------------------------------------------------------------------------
>UniRef100_A0A7C3WM85	89	0.397	5.260E-15	8	75	306	6	73	74
--------RQSQRTQRRGLTGLETAIILIAFVIVAAAFAFTVLNVGYQSIQKSQEVIASGLEEASSVMEIDGAVIA--------------------------------------------------------------------------------------------------------------------------------------------------------------------------------------------------------------------------------------
>UniRef100_A0A2A4S9N1	89	0.320	5.260E-15	14	94	306	46	125	130
--------------DQRGMSAIETSIVLIAFVVVASVFGFAMLNXGLMSSEKEQKAVQAGIDETSSNLILRGGVLAIGN-GGKTGIDTIKFYLTP-------------------------------------------------------------------------------------------------------------------------------------------------------------------------------------------------------------------
>UniRef100_A0A9E4PD45	89	0.362	5.260E-15	7	75	306	13	81	156
-------PARSLRRSERGVTGLETAIILIAFVVVASVFAFTVLSTGIFAAERGKETVFAGLAQARGSIELKGSVIA--------------------------------------------------------------------------------------------------------------------------------------------------------------------------------------------------------------------------------------
>UniRef100_A0A2I0NYH1	89	0.291	5.260E-15	11	105	306	1	96	190
-----------KKRNEDAFTGLEAAIVLIAFVVVAAVFSYVVLGAGFFTTQKAQETVYQSVEQSTSNIQMIGNVYGIGSGVGDSKsIVRLQFNLGLAPGAPSLDISK--------------------------------------------------------------------------------------------------------------------------------------------------------------------------------------------------------
>UniRef100_A0A7C0VDM8	89	0.261	5.260E-15	14	136	306	13	142	224
--------------RRKGITGIETAIILTAFVITASAFSFIILNVGFLTSEKAQTTVISGMKETTANIIADSGITGyfsntTTGDQSEVCLEEVLFYIKLAQGHEPVDCSDDSLIITYTNERGhAIIYSDRFrNGTITTITPVT-------------------------------------------------------------------------------------------------------------------------------------------------------------------------
>UniRef100_A0A2E6WS32	89	0.286	5.260E-15	0	120	306	0	117	232
MNFRNKFRAFSR--DNSGITGLETAIILIAFVVVAAVFAFTVMTTGLFSTEKAKTTAQAALTEASSSFIIKGAVTARANiVDG--AMSSISFNIALASGADQQTMDPGELSFLWTDDNNSFA-----------------------------------------------------------------------------------------------------------------------------------------------------------------------------------------
>UniRef100_A0A641ACD2	89	0.281	5.260E-15	10	135	306	9	131	236
----------NLYSDRSGITGLETAIILIAFIVVAAVFAFTVMTTGLFSTEKAKTTAQAGITEASSTFAPKGAIVAQATGLGTNnaRVQTLFVQLQPATGSAGASINRSDLAFIYVDKNQRYATDGI-----ITDTYD--------------------------------------------------------------------------------------------------------------------------------------------------------------------------
>UniRef100_A0A8T4ZVJ2	89	0.284	5.260E-15	3	132	306	42	165	293
---RRLLKAFVK--QKRAIIGLEAAIVLIAFVIIAAAFSFMVVNQGLYATERGKVVIQEGLKQASTPLTIDGTTFVRT-TPDGRAVNVIIIPVK-AFGVKFVAVGRNQTVV--VLRVGERAWANVYLGVLYTG-----------------------------------------------------------------------------------------------------------------------------------------------------------------------------
>UniRef100_A0A932CES5	89	0.483	5.260E-15	14	75	306	11	72	517
--------------EEKGITGLETAIILIAFVVVASVFAYTALSAGLFSTQKSQEAVYSGLEEARSTLVVKGEVVA--------------------------------------------------------------------------------------------------------------------------------------------------------------------------------------------------------------------------------------
>UniRef100_A0A2E8HNG6	89	0.333	7.091E-15	14	91	306	17	93	117
--------------NQRGITGLETAIVLFAFVVVASVFSFAVLNTRLLSSEKSIEATLGGLEETSAMLSLRGQVIVVANT-GTTSVDSVKFT----------------------------------------------------------------------------------------------------------------------------------------------------------------------------------------------------------------------
>UniRef100_A0A952U9B8	89	0.285	7.091E-15	14	114	306	9	112	189
--------------NENGQAALETAIILIAFIVVSSIFAFTILSAGSSSTEKGKEAIAAGMQSVQSSMSVKGAVIAKAN-ATKDAVDTVVFTLALVSGGSPIDLkaaaADRKVIIGYRD-----------------------------------------------------------------------------------------------------------------------------------------------------------------------------------------------
>UniRef100_A0A956UV73	89	0.391	7.091E-15	14	101	306	13	104	198
--------------NEEGITGLETAIILIAFVIVASVFAFVVLSTGLFSADRGKQTVLAGLEKASGNLEVRGSVsLQDVDTDGvidDTAPDVFIFNLGTAAGGRPV------------------------------------------------------------------------------------------------------------------------------------------------------------------------------------------------------------
>UniRef100_A0A7J3YRB8	89	0.400	7.091E-15	27	125	306	0	98	199
---------------------------MIAFVVVAAALAFVVLNMGMFTTQRARETINSGLAHASSALEVDGSITALVNSNGN-GVELISIPIRLAPGKDSVDLNPEKlTVALFVTGTQNIAYENIY------------------------------------------------------------------------------------------------------------------------------------------------------------------------------------
>UniRef100_A0A497JSF9	89	0.355	7.091E-15	14	134	306	3	119	205
--------------NKKGILGVESAIILIAFVIVAAAFSFMVVNMGLYATQKGRDVISQGVQEASTPLTLDGTIMIRGNSSG--KVDAIIIPLK-TLGVKYVPMANQTTMVSLRVENHT-AYANIYNGINKTVDP---------------------------------------------------------------------------------------------------------------------------------------------------------------------------
>UniRef100_A0A0X8I8Q8	89	0.368	7.091E-15	12	136	306	2	122	207
------------RRNRKGMVGIDTAIILIAFVLVAAAVAFVTLDMGMTSAQKAKQTMESGLQESSTALQVDGDVMAYVNTSGNVQVIYIPLGVTP--GTGYVSFAKNLLSVSLIGGN--MSYANIYNGVAEMISGSN-------------------------------------------------------------------------------------------------------------------------------------------------------------------------
>UniRef100_A0A7C4D3N8	89	0.343	7.091E-15	16	141	306	9	141	222
----------------RGMVGIEAAIVLIAFVIVAAAFSFMVINMGLFSTQRGKETIQDSLQEASCPLTVDGTILiygktVSGDDNSTGGVSAIVIPLK-TLGVKYVPMQENRTVVTFtiTGGETSISYPNIYKGINNTVnSGWTLNDLV--------------------------------------------------------------------------------------------------------------------------------------------------------------------
>UniRef100_A0A520JX98	89	0.246	7.091E-15	0	114	306	0	141	233
MNT----PKRSIRKDTRAFTGLEAAIVLTAFVVVAAVFSYVMLNAGFFTTQKSKEVIHTGVEQATSSAQLTGNVIGHGwqygyvngsglwNTTGYRTYYAwgysddsdkyqadttnltvVEFYVQLSAGEQPLSLASNQLTIGYSD-----------------------------------------------------------------------------------------------------------------------------------------------------------------------------------------------
>UniRef100_I7L0E4	89	0.342	7.091E-15	0	102	306	0	101	238
MNMMKLLK------NEDAFTGLEAAIVLIAFIVVAAVFSYVMLGAGFFATQEAQRTVHTGSQQASSSLEIIGNVYGRTtnttvNATQQGYLEWIEFTVGNTAGGTPID-----------------------------------------------------------------------------------------------------------------------------------------------------------------------------------------------------------
>UniRef100_A0A8T5AXZ4	89	0.294	7.091E-15	15	133	306	52	166	284
---------------RQAIIGLEAAIVLIAFVIIAAAFSFMVVNQGLYATERGKVVIQEGLKQASTPLTIDGTTFVRT-TPDGRTVNVIIVPVK-AFGVKFVAFGRNQTVITLR--VGEKAWANVYCGVLYNST----------------------------------------------------------------------------------------------------------------------------------------------------------------------------
>UniRef100_A0A9E4USU3	89	0.390	7.091E-15	12	75	306	18	81	363
------------RRSERGVTGLETAIILIAFVVVASVFAFTVLSTGIFAAERGKETVFAGLAQARGSIELKGSVIA--------------------------------------------------------------------------------------------------------------------------------------------------------------------------------------------------------------------------------------
>UniRef100_A0A520JX99	88	0.281	9.558E-15	14	114	306	3	110	213
--------------DKRGFTGLEAAIVLTAFVVVAAVFSYVVLNAGFFTTQKSKEVVHTGSMLYTTSAELTGSVIGYSLTqsgdiltvaSGGTRLNATRFYLQLTAGENPIDME--GLTISYLD-----------------------------------------------------------------------------------------------------------------------------------------------------------------------------------------------
>UniRef100_A0A2E5BXK9	88	0.308	9.558E-15	3	118	306	1	120	215
---KNMLNRMNgLWKDQRGITGLETAIILIAFIVVAAVFAFTVMTTGLFSTEKAKTTAQAGIAEASSTFAPKGGLIaecAQNAQGACTRVEALTFQITTASGSTGTSIARDKIALIYSDDNQR-------------------------------------------------------------------------------------------------------------------------------------------------------------------------------------------
>UniRef100_A0A0D5C1T0	88	0.289	9.558E-15	6	143	306	2	136	226
------LQRKGTRHSHRGVIGVESAIVMIAFVIVAAALAFVVLNMGFSTTQKTKNAIVSSADEASSALEIAGKIIGSGHITAG-KLNATAVPLKIVSGGQSINLNPSNAAIRYL--SNSVEHGNIYAGAISSGVHDTLASAMQA------------------------------------------------------------------------------------------------------------------------------------------------------------------
>UniRef100_A0A7C4JGH4	88	0.341	9.558E-15	0	128	306	4	125	228
MNWKKPIAKIAK--QRRAMMGLEAAIILIAFVIIAGAFSFMVINQGLFATERGKTVVQDSLRQSSTPLAVDGSVLL--NASSPTAINAIVIPLK-AYGVRYVAMGTNQTAVTI--KIGEEAWPNIYEGV---------------------------------------------------------------------------------------------------------------------------------------------------------------------------------
>UniRef100_A0A128A323	88	0.301	9.558E-15	8	143	306	1	133	231
--------KYRLRRNRRGVIGIESAIVMIAFVIVAAALAFVVLNMGFSTTQKAKTAISSSVTESSSALEIAGKVTGFGDVA-KSQLNATMIPLKVAGGGDAVSLDPTLTDIKYY--SNSVRYDNIFGVGCALGSSGNVINASYA------------------------------------------------------------------------------------------------------------------------------------------------------------------
>UniRef100_A0A0D5C1B5	88	0.269	9.558E-15	6	127	306	2	129	240
------LQRKGTRHSHRGVIGVESAIVMIAFVIVAAALAFVVLNMGFTTSQKAKTTIISGLGESSSSMQVAGKVTAVGCTstssdttcATTPKINATAYPIKVTTGGDAVNLELATTAVKYL--SNSVEYDDIYSG----------------------------------------------------------------------------------------------------------------------------------------------------------------------------------
>UniRef100_A0A7C5PKI2	88	0.280	9.558E-15	3	134	306	44	169	301
---RNLIKAFAQ--QKRAIVGLEAAIVLIAFVIIAAAFSFMVINQGLYATERGKVVIQEGLKQASTPLTVDGTPFVRT-TPDGKAVDVIIIPVK-AFGVKFVAVGRNQTVV--MLKIGQKAWANLYLGVLYTGHP---------------------------------------------------------------------------------------------------------------------------------------------------------------------------
>UniRef100_A0A2N0KSW7	88	0.373	9.558E-15	6	75	306	7	81	363
------FGTGNKATDllqrsEKGVTGLETAIIMIAFVVVASVFAFTVLSTGIFSAERAKETVYAGLQQARGSIELKGSVIA--------------------------------------------------------------------------------------------------------------------------------------------------------------------------------------------------------------------------------------
>UniRef100_A0A7C0XZS2	88	0.371	1.288E-14	11	88	306	2	79	80
-----------RRRFKRGITGIEAAIVMIAFVIVAAALAFVTLNMGMFTTQRTREVIHRGLGEASSALEVDGSVTALTDSSSKVYVVSI-------------------------------------------------------------------------------------------------------------------------------------------------------------------------------------------------------------------------
>UniRef100_A0A7C0U0P0	88	0.358	1.288E-14	5	84	306	0	80	92
-----MMRRSDTRKTRRlGLTGLETAIILIAFVIVAAAFAFAVLNLGFASTQKSGEVLKAGLEEATSSIEPAGSVIAGGGLSGDTY-----------------------------------------------------------------------------------------------------------------------------------------------------------------------------------------------------------------------------
>UniRef100_A0A7C3G0X3	88	0.284	1.288E-14	15	148	306	15	144	191
---------------QRGMTGLETAIILIAFVTVASVLAYSVLSAGIFSAERGKATVYQGLASAQATMSIQGSVLGL--SPNGTKLEQIQFSVALMLEDENVDM--NSVVINYFDNevhSENVTWTSVISG---GSTERGAANLLEADEQHV-------------------------------------------------------------------------------------------------------------------------------------------------------------
>UniRef100_A0A2I0PW59	88	0.325	1.288E-14	15	103	306	7	94	192
---------------EQAFTGLEAAIVLIAFIIVASVFAYVVLGAGFLTTEKAQESVHAGIQQTTSAVQPSGELSVQADGAG-TGINTITFYLQLAAGGTGVDM----------------------------------------------------------------------------------------------------------------------------------------------------------------------------------------------------------
>UniRef100_A0A0E3RAM1	88	0.252	1.288E-14	12	115	306	8	117	199
------------RKDDKAFTGLESAIVLTAFVVVAAVFSYVVLGAGFTTSDTAKKTIDEGVKQTTSSVELAGDVIAEGTAAGGSVKD-IIVTLQLTAGQSPVDIGEEGlgdgteiLVVSYADS----------------------------------------------------------------------------------------------------------------------------------------------------------------------------------------------
>UniRef100_A0A101GR10	88	0.291	1.288E-14	15	110	306	17	110	203
---------------ETGFTGLEAAIVLIAFVIVAAVFAYVVLTTGILFSGESQSTIHQGIREAGSSVTVTGMVYGVSNTPG--YIDSVIVPVGLTAGSEPIDFATVSVRF---------------------------------------------------------------------------------------------------------------------------------------------------------------------------------------------------
>UniRef100_A0A8T7H5Y9	88	0.278	1.288E-14	14	117	306	6	105	203
--------------NEDAFTGLEAAIVLIAFVVVAAVFSYVVLGAGFFTTGEAQRVVHTGSQQASSSLEIIGNVYGYSADKA--KLDSIEFTVGNTAGGTPIDITQ--MLVTFTSGNQ--------------------------------------------------------------------------------------------------------------------------------------------------------------------------------------------
>UniRef100_A0A7J3QAL5	88	0.313	1.288E-14	15	131	306	8	122	213
---------------RRGIVGIEAAIVLIAFVLVASALAFVVLNMGMFTTQKTKEVIARAYEESTRAIDIAGNVKAKVN---NSKLVLVAIPIKLTAGARPIDLNKTAVAITVILPDGTAHHTdNGYKKISET------------------------------------------------------------------------------------------------------------------------------------------------------------------------------
>UniRef100_A0A843C831	88	0.318	1.288E-14	12	143	306	8	143	238
------------RKSHRGVIGVESAIVMIAFVIVAAALAFVVLNMGFSTTQKAKTTIVSSLGEASSSLQISGKVKGIGCTSSTKGCSTPYLnatvvPLKIASGGDSVNLQLSTASVKYISNSK--SFDNIYQGPLaATSTYANVTAAFTA------------------------------------------------------------------------------------------------------------------------------------------------------------------
>UniRef100_A0A843L8W3	87	0.263	1.736E-14	17	111	306	7	99	129
-----------------GFTGLEAAIVLIAFVIVAAVFGFVILQAGFTSAQQGQSVIHDGMEQAGSSCMVTGIVYGISTRPG--VVESFVVPVGLTAGNEPIDMATVSVRFT--------------------------------------------------------------------------------------------------------------------------------------------------------------------------------------------------
>UniRef100_UPI00064E742D	87	0.274	1.736E-14	18	117	306	9	108	207
------------------FTGLEAAIVLIAFVVVAALFSYVVLGAGFFTTQKAQETVYSSVGMASSSMEILGDIYGNSTGDGGVNaeIDGVMFVTGLTAGGSSIDFS--RTTITYSNKDN--------------------------------------------------------------------------------------------------------------------------------------------------------------------------------------------
>UniRef100_D9PZ88	87	0.377	1.736E-14	12	136	306	2	124	211
------------RRSRRGMVGIDTAIILIAFVLVAAAVAFVVLDMGMTSAQKAKQTMESGLQESSTALQVDGNVMAYVNSNGEVQDVFIPLGVTP--GTGYVSFAPSLMEVSIITPSG--SYANIYRGVsnLLEMNPST-------------------------------------------------------------------------------------------------------------------------------------------------------------------------
>UniRef100_D5U1N2	87	0.371	1.736E-14	16	123	306	3	115	214
----------------KGIVGIEAAIVLIAFVIVAAALAFVVINMGMYTTQKSKEVMQQGLNEATTALEVDGSVLGyvidtDAGAPVVPGIQYIYIPLKVSPGQLAVDFSSSKIDIVINLPSGAYSKIN--------------------------------------------------------------------------------------------------------------------------------------------------------------------------------------
>UniRef100_A0A0E3WNX3	87	0.238	1.736E-14	12	115	306	8	133	217
------------RKDDKAFTGLESAIVLTAFVVVAAVFSYVVLGAGFTTSDTAKKTIDEGVKQTTSSVELAGDVIAEGTpavittaddpetpendpvYGTFPSVDTIKITLQLTAGQSPVDIGSgsgaGMMVISYSDS----------------------------------------------------------------------------------------------------------------------------------------------------------------------------------------------
>UniRef100_A0A832ZKN7	87	0.263	1.736E-14	11	154	306	5	147	220
-----------KSKRKKGIVGIEAAIVLIAFVLVASALAFVVLNMGMFTTQKSKEVIARAYEESTRALDISGNVVASVDIN-NRWLELVAIPIKLTSGARPIDLDKTAISITIIRPDGAAKHTDNGFVKVTGTTYTITKDFNSTAYKKLNLLEAT-------------------------------------------------------------------------------------------------------------------------------------------------------
>UniRef100_A0A497FRQ2	87	0.350	1.736E-14	14	155	306	10	160	227
--------------NRKGTFSVEAAIILISFAVIASALAFVIINMGFFAAQKTKSTMETGIQEASSALELDGSILAYVEQNSSDvpKVKYIIIPVKTSVARASIDFSANNFIISVTLKDKV--LVNVYNGT-LSSIPDKLDgttlDQIFTNagtsgcGAYAVILNGDG------------------------------------------------------------------------------------------------------------------------------------------------------
>UniRef100_A0A8T4DEX0	87	0.375	1.736E-14	12	75	306	8	71	324
------------RKDKKGFTGLEAAIVLTAFVVVAAVFSYVVLNAGFFTSEKSKEVVHTGVEQVTTSCELAGNVIG--------------------------------------------------------------------------------------------------------------------------------------------------------------------------------------------------------------------------------------
>UniRef100_A0A5N9G9V6	87	0.400	1.736E-14	10	74	306	8	72	350
----------NRARDESGVTGLETAIILIAFVVVASVFAFTVLSTGIFSAERGKETIHAGLTGARSSMELKGSIV---------------------------------------------------------------------------------------------------------------------------------------------------------------------------------------------------------------------------------------
>UniRef100_A0A2D6GFA8	87	0.400	1.736E-14	10	74	306	8	72	355
----------NRARDEGGVTGLETAIILIAFVVVASVFAFTVLSTGIFSAERGKETIHAGLTGARSSMELKGSIV---------------------------------------------------------------------------------------------------------------------------------------------------------------------------------------------------------------------------------------
>UniRef100_A0A2I0NLR1	87	0.307	2.339E-14	15	105	306	0	89	189
---------------EDAFTGLEAAIVLIAFVVVAAVFSYVMLGAGFFAAGEAQQVVHTGSEQASSSLEIIGNVYGYSTTAG-TELESIQFTVGNTAGGTPIDITQ--------------------------------------------------------------------------------------------------------------------------------------------------------------------------------------------------------
>UniRef100_I7KDG8	87	0.297	2.339E-14	14	124	306	6	114	192
--------------NEDAFTGLEAAIVLIAFIVVAAVFSYVMLGAGFFATGEAQRVVDTGVAQASSAVELSGPVIVNGSADGNVTD--IRFFLQLAAGGAPVDMQKVIFTVSTAKNMTTYQYANV-------------------------------------------------------------------------------------------------------------------------------------------------------------------------------------
>UniRef100_A3CVA3	87	0.295	2.339E-14	17	104	306	9	94	193
-----------------GFTGLEAAIVLIAFVVVAAVFAYVVLGAGILFSEESRSVVHQGIQEAGSSLTVTGCVYGVSSTPGI--IHSIIVPVGLTAGSEPIDIT---------------------------------------------------------------------------------------------------------------------------------------------------------------------------------------------------------
>UniRef100_UPI001BD9D5E3	87	0.308	2.339E-14	14	107	306	6	99	195
--------------NEDAFTGLEAAIVLIAFIVVAAVFSYVMLGAGFFATGEAQRVVDTGVAQASSAVELSGPVIVQASSTDGGSVGSVKFFLQLAAGGAPVDMKKVT------------------------------------------------------------------------------------------------------------------------------------------------------------------------------------------------------
>UniRef100_A0A842MTL0	87	0.284	2.339E-14	0	157	306	0	141	210
MNWKKTLTKLVK--QKRAMIGLEAAIILIAFVVIAGAFSFMVINQGLFATERGKTVVQDSLRQSSTPLAVDGTVFL--NASSATTIDAIVIPLR-AYGVKYVALGDEETVVT--LKVGDDAWPNVYEGVNATLS---------SSANFTDLVEDVASG----------------------------------------------------------------------------------------------------------------------------------------------------
>UniRef100_A0A662TDX4	87	0.284	2.339E-14	16	125	306	13	133	213
----------------KAITGIETAIILIAFVIVAAAFAFIILSMGFFAGERAKGVISGGLKEAASAIELDGSVIAyggrvtgsqgnftTSTTGTLNCVTSIVIYIKLSTGQQPMDLRVGRLTILY--ANTKTSIDNIY------------------------------------------------------------------------------------------------------------------------------------------------------------------------------------
>UniRef100_UPI001BD9BF1D	87	0.306	2.339E-14	14	105	306	6	103	227
--------------NEDAFTGLEAAIVLIAFIVVAAVFSYVMLGAGFFATQEAQRTVHTGSQQASSSLEIIGSVYGMNDNAGkvgeehLQHLQYIEFTIGNTAGGTPIDVTQ--------------------------------------------------------------------------------------------------------------------------------------------------------------------------------------------------------
>UniRef100_A0A946MQ96	87	0.330	2.339E-14	14	105	306	11	119	234
--------------DNKGITGLETAIILIAFVVVASVFAYTVLSAGIFSSEKGKEAVYEGLDEASSGLVLLgmpslytpddlylyGEVPAAGTKATNTgaAVARVDFVVGLAASnGTPMDLSP--------------------------------------------------------------------------------------------------------------------------------------------------------------------------------------------------------
>UniRef100_A0A3G1B1B3	87	0.338	2.339E-14	12	129	306	8	129	237
------------RQSHRGVIGVESAIVMIAFVIVAAALAFVVLNMGFSTTQKAKTTIGSGLTEASSSLTVAGKVTGTGCTTsaggcsSTPYLNVTSIPIKIASGGESVNLALATASVKYI--SNSIQYDNIYVGPL--------------------------------------------------------------------------------------------------------------------------------------------------------------------------------
>UniRef100_A0A8T4YDX6	87	0.271	2.339E-14	13	170	306	50	213	293
-------------HQKRAIIGLEAAIVLIAFVIIAAAFSFMVVNQGLYATERGKVVIQEGLKQASTPLTIDGTTFVRT-TPDGKAVNVIIIPVK-AFGVKFVAVGRNQTVI--VLRVGERAWANAYLGVLYTGYPngtyyytddetydptgQEFDDFVgfrYAN---------QTTVGEERNVYVNGTYA---------------------------------------------------------------------------------------------------------------------------------------
>UniRef100_A0A101IV97	87	0.277	3.151E-14	14	103	306	1	90	190
--------------DEDGFTGLESAIILIAFVVVGAVFSHVIISAGMGISDDAGSKVHEGLSRAGSSLVVAGSIYAVDLNDDPKIAEGILVPIRLLPGSDPVDL----------------------------------------------------------------------------------------------------------------------------------------------------------------------------------------------------------
>UniRef100_A0A2E6WS73	87	0.276	3.151E-14	0	117	306	3	131	232
MNFLKQFSRDNS-----GITGLETAIILIAFVVVAAVFAFTVMTTGLFSTEKAKTTAQAALTEASSSFILKGAITAKcelnlagdacdndaavAGGTATPYINQIAFQIALASGADQQTMIPGEMAFIYSDSNN--------------------------------------------------------------------------------------------------------------------------------------------------------------------------------------------
>UniRef100_UPI00082BE7D5	86	0.264	4.245E-14	6	111	306	0	101	184
------MRKFGK--NDEAFTGLEAAIVLIAFVVVAAVFSYMMLGAGFFTSQKSQEVVHTATSQTSSSVDLAGSVVVIG--GASDKLANATFYLQLTSGGTPVDLSRTAYAVT--------------------------------------------------------------------------------------------------------------------------------------------------------------------------------------------------
>UniRef100_A0A8A3S205	86	0.264	4.245E-14	6	111	306	0	101	184
------MRKFGK--NDEAFTGLEAAIVLIAFVVVAAVFSYMMLGAGFFTSQKSQEVVHTATSQTSSSVDLAGSVVVIG--GASDKLANATFYLQLTSGGTPVDLSRTAYAVT--------------------------------------------------------------------------------------------------------------------------------------------------------------------------------------------------
>UniRef100_UPI0020BF73C5	86	0.306	4.245E-14	14	124	306	6	114	192
--------------NEDAFTGLEAAIVLIAFIVVAAVFSYVMLGAGFFATGEAQRVVQTGVAQASSNLELSGPVIVTA--SSTTGLGKISFFLQLAAGGASVDMKKVTFTVATSTDMKTYQYGDV-------------------------------------------------------------------------------------------------------------------------------------------------------------------------------------
>UniRef100_A0A2E9TE18	86	0.318	4.245E-14	11	76	306	7	72	196
-----------QSERHRGITGLETAIIVIAFVVVASAFAFTVLSTGVFSAERSKDTVYAGLSEVRSSLATRGSFVAF-------------------------------------------------------------------------------------------------------------------------------------------------------------------------------------------------------------------------------------
>UniRef100_A0A2I0NRG2	86	0.275	4.245E-14	17	103	306	12	96	196
-----------------GFTGLEAAIVLIAFVIVAAIFAYVVLTAGILFSEESQSTVHQGVHEAGSSIALAGTVYGVSKTRE--SIDYILIPIELTAGGEPIDM----------------------------------------------------------------------------------------------------------------------------------------------------------------------------------------------------------
>UniRef100_A0A7C2ZNK9	86	0.330	4.245E-14	15	126	306	7	106	220
---------------RRGIVGIEAAIVLIAFV---------ALNMGFYTTQRSKEVMSAGLSQASSSLEVDGSVLAVVDN--QKKLECMVIPIRLSAGQKEVDLTPSKTAIALWVIDKA-AFTNIYK-----------------------------------------------------------------------------------------------------------------------------------------------------------------------------------
>UniRef100_A0A847EJP9	86	0.421	5.718E-14	5	75	306	0	75	191
-----MFKKYLQAVKslhagQRGMTGLETAIILIAFVTVASVLAYSVLSAGIFSAERGKETVYSGLESAQSSLEVKGAVIG--------------------------------------------------------------------------------------------------------------------------------------------------------------------------------------------------------------------------------------
>UniRef100_A0A7C0VDY9	86	0.330	5.718E-14	15	115	306	1	106	201
---------------RRGVTGIETAIILVAFVITAAAFAFVILNMGFITAEKAQSVISSGMSEATSAILVDNSVVGTFANvslGNQSAICltKLTFYIRLSQGHTPVDLSDDRLVATFTNE----------------------------------------------------------------------------------------------------------------------------------------------------------------------------------------------
>UniRef100_UPI001AE89775	86	0.276	5.718E-14	18	120	306	17	121	213
------------------FTGLEAAIVLIAFVVTASIFSYVILGAGFFATQKAQDVVYTSVGQTSSSIEVMGDVYGNSTTVGgvDAKMDGLRFVLGLTAGGSPVDFASTTMTFSTDEDVTKIN-----------------------------------------------------------------------------------------------------------------------------------------------------------------------------------------
>UniRef100_UPI000836CD6E	86	0.272	5.718E-14	11	158	306	2	159	229
-----------KLTKRRGVLGVESAIVMIAFVIVAASLAFVVLNTGFSTTQQAKETIMAGLEESGSSIQLSGSVTGiytVDDSNGNAKLNALTIPIKIATAGNPINLDEANSQVKVQTNAMSYAdiLKNTYPGSTMYTSTSALLTAAegthfTGNPLAATALNSDTTAG---------------------------------------------------------------------------------------------------------------------------------------------------
>UniRef100_A0A7C3BWY7	86	0.473	5.718E-14	17	73	306	1	57	522
-----------------GITGLETAIILIAFVVVAAVFAYTVLSAGLFSSQKSEQAVHSGLEEAQSTLEVKGSV----------------------------------------------------------------------------------------------------------------------------------------------------------------------------------------------------------------------------------------
>UniRef100_A0A382FBV9	85	0.380	7.700E-14	14	97	306	15	95	98
--------------DDRGITGLETAIILIAFIVVAAVFAFTVMTTGLFSTEKAKTTAQAGIAEASSTFAPKGAIIATSN---LTSVQTFQFQVTLATG----------------------------------------------------------------------------------------------------------------------------------------------------------------------------------------------------------------
>UniRef100_A0A7C3FYT4	85	0.339	7.700E-14	10	115	306	5	106	186
----------NLHRAQKGMTGLETAIILIAFVTVASVLAYSVLSAGIFSAERGKATVYQGLESAQATMEVQGSVLGL--SPNQSEMEQVVFSVGLTMQDERVDM--NTVVINYFDN----------------------------------------------------------------------------------------------------------------------------------------------------------------------------------------------
>UniRef100_A0A7K4BQV0	85	0.306	7.700E-14	17	104	306	9	94	193
-----------------GFTGLEAAIVLIAFVVVAAVFAYVVLGAGIVFSEESRSTVHQGIREAGSSLTVIGGVYGVSDN--LERIDAIIIPVGLTAGSEPIDIT---------------------------------------------------------------------------------------------------------------------------------------------------------------------------------------------------------
>UniRef100_UPI001C328352	85	0.306	7.700E-14	17	104	306	9	94	193
-----------------GFTGLEAAIVLIAFVVVAAVFAYVVLGAGIVFSEASRSTVHRGIQEAGSSLTVIGGVYGVSGN--LERIDAIIIPVGLTAGSEPIDIT---------------------------------------------------------------------------------------------------------------------------------------------------------------------------------------------------------
>UniRef100_A0A1G9AHV1	85	0.305	7.700E-14	17	111	306	13	106	198
-----------------GFTGLEAAIVLIAFVVVAAVFGYVVLTMGLLFSGESQSTIHQGIRQAGSACMVSGTVYGVSSPPYD-YLNSIIIPIKLTSGSEPIDMTTVSLRLT--------------------------------------------------------------------------------------------------------------------------------------------------------------------------------------------------
>UniRef100_A0A842QWB7	85	0.293	7.700E-14	15	134	306	2	124	200
---------------RRGLTGLETAIILVAFVITSSAFAFVVLNMGALSAEQAQSVISSSIDESSAALQMDSEVIGtFANTTGaQSTICltKATFYLRLSQGGTPIDMDDNRVVITYANPR---CHGSIYdsNGTVTTITP---------------------------------------------------------------------------------------------------------------------------------------------------------------------------
>UniRef100_UPI00228153A6	85	0.320	7.700E-14	22	170	306	1	144	221
----------------------ESAIVMIAFVIVAAALAFVVLNMGFSTTQKAKTTIGSSLGEASSSLEIAGKVTALGNV-TQAKLEVIGIPIKIASGGESVNLNAATAAVKYI--SNSVEYDNIYAGTLTEATDGDDDN---GSGEWLSMELATDDAADADLYItEDPYDA---------------------------------------------------------------------------------------------------------------------------------------
>UniRef100_A0A0F8IVA3	85	0.212	7.700E-14	12	115	306	8	139	221
------------RKDDRAFTGLESAIVLTAFVVVAAVFSYVVLGAGFTTSDAAKKTIDEGVKQTTSSIELAGDVIAIGGTAVSTTIitdgdpetegdqavtamkspvDKIIITLQLTAGQSPVDIGRAGngdgseiLVVSYADS----------------------------------------------------------------------------------------------------------------------------------------------------------------------------------------------
>UniRef100_A0A3G1B751	85	0.353	7.700E-14	14	129	306	8	120	235
--------------KRRGVSGLEATVIVIVLVIVAAALAFVVLNMGFSTTQKAKTIIGTSLGQTSSALEISGTIFAHGNTTS-AILEVVGVPLKIATGGESVNLAPGTAAVKYL--SNTVTYDNIYAGTL--------------------------------------------------------------------------------------------------------------------------------------------------------------------------------
>UniRef100_A0A7J3JE08	85	0.270	7.700E-14	14	142	306	48	176	284
--------------QKRAIVGLETAIILIAFVIIAAAFSFMVVNQGLFATDRGKTVISQGLSQAGTPLIVDGTIFVRT-TPDGSTANYAVIPIK-AFGSNFVNMGKNQT--SIILKVGDKAWANAYLGTLhvgnTDGTGYNATNVVY-------------------------------------------------------------------------------------------------------------------------------------------------------------------
>UniRef100_A0A2D6GE91	85	0.364	7.700E-14	5	77	306	2	75	350
-----LLREYrALARQERGVTVLETAIIMIAFVVVASVFAFTVLSSGIFAAERGKETIHAGLKGARSSLEVKGSVVATG------------------------------------------------------------------------------------------------------------------------------------------------------------------------------------------------------------------------------------
>UniRef100_A0A8F5VL91	85	0.281	1.037E-13	14	115	306	2	100	175
--------------KEAAFSGLEAAIVLIAFVVVAAVFSYVMLGAGFFATQKSQEVTYSGVKQSTSNLVLDGQLYG--NYDStDGDVDTIEFYLSIPEGGQPQDI--GEVVFVYSLE----------------------------------------------------------------------------------------------------------------------------------------------------------------------------------------------
>UniRef100_A0A1V4ZN01	85	0.276	1.037E-13	18	111	306	11	103	191
------------------FTGLEAAIVLIAFVVVAAVFSYVVLGAGYYATQKSQESVYKSVEQATSNIQLVSQIYAISGNA-TSGIEKIKFSIGLAPGAPSMDINKMTIVYS--------------------------------------------------------------------------------------------------------------------------------------------------------------------------------------------------
>UniRef100_A0A117MEX2	85	0.290	1.037E-13	12	103	306	1	93	195
------------KKNENAFTGLEAAIVLIAFVVVAAVFSYVMLGAGFFTAQEAQTVVHTGMGQASSSIEVLGEVYGFnGTSTENSSIVNITYTIGLTSGNTPMDM----------------------------------------------------------------------------------------------------------------------------------------------------------------------------------------------------------
>UniRef100_A0A662CBG7	85	0.284	1.037E-13	16	132	306	3	122	200
----------------RGLTGLETAIILVAFVITSSALAFIVLNMGFLSAERAQSVVAGSMSEASSALALDSGLIGsFTNLTGPQSavcLTKLTLYVRLAGGGEPIDMGEGELVVTYTNPR---CHASVYEsnGTVTTV-----------------------------------------------------------------------------------------------------------------------------------------------------------------------------
>UniRef100_A0A831PGJ4	85	0.282	1.037E-13	13	104	306	15	104	204
-------------GRQEGFTGLEAALVLVAFVVVAGIFSFTVLGSGFFTTQKAQKTIVTGVDQSTSTLHVVGDVYGI--SDGNGHIDEFWFTLGTAAAGKGVDLS---------------------------------------------------------------------------------------------------------------------------------------------------------------------------------------------------------
>UniRef100_A0A833EAP0	85	0.385	1.037E-13	16	111	306	4	96	208
----------------RGIVGIEAAIVLIAFVLVASALAFVAINMGMFASQKSKEVMAKAYEASTRALDVAGSAIAKVDTASEQVV-MVYVPVKLAAGASPIDL--NKTVVS--------------------------------------------------------------------------------------------------------------------------------------------------------------------------------------------------
>UniRef100_A0A8T5A1U8	85	0.310	1.037E-13	0	128	306	0	121	209
MSWKKALMK--LLKQKRAMVGLEAAIILIAFVIIAGAFSFMVINQGLFATERGKTVVQDSLRQASTPLIVDGSIMLNATNA--THINAVVIPLR-AYGVKYVALGKNETAVT--LKVAGQAWPNIYDGT---------------------------------------------------------------------------------------------------------------------------------------------------------------------------------
>UniRef100_A0A0N7JD54	85	0.357	1.037E-13	16	113	306	4	98	210
----------------RGIVGIEAAIVLIAFVLVASALAFVAINMGMFASQKSKEVMAKAYESSTRALDIAGDAIAKVDTA-TSTVTMVYVPIKLTAGTSPIDLSK--TVVSLL------------------------------------------------------------------------------------------------------------------------------------------------------------------------------------------------
>UniRef100_UPI00210404C6	85	0.333	1.037E-13	15	140	306	6	128	228
---------------HRGVSGLEAAIITIVIVIVAAALAFVVLNMGFSTTQKAKTTIVSSLSEASSALQVAGNVIGIGDT-TLSNIRVVSIPIKVASGGDSVNLQNTTASIKYMSNSK--EYDNIYSSALSGSAFSTYSNV---------------------------------------------------------------------------------------------------------------------------------------------------------------------
>UniRef100_A0A128A330	85	0.305	1.037E-13	12	143	306	7	137	230
------------RKTRRGVIGIESAIVMIAFVIVAAALAFVVLNMGFSTTQKAKTAISSSVTESSSALEIAGKVTGIG-YVSGSVLNATVIPLKVAGGGDAVSLDPALADIKYY--SNTVRYDNIYKsaCVLTSTTYTTVSSAVSA------------------------------------------------------------------------------------------------------------------------------------------------------------------
>UniRef100_A0A419KIF6	85	0.301	1.037E-13	3	128	306	26	146	268
---RKMTRK-NPIRNKNGMVGLEAAIVLIAFVIVAAAFSFMVVNMGLYATQRGRDVIKQGIQEAGCPLTVDGSILIKAGNRSGYAKAFI-IPLK-TMGTKWVSMGRNGTVISLRIGMK--AWANIYHGV---------------------------------------------------------------------------------------------------------------------------------------------------------------------------------
>UniRef100_A0A382UUX0	85	0.469	1.396E-13	10	75	306	9	74	76
----------NLYSDRKGITGLETAIILIAFIVVAAVFAFTVMTTGLFSTEKAKTTAQAGIAEASSTFAPKGGVIA--------------------------------------------------------------------------------------------------------------------------------------------------------------------------------------------------------------------------------------
>UniRef100_A0A498H168	85	0.285	1.396E-13	14	104	306	3	91	192
--------------RDDGFTGLEAAIILIAFVVVASVFSYMVLGTGFIAIQNTQQVVHDEVQQASSSLKATGSIYGFSQDG--VHVQRICIPVGLAAGGGAVDIS---------------------------------------------------------------------------------------------------------------------------------------------------------------------------------------------------------
>UniRef100_A0A7C5K7G5	85	0.277	1.396E-13	16	155	306	10	147	205
----------------RAMMGLEAAIILIAFVIVAGTFSFMVITQGLFATERGKTVVQEGLQQTSTPLCVDGSVLLKS-TGSGVTAIMIPLR---AYGVRYVAMAKDQTAVTLKVGNN--AWSNIYEGVnqtlSASATFDDLVIDATEDRARLFIKNTNG------------------------------------------------------------------------------------------------------------------------------------------------------
>UniRef100_A0A2H1FDW2	85	0.311	1.396E-13	5	126	306	0	118	233
-----MRPRSRSRKTRRGVIGIESAIVMIAFVIVAAALAFVVLNMGFSTTQKAKTAISSSVTEASSALEIAGKVTGFGDIA-HSQLNATVVPLKVAGGGDAVSLDPTLTDIKYY--SNSVRYDNIFG-----------------------------------------------------------------------------------------------------------------------------------------------------------------------------------
>UniRef100_A0A7C4JG56	85	0.299	1.396E-13	16	132	306	53	165	295
----------------RAIIGLEAAIVLIAFVIIAAAFSFMVVNQGLYATERGKVVIQEGLKQASTPLTIDGTTFVRT-TPDGKAVDVIIIPVK-AFGVKFVAVGRNQTVI--VLRVGERAWANAYLGVLYTG-----------------------------------------------------------------------------------------------------------------------------------------------------------------------------
>UniRef100_A0A117LUA2	84	0.307	1.879E-13	23	119	306	0	101	174
-----------------------AAIVLIAFVVVAAVFSYVVLGAGFFTTQKSQEVVHTGVAQASSNVEISGPVIAKASTTDQLAS--VSFYLQLAAGGTAVDMdkvtytvSSTTEAISYDVSDTGV------------------------------------------------------------------------------------------------------------------------------------------------------------------------------------------
>UniRef100_UPI0020BD9F8F	84	0.265	1.879E-13	17	110	306	18	109	203
-----------------GFTGLEAAIVLIAFIVVVAVFSYTVLTAGFLFTGESQSVVHQGVRQAGSACTVAGTVYGVSSTP--DYVDSIIIPVRLTADGEPIDITTVSVRI---------------------------------------------------------------------------------------------------------------------------------------------------------------------------------------------------
>UniRef100_A0A956UW65	84	0.296	1.879E-13	14	120	306	13	137	208
--------------NEEGITGLETAIILIAFVIVASVFAFVVLSTGLFSADRGKQTVLAGLEKASGNVEVRGSVslqdvgtVAAPTTPdgaigeaGGPSVDVFIFNLGTAAGGRPVlidpAVTTNTMVINIVDSGARVA-----------------------------------------------------------------------------------------------------------------------------------------------------------------------------------------
>UniRef100_V4JQ72	84	0.355	1.879E-13	14	147	306	7	140	214
--------------NRRAMVGVDTAIILIAFVLVAAAVAFVVLDMGMTSAQKAKQSMENGLQQASTALQVNGEVMAYVNTNG--YVQDIYIPLGVTPGTGYVSFAKNLLSVSLIAGN--MSYANIYNGvneTTLGNSTSNLsAIASYYDNNY--------------------------------------------------------------------------------------------------------------------------------------------------------------
>UniRef100_UPI0020C11313	84	0.288	1.879E-13	14	112	306	6	107	218
--------------NEDAFTGLEAAIVLIAFIVVAAVFSYVMLGAGFFATQEAQRTVHTGSQQASSSLEIIGNIYGKTtatteKSTANAHLQYILFSVGNTAGGAPIDIT--SMVVTF-------------------------------------------------------------------------------------------------------------------------------------------------------------------------------------------------
>UniRef100_A0A7J3VNJ1	84	0.333	1.879E-13	15	128	306	0	112	228
---------------RRGILGIESAIVMIPFVVVAAALAFVVLNAGFGTTQKSKTTISEGLASATGAVEVAG--IVTGNNRVSDNPERIEFysiPIKLASGANAVNLQKELTAIRYF--SNTIAYDNIYVGT---------------------------------------------------------------------------------------------------------------------------------------------------------------------------------
>UniRef100_A0A2H1FDK9	84	0.313	1.879E-13	12	143	306	7	137	230
------------RKTRRGVIGIESAIVMIAFVIVAAALAFVVLNMGFSTTQKAKTAISSSVTEASSALEIAGKVTGIGYVSGGV-LNATVIPLKVAGGGDAVSLDPTLADIKYY--SNTIRYDNIYKsaCVLSSTSYTTVSAAVAA------------------------------------------------------------------------------------------------------------------------------------------------------------------
>UniRef100_A0A2H1FDJ2	84	0.313	1.879E-13	12	143	306	7	137	230
------------RKTRRGVIGIESAIVMIAFVIVAAALAFVVLNMGFSTTQKAKTAISSSVTEASSALEIAGKVTGIGYVSGGV-LNATVIPLKVAGGGDAVSLDPTLADIKYY--SNTIRYDNIYKsaCVLSSTSYTTVSAAVAA------------------------------------------------------------------------------------------------------------------------------------------------------------------
>UniRef100_UPI0021FF104F	84	0.266	1.879E-13	6	134	306	2	134	239
------LQRKGTRHSHRGVIGVESAIVMIAFVIVAAALAFVVLNMGFTTSQKAKTVTLAGLEESTSAMKIAGSITAIGciNVNSGcgvvQKINATTIPLKISESGNSINFASDVVSISYITK--SIQYNNIYAGAITSEIF---------------------------------------------------------------------------------------------------------------------------------------------------------------------------
>UniRef100_A0A497JVD6	84	0.286	1.879E-13	6	127	306	0	117	240
------MRRGHLVRERSGMVGLEAAIVLIAFVIVAAAFSFMVVNMGLYATQKGRDVISQGIHESGCPLTIDGSILIKASNRSG-YAKAIIIPLK-TMGTKWVSMGTNGTVVSLRIRDK--AWANIYRG----------------------------------------------------------------------------------------------------------------------------------------------------------------------------------
>UniRef100_A0A7J2YS58	84	0.284	1.879E-13	14	129	306	48	159	290
--------------QKRAIVGLETAIILIAFVIIAAAFSFMVVNQGLFATDRGKTVISQGLQQAGTPLIVDGTIFVRT-TPDGTAVNYAVVPIK-AFGTNYVNMGKNQT--SVILRVGDKAWANAYLGVL--------------------------------------------------------------------------------------------------------------------------------------------------------------------------------
>UniRef100_A0A7C7IB38	84	0.403	2.530E-13	10	66	306	10	66	67
----------NLGTDQRGITGLETAIVLIAFVVVASVFAFAVLSTGLLSSEKSKETVLGGLEETSST-----------------------------------------------------------------------------------------------------------------------------------------------------------------------------------------------------------------------------------------------
>UniRef100_I7LN98	84	0.255	2.530E-13	17	110	306	11	102	197
-----------------GFTGLEAAIVLIAFVVVASIFSYTVLAAGFHFSGESQSVIHQGIQQAGSSCTVAGTVYGVSTSPE--SLRYIIIPIGLTAGGEPIDITTVSVRI---------------------------------------------------------------------------------------------------------------------------------------------------------------------------------------------------
>UniRef100_UPI001BDA93FA	84	0.255	2.530E-13	17	110	306	11	102	197
-----------------GFTGLEAAIVLIAFVVVASIFSYTVLAAGFHFSGESQSVIHQGIQQAGSSCTVAGTVYGVSTSPE--SLRYIIIPIGLTAGGEPIDITTVSVRI---------------------------------------------------------------------------------------------------------------------------------------------------------------------------------------------------
>UniRef100_A0A2E6WS33	84	0.306	2.530E-13	10	117	306	8	130	229
----------NFSRDNSGVTGLETAIILIAFVVVAAVFAFTVMTTGLFSTEKAKTTAQAALTEASSSFIIKGPVLAK-CSPGvvpidcevdanpigkaEEFISRISFTIALSSGADQQTLDESELAFIYSDENN--------------------------------------------------------------------------------------------------------------------------------------------------------------------------------------------
>UniRef100_A0A7K3Y1X8	83	0.250	3.405E-13	15	110	306	7	100	194
---------------ENGFTGLEAAIVLIAFVVVASIFSYTVLGAGFHFSGESQSIIHQGIRQAGSSCTVTGTVYGV--SDSPKSLKYIIIPIGLTTGGEPIDITTMSVRI---------------------------------------------------------------------------------------------------------------------------------------------------------------------------------------------------
>UniRef100_UPI000FFE69B4	83	0.343	3.405E-13	18	113	306	25	115	202
------------------FTGLEAAIILIAFIVVASVFSFVVLGSGFFATQKSQEVIHAGIEQSGNALALGGTVVCQGD-PSGGKVGKVEINLETASKGTGVD----MTRVSYR------------------------------------------------------------------------------------------------------------------------------------------------------------------------------------------------
>UniRef100_A0A128A329	83	0.300	3.405E-13	12	164	306	7	166	230
------------RKTRRGVIGIESAIVMIAFVIVAAALAFVVLNMGFSTTQKAKTAISSSVTESSSALEIAGKVTGIG-YVSGSVLNATVIPLKVAGGGDAVSLDPALADIKYY--SNTVRYDNIYKsaCVLTSTAYttvsSAVDAAVTAGCTDKDAVNGTTahapTTTQAIVYW---------------------------------------------------------------------------------------------------------------------------------------------
>UniRef100_A0A832U1H5	83	0.367	4.582E-13	10	77	306	3	70	71
----------NLFKNNKGFTGLEAAIVLVAFVVVAAVFSYVMLGAGFYTTQKSQEVVHTGVAQASSSVELSGDIIAAG------------------------------------------------------------------------------------------------------------------------------------------------------------------------------------------------------------------------------------
>UniRef100_Q2FUM4	83	0.322	4.582E-13	14	103	306	2	90	170
--------------KETAFSGLEAAIVLIAFVVVAAVFSYVMLGAGFFATQKSQEVTYSGMKQATSNLILDG-MIYGSYSKGGSGLAQLYFYVKVPEGGETQDL----------------------------------------------------------------------------------------------------------------------------------------------------------------------------------------------------------
>UniRef100_A0A2I0P6D8	83	0.297	4.582E-13	14	113	306	6	104	188
--------------NEDAFTGLEAAIVLIAFVVVAAVFSYVVLGAGFFTTGEAQRVVHTGSQQASSSLEIIGNVYGHATASSSSMVLTsIEFTVGNTAGGTAIDISQ--MLVTYT------------------------------------------------------------------------------------------------------------------------------------------------------------------------------------------------
>UniRef100_A0A0X3BNF1	83	0.324	4.582E-13	0	105	306	0	104	218
MSMMKLLK------NEDAFTGLEAAIVLIAFIVVAAVFSYVMLGAGFFATQEAQRTVHTGSQQASTSLEIIGNIYGTTTSTTasssiNAHLKYIEFTVGNTAGGTPLDISQ--------------------------------------------------------------------------------------------------------------------------------------------------------------------------------------------------------
>UniRef100_A0A835S606	83	0.306	4.582E-13	13	136	306	9	129	238
-------------HSHRGVIGMEAAIVLIAFVIVAAALAFVVLNMGFATTQKAKTSIISSLGQASSSLAISGKVTAVANV-TDGVINATIIPIRITAGGDSINLDNATVSLKYI--SNSVEYDNILTATISDVTFGN-------------------------------------------------------------------------------------------------------------------------------------------------------------------------
>UniRef100_A0A9E4RDZ3	83	0.350	4.582E-13	16	87	306	25	101	363
----------------RGITGIETAIILIAFVVVASVFAYAVLSAGIFSAEKGKEAVYAGLDRAASSISLVGSmkadgVVATVLTTADSTANW--------------------------------------------------------------------------------------------------------------------------------------------------------------------------------------------------------------------------
>UniRef100_UPI00064EB3C7	83	0.314	6.165E-13	17	105	306	9	95	195
-----------------GFTGLEAAIVLIAFVVVASVFAFSVIGAGYFATQQTQSTAYTALQQTGSTLEVLGYVHGIKRADDEIGA--IQFNVGLAPGGKYIDFSK--------------------------------------------------------------------------------------------------------------------------------------------------------------------------------------------------------
>UniRef100_A0A8J7W657	83	0.240	6.165E-13	12	115	306	1	99	201
------------KKNENAFTGLEAAIVLIAFVVVAAVFSYVMLGAGFFTAQKSQEVVHTGIGQAASSIEVVGDVIG---EGVPAHLNTTRFAIHLTSGMNEMNIS--AMRVTYSDP----------------------------------------------------------------------------------------------------------------------------------------------------------------------------------------------
>UniRef100_A0A2E7G5H3	83	0.283	6.165E-13	0	117	306	0	131	229
MQFLKSLKNFSR--DNSGVTGLETAIILIAFVVVAAVFAFTVMTTGLFSTEKAKTTSQAALTEASSSFILKGSVTATCAAGagplgckkdlapvgvADEYVESITFTIALAIGAEQQRIDDESVfAIHYFDENN--------------------------------------------------------------------------------------------------------------------------------------------------------------------------------------------
>UniRef100_A0A0T5ZDM0	82	0.434	8.294E-13	12	80	306	8	76	93
------------RHTHRGIIGIESAIVLIAFVIVAAALAFVVLNMGFATTQKAKTTIISSLGEASSSLEISGKITAVANVP---------------------------------------------------------------------------------------------------------------------------------------------------------------------------------------------------------------------------------
>UniRef100_A0A497EPW2	82	0.278	8.294E-13	49	198	306	0	163	173
-------------------------------------------------TQRSKQVISSGLGEASSALEIDGSIVAHVDT-SAKNITYIVIPVKLASGQHEVDLTPGKTTIAYWSPNKGIALTDIYNATLETGTYTDPsqvasemspdeNNTVLANIAWVTNINNDKvlDPGEKVFVVIKFYQSVQPKNYDTIKVEIRPPigAPLTIERTVPAS-----------------------------------------------------------------------------------------------------------
>UniRef100_B8GGI7	82	0.276	8.294E-13	18	111	306	4	96	186
------------------FTGLEAAIVLIAFVVVSAVFSYMVLSAGFYATQKVQEVVHAGVDQTGSTLQISGDVYGSADSPGG-PVTMLTIMLKNGVPYGSVDLNKTTFIIS--------------------------------------------------------------------------------------------------------------------------------------------------------------------------------------------------
>UniRef100_A0A2I0D0B5	82	0.294	8.294E-13	10	104	306	2	95	193
----------FKNNHEYAFTGLEAAIVLIAFIVVAAVFGYVVLGSGFLTSQKAQETVHTGISQAMSTVQQSGGISIQANADG-TGVQKVEFYLQLAASGTGAEMS---------------------------------------------------------------------------------------------------------------------------------------------------------------------------------------------------------
>UniRef100_A0A382NRG9	82	0.406	8.294E-13	14	77	306	18	81	209
--------------EQSGITGLETAIVLIAFVVVAAVFAFTVLTTGLFTSEKAKETTLAGVASVSSTLSVRGSVTAIG------------------------------------------------------------------------------------------------------------------------------------------------------------------------------------------------------------------------------------
>UniRef100_A0A842XPE5	82	0.403	1.116E-12	14	75	306	1	62	104
--------------ERKGFTGLETGIVLTAFVVIAAVFAYVVLNAGFFSVQRTEEVIHTGIKQVTSSAELSGDVIG--------------------------------------------------------------------------------------------------------------------------------------------------------------------------------------------------------------------------------------
>UniRef100_A0A7K4BEA0	82	0.276	1.116E-12	14	107	306	2	93	177
--------------KEQAFSGLEAAIVLIAFVVVAAVFSYVMLGAGFFATQKAQEVTYSGIQQSTSNMVIDGNIYGTLNAGKELK--QVKFYVNVPIGGQAQDMKEVT------------------------------------------------------------------------------------------------------------------------------------------------------------------------------------------------------
>UniRef100_A0A7K3Z0Z4	82	0.271	1.116E-12	12	103	306	4	94	192
------------RPDEEAFTGLEAAIVLVAFVVVAAVFAYVVLGAGFMTTEKAQETVHSGIRQATAAVQQSGQTSIQADATG-TGVNQISFFLQLAASGTGADM----------------------------------------------------------------------------------------------------------------------------------------------------------------------------------------------------------
>UniRef100_E1REQ2	82	0.325	1.116E-12	17	105	306	9	95	195
-----------------GFTGLEAAIVLIAFIVVASVFAFSVIGAGYFATQQTQSTAYTALQQTGSTLEILGYVHGIKRADDEIGA--IQFNVGLAPGGKYIDFSK--------------------------------------------------------------------------------------------------------------------------------------------------------------------------------------------------------
>UniRef100_A0A550H9K7	82	0.333	1.116E-12	15	115	306	2	106	200
---------------RRGLTGLETAIILVAFVITSSAFAFVVLNMGQLSAEQAQSVISSSIDETSSALLMDTDIIGtFSNiTGAQSTICltKATFYVRLSQGQTPVDMDDSKVVITYTNP----------------------------------------------------------------------------------------------------------------------------------------------------------------------------------------------
>UniRef100_D9PZ77	82	0.358	1.116E-12	12	128	306	2	114	219
------------RRSRRGMVGIDTAIILIAFVLVAAAVAFVVLDMGMTSAQKAKQTMESGLQESSTALQVDGNVMAYVNGSG--YVQDIFIPLGVTPGTGYVSFAPSLMEVSIITSKG--SYPDIYIGV---------------------------------------------------------------------------------------------------------------------------------------------------------------------------------
>UniRef100_A0A8T6NCZ3	82	0.320	1.116E-12	15	143	306	5	132	224
---------------RRGVMGIEAALVLIAFVIVAAALSFVVLNMGFSSTQKAKETVTKGIEEASQAIQIAGKVMSAADVP-KSQVNATQFPIKVVAGGHGVNL--NATLATLRFNTGTTQYDNLLKrsCVLTSTTYNNLATAMSA------------------------------------------------------------------------------------------------------------------------------------------------------------------
>UniRef100_UPI00082A078F	82	0.385	1.116E-12	11	103	306	2	97	231
-----------KLTKRRGVLGVESAIVMIAFVIVAASLAFVVLNTGFSTTQQAKETIMSGLEESASNVQISGSVagVYTVDAGGDSaKLDVISVPLKISSGSNPVNL----------------------------------------------------------------------------------------------------------------------------------------------------------------------------------------------------------
>UniRef100_A0A7K4BE97	81	0.266	1.500E-12	14	117	306	2	100	186
--------------KEQAFSGLEAAIVLIAFVVVAAVFSYVMLGAGFFATQKAQEVTYSGIQQATSNMVIDGNIYGTMGATGLKQIYfWVNVPI----GGQAQKLSD--VVFSWSSKQN--------------------------------------------------------------------------------------------------------------------------------------------------------------------------------------------
>UniRef100_A0A7L4PVK2	81	0.274	1.500E-12	18	147	306	10	130	198
------------------FTGLEAGIVLISFLVVAAVFSYAILGAGFFSIQKSEEVIQTGMTEASSGIEIIGDVYGIGrLFGSVYRVDMVRFTIGLTAGNTPVDCS-GMTV-------EWSTGEEVYL--LTRAGPLYLADTSPADGQW--------------------------------------------------------------------------------------------------------------------------------------------------------------
>UniRef100_F3KJ35	81	0.342	1.500E-12	27	134	306	0	111	216
---------------------------MIAFVIVAAALAFVVLNMGFSTTQKAKTVTISSLEEASSAMEISGTIFGIGCissSAGCDTIQKINATVIPikiAPGGQLVNFSPEVTAIRFLSKN--VEYTNIYAGTITADDY---------------------------------------------------------------------------------------------------------------------------------------------------------------------------
>UniRef100_A0A9E5CUC8	81	0.243	1.500E-12	0	107	306	0	117	244
MATGDPLP-PSESGNQRGITGLETAIILIAFVVVASVFAYTVLTAGIYSSQKAGESVNAAVDEVRSSVIIGGNTIAyeglvdidgFASTTSDRvpAVVRIALTIGVALQGVPLDVTPAY------------------------------------------------------------------------------------------------------------------------------------------------------------------------------------------------------
>UniRef100_A0A662U8N0	81	0.459	2.018E-12	15	75	306	13	73	76
---------------RRGIVGIESAIVMIAFVIVAAALAFVVLNMGFFTTQQSRAAIQRGLGEASSALELDGTVVA--------------------------------------------------------------------------------------------------------------------------------------------------------------------------------------------------------------------------------------
>UniRef100_A0A497EQQ4	81	0.454	2.018E-12	14	79	306	3	68	79
--------------RKKGVVGIESAIVLIAFVIVAAALAFVVLNMGFFTTQRSKQVISSGLGEASSALEIDGSIVAHVDT----------------------------------------------------------------------------------------------------------------------------------------------------------------------------------------------------------------------------------
>UniRef100_A0A497JT10	81	0.363	2.018E-12	27	141	306	0	115	195
---------------------------LIAFVVIAAALAGVVINMGFYSTQKVKGTIGRGISEASSALQLNGHVIGKTNGTGHLVI--MAFPVKISVGKSEVDLNVNTTVVSI---EGKVCLLDIYRGVIdeesagLSEDPEELDEIV--------------------------------------------------------------------------------------------------------------------------------------------------------------------
>UniRef100_A0A843J217	81	0.252	2.018E-12	6	104	306	0	97	201
------MRLNSEEGREEGFTGLEAAIVLIAFVVVASVFSYAVLGAGFYTTSKTQEVIYSAVDSAGSTPQLMGNVYGIRDTDGK-HLHGVQYSVVLASGGKYIDFS---------------------------------------------------------------------------------------------------------------------------------------------------------------------------------------------------------
>UniRef100_A0A7C5NWC9	81	0.299	2.018E-12	16	132	306	53	165	295
----------------KAIIGLEAAIVLIAFVIIAAAFSFMVVNQGLYATERGKVVIQEGLKQASTPLTIDGTTFVRT-TPDGKAVNVIIIPVK-AFGVKFVAVGRNQTVM--VLRVGERAWANAYLGVLYTG-----------------------------------------------------------------------------------------------------------------------------------------------------------------------------
>UniRef100_A0A6H1Z7Q0	81	0.424	2.018E-12	15	80	306	11	76	296
---------------QRGMTGLETAIILIAFVTVASVLAYSVLSAGIFSAERGKATVYSGLESAQATMEVEGSVLGLATDG---------------------------------------------------------------------------------------------------------------------------------------------------------------------------------------------------------------------------------
>UniRef100_A0A9E7THU1	81	0.315	2.713E-12	18	112	306	10	99	186
------------------FTGLEAAIVLISFVVVAAVFSFVVLGTGFFVTEKSEEVINSGLKETSNSLNLFGTVVAKVKV-SDPELRYIMFYLEQCGGGTGIDINK----ISY-------------------------------------------------------------------------------------------------------------------------------------------------------------------------------------------------
>UniRef100_UPI0013EA18FB	80	0.340	3.648E-12	12	104	306	2	94	194
------------RIDDTGLTGLEGAIILIAFVLIASVFSFTILGTGFFATDTAEDVIYTGVDQSVSSLMLIGDVYGY-KTSGRSAVDMLRFTVRPSAgGGKAMDLS---------------------------------------------------------------------------------------------------------------------------------------------------------------------------------------------------------
>UniRef100_A0A101IUG6	80	0.267	3.648E-12	18	103	306	9	94	194
------------------ITGLEAAIVLIAFVVVGAVFSHVIISAGMTLSDGTRTEVHKGMSRAGSGLVTAGSIYAVDLNDDLRDAEGILVPIRLLSGSDPVDL----------------------------------------------------------------------------------------------------------------------------------------------------------------------------------------------------------
>UniRef100_A0A0W8FE81	80	0.282	3.648E-12	12	102	306	6	97	197
------------RRREDGFTGLEAAIVLIAFIVVAAVFSFVVLKTGFHATEEGQYAIYKGVQQAGSGLEVSGTIYGvKPVQQEQLTIKSILIPISVPPGGAAVD-----------------------------------------------------------------------------------------------------------------------------------------------------------------------------------------------------------
>UniRef100_A0A956URF8	80	0.282	3.648E-12	15	123	306	19	135	203
---------------EEGITGLETAIILIAFVIVASSFAFMVLSTGLFAAERGKQTVLAGLDRVSGNIEVRGSLILqDVGSDGLidsTDPDVFIVTLSTAAGGRPVlidpAATTNTLVVNLVDSGGRVAGLN--------------------------------------------------------------------------------------------------------------------------------------------------------------------------------------
>UniRef100_A0A370LGX1	80	0.284	3.648E-12	27	155	306	0	125	208
---------------------------MIAFVIVAAALAFVVLNMGFSTTQRAKTAIISSLSEASSSIEIAGKVTGIGDvTGGFVNVTNVPIKV--ASGGDSVNMNPTLTAVKYL--SNSVSYDDIFVGALGTGSYVNITLAMDAAMNTGGFINANT------------------------------------------------------------------------------------------------------------------------------------------------------
>UniRef100_UPI000780FA0F	80	0.375	4.903E-12	11	98	306	5	91	103
-----------NPIDDNGFTGLEGAIILIAFVIIASVFSFIVLGSGFFATGKAEDVIYTGVDQSVSSLMLIGDVYGYKASDRN-AVDMLRFTVSPSVGG---------------------------------------------------------------------------------------------------------------------------------------------------------------------------------------------------------------
>UniRef100_A0A8E7EK63	80	0.322	4.903E-12	14	103	306	2	89	164
--------------KEAAFTGLEAAIVLIAFVVVAAVFSYVMLGAGFFATQKSQEVTYSGVKQATSNVVLDGQLYGT--YSAGTGLTELTFYIRVPEGGESVQL----------------------------------------------------------------------------------------------------------------------------------------------------------------------------------------------------------
>UniRef100_A0A8T4FHE6	80	0.285	4.903E-12	14	104	306	4	94	198
--------------REEGFTGLEAAIVLIAFVVVASVFSYAVLGAGFYTTSKTQEVIYSAVDSAGSTPQLLGNVYGIRSTSNPAKLDGVQYSVVLSSGGKYIDFS---------------------------------------------------------------------------------------------------------------------------------------------------------------------------------------------------------
>UniRef100_A0A8E7B4Y0	79	0.295	6.590E-12	14	101	306	4	86	166
--------------KEAAFTGLEAAIVLIAFVVVAAVFSYVMLGAGFFATQKSQEVTYSGVKQATSNVVLDGQLYGDAA-----TLTKLTFYVRVPEGGEAV------------------------------------------------------------------------------------------------------------------------------------------------------------------------------------------------------------
>UniRef100_A0A8F5VKN5	79	0.285	6.590E-12	14	111	306	2	96	173
--------------KEAAFSGLEAAIVLIAFVVVAAVFSYVMLGAGFFATQKSQEVTYSGVKQSTSNLVLDGQLYGSL---TGTTTNKINLYLSIPEGGQPQKMREVTYVWS--------------------------------------------------------------------------------------------------------------------------------------------------------------------------------------------------
>UniRef100_A0A7C6DUJ7	79	0.320	6.590E-12	16	140	306	12	129	208
----------------RAMIGLEAAIILIAFVIIAGTFSFMVINQGLFATERGKTVVQDSLRQSSTPLTVDGTVFL--NASSSTAINAIVIPLR-AYGVRYVAMGTSETAVT--LKVGDGAWPNVYEGV--NKTLSSSANF---------------------------------------------------------------------------------------------------------------------------------------------------------------------
>UniRef100_A0A9E4SWS4	79	0.261	6.590E-12	15	120	306	15	148	245
---------------EKGITGLETAIILIAFVVVASVFAYTVLTAGVFSSQKASESVNAAIDEVRSSLKLSGNTIAykgAVDLDGEasttadrvDSVVRIALTIGVALQGVPLDVTPayqinetnnnlelsgdtNSLVINYIDQKQVIS-----------------------------------------------------------------------------------------------------------------------------------------------------------------------------------------
>UniRef100_A0A7K4AZK6	79	0.322	8.856E-12	14	103	306	2	89	171
--------------KESAFSGLEAAIVLIAFVVVAAVFSYVMLGAGFFATQKAQEVTYSGMKQATSNLIMDGMIYGS--YDKTNGLKALYFYVKVPEGGETQDL----------------------------------------------------------------------------------------------------------------------------------------------------------------------------------------------------------
>UniRef100_A0A7C3JYW8	79	0.350	1.190E-11	12	71	306	12	71	72
------------RAGEDGITGLETAIILIAFVVVATVFAFIVLTTGIFSAERGKETVFAGLQKARGTMEVRG------------------------------------------------------------------------------------------------------------------------------------------------------------------------------------------------------------------------------------------
>UniRef100_H1YXI9	79	0.320	1.190E-11	13	112	306	5	99	186
-------------GSSEAFTGLEAAIVLTAFVVVAAVFAFVVLGAGFFVTDKSEDVINSGLKETSNSLNLAGTVVGRVKL-SGSELRYIMFYLEHCGGGTGIDISK----ISY-------------------------------------------------------------------------------------------------------------------------------------------------------------------------------------------------
>UniRef100_A0A7K3YB60	79	0.234	1.190E-11	17	110	306	11	102	196
-----------------GFTGLEAAIVLIAFVVVASIFSYTILGAGFYFSGESRSVVCQGIRQAGSGITVAGHIYGI--SASQKYIDSIIIPICLTPGSEPIDITTVSVRI---------------------------------------------------------------------------------------------------------------------------------------------------------------------------------------------------
>UniRef100_UPI00227D1F2F	79	0.350	1.190E-11	17	112	306	17	110	204
-----------------GLTGLEGAIILIAFVIVASVFSFTILGSGFFATETAQDVVYTSVDQSASSLMIIGDVYGY-RSSGEDAVEMLRFTVSPSAgGGKAVNLSGST--VTY-------------------------------------------------------------------------------------------------------------------------------------------------------------------------------------------------
>UniRef100_A0A117LR75	78	0.237	1.599E-11	16	111	306	8	102	185
----------------RAFTGLEAAIIFIAFVVVASVFAFVVLGTGMTTSQKSQEVMHAALGEAGSGLRPGYAVIAKLDATGL--LDFVEFDLETATDLAAVDMgSMTYTIVT--------------------------------------------------------------------------------------------------------------------------------------------------------------------------------------------------
>UniRef100_UPI0021007A39	78	0.270	1.599E-11	19	103	306	5	89	189
-------------------TGLESAIVLIAFVVVAAVFSHTLLSAGLELSEGAGTEVHKGTSRAGSGVVVSGTIFAVDLNDDPRYADLILLPVRVLPGSDPVDL----------------------------------------------------------------------------------------------------------------------------------------------------------------------------------------------------------
>UniRef100_A0A2V2NB85	78	0.274	2.147E-11	14	104	306	2	87	167
--------------KELAFSGLEAAIVLIAFVVVAAVFSYVMLGAGFFATQKSQEVTYSGIKQSTSNIVLDGQLYGDA-----SDITTLTLYLSIPEGGQPQKLS---------------------------------------------------------------------------------------------------------------------------------------------------------------------------------------------------------
>UniRef100_UPI001AE41BE1	78	0.325	2.147E-11	11	93	306	2	83	194
-----------NKDENSGFTGLEAALILIAFVVVASVFSYVILNAGFFAVQKSQQVIYSAVEQ-SSSVVIAGDTVKGLKNSTTGKIDRIIFSLS--------------------------------------------------------------------------------------------------------------------------------------------------------------------------------------------------------------------
>UniRef100_A0A9E7PR96	78	0.288	2.147E-11	14	109	306	10	106	199
--------------DEEAFTGLEAAIVLIAFVIVAAVFSYVVLDAGFNAAAQDVKSVHDGVGMSSTFLNLNGDMYAGVNRHfSPVRVDLILIPVSINPTGDPVDFTKVNVV----------------------------------------------------------------------------------------------------------------------------------------------------------------------------------------------------
>UniRef100_A0A5N9GVY9	78	0.338	2.884E-11	12	76	306	8	72	122
------------RTESHGITGIETAIIMIAFIVVASVFAYTVLSAGILSSSQGKAAVFAGIKAAGGAMEIKGAVIAK-------------------------------------------------------------------------------------------------------------------------------------------------------------------------------------------------------------------------------------
>UniRef100_A0A7K4BAY2	77	0.315	5.200E-11	14	105	306	2	91	173
--------------KDNAFSGLEAAIVMIAFVVVAAVFAYSMISMGFFATQKVQDVTYAGIKQSTSVAITDG--LIRGGYNSDTGLTSLTFSISVPETGEPIDLSK--------------------------------------------------------------------------------------------------------------------------------------------------------------------------------------------------------
>UniRef100_A0A2I0NRE8	77	0.250	5.200E-11	14	113	306	6	100	186
--------------DEQAFTGLEAAIVFIAFVVVASVFTYVVLGVGMATSQKSQETMYSALGEAGSALRPGQTVIAKLDNDQG-NLEFIDFDLETATDLAAIDLG----RITYT------------------------------------------------------------------------------------------------------------------------------------------------------------------------------------------------
>UniRef100_A0A947JF66	77	0.484	5.200E-11	14	77	306	8	71	294
--------------NRKGIVGIEAAIVLIAFVVIAAALSYVVINMGFFATQKTKETIAEGIAESTAALQLDGTVTAKT------------------------------------------------------------------------------------------------------------------------------------------------------------------------------------------------------------------------------------
>UniRef100_A0A7J3JSQ5	76	0.421	6.981E-11	6	81	306	2	77	78
------LRKPLKTRTRKGIVGIEAAIVLIAFVLVASALAFVTLNMGMFATQKTKEIMARAYEESTRAIDIAGNVIAAVNTTG--------------------------------------------------------------------------------------------------------------------------------------------------------------------------------------------------------------------------------
>UniRef100_UPI0020BEC728	76	0.221	6.981E-11	9	103	306	1	94	186
---------YREDGEDRAFTGIEAAIVFIAFIVVASVFSYAVLGVGMATSQKDQEVMYAALDEAGSSLRPGYTVIAQTDTGSD-ALRSVEFDLETATDVAAIDM----------------------------------------------------------------------------------------------------------------------------------------------------------------------------------------------------------
>UniRef100_A0A0H1QXH8	76	0.319	6.981E-11	9	80	306	1	72	186
---------PRKDWDDRAFTGLEAAIVFIAFIVVAAVFAYVVLGVGMTTSQKSQETMYAALGEAGSALRPGQSVIAKLDND---------------------------------------------------------------------------------------------------------------------------------------------------------------------------------------------------------------------------------
>UniRef100_A0A7X7I2X5	76	0.264	9.371E-11	18	104	306	6	87	170
------------------FSGLEAAIVLIAFVVVAAVFSYVMLGAGFFATQKSQEVTYSGIKQSTSNMVLDGQIYGNG-----KSITQLTFYLTVPEGGQPQKMS---------------------------------------------------------------------------------------------------------------------------------------------------------------------------------------------------------
>UniRef100_A0A843KYI1	76	0.255	9.371E-11	14	103	306	6	93	185
--------------NEQAFTGLEAAIIFIAFVVVASVFSYVVLGMGMTTSQKSQEVVHAALDEARSAFRPGDAVIVKLDTAGGLS--FIEFDLETAAGPTAIDM----------------------------------------------------------------------------------------------------------------------------------------------------------------------------------------------------------
>UniRef100_A0A1M4MM93	76	0.328	9.371E-11	14	80	306	6	72	186
--------------DDRAFTGLEAAIVFIAFIVVAAVFAYVVLGVGMTTSQKSQETMYAALGEAGSALRPGQSVIAKLDND---------------------------------------------------------------------------------------------------------------------------------------------------------------------------------------------------------------------------------
>UniRef100_UPI001AE3596E	76	0.264	9.371E-11	14	115	306	3	99	191
--------------KSEAFTGLEAAIVLIAFVVVASVFSFAVLGAGFFTTDKTQDVLYSSVQSAGAMPQLLGNVYGL---KGENGIGSIRYSISLSPGGDILDLS--SMVVTWSTS----------------------------------------------------------------------------------------------------------------------------------------------------------------------------------------------
>UniRef100_A0A843L4Q8	76	0.255	1.258E-10	14	103	306	6	92	184
--------------NEQGFTGLEAAIIFIAFVVVASVFAYVVLGAGMTTSQKSQEVLHAALDEARSAFRPGDAVIARIDGG---FIRYVEFDLETAAGPTAIDM----------------------------------------------------------------------------------------------------------------------------------------------------------------------------------------------------------
>UniRef100_A0A9E4X4Y5	76	0.400	1.258E-10	10	74	306	10	74	283
----------FLRKDQKGITGLETAIVLIAFVVVASVFAFAVIQTGLFSSEEAASSAQAGVVAAKSTMTPKGSMV---------------------------------------------------------------------------------------------------------------------------------------------------------------------------------------------------------------------------------------
>UniRef100_A3CVA4	75	0.333	1.688E-10	14	79	306	6	71	186
--------------DDRAFTGLEAAIVFIAFIVVAAVFAYVVLGVGMTTSQKSQETMHAALGEAGSALRPGQSVIAKLDN----------------------------------------------------------------------------------------------------------------------------------------------------------------------------------------------------------------------------------
>UniRef100_A0A7K3YFW8	75	0.271	1.688E-10	12	103	306	5	94	186
------------RSDQ-AFTGLEAAIVFIAFIVVASVFAYVVLGAGMLTSQKSQETMHTALGEAGSALLPGQSVIAKLDNDRGL-VEFMEFDLETATDLAAIDL----------------------------------------------------------------------------------------------------------------------------------------------------------------------------------------------------------
>UniRef100_A0A2I0P3W1	75	0.295	1.688E-10	17	114	306	5	99	187
-----------------GFSGLEAAIVLIAFVVVAAVFSYTMLGAGFFATSKAQDVTHTGMKQASSGTYIDGSLYG---GMSNDQLDQIMFYIAIPETGLDQDLSKMQMAYTQID-----------------------------------------------------------------------------------------------------------------------------------------------------------------------------------------------
>UniRef100_A0A8E7B2D7	75	0.281	1.688E-10	17	117	306	5	105	191
-----------------GFSGLESAIILIAFVVVASVFAYTILGSGFFATQKAQTVTQESTTEASAVMYPEGGIYGSLYSGGtyDGQLETVSFTLTIPPTGMAQDL--NENIIIYTQKNK--------------------------------------------------------------------------------------------------------------------------------------------------------------------------------------------
>UniRef100_A0A524MUM8	75	0.288	1.688E-10	22	113	306	0	96	196
----------------------ETAIILTAFVITASAFSFVILNVGFLTSDKAQTTVITGMKETSASLMADAGVTgYFSNTTvadqDEVYLEELLYYVKLAQGHEPIDCSDDSLVITYT------------------------------------------------------------------------------------------------------------------------------------------------------------------------------------------------
>UniRef100_A0A2V2NGK4	75	0.287	2.264E-10	18	104	306	6	87	167
------------------FSGLEAAIVLIAFVVVAAVFSYVMLGAGFFATQKSQEVTYSGIKQSTSNIVLDGQLYGDSSDISVLTIY-----LAIPEGGQPQKLS---------------------------------------------------------------------------------------------------------------------------------------------------------------------------------------------------------
>UniRef100_A0A2V2NIK1	75	0.282	2.264E-10	14	105	306	3	92	170
--------------KNNAFSGLEAAIVMIAFVVVAAVFGYSMISMGFFATQKVQEVTYAGIKQSASVAITDG--LIRGQYDETNGLTSLTFSLSIPETGEPIDLSK--------------------------------------------------------------------------------------------------------------------------------------------------------------------------------------------------------
>UniRef100_UPI00082E4385	75	0.313	2.264E-10	14	80	306	6	72	186
--------------DDRAFTGLEAAIVFIAFIVVAAVFAYVVLGLGMTTSQKSQETMHAALGEAGSALRPGQSIIAKLDNG---------------------------------------------------------------------------------------------------------------------------------------------------------------------------------------------------------------------------------
>UniRef100_A0A843J1C4	75	0.284	2.264E-10	27	111	306	0	87	188
---------------------------LIAFVVVAAVFSYVVLGAGFFTTQKAQEVVYSSVDMASSSMEVLGNVYGNGtvnTDPTKSRIDALRFVVGLTAGGAAVDLANTNLVFT--------------------------------------------------------------------------------------------------------------------------------------------------------------------------------------------------
>UniRef100_A0A2I0P6Q7	74	0.236	3.038E-10	11	103	306	2	92	168
-----------QERSDRAFTGLEAAIVFIAFIVVASVFAYVVLGVGMTTSQKSQEVMHAALGEAGSALRPGSVVIAKLDATGL--LDFVEFDLETATDLAAIDM----------------------------------------------------------------------------------------------------------------------------------------------------------------------------------------------------------
>UniRef100_A0A2V2N3Q9	74	0.271	3.038E-10	17	119	306	5	102	173
-----------------GFSGLEAAVILIAFVVVAAVFAYVMMSTGFFATQRFQEVTYAGVKQSTSTVITDG--LIRGSYSGTNGLVSLSFSLTVPETGEAVDLSK---MIYYYVRNSGV------------------------------------------------------------------------------------------------------------------------------------------------------------------------------------------
>UniRef100_A0A7K4AZR7	74	0.320	4.074E-10	14	113	306	2	98	179
--------------KDDGFSGLEAAIVLIAFVVVATVFAYATLGSGFYVSDKAQQSVHQGTKTASTSVYQEGG-IYGTMHADTHQLDRLFFTIYVPDGAENQDLT--EMIISYT------------------------------------------------------------------------------------------------------------------------------------------------------------------------------------------------
>UniRef100_A0A8T7H5M4	74	0.266	4.074E-10	14	103	306	6	94	186
--------------DDRAFTGLEAAIVFIALIVVASVFAYVVVGAGIAASQKNQEVMHAALEEAGSALRPGQAVIAKLDNDEGL-LYSVEFDLETATNLAAVDM----------------------------------------------------------------------------------------------------------------------------------------------------------------------------------------------------------
>UniRef100_H1YXI8	74	0.276	4.074E-10	13	105	306	9	102	199
-------------GDDEAFTGLEAAIVLIAFVVVAAVFSYMVLGAGFNAAAQDVKSVHDGIGMSSTFLNLNGDMYAGVNSlFSPVRADSIFIPVSINPTGDPVDFTK--------------------------------------------------------------------------------------------------------------------------------------------------------------------------------------------------------
>UniRef100_UPI00209DD9DE	74	0.235	5.464E-10	15	103	306	1	89	189
---------------EDGFTGLEAAVVLIAFVVIAAAFSMVILAAGFSISQNVGTEVTEGVHRGNSGFVLAGSIFAVDTNNDLRRAEHLEIPVQLTPGSRPVDL----------------------------------------------------------------------------------------------------------------------------------------------------------------------------------------------------------
>UniRef100_A0A7C2TNY8	74	0.348	5.464E-10	22	132	306	1	109	213
----------------------EAALILIAFVIVAAALAFVVLNMGFATSQKAKTSITSALGGASNTILISGKVIGAAPAAGGV-LNATMIPLKLTSNGESVDLSDTLATISYLGE--TIEYDNIYsAGCTLTG-----------------------------------------------------------------------------------------------------------------------------------------------------------------------------
>UniRef100_UPI0013EA7935	73	0.301	7.327E-10	12	104	306	5	94	193
------------RTDENGMMGIEAAIILITAIVTASVLAGVILHMGYFSAEKTRSVAYEGIGQVGTTVVTTGNVHG-VERGDDLGAFRVTFVI--PAGSDMIDFS---------------------------------------------------------------------------------------------------------------------------------------------------------------------------------------------------------
>UniRef100_E1RHY7	73	0.291	7.327E-10	17	111	306	10	104	199
-----------------GFTGLEAALVLVAFIVVAAVFSYVILGAGFFSVQKSQQVIYSAVEESSSPLILENPIYGLKNESSG-KISSLVMTIGKKYGtGNPLDISKITVIWS--------------------------------------------------------------------------------------------------------------------------------------------------------------------------------------------------
>UniRef100_A0A370LU79	73	0.264	7.327E-10	27	137	306	0	114	218
---------------------------MIAFVVVAAALAFVVLNSGFSVTQDAKTAIISGLNEASSSLEVAGKVTGIACTtsakgcGTTPYLNATGIPLRIASGGDVVNLDENYIQVRYL--SNSIEYDDIYIGAVTASTPTSL------------------------------------------------------------------------------------------------------------------------------------------------------------------------
>UniRef100_A0A7D5M4E8	73	0.266	7.327E-10	11	145	306	9	144	230
-----------KKEVHRGIIGVETALIMIASVMISAALLYVVFNTGFSTVQKTKNFISAGVIESRSSLAISGALVGVASVGENkLNVTAIPIKVAIS-GGESINLNTENAAVRYI--NQDIEHGDIYTHTIVDGIYSNLQDAmqkAVSDG----------------------------------------------------------------------------------------------------------------------------------------------------------------
>UniRef100_A0A9D8BA28	73	0.423	9.823E-10	5	62	306	0	58	62
-----MFKTLSRMHKgERGITGLETAIIVIAFVVVAAVFAYTILSSGLFSSQKAEETVHSGVAQ---------------------------------------------------------------------------------------------------------------------------------------------------------------------------------------------------------------------------------------------------
>UniRef100_A0A1V4Z5G1	73	0.274	9.823E-10	13	111	306	3	104	178
-------------GDDRALTGLESAIVLIAFVVVASVFAYVVIGSGLFAAQKSREVVSGAVDQTTSILMTAGSgskTIQPGVSEQGNHLLTISISLKLPSYSSPIDLNRTKVRLT--------------------------------------------------------------------------------------------------------------------------------------------------------------------------------------------------
>UniRef100_A0A7K3YAG9	73	0.241	9.823E-10	13	103	306	2	90	182
-------------GDDHAFTGLEAAIVFIALIVVASVFAYVVVGAGIATSQKNQEVMHAALKESGSAIRPGQTVIAKLKNPGL--LDFIEFDLETATDLAAVDM----------------------------------------------------------------------------------------------------------------------------------------------------------------------------------------------------------
>UniRef100_A0A9E4ZL30	73	0.283	9.823E-10	14	80	306	6	72	186
--------------DDRAFTGLEAAIVFIAFIVVAAVFGYVVLGVGMTTSQKSQETMHAALGEAGSALRPGQTIIAKLDND---------------------------------------------------------------------------------------------------------------------------------------------------------------------------------------------------------------------------------
>UniRef100_A0A0Q0ZSN3	73	0.329	9.823E-10	18	104	306	7	94	193
------------------FTGLEAAIVLIAFVVIASVFSYTILGSGFLADEMTRETVQEGVVRASGALVLSGDIYGISATGHNPPSYdFLHVPLRVPSGGVPVDFS---------------------------------------------------------------------------------------------------------------------------------------------------------------------------------------------------------
>UniRef100_UPI000C7137A9	73	0.339	9.823E-10	21	126	306	0	102	217
---------------------IESAIVMIAFVIVAAALAFVVLNMGFSTTQKAKTAISSSVTESSSALEIAGKVTGFG-YISQGVMNATVIPLKIAGGGDSVSLDPALTDVKYY--SNTVRYDNIYG-----------------------------------------------------------------------------------------------------------------------------------------------------------------------------------
>UniRef100_A0A842YI95	72	0.314	1.317E-09	15	115	306	2	106	200
---------------RRGLTGLETAIILVAFVITSSAFAFVLLNMGQQSADQAQSVISSSMDDSSAALLMDPDIIGtFSNVTGaQSTICltKATFYIRLSQGHTPIDMDDSKIVITYTNP----------------------------------------------------------------------------------------------------------------------------------------------------------------------------------------------
>UniRef100_A0A832TUE3	72	0.333	1.765E-09	12	77	306	8	73	75
------------RKDEKAFTGLESAIVLTAFVVVAAVFSYVVLGAGITASDTAKKTIDEGVKKTTSSLELAGGVIAKG------------------------------------------------------------------------------------------------------------------------------------------------------------------------------------------------------------------------------------
>UniRef100_A0A524MTG8	72	0.314	1.765E-09	15	115	306	2	106	200
---------------RRGLTGLETAIILVAFVITSSAFAFVVLNMGQQSADQVQSVISSSMDDSSAALLMDTNIIGvFSNVTGvQSTICltKATFYVRLSQGHTPIDMDDSKIVITYTNP----------------------------------------------------------------------------------------------------------------------------------------------------------------------------------------------
>UniRef100_A0A3R7XEK2	72	0.416	2.365E-09	12	71	306	3	62	64
------------KRKEDAFTGLEAAIVLIAFIVVAAVFSYVMLGAGFFTTQKSQETVFGAVGTATANMEVSG------------------------------------------------------------------------------------------------------------------------------------------------------------------------------------------------------------------------------------------
>UniRef100_B8GEH6	72	0.278	2.365E-09	15	111	306	1	96	186
---------------EDAFTGLEAAIVLIAFVTVGSVFSFMVLNAGFVTTQKAQEVVHTGGSEAAITLQIHGDIYGSADSSGG-PVTMITMMLKAGVPSSSIDLNKTTFHIS--------------------------------------------------------------------------------------------------------------------------------------------------------------------------------------------------
>UniRef100_A0A843L722	71	0.327	3.169E-09	14	74	306	6	66	184
--------------DEQAFTGLEAGIIFIAFVVVASVFAYVVLGAGMATSQKNQEVLHAALDEAGSALRPGNAVI---------------------------------------------------------------------------------------------------------------------------------------------------------------------------------------------------------------------------------------
>UniRef100_I7JA21	71	0.255	3.169E-09	14	103	306	6	94	186
--------------DDRAFTGLEAAIVFIALIVVASVFAYVVVGAGIAASQKNQEVMHAALEESGSALRPGQVVIAKLDNNEGL-LYSVEFDLETATNLAAVDM----------------------------------------------------------------------------------------------------------------------------------------------------------------------------------------------------------
>UniRef100_A0A522Y0F7	71	0.333	3.169E-09	27	129	306	0	105	215
---------------------------MIAFVIVAAALAFVVLNMGFSTTQKAKTTILSGLSEASSSLEISGKVKGIGCTStakgcTTPYLNATLIPLKIASGGDAVNLQQSTLSVKYISNSK--SFDNIYVGPL--------------------------------------------------------------------------------------------------------------------------------------------------------------------------------
>UniRef100_A0A7Z9F4R6	70	0.257	5.686E-09	44	108	306	0	65	83
--------------------------------------------MGIFASERSKETVFAGLQEAKSTLEPRGAtVAYKADRGGTDTIYKVSLIVTNAVDGEPVDLTPPYT-----------------------------------------------------------------------------------------------------------------------------------------------------------------------------------------------------
>UniRef100_A0A0Q1A9Q9	70	0.283	5.686E-09	9	82	306	1	74	186
---------PGHREREEAFTGLEMAIILIAFVTVAAVFSYAILGSGFFAIGKGREAAMTGLGQAGTALISGGTLIGQADTTGT-------------------------------------------------------------------------------------------------------------------------------------------------------------------------------------------------------------------------------
>UniRef100_A0A7C4MCX1	70	0.380	5.686E-09	14	102	306	9	100	223
--------------KRKGIVGIEAAVVLIAFVLVAASLAFVALNMGMFATQRTKEVIGKAYESSSRALEVSGSALANMQGSSDSSQNpalEILVPIRLTAGSKAID-----------------------------------------------------------------------------------------------------------------------------------------------------------------------------------------------------------
>UniRef100_UPI00203363FB	70	0.259	1.020E-08	14	90	306	6	82	185
--------------DEEAFTGLEASIVFIAFIVVASVFAYVVLGVGMTTSQKSQETMHAALGEAGSALRPGYTIIAKLDATGLLDFIELDL-----------------------------------------------------------------------------------------------------------------------------------------------------------------------------------------------------------------------
>UniRef100_A0A843IYN5	69	0.237	1.365E-08	12	91	306	24	103	211
------------RISSEGFTGLEAAIVLLAFVVVTAAFSYVVLGSGFHTVQKSQAVIYSALEQSSSSILVDEVMYIRNSTTGNIGMIRIYMR----------------------------------------------------------------------------------------------------------------------------------------------------------------------------------------------------------------------
>UniRef100_A0A9D3B723	69	0.274	1.365E-08	27	133	306	0	110	218
---------------------------MIAFVVVAAALAFVVLNSGFSVTQEAKTAIISGLNEASSSLEVAGKVTGVACTesaqgcGTTPYLNATGIPLRIASGGDVVNLDEDYIQVRYL--SNTISYDDIYIGPITTAT----------------------------------------------------------------------------------------------------------------------------------------------------------------------------
>UniRef100_A0A2E7Z1P4	69	0.350	1.828E-08	15	71	306	8	64	79
---------------QHGITGLKTAIVLIACVVVVSVFAFTILSAGVLSSGANKQTIHAGLKETRTRLRQAG------------------------------------------------------------------------------------------------------------------------------------------------------------------------------------------------------------------------------------------
>UniRef100_X1B8A7	68	0.537	2.446E-08	14	67	306	3	56	59
--------------KRKAMTGLETAIILVAFVITAAAFAFVVLNMGFLTAEKAQSVISSGMSEASSAL----------------------------------------------------------------------------------------------------------------------------------------------------------------------------------------------------------------------------------------------
>UniRef100_A0A6L4A3V7	68	0.383	2.446E-08	11	70	306	3	62	63
-----------NMKNERGQSALETAIILIAFVVVASVFAFAILCSGSKSTEKGQSAINAGLEGVQSSMTVK-------------------------------------------------------------------------------------------------------------------------------------------------------------------------------------------------------------------------------------------
>UniRef100_A0A7K4CEC0	68	0.298	4.380E-08	32	118	306	0	84	192
--------------------------------VVAAVFSYVVLGAGFFTTQTAQATVQTGAAQASSGLEVVGNVVGIAIAASPSRLTYVNVSVATTAGGSSMDLSQ--MVVSYIDSNGA-------------------------------------------------------------------------------------------------------------------------------------------------------------------------------------------
>UniRef100_A0A7C4KUX8	67	0.461	5.859E-08	15	66	306	4	55	59
---------------RRGIVGIEAAIVLIAFVLVASALAFVVLNMGMFTTQKSKEIIARAYEESTRS-----------------------------------------------------------------------------------------------------------------------------------------------------------------------------------------------------------------------------------------------
>UniRef100_A0A497JSY4	67	0.500	5.859E-08	14	67	306	9	62	63
--------------DKRGIVGIEAAIVLIAFVVIAAALAGVVINMGFYSTQKVKGTIGRGISEASSAL----------------------------------------------------------------------------------------------------------------------------------------------------------------------------------------------------------------------------------------------
>UniRef100_A0A1V5SQ23	67	0.295	5.859E-08	11	71	306	2	62	73
-----------NRKRENAFSGLEAAIVMIAFVVAAAVFGYSMISTGMFATQKVQEVTYAGIKQNASVAITDG------------------------------------------------------------------------------------------------------------------------------------------------------------------------------------------------------------------------------------------
>UniRef100_A0A9E7TJH8	67	0.293	5.859E-08	18	92	306	6	79	193
------------------FTGLEAVLILIAFVVVAAAFSFVTLNTGFFTIQKSQKVIYDSVDTTGQPVITEGAVYGLANDTSN-KINRFRITI---------------------------------------------------------------------------------------------------------------------------------------------------------------------------------------------------------------------
>UniRef100_A0A944W1Q7	67	0.281	5.859E-08	27	109	306	0	95	217
---------------------------MIAFIVVASVFAMTTLKTGLFSAEQGQQVAYSGLDQATGSLQLRGSVRAirgDVDVDGDDTIllsgvddqavAKVIFTVTGVIGSSMTDLTPPNTV----------------------------------------------------------------------------------------------------------------------------------------------------------------------------------------------------
>UniRef100_Q2FUM5	67	0.280	7.837E-08	14	113	306	2	98	179
--------------NEDGFSGLEAMIVLIAFVVVAAVFAYATLGSGFFVADKAQLSVHEGTKTAAASVYQEGG-IYGTMHETTHQLDKLSFTIYVPDEGLDQDLKQ--MIISYT------------------------------------------------------------------------------------------------------------------------------------------------------------------------------------------------
>UniRef100_A0A9D8PDP2	67	0.366	7.837E-08	7	77	306	20	90	367
-------RTPSHRKGQEGLAGLSTAIVLIAFVVVGSVLAYTMLSSGVNAVDKSKQAIYEGLRRSQSSLAISGRVMGTT------------------------------------------------------------------------------------------------------------------------------------------------------------------------------------------------------------------------------------
>UniRef100_A0A7J2T768	66	0.352	1.048E-07	3	70	306	19	84	92
---RNLIKAFAQ--QKRAIVGLEAAIVLIAFVIIAAAFSFMVINQGLYATERGKVVIQEGLKQASTPLTVD-------------------------------------------------------------------------------------------------------------------------------------------------------------------------------------------------------------------------------------------
>UniRef100_A0A0W8FEA4	66	0.307	1.048E-07	27	117	306	1	86	168
---------------------------LIAFIVVAAVFSFAVLGTGFFAAQKSGEVIQKGVETTSTSLALGGTVRVQSDT-SDVKLKYIFLYLQVTPGRGGIDMD----RVSYTLSTR--------------------------------------------------------------------------------------------------------------------------------------------------------------------------------------------
>UniRef100_A0A2E2DSA2	66	0.306	1.402E-07	14	62	306	17	65	67
--------------DQRGMSAIETSIVLIAFVVVASVFGFAMLNTGLLSSQNEQEVVQAGIDE---------------------------------------------------------------------------------------------------------------------------------------------------------------------------------------------------------------------------------------------------
>UniRef100_A0A8T6NAK9	66	0.454	1.874E-07	10	64	306	6	60	61
----------AKNNSRRGVMGIEAALVLIAFVIVAAALSFVVLNMGFSSTQQAKETVTKGIGEAS-------------------------------------------------------------------------------------------------------------------------------------------------------------------------------------------------------------------------------------------------
>UniRef100_A0A101IUT0	66	0.267	1.874E-07	14	99	306	6	90	185
--------------DDRAFTGLEAAMVFIAFIVVASVFAYVALGAGFFTTQKTEQTVFSAVQQVGSVVQIVEPIMVQA-SASGDSIRYIVILLRVPQGTD--------------------------------------------------------------------------------------------------------------------------------------------------------------------------------------------------------------
>UniRef100_A0A2I0P823	65	0.267	2.505E-07	14	99	306	6	90	185
--------------DDRAFTGLEAAMVFIAFIVVASVFAYVALGAGFFTTQKTEHTVYSAVQQVGSIVQIVEPIMVQA-SASGDSIRYIVIMLRVPQGTD--------------------------------------------------------------------------------------------------------------------------------------------------------------------------------------------------------------
>UniRef100_A0A842QTV3	65	0.273	3.348E-07	34	113	306	1	84	180
----------------------------------AAAFAFVVLNMGFLTAEKAQSVISSGMSEASSALLVDSGVIGqFSSTGGDQAnidLEKLTFYIKLSQGHEPVDLDDSKLVATYT------------------------------------------------------------------------------------------------------------------------------------------------------------------------------------------------
>UniRef100_A0A1G9AFR4	65	0.300	3.348E-07	14	103	306	6	94	185
--------------NREASSGLEAAIVFIAIIVIASIFAYVVLGAGIFASQKSQEVMHAGLMDAGSALRL-GDVVIVKMDSSRDLVERIVFDLETMTDLAAFDM----------------------------------------------------------------------------------------------------------------------------------------------------------------------------------------------------------
>UniRef100_A0A522Y248	65	0.276	3.348E-07	11	145	306	7	145	238
-----------RRNSHRGILGIESAIFLIAVMIVSAALAVVVVNMGLSTTQNVQTTSQSGLNGAASGLQIAGIVTGTGCISSsnGCSIHYLNATVIPfkiASGGNSMNLQLATASVKYISNSK--SFDNIYKGQLaASTTYANATTAFTAAG----------------------------------------------------------------------------------------------------------------------------------------------------------------
>UniRef100_A0A843L5R7	64	0.255	4.474E-07	14	99	306	6	90	185
--------------DDRAFTGLEAAMVFIAFIVVASIFAYMALGAGFFTTQKAEQTVYSAVQQVGTVVQIVEPIMVQAGASGDS-IRYIVIMVRGPQDAD--------------------------------------------------------------------------------------------------------------------------------------------------------------------------------------------------------------
>UniRef100_A0A524MTA3	64	0.437	5.978E-07	15	62	306	7	54	56
---------------RRGITGIETAIILTAFVITASAFSFVILNVGFLTSDKAQTTVITGMKE---------------------------------------------------------------------------------------------------------------------------------------------------------------------------------------------------------------------------------------------------
>UniRef100_A0A101ITZ4	64	0.308	7.986E-07	14	81	306	2	68	180
--------------DNDGFSGLEAAIVLIAFVVVAAVFSFVILGAGFSSSSKVEEVVRDG-GRSPTAVMVMGSVVGQVDNSG--------------------------------------------------------------------------------------------------------------------------------------------------------------------------------------------------------------------------------
>UniRef100_A0A424YQX9	63	0.318	1.425E-06	14	82	306	5	72	180
--------------DEDGFSGLEAAIILIAFIVVATAFSYVVLGAGFSASEKTR-LVTGEAGKTTSALVVTGSVVGQADERGN-------------------------------------------------------------------------------------------------------------------------------------------------------------------------------------------------------------------------------
>UniRef100_A0A7C2BLL5	63	0.320	1.425E-06	37	138	306	0	100	180
-------------------------------------LAFVVINMGMYTTQKSKEVMQQGLNEATTALEVDGSVLGYGDN--TNGITYIYIPLKVSPGQLAVDFSNDKIDIVINLPDGAYSKINDNEnPTPPSTTPVNLT-----------------------------------------------------------------------------------------------------------------------------------------------------------------------
>UniRef100_UPI001B8AF7AE	63	0.287	1.425E-06	13	78	306	8	72	183
-------------HDEEAFTGLEAAVILIAFVVVAAVFSYALLGSGFYATEKARQVT-SDAGTTPSSVMVAGSVILKTD-----------------------------------------------------------------------------------------------------------------------------------------------------------------------------------------------------------------------------------
>UniRef100_A0A832UEB7	63	0.247	1.425E-06	14	102	306	6	93	188
--------------DDRAFTGLEAAMVFIAFIVVASVFAYVALGASFFTTQKTEQTVYLAVQQVGAVVQIAEPVMVQASADG-QHIRYIAIMVKVPQNSADID-----------------------------------------------------------------------------------------------------------------------------------------------------------------------------------------------------------
>UniRef100_A0A2V2MZJ7	63	0.298	1.902E-06	18	104	306	17	100	180
------------------FSGLEAAIVLIAFIVVAAVFSYSLIGSGFFASAKAQAATGAGVKQATSNVVVDG-YLYGTMDSGKLKV--LDFLIIVPEGNEPCSLS---------------------------------------------------------------------------------------------------------------------------------------------------------------------------------------------------------
>UniRef100_UPI0020A20737	63	0.327	1.902E-06	14	74	306	6	65	180
--------------DEEAFTGLEAGIILIAFVVVAAVFSYVVLGSGFYATEKARQVT-SDAGTTPSSLVVNGAVI---------------------------------------------------------------------------------------------------------------------------------------------------------------------------------------------------------------------------------------
>UniRef100_A0A401HA07	62	0.595	3.390E-06	15	56	306	3	44	45
---------------RKGIVGIEAAIVLIAFVIVAAALAFVALNMGLFTTQKSKEVM---------------------------------------------------------------------------------------------------------------------------------------------------------------------------------------------------------------------------------------------------------
>UniRef100_UPI002100F95F	62	0.343	3.390E-06	14	79	306	2	66	180
--------------DEDGFSGLEAAIVLIAFVVVAAVFSFVILGSGFSSADKAKEiTMDAG--RSPTAVMVMGTVVGQAND----------------------------------------------------------------------------------------------------------------------------------------------------------------------------------------------------------------------------------
>UniRef100_A0A2V2N366	62	0.255	3.390E-06	12	103	306	1	94	186
------------KLYDEAFSGLEAAIVVIAFVVVAVVFGMAVLGTGFFATQEAEKTTTSGYKMASSTIYIEGGVYAylKDGFGSNSALDDVQFSAAIPETGQAQDM----------------------------------------------------------------------------------------------------------------------------------------------------------------------------------------------------------
>UniRef100_A0A7C4BCL3	61	0.475	6.039E-06	16	55	306	7	46	47
----------------KGIVGIEAAIVLIAFVVVAAALAFVVLNMGFYTTQRSKEV----------------------------------------------------------------------------------------------------------------------------------------------------------------------------------------------------------------------------------------------------------
>UniRef100_A0A9C8GL06	61	0.267	6.039E-06	14	69	306	6	61	73
--------------DESSMTALEIAIIFIAFVVVAAVFAFTILQAGAFSDAQGREATYGNPENAYSSMAL--------------------------------------------------------------------------------------------------------------------------------------------------------------------------------------------------------------------------------------------
>UniRef100_A0A842YIM2	61	0.533	8.057E-06	11	55	306	1	45	46
-----------KLSKRSGMTGLETAIILVAFVITAAAFAFVVLNMGFLTAEKAQSV----------------------------------------------------------------------------------------------------------------------------------------------------------------------------------------------------------------------------------------------------------
>UniRef100_A0A7X7I1R1	60	0.328	1.075E-05	12	75	306	1	64	185
------------KQYDEAFSGLEAAIVVIAFVVVAVVFGMAVLGTGFFATEEAKKTTTSGYKMASSTIYMEGGVYA--------------------------------------------------------------------------------------------------------------------------------------------------------------------------------------------------------------------------------------
>UniRef100_A0A838YN44	59	0.381	3.400E-05	11	65	306	4	58	61
-----------KKGYHRGVIGVETAIILISAVLVAAALLAVVFNAGFATIQKTKSFIIAGVIESRS------------------------------------------------------------------------------------------------------------------------------------------------------------------------------------------------------------------------------------------------
>UniRef100_A0A1F5A1D7	59	0.271	3.400E-05	14	122	306	13	130	196
--------------REEGMAGPAAAIILSSFVIVGSSLAFVVVNTGTFSAGEVAETVMGSLDGVLGTLELGGPVtVIDVNDDGaIDESDHIVLDLRNVPGGSPVLVDPsassGSLIINYvdaQDRVPGVAYA---------------------------------------------------------------------------------------------------------------------------------------------------------------------------------------
>UniRef100_UPI0007818185	57	0.301	8.052E-05	12	83	306	5	77	91
------------RTDEDGMMGIEAAIILITAIVTASVLAgGVLLHMGYFSAEKTRSVAYEGVGQVGGTTVVTLGSIHGVERGGES------------------------------------------------------------------------------------------------------------------------------------------------------------------------------------------------------------------------------
>UniRef100_A0A662HRT8	55	0.538	5.990E-04	14	52	306	7	45	46
--------------KRKGIVGIEAAIVLIAFVIISAAFAFMVINMGLFATQRS-------------------------------------------------------------------------------------------------------------------------------------------------------------------------------------------------------------------------------------------------------------
>UniRef100_X0SGL2	55	0.500	5.990E-04	15	48	306	15	48	49
---------------EKGITGLETAIILIAFVTVAAVFGYAVLSAGIFS-----------------------------------------------------------------------------------------------------------------------------------------------------------------------------------------------------------------------------------------------------------------
>UniRef100_A0A847PRF2	51	0.352	1.041E-02	12	45	306	8	41	42
------------RKNDRAFTGLESAIVLTAFVVVAAVFSYVVLGAG--------------------------------------------------------------------------------------------------------------------------------------------------------------------------------------------------------------------------------------------------------------------
>UniRef100_P17603	50	0.468	1.384E-02	18	49	306	0	31	32
------------------FSGLEAAIVLIAFVVVAAVFSYVMLGAGFFAT----------------------------------------------------------------------------------------------------------------------------------------------------------------------------------------------------------------------------------------------------------------
>UniRef100_A0A524N4Z3	49	0.566	4.321E-02	13	42	306	2	31	32
-------------GKRRGMTGLETAIILVAFVITAAAFAFVVL-----------------------------------------------------------------------------------------------------------------------------------------------------------------------------------------------------------------------------------------------------------------------
>UniRef100_UPI000C714BAB	49	0.294	4.321E-02	42	126	306	16	97	206
------------------------------------------LNMGFSTTQKAKTAISSSVSESSSALEIAGKVTGFGDV-SAGTLNATVIPIKVAGGGDSVSLDPALTDVKYY--SNTVRYDNIYG-----------------------------------------------------------------------------------------------------------------------------------------------------------------------------------
>UniRef100_A0A2A5NXH1	48	0.517	5.742E-02	14	42	306	9	37	140
--------------DRRGLTGLETAIIVIAFVIVAAAFAFAVL-----------------------------------------------------------------------------------------------------------------------------------------------------------------------------------------------------------------------------------------------------------------------
>UniRef100_UPI00064EA169	47	0.306	1.789E-01	48	142	306	0	97	193
------------------------------------------------TTQKAKTTIVASLGEASSSLEVSGKVTGAGCTTSaggcstTPYLNVTSIPLKIASGGESVNLANTTASIKYL--SNSVQYDNIYVGT-LGVTRSDLTSAFT-------------------------------------------------------------------------------------------------------------------------------------------------------------------
>UniRef100_UPI000AA48A75	46	0.288	3.155E-01	37	138	306	0	108	216
-------------------------------------LAFVVLNTGFSTTQQAKETIMSGLEESASNVQISGSVAGvysiASTTGGasgavEDRLNMISIPLKISSGSNPVNLADEVTQVKVL--TNSISYEDVLDKTVSGGAANELT-----------------------------------------------------------------------------------------------------------------------------------------------------------------------
>UniRef100_A0A8T6MQC8	43	0.302	2.292E+00	45	138	306	0	92	193
---------------------------------------------GFSSTQQAKETVTKGIGEASSALHVSGEVVSATDVA-RSKANATQFPIKIVSGGSAVNL--NATLATVKFNTGTVQYDNIltKGCVLTSTTYSSLT-----------------------------------------------------------------------------------------------------------------------------------------------------------------------
>101
MNTKKMLKEYNKKVKRKGLAGLDTAIILIAFIITASVLAYVAINMGLFVTQKAKSTINKGEETASTALTLSGSVLYAVNYPSNTRSYWIYFTVSPSSGVSSVELSPSTTAISFTASAEGISYSNIYEYTLLTVSPSELANQVYANGQYLDLVNQQTNAGQTYVYYPNPYYALLALNYTLSKIDKVSPSPLYITTTTPSSATQIYPFLAHDNMFTFTLNISGTLVTYYAFVNQTFAFTYPVAGDPLIGSAIAPAGSVIGVMILFGPDLGSHVFQYQTITIQITPNIGSPLTISEYVYQPEGSVSVIG
>8450|scaffold15450_1|-47|01	384	0.993	4.489E-116	0	305	306	7	312	313
MNTKKMLKEYNKKVKRKGLAGLDTAIILIAFIITASVLAYVAINMGLFVTQKAKSTINKGEETASTALTLSGSVLYAVNYPSNTQSYWIYFTVSPSSGVSSVELSPSTTAISFTASAEGISYSNIYEYTLLTVSPSELANQVYANGQYLDLVNQQTNAGQTYVYYPNPYYALLALNYTLSKIDKVSPSPLYITTTTPSSATQTYPFLAHDNMFTFTLNISGTLVTYYAFVNQTFAFTYPVAGDPLIGSAIAPAGSVIGVMILFGPDLGSHVFQYQTITIQITPNIGSPLTISEYVYQPEGSVSVIG
>D0KUW1	337	0.871	8.098E-100	4	305	306	7	309	310
----KMLKEYNKKVKRKGLAGLDTAIILIAFIITASVLAYVAINMGLFVTQKAKSTINKGEETASTALTLSGSVLYAVNYPLNTRSYWIYFTVSPSSGVSSVELSPTTTAISFTASAEGVTYSNIYKYTLLTVSPSELANVVYANGQYLDLVNQQTSAGQTYVYYPNPYYALLALNYTLYNYYLstKTPSPIFINSSI-LSLSSLPSWLKNDNSFTFTLNISGKLVTYYVFVNQTFAFTYPVAGDPLIGSAIAPAGSVIGVILLFGPDLGSHVFQYQTITIQITPNIGSPLTISEYIYQPEGSVSVIG
>A0A1C8ZU76	318	0.815	2.111E-93	0	305	306	0	305	306
MGFKKVIKEYNKKMKRKGLAGLDTAIILIAFIITASVLAYVAINMGLFVTQKAKSTIDKGEETASTALTLSGSVLYAVNYPSNSRSYWIYFTVSPSSGVSSVELSPATTAISFTASALGVAYSNIYKYTLLTVSPSEVNGVVYAAPQYLSLADQESSGGQTYVYYPNPYYALLALNYSLYQMvlsKQIKYSPLYIT-TTKSTSTQ--TWLTSDNVFQFTLNISGTLEIFYAYVNQTFAFTYPVAGDPLIGSAIAPAGSVIGVMILFGPDLGSHVFQYQTITIQISPNIGSPLTLSEYVYQPEGNVTVIG
>H2C431	293	0.707	1.138E-84	3	305	306	4	303	304
---KKVVQSYNRLVRRKGLAGLDTAIILIAFIITASVLAFVAINMGLFVTQKAKTTINKGEETASTALTVSSSVLYAVNYPTNSKSYWIYFTVSPTSGVSSVELDPATTGLSFVATQEGLTLSNIYKYTLLTvPNPGTLYSTV--SGSYLTLQNNVSSGGNTYVYYPNPYYALLALNETLGKNMK--NSPIYINYTAYTVQSPEPVWLKHDNNFTFTLTINGNTVKYYVFVNQTFAFSFPVAGDPLVGSAIAPAGSTIGFMILFGPNVGSHIFEYQTINIQITPNIGSPLTLSEYIYQPEGSVTSIG
>A4YGD6	288	0.686	4.924E-83	3	305	306	4	301	302
---RGLVQKYNKLVRRRGLAGLDTAIILIAFIITASVLAFVAINMGLFVTQKAKTTINKGEETASTALTVSSSVLYAVNYPSNTKSYWIYFTVSPTSGVSSVELDPATTGLSFIATEEGITLSNIYKYTLLTDTH---LTPVSASGYSLTLESNLTSGGNTYYYFSSPYLALLALNQSLSKVSG--HSPIYINYTSFSSTNPEPSWLKNDNNFTFTLTIAGQKVLYYVFINQTFAFSYPVAGDPLVGSAIAPAGSTVGFMILFGPNLGQHVFEYQTINIQITPNIGSPLTLSEYIYQPEGTVTAIG
>Q4J9K5	260	0.675	2.331E-73	9	305	306	2	303	304
---------YMKRRKTRGLAGLDTAIILIAFIITAAVLAYVAVNMGLFVTQKAKTTINKGEETASTALSLSGNVLYAVNYPTNTKSYWMYFTVSPSSGVSSVDLSPSTTAISFTAASRGVSLSNIYQFSLLSVLPSQVNNKVQVKLG-TSIINLTLafssnSAGQTYVYYSDPNYALLALNYTLGQEVKGgqlTSSPLYIISNT--SIVASKPWLKNDNVFTFNISVNGTEVEYYAYVNKTFAFTYPVSGFPLAGSDIAPAGSVIGVMILFGPGEATNVFQYETVTIQITPNIGSPLTISQYIYQPDGKVTVIG
>Laugrefbdmm110sn_1035136.scaffolds.fasta_scaffold254650_1	243	0.622	1.662E-67	7	305	306	15	290	291
-------RSVRSKKRKRGLAGLDTAIIMIAFIITASVLAYVAINMGLFVTQKAKTTIDQGEKTASTALTLSGAVLYAVNYPQNTKSYWIYFPVSPSAGVSSVDMSPQTTAISFIASTEGISLSNIYNASLLGIT--NPSALKYAN-------VSVAPSGQTYYSYSSPYAALLALNATK---------ALNKIFIVETSNT-APTGFSTANEFSF----SYGGTTYYAFVKSTFAFTYPIAGDPLVGSNIAPAGSTVGVMILFGSDIGSHVFQYETITMQITPNVGSPLTISQYIYQPSGNVSVIG
>SoiMetStandDraft_5_1073268.scaffolds.fasta_scaffold4838306_1	239	0.654	5.210E-66	2	305	306	0	291	292
--MKSLITRYNQKVKRRGLAGLDTAIILIAFIITASVLAYVAINMGLFVTQKAKTTISKGEETASTALTLSSSVLYAVNYPLNSLSYWIYFTVSPSSGISSVELSPQTTAISFTAASSGISLSNIYISTLLNVT---SVQPAFYNGYYTAylLTSSKSPNGQTYYYYANPYAAVLALaeqpGSSSYLVVSPNPS-TGATVTAPS---------APHNTFTFQYG----GVTYTAYILQTFAFTFPVAGDPLVGSAIAPAGSTIGVMILFGPN-ADQVYQYQTITIQITPNIGSPLTISQYVYQPQGNVSVIG
>18_taG_2_1085343.scaffolds.fasta_scaffold356379_1	231	0.601	2.730E-63	0	305	306	0	288	289
MNLKSAVKAYNRKMRRRGLAGLDTAIILIAFIITASVLAYVAVNMGLFVTQKAKSTITKGEETASTALTLSGSVLYSVNYPTDTQSYWIYFPVSPSSGVSSVELSPATTAISFTASSSGIQLSNIYALSLLAYASNSNLNSHNY-----TTVSNDTSGGQTYYYFSSPYAALVAIYN------------LNQTGTMPSAWNNYLEVSTAKPTVGSYFSFLYQGTTFYVKVLRTFAFTFPIAGFSLAGSYVAPAGSTIGVMVLFGPHVGSNVFQYQTVTVQITPNIGSPLTVSEYVYQPEGNVTIIG
>SRR5579875_411247	229	0.636	1.306E-62	12	305	306	8	275	276
------------KKRKKGLAGLDTAIILIAFIITASVLAYVAVSMGIFVTQKAKTTINKGEETASTALSITGNILYASNYPTDTYSYWIYFPVSPSSGVSSVQLSPSTTAISFEASAEGIVLTNIYNYTLLTVTSNP----------YLL---QQTSGNQVYYYYPSVYAAFLALQS----VVPKNIFSV-ASTTTPSSCTS----SSSANEFTFTY----QGTTYCATVSQDFAFTFPVAGDALVGSAIAPAGSTVGVVVLFGPSTGHNVFQYQTLTIAITPNIGSPLTVSQYVYQPDGSVSVIG
>MGYP000277023217	145	0.303	1.120E-33	11	199	306	0	202	211
-----------MKLRRKGVVGIESAIVLIAFVIVAAALAFVVLNMGFFTTQRSKQVISSGLGEASSALEIDGSIVAHVDT-SAKNITYIVIPVKLASGQHEVDLTPGKTTIAYWSPNKGIALTDIYNATLETGTYTDPSQVasemsPDENNTVLANIawvtninnDKVLDPGEKVFVVIKFYQSVQPKNYDTIkvEIRPPIGAPLTIERTVPASL----------------------------------------------------------------------------------------------------------
>5|scaffold255127_1|-76|00	144	0.281	2.076E-33	4	197	306	21	224	234
----KMYNKYFKH--EKGITGLETAIILIAFVVVAAVFAYTALSAGLFSTQKAQQAVYSGLQEAQSTLELRGSVIATAN-ASGESVQQISFVVSLVLGGDPIDFTPptaatdnggiaattstNKVVIKYIDDNQTIN--NLYWTFTPLGT-NNGNNLLEANEKFQITVGNSVTsqgGGNLIDALTTP---LTANKTFTLEVVTPSGAVLDIERTIPA------------------------------------------------------------------------------------------------------------
>MGYP000073584181	143	0.316	2.827E-33	15	206	306	17	207	209
---------------EKGITGLETAIVLIAFVVVSSVFAFSALSTGMFSSDKARETVTAGLAQTRASMQLKGSIIGTANaASSTGTMTTISFHVAQTAGGADVDLTPGTTTIRYTDENQHKLFSSTAGLTVTPVGGSDSDNLLEANEVYKIeLINLDTGLHDT----DNDTLktALGVNTTFTLELVPIKGSVLYLDRTTPVSMD-IINFL---------------------------------------------------------------------------------------------------
>MGYP000960052660	134	0.259	6.260E-30	4	151	306	24	183	196
----KMFQFF---KKQRGITGLETAIILIAFVVVAAVFAYTVLSAGLFSTQKSQEAIYSGLEQAQSTLEIKGGVIAKAeNTGADGYISQITFTIANALGGEPVNFTEPQqsvsnngladsstsdnvVVISYIDQDQRV--DDLYWTVTKLGS-ANSNNLLESNEKFQITI----------------------------------------------------------------------------------------------------------------------------------------------------------
>MGYP000262344517	132	0.308	1.575E-29	0	119	306	0	117	161
MKMPHLFSGS-RVNEERGITGLETAIVLIAFVVVSSVFAFAALSTGLFSSDQAKETIRAGLSEARGTLELRGAVIAE-DTDTDGDIDKVYFQVSNAAGGEPIDLTQGKTIIRYSDSSQSV------------------------------------------------------------------------------------------------------------------------------------------------------------------------------------------
>MGYP000359651693	132	0.307	2.912E-29	14	153	306	28	169	194
--------------DQRGITGLETAIVLIAFVVVASVFAFAVLNTGLLSSEKSKEAALGGLEETSATLSIRGNVIAAANS-GKTAIDTLKFNLTPAsTSSESVDLSTTGTVVTYLDENQGINCQNPqaFDSVPDTAECSWSAAWLIGSGDIVDTGEQ--------------------------------------------------------------------------------------------------------------------------------------------------------
>MGYP000843571154	128	0.286	3.398E-28	5	154	306	0	152	156
-----MLKKIIKvmNHDQKGITGLETAIILIAFVVVASVFAYTVLSAGIFSSEKGKEAVYAGLDQARSSMTLKGSVVAMGDVAEN-ELTSVVFTVANALDGEAIDLTPPAggknvTVISCFDNNQR--MEDIDWTTVKLGDSDE-DDLLEPGEKFEITVDVT-------------------------------------------------------------------------------------------------------------------------------------------------------
>MGYP000120790096	128	0.339	4.618E-28	13	117	306	10	115	137
-------------TEQRGITGLETAIVLIAFVVVSSVFAFAALSTGLFSSDKAKETIQAGLAETRGSMELKGSVVLTATTAGTGaTVSKIAFQVSNAAGGEAIDLTPGKTIIKYNDDTQ--------------------------------------------------------------------------------------------------------------------------------------------------------------------------------------------
>UniRef100_A0A3C0EBB1	127	0.309	8.531E-28	14	121	306	23	132	164
--------------DQRGITGLETAIVLIAFVVVSSVFAFAALSTGLFSSDKAKETHAAGLSEARGTLELKGSVVAKvsGTTGASGVVTSIEFQLSNAAAGEAIDMTPGNTVIKYGDKNQTLTL----------------------------------------------------------------------------------------------------------------------------------------------------------------------------------------
>MGYP001212034954	127	0.246	1.159E-27	5	151	306	0	162	185
-----MLKKLDRHSSERGITGLETAIILIAFVVVASVFAFTVLSTGIFASERSKETVFAGLEEAKSSIEPRGSVIAyKGKVGSTETLYKVVFVVSNAVSGEAVDMTPPytangadtdpdivsnaeyKTVISYIDVNQY--LPDVPWSI-DWVGQNNADSLLEAGEKAEITV----------------------------------------------------------------------------------------------------------------------------------------------------------
>MGYP000285046978	126	0.290	1.575E-27	9	124	306	12	127	138
---------PGLYRDQRGITGLETAIVLIAFVVVASVFAFAVLSTGLLSSEKSKETVLGGLEETSSTLSIRGDIIGTANTP-KDALDSIKFTLSSAtQASEAVDLSTTGVVVTYLDANHALNCDNP-------------------------------------------------------------------------------------------------------------------------------------------------------------------------------------
>MGYP000178343029	126	0.240	1.575E-27	13	202	306	14	238	242
-------------KDKKGFTGLEAAIVLIAFVTVAAVFSYVMLGAGFFTAQKGKQSVDTGVKQASSSLELDGQYIYleANKTGSDGDVKKIFFYVTLSAGGTPIDLDKTVLAIRYQDKYGQIPFGTmnkqdnnttviyninrsaidpvtgkynetnetgyllwWYEGIVYTDSGNTFDNLLEKNEKYKIKINLTQINVTNDYQYPLPK----TNDYLTIELKPSIGAPLIINKQIPPSLTKL-------------------------------------------------------------------------------------------------------
>SynMetStandDraft_1070027.scaffolds.fasta_scaffold84035_1	126	0.301	2.909E-27	9	123	306	7	121	157
---------PGLYRDQRGITGLETAIVLIAFVVVASVFAFAVLSTGLLSSEKSKETVLGGLEETSSTLSVRGDVIGDANS-GKTALDTVKFTLpSAAQAADAVDLSSTGVVITYLDQDQALNCTN--------------------------------------------------------------------------------------------------------------------------------------------------------------------------------------
>MGYP001196350717	126	0.309	2.909E-27	14	121	306	23	132	179
--------------DQRGTTGLETAIVLIAFVVVSSVFAFAALSTGLFSSDKAKETHAAGLSEARGTLELKGSVVAKvsGTTGASGVVTSIEFQLSNAAAGEAIDMTPGNTVIKYGDKNQTLTL----------------------------------------------------------------------------------------------------------------------------------------------------------------------------------------
>MGYP000406793387	125	0.294	3.952E-27	14	149	306	174	311	317
--------------DQRGITGLETAIVLIAFVVVASVFAFAVLNTGFLSSEKSKEAALGGLEETSATLSIRGNVIAAANS-GKTAIDTLKFNLTPAsTSSESVDLSTTGSVITYLDDFQGINCQNPqsFDGDPDTAECSWSSEWLIGSGEIVD------------------------------------------------------------------------------------------------------------------------------------------------------------
>MGYP000529780810	125	0.242	5.369E-27	5	117	306	0	131	154
-----MFRTVTRESSQRGITGLETAIILIAFVVVASVFAFTVLSTGIFASERSKETVYAGIQKTKSSLEPRGAVVAyKADRGGTNTIYKVSFIVSNAVAGEPIDLTPPytsdgsgtdpdissgaeyKTIVSYNDQNQ--------------------------------------------------------------------------------------------------------------------------------------------------------------------------------------------
>MGYP001460693809	125	0.297	5.369E-27	13	149	306	54	194	201
-------------RGQQGITGLETAIVLIAFVVVSSVFAFAALSTGLFSSDKAKETIQAGLAETRGSMELKGSVIVLAETfGTTAAATSIAFQVANAAGGESIDLTPGKTLIKYTDSTQSKMFLTNSGTEGFTSTGLGSADsdmLLERNEVYEI------------------------------------------------------------------------------------------------------------------------------------------------------------
>MGYP000079451444	125	0.254	5.369E-27	6	201	306	0	226	233
------MRRGRRALKRRGVVGIESAIVLIAFVIVAAALAFVVLNMGFFTTQKSKETIRSGLGEASSALELDGSIVAHVDV-TNKKVTYWYAPLKLAAGEHPVDLTVGKATIAYWSPQRGISYTDIYALALSDTEYKSVSDVMsnsdvqakletqtvdnqtvftgyAKNETFavIAWVtninqDNVLDPGEKAmlIIFYTSSDAPESYDVVKAEVKVPVGAPLTIERSIPPSLTQ--------------------------------------------------------------------------------------------------------
>MGYP000627986226	124	0.274	7.294E-27	0	149	306	0	151	158
MERKRFASPGDLRADQRGIPGLETAIVLIAFVVVASVFAFAVLSTGLLSSEKSKETVLGGLEETSSTISVRGSVIGDSNT-AKTFIDTVKFTLSSAAqASDTVDLSTTGVVVTYLDQDQAINCENPqsFDGDADTAECSWSTSWVIGSGDLVD------------------------------------------------------------------------------------------------------------------------------------------------------------
>MGYP001069209287	124	0.342	7.294E-27	13	121	306	30	140	176
-------------RDQRGITGLKTAIVLIAFVVVSSVFAFAALSTGLFSSDKAKETIQAGLAETRGSMELKGSVILEADGTSTATsvATSIAFQVANAAGGNSIDLTPGKTLIKYTDQTQSKMF----------------------------------------------------------------------------------------------------------------------------------------------------------------------------------------
>MGYP000341914833	124	0.258	9.908E-27	8	128	306	4	144	149
--------KFGTPTSEKGITGLETAIILIAFVVVASVFAFTVLSTGIFASERSKETVYAGLEEAKSSIEPRGSVIAFkgriENSSTTDTIYKLSFVVANAIAGEPVDLTPPyvqgndgtdpdivsnaeyKTVISYTDKNQY--LADVPWTV---------------------------------------------------------------------------------------------------------------------------------------------------------------------------------
>MGYP001356296317	124	0.311	1.346E-26	14	134	306	16	136	193
--------------DQRGIIGLETAIVLIAFVVVASVFAFAVLNTGLLSSQKSEQAALGGLEETSATLSIRGDVIASAN-AGKTSIDTVRFNLAPAsTSSESVDLSTTGTVVTYLDENQGINCENPQSFDGDADTP---------------------------------------------------------------------------------------------------------------------------------------------------------------------------
>MGYP000524705188	123	0.252	1.828E-26	14	203	306	13	211	216
--------------NRRGMVGIEAAIVLIAFVIVAAAFSFMVVNMGLFATQRGRDTVQQGLQEASTPLTLDGSILIRGNSDG-DGIDVIIIPLK-TMGVEYVPMGTNTTVVTLRIENKT-AYANIYQGINTTDptgkTFDQLVTGLSGSSTQAKLFiensdgDNSLDFQEKgyLIIYLKSADNAVKRDHIFIEIRPEKGAPLSIEFVVPSELQSGY------------------------------------------------------------------------------------------------------
>MGYP001238115336	123	0.289	2.483E-26	11	123	306	11	123	146
-----------LRADQKGITGLETAIVLIAFVVVASVFAFAVLSTGLLSSGESKETVLGGLEETSSTLSVRGDIIGDAN-AGKTAIDTVKFTLTSAAqAAEAVDLSSTGVVITYLDEDQALNCTN--------------------------------------------------------------------------------------------------------------------------------------------------------------------------------------
>MGYP001281108238	123	0.300	3.372E-26	10	120	306	14	126	146
----------NSWSDQRGITGLETAIVLIAFVVVSSVFAFAALSTGLFSSDKAKETHAAGLSEARGTLELKGSVVAKvsGTTGASGVVTSIEFHISNAAAGEAIDMTLGNTVIKYSDNSQSVT-----------------------------------------------------------------------------------------------------------------------------------------------------------------------------------------
>MGYP000447429929	122	0.284	6.219E-26	5	119	306	22	158	159
-----MFKTSRGQDNgQRGITGLETAIILIAFVVVASVFAFTVLSTGIFASERSKETVFAGLDEVRSSLEPRGSVIAYKgryTSGNTDSIYKVVFTVSNAVQGESINLTPPYnvggsgddpdlisgaqyrTIISYTDENQYI------------------------------------------------------------------------------------------------------------------------------------------------------------------------------------------
>7457|Ga0209635_10408321_2|+525|01	122	0.268	6.219E-26	15	135	306	39	174	177
---------------ERGITGIETAIILIAFVVVAAVFAYTVLSAGLFATQKSQEAVYSGLKEARSTVELKGGVIATGNqTGNNGNIKSLSFVLSNSLGGEAIDFTPptanttytglaagnsnNKVIISYIDKDQAV--SDLYWTITKLGSSD--------------------------------------------------------------------------------------------------------------------------------------------------------------------------
>SRR5579862_4709114	121	0.468	8.445E-26	161	305	306	0	127	128
-----------------------------------------------------------------------------------------------------------------------------------------------------------------YYFYQSPYAALLDLN-----------------GTASSSVFQVHQTAGNCFAKANNFSFSYGGIQYTGCVGSDFAYTFPISGDPLVGSSIAPAGSVIGVMVLFGPDTGSKVFQYQSIQVEITPNIGSSLAVTEYVYQPDGTVTTIG
>2344|scaffold_6918_c1_1|+368|00	121	0.314	1.147E-25	5	108	306	0	104	273
-----MFRTGKRETPQQGITGLETAIILIAFVVVASVFAFTVLSTGVFASERSKETIFAGIQETKSSLEPRGAVVAyKADRGGTDTIYKVSFIVSNAVDGEAVDLTPPYT-----------------------------------------------------------------------------------------------------------------------------------------------------------------------------------------------------
>MGYP001223598293	121	0.314	1.147E-25	5	108	306	0	104	273
-----MFRTGKRETPQQGITGLETAIILIAFVVVASVFAFTVLSTGVFASERSKETIFAGIQETKSSLEPRGAVVAyKADRGGTDTIYKVSFIVSNAVDGEAVDLTPPYT-----------------------------------------------------------------------------------------------------------------------------------------------------------------------------------------------------
>MGYP001038798447	121	0.326	1.557E-25	16	196	306	11	196	209
----------------KGIVGIEAAIVLIAFVVIAAALSYVVINMGFFATQKTKETIGSGMEEATSALQLDGSVIGK--TGASTNILYIVFPVKLSVGRSAVDLSNESVVLSVYLPN--ATLLNIYNGTYQGSAPTELDLTALGMGEDTAIVILYNNDGDTVlefkekafiIVYLGSAHELSDYETIKIEVKTGKGAALTIVRTAP-------------------------------------------------------------------------------------------------------------
>MGYP000951458511	120	0.327	2.114E-25	0	108	306	0	110	153
MITNKL--DNNEIRHQHGITGLETAIILIAFVVVASVFAFTVLSTGMFASERSKETVYSGLEEAKSSLEPRGSVIAFKGRAGttvaDDTIYKIKFVLSNAIAGEPIDLTPPYT-----------------------------------------------------------------------------------------------------------------------------------------------------------------------------------------------------
>SRR5258708_9743811	120	0.276	2.114E-25	3	120	306	52	172	186
---RNFMRRLN--KDERGITGLETAIILIAFVVVATVFAFIVLTTGIFSAERGKETVYAGLQKARGTMEVRGGIVVKsTGCPSSCAVDSISFQVSPAAGGDAIPLDPsattNRTVIAYRDPTTANN-----------------------------------------------------------------------------------------------------------------------------------------------------------------------------------------
>MGYP000049842742	119	0.377	3.895E-25	5	107	306	0	105	141
-----MLEKFLKRthKSEKGITGLETAIILIAFVVVAAVFAYTALSAGLFSTQKSQEAVYSGLQEARSTLELKGAVIATANtTGSSGTIKQISFTVGNVLGGEPIDFTAPT------------------------------------------------------------------------------------------------------------------------------------------------------------------------------------------------------
>GraSoiStandDraft_5_1057265.scaffolds.fasta_scaffold438832_1	119	0.266	3.895E-25	13	145	306	12	146	163
-------------TDQRGITGLETAIVLIAFVVVSSVFAFSVLSTGLFSSDKAKETIAAGLEGKRSTLEMKGSIVLTASTTvASGVVSQIEFQVGMVAAGDHADLTPGHTIIRYSDNNQVRNFTNSTEFSSANiSSFGDSDTLLERGE----------------------------------------------------------------------------------------------------------------------------------------------------------------
>MGYP000261659751	119	0.240	3.895E-25	8	151	306	4	166	193
--------KYDAPKNEKGITGLETAIILIAFVVVASVFAFTVLSTGIFASERSKETVFSGLEEAKSSIEPRGSIIAykgrVDTTSATDAIYKVVFVVSNAVAGEPVDLTPPydidgsgtdpdivsgaeyKTVVSYTDSNQYR--PDVPW-TIDWVGNANSDSLLEEGEKAEITV----------------------------------------------------------------------------------------------------------------------------------------------------------
>MGYP001337990006	119	0.310	7.176E-25	5	106	306	0	102	111
-----MFRTINRESSQRGITGLETAIILIAFVVVASVFAFTVLSTGIFASERSKETVFAGIEETKSSLEPRGAVVAyKADRGGTDTIYKVSFIVANAVSGMPVVLTPP-------------------------------------------------------------------------------------------------------------------------------------------------------------------------------------------------------
>MGYP001090539288	118	0.285	9.740E-25	0	120	306	5	130	162
IQMRKLHPAAGRiRHDQSGITGLETAIVLIAFIVVAAVFAFAVLTTGLFTTERAKDTTISAVGEAQSTLSPKGAVFAqslmQAVDPAPQFVDRIIFKLANASGAEAVDLGDLTTLLTYTDENQSVN-----------------------------------------------------------------------------------------------------------------------------------------------------------------------------------------
>MGYP001030537113	118	0.321	9.740E-25	13	196	306	8	196	209
-------------KSKKGIVGIEAAIVLIAFVIIAAALAYVVINMGFFATQKTKETIGQGIEEATSALQLDGSVIGK--TGASANISYIIFPVKLSVGRSGVDLSNGSVVISVYLPN--ATLLNIYNGTYQGSSPTELNCTALGMGEDAAIVifynndnDTVLESKEKAfvVIHLGSNHELSDYETIKTEIKTGTGAALTVVRTAP-------------------------------------------------------------------------------------------------------------
>MGYP001086249186	118	0.284	1.322E-24	12	120	306	33	138	182
------------RNDQSGITGLETAIVLIAFIVVAAVFAFAVLTTGLFTTERAKETTLSALGEAQSTLAPKGAVIGEA---AGTSVDTVKFKLANATGAAAVDLATTRTLLTYSDDNQNVN-----------------------------------------------------------------------------------------------------------------------------------------------------------------------------------------
>SRR5690554_1044804	118	0.248	1.322E-24	0	123	306	66	192	228
MSTQ--FKQFLGRlqREEEGITALETAIILIAFVVVASVFAFTMLSAGTFSTERGKEAVYAGLAEVRSSMEVKGSVLAIADSAGvSGTVESLIVTVGNAMGGEPIDLSTDdrKVMIEYRDARQRRPIDD--------------------------------------------------------------------------------------------------------------------------------------------------------------------------------------
>MGYP000019666417	117	0.330	2.434E-24	9	107	306	5	104	123
---------FGSPKSEKGITGLETAIILIAFVVVASVFAFTVLSTGIFASERSKETVFAGLEEAKSSIEPRGSVIAyKGYEDTTDTIYKVSFVVSNAVAGEPVDLTPPY------------------------------------------------------------------------------------------------------------------------------------------------------------------------------------------------------
>MGYP000734142183	117	0.302	2.434E-24	12	120	306	33	138	202
------------RNDQSGITGLETAIVLIAFIVVAAVFAFAVLTTGLFTTERAKETTLSALGEAQSTLAPKGAIVAEA---SATTVDTIKFKLANATGSLGVDLASGTTLLTYRDDNQSVN-----------------------------------------------------------------------------------------------------------------------------------------------------------------------------------------
>MGYP000150343247	117	0.262	3.303E-24	0	201	306	0	219	226
MGTKDAGRKTHRlPKKVKAVVGIESAIVLIAFVVVAAALAFVVLNMGFFTTQRSKETIGSGLAQASSSLELDGTVVARVDI-SKSIVDCVIIPIRLSAGQKPVDLTPTKTNIAiwvlgrygyaniYTSESQAVkTQSDFNVSALCTTVMPSTTDTVNASiiWQKGNNGDNVLDPGEKALVVLafnGGNVTLGAYNVFKVEIRVPIGAALTVERSIPASLTQ--------------------------------------------------------------------------------------------------------
>SRR6187549_3343706	116	0.307	4.481E-24	7	115	306	6	119	125
-------KIRNRARNEKGITGLETAIILIAFVVVATVFAFIVLTTGIFSAERGKETVYAGLNKARGTMEVRGGIVVTsTGCPSTCAVDSISFQVSTAAGGDPIPLDPaatnNRTVIAYRDA----------------------------------------------------------------------------------------------------------------------------------------------------------------------------------------------
>MGYP000442196934	116	0.317	4.481E-24	14	120	306	16	121	135
--------------DQRGITGLETAIVLIAFIVVAAVFAFAVLTTGLFTTERAKETTLSALGEAQSTLAPKGAVIGEA-TANQTYVDTIKFKLANTTGAVGVDLASDTTLLTYTDDSQSVT-----------------------------------------------------------------------------------------------------------------------------------------------------------------------------------------
>MGYP000035271444	116	0.333	4.481E-24	13	121	306	30	140	156
-------------RDQRGITGLKTAIVLIAFVVVSSVFAFAALSTGLFSSDKAKETIQAGLAETRGSMELKGSVILEADGTSTATsvATSIAFQVANGAGGNSIGLTPGKTLIKYPVQTQSKMF----------------------------------------------------------------------------------------------------------------------------------------------------------------------------------------
>MGYP001164130456	116	0.274	4.481E-24	5	138	306	8	141	161
-----LRRTVTLLQNQQGITGFETAIVLIAFVVVASVFAFAVLNVGLLSSEKSKEATLGSLEETSATLSLRGQVIAVANT-GKTSVDTVKFTIAPAsTASETVDLSTTGTAITYLDENQGINCETPQSFDGDADTDADAD-----------------------------------------------------------------------------------------------------------------------------------------------------------------------
>MGYP000941551245	116	0.294	4.481E-24	3	118	306	5	121	166
---NRMLKRV--VRDEAGITALETAIILIAFVVVASVFAFTILSAGTFSTERGKEAIFAGLADVQSSMEVKGSVIATATvTGTTGTIDAIIFTVANAVGGEPINLSttDPVVVIDYRDSLQT-------------------------------------------------------------------------------------------------------------------------------------------------------------------------------------------
>MGYP000603745198	116	0.320	6.079E-24	13	139	306	8	138	143
-------------KQQQGITGIETAIILIAFVIVASVFAYVVLSAGLFSTQKAKEAIHAGLEEAKATIEIKGNIYG---TMQGGYLTTVYFTVATTTGGDQIDFTPPSssnssnlVIISYTDAYQLFPSVNWTMTKLNTADVDNLLD----------------------------------------------------------------------------------------------------------------------------------------------------------------------
>MGYP001238243921	115	0.311	8.247E-24	12	117	306	11	115	119
------------RHDQAGITGLETAIVLIAFIVVAAVFAFAVLTTGLFTTERAKDTTISAVGEAQSTLSPKGAVIAEAD-DGLAFVELIRFKLANASGAEGVDLAGATTLLTYSDANQ--------------------------------------------------------------------------------------------------------------------------------------------------------------------------------------------
>MGYP001425957354	115	0.296	8.247E-24	13	117	306	9	116	120
-------------KDESGITALETAIILIAFVVVAAIFAFTVLSTGTFLTEKSKEAAYAGLQEVRGSMELKGGMVAHATTSSSNIVDYVSFTLSTVAGGSPVDFSTGSTAklrISYRDNEN--------------------------------------------------------------------------------------------------------------------------------------------------------------------------------------------
>MGYP000564559047	115	0.316	8.247E-24	5	118	306	0	116	140
-----MLKRLSGKmfRDERGITGLETAIILIAFVVVASVFAYTVLSAGIFSSQKGQEAVYTGLEEARSTLEMKGEVVATSD---GSAVQTLVFCVGNALNGEAIDLTDTTgdnvTVISYASESER-------------------------------------------------------------------------------------------------------------------------------------------------------------------------------------------
>MGYP001045620739	115	0.380	1.119E-23	14	117	306	19	123	124
--------------DQSGITGLETAIVLIAFIVVAAVFAFTVLTTGLFTSEKAKQTAQAGVGETQATLTLKGSVIATsSGCPSECELETISFKLAQAAGSDPVDLEPSRTLITFADASN--------------------------------------------------------------------------------------------------------------------------------------------------------------------------------------------
>MGYP001460721096	115	0.323	1.119E-23	15	149	306	17	152	157
---------------EKGIIGLETAILLIAFVVVSSVFDFSALSTGMFSSDKARETVTAGLAQTRASMQLKGSIIGTANAASaTGTLTTISFHVSQTSGGADVDLTSGTTMITYTDEFQSKLFSSTTGMTVTPVGASDSDKLLEANEIYKI------------------------------------------------------------------------------------------------------------------------------------------------------------
>SRR5690554_5970284	115	0.243	1.119E-23	14	128	306	55	173	198
--------------EEAGITALETAIILIAFVVVASVFAFTMLSAGTFSTERGKEAIYAGLTEVQSSLEVKGGVIALADSAGaSETVDSLVFTVANVLDGEAVNLANGgaaEVVFEYRDATQRVALGNDDWSV---------------------------------------------------------------------------------------------------------------------------------------------------------------------------------
>917|scaffold73746_2|-1067|00	115	0.245	1.119E-23	6	203	306	34	253	258
------LQRKGTRHSHRGVIGVESAIVMIAFVIVAAALAFVVLNMGFSTTQKTKNAIVSSADEASSALEIAGKVIGSGDV-TAGKLNATAVPLKIVSGGSAINLNPSNAAIRYLSNN--VEHGNIYAGAISSGTHDTLASAMQASvtAGYISAnpVNDTSPSDTKAVFYFNvnrnnnfildqgehGMLAIAfsaterpqSLDVIRAEVILPTGAPLSIERTVPN-ISSII------------------------------------------------------------------------------------------------------
>SRR5574337_1233860	115	0.296	1.517E-23	5	155	306	8	158	160
-----MFNLRKLHKNESGLSALETAIILIAFIVVASVFAFTILSAGSASTDKSKKAINAGLEQVQSSMTIKGDVIAKGN-AGNTAVDNAVFTLSLVSGGDPVDLTSAaadrKVIISYRDGTQSV---NNLDYTVAWIGANNGNNLLEGNELAEITVDLTG------------------------------------------------------------------------------------------------------------------------------------------------------
>X0UU82	115	0.296	1.517E-23	12	115	306	11	118	173
------------HRDERGITGLETAIILIAFVIVATVFAFVVLTTGVFSSERGKETVFAGLQKARGTMELRGGVVVSATGSPADTVDDIVLTFGNAAAGDPIPLDPdateNTTIIAYRDD----------------------------------------------------------------------------------------------------------------------------------------------------------------------------------------------
>MGYP000433401236	115	0.343	1.517E-23	13	108	306	72	170	179
-------------RSEKGITGLETAIILIAFVVVASVFAFTVLSTGVFSAERSKDTIYAGLQEARSSLEPRGALIAYAGGAGatpTESVYKVSFIVSPAVAGESIDLTPPYT-----------------------------------------------------------------------------------------------------------------------------------------------------------------------------------------------------
>MGYP000664892686	115	0.244	1.517E-23	11	201	306	1	219	227
-----------KKINKKGIVGIEAAIILIAFVIVATAFAFMVVNMGLTSTQRGKEAIQQGLKEATSPLTLDGTILLKSDNSYPNNITNIIIPLK-TLGVKYVPMWANETVVSVKIG-TRVAIANIYAGIehdidPTTMTFDAIIDNLTSTGGFLDewWTNrGVSTDDQTgavlVIVNDNEDDSLDffekgyliiqlgvnhrayPRENLVIEIRPEKSAPLTIEFTVPDAIPP--------------------------------------------------------------------------------------------------------
>SRR4030042_4416590	114	0.323	2.058E-23	0	103	306	9	113	117
MEGRNMFRQALKRtRDERGITGLETAIILIAFVVVASVFAYTVLTAGMFSSQKSQEAIYTGLEETKCTLKLMGAVYAKDTGDTADKVDQITFTLSTALNGLPIDF----------------------------------------------------------------------------------------------------------------------------------------------------------------------------------------------------------
>SRR4051812_24230385	114	0.295	2.058E-23	2	114	306	16	130	139
--TRKLLKLIRRfQHEEDGITGLETAIVLIAFVVVSSVFAYTILNTGMFSADRSKESITAGMTQTRSNMELKGSVTASADDATTpTKVESVKFHVGTAAGAEPMDFKVENLVMSYTD-----------------------------------------------------------------------------------------------------------------------------------------------------------------------------------------------
>MGYP000492274255	114	0.291	2.058E-23	8	175	306	4	160	163
--------RRKLLRNKRAIVGIEAAIVLIAFVVVASALAYIAINMGFFASQKSKDTISRGISEATSALELDGSVIAKTDSDG--KIKYIAFPVKLSVGRSEVDLGANATVVSVYAPDDSFTLLDIYNGVNQSLNDPSNLDTI---------INSLSSQGAVFIIYNDDNDTVLERN----------------------------------------------------------------------------------------------------------------------------------
>MGYP001223688677	114	0.312	2.058E-23	10	137	306	6	131	171
----------NFRRDQRGITGLETAIVLIAFVVVASVFAFAVITTGLFSSEQASETASSGLKEASTTLTPKGAVIAQSN-AGQDSIATVSFKLTNG-GSSAIGLAPSTTLLTYTDTNNLVTLARSADSTGSAETSPWW------------------------------------------------------------------------------------------------------------------------------------------------------------------------
>MGYP001099673982	114	0.327	2.791E-23	11	117	306	15	118	120
-----------MQNDQSGITGLETAIVLIAFIVVAAVFAFAVLTTGLFTTERARETTMSGVGEAQSTLATKGTVIGAA---AATTVDTIKFKLANATGASGVDLASGTTLLTYRDDNQ--------------------------------------------------------------------------------------------------------------------------------------------------------------------------------------------
>SRR5687768_754659	114	0.317	2.791E-23	13	115	306	47	150	159
-------------RDERGITGLETAIILIAFVVVATVFAFVVLTTGIFSAERGKETVFAGLQKARGTMEVRGGVLIRATPP---TVDSIEFTVGTTAGGDPIPLDPAatslRTVIAYRDD----------------------------------------------------------------------------------------------------------------------------------------------------------------------------------------------
>MGYP000424444294	114	0.280	2.791E-23	5	196	306	0	204	217
-----MRREISLHRDKRGIVGIEAAIVLIAFVVIAAALAGVVINMGFYSTQKVKGTISRGISEASSALQLNGHVIGKTNGTGHLVV--MAFPVKVSVGKSEVDLNVNTTVVSI---EGRVCLLDIYRGVideestGLSEDPEELDeiieqifNNAEKPEAYFIIYNddndtILENFEKGFLIINMGKYGLREYDKVRIEVKPGEGAALTIDRTIP-------------------------------------------------------------------------------------------------------------
>MGYP001126066860	113	0.300	3.785E-23	5	106	306	0	102	113
-----MFKRlYGVWKDERGITALETAIILIAFVVVASVFAFTVLSAGTFLTERSEEAAYAGLEEVRGSVERKGDVVAYESTVSSDAVGKVTFKVALVAGGEPVDLTPP-------------------------------------------------------------------------------------------------------------------------------------------------------------------------------------------------------
>SRR6185295_11946011	113	0.286	3.785E-23	11	135	306	37	161	187
-----------RSRNEHGITGLETAIVLIAFVVVAAVFAFVVLSTGLFSAERGKETVYAGLAKTRGSMELTGSIIADSDT---TKITGISMGITLAAGGDQVNLNPddttNRTVISYVDERNNIS-DLTYVTTVITGDGD--------------------------------------------------------------------------------------------------------------------------------------------------------------------------
>MGYP001288230530	113	0.309	3.785E-23	14	123	306	15	123	198
--------------DRSGITGLETAIVLIAFVVVAAGFAFTVLTTGLFTSEKAKETALAGVATTSSSLVIKGSIIA-GDPDDNDDVDYLRLKLATATGVEQVLLDPDQLVVTYTDDNNVVLLQN--------------------------------------------------------------------------------------------------------------------------------------------------------------------------------------
>SRR5271157_524756	113	0.303	3.785E-23	4	201	306	13	219	227
----KMGKRMHRRvWNRRGIVGIEAAIVLIAFVVIAAALAYVVINMGFYASQTAKSTIDKGIQEATSALELDGFVTGKTNS-TDSAVTYLAIPLKLAVGQEEVDLASSTVVVAVESGN--FSLANIYSGV-ATSSESSLANLMadvtgapnascfIYNSQFANNTVLQENAKAYLVINLGDSYGLPSYSTVNVEIRTSRGASLLVTRDIPGSLPP--------------------------------------------------------------------------------------------------------
>MGYP001321737100	113	0.275	3.785E-23	13	119	306	117	243	265
-------------DRQKGITGLETAIILISFVVVASVFAFTVLSTGIFASERSKEIVFAGIEEAQSSLEPRGSVIAYKATlpDSTSTVFKLSFVVSNAIAGEPVDLTPDYtaddsgtdpdvssgaesiTVISYSDANNQF------------------------------------------------------------------------------------------------------------------------------------------------------------------------------------------
>SRR6476661_8922604	113	0.313	5.132E-23	2	112	306	27	138	139
--MKRLLGFVRKIGNERGITGLETAIVLIAFVVVAAVFAFVVLSTGLFSSERGKETVYAGLAKTRGSMELTGGVIAASDT---TKLTSLTFDLTLAAGGDAVNLNPadttNRTVISY-------------------------------------------------------------------------------------------------------------------------------------------------------------------------------------------------
>MGYP001430101140	113	0.343	5.132E-23	12	139	306	8	138	146
------------KRGQHGITGLETAIILIAFVIVASVFAYVVLSAGLFATQKSKEAVYAGLEETRNTIELKGDVLCKMESSIMTTVY---FTVGTTPSGGSIDFTPPTsgntslVIISYSDKYQIYPTVNWTMTKLNTTEADNLLD----------------------------------------------------------------------------------------------------------------------------------------------------------------------
>E0SRS0	113	0.345	5.132E-23	6	139	306	0	134	399
------MGKTNRKTLKRGIVGIEAAIVMIAFVIVAAALAFVVLNMGFFTTQQSRQVMQRGLGESSSALMVDGSVVATVDT-SISRISYIYVPIKLSTGQYMVDLTPGKSIVGYWSPQRGIAIANTYLMAVLTpvDTPDTLAN----------------------------------------------------------------------------------------------------------------------------------------------------------------------
>UniRef100_E0SRS0	113	0.345	5.132E-23	6	139	306	0	134	399
------MGKTNRKTLKRGIVGIEAAIVMIAFVIVAAALAFVVLNMGFFTTQQSRQVMQRGLGESSSALMVDGSVVATVDT-SISRISYIYVPIKLSTGQYMVDLTPGKSIVGYWSPQRGIAIANTYLMAVLTpvDTPDTLAN----------------------------------------------------------------------------------------------------------------------------------------------------------------------
>MGYP000742959575	113	0.302	6.959E-23	12	120	306	33	138	156
------------RNDQSGITGLETAIVLIAFIVVAAVFAFAVLTTGLFTTERAKETTLSALGEAQSTLAPKGAIIG---EGSGTTVDTIKFKLANATGAVGVALASDMTLLTYTDDSQAVN-----------------------------------------------------------------------------------------------------------------------------------------------------------------------------------------
>MGYP001380129731	113	0.275	6.959E-23	1	115	306	18	137	163
-NMQKSLDQLSKRfmREEAGITALETAIILIAFVVVASVFAFTILSAGTFSTERGKEAVFTGLSEVQSSMEVKGSVIALGETTGTTgTVDSLVFTIANAVGGEPINLSDTErvVVIDYRDA----------------------------------------------------------------------------------------------------------------------------------------------------------------------------------------------
>SRR5271165_6950301	113	0.442	6.959E-23	154	305	306	26	162	163
----------------------------------------------------------------------------------------------------------------------------------------------------------QKSGGENYFFYSSPYAALIDLN--------KTVADTAVFQVTASgghcTTSSASEFN---------FTYSGT--SYNGCVAKDVAFTFPVAGDPLVGSSIAPAGSVVGVMLLFGPSTGKNVFQYQNIQVEITPNIGSSLALSLYVYQPDGTVTSIG
>MGYP000565993776	113	0.265	6.959E-23	8	196	306	4	199	212
--------RRSLLRSKRAIVGIEAAIILIAFVVIASALAYVAINMGFFASQKSKDTISRGISEATSALELDGVVIAK---TSGGKVKYIAFPVKLSVGRSEVDLGQNATVVSVYAPDDSFALLDIYQGVNQSLSDPTDLDTVIN--------SLPSTASAIFVIYNDDNDTVLERNekaflvinlgthtvdeyhNVKIEVKTEKGATLTVERSIP-------------------------------------------------------------------------------------------------------------
>3300009503.a:Ga0123519_10004952_3	113	0.261	6.959E-23	10	203	306	3	216	223
----------NMRMNRKGLTGIETAIIVIAFVIAASVFAFAVLNMGLLTTAKAQDAIVSGVGQAQSSLKITSVYAYSDEEGSDAKCKGVAILVQPS-GTANVDFTPTKVAISYKNAN--VAYPDVYEG-SASDLFITKSDFMNSSGDYkgdlynlldithtCVVVEIQGDGdmlleqGEVFAIYINlakvgTTAVLNVYDHFTTEVIPGQGSKLTFTGTMPASILKVM------------------------------------------------------------------------------------------------------
>I0A1Q5	113	0.283	6.959E-23	16	199	306	4	215	224
----------------RGIVGIEAAIVLIAFVIVAAALAFVALNMGLFTTQKAKETISQGLGEASTALEVDGYVVGISN---GTTVNTVSIPIRTSAGVSSVDLAPSRTSIDAIVGNQ--SFENIYKAIFY--VYPNGTLAYANNGTLTNLttdfsthnltadiesvlgspstptayvviiqnvnYNSVLETGEKAVVlIDLENNGLGPYGQLSVEIRPPEGAPLTVERNMPANI----------------------------------------------------------------------------------------------------------
>MGYP000742967693	112	0.321	9.435E-23	12	120	306	11	118	147
------------RHDQSGITGLETAIVLIAFIVVAAVFAFAVLTTGLFTTERARDTTVNAVGEAQSTLSPKGAVIAEAN-GILTAVNMIKFKLANGSGAEGVDLAGATTLLTYTDVNQSVN-----------------------------------------------------------------------------------------------------------------------------------------------------------------------------------------
>SRR3970282_1617707	112	0.272	9.435E-23	9	114	306	20	126	149
---------IQRTRDERGITGLETAIILIAFVVVATVFAFIVLTTGIFSAERGKETVFAGLQKARGTMEVRGGIIVTATPPD---VDNIQFAVSKTAGGDPIPLdaaaTTQRTVIAYRD-----------------------------------------------------------------------------------------------------------------------------------------------------------------------------------------------
>MGYP000940813869	112	0.281	9.435E-23	14	121	306	23	132	164
--------------DQRRITGMETAIVLIAFVVVSSVFAFAALSTGLFSSDKAKETHAAVLTEARGTLELKGSVVAKasGTTGANGVVTSIELQLSNAATGEAINMTPGNTVIKYGDKSQTLTL----------------------------------------------------------------------------------------------------------------------------------------------------------------------------------------
>MGYP000753901755	112	0.272	9.435E-23	4	119	306	35	170	191
----KMNLSLSRSDSQKGITGLETAIILIAFVVVASVFAFTVLSTGIFASERSKETVFAGIEEAQSSIEPRGSVVAYKATlpSSVATGFKVTYVVSNAIAGEPVDLTPDYtsddsgtdpdvssgaesvTVVSYLDKNQHI------------------------------------------------------------------------------------------------------------------------------------------------------------------------------------------
>SRR5581483_274887	112	0.279	1.279E-22	11	135	306	77	201	211
-----------RRSNEAGITGLETAIVLIAFVVVAAVFAFVVLSTGLFSSERGKDTVYAGLAKTRGSMALTGGIIAESNT---TKVTAIKLTLTLAAGGDSVNLNPsdtnNRTVISYADTGHSNNNL-TYTTSVITGDSD--------------------------------------------------------------------------------------------------------------------------------------------------------------------------
>Q9YAN6	112	0.216	1.279E-22	13	202	306	1	224	246
-------------RRRRGIVGIEAAIVLIAFVIVAAALAFVALNMGLFTTQKSKEVMQRGLEEATSALEVDGSVIARAIDADTTTgsynivVDALAVPLKISPGREGIDLDPSKLTVRLLLPNGF--YENVYCG----------YASGSAGEDFEAVLSNAPTGCEPYTTSPGPFVAtdayvyvingdgdsvlelgekglliirldsdttatidvdyLEPYDKIMIELRAVSGASLTLERVIPPTLPPL-------------------------------------------------------------------------------------------------------
>1319|scaffold_24724_c1_2|+1279|00	112	0.369	1.279E-22	6	135	306	0	128	356
------MSKTNRRNKRKGIVGIESAIVMIAFVIVAAALAFVVLNMGFFTTQQTRGAIQRGLGEASSALELDGTVVAHVNI-TASKIDYWFATLKLSSGQHKVDLTPVKAVISYWSPQRGISLANTYLTAITTPLYD--------------------------------------------------------------------------------------------------------------------------------------------------------------------------
>MGYP001469548191	111	0.284	1.734E-22	8	123	306	13	127	154
--------RSWTLRDQKGITGLETTIVLIAVVVVSSVFVFSALTKGLFSADKPRETIKADLSEARGTLEIRSSVIAQTN-GTGDVVDELIFQVSNATGEEAVDLPPGETIIVYQDASQTETLVN--------------------------------------------------------------------------------------------------------------------------------------------------------------------------------------
>SRR5690606_22192667	111	0.245	1.734E-22	14	123	306	47	160	164
--------------EEAGITALETAIILIAFVVVASVFAFTMLSAGTFSTERGKEAIYAGLTEVQSTMEIKGGVIALSGEDAlSQTVDSLVFTVANALDGEPVNLTNDQaavVVFEYRDAKQRAALPN--------------------------------------------------------------------------------------------------------------------------------------------------------------------------------------
>SRR4030042_553475	111	0.287	2.350E-22	12	115	306	93	199	206
------------HRDERGITGLETAIILIAFVVVATVFAFVVLTAGIFSSERGKETVYAGLAKARGTMEVRGGVVATA-TGSPLTVDDIFFAVASTASGESIPLntaaTNHRTVIAYRDA----------------------------------------------------------------------------------------------------------------------------------------------------------------------------------------------
>A0A151BBE1	111	0.252	2.350E-22	11	199	306	1	220	230
-----------RRSGRKGIVGIEAAIVMIAFVIVASAFAFMIVNMGLTSTQRSKEAIQQGLKEASCPLTLDGSLLLKSDETYPNNVSAIIIPLK-TLGVKYVPMWTNETVVS-IKIGTKVALANIYAGINHTVDPTvKTFEEIIANvtsssppGHLESWWNSLGvtgsenkTGAVLIVENDNGDDSLDffekgyliivlgtghraePRDNILIEIRPEKSAPLTIEFTVPEAI----------------------------------------------------------------------------------------------------------
>MGYP000324280194	111	0.340	3.186E-22	14	104	306	12	108	136
--------------EQRGITGLETAIILIAFVVVASVFAYTVLSAGIFSSEKGKEAIHSGLEQARGTMELVGGVVLKdtgaptSSTSSDDKVDQVIFTVSNALDGEAIDLT---------------------------------------------------------------------------------------------------------------------------------------------------------------------------------------------------------
>MGYP000548418213	111	0.260	3.186E-22	11	135	306	8	146	223
-----------LSRGEQGITGIETAIILIAFVVVASVFAYTVLSAGIFSSEKGKEAVHSGLDTARSSMSLVGGVVA-SDTNSDGNLDEIIFTVSNALDGEAVDLTVTtdsdgdgdlsdeaspshTTIITYLDKTQRK--EDIAWTKTEVGRGD--------------------------------------------------------------------------------------------------------------------------------------------------------------------------
>MGYP001341308110	110	0.270	4.318E-22	14	124	306	13	121	124
--------------DQRGITGLETAIVLISLVVVSLVFAFAALSTGLFSSDKAKKTASARLAETRGALETKGSIILT--TGTSGVISLIEFHVSNAAGGEPIDLAPGNTIVRYSDKTRSTTCPQV-------------------------------------------------------------------------------------------------------------------------------------------------------------------------------------
>16185|scaffold489097_2|+825|01	110	0.304	4.318E-22	13	117	306	33	144	146
-------------RNQKGITGIETAIILIAFVIVASVFAYVVLSAGLFSTQKAKEAIHAGLDEAKSTIEVKGNIYGR---MTSGYMTEVFFTLATTTGGDMIDFTdttpdgtgnvSNKVIISYSDQYQ--------------------------------------------------------------------------------------------------------------------------------------------------------------------------------------------
>MGYP001471302363	110	0.324	4.318E-22	6	118	306	0	112	158
------MKKFNRfYRDDSGITGLETAIILIAFVVVAAVFAFTIMTTGLFSTEKAKTTAQAALTEASSSFITKGAVTATAD-AGLAYVDSITFTVALASGAEAQTLSAGELSFLYTDPNNT-------------------------------------------------------------------------------------------------------------------------------------------------------------------------------------------
>MGYP000577791773	110	0.340	4.318E-22	11	152	306	1	141	199
-----------RRHGRKGLTGIQTAIILIAFVIVASVFAFAVLNMGLLTTQRAGETVSAGMQQATSALQLAGSVIAY-SSAEGYVADKIIIYIKISPGREPVDLSQAAFTIAFT--NDRVHASNVYDGTKAAITFITGDGdfMLEYDETAKVEVN---------------------------------------------------------------------------------------------------------------------------------------------------------
>GWRWMinimDraft_8_1066016.scaffolds.fasta_scaffold00285_4	110	0.273	4.318E-22	5	196	306	0	199	212
-----MRKRMHRRvWNRRGIVGIEAAIVLIAFVVIAAALAYVVINMGFYASQTAKSTINKGVQEATSALELDGFV--TGETSSSGNVTYLAIPMKLSVGQSEVDLANNTAVVAVQSGN--FSLANIYSGAVTSnetdmailmanvTNPPNASCFIY-NSQFTTDTTVKQNSKAYLVINLGDAYGVAPYTQLTVEIRTSVGAAMMVIRTIP-------------------------------------------------------------------------------------------------------------
>MGYP000278610470	110	0.256	4.318E-22	5	201	306	0	208	215
-----MMKTRIGRR-LKAIVGIESAIVLIAFVVVAAALAFVVLNMGFFTTQRSKETIGSGLAQASSALEIDGTVLAKIDTD-NRGLQCMVIPLRLSAGQKPVDLTPNKTSISvwvlgkfaeqnlYTNQSQAITNLSDF-------TIDSLCNSATEGGsnvkvamiwQTGNNQDNVLDAGEKALLIVNFTNKPEAYDVIKVEVRVTVGAALTVERTVPPSLTQ--------------------------------------------------------------------------------------------------------
>SRR5271157_320325	110	0.272	4.318E-22	0	196	306	0	205	218
MNT---LMRCIRRRNKQGIVGIEAAIVLIAFVVIAAALAYVVINMGFYAAQQSKSTINKGINEATSALELDG--YITGLTSSTGNVTALAIPLKLAVAQAQVDLTNGTAVVAVQAGN--FSLANIYSGSATSNQSDitTLISTVTPASNPGTTPNATafiynSPSGNTVlqqnqkaymVIWLSPTYALTAYSSVTVEIRTSIGAALMIQRSIP-------------------------------------------------------------------------------------------------------------
>26271|scaffold_2199_c1_11|+5744|00	110	0.362	4.318E-22	16	131	306	10	124	290
----------------KAIVGIESAIVLIAFVVVAAALAFVVLNMGFFTTQKSKETIGSGLGEASSALEIDGTVVAGVDT-TTSTITYFYIPLKLSAGKASIDVTPGKSVVSLWSPTRGYTYADIYVATLTS------------------------------------------------------------------------------------------------------------------------------------------------------------------------------
>MGYP001219622649	110	0.333	5.851E-22	11	104	306	6	101	121
-----------RSDSQKGITGLETAIILIAFVVVASVFAFTVLSTGIFASERSKETVFAGIEEAQSSIEPRGSVVAYKGVlaDSTSTVFKVTFVVSNAIAGEPVDLT---------------------------------------------------------------------------------------------------------------------------------------------------------------------------------------------------------
>MGYP001378938751	110	0.324	5.851E-22	13	128	306	8	124	134
-------------KDERGITGLETAIVLIAFVIVASVFAFTMMSKELLTTEKTRETVLGGLEETSASLTLRGSLIVTANtTPPTPYVETTTFQVTVAFSNGSVDLSTSTAIVTYIDEDQVVNLSTLSWTA---------------------------------------------------------------------------------------------------------------------------------------------------------------------------------
>MGYP000282920283	110	0.256	5.851E-22	16	202	306	8	201	207
----------------KGMLGVESAIILIAFVIVAAAFSFMVVNMGLFATQRGRSVIQQGIQEASTPLMLDGSIMIRG--SSNNKADAIVIPLK-TLGVKYVPMANETTVVLLRVENHT-AYANIYNGINTTD---------PRGEDFTTLINglGSGTTAKLFIENSDGDDSIDAqekglliihlstndqadrREVIFIEIRPEKGAPLSIEFTVPSELQQG-------------------------------------------------------------------------------------------------------
>OM-RGC.v1.007019811	110	0.284	5.851E-22	5	197	306	0	221	232
-----MEKGREKGKKKRGIVGIEAAIVLIAFVIVAAALAFVALNMGLFTTQKSKEVIGKGLGEASTALEVDGSALGISNS---THIVEVSVPIKTSAGVSAVDLSPSRTSIGvivggtsfeniynnilyYNGTDQYLYYANgtkfsaSALSDLSTNTIANaiWSTAPSSPQAYVvilknVNYDSVLEFSEKAIVLINLGtaNALPPYGKLSVEIRPPEGAPLTLERTMPP------------------------------------------------------------------------------------------------------------
>MGYP001167339259	109	0.333	7.929E-22	11	108	306	0	98	112
-----------MHTNQRGITGLETAIILIAFVVVASVFAFTVLSTGVFASERAKETIFAGLAETKSSLRPSGSVIAfKGFVGSTEAIFKFSMIVESVTGSAPIDLTPPYT-----------------------------------------------------------------------------------------------------------------------------------------------------------------------------------------------------
>MGYP001300068284	109	0.333	1.074E-21	11	107	306	6	104	115
-----------RSDSQKGITGLETAIILIAFVVVASVFAFTVLSTGIFASERSKETVFSGIEEAPNSIEPRGRVIAYKGlvDGSMSIIYKVTFVVSNAIAGEPVDLTPDY------------------------------------------------------------------------------------------------------------------------------------------------------------------------------------------------------
>MGYP001377019684	109	0.284	1.074E-21	5	123	306	0	121	123
-----MLKRlYGVWKDERGITALETAIILIAFVVVAAVFAFTILSAGTFLTERSEEAAYAGLEEVRGSLQRKGDVVAYTGN-TTNEVAKVTFKLALVAGGAPVDLTPGTNAVvhmSYRDAEAEIDLNN--------------------------------------------------------------------------------------------------------------------------------------------------------------------------------------
>SRR4051812_45202323	109	0.333	1.074E-21	11	108	306	31	129	134
-----------KTRDERGITGLETAIILIAFVVVATVFAFIVLTAGIFSAERGKETVYAGLQKARGTMEVRGGmVVEASGCPSSCAVTSVQFQVATSAGGEPIPLDPAAT-----------------------------------------------------------------------------------------------------------------------------------------------------------------------------------------------------
>SRR5215203_5359091	109	0.236	1.074E-21	14	119	306	60	169	170
--------------EEDGITALETAIILIAFVVVASVFAFTMLSAGTFSTERGKEAIYAGLTEVQSSMEIKGGVIAIAETqGASGTVDSLVFTIANVLDGEAVNLATGEnavIVFEYRDATQRV------------------------------------------------------------------------------------------------------------------------------------------------------------------------------------------
>MGYP001490465092	109	0.289	1.456E-21	15	123	306	3	130	135
---------------ERGITGLETAIILIAFVVVASVFAFTVLSVGIFASERSKETTLAGVEEARSTLAPAGAVIAFRDTiAGIDGITRLRFNVTLSNAGAPIDLTPSWtaaasgvspvasggisgpTVISYTDKNQHVSDAN--------------------------------------------------------------------------------------------------------------------------------------------------------------------------------------
>MGYP001389986740	109	0.317	1.456E-21	14	120	306	22	124	149
--------------DQRGITGLETAIVLIAFVVVASVFAFTVLTTGLFATEKAKESVQSGLRLSGATLAKKGSTFVQAGV----AVETVKFKLSSPVGTDVVDLSPETTLVTYSDGNQNEN-----------------------------------------------------------------------------------------------------------------------------------------------------------------------------------------
>MGYP000681053574	109	0.344	1.456E-21	14	102	306	17	106	171
[truncated: 197,574 more chars]
