# Supplementary material for: Towards a molecular picture of the archaeal cell surface
Source: Nat Commun. 2024 Nov 29;15:10401. doi: 10.1038/s41467-024-53986-9 (PMC11607397; doi:10.1038/s41467-024-53986-9)
Supplement: Supplementary file 5 — Supplementary Dataset 1 [file 41467_2024_53986_MOESM5_ESM.zip › Archaellum_Homologues_2024/SiRe_0124_Sulfolobus_islandicus/SiRe_0124_Sulfolobus_islandicus_95109.csv]

id	sequence
SiRe_0124_Sulfolobus_islandicus_95109	MNTKKMLKEYNKKVKRKGLAGLDTAIILIAFIITASVLAYVAINMGLFVTQKAKSTINKGEETASTALTLSGSVLYAVNYPSNTRSYWIYFTVSPSSGVSSVELSPSTTAISFTASAEGISYSNIYEYTLLTVSPSELANQVYANGQYLDLVNQQTNAGQTYVYYPNPYYALLALNYTLSKIDKVSPSPLYITTTTPSSATQIYPFLAHDNMFTFTLNISGTLVTYYAFVNQTFAFTYPVAGDPLIGSAIAPAGSVIGVMILFGPDLGSHVFQYQTITIQITPNIGSPLTISEYVYQPEGSVSVIG
