# Supplementary material for: Towards a molecular picture of the archaeal cell surface
Source: Nat Commun. 2024 Nov 29;15:10401. doi: 10.1038/s41467-024-53986-9 (PMC11607397; doi:10.1038/s41467-024-53986-9)
Supplement: Supplementary file 5 — Supplementary Dataset 1 [file 41467_2024_53986_MOESM5_ESM.zip › Archaellum_Homologues_2024/SiRe_0124_Sulfolobus_islandicus/SiRe_0124_Sulfolobus_islandicus_95109_unrelaxed_rank_001_alphafold2_ptm_model_4_seed_000.pdb]

MODEL     1                                                                     
ATOM      1  N   MET A   1     -88.062 -17.156  67.812  1.00 53.66           N  
ATOM      2  CA  MET A   1     -86.750 -16.719  67.375  1.00 53.66           C  
ATOM      3  C   MET A   1     -86.250 -17.672  66.312  1.00 53.66           C  
ATOM      4  CB  MET A   1     -85.750 -16.625  68.500  1.00 53.66           C  
ATOM      5  O   MET A   1     -86.062 -18.859  66.562  1.00 53.66           O  
ATOM      6  CG  MET A   1     -84.750 -15.523  68.375  1.00 53.66           C  
ATOM      7  SD  MET A   1     -84.438 -14.648  69.938  1.00 53.66           S  
ATOM      8  CE  MET A   1     -82.812 -15.406  70.438  1.00 53.66           C  
ATOM      9  N   ASN A   2     -86.812 -17.719  65.125  1.00 64.12           N  
ATOM     10  CA  ASN A   2     -86.688 -18.594  63.938  1.00 64.12           C  
ATOM     11  C   ASN A   2     -85.250 -18.766  63.531  1.00 64.12           C  
ATOM     12  CB  ASN A   2     -87.562 -18.078  62.781  1.00 64.12           C  
ATOM     13  O   ASN A   2     -84.688 -17.906  62.844  1.00 64.12           O  
ATOM     14  CG  ASN A   2     -88.375 -19.172  62.125  1.00 64.12           C  
ATOM     15  ND2 ASN A   2     -89.312 -18.766  61.219  1.00 64.12           N  
ATOM     16  OD1 ASN A   2     -88.250 -20.344  62.438  1.00 64.12           O  
ATOM     17  N   THR A   3     -84.438 -19.297  64.250  1.00 63.31           N  
ATOM     18  CA  THR A   3     -83.062 -19.609  64.188  1.00 63.31           C  
ATOM     19  C   THR A   3     -82.688 -20.328  62.875  1.00 63.31           C  
ATOM     20  CB  THR A   3     -82.562 -20.469  65.375  1.00 63.31           C  
ATOM     21  O   THR A   3     -81.625 -20.125  62.281  1.00 63.31           O  
ATOM     22  CG2 THR A   3     -82.562 -19.656  66.625  1.00 63.31           C  
ATOM     23  OG1 THR A   3     -83.500 -21.562  65.500  1.00 63.31           O  
ATOM     24  N   LYS A   4     -83.688 -20.906  62.188  1.00 69.88           N  
ATOM     25  CA  LYS A   4     -83.438 -21.641  60.938  1.00 69.88           C  
ATOM     26  C   LYS A   4     -83.375 -20.703  59.750  1.00 69.88           C  
ATOM     27  CB  LYS A   4     -84.500 -22.719  60.719  1.00 69.88           C  
ATOM     28  O   LYS A   4     -82.562 -20.875  58.844  1.00 69.88           O  
ATOM     29  CG  LYS A   4     -84.250 -24.000  61.500  1.00 69.88           C  
ATOM     30  CD  LYS A   4     -85.250 -25.078  61.156  1.00 69.88           C  
ATOM     31  CE  LYS A   4     -85.062 -26.328  61.969  1.00 69.88           C  
ATOM     32  NZ  LYS A   4     -86.000 -27.422  61.562  1.00 69.88           N  
ATOM     33  N   LYS A   5     -84.250 -19.703  59.750  1.00 70.31           N  
ATOM     34  CA  LYS A   5     -84.250 -18.688  58.719  1.00 70.31           C  
ATOM     35  C   LYS A   5     -83.062 -17.781  58.781  1.00 70.31           C  
ATOM     36  CB  LYS A   5     -85.562 -17.844  58.812  1.00 70.31           C  
ATOM     37  O   LYS A   5     -82.438 -17.422  57.750  1.00 70.31           O  
ATOM     38  CG  LYS A   5     -86.125 -17.453  57.500  1.00 70.31           C  
ATOM     39  CD  LYS A   5     -87.438 -16.641  57.688  1.00 70.31           C  
ATOM     40  CE  LYS A   5     -88.062 -16.234  56.344  1.00 70.31           C  
ATOM     41  NZ  LYS A   5     -89.312 -15.516  56.500  1.00 70.31           N  
ATOM     42  N   MET A   6     -82.562 -17.656  59.938  1.00 65.75           N  
ATOM     43  CA  MET A   6     -81.375 -16.844  60.156  1.00 65.75           C  
ATOM     44  C   MET A   6     -80.125 -17.594  59.719  1.00 65.75           C  
ATOM     45  CB  MET A   6     -81.250 -16.438  61.625  1.00 65.75           C  
ATOM     46  O   MET A   6     -79.188 -17.000  59.188  1.00 65.75           O  
ATOM     47  CG  MET A   6     -82.250 -15.367  62.031  1.00 65.75           C  
ATOM     48  SD  MET A   6     -81.750 -13.688  61.469  1.00 65.75           S  
ATOM     49  CE  MET A   6     -80.500 -13.273  62.719  1.00 65.75           C  
ATOM     50  N   LEU A   7     -80.062 -18.859  59.938  1.00 70.19           N  
ATOM     51  CA  LEU A   7     -78.875 -19.688  59.531  1.00 70.19           C  
ATOM     52  C   LEU A   7     -78.812 -19.797  58.000  1.00 70.19           C  
ATOM     53  CB  LEU A   7     -79.000 -21.078  60.156  1.00 70.19           C  
ATOM     54  O   LEU A   7     -77.750 -19.781  57.406  1.00 70.19           O  
ATOM     55  CG  LEU A   7     -78.188 -21.297  61.406  1.00 70.19           C  
ATOM     56  CD1 LEU A   7     -78.938 -22.219  62.375  1.00 70.19           C  
ATOM     57  CD2 LEU A   7     -76.812 -21.891  61.062  1.00 70.19           C  
ATOM     58  N   LYS A   8     -79.938 -19.828  57.344  1.00 71.44           N  
ATOM     59  CA  LYS A   8     -80.000 -19.922  55.906  1.00 71.44           C  
ATOM     60  C   LYS A   8     -79.562 -18.625  55.219  1.00 71.44           C  
ATOM     61  CB  LYS A   8     -81.438 -20.250  55.469  1.00 71.44           C  
ATOM     62  O   LYS A   8     -78.812 -18.656  54.219  1.00 71.44           O  
ATOM     63  CG  LYS A   8     -81.562 -20.688  54.000  1.00 71.44           C  
ATOM     64  CD  LYS A   8     -83.000 -21.094  53.656  1.00 71.44           C  
ATOM     65  CE  LYS A   8     -83.125 -21.500  52.188  1.00 71.44           C  
ATOM     66  NZ  LYS A   8     -84.500 -21.906  51.875  1.00 71.44           N  
ATOM     67  N   GLU A   9     -79.938 -17.547  55.844  1.00 69.38           N  
ATOM     68  CA  GLU A   9     -79.500 -16.250  55.312  1.00 69.38           C  
ATOM     69  C   GLU A   9     -78.000 -16.016  55.500  1.00 69.38           C  
ATOM     70  CB  GLU A   9     -80.312 -15.117  55.938  1.00 69.38           C  
ATOM     71  O   GLU A   9     -77.375 -15.430  54.656  1.00 69.38           O  
ATOM     72  CG  GLU A   9     -81.750 -15.039  55.469  1.00 69.38           C  
ATOM     73  CD  GLU A   9     -81.875 -14.508  54.062  1.00 69.38           C  
ATOM     74  OE1 GLU A   9     -82.812 -14.938  53.344  1.00 69.38           O  
ATOM     75  OE2 GLU A   9     -81.062 -13.672  53.656  1.00 69.38           O  
ATOM     76  N   TYR A  10     -77.562 -16.469  56.656  1.00 72.06           N  
ATOM     77  CA  TYR A  10     -76.125 -16.359  56.938  1.00 72.06           C  
ATOM     78  C   TYR A  10     -75.312 -17.219  56.000  1.00 72.06           C  
ATOM     79  CB  TYR A  10     -75.812 -16.750  58.375  1.00 72.06           C  
ATOM     80  O   TYR A  10     -74.250 -16.797  55.469  1.00 72.06           O  
ATOM     81  CG  TYR A  10     -74.375 -16.672  58.750  1.00 72.06           C  
ATOM     82  CD1 TYR A  10     -73.562 -17.812  58.781  1.00 72.06           C  
ATOM     83  CD2 TYR A  10     -73.812 -15.445  59.094  1.00 72.06           C  
ATOM     84  CE1 TYR A  10     -72.250 -17.734  59.125  1.00 72.06           C  
ATOM     85  CE2 TYR A  10     -72.438 -15.367  59.438  1.00 72.06           C  
ATOM     86  OH  TYR A  10     -70.312 -16.438  59.812  1.00 72.06           O  
ATOM     87  CZ  TYR A  10     -71.688 -16.516  59.469  1.00 72.06           C  
ATOM     88  N   ASN A  11     -75.750 -18.422  55.750  1.00 68.94           N  
ATOM     89  CA  ASN A  11     -75.062 -19.328  54.844  1.00 68.94           C  
ATOM     90  C   ASN A  11     -75.062 -18.781  53.406  1.00 68.94           C  
ATOM     91  CB  ASN A  11     -75.688 -20.719  54.875  1.00 68.94           C  
ATOM     92  O   ASN A  11     -74.062 -18.953  52.688  1.00 68.94           O  
ATOM     93  CG  ASN A  11     -75.062 -21.609  55.938  1.00 68.94           C  
ATOM     94  ND2 ASN A  11     -75.750 -22.672  56.281  1.00 68.94           N  
ATOM     95  OD1 ASN A  11     -74.000 -21.328  56.438  1.00 68.94           O  
ATOM     96  N   LYS A  12     -76.125 -18.125  53.000  1.00 70.69           N  
ATOM     97  CA  LYS A  12     -76.188 -17.500  51.656  1.00 70.69           C  
ATOM     98  C   LYS A  12     -75.188 -16.328  51.531  1.00 70.69           C  
ATOM     99  CB  LYS A  12     -77.625 -17.016  51.406  1.00 70.69           C  
ATOM    100  O   LYS A  12     -74.562 -16.172  50.500  1.00 70.69           O  
ATOM    101  CG  LYS A  12     -77.875 -16.688  49.938  1.00 70.69           C  
ATOM    102  CD  LYS A  12     -79.375 -16.297  49.719  1.00 70.69           C  
ATOM    103  CE  LYS A  12     -79.625 -15.875  48.281  1.00 70.69           C  
ATOM    104  NZ  LYS A  12     -81.062 -15.562  48.062  1.00 70.69           N  
ATOM    105  N   LYS A  13     -75.188 -15.547  52.625  1.00 67.56           N  
ATOM    106  CA  LYS A  13     -74.250 -14.406  52.625  1.00 67.56           C  
ATOM    107  C   LYS A  13     -72.812 -14.867  52.625  1.00 67.56           C  
ATOM    108  CB  LYS A  13     -74.500 -13.500  53.812  1.00 67.56           C  
ATOM    109  O   LYS A  13     -71.938 -14.281  51.969  1.00 67.56           O  
ATOM    110  CG  LYS A  13     -75.562 -12.414  53.562  1.00 67.56           C  
ATOM    111  CD  LYS A  13     -75.625 -11.445  54.750  1.00 67.56           C  
ATOM    112  CE  LYS A  13     -76.812 -10.469  54.562  1.00 67.56           C  
ATOM    113  NZ  LYS A  13     -76.812  -9.414  55.625  1.00 67.56           N  
ATOM    114  N   VAL A  14     -72.562 -15.953  53.375  1.00 70.81           N  
ATOM    115  CA  VAL A  14     -71.188 -16.500  53.469  1.00 70.81           C  
ATOM    116  C   VAL A  14     -70.812 -17.156  52.125  1.00 70.81           C  
ATOM    117  CB  VAL A  14     -71.062 -17.516  54.625  1.00 70.81           C  
ATOM    118  O   VAL A  14     -69.688 -17.047  51.688  1.00 70.81           O  
ATOM    119  CG1 VAL A  14     -69.688 -18.188  54.562  1.00 70.81           C  
ATOM    120  CG2 VAL A  14     -71.250 -16.828  55.969  1.00 70.81           C  
ATOM    121  N   LYS A  15     -71.812 -17.844  51.469  1.00 67.38           N  
ATOM    122  CA  LYS A  15     -71.562 -18.484  50.188  1.00 67.38           C  
ATOM    123  C   LYS A  15     -71.312 -17.438  49.094  1.00 67.38           C  
ATOM    124  CB  LYS A  15     -72.750 -19.359  49.812  1.00 67.38           C  
ATOM    125  O   LYS A  15     -70.500 -17.656  48.219  1.00 67.38           O  
ATOM    126  CG  LYS A  15     -72.688 -20.797  50.281  1.00 67.38           C  
ATOM    127  CD  LYS A  15     -73.812 -21.641  49.750  1.00 67.38           C  
ATOM    128  CE  LYS A  15     -73.812 -23.047  50.312  1.00 67.38           C  
ATOM    129  NZ  LYS A  15     -74.812 -23.938  49.688  1.00 67.38           N  
ATOM    130  N   ARG A  16     -72.000 -16.312  49.125  1.00 69.25           N  
ATOM    131  CA  ARG A  16     -71.812 -15.234  48.156  1.00 69.25           C  
ATOM    132  C   ARG A  16     -70.500 -14.570  48.344  1.00 69.25           C  
ATOM    133  CB  ARG A  16     -72.938 -14.203  48.281  1.00 69.25           C  
ATOM    134  O   ARG A  16     -69.812 -14.156  47.375  1.00 69.25           O  
ATOM    135  CG  ARG A  16     -74.250 -14.617  47.594  1.00 69.25           C  
ATOM    136  CD  ARG A  16     -75.312 -13.508  47.656  1.00 69.25           C  
ATOM    137  NE  ARG A  16     -76.000 -13.383  46.406  1.00 69.25           N  
ATOM    138  NH1 ARG A  16     -77.625 -11.953  47.219  1.00 69.25           N  
ATOM    139  NH2 ARG A  16     -77.688 -12.602  45.031  1.00 69.25           N  
ATOM    140  CZ  ARG A  16     -77.125 -12.648  46.219  1.00 69.25           C  
ATOM    141  N   LYS A  17     -70.000 -14.484  49.656  1.00 66.31           N  
ATOM    142  CA  LYS A  17     -68.688 -13.914  49.969  1.00 66.31           C  
ATOM    143  C   LYS A  17     -67.562 -14.820  49.469  1.00 66.31           C  
ATOM    144  CB  LYS A  17     -68.562 -13.672  51.469  1.00 66.31           C  
ATOM    145  O   LYS A  17     -66.562 -14.336  48.969  1.00 66.31           O  
ATOM    146  CG  LYS A  17     -69.188 -12.383  51.938  1.00 66.31           C  
ATOM    147  CD  LYS A  17     -68.875 -12.102  53.406  1.00 66.31           C  
ATOM    148  CE  LYS A  17     -69.562 -10.820  53.875  1.00 66.31           C  
ATOM    149  NZ  LYS A  17     -69.188 -10.523  55.312  1.00 66.31           N  
ATOM    150  N   GLY A  18     -67.688 -16.188  49.500  1.00 66.56           N  
ATOM    151  CA  GLY A  18     -66.750 -17.109  48.969  1.00 66.56           C  
ATOM    152  C   GLY A  18     -66.625 -17.109  47.469  1.00 66.56           C  
ATOM    153  O   GLY A  18     -65.562 -17.234  46.906  1.00 66.56           O  
ATOM    154  N   LEU A  19     -67.812 -16.938  46.812  1.00 70.44           N  
ATOM    155  CA  LEU A  19     -67.875 -16.922  45.344  1.00 70.44           C  
ATOM    156  C   LEU A  19     -67.312 -15.633  44.812  1.00 70.44           C  
ATOM    157  CB  LEU A  19     -69.312 -17.078  44.875  1.00 70.44           C  
ATOM    158  O   LEU A  19     -66.688 -15.633  43.719  1.00 70.44           O  
ATOM    159  CG  LEU A  19     -69.875 -18.500  44.844  1.00 70.44           C  
ATOM    160  CD1 LEU A  19     -71.250 -18.562  45.562  1.00 70.44           C  
ATOM    161  CD2 LEU A  19     -70.000 -18.984  43.406  1.00 70.44           C  
ATOM    162  N   ALA A  20     -67.438 -14.477  45.531  1.00 75.81           N  
ATOM    163  CA  ALA A  20     -66.812 -13.211  45.125  1.00 75.81           C  
ATOM    164  C   ALA A  20     -65.312 -13.289  45.188  1.00 75.81           C  
ATOM    165  CB  ALA A  20     -67.312 -12.070  46.000  1.00 75.81           C  
ATOM    166  O   ALA A  20     -64.625 -12.703  44.375  1.00 75.81           O  
ATOM    167  N   GLY A  21     -64.750 -14.094  46.062  1.00 81.88           N  
ATOM    168  CA  GLY A  21     -63.312 -14.281  46.219  1.00 81.88           C  
ATOM    169  C   GLY A  21     -62.688 -15.039  45.062  1.00 81.88           C  
ATOM    170  O   GLY A  21     -61.625 -14.656  44.562  1.00 81.88           O  
ATOM    171  N   LEU A  22     -63.406 -16.062  44.781  1.00 85.12           N  
ATOM    172  CA  LEU A  22     -62.906 -16.891  43.719  1.00 85.12           C  
ATOM    173  C   LEU A  22     -62.844 -16.094  42.406  1.00 85.12           C  
ATOM    174  CB  LEU A  22     -63.781 -18.125  43.531  1.00 85.12           C  
ATOM    175  O   LEU A  22     -61.875 -16.203  41.656  1.00 85.12           O  
ATOM    176  CG  LEU A  22     -63.375 -19.094  42.406  1.00 85.12           C  
ATOM    177  CD1 LEU A  22     -63.188 -20.500  43.000  1.00 85.12           C  
ATOM    178  CD2 LEU A  22     -64.375 -19.094  41.281  1.00 85.12           C  
ATOM    179  N   ASP A  23     -63.812 -15.164  42.094  1.00 86.62           N  
ATOM    180  CA  ASP A  23     -63.812 -14.320  40.875  1.00 86.62           C  
ATOM    181  C   ASP A  23     -62.656 -13.359  40.875  1.00 86.62           C  
ATOM    182  CB  ASP A  23     -65.125 -13.547  40.812  1.00 86.62           C  
ATOM    183  O   ASP A  23     -62.000 -13.172  39.844  1.00 86.62           O  
ATOM    184  CG  ASP A  23     -66.250 -14.352  40.188  1.00 86.62           C  
ATOM    185  OD1 ASP A  23     -66.000 -15.469  39.688  1.00 86.62           O  
ATOM    186  OD2 ASP A  23     -67.438 -13.867  40.188  1.00 86.62           O  
ATOM    187  N   THR A  24     -62.281 -12.820  42.031  1.00 89.69           N  
ATOM    188  CA  THR A  24     -61.156 -11.898  42.156  1.00 89.69           C  
ATOM    189  C   THR A  24     -59.844 -12.641  41.938  1.00 89.69           C  
ATOM    190  CB  THR A  24     -61.156 -11.180  43.500  1.00 89.69           C  
ATOM    191  O   THR A  24     -58.906 -12.109  41.312  1.00 89.69           O  
ATOM    192  CG2 THR A  24     -62.094 -10.000  43.500  1.00 89.69           C  
ATOM    193  OG1 THR A  24     -61.531 -12.102  44.531  1.00 89.69           O  
ATOM    194  N   ALA A  25     -59.719 -13.898  42.469  1.00 91.31           N  
ATOM    195  CA  ALA A  25     -58.500 -14.688  42.312  1.00 91.31           C  
ATOM    196  C   ALA A  25     -58.219 -14.953  40.844  1.00 91.31           C  
ATOM    197  CB  ALA A  25     -58.625 -16.000  43.062  1.00 91.31           C  
ATOM    198  O   ALA A  25     -57.062 -14.828  40.375  1.00 91.31           O  
ATOM    199  N   ILE A  26     -59.250 -15.289  40.031  1.00 91.75           N  
ATOM    200  CA  ILE A  26     -59.094 -15.578  38.625  1.00 91.75           C  
ATOM    201  C   ILE A  26     -58.656 -14.312  37.875  1.00 91.75           C  
ATOM    202  CB  ILE A  26     -60.375 -16.172  38.000  1.00 91.75           C  
ATOM    203  O   ILE A  26     -57.781 -14.344  37.031  1.00 91.75           O  
ATOM    204  CG1 ILE A  26     -60.656 -17.562  38.562  1.00 91.75           C  
ATOM    205  CG2 ILE A  26     -60.250 -16.203  36.469  1.00 91.75           C  
ATOM    206  CD1 ILE A  26     -62.000 -18.141  38.125  1.00 91.75           C  
ATOM    207  N   ILE A  27     -59.281 -13.234  38.188  1.00 92.44           N  
ATOM    208  CA  ILE A  27     -58.906 -11.945  37.594  1.00 92.44           C  
ATOM    209  C   ILE A  27     -57.469 -11.594  37.938  1.00 92.44           C  
ATOM    210  CB  ILE A  27     -59.875 -10.828  38.062  1.00 92.44           C  
ATOM    211  O   ILE A  27     -56.719 -11.109  37.094  1.00 92.44           O  
ATOM    212  CG1 ILE A  27     -61.281 -11.094  37.562  1.00 92.44           C  
ATOM    213  CG2 ILE A  27     -59.375  -9.453  37.594  1.00 92.44           C  
ATOM    214  CD1 ILE A  27     -62.344 -10.164  38.156  1.00 92.44           C  
ATOM    215  N   LEU A  28     -57.062 -11.844  39.156  1.00 94.31           N  
ATOM    216  CA  LEU A  28     -55.688 -11.602  39.594  1.00 94.31           C  
ATOM    217  C   LEU A  28     -54.719 -12.453  38.812  1.00 94.31           C  
ATOM    218  CB  LEU A  28     -55.562 -11.898  41.094  1.00 94.31           C  
ATOM    219  O   LEU A  28     -53.656 -11.961  38.375  1.00 94.31           O  
ATOM    220  CG  LEU A  28     -54.156 -11.680  41.688  1.00 94.31           C  
ATOM    221  CD1 LEU A  28     -53.781 -10.211  41.625  1.00 94.31           C  
ATOM    222  CD2 LEU A  28     -54.125 -12.195  43.125  1.00 94.31           C  
ATOM    223  N   ILE A  29     -55.062 -13.773  38.531  1.00 94.81           N  
ATOM    224  CA  ILE A  29     -54.188 -14.656  37.781  1.00 94.81           C  
ATOM    225  C   ILE A  29     -54.031 -14.156  36.344  1.00 94.81           C  
ATOM    226  CB  ILE A  29     -54.688 -16.109  37.781  1.00 94.81           C  
ATOM    227  O   ILE A  29     -52.938 -14.141  35.781  1.00 94.81           O  
ATOM    228  CG1 ILE A  29     -54.625 -16.703  39.219  1.00 94.81           C  
ATOM    229  CG2 ILE A  29     -53.906 -16.984  36.812  1.00 94.81           C  
ATOM    230  CD1 ILE A  29     -55.281 -18.062  39.344  1.00 94.81           C  
ATOM    231  N   ALA A  30     -55.250 -13.812  35.688  1.00 95.00           N  
ATOM    232  CA  ALA A  30     -55.188 -13.250  34.312  1.00 95.00           C  
ATOM    233  C   ALA A  30     -54.281 -12.008  34.281  1.00 95.00           C  
ATOM    234  CB  ALA A  30     -56.594 -12.914  33.812  1.00 95.00           C  
ATOM    235  O   ALA A  30     -53.500 -11.828  33.344  1.00 95.00           O  
ATOM    236  N   PHE A  31     -54.375 -11.164  35.250  1.00 95.38           N  
ATOM    237  CA  PHE A  31     -53.562  -9.953  35.344  1.00 95.38           C  
ATOM    238  C   PHE A  31     -52.062 -10.305  35.500  1.00 95.38           C  
ATOM    239  CB  PHE A  31     -54.000  -9.086  36.531  1.00 95.38           C  
ATOM    240  O   PHE A  31     -51.219  -9.695  34.844  1.00 95.38           O  
ATOM    241  CG  PHE A  31     -53.281  -7.773  36.625  1.00 95.38           C  
ATOM    242  CD1 PHE A  31     -52.312  -7.570  37.625  1.00 95.38           C  
ATOM    243  CD2 PHE A  31     -53.562  -6.742  35.750  1.00 95.38           C  
ATOM    244  CE1 PHE A  31     -51.625  -6.355  37.719  1.00 95.38           C  
ATOM    245  CE2 PHE A  31     -52.875  -5.523  35.844  1.00 95.38           C  
ATOM    246  CZ  PHE A  31     -51.906  -5.336  36.812  1.00 95.38           C  
ATOM    247  N   ILE A  32     -51.781 -11.266  36.281  1.00 96.75           N  
ATOM    248  CA  ILE A  32     -50.406 -11.688  36.531  1.00 96.75           C  
ATOM    249  C   ILE A  32     -49.812 -12.305  35.281  1.00 96.75           C  
ATOM    250  CB  ILE A  32     -50.312 -12.680  37.719  1.00 96.75           C  
ATOM    251  O   ILE A  32     -48.656 -12.047  34.906  1.00 96.75           O  
ATOM    252  CG1 ILE A  32     -50.594 -11.977  39.031  1.00 96.75           C  
ATOM    253  CG2 ILE A  32     -48.938 -13.359  37.750  1.00 96.75           C  
ATOM    254  CD1 ILE A  32     -50.750 -12.914  40.219  1.00 96.75           C  
ATOM    255  N   ILE A  33     -50.688 -13.094  34.562  1.00 96.88           N  
ATOM    256  CA  ILE A  33     -50.219 -13.758  33.344  1.00 96.88           C  
ATOM    257  C   ILE A  33     -49.938 -12.711  32.250  1.00 96.88           C  
ATOM    258  CB  ILE A  33     -51.250 -14.781  32.812  1.00 96.88           C  
ATOM    259  O   ILE A  33     -48.875 -12.773  31.594  1.00 96.88           O  
ATOM    260  CG1 ILE A  33     -51.406 -15.938  33.812  1.00 96.88           C  
ATOM    261  CG2 ILE A  33     -50.875 -15.289  31.422  1.00 96.88           C  
ATOM    262  CD1 ILE A  33     -52.500 -16.922  33.438  1.00 96.88           C  
ATOM    263  N   THR A  34     -50.875 -11.703  32.125  1.00 96.38           N  
ATOM    264  CA  THR A  34     -50.688 -10.633  31.172  1.00 96.38           C  
ATOM    265  C   THR A  34     -49.438  -9.828  31.500  1.00 96.38           C  
ATOM    266  CB  THR A  34     -51.906  -9.688  31.109  1.00 96.38           C  
ATOM    267  O   THR A  34     -48.656  -9.484  30.609  1.00 96.38           O  
ATOM    268  CG2 THR A  34     -51.750  -8.680  29.984  1.00 96.38           C  
ATOM    269  OG1 THR A  34     -53.094 -10.461  30.922  1.00 96.38           O  
ATOM    270  N   ALA A  35     -49.219  -9.461  32.844  1.00 96.94           N  
ATOM    271  CA  ALA A  35     -48.031  -8.742  33.281  1.00 96.94           C  
ATOM    272  C   ALA A  35     -46.750  -9.539  32.938  1.00 96.94           C  
ATOM    273  CB  ALA A  35     -48.094  -8.453  34.750  1.00 96.94           C  
ATOM    274  O   ALA A  35     -45.750  -8.969  32.500  1.00 96.94           O  
ATOM    275  N   SER A  36     -46.812 -10.906  33.125  1.00 96.12           N  
ATOM    276  CA  SER A  36     -45.656 -11.781  32.844  1.00 96.12           C  
ATOM    277  C   SER A  36     -45.312 -11.773  31.359  1.00 96.12           C  
ATOM    278  CB  SER A  36     -45.969 -13.211  33.312  1.00 96.12           C  
ATOM    279  O   SER A  36     -44.125 -11.680  31.000  1.00 96.12           O  
ATOM    280  OG  SER A  36     -46.094 -13.266  34.719  1.00 96.12           O  
ATOM    281  N   VAL A  37     -46.344 -11.867  30.469  1.00 96.75           N  
ATOM    282  CA  VAL A  37     -46.094 -11.875  29.031  1.00 96.75           C  
ATOM    283  C   VAL A  37     -45.531 -10.531  28.594  1.00 96.75           C  
ATOM    284  CB  VAL A  37     -47.406 -12.172  28.250  1.00 96.75           C  
ATOM    285  O   VAL A  37     -44.562 -10.484  27.812  1.00 96.75           O  
ATOM    286  CG1 VAL A  37     -47.188 -12.000  26.750  1.00 96.75           C  
ATOM    287  CG2 VAL A  37     -47.906 -13.586  28.562  1.00 96.75           C  
ATOM    288  N   LEU A  38     -46.125  -9.438  29.172  1.00 96.38           N  
ATOM    289  CA  LEU A  38     -45.625  -8.109  28.859  1.00 96.38           C  
ATOM    290  C   LEU A  38     -44.188  -7.973  29.297  1.00 96.38           C  
ATOM    291  CB  LEU A  38     -46.469  -7.031  29.516  1.00 96.38           C  
ATOM    292  O   LEU A  38     -43.344  -7.402  28.578  1.00 96.38           O  
ATOM    293  CG  LEU A  38     -46.156  -5.582  29.141  1.00 96.38           C  
ATOM    294  CD1 LEU A  38     -46.406  -5.359  27.656  1.00 96.38           C  
ATOM    295  CD2 LEU A  38     -47.000  -4.613  29.969  1.00 96.38           C  
ATOM    296  N   ALA A  39     -43.812  -8.477  30.484  1.00 97.00           N  
ATOM    297  CA  ALA A  39     -42.438  -8.445  30.984  1.00 97.00           C  
ATOM    298  C   ALA A  39     -41.500  -9.242  30.062  1.00 97.00           C  
ATOM    299  CB  ALA A  39     -42.375  -9.000  32.406  1.00 97.00           C  
ATOM    300  O   ALA A  39     -40.375  -8.805  29.797  1.00 97.00           O  
ATOM    301  N   TYR A  40     -42.062 -10.367  29.672  1.00 95.62           N  
ATOM    302  CA  TYR A  40     -41.250 -11.203  28.797  1.00 95.62           C  
ATOM    303  C   TYR A  40     -40.938 -10.461  27.500  1.00 95.62           C  
ATOM    304  CB  TYR A  40     -42.000 -12.516  28.484  1.00 95.62           C  
ATOM    305  O   TYR A  40     -39.781 -10.453  27.047  1.00 95.62           O  
ATOM    306  CG  TYR A  40     -41.250 -13.391  27.500  1.00 95.62           C  
ATOM    307  CD1 TYR A  40     -41.625 -13.438  26.156  1.00 95.62           C  
ATOM    308  CD2 TYR A  40     -40.188 -14.180  27.906  1.00 95.62           C  
ATOM    309  CE1 TYR A  40     -40.969 -14.242  25.250  1.00 95.62           C  
ATOM    310  CE2 TYR A  40     -39.500 -14.992  27.000  1.00 95.62           C  
ATOM    311  OH  TYR A  40     -39.250 -15.820  24.781  1.00 95.62           O  
ATOM    312  CZ  TYR A  40     -39.906 -15.016  25.672  1.00 95.62           C  
ATOM    313  N   VAL A  41     -41.844  -9.820  26.891  1.00 96.25           N  
ATOM    314  CA  VAL A  41     -41.688  -9.070  25.656  1.00 96.25           C  
ATOM    315  C   VAL A  41     -40.750  -7.895  25.875  1.00 96.25           C  
ATOM    316  CB  VAL A  41     -43.031  -8.570  25.109  1.00 96.25           C  
ATOM    317  O   VAL A  41     -39.844  -7.652  25.078  1.00 96.25           O  
ATOM    318  CG1 VAL A  41     -42.812  -7.660  23.891  1.00 96.25           C  
ATOM    319  CG2 VAL A  41     -43.938  -9.750  24.734  1.00 96.25           C  
ATOM    320  N   ALA A  42     -40.969  -7.176  26.984  1.00 96.31           N  
ATOM    321  CA  ALA A  42     -40.156  -6.023  27.312  1.00 96.31           C  
ATOM    322  C   ALA A  42     -38.688  -6.438  27.500  1.00 96.31           C  
ATOM    323  CB  ALA A  42     -40.656  -5.336  28.578  1.00 96.31           C  
ATOM    324  O   ALA A  42     -37.781  -5.777  27.000  1.00 96.31           O  
ATOM    325  N   ILE A  43     -38.469  -7.477  28.188  1.00 96.81           N  
ATOM    326  CA  ILE A  43     -37.094  -7.957  28.438  1.00 96.81           C  
ATOM    327  C   ILE A  43     -36.438  -8.367  27.125  1.00 96.81           C  
ATOM    328  CB  ILE A  43     -37.094  -9.141  29.438  1.00 96.81           C  
ATOM    329  O   ILE A  43     -35.312  -8.016  26.859  1.00 96.81           O  
ATOM    330  CG1 ILE A  43     -37.500  -8.664  30.828  1.00 96.81           C  
ATOM    331  CG2 ILE A  43     -35.719  -9.812  29.469  1.00 96.81           C  
ATOM    332  CD1 ILE A  43     -37.688  -9.789  31.844  1.00 96.81           C  
ATOM    333  N   ASN A  44     -37.250  -9.164  26.312  1.00 94.50           N  
ATOM    334  CA  ASN A  44     -36.719  -9.609  25.047  1.00 94.50           C  
ATOM    335  C   ASN A  44     -36.375  -8.430  24.125  1.00 94.50           C  
ATOM    336  CB  ASN A  44     -37.688 -10.562  24.344  1.00 94.50           C  
ATOM    337  O   ASN A  44     -35.344  -8.414  23.484  1.00 94.50           O  
ATOM    338  CG  ASN A  44     -37.656 -11.961  24.938  1.00 94.50           C  
ATOM    339  ND2 ASN A  44     -38.750 -12.695  24.766  1.00 94.50           N  
ATOM    340  OD1 ASN A  44     -36.656 -12.375  25.531  1.00 94.50           O  
ATOM    341  N   MET A  45     -37.281  -7.488  24.125  1.00 94.31           N  
ATOM    342  CA  MET A  45     -37.062  -6.285  23.328  1.00 94.31           C  
ATOM    343  C   MET A  45     -35.844  -5.508  23.875  1.00 94.31           C  
ATOM    344  CB  MET A  45     -38.312  -5.391  23.328  1.00 94.31           C  
ATOM    345  O   MET A  45     -35.062  -4.980  23.094  1.00 94.31           O  
ATOM    346  CG  MET A  45     -39.406  -5.902  22.438  1.00 94.31           C  
ATOM    347  SD  MET A  45     -40.812  -4.723  22.328  1.00 94.31           S  
ATOM    348  CE  MET A  45     -42.000  -5.727  21.375  1.00 94.31           C  
ATOM    349  N   GLY A  46     -35.781  -5.488  25.250  1.00 93.88           N  
ATOM    350  CA  GLY A  46     -34.625  -4.855  25.859  1.00 93.88           C  
ATOM    351  C   GLY A  46     -33.312  -5.531  25.516  1.00 93.88           C  
ATOM    352  O   GLY A  46     -32.312  -4.859  25.172  1.00 93.88           O  
ATOM    353  N   LEU A  47     -33.344  -6.824  25.578  1.00 93.56           N  
ATOM    354  CA  LEU A  47     -32.125  -7.562  25.250  1.00 93.56           C  
ATOM    355  C   LEU A  47     -31.766  -7.359  23.781  1.00 93.56           C  
ATOM    356  CB  LEU A  47     -32.312  -9.055  25.531  1.00 93.56           C  
ATOM    357  O   LEU A  47     -30.578  -7.215  23.438  1.00 93.56           O  
ATOM    358  CG  LEU A  47     -32.344  -9.461  27.000  1.00 93.56           C  
ATOM    359  CD1 LEU A  47     -32.656 -10.945  27.141  1.00 93.56           C  
ATOM    360  CD2 LEU A  47     -31.031  -9.117  27.688  1.00 93.56           C  
ATOM    361  N   PHE A  48     -32.750  -7.406  22.891  1.00 93.88           N  
ATOM    362  CA  PHE A  48     -32.500  -7.160  21.469  1.00 93.88           C  
ATOM    363  C   PHE A  48     -31.891  -5.789  21.250  1.00 93.88           C  
ATOM    364  CB  PHE A  48     -33.812  -7.273  20.688  1.00 93.88           C  
ATOM    365  O   PHE A  48     -30.938  -5.648  20.484  1.00 93.88           O  
ATOM    366  CG  PHE A  48     -33.688  -6.980  19.219  1.00 93.88           C  
ATOM    367  CD1 PHE A  48     -34.031  -5.742  18.703  1.00 93.88           C  
ATOM    368  CD2 PHE A  48     -33.156  -7.941  18.359  1.00 93.88           C  
ATOM    369  CE1 PHE A  48     -33.906  -5.469  17.344  1.00 93.88           C  
ATOM    370  CE2 PHE A  48     -33.031  -7.676  17.000  1.00 93.88           C  
ATOM    371  CZ  PHE A  48     -33.406  -6.438  16.484  1.00 93.88           C  
ATOM    372  N   VAL A  49     -32.375  -4.746  21.875  1.00 94.25           N  
ATOM    373  CA  VAL A  49     -31.891  -3.381  21.750  1.00 94.25           C  
ATOM    374  C   VAL A  49     -30.438  -3.322  22.234  1.00 94.25           C  
ATOM    375  CB  VAL A  49     -32.750  -2.381  22.547  1.00 94.25           C  
ATOM    376  O   VAL A  49     -29.578  -2.701  21.594  1.00 94.25           O  
ATOM    377  CG1 VAL A  49     -32.062  -1.013  22.609  1.00 94.25           C  
ATOM    378  CG2 VAL A  49     -34.156  -2.268  21.922  1.00 94.25           C  
ATOM    379  N   THR A  50     -30.172  -3.994  23.344  1.00 91.19           N  
ATOM    380  CA  THR A  50     -28.812  -4.012  23.891  1.00 91.19           C  
ATOM    381  C   THR A  50     -27.859  -4.734  22.938  1.00 91.19           C  
ATOM    382  CB  THR A  50     -28.766  -4.688  25.266  1.00 91.19           C  
ATOM    383  O   THR A  50     -26.719  -4.309  22.750  1.00 91.19           O  
ATOM    384  CG2 THR A  50     -27.375  -4.586  25.891  1.00 91.19           C  
ATOM    385  OG1 THR A  50     -29.719  -4.051  26.141  1.00 91.19           O  
ATOM    386  N   GLN A  51     -28.328  -5.832  22.391  1.00 91.44           N  
ATOM    387  CA  GLN A  51     -27.516  -6.547  21.422  1.00 91.44           C  
ATOM    388  C   GLN A  51     -27.250  -5.688  20.188  1.00 91.44           C  
ATOM    389  CB  GLN A  51     -28.172  -7.859  21.016  1.00 91.44           C  
ATOM    390  O   GLN A  51     -26.141  -5.676  19.656  1.00 91.44           O  
ATOM    391  CG  GLN A  51     -28.141  -8.930  22.109  1.00 91.44           C  
ATOM    392  CD  GLN A  51     -28.875 -10.195  21.703  1.00 91.44           C  
ATOM    393  NE2 GLN A  51     -28.656 -11.273  22.453  1.00 91.44           N  
ATOM    394  OE1 GLN A  51     -29.656 -10.203  20.734  1.00 91.44           O  
ATOM    395  N   LYS A  52     -28.234  -5.031  19.719  1.00 91.44           N  
ATOM    396  CA  LYS A  52     -28.062  -4.129  18.594  1.00 91.44           C  
ATOM    397  C   LYS A  52     -27.125  -2.977  18.938  1.00 91.44           C  
ATOM    398  CB  LYS A  52     -29.422  -3.580  18.141  1.00 91.44           C  
ATOM    399  O   LYS A  52     -26.297  -2.582  18.125  1.00 91.44           O  
ATOM    400  CG  LYS A  52     -29.359  -2.717  16.891  1.00 91.44           C  
ATOM    401  CD  LYS A  52     -28.906  -3.523  15.672  1.00 91.44           C  
ATOM    402  CE  LYS A  52     -28.859  -2.664  14.422  1.00 91.44           C  
ATOM    403  NZ  LYS A  52     -28.422  -3.451  13.227  1.00 91.44           N  
ATOM    404  N   ALA A  53     -27.297  -2.363  20.109  1.00 88.81           N  
ATOM    405  CA  ALA A  53     -26.406  -1.307  20.562  1.00 88.81           C  
ATOM    406  C   ALA A  53     -24.953  -1.794  20.594  1.00 88.81           C  
ATOM    407  CB  ALA A  53     -26.828  -0.808  21.938  1.00 88.81           C  
ATOM    408  O   ALA A  53     -24.047  -1.075  20.188  1.00 88.81           O  
ATOM    409  N   LYS A  54     -24.750  -2.961  21.141  1.00 85.69           N  
ATOM    410  CA  LYS A  54     -23.422  -3.561  21.156  1.00 85.69           C  
ATOM    411  C   LYS A  54     -22.859  -3.689  19.750  1.00 85.69           C  
ATOM    412  CB  LYS A  54     -23.469  -4.930  21.844  1.00 85.69           C  
ATOM    413  O   LYS A  54     -21.688  -3.377  19.516  1.00 85.69           O  
ATOM    414  CG  LYS A  54     -22.094  -5.590  21.984  1.00 85.69           C  
ATOM    415  CD  LYS A  54     -22.188  -6.918  22.719  1.00 85.69           C  
ATOM    416  CE  LYS A  54     -20.828  -7.598  22.828  1.00 85.69           C  
ATOM    417  NZ  LYS A  54     -20.922  -8.914  23.531  1.00 85.69           N  
ATOM    418  N   SER A  55     -23.609  -4.223  18.781  1.00 79.31           N  
ATOM    419  CA  SER A  55     -23.188  -4.367  17.391  1.00 79.31           C  
ATOM    420  C   SER A  55     -22.828  -3.016  16.781  1.00 79.31           C  
ATOM    421  CB  SER A  55     -24.281  -5.043  16.562  1.00 79.31           C  
ATOM    422  O   SER A  55     -21.844  -2.896  16.062  1.00 79.31           O  
ATOM    423  OG  SER A  55     -25.344  -4.152  16.328  1.00 79.31           O  
ATOM    424  N   THR A  56     -23.609  -1.959  17.062  1.00 82.00           N  
ATOM    425  CA  THR A  56     -23.359  -0.620  16.547  1.00 82.00           C  
ATOM    426  C   THR A  56     -22.062  -0.060  17.125  1.00 82.00           C  
ATOM    427  CB  THR A  56     -24.516   0.338  16.875  1.00 82.00           C  
ATOM    428  O   THR A  56     -21.266   0.562  16.406  1.00 82.00           O  
ATOM    429  CG2 THR A  56     -24.250   1.729  16.297  1.00 82.00           C  
ATOM    430  OG1 THR A  56     -25.719  -0.178  16.297  1.00 82.00           O  
ATOM    431  N   ILE A  57     -21.875  -0.188  18.422  1.00 79.44           N  
ATOM    432  CA  ILE A  57     -20.656   0.254  19.078  1.00 79.44           C  
ATOM    433  C   ILE A  57     -19.453  -0.452  18.438  1.00 79.44           C  
ATOM    434  CB  ILE A  57     -20.688  -0.008  20.594  1.00 79.44           C  
ATOM    435  O   ILE A  57     -18.438   0.181  18.156  1.00 79.44           O  
ATOM    436  CG1 ILE A  57     -21.688   0.940  21.266  1.00 79.44           C  
ATOM    437  CG2 ILE A  57     -19.297   0.137  21.203  1.00 79.44           C  
ATOM    438  CD1 ILE A  57     -21.984   0.596  22.719  1.00 79.44           C  
ATOM    439  N   ASN A  58     -19.500  -1.701  18.219  1.00 73.56           N  
ATOM    440  CA  ASN A  58     -18.422  -2.461  17.609  1.00 73.56           C  
ATOM    441  C   ASN A  58     -18.141  -1.983  16.188  1.00 73.56           C  
ATOM    442  CB  ASN A  58     -18.750  -3.957  17.609  1.00 73.56           C  
ATOM    443  O   ASN A  58     -16.984  -1.849  15.789  1.00 73.56           O  
ATOM    444  CG  ASN A  58     -18.656  -4.574  19.000  1.00 73.56           C  
ATOM    445  ND2 ASN A  58     -19.281  -5.730  19.172  1.00 73.56           N  
ATOM    446  OD1 ASN A  58     -18.016  -4.016  19.891  1.00 73.56           O  
ATOM    447  N   LYS A  59     -19.250  -1.713  15.438  1.00 72.75           N  
ATOM    448  CA  LYS A  59     -19.078  -1.182  14.086  1.00 72.75           C  
ATOM    449  C   LYS A  59     -18.500   0.225  14.117  1.00 72.75           C  
ATOM    450  CB  LYS A  59     -20.422  -1.172  13.344  1.00 72.75           C  
ATOM    451  O   LYS A  59     -17.688   0.587  13.258  1.00 72.75           O  
ATOM    452  CG  LYS A  59     -20.875  -2.547  12.883  1.00 72.75           C  
ATOM    453  CD  LYS A  59     -22.156  -2.461  12.062  1.00 72.75           C  
ATOM    454  CE  LYS A  59     -22.641  -3.838  11.625  1.00 72.75           C  
ATOM    455  NZ  LYS A  59     -23.938  -3.764  10.883  1.00 72.75           N  
ATOM    456  N   GLY A  60     -18.906   0.987  15.109  1.00 72.94           N  
ATOM    457  CA  GLY A  60     -18.312   2.305  15.281  1.00 72.94           C  
ATOM    458  C   GLY A  60     -16.828   2.256  15.578  1.00 72.94           C  
ATOM    459  O   GLY A  60     -16.062   3.062  15.047  1.00 72.94           O  
ATOM    460  N   GLU A  61     -16.469   1.410  16.469  1.00 70.81           N  
ATOM    461  CA  GLU A  61     -15.055   1.223  16.781  1.00 70.81           C  
ATOM    462  C   GLU A  61     -14.273   0.795  15.555  1.00 70.81           C  
ATOM    463  CB  GLU A  61     -14.883   0.189  17.906  1.00 70.81           C  
ATOM    464  O   GLU A  61     -13.148   1.251  15.336  1.00 70.81           O  
ATOM    465  CG  GLU A  61     -13.461   0.081  18.422  1.00 70.81           C  
ATOM    466  CD  GLU A  61     -13.305  -0.947  19.531  1.00 70.81           C  
ATOM    467  OE1 GLU A  61     -12.156  -1.315  19.859  1.00 70.81           O  
ATOM    468  OE2 GLU A  61     -14.344  -1.389  20.078  1.00 70.81           O  
ATOM    469  N   GLU A  62     -14.836  -0.086  14.805  1.00 67.38           N  
ATOM    470  CA  GLU A  62     -14.203  -0.548  13.570  1.00 67.38           C  
ATOM    471  C   GLU A  62     -14.000   0.604  12.594  1.00 67.38           C  
ATOM    472  CB  GLU A  62     -15.039  -1.650  12.922  1.00 67.38           C  
ATOM    473  O   GLU A  62     -12.969   0.676  11.914  1.00 67.38           O  
ATOM    474  CG  GLU A  62     -14.938  -2.996  13.625  1.00 67.38           C  
ATOM    475  CD  GLU A  62     -15.766  -4.086  12.961  1.00 67.38           C  
ATOM    476  OE1 GLU A  62     -15.758  -5.238  13.445  1.00 67.38           O  
ATOM    477  OE2 GLU A  62     -16.422  -3.783  11.938  1.00 67.38           O  
ATOM    478  N   THR A  63     -14.938   1.533  12.531  1.00 67.75           N  
ATOM    479  CA  THR A  63     -14.852   2.652  11.602  1.00 67.75           C  
ATOM    480  C   THR A  63     -13.961   3.756  12.156  1.00 67.75           C  
ATOM    481  CB  THR A  63     -16.250   3.225  11.281  1.00 67.75           C  
ATOM    482  O   THR A  63     -13.375   4.527  11.398  1.00 67.75           O  
ATOM    483  CG2 THR A  63     -17.094   2.215  10.523  1.00 67.75           C  
ATOM    484  OG1 THR A  63     -16.906   3.557  12.516  1.00 67.75           O  
ATOM    485  N   ALA A  64     -13.867   3.912  13.469  1.00 71.44           N  
ATOM    486  CA  ALA A  64     -13.078   4.973  14.086  1.00 71.44           C  
ATOM    487  C   ALA A  64     -11.602   4.605  14.125  1.00 71.44           C  
ATOM    488  CB  ALA A  64     -13.586   5.258  15.500  1.00 71.44           C  
ATOM    489  O   ALA A  64     -10.734   5.480  14.039  1.00 71.44           O  
ATOM    490  N   SER A  65     -11.320   3.279  14.156  1.00 74.56           N  
ATOM    491  CA  SER A  65      -9.938   2.803  14.219  1.00 74.56           C  
ATOM    492  C   SER A  65      -9.359   2.604  12.820  1.00 74.56           C  
ATOM    493  CB  SER A  65      -9.859   1.493  15.000  1.00 74.56           C  
ATOM    494  O   SER A  65     -10.102   2.521  11.844  1.00 74.56           O  
ATOM    495  OG  SER A  65      -8.516   1.046  15.102  1.00 74.56           O  
ATOM    496  N   THR A  66      -8.023   2.984  12.688  1.00 81.44           N  
ATOM    497  CA  THR A  66      -7.371   2.748  11.398  1.00 81.44           C  
ATOM    498  C   THR A  66      -7.504   1.284  10.984  1.00 81.44           C  
ATOM    499  CB  THR A  66      -5.883   3.139  11.445  1.00 81.44           C  
ATOM    500  O   THR A  66      -7.301   0.383  11.805  1.00 81.44           O  
ATOM    501  CG2 THR A  66      -5.715   4.637  11.672  1.00 81.44           C  
ATOM    502  OG1 THR A  66      -5.242   2.432  12.516  1.00 81.44           O  
ATOM    503  N   ALA A  67      -8.008   1.050   9.828  1.00 87.50           N  
ATOM    504  CA  ALA A  67      -8.195  -0.297   9.297  1.00 87.50           C  
ATOM    505  C   ALA A  67      -6.852  -0.986   9.062  1.00 87.50           C  
ATOM    506  CB  ALA A  67      -8.992  -0.247   7.996  1.00 87.50           C  
ATOM    507  O   ALA A  67      -6.746  -2.209   9.195  1.00 87.50           O  
ATOM    508  N   LEU A  68      -5.855  -0.175   8.875  1.00 92.25           N  
ATOM    509  CA  LEU A  68      -4.531  -0.701   8.570  1.00 92.25           C  
ATOM    510  C   LEU A  68      -3.469  -0.029   9.438  1.00 92.25           C  
ATOM    511  CB  LEU A  68      -4.199  -0.502   7.090  1.00 92.25           C  
ATOM    512  O   LEU A  68      -3.643   1.113   9.867  1.00 92.25           O  
ATOM    513  CG  LEU A  68      -5.055  -1.286   6.094  1.00 92.25           C  
ATOM    514  CD1 LEU A  68      -4.879  -0.723   4.688  1.00 92.25           C  
ATOM    515  CD2 LEU A  68      -4.695  -2.768   6.129  1.00 92.25           C  
ATOM    516  N   THR A  69      -2.418  -0.768   9.711  1.00 92.50           N  
ATOM    517  CA  THR A  69      -1.262  -0.213  10.406  1.00 92.50           C  
ATOM    518  C   THR A  69       0.023  -0.503   9.633  1.00 92.50           C  
ATOM    519  CB  THR A  69      -1.146  -0.775  11.828  1.00 92.50           C  
ATOM    520  O   THR A  69       0.120  -1.516   8.938  1.00 92.50           O  
ATOM    521  CG2 THR A  69      -1.104  -2.301  11.820  1.00 92.50           C  
ATOM    522  OG1 THR A  69       0.054  -0.280  12.438  1.00 92.50           O  
ATOM    523  N   LEU A  70       1.015   0.436   9.703  1.00 93.94           N  
ATOM    524  CA  LEU A  70       2.326   0.261   9.086  1.00 93.94           C  
ATOM    525  C   LEU A  70       3.117  -0.834   9.797  1.00 93.94           C  
ATOM    526  CB  LEU A  70       3.111   1.574   9.117  1.00 93.94           C  
ATOM    527  O   LEU A  70       3.230  -0.828  11.023  1.00 93.94           O  
ATOM    528  CG  LEU A  70       4.504   1.546   8.492  1.00 93.94           C  
ATOM    529  CD1 LEU A  70       4.402   1.321   6.984  1.00 93.94           C  
ATOM    530  CD2 LEU A  70       5.254   2.838   8.797  1.00 93.94           C  
ATOM    531  N   SER A  71       3.494  -1.882   8.992  1.00 90.88           N  
ATOM    532  CA  SER A  71       4.277  -3.006   9.500  1.00 90.88           C  
ATOM    533  C   SER A  71       5.699  -2.979   8.953  1.00 90.88           C  
ATOM    534  CB  SER A  71       3.605  -4.332   9.133  1.00 90.88           C  
ATOM    535  O   SER A  71       5.922  -3.271   7.773  1.00 90.88           O  
ATOM    536  OG  SER A  71       4.277  -5.418   9.742  1.00 90.88           O  
ATOM    537  N   GLY A  72       6.645  -2.363   9.562  1.00 88.50           N  
ATOM    538  CA  GLY A  72       8.023  -2.268   9.117  1.00 88.50           C  
ATOM    539  C   GLY A  72       8.438  -0.856   8.734  1.00 88.50           C  
ATOM    540  O   GLY A  72       7.773   0.110   9.117  1.00 88.50           O  
ATOM    541  N   SER A  73       9.516  -0.793   7.992  1.00 91.19           N  
ATOM    542  CA  SER A  73      10.070   0.489   7.570  1.00 91.19           C  
ATOM    543  C   SER A  73       9.648   0.835   6.148  1.00 91.19           C  
ATOM    544  CB  SER A  73      11.602   0.469   7.660  1.00 91.19           C  
ATOM    545  O   SER A  73       9.266  -0.048   5.375  1.00 91.19           O  
ATOM    546  OG  SER A  73      12.023   0.243   9.000  1.00 91.19           O  
ATOM    547  N   VAL A  74       9.688   2.090   5.879  1.00 93.50           N  
ATOM    548  CA  VAL A  74       9.430   2.582   4.527  1.00 93.50           C  
ATOM    549  C   VAL A  74      10.750   2.742   3.777  1.00 93.50           C  
ATOM    550  CB  VAL A  74       8.664   3.924   4.551  1.00 93.50           C  
ATOM    551  O   VAL A  74      11.672   3.408   4.258  1.00 93.50           O  
ATOM    552  CG1 VAL A  74       8.344   4.387   3.129  1.00 93.50           C  
ATOM    553  CG2 VAL A  74       7.383   3.793   5.371  1.00 93.50           C  
ATOM    554  N   LEU A  75      10.766   2.047   2.676  1.00 93.62           N  
ATOM    555  CA  LEU A  75      11.969   2.105   1.854  1.00 93.62           C  
ATOM    556  C   LEU A  75      11.750   2.982   0.625  1.00 93.62           C  
ATOM    557  CB  LEU A  75      12.391   0.698   1.421  1.00 93.62           C  
ATOM    558  O   LEU A  75      10.672   2.949   0.020  1.00 93.62           O  
ATOM    559  CG  LEU A  75      12.609  -0.320   2.543  1.00 93.62           C  
ATOM    560  CD1 LEU A  75      12.984  -1.679   1.960  1.00 93.62           C  
ATOM    561  CD2 LEU A  75      13.680   0.168   3.506  1.00 93.62           C  
ATOM    562  N   TYR A  76      12.781   3.754   0.321  1.00 92.94           N  
ATOM    563  CA  TYR A  76      12.758   4.684  -0.804  1.00 92.94           C  
ATOM    564  C   TYR A  76      13.969   4.480  -1.704  1.00 92.94           C  
ATOM    565  CB  TYR A  76      12.711   6.129  -0.305  1.00 92.94           C  
ATOM    566  O   TYR A  76      15.109   4.590  -1.252  1.00 92.94           O  
ATOM    567  CG  TYR A  76      12.758   7.156  -1.412  1.00 92.94           C  
ATOM    568  CD1 TYR A  76      13.609   8.258  -1.338  1.00 92.94           C  
ATOM    569  CD2 TYR A  76      11.945   7.027  -2.535  1.00 92.94           C  
ATOM    570  CE1 TYR A  76      13.648   9.203  -2.355  1.00 92.94           C  
ATOM    571  CE2 TYR A  76      11.977   7.969  -3.559  1.00 92.94           C  
ATOM    572  OH  TYR A  76      12.867   9.984  -4.469  1.00 92.94           O  
ATOM    573  CZ  TYR A  76      12.828   9.055  -3.459  1.00 92.94           C  
ATOM    574  N   ALA A  77      13.633   4.184  -3.016  1.00 92.25           N  
ATOM    575  CA  ALA A  77      14.719   3.945  -3.965  1.00 92.25           C  
ATOM    576  C   ALA A  77      14.906   5.137  -4.898  1.00 92.25           C  
ATOM    577  CB  ALA A  77      14.453   2.676  -4.770  1.00 92.25           C  
ATOM    578  O   ALA A  77      13.961   5.547  -5.586  1.00 92.25           O  
ATOM    579  N   VAL A  78      16.172   5.582  -4.883  1.00 91.12           N  
ATOM    580  CA  VAL A  78      16.516   6.754  -5.688  1.00 91.12           C  
ATOM    581  C   VAL A  78      17.906   6.590  -6.281  1.00 91.12           C  
ATOM    582  CB  VAL A  78      16.438   8.055  -4.855  1.00 91.12           C  
ATOM    583  O   VAL A  78      18.703   5.793  -5.785  1.00 91.12           O  
ATOM    584  CG1 VAL A  78      17.453   8.031  -3.715  1.00 91.12           C  
ATOM    585  CG2 VAL A  78      16.656   9.273  -5.754  1.00 91.12           C  
ATOM    586  N   ASN A  79      18.156   7.262  -7.371  1.00 85.56           N  
ATOM    587  CA  ASN A  79      19.484   7.348  -7.941  1.00 85.56           C  
ATOM    588  C   ASN A  79      20.281   8.500  -7.340  1.00 85.56           C  
ATOM    589  CB  ASN A  79      19.422   7.492  -9.461  1.00 85.56           C  
ATOM    590  O   ASN A  79      20.141   9.648  -7.770  1.00 85.56           O  
ATOM    591  CG  ASN A  79      20.781   7.445 -10.125  1.00 85.56           C  
ATOM    592  ND2 ASN A  79      20.812   7.176 -11.422  1.00 85.56           N  
ATOM    593  OD1 ASN A  79      21.812   7.645  -9.469  1.00 85.56           O  
ATOM    594  N   TYR A  80      21.031   8.133  -6.195  1.00 76.56           N  
ATOM    595  CA  TYR A  80      21.859   9.070  -5.449  1.00 76.56           C  
ATOM    596  C   TYR A  80      23.312   8.602  -5.426  1.00 76.56           C  
ATOM    597  CB  TYR A  80      21.344   9.227  -4.020  1.00 76.56           C  
ATOM    598  O   TYR A  80      23.578   7.402  -5.332  1.00 76.56           O  
ATOM    599  CG  TYR A  80      21.984  10.367  -3.262  1.00 76.56           C  
ATOM    600  CD1 TYR A  80      23.094  10.148  -2.461  1.00 76.56           C  
ATOM    601  CD2 TYR A  80      21.469  11.656  -3.346  1.00 76.56           C  
ATOM    602  CE1 TYR A  80      23.703  11.195  -1.761  1.00 76.56           C  
ATOM    603  CE2 TYR A  80      22.062  12.711  -2.650  1.00 76.56           C  
ATOM    604  OH  TYR A  80      23.750  13.508  -1.171  1.00 76.56           O  
ATOM    605  CZ  TYR A  80      23.172  12.469  -1.861  1.00 76.56           C  
ATOM    606  N   PRO A  81      24.203   9.734  -5.512  1.00 76.38           N  
ATOM    607  CA  PRO A  81      24.094  11.188  -5.391  1.00 76.38           C  
ATOM    608  C   PRO A  81      23.828  11.875  -6.730  1.00 76.38           C  
ATOM    609  CB  PRO A  81      25.453  11.602  -4.832  1.00 76.38           C  
ATOM    610  O   PRO A  81      23.750  13.102  -6.797  1.00 76.38           O  
ATOM    611  CG  PRO A  81      26.406  10.586  -5.359  1.00 76.38           C  
ATOM    612  CD  PRO A  81      25.688   9.273  -5.504  1.00 76.38           C  
ATOM    613  N   SER A  82      23.750  11.023  -7.871  1.00 77.38           N  
ATOM    614  CA  SER A  82      23.531  11.695  -9.148  1.00 77.38           C  
ATOM    615  C   SER A  82      22.203  12.438  -9.164  1.00 77.38           C  
ATOM    616  CB  SER A  82      23.578  10.688 -10.297  1.00 77.38           C  
ATOM    617  O   SER A  82      22.016  13.383  -9.930  1.00 77.38           O  
ATOM    618  OG  SER A  82      22.641   9.656 -10.094  1.00 77.38           O  
ATOM    619  N   ASN A  83      21.281  12.164  -8.156  1.00 70.25           N  
ATOM    620  CA  ASN A  83      19.969  12.750  -7.945  1.00 70.25           C  
ATOM    621  C   ASN A  83      19.234  12.977  -9.266  1.00 70.25           C  
ATOM    622  CB  ASN A  83      20.078  14.070  -7.176  1.00 70.25           C  
ATOM    623  O   ASN A  83      18.672  14.047  -9.500  1.00 70.25           O  
ATOM    624  CG  ASN A  83      20.438  13.867  -5.719  1.00 70.25           C  
ATOM    625  ND2 ASN A  83      20.828  14.945  -5.043  1.00 70.25           N  
ATOM    626  OD1 ASN A  83      20.375  12.742  -5.199  1.00 70.25           O  
ATOM    627  N   THR A  84      19.047  11.883 -10.000  1.00 84.00           N  
ATOM    628  CA  THR A  84      18.406  12.203 -11.273  1.00 84.00           C  
ATOM    629  C   THR A  84      17.047  11.531 -11.383  1.00 84.00           C  
ATOM    630  CB  THR A  84      19.297  11.789 -12.461  1.00 84.00           C  
ATOM    631  O   THR A  84      16.156  12.023 -12.086  1.00 84.00           O  
ATOM    632  CG2 THR A  84      20.578  12.609 -12.516  1.00 84.00           C  
ATOM    633  OG1 THR A  84      19.625  10.398 -12.336  1.00 84.00           O  
ATOM    634  N   ARG A  85      16.766  10.570 -10.398  1.00 89.88           N  
ATOM    635  CA  ARG A  85      15.508   9.867 -10.617  1.00 89.88           C  
ATOM    636  C   ARG A  85      15.070   9.117  -9.359  1.00 89.88           C  
ATOM    637  CB  ARG A  85      15.625   8.898 -11.789  1.00 89.88           C  
ATOM    638  O   ARG A  85      15.914   8.586  -8.625  1.00 89.88           O  
ATOM    639  CG  ARG A  85      15.773   9.578 -13.141  1.00 89.88           C  
ATOM    640  CD  ARG A  85      15.547   8.609 -14.289  1.00 89.88           C  
ATOM    641  NE  ARG A  85      15.547   9.289 -15.578  1.00 89.88           N  
ATOM    642  NH1 ARG A  85      14.383   7.633 -16.688  1.00 89.88           N  
ATOM    643  NH2 ARG A  85      15.055   9.516 -17.812  1.00 89.88           N  
ATOM    644  CZ  ARG A  85      15.000   8.812 -16.688  1.00 89.88           C  
ATOM    645  N   SER A  86      13.766   9.133  -9.078  1.00 93.00           N  
ATOM    646  CA  SER A  86      13.141   8.289  -8.062  1.00 93.00           C  
ATOM    647  C   SER A  86      12.492   7.062  -8.680  1.00 93.00           C  
ATOM    648  CB  SER A  86      12.102   9.086  -7.277  1.00 93.00           C  
ATOM    649  O   SER A  86      11.812   7.160  -9.703  1.00 93.00           O  
ATOM    650  OG  SER A  86      12.703  10.180  -6.598  1.00 93.00           O  
ATOM    651  N   TYR A  87      12.766   5.918  -8.039  1.00 94.38           N  
ATOM    652  CA  TYR A  87      12.344   4.672  -8.672  1.00 94.38           C  
ATOM    653  C   TYR A  87      11.094   4.113  -8.000  1.00 94.38           C  
ATOM    654  CB  TYR A  87      13.469   3.635  -8.625  1.00 94.38           C  
ATOM    655  O   TYR A  87      10.055   3.941  -8.648  1.00 94.38           O  
ATOM    656  CG  TYR A  87      14.742   4.086  -9.297  1.00 94.38           C  
ATOM    657  CD1 TYR A  87      14.703   4.758 -10.516  1.00 94.38           C  
ATOM    658  CD2 TYR A  87      15.977   3.840  -8.719  1.00 94.38           C  
ATOM    659  CE1 TYR A  87      15.875   5.176 -11.141  1.00 94.38           C  
ATOM    660  CE2 TYR A  87      17.156   4.254  -9.336  1.00 94.38           C  
ATOM    661  OH  TYR A  87      18.250   5.328 -11.164  1.00 94.38           O  
ATOM    662  CZ  TYR A  87      17.094   4.918 -10.547  1.00 94.38           C  
ATOM    663  N   TRP A  88      11.094   3.895  -6.730  1.00 96.06           N  
ATOM    664  CA  TRP A  88       9.938   3.291  -6.070  1.00 96.06           C  
ATOM    665  C   TRP A  88      10.000   3.512  -4.562  1.00 96.06           C  
ATOM    666  CB  TRP A  88       9.867   1.792  -6.375  1.00 96.06           C  
ATOM    667  O   TRP A  88      11.039   3.891  -4.023  1.00 96.06           O  
ATOM    668  CG  TRP A  88      11.172   1.075  -6.219  1.00 96.06           C  
ATOM    669  CD1 TRP A  88      12.039   0.706  -7.215  1.00 96.06           C  
ATOM    670  CD2 TRP A  88      11.766   0.637  -4.992  1.00 96.06           C  
ATOM    671  CE2 TRP A  88      12.992   0.009  -5.316  1.00 96.06           C  
ATOM    672  CE3 TRP A  88      11.383   0.716  -3.646  1.00 96.06           C  
ATOM    673  NE1 TRP A  88      13.133   0.064  -6.680  1.00 96.06           N  
ATOM    674  CH2 TRP A  88      13.430  -0.447  -3.039  1.00 96.06           C  
ATOM    675  CZ2 TRP A  88      13.828  -0.537  -4.348  1.00 96.06           C  
ATOM    676  CZ3 TRP A  88      12.219   0.171  -2.682  1.00 96.06           C  
ATOM    677  N   ILE A  89       8.914   3.432  -3.920  1.00 96.38           N  
ATOM    678  CA  ILE A  89       8.727   3.355  -2.475  1.00 96.38           C  
ATOM    679  C   ILE A  89       8.086   2.020  -2.105  1.00 96.38           C  
ATOM    680  CB  ILE A  89       7.867   4.527  -1.951  1.00 96.38           C  
ATOM    681  O   ILE A  89       7.160   1.564  -2.773  1.00 96.38           O  
ATOM    682  CG1 ILE A  89       8.609   5.855  -2.133  1.00 96.38           C  
ATOM    683  CG2 ILE A  89       7.492   4.305  -0.484  1.00 96.38           C  
ATOM    684  CD1 ILE A  89       7.766   7.082  -1.803  1.00 96.38           C  
ATOM    685  N   TYR A  90       8.641   1.438  -1.064  1.00 95.69           N  
ATOM    686  CA  TYR A  90       8.148   0.141  -0.619  1.00 95.69           C  
ATOM    687  C   TYR A  90       7.926   0.129   0.889  1.00 95.69           C  
ATOM    688  CB  TYR A  90       9.125  -0.972  -1.012  1.00 95.69           C  
ATOM    689  O   TYR A  90       8.750   0.636   1.648  1.00 95.69           O  
ATOM    690  CG  TYR A  90       8.930  -2.250  -0.233  1.00 95.69           C  
ATOM    691  CD1 TYR A  90       9.766  -2.568   0.837  1.00 95.69           C  
ATOM    692  CD2 TYR A  90       7.918  -3.143  -0.565  1.00 95.69           C  
ATOM    693  CE1 TYR A  90       9.594  -3.748   1.557  1.00 95.69           C  
ATOM    694  CE2 TYR A  90       7.738  -4.324   0.147  1.00 95.69           C  
ATOM    695  OH  TYR A  90       8.406  -5.785   1.913  1.00 95.69           O  
ATOM    696  CZ  TYR A  90       8.578  -4.617   1.205  1.00 95.69           C  
ATOM    697  N   PHE A  91       6.801  -0.437   1.313  1.00 96.31           N  
ATOM    698  CA  PHE A  91       6.512  -0.643   2.727  1.00 96.31           C  
ATOM    699  C   PHE A  91       5.473  -1.742   2.914  1.00 96.31           C  
ATOM    700  CB  PHE A  91       6.020   0.657   3.371  1.00 96.31           C  
ATOM    701  O   PHE A  91       4.859  -2.195   1.944  1.00 96.31           O  
ATOM    702  CG  PHE A  91       4.797   1.235   2.715  1.00 96.31           C  
ATOM    703  CD1 PHE A  91       4.910   2.102   1.636  1.00 96.31           C  
ATOM    704  CD2 PHE A  91       3.525   0.912   3.180  1.00 96.31           C  
ATOM    705  CE1 PHE A  91       3.779   2.639   1.026  1.00 96.31           C  
ATOM    706  CE2 PHE A  91       2.391   1.444   2.576  1.00 96.31           C  
ATOM    707  CZ  PHE A  91       2.520   2.309   1.500  1.00 96.31           C  
ATOM    708  N   THR A  92       5.309  -2.170   4.152  1.00 95.56           N  
ATOM    709  CA  THR A  92       4.355  -3.236   4.453  1.00 95.56           C  
ATOM    710  C   THR A  92       3.291  -2.752   5.430  1.00 95.56           C  
ATOM    711  CB  THR A  92       5.066  -4.473   5.035  1.00 95.56           C  
ATOM    712  O   THR A  92       3.574  -1.945   6.316  1.00 95.56           O  
ATOM    713  CG2 THR A  92       6.062  -5.055   4.035  1.00 95.56           C  
ATOM    714  OG1 THR A  92       5.770  -4.094   6.227  1.00 95.56           O  
ATOM    715  N   VAL A  93       2.070  -3.256   5.207  1.00 94.56           N  
ATOM    716  CA  VAL A  93       0.953  -2.904   6.078  1.00 94.56           C  
ATOM    717  C   VAL A  93       0.259  -4.172   6.566  1.00 94.56           C  
ATOM    718  CB  VAL A  93      -0.061  -1.987   5.355  1.00 94.56           C  
ATOM    719  O   VAL A  93       0.378  -5.234   5.945  1.00 94.56           O  
ATOM    720  CG1 VAL A  93       0.589  -0.659   4.973  1.00 94.56           C  
ATOM    721  CG2 VAL A  93      -0.626  -2.686   4.121  1.00 94.56           C  
ATOM    722  N   SER A  94      -0.439  -3.949   7.715  1.00 92.31           N  
ATOM    723  CA  SER A  94      -1.238  -5.027   8.289  1.00 92.31           C  
ATOM    724  C   SER A  94      -2.570  -4.508   8.820  1.00 92.31           C  
ATOM    725  CB  SER A  94      -0.469  -5.723   9.414  1.00 92.31           C  
ATOM    726  O   SER A  94      -2.664  -3.357   9.258  1.00 92.31           O  
ATOM    727  OG  SER A  94       0.738  -6.285   8.930  1.00 92.31           O  
ATOM    728  N   PRO A  95      -3.580  -5.426   8.641  1.00 90.94           N  
ATOM    729  CA  PRO A  95      -4.801  -5.020   9.344  1.00 90.94           C  
ATOM    730  C   PRO A  95      -4.559  -4.695  10.812  1.00 90.94           C  
ATOM    731  CB  PRO A  95      -5.715  -6.238   9.195  1.00 90.94           C  
ATOM    732  O   PRO A  95      -3.809  -5.402  11.492  1.00 90.94           O  
ATOM    733  CG  PRO A  95      -5.258  -6.910   7.941  1.00 90.94           C  
ATOM    734  CD  PRO A  95      -3.762  -6.785   7.852  1.00 90.94           C  
ATOM    735  N   SER A  96      -5.070  -3.594  11.258  1.00 89.94           N  
ATOM    736  CA  SER A  96      -4.883  -3.143  12.633  1.00 89.94           C  
ATOM    737  C   SER A  96      -5.465  -4.141  13.625  1.00 89.94           C  
ATOM    738  CB  SER A  96      -5.523  -1.771  12.836  1.00 89.94           C  
ATOM    739  O   SER A  96      -6.289  -4.980  13.258  1.00 89.94           O  
ATOM    740  OG  SER A  96      -4.895  -0.793  12.031  1.00 89.94           O  
ATOM    741  N   SER A  97      -5.027  -4.027  14.875  1.00 84.69           N  
ATOM    742  CA  SER A  97      -5.539  -4.887  15.930  1.00 84.69           C  
ATOM    743  C   SER A  97      -7.047  -4.719  16.094  1.00 84.69           C  
ATOM    744  CB  SER A  97      -4.832  -4.590  17.250  1.00 84.69           C  
ATOM    745  O   SER A  97      -7.547  -3.592  16.172  1.00 84.69           O  
ATOM    746  OG  SER A  97      -5.297  -5.449  18.281  1.00 84.69           O  
ATOM    747  N   GLY A  98      -7.801  -5.785  16.109  1.00 81.50           N  
ATOM    748  CA  GLY A  98      -9.242  -5.734  16.266  1.00 81.50           C  
ATOM    749  C   GLY A  98      -9.992  -5.785  14.945  1.00 81.50           C  
ATOM    750  O   GLY A  98     -11.219  -5.934  14.930  1.00 81.50           O  
ATOM    751  N   VAL A  99      -9.312  -5.617  13.859  1.00 83.19           N  
ATOM    752  CA  VAL A  99      -9.906  -5.699  12.531  1.00 83.19           C  
ATOM    753  C   VAL A  99      -9.742  -7.113  11.977  1.00 83.19           C  
ATOM    754  CB  VAL A  99      -9.266  -4.676  11.562  1.00 83.19           C  
ATOM    755  O   VAL A  99      -8.633  -7.648  11.945  1.00 83.19           O  
ATOM    756  CG1 VAL A  99      -9.875  -4.793  10.172  1.00 83.19           C  
ATOM    757  CG2 VAL A  99      -9.438  -3.256  12.102  1.00 83.19           C  
ATOM    758  N   SER A 100     -10.945  -7.719  11.672  1.00 84.81           N  
ATOM    759  CA  SER A 100     -10.898  -9.117  11.250  1.00 84.81           C  
ATOM    760  C   SER A 100     -10.281  -9.258   9.867  1.00 84.81           C  
ATOM    761  CB  SER A 100     -12.305  -9.719  11.250  1.00 84.81           C  
ATOM    762  O   SER A 100      -9.547 -10.211   9.602  1.00 84.81           O  
ATOM    763  OG  SER A 100     -13.172  -8.977  10.414  1.00 84.81           O  
ATOM    764  N   SER A 101     -10.625  -8.305   8.992  1.00 86.56           N  
ATOM    765  CA  SER A 101     -10.117  -8.359   7.625  1.00 86.56           C  
ATOM    766  C   SER A 101     -10.305  -7.023   6.914  1.00 86.56           C  
ATOM    767  CB  SER A 101     -10.805  -9.469   6.832  1.00 86.56           C  
ATOM    768  O   SER A 101     -11.148  -6.219   7.305  1.00 86.56           O  
ATOM    769  OG  SER A 101     -12.195  -9.211   6.707  1.00 86.56           O  
ATOM    770  N   VAL A 102      -9.391  -6.812   5.957  1.00 89.38           N  
ATOM    771  CA  VAL A 102      -9.477  -5.598   5.152  1.00 89.38           C  
ATOM    772  C   VAL A 102      -9.422  -5.953   3.670  1.00 89.38           C  
ATOM    773  CB  VAL A 102      -8.336  -4.609   5.500  1.00 89.38           C  
ATOM    774  O   VAL A 102      -8.578  -6.742   3.242  1.00 89.38           O  
ATOM    775  CG1 VAL A 102      -8.422  -3.359   4.625  1.00 89.38           C  
ATOM    776  CG2 VAL A 102      -8.391  -4.230   6.980  1.00 89.38           C  
ATOM    777  N   GLU A 103     -10.445  -5.461   2.973  1.00 90.75           N  
ATOM    778  CA  GLU A 103     -10.430  -5.652   1.525  1.00 90.75           C  
ATOM    779  C   GLU A 103      -9.500  -4.656   0.842  1.00 90.75           C  
ATOM    780  CB  GLU A 103     -11.844  -5.523   0.955  1.00 90.75           C  
ATOM    781  O   GLU A 103      -9.680  -3.445   0.968  1.00 90.75           O  
ATOM    782  CG  GLU A 103     -11.930  -5.770  -0.545  1.00 90.75           C  
ATOM    783  CD  GLU A 103     -11.914  -7.242  -0.914  1.00 90.75           C  
ATOM    784  OE1 GLU A 103     -11.492  -7.582  -2.043  1.00 90.75           O  
ATOM    785  OE2 GLU A 103     -12.328  -8.070  -0.069  1.00 90.75           O  
ATOM    786  N   LEU A 104      -8.500  -5.215   0.096  1.00 91.56           N  
ATOM    787  CA  LEU A 104      -7.508  -4.371  -0.565  1.00 91.56           C  
ATOM    788  C   LEU A 104      -7.574  -4.543  -2.078  1.00 91.56           C  
ATOM    789  CB  LEU A 104      -6.102  -4.703  -0.061  1.00 91.56           C  
ATOM    790  O   LEU A 104      -6.570  -4.875  -2.713  1.00 91.56           O  
ATOM    791  CG  LEU A 104      -5.816  -4.387   1.409  1.00 91.56           C  
ATOM    792  CD1 LEU A 104      -4.461  -4.953   1.817  1.00 91.56           C  
ATOM    793  CD2 LEU A 104      -5.871  -2.885   1.655  1.00 91.56           C  
ATOM    794  N   SER A 105      -8.734  -4.383  -2.617  1.00 93.06           N  
ATOM    795  CA  SER A 105      -8.930  -4.387  -4.062  1.00 93.06           C  
ATOM    796  C   SER A 105      -8.867  -2.975  -4.637  1.00 93.06           C  
ATOM    797  CB  SER A 105     -10.266  -5.031  -4.422  1.00 93.06           C  
ATOM    798  O   SER A 105      -9.383  -2.033  -4.031  1.00 93.06           O  
ATOM    799  OG  SER A 105     -10.555  -4.863  -5.797  1.00 93.06           O  
ATOM    800  N   PRO A 106      -8.188  -2.904  -5.781  1.00 93.75           N  
ATOM    801  CA  PRO A 106      -8.117  -1.571  -6.387  1.00 93.75           C  
ATOM    802  C   PRO A 106      -9.500  -0.970  -6.645  1.00 93.75           C  
ATOM    803  CB  PRO A 106      -7.379  -1.819  -7.703  1.00 93.75           C  
ATOM    804  O   PRO A 106      -9.633   0.246  -6.801  1.00 93.75           O  
ATOM    805  CG  PRO A 106      -6.562  -3.047  -7.461  1.00 93.75           C  
ATOM    806  CD  PRO A 106      -7.328  -3.953  -6.539  1.00 93.75           C  
ATOM    807  N   SER A 107     -10.562  -1.755  -6.598  1.00 92.94           N  
ATOM    808  CA  SER A 107     -11.922  -1.276  -6.824  1.00 92.94           C  
ATOM    809  C   SER A 107     -12.492  -0.631  -5.566  1.00 92.94           C  
ATOM    810  CB  SER A 107     -12.828  -2.424  -7.277  1.00 92.94           C  
ATOM    811  O   SER A 107     -13.383   0.217  -5.648  1.00 92.94           O  
ATOM    812  OG  SER A 107     -12.836  -3.463  -6.312  1.00 92.94           O  
ATOM    813  N   THR A 108     -11.969  -0.976  -4.438  1.00 92.50           N  
ATOM    814  CA  THR A 108     -12.562  -0.494  -3.195  1.00 92.50           C  
ATOM    815  C   THR A 108     -11.539   0.276  -2.367  1.00 92.50           C  
ATOM    816  CB  THR A 108     -13.133  -1.655  -2.361  1.00 92.50           C  
ATOM    817  O   THR A 108     -11.891   0.932  -1.386  1.00 92.50           O  
ATOM    818  CG2 THR A 108     -14.234  -2.391  -3.119  1.00 92.50           C  
ATOM    819  OG1 THR A 108     -12.078  -2.578  -2.055  1.00 92.50           O  
ATOM    820  N   THR A 109     -10.266   0.161  -2.723  1.00 94.38           N  
ATOM    821  CA  THR A 109      -9.195   0.800  -1.965  1.00 94.38           C  
ATOM    822  C   THR A 109      -8.422   1.786  -2.840  1.00 94.38           C  
ATOM    823  CB  THR A 109      -8.219  -0.243  -1.386  1.00 94.38           C  
ATOM    824  O   THR A 109      -8.250   1.556  -4.039  1.00 94.38           O  
ATOM    825  CG2 THR A 109      -7.129   0.425  -0.552  1.00 94.38           C  
ATOM    826  OG1 THR A 109      -8.945  -1.159  -0.558  1.00 94.38           O  
ATOM    827  N   ALA A 110      -8.039   2.879  -2.188  1.00 96.56           N  
ATOM    828  CA  ALA A 110      -7.281   3.883  -2.930  1.00 96.56           C  
ATOM    829  C   ALA A 110      -5.969   4.207  -2.223  1.00 96.56           C  
ATOM    830  CB  ALA A 110      -8.109   5.152  -3.113  1.00 96.56           C  
ATOM    831  O   ALA A 110      -5.902   4.207  -0.991  1.00 96.56           O  
ATOM    832  N   ILE A 111      -4.918   4.363  -3.000  1.00 97.81           N  
ATOM    833  CA  ILE A 111      -3.631   4.832  -2.502  1.00 97.81           C  
ATOM    834  C   ILE A 111      -3.275   6.164  -3.164  1.00 97.81           C  
ATOM    835  CB  ILE A 111      -2.514   3.795  -2.756  1.00 97.81           C  
ATOM    836  O   ILE A 111      -3.223   6.258  -4.391  1.00 97.81           O  
ATOM    837  CG1 ILE A 111      -2.850   2.471  -2.062  1.00 97.81           C  
ATOM    838  CG2 ILE A 111      -1.160   4.332  -2.285  1.00 97.81           C  
ATOM    839  CD1 ILE A 111      -1.847   1.357  -2.332  1.00 97.81           C  
ATOM    840  N   SER A 112      -3.016   7.188  -2.297  1.00 97.38           N  
ATOM    841  CA  SER A 112      -2.662   8.516  -2.791  1.00 97.38           C  
ATOM    842  C   SER A 112      -1.262   8.922  -2.346  1.00 97.38           C  
ATOM    843  CB  SER A 112      -3.678   9.555  -2.311  1.00 97.38           C  
ATOM    844  O   SER A 112      -0.808   8.523  -1.271  1.00 97.38           O  
ATOM    845  OG  SER A 112      -4.980   9.234  -2.771  1.00 97.38           O  
ATOM    846  N   PHE A 113      -0.642   9.586  -3.160  1.00 97.31           N  
ATOM    847  CA  PHE A 113       0.710  10.070  -2.912  1.00 97.31           C  
ATOM    848  C   PHE A 113       0.767  11.594  -3.021  1.00 97.31           C  
ATOM    849  CB  PHE A 113       1.700   9.438  -3.895  1.00 97.31           C  
ATOM    850  O   PHE A 113       0.280  12.164  -3.996  1.00 97.31           O  
ATOM    851  CG  PHE A 113       3.098   9.984  -3.783  1.00 97.31           C  
ATOM    852  CD1 PHE A 113       3.510  11.047  -4.574  1.00 97.31           C  
ATOM    853  CD2 PHE A 113       4.004   9.430  -2.885  1.00 97.31           C  
ATOM    854  CE1 PHE A 113       4.805  11.555  -4.473  1.00 97.31           C  
ATOM    855  CE2 PHE A 113       5.297   9.930  -2.779  1.00 97.31           C  
ATOM    856  CZ  PHE A 113       5.695  10.992  -3.574  1.00 97.31           C  
ATOM    857  N   THR A 114       1.418  12.195  -1.951  1.00 95.81           N  
ATOM    858  CA  THR A 114       1.517  13.656  -1.954  1.00 95.81           C  
ATOM    859  C   THR A 114       2.910  14.102  -1.522  1.00 95.81           C  
ATOM    860  CB  THR A 114       0.461  14.289  -1.029  1.00 95.81           C  
ATOM    861  O   THR A 114       3.449  13.602  -0.533  1.00 95.81           O  
ATOM    862  CG2 THR A 114       0.500  15.812  -1.110  1.00 95.81           C  
ATOM    863  OG1 THR A 114      -0.841  13.836  -1.419  1.00 95.81           O  
ATOM    864  N   ALA A 115       3.482  14.922  -2.328  1.00 93.50           N  
ATOM    865  CA  ALA A 115       4.676  15.695  -2.002  1.00 93.50           C  
ATOM    866  C   ALA A 115       4.395  17.188  -2.066  1.00 93.50           C  
ATOM    867  CB  ALA A 115       5.820  15.328  -2.947  1.00 93.50           C  
ATOM    868  O   ALA A 115       4.535  17.812  -3.123  1.00 93.50           O  
ATOM    869  N   SER A 116       4.086  17.797  -0.935  1.00 88.25           N  
ATOM    870  CA  SER A 116       3.537  19.156  -0.842  1.00 88.25           C  
ATOM    871  C   SER A 116       4.586  20.203  -1.182  1.00 88.25           C  
ATOM    872  CB  SER A 116       2.980  19.406   0.559  1.00 88.25           C  
ATOM    873  O   SER A 116       4.281  21.203  -1.831  1.00 88.25           O  
ATOM    874  OG  SER A 116       1.923  18.516   0.853  1.00 88.25           O  
ATOM    875  N   ALA A 117       5.805  19.969  -0.823  1.00 88.38           N  
ATOM    876  CA  ALA A 117       6.875  20.938  -1.062  1.00 88.38           C  
ATOM    877  C   ALA A 117       7.117  21.125  -2.557  1.00 88.38           C  
ATOM    878  CB  ALA A 117       8.164  20.484  -0.371  1.00 88.38           C  
ATOM    879  O   ALA A 117       7.543  22.203  -2.992  1.00 88.38           O  
ATOM    880  N   GLU A 118       6.742  20.094  -3.381  1.00 89.00           N  
ATOM    881  CA  GLU A 118       6.938  20.141  -4.824  1.00 89.00           C  
ATOM    882  C   GLU A 118       5.617  20.391  -5.555  1.00 89.00           C  
ATOM    883  CB  GLU A 118       7.578  18.844  -5.328  1.00 89.00           C  
ATOM    884  O   GLU A 118       5.586  20.453  -6.785  1.00 89.00           O  
ATOM    885  CG  GLU A 118       8.961  18.578  -4.754  1.00 89.00           C  
ATOM    886  CD  GLU A 118      10.047  19.453  -5.375  1.00 89.00           C  
ATOM    887  OE1 GLU A 118      11.148  19.547  -4.801  1.00 89.00           O  
ATOM    888  OE2 GLU A 118       9.781  20.031  -6.449  1.00 89.00           O  
ATOM    889  N   GLY A 119       4.562  20.516  -4.785  1.00 90.94           N  
ATOM    890  CA  GLY A 119       3.242  20.734  -5.359  1.00 90.94           C  
ATOM    891  C   GLY A 119       2.725  19.531  -6.121  1.00 90.94           C  
ATOM    892  O   GLY A 119       2.008  19.672  -7.113  1.00 90.94           O  
ATOM    893  N   ILE A 120       3.166  18.359  -5.762  1.00 93.75           N  
ATOM    894  CA  ILE A 120       2.793  17.125  -6.441  1.00 93.75           C  
ATOM    895  C   ILE A 120       1.731  16.391  -5.629  1.00 93.75           C  
ATOM    896  CB  ILE A 120       4.020  16.219  -6.672  1.00 93.75           C  
ATOM    897  O   ILE A 120       1.880  16.203  -4.418  1.00 93.75           O  
ATOM    898  CG1 ILE A 120       5.043  16.906  -7.578  1.00 93.75           C  
ATOM    899  CG2 ILE A 120       3.592  14.867  -7.266  1.00 93.75           C  
ATOM    900  CD1 ILE A 120       6.406  16.234  -7.605  1.00 93.75           C  
ATOM    901  N   SER A 121       0.646  16.078  -6.289  1.00 95.12           N  
ATOM    902  CA  SER A 121      -0.408  15.289  -5.668  1.00 95.12           C  
ATOM    903  C   SER A 121      -1.019  14.305  -6.664  1.00 95.12           C  
ATOM    904  CB  SER A 121      -1.500  16.188  -5.102  1.00 95.12           C  
ATOM    905  O   SER A 121      -1.548  14.711  -7.699  1.00 95.12           O  
ATOM    906  OG  SER A 121      -2.477  15.438  -4.410  1.00 95.12           O  
ATOM    907  N   TYR A 122      -0.834  13.023  -6.359  1.00 95.44           N  
ATOM    908  CA  TYR A 122      -1.465  11.953  -7.121  1.00 95.44           C  
ATOM    909  C   TYR A 122      -2.570  11.289  -6.309  1.00 95.44           C  
ATOM    910  CB  TYR A 122      -0.426  10.906  -7.543  1.00 95.44           C  
ATOM    911  O   TYR A 122      -2.342  10.844  -5.184  1.00 95.44           O  
ATOM    912  CG  TYR A 122       0.419  11.336  -8.719  1.00 95.44           C  
ATOM    913  CD1 TYR A 122       0.196  10.805  -9.984  1.00 95.44           C  
ATOM    914  CD2 TYR A 122       1.441  12.266  -8.562  1.00 95.44           C  
ATOM    915  CE1 TYR A 122       0.974  11.195 -11.070  1.00 95.44           C  
ATOM    916  CE2 TYR A 122       2.225  12.656  -9.641  1.00 95.44           C  
ATOM    917  OH  TYR A 122       2.756  12.508 -11.961  1.00 95.44           O  
ATOM    918  CZ  TYR A 122       1.983  12.117 -10.891  1.00 95.44           C  
ATOM    919  N   SER A 123      -3.701  11.336  -6.992  1.00 94.62           N  
ATOM    920  CA  SER A 123      -4.832  10.703  -6.320  1.00 94.62           C  
ATOM    921  C   SER A 123      -5.105   9.312  -6.883  1.00 94.62           C  
ATOM    922  CB  SER A 123      -6.086  11.570  -6.453  1.00 94.62           C  
ATOM    923  O   SER A 123      -5.043   9.109  -8.094  1.00 94.62           O  
ATOM    924  OG  SER A 123      -7.168  11.008  -5.730  1.00 94.62           O  
ATOM    925  N   ASN A 124      -5.258   8.359  -6.043  1.00 95.94           N  
ATOM    926  CA  ASN A 124      -5.613   6.969  -6.312  1.00 95.94           C  
ATOM    927  C   ASN A 124      -4.688   6.340  -7.348  1.00 95.94           C  
ATOM    928  CB  ASN A 124      -7.070   6.871  -6.777  1.00 95.94           C  
ATOM    929  O   ASN A 124      -5.105   6.055  -8.469  1.00 95.94           O  
ATOM    930  CG  ASN A 124      -7.551   5.438  -6.887  1.00 95.94           C  
ATOM    931  ND2 ASN A 124      -8.672   5.238  -7.570  1.00 95.94           N  
ATOM    932  OD1 ASN A 124      -6.926   4.516  -6.359  1.00 95.94           O  
ATOM    933  N   ILE A 125      -3.490   6.039  -6.926  1.00 97.38           N  
ATOM    934  CA  ILE A 125      -2.494   5.445  -7.812  1.00 97.38           C  
ATOM    935  C   ILE A 125      -2.484   3.928  -7.629  1.00 97.38           C  
ATOM    936  CB  ILE A 125      -1.087   6.027  -7.551  1.00 97.38           C  
ATOM    937  O   ILE A 125      -1.651   3.232  -8.219  1.00 97.38           O  
ATOM    938  CG1 ILE A 125      -0.711   5.871  -6.070  1.00 97.38           C  
ATOM    939  CG2 ILE A 125      -1.020   7.492  -7.984  1.00 97.38           C  
ATOM    940  CD1 ILE A 125       0.722   6.273  -5.750  1.00 97.38           C  
ATOM    941  N   TYR A 126      -3.387   3.385  -6.820  1.00 97.50           N  
ATOM    942  CA  TYR A 126      -3.527   1.949  -6.602  1.00 97.50           C  
ATOM    943  C   TYR A 126      -4.246   1.286  -7.770  1.00 97.50           C  
ATOM    944  CB  TYR A 126      -4.285   1.677  -5.297  1.00 97.50           C  
ATOM    945  O   TYR A 126      -5.477   1.335  -7.855  1.00 97.50           O  
ATOM    946  CG  TYR A 126      -4.383   0.212  -4.949  1.00 97.50           C  
ATOM    947  CD1 TYR A 126      -5.504  -0.294  -4.293  1.00 97.50           C  
ATOM    948  CD2 TYR A 126      -3.357  -0.670  -5.273  1.00 97.50           C  
ATOM    949  CE1 TYR A 126      -5.602  -1.643  -3.969  1.00 97.50           C  
ATOM    950  CE2 TYR A 126      -3.443  -2.021  -4.953  1.00 97.50           C  
ATOM    951  OH  TYR A 126      -4.656  -3.834  -3.982  1.00 97.50           O  
ATOM    952  CZ  TYR A 126      -4.566  -2.498  -4.301  1.00 97.50           C  
ATOM    953  N   GLU A 127      -3.475   0.538  -8.609  1.00 95.69           N  
ATOM    954  CA  GLU A 127      -4.070   0.066  -9.859  1.00 95.69           C  
ATOM    955  C   GLU A 127      -4.062  -1.458  -9.930  1.00 95.69           C  
ATOM    956  CB  GLU A 127      -3.330   0.653 -11.062  1.00 95.69           C  
ATOM    957  O   GLU A 127      -4.926  -2.057 -10.578  1.00 95.69           O  
ATOM    958  CG  GLU A 127      -3.416   2.170 -11.164  1.00 95.69           C  
ATOM    959  CD  GLU A 127      -4.816   2.672 -11.477  1.00 95.69           C  
ATOM    960  OE1 GLU A 127      -5.113   3.855 -11.203  1.00 95.69           O  
ATOM    961  OE2 GLU A 127      -5.621   1.874 -12.008  1.00 95.69           O  
ATOM    962  N   TYR A 128      -3.062  -2.045  -9.242  1.00 95.38           N  
ATOM    963  CA  TYR A 128      -2.914  -3.484  -9.430  1.00 95.38           C  
ATOM    964  C   TYR A 128      -2.680  -4.188  -8.102  1.00 95.38           C  
ATOM    965  CB  TYR A 128      -1.759  -3.785 -10.391  1.00 95.38           C  
ATOM    966  O   TYR A 128      -2.176  -3.582  -7.152  1.00 95.38           O  
ATOM    967  CG  TYR A 128      -1.863  -3.062 -11.711  1.00 95.38           C  
ATOM    968  CD1 TYR A 128      -2.775  -3.471 -12.680  1.00 95.38           C  
ATOM    969  CD2 TYR A 128      -1.051  -1.969 -11.992  1.00 95.38           C  
ATOM    970  CE1 TYR A 128      -2.873  -2.809 -13.898  1.00 95.38           C  
ATOM    971  CE2 TYR A 128      -1.141  -1.299 -13.211  1.00 95.38           C  
ATOM    972  OH  TYR A 128      -2.146  -1.066 -15.359  1.00 95.38           O  
ATOM    973  CZ  TYR A 128      -2.053  -1.726 -14.156  1.00 95.38           C  
ATOM    974  N   THR A 129      -3.148  -5.469  -8.086  1.00 93.81           N  
ATOM    975  CA  THR A 129      -2.938  -6.281  -6.891  1.00 93.81           C  
ATOM    976  C   THR A 129      -2.590  -7.719  -7.270  1.00 93.81           C  
ATOM    977  CB  THR A 129      -4.180  -6.273  -5.980  1.00 93.81           C  
ATOM    978  O   THR A 129      -3.178  -8.281  -8.195  1.00 93.81           O  
ATOM    979  CG2 THR A 129      -5.398  -6.828  -6.711  1.00 93.81           C  
ATOM    980  OG1 THR A 129      -3.924  -7.078  -4.824  1.00 93.81           O  
ATOM    981  N   LEU A 130      -1.570  -8.281  -6.566  1.00 93.19           N  
ATOM    982  CA  LEU A 130      -1.201  -9.688  -6.750  1.00 93.19           C  
ATOM    983  C   LEU A 130      -1.894 -10.570  -5.715  1.00 93.19           C  
ATOM    984  CB  LEU A 130       0.317  -9.852  -6.648  1.00 93.19           C  
ATOM    985  O   LEU A 130      -1.676 -11.781  -5.688  1.00 93.19           O  
ATOM    986  CG  LEU A 130       1.144  -9.258  -7.789  1.00 93.19           C  
ATOM    987  CD1 LEU A 130       2.633  -9.438  -7.516  1.00 93.19           C  
ATOM    988  CD2 LEU A 130       0.754  -9.883  -9.117  1.00 93.19           C  
ATOM    989  N   LEU A 131      -2.762  -9.992  -4.926  1.00 90.31           N  
ATOM    990  CA  LEU A 131      -3.479 -10.727  -3.889  1.00 90.31           C  
ATOM    991  C   LEU A 131      -4.465 -11.711  -4.508  1.00 90.31           C  
ATOM    992  CB  LEU A 131      -4.223  -9.758  -2.961  1.00 90.31           C  
ATOM    993  O   LEU A 131      -4.793 -12.727  -3.895  1.00 90.31           O  
ATOM    994  CG  LEU A 131      -3.354  -8.773  -2.176  1.00 90.31           C  
ATOM    995  CD1 LEU A 131      -4.227  -7.879  -1.304  1.00 90.31           C  
ATOM    996  CD2 LEU A 131      -2.330  -9.516  -1.328  1.00 90.31           C  
ATOM    997  N   THR A 132      -4.898 -11.438  -5.715  1.00 88.88           N  
ATOM    998  CA  THR A 132      -5.945 -12.242  -6.336  1.00 88.88           C  
ATOM    999  C   THR A 132      -5.348 -13.234  -7.332  1.00 88.88           C  
ATOM   1000  CB  THR A 132      -6.980 -11.352  -7.047  1.00 88.88           C  
ATOM   1001  O   THR A 132      -6.062 -14.070  -7.887  1.00 88.88           O  
ATOM   1002  CG2 THR A 132      -7.672 -10.414  -6.062  1.00 88.88           C  
ATOM   1003  OG1 THR A 132      -6.320 -10.570  -8.047  1.00 88.88           O  
ATOM   1004  N   VAL A 133      -4.047 -13.094  -7.547  1.00 88.56           N  
ATOM   1005  CA  VAL A 133      -3.391 -13.961  -8.516  1.00 88.56           C  
ATOM   1006  C   VAL A 133      -3.010 -15.281  -7.859  1.00 88.56           C  
ATOM   1007  CB  VAL A 133      -2.139 -13.289  -9.125  1.00 88.56           C  
ATOM   1008  O   VAL A 133      -2.314 -15.297  -6.840  1.00 88.56           O  
ATOM   1009  CG1 VAL A 133      -1.432 -14.242 -10.094  1.00 88.56           C  
ATOM   1010  CG2 VAL A 133      -2.521 -11.992  -9.836  1.00 88.56           C  
ATOM   1011  N   SER A 134      -3.502 -16.375  -8.477  1.00 85.69           N  
ATOM   1012  CA  SER A 134      -3.225 -17.703  -7.941  1.00 85.69           C  
ATOM   1013  C   SER A 134      -1.792 -18.125  -8.242  1.00 85.69           C  
ATOM   1014  CB  SER A 134      -4.203 -18.719  -8.523  1.00 85.69           C  
ATOM   1015  O   SER A 134      -1.291 -17.906  -9.344  1.00 85.69           O  
ATOM   1016  OG  SER A 134      -3.922 -20.016  -8.031  1.00 85.69           O  
ATOM   1017  N   PRO A 135      -1.130 -18.750  -7.203  1.00 84.69           N  
ATOM   1018  CA  PRO A 135       0.247 -19.203  -7.391  1.00 84.69           C  
ATOM   1019  C   PRO A 135       0.389 -20.172  -8.562  1.00 84.69           C  
ATOM   1020  CB  PRO A 135       0.567 -19.906  -6.066  1.00 84.69           C  
ATOM   1021  O   PRO A 135       1.436 -20.203  -9.219  1.00 84.69           O  
ATOM   1022  CG  PRO A 135      -0.351 -19.281  -5.070  1.00 84.69           C  
ATOM   1023  CD  PRO A 135      -1.629 -18.906  -5.766  1.00 84.69           C  
ATOM   1024  N   SER A 136      -0.566 -20.922  -8.852  1.00 87.06           N  
ATOM   1025  CA  SER A 136      -0.510 -21.891  -9.938  1.00 87.06           C  
ATOM   1026  C   SER A 136      -0.386 -21.203 -11.289  1.00 87.06           C  
ATOM   1027  CB  SER A 136      -1.751 -22.797  -9.930  1.00 87.06           C  
ATOM   1028  O   SER A 136       0.182 -21.766 -12.234  1.00 87.06           O  
ATOM   1029  OG  SER A 136      -2.930 -22.016 -10.078  1.00 87.06           O  
ATOM   1030  N   GLU A 137      -0.954 -19.984 -11.375  1.00 87.62           N  
ATOM   1031  CA  GLU A 137      -0.871 -19.219 -12.609  1.00 87.62           C  
ATOM   1032  C   GLU A 137       0.546 -18.703 -12.844  1.00 87.62           C  
ATOM   1033  CB  GLU A 137      -1.859 -18.047 -12.586  1.00 87.62           C  
ATOM   1034  O   GLU A 137       0.932 -18.438 -13.984  1.00 87.62           O  
ATOM   1035  CG  GLU A 137      -3.318 -18.484 -12.602  1.00 87.62           C  
ATOM   1036  CD  GLU A 137      -4.289 -17.312 -12.477  1.00 87.62           C  
ATOM   1037  OE1 GLU A 137      -4.898 -16.922 -13.492  1.00 87.62           O  
ATOM   1038  OE2 GLU A 137      -4.441 -16.797 -11.344  1.00 87.62           O  
ATOM   1039  N   LEU A 138       1.228 -18.594 -11.742  1.00 88.38           N  
ATOM   1040  CA  LEU A 138       2.562 -18.016 -11.836  1.00 88.38           C  
ATOM   1041  C   LEU A 138       3.629 -19.109 -11.867  1.00 88.38           C  
ATOM   1042  CB  LEU A 138       2.816 -17.062 -10.656  1.00 88.38           C  
ATOM   1043  O   LEU A 138       4.809 -18.812 -12.078  1.00 88.38           O  
ATOM   1044  CG  LEU A 138       1.994 -15.781 -10.641  1.00 88.38           C  
ATOM   1045  CD1 LEU A 138       2.186 -15.047  -9.312  1.00 88.38           C  
ATOM   1046  CD2 LEU A 138       2.379 -14.883 -11.805  1.00 88.38           C  
ATOM   1047  N   ALA A 139       3.234 -20.344 -11.789  1.00 87.00           N  
ATOM   1048  CA  ALA A 139       4.211 -21.422 -11.758  1.00 87.00           C  
ATOM   1049  C   ALA A 139       4.938 -21.547 -13.094  1.00 87.00           C  
ATOM   1050  CB  ALA A 139       3.533 -22.750 -11.406  1.00 87.00           C  
ATOM   1051  O   ALA A 139       4.309 -21.531 -14.156  1.00 87.00           O  
ATOM   1052  N   ASN A 140       6.281 -21.641 -13.039  1.00 88.19           N  
ATOM   1053  CA  ASN A 140       7.141 -21.938 -14.180  1.00 88.19           C  
ATOM   1054  C   ASN A 140       6.949 -20.922 -15.305  1.00 88.19           C  
ATOM   1055  CB  ASN A 140       6.887 -23.344 -14.695  1.00 88.19           C  
ATOM   1056  O   ASN A 140       6.914 -21.281 -16.484  1.00 88.19           O  
ATOM   1057  CG  ASN A 140       7.168 -24.406 -13.648  1.00 88.19           C  
ATOM   1058  ND2 ASN A 140       6.371 -25.469 -13.641  1.00 88.19           N  
ATOM   1059  OD1 ASN A 140       8.094 -24.266 -12.844  1.00 88.19           O  
ATOM   1060  N   GLN A 141       6.738 -19.672 -14.938  1.00 89.25           N  
ATOM   1061  CA  GLN A 141       6.453 -18.703 -15.984  1.00 89.25           C  
ATOM   1062  C   GLN A 141       7.660 -17.797 -16.234  1.00 89.25           C  
ATOM   1063  CB  GLN A 141       5.238 -17.844 -15.602  1.00 89.25           C  
ATOM   1064  O   GLN A 141       7.902 -17.391 -17.375  1.00 89.25           O  
ATOM   1065  CG  GLN A 141       3.951 -18.656 -15.445  1.00 89.25           C  
ATOM   1066  CD  GLN A 141       3.582 -19.422 -16.703  1.00 89.25           C  
ATOM   1067  NE2 GLN A 141       2.977 -20.594 -16.531  1.00 89.25           N  
ATOM   1068  OE1 GLN A 141       3.838 -18.969 -17.828  1.00 89.25           O  
ATOM   1069  N   VAL A 142       8.398 -17.516 -15.242  1.00 89.62           N  
ATOM   1070  CA  VAL A 142       9.562 -16.656 -15.398  1.00 89.62           C  
ATOM   1071  C   VAL A 142      10.836 -17.500 -15.453  1.00 89.62           C  
ATOM   1072  CB  VAL A 142       9.656 -15.617 -14.258  1.00 89.62           C  
ATOM   1073  O   VAL A 142      11.180 -18.156 -14.477  1.00 89.62           O  
ATOM   1074  CG1 VAL A 142      10.875 -14.719 -14.445  1.00 89.62           C  
ATOM   1075  CG2 VAL A 142       8.375 -14.773 -14.195  1.00 89.62           C  
ATOM   1076  N   TYR A 143      11.500 -17.469 -16.672  1.00 91.06           N  
ATOM   1077  CA  TYR A 143      12.688 -18.281 -16.953  1.00 91.06           C  
ATOM   1078  C   TYR A 143      13.945 -17.422 -16.969  1.00 91.06           C  
ATOM   1079  CB  TYR A 143      12.539 -19.000 -18.297  1.00 91.06           C  
ATOM   1080  O   TYR A 143      14.008 -16.422 -17.688  1.00 91.06           O  
ATOM   1081  CG  TYR A 143      13.648 -19.984 -18.594  1.00 91.06           C  
ATOM   1082  CD1 TYR A 143      14.695 -19.656 -19.453  1.00 91.06           C  
ATOM   1083  CD2 TYR A 143      13.656 -21.234 -18.000  1.00 91.06           C  
ATOM   1084  CE1 TYR A 143      15.719 -20.547 -19.719  1.00 91.06           C  
ATOM   1085  CE2 TYR A 143      14.680 -22.156 -18.250  1.00 91.06           C  
ATOM   1086  OH  TYR A 143      16.719 -22.703 -19.375  1.00 91.06           O  
ATOM   1087  CZ  TYR A 143      15.703 -21.797 -19.109  1.00 91.06           C  
ATOM   1088  N   ALA A 144      14.852 -17.750 -16.047  1.00 89.50           N  
ATOM   1089  CA  ALA A 144      16.109 -17.016 -15.977  1.00 89.50           C  
ATOM   1090  C   ALA A 144      17.250 -17.938 -15.516  1.00 89.50           C  
ATOM   1091  CB  ALA A 144      15.984 -15.828 -15.031  1.00 89.50           C  
ATOM   1092  O   ALA A 144      17.062 -18.781 -14.648  1.00 89.50           O  
ATOM   1093  N   ASN A 145      18.438 -17.719 -16.172  1.00 89.62           N  
ATOM   1094  CA  ASN A 145      19.656 -18.469 -15.852  1.00 89.62           C  
ATOM   1095  C   ASN A 145      19.438 -19.969 -15.945  1.00 89.62           C  
ATOM   1096  CB  ASN A 145      20.172 -18.094 -14.461  1.00 89.62           C  
ATOM   1097  O   ASN A 145      19.859 -20.719 -15.062  1.00 89.62           O  
ATOM   1098  CG  ASN A 145      21.594 -18.562 -14.219  1.00 89.62           C  
ATOM   1099  ND2 ASN A 145      21.906 -18.859 -12.961  1.00 89.62           N  
ATOM   1100  OD1 ASN A 145      22.391 -18.656 -15.148  1.00 89.62           O  
ATOM   1101  N   GLY A 146      18.656 -20.438 -17.031  1.00 89.19           N  
ATOM   1102  CA  GLY A 146      18.500 -21.844 -17.359  1.00 89.19           C  
ATOM   1103  C   GLY A 146      17.469 -22.531 -16.484  1.00 89.19           C  
ATOM   1104  O   GLY A 146      17.422 -23.766 -16.422  1.00 89.19           O  
ATOM   1105  N   GLN A 147      16.781 -21.781 -15.703  1.00 92.06           N  
ATOM   1106  CA  GLN A 147      15.773 -22.375 -14.844  1.00 92.06           C  
ATOM   1107  C   GLN A 147      14.555 -21.484 -14.711  1.00 92.06           C  
ATOM   1108  CB  GLN A 147      16.359 -22.688 -13.461  1.00 92.06           C  
ATOM   1109  O   GLN A 147      14.648 -20.266 -14.898  1.00 92.06           O  
ATOM   1110  CG  GLN A 147      16.781 -21.438 -12.688  1.00 92.06           C  
ATOM   1111  CD  GLN A 147      17.516 -21.766 -11.406  1.00 92.06           C  
ATOM   1112  NE2 GLN A 147      18.734 -21.234 -11.266  1.00 92.06           N  
ATOM   1113  OE1 GLN A 147      17.000 -22.484 -10.547  1.00 92.06           O  
ATOM   1114  N   TYR A 148      13.375 -22.109 -14.305  1.00 91.69           N  
ATOM   1115  CA  TYR A 148      12.180 -21.359 -13.953  1.00 91.69           C  
ATOM   1116  C   TYR A 148      12.234 -20.906 -12.492  1.00 91.69           C  
ATOM   1117  CB  TYR A 148      10.922 -22.188 -14.203  1.00 91.69           C  
ATOM   1118  O   TYR A 148      12.570 -21.703 -11.609  1.00 91.69           O  
ATOM   1119  CG  TYR A 148      10.594 -22.359 -15.664  1.00 91.69           C  
ATOM   1120  CD1 TYR A 148       9.945 -21.359 -16.375  1.00 91.69           C  
ATOM   1121  CD2 TYR A 148      10.922 -23.531 -16.328  1.00 91.69           C  
ATOM   1122  CE1 TYR A 148       9.641 -21.516 -17.734  1.00 91.69           C  
ATOM   1123  CE2 TYR A 148      10.617 -23.703 -17.688  1.00 91.69           C  
ATOM   1124  OH  TYR A 148       9.672 -22.844 -19.703  1.00 91.69           O  
ATOM   1125  CZ  TYR A 148       9.977 -22.688 -18.375  1.00 91.69           C  
ATOM   1126  N   LEU A 149      12.023 -19.625 -12.328  1.00 91.88           N  
ATOM   1127  CA  LEU A 149      12.062 -19.078 -10.977  1.00 91.88           C  
ATOM   1128  C   LEU A 149      10.766 -19.359 -10.234  1.00 91.88           C  
ATOM   1129  CB  LEU A 149      12.312 -17.562 -11.031  1.00 91.88           C  
ATOM   1130  O   LEU A 149       9.680 -19.250 -10.805  1.00 91.88           O  
ATOM   1131  CG  LEU A 149      13.617 -17.109 -11.672  1.00 91.88           C  
ATOM   1132  CD1 LEU A 149      13.727 -15.594 -11.656  1.00 91.88           C  
ATOM   1133  CD2 LEU A 149      14.812 -17.750 -10.961  1.00 91.88           C  
ATOM   1134  N   ASP A 150      10.906 -19.734  -8.906  1.00 91.06           N  
ATOM   1135  CA  ASP A 150       9.758 -19.828  -8.016  1.00 91.06           C  
ATOM   1136  C   ASP A 150       9.461 -18.484  -7.355  1.00 91.06           C  
ATOM   1137  CB  ASP A 150       9.992 -20.891  -6.945  1.00 91.06           C  
ATOM   1138  O   ASP A 150      10.039 -18.141  -6.320  1.00 91.06           O  
ATOM   1139  CG  ASP A 150      10.062 -22.297  -7.520  1.00 91.06           C  
ATOM   1140  OD1 ASP A 150       9.312 -22.609  -8.469  1.00 91.06           O  
ATOM   1141  OD2 ASP A 150      10.875 -23.109  -7.012  1.00 91.06           O  
ATOM   1142  N   LEU A 151       8.547 -17.719  -7.977  1.00 91.31           N  
ATOM   1143  CA  LEU A 151       8.312 -16.344  -7.566  1.00 91.31           C  
ATOM   1144  C   LEU A 151       7.457 -16.281  -6.305  1.00 91.31           C  
ATOM   1145  CB  LEU A 151       7.637 -15.547  -8.695  1.00 91.31           C  
ATOM   1146  O   LEU A 151       7.539 -15.320  -5.535  1.00 91.31           O  
ATOM   1147  CG  LEU A 151       8.391 -15.477 -10.016  1.00 91.31           C  
ATOM   1148  CD1 LEU A 151       7.574 -14.711 -11.055  1.00 91.31           C  
ATOM   1149  CD2 LEU A 151       9.758 -14.820  -9.820  1.00 91.31           C  
ATOM   1150  N   VAL A 152       6.625 -17.281  -6.137  1.00 89.25           N  
ATOM   1151  CA  VAL A 152       5.664 -17.312  -5.039  1.00 89.25           C  
ATOM   1152  C   VAL A 152       5.824 -18.609  -4.242  1.00 89.25           C  
ATOM   1153  CB  VAL A 152       4.211 -17.188  -5.551  1.00 89.25           C  
ATOM   1154  O   VAL A 152       6.031 -19.672  -4.820  1.00 89.25           O  
ATOM   1155  CG1 VAL A 152       3.871 -18.312  -6.512  1.00 89.25           C  
ATOM   1156  CG2 VAL A 152       3.232 -17.156  -4.379  1.00 89.25           C  
ATOM   1157  N   ASN A 153       5.891 -18.500  -2.896  1.00 88.25           N  
ATOM   1158  CA  ASN A 153       5.953 -19.641  -2.006  1.00 88.25           C  
ATOM   1159  C   ASN A 153       4.609 -19.922  -1.337  1.00 88.25           C  
ATOM   1160  CB  ASN A 153       7.043 -19.453  -0.948  1.00 88.25           C  
ATOM   1161  O   ASN A 153       3.785 -19.016  -1.207  1.00 88.25           O  
ATOM   1162  CG  ASN A 153       8.438 -19.500  -1.532  1.00 88.25           C  
ATOM   1163  ND2 ASN A 153       9.430 -19.125  -0.730  1.00 88.25           N  
ATOM   1164  OD1 ASN A 153       8.633 -19.859  -2.695  1.00 88.25           O  
ATOM   1165  N   GLN A 154       4.426 -21.172  -1.065  1.00 85.75           N  
ATOM   1166  CA  GLN A 154       3.213 -21.594  -0.374  1.00 85.75           C  
ATOM   1167  C   GLN A 154       3.545 -22.406   0.875  1.00 85.75           C  
ATOM   1168  CB  GLN A 154       2.318 -22.406  -1.309  1.00 85.75           C  
ATOM   1169  O   GLN A 154       4.500 -23.172   0.882  1.00 85.75           O  
ATOM   1170  CG  GLN A 154       1.953 -21.688  -2.598  1.00 85.75           C  
ATOM   1171  CD  GLN A 154       1.048 -22.500  -3.496  1.00 85.75           C  
ATOM   1172  NE2 GLN A 154       0.511 -21.875  -4.535  1.00 85.75           N  
ATOM   1173  OE1 GLN A 154       0.834 -23.703  -3.260  1.00 85.75           O  
ATOM   1174  N   GLN A 155       2.910 -22.078   1.931  1.00 81.50           N  
ATOM   1175  CA  GLN A 155       3.033 -22.844   3.176  1.00 81.50           C  
ATOM   1176  C   GLN A 155       1.662 -23.234   3.717  1.00 81.50           C  
ATOM   1177  CB  GLN A 155       3.795 -22.016   4.223  1.00 81.50           C  
ATOM   1178  O   GLN A 155       0.747 -22.406   3.768  1.00 81.50           O  
ATOM   1179  CG  GLN A 155       4.102 -22.797   5.496  1.00 81.50           C  
ATOM   1180  CD  GLN A 155       4.848 -21.953   6.523  1.00 81.50           C  
ATOM   1181  NE2 GLN A 155       4.652 -22.281   7.801  1.00 81.50           N  
ATOM   1182  OE1 GLN A 155       5.590 -21.047   6.172  1.00 81.50           O  
ATOM   1183  N   THR A 156       1.497 -24.547   3.941  1.00 81.25           N  
ATOM   1184  CA  THR A 156       0.260 -25.062   4.520  1.00 81.25           C  
ATOM   1185  C   THR A 156       0.441 -25.359   6.008  1.00 81.25           C  
ATOM   1186  CB  THR A 156      -0.209 -26.344   3.799  1.00 81.25           C  
ATOM   1187  O   THR A 156       1.352 -26.094   6.395  1.00 81.25           O  
ATOM   1188  CG2 THR A 156      -1.549 -26.812   4.348  1.00 81.25           C  
ATOM   1189  OG1 THR A 156      -0.349 -26.062   2.398  1.00 81.25           O  
ATOM   1190  N   ASN A 157      -0.248 -24.531   6.867  1.00 73.19           N  
ATOM   1191  CA  ASN A 157      -0.272 -24.766   8.305  1.00 73.19           C  
ATOM   1192  C   ASN A 157      -1.696 -24.969   8.820  1.00 73.19           C  
ATOM   1193  CB  ASN A 157       0.409 -23.625   9.055  1.00 73.19           C  
ATOM   1194  O   ASN A 157      -2.568 -24.125   8.570  1.00 73.19           O  
ATOM   1195  CG  ASN A 157       1.890 -23.516   8.742  1.00 73.19           C  
ATOM   1196  ND2 ASN A 157       2.432 -22.312   8.828  1.00 73.19           N  
ATOM   1197  OD1 ASN A 157       2.541 -24.516   8.430  1.00 73.19           O  
ATOM   1198  N   ALA A 158      -1.969 -26.078   9.562  1.00 74.75           N  
ATOM   1199  CA  ALA A 158      -3.230 -26.375  10.234  1.00 74.75           C  
ATOM   1200  C   ALA A 158      -4.402 -26.297   9.258  1.00 74.75           C  
ATOM   1201  CB  ALA A 158      -3.451 -25.422  11.398  1.00 74.75           C  
ATOM   1202  O   ALA A 158      -5.469 -25.781   9.602  1.00 74.75           O  
ATOM   1203  N   GLY A 159      -4.258 -26.719   8.016  1.00 73.44           N  
ATOM   1204  CA  GLY A 159      -5.359 -26.797   7.070  1.00 73.44           C  
ATOM   1205  C   GLY A 159      -5.523 -25.531   6.246  1.00 73.44           C  
ATOM   1206  O   GLY A 159      -6.438 -25.438   5.426  1.00 73.44           O  
ATOM   1207  N   GLN A 160      -4.652 -24.500   6.574  1.00 70.94           N  
ATOM   1208  CA  GLN A 160      -4.699 -23.250   5.816  1.00 70.94           C  
ATOM   1209  C   GLN A 160      -3.439 -23.078   4.977  1.00 70.94           C  
ATOM   1210  CB  GLN A 160      -4.875 -22.062   6.758  1.00 70.94           C  
ATOM   1211  O   GLN A 160      -2.336 -23.391   5.422  1.00 70.94           O  
ATOM   1212  CG  GLN A 160      -6.098 -22.156   7.660  1.00 70.94           C  
ATOM   1213  CD  GLN A 160      -7.398 -22.203   6.883  1.00 70.94           C  
ATOM   1214  NE2 GLN A 160      -7.734 -21.094   6.234  1.00 70.94           N  
ATOM   1215  OE1 GLN A 160      -8.094 -23.219   6.863  1.00 70.94           O  
ATOM   1216  N   THR A 161      -3.621 -22.781   3.619  1.00 74.38           N  
ATOM   1217  CA  THR A 161      -2.500 -22.531   2.717  1.00 74.38           C  
ATOM   1218  C   THR A 161      -2.240 -21.047   2.557  1.00 74.38           C  
ATOM   1219  CB  THR A 161      -2.752 -23.172   1.334  1.00 74.38           C  
ATOM   1220  O   THR A 161      -3.162 -20.281   2.268  1.00 74.38           O  
ATOM   1221  CG2 THR A 161      -1.544 -23.000   0.421  1.00 74.38           C  
ATOM   1222  OG1 THR A 161      -3.020 -24.562   1.494  1.00 74.38           O  
ATOM   1223  N   TYR A 162      -0.938 -20.703   2.867  1.00 77.81           N  
ATOM   1224  CA  TYR A 162      -0.487 -19.312   2.777  1.00 77.81           C  
ATOM   1225  C   TYR A 162       0.427 -19.125   1.574  1.00 77.81           C  
ATOM   1226  CB  TYR A 162       0.241 -18.906   4.059  1.00 77.81           C  
ATOM   1227  O   TYR A 162       1.185 -20.016   1.206  1.00 77.81           O  
ATOM   1228  CG  TYR A 162      -0.514 -19.250   5.320  1.00 77.81           C  
ATOM   1229  CD1 TYR A 162      -1.464 -18.375   5.844  1.00 77.81           C  
ATOM   1230  CD2 TYR A 162      -0.277 -20.438   5.996  1.00 77.81           C  
ATOM   1231  CE1 TYR A 162      -2.160 -18.672   7.008  1.00 77.81           C  
ATOM   1232  CE2 TYR A 162      -0.968 -20.750   7.160  1.00 77.81           C  
ATOM   1233  OH  TYR A 162      -2.592 -20.188   8.812  1.00 77.81           O  
ATOM   1234  CZ  TYR A 162      -1.906 -19.875   7.656  1.00 77.81           C  
ATOM   1235  N   VAL A 163       0.159 -17.859   0.982  1.00 85.00           N  
ATOM   1236  CA  VAL A 163       1.036 -17.531  -0.142  1.00 85.00           C  
ATOM   1237  C   VAL A 163       1.787 -16.234   0.136  1.00 85.00           C  
ATOM   1238  CB  VAL A 163       0.245 -17.422  -1.464  1.00 85.00           C  
ATOM   1239  O   VAL A 163       1.234 -15.312   0.728  1.00 85.00           O  
ATOM   1240  CG1 VAL A 163       1.155 -16.969  -2.600  1.00 85.00           C  
ATOM   1241  CG2 VAL A 163      -0.410 -18.766  -1.811  1.00 85.00           C  
ATOM   1242  N   TYR A 164       3.053 -16.312  -0.181  1.00 89.12           N  
ATOM   1243  CA  TYR A 164       3.826 -15.102   0.018  1.00 89.12           C  
ATOM   1244  C   TYR A 164       4.977 -15.016  -0.979  1.00 89.12           C  
ATOM   1245  CB  TYR A 164       4.367 -15.031   1.448  1.00 89.12           C  
ATOM   1246  O   TYR A 164       5.414 -16.031  -1.520  1.00 89.12           O  
ATOM   1247  CG  TYR A 164       5.348 -16.125   1.777  1.00 89.12           C  
ATOM   1248  CD1 TYR A 164       4.910 -17.375   2.236  1.00 89.12           C  
ATOM   1249  CD2 TYR A 164       6.719 -15.930   1.631  1.00 89.12           C  
ATOM   1250  CE1 TYR A 164       5.809 -18.391   2.543  1.00 89.12           C  
ATOM   1251  CE2 TYR A 164       7.629 -16.938   1.935  1.00 89.12           C  
ATOM   1252  OH  TYR A 164       8.062 -19.156   2.691  1.00 89.12           O  
ATOM   1253  CZ  TYR A 164       7.164 -18.156   2.389  1.00 89.12           C  
ATOM   1254  N   TYR A 165       5.375 -13.711  -1.228  1.00 92.00           N  
ATOM   1255  CA  TYR A 165       6.555 -13.438  -2.039  1.00 92.00           C  
ATOM   1256  C   TYR A 165       7.773 -13.188  -1.162  1.00 92.00           C  
ATOM   1257  CB  TYR A 165       6.312 -12.234  -2.957  1.00 92.00           C  
ATOM   1258  O   TYR A 165       7.754 -12.305  -0.301  1.00 92.00           O  
ATOM   1259  CG  TYR A 165       5.262 -12.477  -4.012  1.00 92.00           C  
ATOM   1260  CD1 TYR A 165       5.617 -12.805  -5.316  1.00 92.00           C  
ATOM   1261  CD2 TYR A 165       3.908 -12.383  -3.703  1.00 92.00           C  
ATOM   1262  CE1 TYR A 165       4.652 -13.031  -6.293  1.00 92.00           C  
ATOM   1263  CE2 TYR A 165       2.934 -12.602  -4.672  1.00 92.00           C  
ATOM   1264  OH  TYR A 165       2.354 -13.141  -6.922  1.00 92.00           O  
ATOM   1265  CZ  TYR A 165       3.314 -12.922  -5.961  1.00 92.00           C  
ATOM   1266  N   PRO A 166       8.781 -14.047  -1.322  1.00 89.50           N  
ATOM   1267  CA  PRO A 166       9.953 -13.977  -0.444  1.00 89.50           C  
ATOM   1268  C   PRO A 166      10.727 -12.672  -0.594  1.00 89.50           C  
ATOM   1269  CB  PRO A 166      10.805 -15.172  -0.895  1.00 89.50           C  
ATOM   1270  O   PRO A 166      11.453 -12.273   0.316  1.00 89.50           O  
ATOM   1271  CG  PRO A 166      10.328 -15.477  -2.277  1.00 89.50           C  
ATOM   1272  CD  PRO A 166       8.883 -15.070  -2.389  1.00 89.50           C  
ATOM   1273  N   ASN A 167      10.570 -12.094  -1.702  1.00 90.56           N  
ATOM   1274  CA  ASN A 167      11.273 -10.852  -2.010  1.00 90.56           C  
ATOM   1275  C   ASN A 167      10.430  -9.930  -2.877  1.00 90.56           C  
ATOM   1276  CB  ASN A 167      12.609 -11.148  -2.699  1.00 90.56           C  
ATOM   1277  O   ASN A 167       9.672 -10.391  -3.732  1.00 90.56           O  
ATOM   1278  CG  ASN A 167      13.320  -9.891  -3.162  1.00 90.56           C  
ATOM   1279  ND2 ASN A 167      14.594 -10.023  -3.512  1.00 90.56           N  
ATOM   1280  OD1 ASN A 167      12.727  -8.812  -3.205  1.00 90.56           O  
ATOM   1281  N   PRO A 168      10.492  -8.531  -2.631  1.00 93.94           N  
ATOM   1282  CA  PRO A 168       9.680  -7.582  -3.393  1.00 93.94           C  
ATOM   1283  C   PRO A 168       9.953  -7.637  -4.895  1.00 93.94           C  
ATOM   1284  CB  PRO A 168      10.086  -6.223  -2.812  1.00 93.94           C  
ATOM   1285  O   PRO A 168       9.055  -7.391  -5.699  1.00 93.94           O  
ATOM   1286  CG  PRO A 168      11.398  -6.477  -2.135  1.00 93.94           C  
ATOM   1287  CD  PRO A 168      11.414  -7.898  -1.647  1.00 93.94           C  
ATOM   1288  N   TYR A 169      11.172  -7.965  -5.262  1.00 95.44           N  
ATOM   1289  CA  TYR A 169      11.523  -8.008  -6.680  1.00 95.44           C  
ATOM   1290  C   TYR A 169      10.922  -9.234  -7.348  1.00 95.44           C  
ATOM   1291  CB  TYR A 169      13.039  -8.000  -6.859  1.00 95.44           C  
ATOM   1292  O   TYR A 169      10.664  -9.227  -8.555  1.00 95.44           O  
ATOM   1293  CG  TYR A 169      13.703  -6.715  -6.426  1.00 95.44           C  
ATOM   1294  CD1 TYR A 169      13.289  -5.488  -6.941  1.00 95.44           C  
ATOM   1295  CD2 TYR A 169      14.734  -6.723  -5.496  1.00 95.44           C  
ATOM   1296  CE1 TYR A 169      13.898  -4.301  -6.543  1.00 95.44           C  
ATOM   1297  CE2 TYR A 169      15.352  -5.543  -5.090  1.00 95.44           C  
ATOM   1298  OH  TYR A 169      15.531  -3.166  -5.223  1.00 95.44           O  
ATOM   1299  CZ  TYR A 169      14.922  -4.340  -5.621  1.00 95.44           C  
ATOM   1300  N   TYR A 170      10.734 -10.352  -6.613  1.00 95.12           N  
ATOM   1301  CA  TYR A 170       9.969 -11.469  -7.148  1.00 95.12           C  
ATOM   1302  C   TYR A 170       8.523 -11.055  -7.434  1.00 95.12           C  
ATOM   1303  CB  TYR A 170       9.984 -12.648  -6.176  1.00 95.12           C  
ATOM   1304  O   TYR A 170       7.941 -11.469  -8.438  1.00 95.12           O  
ATOM   1305  CG  TYR A 170      11.273 -13.430  -6.191  1.00 95.12           C  
ATOM   1306  CD1 TYR A 170      12.336 -13.047  -7.016  1.00 95.12           C  
ATOM   1307  CD2 TYR A 170      11.438 -14.555  -5.391  1.00 95.12           C  
ATOM   1308  CE1 TYR A 170      13.523 -13.766  -7.035  1.00 95.12           C  
ATOM   1309  CE2 TYR A 170      12.625 -15.281  -5.406  1.00 95.12           C  
ATOM   1310  OH  TYR A 170      14.836 -15.594  -6.250  1.00 95.12           O  
ATOM   1311  CZ  TYR A 170      13.664 -14.875  -6.230  1.00 95.12           C  
ATOM   1312  N   ALA A 171       8.016 -10.266  -6.492  1.00 95.62           N  
ATOM   1313  CA  ALA A 171       6.672  -9.727  -6.707  1.00 95.62           C  
ATOM   1314  C   ALA A 171       6.617  -8.875  -7.969  1.00 95.62           C  
ATOM   1315  CB  ALA A 171       6.223  -8.922  -5.496  1.00 95.62           C  
ATOM   1316  O   ALA A 171       5.648  -8.930  -8.727  1.00 95.62           O  
ATOM   1317  N   LEU A 172       7.660  -8.094  -8.195  1.00 96.88           N  
ATOM   1318  CA  LEU A 172       7.738  -7.242  -9.375  1.00 96.88           C  
ATOM   1319  C   LEU A 172       7.758  -8.078 -10.648  1.00 96.88           C  
ATOM   1320  CB  LEU A 172       8.984  -6.355  -9.312  1.00 96.88           C  
ATOM   1321  O   LEU A 172       7.070  -7.758 -11.617  1.00 96.88           O  
ATOM   1322  CG  LEU A 172       9.016  -5.168 -10.281  1.00 96.88           C  
ATOM   1323  CD1 LEU A 172       7.824  -4.250 -10.031  1.00 96.88           C  
ATOM   1324  CD2 LEU A 172      10.328  -4.402 -10.141  1.00 96.88           C  
ATOM   1325  N   LEU A 173       8.531  -9.141 -10.664  1.00 96.56           N  
ATOM   1326  CA  LEU A 173       8.578 -10.031 -11.812  1.00 96.56           C  
ATOM   1327  C   LEU A 173       7.223 -10.688 -12.039  1.00 96.56           C  
ATOM   1328  CB  LEU A 173       9.656 -11.109 -11.609  1.00 96.56           C  
ATOM   1329  O   LEU A 173       6.781 -10.828 -13.188  1.00 96.56           O  
ATOM   1330  CG  LEU A 173      11.109 -10.625 -11.633  1.00 96.56           C  
ATOM   1331  CD1 LEU A 173      12.047 -11.766 -11.250  1.00 96.56           C  
ATOM   1332  CD2 LEU A 173      11.469 -10.055 -13.000  1.00 96.56           C  
ATOM   1333  N   ALA A 174       6.609 -11.070 -10.953  1.00 95.75           N  
ATOM   1334  CA  ALA A 174       5.281 -11.664 -11.047  1.00 95.75           C  
ATOM   1335  C   ALA A 174       4.277 -10.672 -11.633  1.00 95.75           C  
ATOM   1336  CB  ALA A 174       4.816 -12.141  -9.680  1.00 95.75           C  
ATOM   1337  O   ALA A 174       3.449 -11.039 -12.469  1.00 95.75           O  
ATOM   1338  N   LEU A 175       4.383  -9.469 -11.156  1.00 96.62           N  
ATOM   1339  CA  LEU A 175       3.492  -8.430 -11.656  1.00 96.62           C  
ATOM   1340  C   LEU A 175       3.686  -8.227 -13.156  1.00 96.62           C  
ATOM   1341  CB  LEU A 175       3.734  -7.113 -10.914  1.00 96.62           C  
ATOM   1342  O   LEU A 175       2.711  -8.109 -13.898  1.00 96.62           O  
ATOM   1343  CG  LEU A 175       2.854  -5.934 -11.328  1.00 96.62           C  
ATOM   1344  CD1 LEU A 175       1.396  -6.207 -10.969  1.00 96.62           C  
ATOM   1345  CD2 LEU A 175       3.340  -4.648 -10.664  1.00 96.62           C  
ATOM   1346  N   ASN A 176       4.977  -8.133 -13.602  1.00 95.94           N  
ATOM   1347  CA  ASN A 176       5.285  -7.980 -15.023  1.00 95.94           C  
ATOM   1348  C   ASN A 176       4.609  -9.062 -15.859  1.00 95.94           C  
ATOM   1349  CB  ASN A 176       6.797  -7.996 -15.250  1.00 95.94           C  
ATOM   1350  O   ASN A 176       3.990  -8.766 -16.875  1.00 95.94           O  
ATOM   1351  CG  ASN A 176       7.172  -7.785 -16.703  1.00 95.94           C  
ATOM   1352  ND2 ASN A 176       8.039  -8.641 -17.219  1.00 95.94           N  
ATOM   1353  OD1 ASN A 176       6.680  -6.859 -17.359  1.00 95.94           O  
ATOM   1354  N   TYR A 177       4.695 -10.266 -15.391  1.00 94.56           N  
ATOM   1355  CA  TYR A 177       4.082 -11.383 -16.094  1.00 94.56           C  
ATOM   1356  C   TYR A 177       2.561 -11.281 -16.062  1.00 94.56           C  
ATOM   1357  CB  TYR A 177       4.527 -12.719 -15.484  1.00 94.56           C  
ATOM   1358  O   TYR A 177       1.900 -11.469 -17.094  1.00 94.56           O  
ATOM   1359  CG  TYR A 177       3.887 -13.922 -16.125  1.00 94.56           C  
ATOM   1360  CD1 TYR A 177       2.805 -14.562 -15.523  1.00 94.56           C  
ATOM   1361  CD2 TYR A 177       4.363 -14.430 -17.328  1.00 94.56           C  
ATOM   1362  CE1 TYR A 177       2.213 -15.680 -16.109  1.00 94.56           C  
ATOM   1363  CE2 TYR A 177       3.779 -15.547 -17.922  1.00 94.56           C  
ATOM   1364  OH  TYR A 177       2.123 -17.266 -17.891  1.00 94.56           O  
ATOM   1365  CZ  TYR A 177       2.705 -16.156 -17.312  1.00 94.56           C  
ATOM   1366  N   THR A 178       2.049 -11.000 -14.922  1.00 94.00           N  
ATOM   1367  CA  THR A 178       0.603 -10.922 -14.750  1.00 94.00           C  
ATOM   1368  C   THR A 178       0.007  -9.836 -15.648  1.00 94.00           C  
ATOM   1369  CB  THR A 178       0.230 -10.633 -13.289  1.00 94.00           C  
ATOM   1370  O   THR A 178      -1.021 -10.055 -16.297  1.00 94.00           O  
ATOM   1371  CG2 THR A 178      -1.282 -10.547 -13.109  1.00 94.00           C  
ATOM   1372  OG1 THR A 178       0.738 -11.688 -12.453  1.00 94.00           O  
ATOM   1373  N   LEU A 179       0.633  -8.734 -15.711  1.00 94.19           N  
ATOM   1374  CA  LEU A 179       0.146  -7.633 -16.531  1.00 94.19           C  
ATOM   1375  C   LEU A 179       0.179  -8.008 -18.016  1.00 94.19           C  
ATOM   1376  CB  LEU A 179       0.981  -6.375 -16.297  1.00 94.19           C  
ATOM   1377  O   LEU A 179      -0.740  -7.668 -18.766  1.00 94.19           O  
ATOM   1378  CG  LEU A 179       0.835  -5.715 -14.922  1.00 94.19           C  
ATOM   1379  CD1 LEU A 179       1.796  -4.535 -14.797  1.00 94.19           C  
ATOM   1380  CD2 LEU A 179      -0.604  -5.266 -14.695  1.00 94.19           C  
ATOM   1381  N   SER A 180       1.164  -8.727 -18.406  1.00 91.25           N  
ATOM   1382  CA  SER A 180       1.360  -9.055 -19.812  1.00 91.25           C  
ATOM   1383  C   SER A 180       0.509 -10.258 -20.234  1.00 91.25           C  
ATOM   1384  CB  SER A 180       2.834  -9.352 -20.109  1.00 91.25           C  
ATOM   1385  O   SER A 180      -0.122 -10.242 -21.297  1.00 91.25           O  
ATOM   1386  OG  SER A 180       3.254 -10.523 -19.438  1.00 91.25           O  
ATOM   1387  N   LYS A 181       0.434 -11.227 -19.359  1.00 89.06           N  
ATOM   1388  CA  LYS A 181      -0.094 -12.508 -19.828  1.00 89.06           C  
ATOM   1389  C   LYS A 181      -1.446 -12.805 -19.188  1.00 89.06           C  
ATOM   1390  CB  LYS A 181       0.893 -13.641 -19.516  1.00 89.06           C  
ATOM   1391  O   LYS A 181      -2.314 -13.414 -19.812  1.00 89.06           O  
ATOM   1392  CG  LYS A 181       2.238 -13.492 -20.203  1.00 89.06           C  
ATOM   1393  CD  LYS A 181       2.102 -13.609 -21.719  1.00 89.06           C  
ATOM   1394  CE  LYS A 181       3.457 -13.547 -22.406  1.00 89.06           C  
ATOM   1395  NZ  LYS A 181       3.320 -13.523 -23.906  1.00 89.06           N  
ATOM   1396  N   ILE A 182      -1.630 -12.352 -18.000  1.00 84.62           N  
ATOM   1397  CA  ILE A 182      -2.861 -12.711 -17.297  1.00 84.62           C  
ATOM   1398  C   ILE A 182      -3.902 -11.609 -17.500  1.00 84.62           C  
ATOM   1399  CB  ILE A 182      -2.611 -12.945 -15.797  1.00 84.62           C  
ATOM   1400  O   ILE A 182      -4.988 -11.867 -18.016  1.00 84.62           O  
ATOM   1401  CG1 ILE A 182      -1.633 -14.109 -15.586  1.00 84.62           C  
ATOM   1402  CG2 ILE A 182      -3.932 -13.203 -15.062  1.00 84.62           C  
ATOM   1403  CD1 ILE A 182      -1.311 -14.391 -14.125  1.00 84.62           C  
ATOM   1404  N   ASP A 183      -3.463 -10.414 -17.203  1.00 87.00           N  
ATOM   1405  CA  ASP A 183      -4.410  -9.312 -17.312  1.00 87.00           C  
ATOM   1406  C   ASP A 183      -4.422  -8.727 -18.719  1.00 87.00           C  
ATOM   1407  CB  ASP A 183      -4.074  -8.219 -16.297  1.00 87.00           C  
ATOM   1408  O   ASP A 183      -5.371  -8.039 -19.109  1.00 87.00           O  
ATOM   1409  CG  ASP A 183      -4.328  -8.641 -14.859  1.00 87.00           C  
ATOM   1410  OD1 ASP A 183      -5.125  -9.578 -14.633  1.00 87.00           O  
ATOM   1411  OD2 ASP A 183      -3.727  -8.039 -13.945  1.00 87.00           O  
ATOM   1412  N   LYS A 184      -3.330  -9.070 -19.469  1.00 88.31           N  
ATOM   1413  CA  LYS A 184      -3.172  -8.633 -20.859  1.00 88.31           C  
ATOM   1414  C   LYS A 184      -3.385  -7.125 -20.984  1.00 88.31           C  
ATOM   1415  CB  LYS A 184      -4.145  -9.375 -21.766  1.00 88.31           C  
ATOM   1416  O   LYS A 184      -4.098  -6.668 -21.875  1.00 88.31           O  
ATOM   1417  CG  LYS A 184      -3.938 -10.883 -21.797  1.00 88.31           C  
ATOM   1418  CD  LYS A 184      -4.895 -11.562 -22.766  1.00 88.31           C  
ATOM   1419  CE  LYS A 184      -4.762 -13.078 -22.719  1.00 88.31           C  
ATOM   1420  NZ  LYS A 184      -5.688 -13.750 -23.672  1.00 88.31           N  
ATOM   1421  N   VAL A 185      -2.801  -6.383 -20.094  1.00 86.81           N  
ATOM   1422  CA  VAL A 185      -2.879  -4.926 -20.109  1.00 86.81           C  
ATOM   1423  C   VAL A 185      -1.960  -4.383 -21.203  1.00 86.81           C  
ATOM   1424  CB  VAL A 185      -2.506  -4.312 -18.750  1.00 86.81           C  
ATOM   1425  O   VAL A 185      -0.771  -4.703 -21.250  1.00 86.81           O  
ATOM   1426  CG1 VAL A 185      -2.592  -2.787 -18.797  1.00 86.81           C  
ATOM   1427  CG2 VAL A 185      -3.412  -4.863 -17.656  1.00 86.81           C  
ATOM   1428  N   SER A 186      -2.561  -3.582 -22.203  1.00 86.25           N  
ATOM   1429  CA  SER A 186      -1.813  -2.932 -23.281  1.00 86.25           C  
ATOM   1430  C   SER A 186      -2.266  -1.488 -23.469  1.00 86.25           C  
ATOM   1431  CB  SER A 186      -1.974  -3.705 -24.594  1.00 86.25           C  
ATOM   1432  O   SER A 186      -3.439  -1.232 -23.750  1.00 86.25           O  
ATOM   1433  OG  SER A 186      -1.177  -3.133 -25.609  1.00 86.25           O  
ATOM   1434  N   PRO A 187      -1.202  -0.573 -23.375  1.00 84.62           N  
ATOM   1435  CA  PRO A 187       0.196  -0.784 -23.000  1.00 84.62           C  
ATOM   1436  C   PRO A 187       0.367  -1.036 -21.500  1.00 84.62           C  
ATOM   1437  CB  PRO A 187       0.876   0.523 -23.422  1.00 84.62           C  
ATOM   1438  O   PRO A 187      -0.396  -0.505 -20.688  1.00 84.62           O  
ATOM   1439  CG  PRO A 187      -0.201   1.557 -23.328  1.00 84.62           C  
ATOM   1440  CD  PRO A 187      -1.518   0.899 -23.625  1.00 84.62           C  
ATOM   1441  N   SER A 188       1.317  -2.037 -21.250  1.00 90.06           N  
ATOM   1442  CA  SER A 188       1.617  -2.363 -19.859  1.00 90.06           C  
ATOM   1443  C   SER A 188       2.445  -1.266 -19.203  1.00 90.06           C  
ATOM   1444  CB  SER A 188       2.359  -3.697 -19.781  1.00 90.06           C  
ATOM   1445  O   SER A 188       3.354  -0.709 -19.828  1.00 90.06           O  
ATOM   1446  OG  SER A 188       2.711  -3.988 -18.438  1.00 90.06           O  
ATOM   1447  N   PRO A 189       2.055  -0.866 -17.969  1.00 94.62           N  
ATOM   1448  CA  PRO A 189       2.816   0.170 -17.266  1.00 94.62           C  
ATOM   1449  C   PRO A 189       4.191  -0.313 -16.812  1.00 94.62           C  
ATOM   1450  CB  PRO A 189       1.929   0.502 -16.062  1.00 94.62           C  
ATOM   1451  O   PRO A 189       5.023   0.492 -16.391  1.00 94.62           O  
ATOM   1452  CG  PRO A 189       1.159  -0.751 -15.797  1.00 94.62           C  
ATOM   1453  CD  PRO A 189       0.865  -1.417 -17.109  1.00 94.62           C  
ATOM   1454  N   LEU A 190       4.453  -1.567 -16.922  1.00 96.38           N  
ATOM   1455  CA  LEU A 190       5.699  -2.152 -16.453  1.00 96.38           C  
ATOM   1456  C   LEU A 190       6.238  -3.178 -17.438  1.00 96.38           C  
ATOM   1457  CB  LEU A 190       5.492  -2.807 -15.078  1.00 96.38           C  
ATOM   1458  O   LEU A 190       5.500  -4.051 -17.891  1.00 96.38           O  
ATOM   1459  CG  LEU A 190       6.680  -3.580 -14.508  1.00 96.38           C  
ATOM   1460  CD1 LEU A 190       7.812  -2.623 -14.148  1.00 96.38           C  
ATOM   1461  CD2 LEU A 190       6.254  -4.395 -13.289  1.00 96.38           C  
ATOM   1462  N   TYR A 191       7.469  -3.021 -17.719  1.00 95.19           N  
ATOM   1463  CA  TYR A 191       8.195  -3.967 -18.547  1.00 95.19           C  
ATOM   1464  C   TYR A 191       9.562  -4.289 -17.953  1.00 95.19           C  
ATOM   1465  CB  TYR A 191       8.375  -3.410 -19.969  1.00 95.19           C  
ATOM   1466  O   TYR A 191      10.344  -3.383 -17.656  1.00 95.19           O  
ATOM   1467  CG  TYR A 191       9.094  -4.352 -20.906  1.00 95.19           C  
ATOM   1468  CD1 TYR A 191      10.430  -4.137 -21.250  1.00 95.19           C  
ATOM   1469  CD2 TYR A 191       8.445  -5.449 -21.453  1.00 95.19           C  
ATOM   1470  CE1 TYR A 191      11.094  -5.000 -22.109  1.00 95.19           C  
ATOM   1471  CE2 TYR A 191       9.102  -6.316 -22.328  1.00 95.19           C  
ATOM   1472  OH  TYR A 191      11.086  -6.941 -23.500  1.00 95.19           O  
ATOM   1473  CZ  TYR A 191      10.430  -6.086 -22.641  1.00 95.19           C  
ATOM   1474  N   ILE A 192       9.789  -5.625 -17.844  1.00 95.81           N  
ATOM   1475  CA  ILE A 192      11.055  -6.047 -17.250  1.00 95.81           C  
ATOM   1476  C   ILE A 192      11.781  -6.992 -18.203  1.00 95.81           C  
ATOM   1477  CB  ILE A 192      10.836  -6.730 -15.875  1.00 95.81           C  
ATOM   1478  O   ILE A 192      11.172  -7.918 -18.750  1.00 95.81           O  
ATOM   1479  CG1 ILE A 192      10.156  -5.762 -14.898  1.00 95.81           C  
ATOM   1480  CG2 ILE A 192      12.164  -7.238 -15.312  1.00 95.81           C  
ATOM   1481  CD1 ILE A 192       9.828  -6.375 -13.547  1.00 95.81           C  
ATOM   1482  N   THR A 193      13.070  -6.766 -18.344  1.00 94.44           N  
ATOM   1483  CA  THR A 193      13.875  -7.582 -19.250  1.00 94.44           C  
ATOM   1484  C   THR A 193      15.297  -7.730 -18.719  1.00 94.44           C  
ATOM   1485  CB  THR A 193      13.914  -6.977 -20.656  1.00 94.44           C  
ATOM   1486  O   THR A 193      15.727  -6.969 -17.844  1.00 94.44           O  
ATOM   1487  CG2 THR A 193      14.602  -5.613 -20.656  1.00 94.44           C  
ATOM   1488  OG1 THR A 193      14.625  -7.859 -21.531  1.00 94.44           O  
ATOM   1489  N   THR A 194      15.930  -8.727 -19.234  1.00 93.81           N  
ATOM   1490  CA  THR A 194      17.328  -8.930 -18.891  1.00 93.81           C  
ATOM   1491  C   THR A 194      18.234  -8.414 -20.000  1.00 93.81           C  
ATOM   1492  CB  THR A 194      17.641 -10.422 -18.641  1.00 93.81           C  
ATOM   1493  O   THR A 194      19.469  -8.516 -19.906  1.00 93.81           O  
ATOM   1494  CG2 THR A 194      16.844 -10.945 -17.453  1.00 93.81           C  
ATOM   1495  OG1 THR A 194      17.297 -11.180 -19.797  1.00 93.81           O  
ATOM   1496  N   THR A 195      17.625  -7.863 -21.047  1.00 92.06           N  
ATOM   1497  CA  THR A 195      18.359  -7.254 -22.156  1.00 92.06           C  
ATOM   1498  C   THR A 195      18.797  -5.836 -21.797  1.00 92.06           C  
ATOM   1499  CB  THR A 195      17.516  -7.234 -23.438  1.00 92.06           C  
ATOM   1500  O   THR A 195      18.047  -5.098 -21.141  1.00 92.06           O  
ATOM   1501  CG2 THR A 195      18.328  -6.766 -24.625  1.00 92.06           C  
ATOM   1502  OG1 THR A 195      17.016  -8.555 -23.703  1.00 92.06           O  
ATOM   1503  N   THR A 196      20.016  -5.582 -22.125  1.00 92.88           N  
ATOM   1504  CA  THR A 196      20.516  -4.242 -21.828  1.00 92.88           C  
ATOM   1505  C   THR A 196      19.547  -3.178 -22.344  1.00 92.88           C  
ATOM   1506  CB  THR A 196      21.906  -4.016 -22.469  1.00 92.88           C  
ATOM   1507  O   THR A 196      18.844  -3.395 -23.312  1.00 92.88           O  
ATOM   1508  CG2 THR A 196      22.922  -5.016 -21.922  1.00 92.88           C  
ATOM   1509  OG1 THR A 196      21.812  -4.172 -23.891  1.00 92.88           O  
ATOM   1510  N   PRO A 197      19.500  -2.080 -21.672  1.00 91.12           N  
ATOM   1511  CA  PRO A 197      18.562  -1.015 -22.031  1.00 91.12           C  
ATOM   1512  C   PRO A 197      18.719  -0.525 -23.469  1.00 91.12           C  
ATOM   1513  CB  PRO A 197      18.891   0.096 -21.031  1.00 91.12           C  
ATOM   1514  O   PRO A 197      17.734  -0.253 -24.141  1.00 91.12           O  
ATOM   1515  CG  PRO A 197      19.484  -0.614 -19.844  1.00 91.12           C  
ATOM   1516  CD  PRO A 197      20.219  -1.823 -20.344  1.00 91.12           C  
ATOM   1517  N   SER A 198      19.953  -0.387 -23.938  1.00 92.88           N  
ATOM   1518  CA  SER A 198      20.188   0.069 -25.297  1.00 92.88           C  
ATOM   1519  C   SER A 198      19.578  -0.880 -26.312  1.00 92.88           C  
ATOM   1520  CB  SER A 198      21.703   0.199 -25.562  1.00 92.88           C  
ATOM   1521  O   SER A 198      18.953  -0.439 -27.281  1.00 92.88           O  
ATOM   1522  OG  SER A 198      22.359  -1.022 -25.281  1.00 92.88           O  
ATOM   1523  N   SER A 199      19.719  -2.158 -26.078  1.00 92.88           N  
ATOM   1524  CA  SER A 199      19.141  -3.180 -26.953  1.00 92.88           C  
ATOM   1525  C   SER A 199      17.625  -3.217 -26.844  1.00 92.88           C  
ATOM   1526  CB  SER A 199      19.719  -4.555 -26.609  1.00 92.88           C  
ATOM   1527  O   SER A 199      16.938  -3.338 -27.859  1.00 92.88           O  
ATOM   1528  OG  SER A 199      21.125  -4.574 -26.812  1.00 92.88           O  
ATOM   1529  N   ALA A 200      17.156  -3.139 -25.609  1.00 90.75           N  
ATOM   1530  CA  ALA A 200      15.711  -3.164 -25.391  1.00 90.75           C  
ATOM   1531  C   ALA A 200      15.023  -1.990 -26.078  1.00 90.75           C  
ATOM   1532  CB  ALA A 200      15.406  -3.148 -23.891  1.00 90.75           C  
ATOM   1533  O   ALA A 200      13.977  -2.158 -26.703  1.00 90.75           O  
ATOM   1534  N   THR A 201      15.562  -0.800 -26.016  1.00 90.75           N  
ATOM   1535  CA  THR A 201      14.992   0.408 -26.594  1.00 90.75           C  
ATOM   1536  C   THR A 201      15.094   0.374 -28.125  1.00 90.75           C  
ATOM   1537  CB  THR A 201      15.688   1.672 -26.062  1.00 90.75           C  
ATOM   1538  O   THR A 201      14.328   1.047 -28.812  1.00 90.75           O  
ATOM   1539  CG2 THR A 201      15.438   1.851 -24.578  1.00 90.75           C  
ATOM   1540  OG1 THR A 201      17.094   1.562 -26.297  1.00 90.75           O  
ATOM   1541  N   GLN A 202      16.109  -0.382 -28.609  1.00 92.19           N  
ATOM   1542  CA  GLN A 202      16.203  -0.580 -30.047  1.00 92.19           C  
ATOM   1543  C   GLN A 202      15.047  -1.450 -30.547  1.00 92.19           C  
ATOM   1544  CB  GLN A 202      17.531  -1.210 -30.438  1.00 92.19           C  
ATOM   1545  O   GLN A 202      14.492  -1.199 -31.625  1.00 92.19           O  
ATOM   1546  CG  GLN A 202      18.719  -0.245 -30.359  1.00 92.19           C  
ATOM   1547  CD  GLN A 202      20.016  -0.866 -30.844  1.00 92.19           C  
ATOM   1548  NE2 GLN A 202      20.984  -0.025 -31.172  1.00 92.19           N  
ATOM   1549  OE1 GLN A 202      20.141  -2.094 -30.906  1.00 92.19           O  
ATOM   1550  N   ILE A 203      14.719  -2.436 -29.766  1.00 89.81           N  
ATOM   1551  CA  ILE A 203      13.641  -3.352 -30.109  1.00 89.81           C  
ATOM   1552  C   ILE A 203      12.297  -2.682 -29.859  1.00 89.81           C  
ATOM   1553  CB  ILE A 203      13.742  -4.672 -29.312  1.00 89.81           C  
ATOM   1554  O   ILE A 203      11.398  -2.742 -30.703  1.00 89.81           O  
ATOM   1555  CG1 ILE A 203      15.055  -5.398 -29.656  1.00 89.81           C  
ATOM   1556  CG2 ILE A 203      12.531  -5.566 -29.609  1.00 89.81           C  
ATOM   1557  CD1 ILE A 203      15.305  -6.641 -28.812  1.00 89.81           C  
ATOM   1558  N   TYR A 204      12.250  -2.018 -28.719  1.00 89.62           N  
ATOM   1559  CA  TYR A 204      11.047  -1.285 -28.328  1.00 89.62           C  
ATOM   1560  C   TYR A 204      11.375   0.173 -28.031  1.00 89.62           C  
ATOM   1561  CB  TYR A 204      10.391  -1.937 -27.109  1.00 89.62           C  
ATOM   1562  O   TYR A 204      11.719   0.517 -26.891  1.00 89.62           O  
ATOM   1563  CG  TYR A 204      10.031  -3.389 -27.312  1.00 89.62           C  
ATOM   1564  CD1 TYR A 204       8.984  -3.758 -28.156  1.00 89.62           C  
ATOM   1565  CD2 TYR A 204      10.750  -4.395 -26.672  1.00 89.62           C  
ATOM   1566  CE1 TYR A 204       8.648  -5.094 -28.344  1.00 89.62           C  
ATOM   1567  CE2 TYR A 204      10.422  -5.734 -26.859  1.00 89.62           C  
ATOM   1568  OH  TYR A 204       9.047  -7.398 -27.891  1.00 89.62           O  
ATOM   1569  CZ  TYR A 204       9.375  -6.074 -27.703  1.00 89.62           C  
ATOM   1570  N   PRO A 205      11.188   1.043 -29.047  1.00 90.31           N  
ATOM   1571  CA  PRO A 205      11.609   2.441 -28.906  1.00 90.31           C  
ATOM   1572  C   PRO A 205      10.797   3.203 -27.859  1.00 90.31           C  
ATOM   1573  CB  PRO A 205      11.367   3.014 -30.312  1.00 90.31           C  
ATOM   1574  O   PRO A 205      11.289   4.180 -27.281  1.00 90.31           O  
ATOM   1575  CG  PRO A 205      11.523   1.848 -31.234  1.00 90.31           C  
ATOM   1576  CD  PRO A 205      11.008   0.620 -30.531  1.00 90.31           C  
ATOM   1577  N   PHE A 206       9.578   2.771 -27.672  1.00 87.88           N  
ATOM   1578  CA  PHE A 206       8.719   3.484 -26.734  1.00 87.88           C  
ATOM   1579  C   PHE A 206       9.266   3.367 -25.312  1.00 87.88           C  
ATOM   1580  CB  PHE A 206       7.289   2.945 -26.797  1.00 87.88           C  
ATOM   1581  O   PHE A 206       8.891   4.145 -24.438  1.00 87.88           O  
ATOM   1582  CG  PHE A 206       7.184   1.471 -26.516  1.00 87.88           C  
ATOM   1583  CD1 PHE A 206       7.215   0.547 -27.547  1.00 87.88           C  
ATOM   1584  CD2 PHE A 206       7.051   1.009 -25.203  1.00 87.88           C  
ATOM   1585  CE1 PHE A 206       7.117  -0.818 -27.281  1.00 87.88           C  
ATOM   1586  CE2 PHE A 206       6.949  -0.354 -24.938  1.00 87.88           C  
ATOM   1587  CZ  PHE A 206       6.980  -1.266 -25.984  1.00 87.88           C  
ATOM   1588  N   LEU A 207      10.188   2.465 -24.969  1.00 91.56           N  
ATOM   1589  CA  LEU A 207      10.766   2.279 -23.641  1.00 91.56           C  
ATOM   1590  C   LEU A 207      11.719   3.420 -23.297  1.00 91.56           C  
ATOM   1591  CB  LEU A 207      11.508   0.940 -23.562  1.00 91.56           C  
ATOM   1592  O   LEU A 207      12.062   3.615 -22.125  1.00 91.56           O  
ATOM   1593  CG  LEU A 207      10.641  -0.318 -23.672  1.00 91.56           C  
ATOM   1594  CD1 LEU A 207      11.516  -1.567 -23.609  1.00 91.56           C  
ATOM   1595  CD2 LEU A 207       9.578  -0.340 -22.594  1.00 91.56           C  
ATOM   1596  N   ALA A 208      12.133   4.184 -24.250  1.00 89.62           N  
ATOM   1597  CA  ALA A 208      13.125   5.238 -24.078  1.00 89.62           C  
ATOM   1598  C   ALA A 208      12.602   6.348 -23.172  1.00 89.62           C  
ATOM   1599  CB  ALA A 208      13.539   5.812 -25.438  1.00 89.62           C  
ATOM   1600  O   ALA A 208      13.375   7.062 -22.531  1.00 89.62           O  
ATOM   1601  N   HIS A 209      11.305   6.453 -23.078  1.00 91.31           N  
ATOM   1602  CA  HIS A 209      10.727   7.531 -22.297  1.00 91.31           C  
ATOM   1603  C   HIS A 209      10.328   7.043 -20.906  1.00 91.31           C  
ATOM   1604  CB  HIS A 209       9.516   8.125 -23.000  1.00 91.31           C  
ATOM   1605  O   HIS A 209       9.836   7.824 -20.078  1.00 91.31           O  
ATOM   1606  CG  HIS A 209       9.828   8.719 -24.344  1.00 91.31           C  
ATOM   1607  CD2 HIS A 209      10.195   9.977 -24.703  1.00 91.31           C  
ATOM   1608  ND1 HIS A 209       9.789   7.984 -25.500  1.00 91.31           N  
ATOM   1609  CE1 HIS A 209      10.117   8.766 -26.516  1.00 91.31           C  
ATOM   1610  NE2 HIS A 209      10.367   9.977 -26.062  1.00 91.31           N  
ATOM   1611  N   ASP A 210      10.617   5.816 -20.641  1.00 94.44           N  
ATOM   1612  CA  ASP A 210      10.195   5.227 -19.375  1.00 94.44           C  
ATOM   1613  C   ASP A 210      11.219   5.512 -18.266  1.00 94.44           C  
ATOM   1614  CB  ASP A 210      10.000   3.717 -19.516  1.00 94.44           C  
ATOM   1615  O   ASP A 210      12.383   5.797 -18.562  1.00 94.44           O  
ATOM   1616  CG  ASP A 210       8.773   3.359 -20.344  1.00 94.44           C  
ATOM   1617  OD1 ASP A 210       8.102   4.273 -20.859  1.00 94.44           O  
ATOM   1618  OD2 ASP A 210       8.484   2.150 -20.484  1.00 94.44           O  
ATOM   1619  N   ASN A 211      10.680   5.582 -17.062  1.00 95.56           N  
ATOM   1620  CA  ASN A 211      11.570   5.559 -15.906  1.00 95.56           C  
ATOM   1621  C   ASN A 211      12.148   4.168 -15.672  1.00 95.56           C  
ATOM   1622  CB  ASN A 211      10.844   6.055 -14.656  1.00 95.56           C  
ATOM   1623  O   ASN A 211      11.398   3.205 -15.484  1.00 95.56           O  
ATOM   1624  CG  ASN A 211      11.797   6.414 -13.531  1.00 95.56           C  
ATOM   1625  ND2 ASN A 211      11.258   6.562 -12.320  1.00 95.56           N  
ATOM   1626  OD1 ASN A 211      13.000   6.559 -13.742  1.00 95.56           O  
ATOM   1627  N   MET A 212      13.430   4.098 -15.664  1.00 94.69           N  
ATOM   1628  CA  MET A 212      14.070   2.789 -15.641  1.00 94.69           C  
ATOM   1629  C   MET A 212      14.938   2.631 -14.391  1.00 94.69           C  
ATOM   1630  CB  MET A 212      14.930   2.588 -16.891  1.00 94.69           C  
ATOM   1631  O   MET A 212      15.617   3.570 -13.977  1.00 94.69           O  
ATOM   1632  CG  MET A 212      15.656   1.254 -16.922  1.00 94.69           C  
ATOM   1633  SD  MET A 212      17.469   1.447 -17.141  1.00 94.69           S  
ATOM   1634  CE  MET A 212      17.516   2.326 -18.719  1.00 94.69           C  
ATOM   1635  N   PHE A 213      14.836   1.479 -13.742  1.00 94.69           N  
ATOM   1636  CA  PHE A 213      15.742   1.114 -12.656  1.00 94.69           C  
ATOM   1637  C   PHE A 213      16.188  -0.338 -12.789  1.00 94.69           C  
ATOM   1638  CB  PHE A 213      15.078   1.337 -11.297  1.00 94.69           C  
ATOM   1639  O   PHE A 213      15.602  -1.105 -13.555  1.00 94.69           O  
ATOM   1640  CG  PHE A 213      13.938   0.394 -11.016  1.00 94.69           C  
ATOM   1641  CD1 PHE A 213      12.641   0.713 -11.406  1.00 94.69           C  
ATOM   1642  CD2 PHE A 213      14.164  -0.813 -10.367  1.00 94.69           C  
ATOM   1643  CE1 PHE A 213      11.586  -0.157 -11.148  1.00 94.69           C  
ATOM   1644  CE2 PHE A 213      13.117  -1.688 -10.109  1.00 94.69           C  
ATOM   1645  CZ  PHE A 213      11.828  -1.358 -10.500  1.00 94.69           C  
ATOM   1646  N   THR A 214      17.281  -0.688 -12.086  1.00 94.62           N  
ATOM   1647  CA  THR A 214      17.828  -2.033 -12.195  1.00 94.62           C  
ATOM   1648  C   THR A 214      17.859  -2.719 -10.836  1.00 94.62           C  
ATOM   1649  CB  THR A 214      19.250  -2.002 -12.789  1.00 94.62           C  
ATOM   1650  O   THR A 214      17.938  -2.053  -9.805  1.00 94.62           O  
ATOM   1651  CG2 THR A 214      19.266  -1.324 -14.156  1.00 94.62           C  
ATOM   1652  OG1 THR A 214      20.109  -1.283 -11.906  1.00 94.62           O  
ATOM   1653  N   PHE A 215      17.641  -3.963 -10.875  1.00 94.44           N  
ATOM   1654  CA  PHE A 215      17.844  -4.789  -9.695  1.00 94.44           C  
ATOM   1655  C   PHE A 215      18.469  -6.129 -10.070  1.00 94.44           C  
ATOM   1656  CB  PHE A 215      16.531  -5.012  -8.953  1.00 94.44           C  
ATOM   1657  O   PHE A 215      18.359  -6.570 -11.211  1.00 94.44           O  
ATOM   1658  CG  PHE A 215      15.500  -5.758  -9.766  1.00 94.44           C  
ATOM   1659  CD1 PHE A 215      14.633  -5.074 -10.609  1.00 94.44           C  
ATOM   1660  CD2 PHE A 215      15.406  -7.141  -9.688  1.00 94.44           C  
ATOM   1661  CE1 PHE A 215      13.680  -5.762 -11.359  1.00 94.44           C  
ATOM   1662  CE2 PHE A 215      14.461  -7.832 -10.430  1.00 94.44           C  
ATOM   1663  CZ  PHE A 215      13.594  -7.145 -11.266  1.00 94.44           C  
ATOM   1664  N   THR A 216      19.234  -6.648  -9.094  1.00 94.62           N  
ATOM   1665  CA  THR A 216      19.969  -7.891  -9.336  1.00 94.62           C  
ATOM   1666  C   THR A 216      19.500  -8.984  -8.375  1.00 94.62           C  
ATOM   1667  CB  THR A 216      21.484  -7.684  -9.188  1.00 94.62           C  
ATOM   1668  O   THR A 216      19.297  -8.727  -7.188  1.00 94.62           O  
ATOM   1669  CG2 THR A 216      22.250  -8.961  -9.531  1.00 94.62           C  
ATOM   1670  OG1 THR A 216      21.906  -6.633 -10.062  1.00 94.62           O  
ATOM   1671  N   LEU A 217      19.297 -10.109  -8.977  1.00 94.12           N  
ATOM   1672  CA  LEU A 217      18.906 -11.281  -8.195  1.00 94.12           C  
ATOM   1673  C   LEU A 217      19.969 -12.375  -8.305  1.00 94.12           C  
ATOM   1674  CB  LEU A 217      17.547 -11.820  -8.672  1.00 94.12           C  
ATOM   1675  O   LEU A 217      20.594 -12.547  -9.359  1.00 94.12           O  
ATOM   1676  CG  LEU A 217      16.359 -10.883  -8.516  1.00 94.12           C  
ATOM   1677  CD1 LEU A 217      15.109 -11.492  -9.141  1.00 94.12           C  
ATOM   1678  CD2 LEU A 217      16.125 -10.555  -7.043  1.00 94.12           C  
ATOM   1679  N   ASN A 218      20.250 -12.977  -7.152  1.00 92.81           N  
ATOM   1680  CA  ASN A 218      21.062 -14.180  -7.133  1.00 92.81           C  
ATOM   1681  C   ASN A 218      20.250 -15.422  -7.445  1.00 92.81           C  
ATOM   1682  CB  ASN A 218      21.766 -14.328  -5.777  1.00 92.81           C  
ATOM   1683  O   ASN A 218      19.469 -15.883  -6.613  1.00 92.81           O  
ATOM   1684  CG  ASN A 218      22.750 -15.484  -5.750  1.00 92.81           C  
ATOM   1685  ND2 ASN A 218      23.547 -15.562  -4.688  1.00 92.81           N  
ATOM   1686  OD1 ASN A 218      22.797 -16.297  -6.676  1.00 92.81           O  
ATOM   1687  N   ILE A 219      20.453 -15.930  -8.633  1.00 91.25           N  
ATOM   1688  CA  ILE A 219      19.719 -17.094  -9.086  1.00 91.25           C  
ATOM   1689  C   ILE A 219      20.672 -18.281  -9.227  1.00 91.25           C  
ATOM   1690  CB  ILE A 219      18.984 -16.828 -10.422  1.00 91.25           C  
ATOM   1691  O   ILE A 219      21.469 -18.344 -10.164  1.00 91.25           O  
ATOM   1692  CG1 ILE A 219      18.094 -15.594 -10.297  1.00 91.25           C  
ATOM   1693  CG2 ILE A 219      18.172 -18.047 -10.844  1.00 91.25           C  
ATOM   1694  CD1 ILE A 219      17.516 -15.109 -11.625  1.00 91.25           C  
ATOM   1695  N   SER A 220      20.594 -19.281  -8.297  1.00 89.06           N  
ATOM   1696  CA  SER A 220      21.422 -20.484  -8.281  1.00 89.06           C  
ATOM   1697  C   SER A 220      22.906 -20.141  -8.320  1.00 89.06           C  
ATOM   1698  CB  SER A 220      21.062 -21.391  -9.461  1.00 89.06           C  
ATOM   1699  O   SER A 220      23.672 -20.766  -9.055  1.00 89.06           O  
ATOM   1700  OG  SER A 220      19.719 -21.812  -9.398  1.00 89.06           O  
ATOM   1701  N   GLY A 221      23.297 -18.984  -7.668  1.00 90.81           N  
ATOM   1702  CA  GLY A 221      24.703 -18.625  -7.539  1.00 90.81           C  
ATOM   1703  C   GLY A 221      25.156 -17.625  -8.586  1.00 90.81           C  
ATOM   1704  O   GLY A 221      26.297 -17.156  -8.555  1.00 90.81           O  
ATOM   1705  N   THR A 222      24.297 -17.312  -9.516  1.00 93.44           N  
ATOM   1706  CA  THR A 222      24.641 -16.344 -10.555  1.00 93.44           C  
ATOM   1707  C   THR A 222      23.812 -15.062 -10.391  1.00 93.44           C  
ATOM   1708  CB  THR A 222      24.406 -16.938 -11.953  1.00 93.44           C  
ATOM   1709  O   THR A 222      22.594 -15.117 -10.266  1.00 93.44           O  
ATOM   1710  CG2 THR A 222      24.844 -15.953 -13.039  1.00 93.44           C  
ATOM   1711  OG1 THR A 222      25.156 -18.141 -12.094  1.00 93.44           O  
ATOM   1712  N   LEU A 223      24.547 -13.938 -10.461  1.00 95.25           N  
ATOM   1713  CA  LEU A 223      23.844 -12.656 -10.375  1.00 95.25           C  
ATOM   1714  C   LEU A 223      23.250 -12.273 -11.727  1.00 95.25           C  
ATOM   1715  CB  LEU A 223      24.812 -11.562  -9.906  1.00 95.25           C  
ATOM   1716  O   LEU A 223      23.953 -12.203 -12.734  1.00 95.25           O  
ATOM   1717  CG  LEU A 223      25.375 -11.719  -8.500  1.00 95.25           C  
ATOM   1718  CD1 LEU A 223      26.391 -10.609  -8.203  1.00 95.25           C  
ATOM   1719  CD2 LEU A 223      24.250 -11.711  -7.465  1.00 95.25           C  
ATOM   1720  N   VAL A 224      21.938 -12.164 -11.750  1.00 94.38           N  
ATOM   1721  CA  VAL A 224      21.203 -11.773 -12.953  1.00 94.38           C  
ATOM   1722  C   VAL A 224      20.625 -10.375 -12.766  1.00 94.38           C  
ATOM   1723  CB  VAL A 224      20.094 -12.773 -13.297  1.00 94.38           C  
ATOM   1724  O   VAL A 224      19.906 -10.117 -11.797  1.00 94.38           O  
ATOM   1725  CG1 VAL A 224      19.359 -12.352 -14.562  1.00 94.38           C  
ATOM   1726  CG2 VAL A 224      20.656 -14.180 -13.453  1.00 94.38           C  
ATOM   1727  N   THR A 225      20.922  -9.516 -13.734  1.00 95.94           N  
ATOM   1728  CA  THR A 225      20.469  -8.133 -13.664  1.00 95.94           C  
ATOM   1729  C   THR A 225      19.219  -7.930 -14.500  1.00 95.94           C  
ATOM   1730  CB  THR A 225      21.578  -7.164 -14.133  1.00 95.94           C  
ATOM   1731  O   THR A 225      19.172  -8.297 -15.680  1.00 95.94           O  
ATOM   1732  CG2 THR A 225      21.094  -5.715 -14.070  1.00 95.94           C  
ATOM   1733  OG1 THR A 225      22.719  -7.312 -13.297  1.00 95.94           O  
ATOM   1734  N   TYR A 226      18.250  -7.336 -13.891  1.00 96.38           N  
ATOM   1735  CA  TYR A 226      16.984  -7.000 -14.547  1.00 96.38           C  
ATOM   1736  C   TYR A 226      16.859  -5.492 -14.734  1.00 96.38           C  
ATOM   1737  CB  TYR A 226      15.805  -7.527 -13.734  1.00 96.38           C  
ATOM   1738  O   TYR A 226      17.344  -4.711 -13.906  1.00 96.38           O  
ATOM   1739  CG  TYR A 226      15.641  -9.023 -13.805  1.00 96.38           C  
ATOM   1740  CD1 TYR A 226      14.766  -9.609 -14.711  1.00 96.38           C  
ATOM   1741  CD2 TYR A 226      16.375  -9.859 -12.961  1.00 96.38           C  
ATOM   1742  CE1 TYR A 226      14.609 -10.992 -14.773  1.00 96.38           C  
ATOM   1743  CE2 TYR A 226      16.219 -11.242 -13.016  1.00 96.38           C  
ATOM   1744  OH  TYR A 226      15.195 -13.164 -13.984  1.00 96.38           O  
ATOM   1745  CZ  TYR A 226      15.344 -11.797 -13.922  1.00 96.38           C  
ATOM   1746  N   TYR A 227      16.250  -5.137 -15.805  1.00 95.88           N  
ATOM   1747  CA  TYR A 227      15.930  -3.744 -16.109  1.00 95.88           C  
ATOM   1748  C   TYR A 227      14.422  -3.523 -16.156  1.00 95.88           C  
ATOM   1749  CB  TYR A 227      16.547  -3.330 -17.438  1.00 95.88           C  
ATOM   1750  O   TYR A 227      13.727  -4.117 -16.969  1.00 95.88           O  
ATOM   1751  CG  TYR A 227      18.047  -3.557 -17.516  1.00 95.88           C  
ATOM   1752  CD1 TYR A 227      18.938  -2.568 -17.109  1.00 95.88           C  
ATOM   1753  CD2 TYR A 227      18.562  -4.762 -17.984  1.00 95.88           C  
ATOM   1754  CE1 TYR A 227      20.312  -2.771 -17.172  1.00 95.88           C  
ATOM   1755  CE2 TYR A 227      19.938  -4.977 -18.047  1.00 95.88           C  
ATOM   1756  OH  TYR A 227      22.156  -4.184 -17.719  1.00 95.88           O  
ATOM   1757  CZ  TYR A 227      20.797  -3.977 -17.641  1.00 95.88           C  
ATOM   1758  N   ALA A 228      14.023  -2.721 -15.234  1.00 96.81           N  
ATOM   1759  CA  ALA A 228      12.586  -2.447 -15.133  1.00 96.81           C  
ATOM   1760  C   ALA A 228      12.242  -1.085 -15.727  1.00 96.81           C  
ATOM   1761  CB  ALA A 228      12.141  -2.516 -13.672  1.00 96.81           C  
ATOM   1762  O   ALA A 228      12.844  -0.070 -15.359  1.00 96.81           O  
ATOM   1763  N   PHE A 229      11.305  -1.093 -16.688  1.00 96.44           N  
ATOM   1764  CA  PHE A 229      10.812   0.118 -17.328  1.00 96.44           C  
ATOM   1765  C   PHE A 229       9.391   0.429 -16.875  1.00 96.44           C  
ATOM   1766  CB  PHE A 229      10.867  -0.024 -18.844  1.00 96.44           C  
ATOM   1767  O   PHE A 229       8.477  -0.358 -17.125  1.00 96.44           O  
ATOM   1768  CG  PHE A 229      12.250  -0.255 -19.391  1.00 96.44           C  
ATOM   1769  CD1 PHE A 229      13.023   0.809 -19.844  1.00 96.44           C  
ATOM   1770  CD2 PHE A 229      12.781  -1.537 -19.453  1.00 96.44           C  
ATOM   1771  CE1 PHE A 229      14.305   0.598 -20.344  1.00 96.44           C  
ATOM   1772  CE2 PHE A 229      14.062  -1.755 -19.953  1.00 96.44           C  
ATOM   1773  CZ  PHE A 229      14.828  -0.687 -20.391  1.00 96.44           C  
ATOM   1774  N   VAL A 230       9.227   1.607 -16.250  1.00 97.19           N  
ATOM   1775  CA  VAL A 230       7.930   2.021 -15.734  1.00 97.19           C  
ATOM   1776  C   VAL A 230       7.410   3.213 -16.531  1.00 97.19           C  
ATOM   1777  CB  VAL A 230       8.008   2.385 -14.234  1.00 97.19           C  
ATOM   1778  O   VAL A 230       8.031   4.277 -16.562  1.00 97.19           O  
ATOM   1779  CG1 VAL A 230       6.621   2.734 -13.695  1.00 97.19           C  
ATOM   1780  CG2 VAL A 230       8.617   1.234 -13.438  1.00 97.19           C  
ATOM   1781  N   ASN A 231       6.266   3.031 -17.141  1.00 95.50           N  
ATOM   1782  CA  ASN A 231       5.754   4.055 -18.047  1.00 95.50           C  
ATOM   1783  C   ASN A 231       4.707   4.930 -17.359  1.00 95.50           C  
ATOM   1784  CB  ASN A 231       5.168   3.416 -19.297  1.00 95.50           C  
ATOM   1785  O   ASN A 231       4.465   6.062 -17.781  1.00 95.50           O  
ATOM   1786  CG  ASN A 231       4.625   4.441 -20.281  1.00 95.50           C  
ATOM   1787  ND2 ASN A 231       5.359   4.684 -21.359  1.00 95.50           N  
ATOM   1788  OD1 ASN A 231       3.549   5.008 -20.062  1.00 95.50           O  
ATOM   1789  N   GLN A 232       4.223   4.500 -16.297  1.00 94.88           N  
ATOM   1790  CA  GLN A 232       3.240   5.242 -15.508  1.00 94.88           C  
ATOM   1791  C   GLN A 232       3.410   4.973 -14.016  1.00 94.88           C  
ATOM   1792  CB  GLN A 232       1.819   4.883 -15.945  1.00 94.88           C  
ATOM   1793  O   GLN A 232       3.773   3.863 -13.617  1.00 94.88           O  
ATOM   1794  CG  GLN A 232       0.734   5.660 -15.211  1.00 94.88           C  
ATOM   1795  CD  GLN A 232      -0.660   5.340 -15.719  1.00 94.88           C  
ATOM   1796  NE2 GLN A 232      -1.490   6.367 -15.859  1.00 94.88           N  
ATOM   1797  OE1 GLN A 232      -0.988   4.180 -15.984  1.00 94.88           O  
ATOM   1798  N   THR A 233       3.121   6.113 -13.211  1.00 97.19           N  
ATOM   1799  CA  THR A 233       3.170   5.961 -11.758  1.00 97.19           C  
ATOM   1800  C   THR A 233       1.966   5.168 -11.258  1.00 97.19           C  
ATOM   1801  CB  THR A 233       3.213   7.328 -11.055  1.00 97.19           C  
ATOM   1802  O   THR A 233       0.820   5.512 -11.555  1.00 97.19           O  
ATOM   1803  CG2 THR A 233       3.203   7.168  -9.539  1.00 97.19           C  
ATOM   1804  OG1 THR A 233       4.406   8.023 -11.445  1.00 97.19           O  
ATOM   1805  N   PHE A 234       2.205   4.074 -10.547  1.00 97.69           N  
ATOM   1806  CA  PHE A 234       1.125   3.275  -9.977  1.00 97.69           C  
ATOM   1807  C   PHE A 234       1.605   2.506  -8.758  1.00 97.69           C  
ATOM   1808  CB  PHE A 234       0.567   2.303 -11.023  1.00 97.69           C  
ATOM   1809  O   PHE A 234       2.809   2.410  -8.508  1.00 97.69           O  
ATOM   1810  CG  PHE A 234       1.516   1.193 -11.391  1.00 97.69           C  
ATOM   1811  CD1 PHE A 234       2.494   1.387 -12.359  1.00 97.69           C  
ATOM   1812  CD2 PHE A 234       1.430  -0.043 -10.766  1.00 97.69           C  
ATOM   1813  CE1 PHE A 234       3.373   0.362 -12.695  1.00 97.69           C  
ATOM   1814  CE2 PHE A 234       2.307  -1.072 -11.094  1.00 97.69           C  
ATOM   1815  CZ  PHE A 234       3.275  -0.868 -12.062  1.00 97.69           C  
ATOM   1816  N   ALA A 235       0.646   2.090  -7.949  1.00 98.19           N  
ATOM   1817  CA  ALA A 235       0.924   1.252  -6.785  1.00 98.19           C  
ATOM   1818  C   ALA A 235       0.285  -0.125  -6.938  1.00 98.19           C  
ATOM   1819  CB  ALA A 235       0.426   1.930  -5.512  1.00 98.19           C  
ATOM   1820  O   ALA A 235      -0.721  -0.277  -7.637  1.00 98.19           O  
ATOM   1821  N   PHE A 236       0.902  -1.135  -6.379  1.00 97.44           N  
ATOM   1822  CA  PHE A 236       0.304  -2.465  -6.332  1.00 97.44           C  
ATOM   1823  C   PHE A 236       0.588  -3.139  -4.996  1.00 97.44           C  
ATOM   1824  CB  PHE A 236       0.828  -3.332  -7.480  1.00 97.44           C  
ATOM   1825  O   PHE A 236       1.480  -2.715  -4.258  1.00 97.44           O  
ATOM   1826  CG  PHE A 236       2.215  -3.867  -7.250  1.00 97.44           C  
ATOM   1827  CD1 PHE A 236       3.330  -3.076  -7.504  1.00 97.44           C  
ATOM   1828  CD2 PHE A 236       2.406  -5.160  -6.789  1.00 97.44           C  
ATOM   1829  CE1 PHE A 236       4.617  -3.568  -7.293  1.00 97.44           C  
ATOM   1830  CE2 PHE A 236       3.688  -5.660  -6.574  1.00 97.44           C  
ATOM   1831  CZ  PHE A 236       4.793  -4.863  -6.828  1.00 97.44           C  
ATOM   1832  N   THR A 237      -0.200  -4.152  -4.676  1.00 95.81           N  
ATOM   1833  CA  THR A 237      -0.058  -4.867  -3.412  1.00 95.81           C  
ATOM   1834  C   THR A 237       0.187  -6.352  -3.658  1.00 95.81           C  
ATOM   1835  CB  THR A 237      -1.305  -4.688  -2.527  1.00 95.81           C  
ATOM   1836  O   THR A 237      -0.175  -6.883  -4.711  1.00 95.81           O  
ATOM   1837  CG2 THR A 237      -1.478  -3.234  -2.105  1.00 95.81           C  
ATOM   1838  OG1 THR A 237      -2.467  -5.105  -3.256  1.00 95.81           O  
ATOM   1839  N   TYR A 238       0.896  -7.004  -2.730  1.00 93.88           N  
ATOM   1840  CA  TYR A 238       1.168  -8.438  -2.807  1.00 93.88           C  
ATOM   1841  C   TYR A 238       1.317  -9.039  -1.416  1.00 93.88           C  
ATOM   1842  CB  TYR A 238       2.434  -8.703  -3.629  1.00 93.88           C  
ATOM   1843  O   TYR A 238       1.635  -8.328  -0.457  1.00 93.88           O  
ATOM   1844  CG  TYR A 238       3.674  -8.062  -3.053  1.00 93.88           C  
ATOM   1845  CD1 TYR A 238       3.982  -6.730  -3.312  1.00 93.88           C  
ATOM   1846  CD2 TYR A 238       4.543  -8.797  -2.250  1.00 93.88           C  
ATOM   1847  CE1 TYR A 238       5.125  -6.137  -2.785  1.00 93.88           C  
ATOM   1848  CE2 TYR A 238       5.691  -8.211  -1.717  1.00 93.88           C  
ATOM   1849  OH  TYR A 238       7.105  -6.309  -1.466  1.00 93.88           O  
ATOM   1850  CZ  TYR A 238       5.973  -6.887  -1.990  1.00 93.88           C  
ATOM   1851  N   PRO A 239       1.083 -10.336  -1.318  1.00 92.25           N  
ATOM   1852  CA  PRO A 239       1.199 -10.984  -0.010  1.00 92.25           C  
ATOM   1853  C   PRO A 239       2.650 -11.195   0.417  1.00 92.25           C  
ATOM   1854  CB  PRO A 239       0.489 -12.320  -0.215  1.00 92.25           C  
ATOM   1855  O   PRO A 239       3.449 -11.742  -0.349  1.00 92.25           O  
ATOM   1856  CG  PRO A 239       0.560 -12.570  -1.688  1.00 92.25           C  
ATOM   1857  CD  PRO A 239       0.627 -11.250  -2.393  1.00 92.25           C  
ATOM   1858  N   VAL A 240       3.035 -10.727   1.640  1.00 90.44           N  
ATOM   1859  CA  VAL A 240       4.379 -10.891   2.188  1.00 90.44           C  
ATOM   1860  C   VAL A 240       4.395 -12.047   3.186  1.00 90.44           C  
ATOM   1861  CB  VAL A 240       4.871  -9.594   2.865  1.00 90.44           C  
ATOM   1862  O   VAL A 240       5.301 -12.883   3.162  1.00 90.44           O  
ATOM   1863  CG1 VAL A 240       6.238  -9.812   3.518  1.00 90.44           C  
ATOM   1864  CG2 VAL A 240       4.938  -8.453   1.852  1.00 90.44           C  
ATOM   1865  N   ALA A 241       3.506 -12.094   4.094  1.00 81.19           N  
ATOM   1866  CA  ALA A 241       3.428 -13.102   5.145  1.00 81.19           C  
ATOM   1867  C   ALA A 241       2.025 -13.164   5.746  1.00 81.19           C  
ATOM   1868  CB  ALA A 241       4.457 -12.812   6.238  1.00 81.19           C  
ATOM   1869  O   ALA A 241       1.268 -12.195   5.668  1.00 81.19           O  
ATOM   1870  N   GLY A 242       1.628 -14.461   6.203  1.00 67.88           N  
ATOM   1871  CA  GLY A 242       0.354 -14.672   6.871  1.00 67.88           C  
ATOM   1872  C   GLY A 242      -0.674 -15.359   5.992  1.00 67.88           C  
ATOM   1873  O   GLY A 242      -0.319 -16.047   5.031  1.00 67.88           O  
ATOM   1874  N   ASP A 243      -2.023 -15.289   6.328  1.00 58.81           N  
ATOM   1875  CA  ASP A 243      -3.158 -16.047   5.797  1.00 58.81           C  
ATOM   1876  C   ASP A 243      -3.852 -15.266   4.676  1.00 58.81           C  
ATOM   1877  CB  ASP A 243      -4.156 -16.359   6.910  1.00 58.81           C  
ATOM   1878  O   ASP A 243      -5.012 -14.867   4.816  1.00 58.81           O  
ATOM   1879  CG  ASP A 243      -3.607 -17.344   7.934  1.00 58.81           C  
ATOM   1880  OD1 ASP A 243      -2.781 -18.203   7.570  1.00 58.81           O  
ATOM   1881  OD2 ASP A 243      -4.004 -17.250   9.117  1.00 58.81           O  
ATOM   1882  N   PRO A 244      -3.258 -14.742   3.686  1.00 58.06           N  
ATOM   1883  CA  PRO A 244      -4.238 -14.328   2.680  1.00 58.06           C  
ATOM   1884  C   PRO A 244      -4.820 -15.508   1.904  1.00 58.06           C  
ATOM   1885  CB  PRO A 244      -3.432 -13.414   1.756  1.00 58.06           C  
ATOM   1886  O   PRO A 244      -4.129 -16.500   1.668  1.00 58.06           O  
ATOM   1887  CG  PRO A 244      -2.004 -13.664   2.121  1.00 58.06           C  
ATOM   1888  CD  PRO A 244      -1.970 -14.414   3.422  1.00 58.06           C  
ATOM   1889  N   LEU A 245      -6.109 -15.812   2.119  1.00 56.12           N  
ATOM   1890  CA  LEU A 245      -6.836 -16.797   1.324  1.00 56.12           C  
ATOM   1891  C   LEU A 245      -6.590 -16.578  -0.165  1.00 56.12           C  
ATOM   1892  CB  LEU A 245      -8.336 -16.719   1.621  1.00 56.12           C  
ATOM   1893  O   LEU A 245      -6.512 -15.438  -0.627  1.00 56.12           O  
ATOM   1894  CG  LEU A 245      -8.797 -17.281   2.965  1.00 56.12           C  
ATOM   1895  CD1 LEU A 245     -10.070 -16.594   3.428  1.00 56.12           C  
ATOM   1896  CD2 LEU A 245      -9.000 -18.797   2.863  1.00 56.12           C  
ATOM   1897  N   ILE A 246      -5.914 -17.469  -0.716  1.00 59.66           N  
ATOM   1898  CA  ILE A 246      -5.676 -17.625  -2.146  1.00 59.66           C  
ATOM   1899  C   ILE A 246      -6.902 -17.172  -2.928  1.00 59.66           C  
ATOM   1900  CB  ILE A 246      -5.328 -19.094  -2.504  1.00 59.66           C  
ATOM   1901  O   ILE A 246      -8.039 -17.484  -2.562  1.00 59.66           O  
ATOM   1902  CG1 ILE A 246      -4.023 -19.516  -1.822  1.00 59.66           C  
ATOM   1903  CG2 ILE A 246      -5.238 -19.266  -4.023  1.00 59.66           C  
ATOM   1904  CD1 ILE A 246      -3.693 -21.000  -1.979  1.00 59.66           C  
ATOM   1905  N   GLY A 247      -6.684 -16.062  -3.719  1.00 68.31           N  
ATOM   1906  CA  GLY A 247      -7.688 -15.711  -4.711  1.00 68.31           C  
ATOM   1907  C   GLY A 247      -8.609 -14.594  -4.250  1.00 68.31           C  
ATOM   1908  O   GLY A 247      -9.531 -14.203  -4.973  1.00 68.31           O  
ATOM   1909  N   SER A 248      -8.383 -14.094  -3.062  1.00 81.50           N  
ATOM   1910  CA  SER A 248      -9.203 -13.000  -2.555  1.00 81.50           C  
ATOM   1911  C   SER A 248      -8.352 -11.781  -2.201  1.00 81.50           C  
ATOM   1912  CB  SER A 248     -10.000 -13.445  -1.328  1.00 81.50           C  
ATOM   1913  O   SER A 248      -7.184 -11.922  -1.836  1.00 81.50           O  
ATOM   1914  OG  SER A 248     -10.656 -12.352  -0.722  1.00 81.50           O  
ATOM   1915  N   ALA A 249      -8.844 -10.578  -2.574  1.00 85.56           N  
ATOM   1916  CA  ALA A 249      -8.180  -9.320  -2.248  1.00 85.56           C  
ATOM   1917  C   ALA A 249      -8.383  -8.953  -0.782  1.00 85.56           C  
ATOM   1918  CB  ALA A 249      -8.688  -8.195  -3.152  1.00 85.56           C  
ATOM   1919  O   ALA A 249      -8.172  -7.801  -0.386  1.00 85.56           O  
ATOM   1920  N   ILE A 250      -8.734  -9.984   0.030  1.00 88.25           N  
ATOM   1921  CA  ILE A 250      -9.016  -9.758   1.444  1.00 88.25           C  
ATOM   1922  C   ILE A 250      -7.781 -10.117   2.275  1.00 88.25           C  
ATOM   1923  CB  ILE A 250     -10.234 -10.570   1.917  1.00 88.25           C  
ATOM   1924  O   ILE A 250      -7.238 -11.219   2.148  1.00 88.25           O  
ATOM   1925  CG1 ILE A 250     -11.492 -10.148   1.148  1.00 88.25           C  
ATOM   1926  CG2 ILE A 250     -10.438 -10.414   3.428  1.00 88.25           C  
ATOM   1927  CD1 ILE A 250     -12.711 -11.016   1.420  1.00 88.25           C  
ATOM   1928  N   ALA A 251      -7.367  -9.102   3.016  1.00 88.50           N  
ATOM   1929  CA  ALA A 251      -6.273  -9.312   3.959  1.00 88.50           C  
ATOM   1930  C   ALA A 251      -6.809  -9.680   5.344  1.00 88.50           C  
ATOM   1931  CB  ALA A 251      -5.391  -8.070   4.043  1.00 88.50           C  
ATOM   1932  O   ALA A 251      -7.375  -8.828   6.039  1.00 88.50           O  
ATOM   1933  N   PRO A 252      -6.613 -10.938   5.773  1.00 86.19           N  
ATOM   1934  CA  PRO A 252      -7.098 -11.344   7.098  1.00 86.19           C  
ATOM   1935  C   PRO A 252      -6.242 -10.789   8.234  1.00 86.19           C  
ATOM   1936  CB  PRO A 252      -7.020 -12.875   7.047  1.00 86.19           C  
ATOM   1937  O   PRO A 252      -5.121 -10.336   8.000  1.00 86.19           O  
ATOM   1938  CG  PRO A 252      -5.938 -13.164   6.059  1.00 86.19           C  
ATOM   1939  CD  PRO A 252      -5.914 -12.070   5.039  1.00 86.19           C  
ATOM   1940  N   ALA A 253      -6.891 -10.875   9.422  1.00 84.12           N  
ATOM   1941  CA  ALA A 253      -6.156 -10.461  10.617  1.00 84.12           C  
ATOM   1942  C   ALA A 253      -4.852 -11.242  10.750  1.00 84.12           C  
ATOM   1943  CB  ALA A 253      -7.020 -10.648  11.859  1.00 84.12           C  
ATOM   1944  O   ALA A 253      -4.824 -12.461  10.555  1.00 84.12           O  
ATOM   1945  N   GLY A 254      -3.766 -10.516  10.961  1.00 83.06           N  
ATOM   1946  CA  GLY A 254      -2.477 -11.156  11.164  1.00 83.06           C  
ATOM   1947  C   GLY A 254      -1.641 -11.242   9.906  1.00 83.06           C  
ATOM   1948  O   GLY A 254      -0.457 -11.586   9.961  1.00 83.06           O  
ATOM   1949  N   SER A 255      -2.199 -10.914   8.758  1.00 88.06           N  
ATOM   1950  CA  SER A 255      -1.456 -10.969   7.504  1.00 88.06           C  
ATOM   1951  C   SER A 255      -0.633  -9.695   7.293  1.00 88.06           C  
ATOM   1952  CB  SER A 255      -2.408 -11.164   6.324  1.00 88.06           C  
ATOM   1953  O   SER A 255      -0.899  -8.672   7.918  1.00 88.06           O  
ATOM   1954  OG  SER A 255      -3.256 -10.039   6.164  1.00 88.06           O  
ATOM   1955  N   VAL A 256       0.405  -9.898   6.465  1.00 91.69           N  
ATOM   1956  CA  VAL A 256       1.234  -8.766   6.078  1.00 91.69           C  
ATOM   1957  C   VAL A 256       1.182  -8.578   4.562  1.00 91.69           C  
ATOM   1958  CB  VAL A 256       2.697  -8.945   6.539  1.00 91.69           C  
ATOM   1959  O   VAL A 256       1.385  -9.531   3.807  1.00 91.69           O  
ATOM   1960  CG1 VAL A 256       3.551  -7.754   6.113  1.00 91.69           C  
ATOM   1961  CG2 VAL A 256       2.758  -9.133   8.055  1.00 91.69           C  
ATOM   1962  N   ILE A 257       0.872  -7.285   4.246  1.00 94.06           N  
ATOM   1963  CA  ILE A 257       0.738  -6.961   2.830  1.00 94.06           C  
ATOM   1964  C   ILE A 257       1.817  -5.961   2.424  1.00 94.06           C  
ATOM   1965  CB  ILE A 257      -0.664  -6.398   2.508  1.00 94.06           C  
ATOM   1966  O   ILE A 257       2.047  -4.969   3.121  1.00 94.06           O  
ATOM   1967  CG1 ILE A 257      -1.752  -7.348   3.020  1.00 94.06           C  
ATOM   1968  CG2 ILE A 257      -0.814  -6.152   1.004  1.00 94.06           C  
ATOM   1969  CD1 ILE A 257      -1.689  -8.742   2.414  1.00 94.06           C  
ATOM   1970  N   GLY A 258       2.508  -6.324   1.279  1.00 95.56           N  
ATOM   1971  CA  GLY A 258       3.475  -5.391   0.727  1.00 95.56           C  
ATOM   1972  C   GLY A 258       2.850  -4.375  -0.212  1.00 95.56           C  
ATOM   1973  O   GLY A 258       1.956  -4.707  -0.991  1.00 95.56           O  
ATOM   1974  N   VAL A 259       3.252  -3.146  -0.013  1.00 97.12           N  
ATOM   1975  CA  VAL A 259       2.832  -2.072  -0.906  1.00 97.12           C  
ATOM   1976  C   VAL A 259       4.047  -1.480  -1.612  1.00 97.12           C  
ATOM   1977  CB  VAL A 259       2.068  -0.966  -0.142  1.00 97.12           C  
ATOM   1978  O   VAL A 259       5.023  -1.092  -0.963  1.00 97.12           O  
ATOM   1979  CG1 VAL A 259       1.638   0.148  -1.095  1.00 97.12           C  
ATOM   1980  CG2 VAL A 259       0.856  -1.555   0.578  1.00 97.12           C  
ATOM   1981  N   MET A 260       3.973  -1.509  -2.906  1.00 97.88           N  
ATOM   1982  CA  MET A 260       5.043  -0.884  -3.678  1.00 97.88           C  
ATOM   1983  C   MET A 260       4.488   0.183  -4.613  1.00 97.88           C  
ATOM   1984  CB  MET A 260       5.812  -1.935  -4.480  1.00 97.88           C  
ATOM   1985  O   MET A 260       3.523  -0.063  -5.340  1.00 97.88           O  
ATOM   1986  CG  MET A 260       7.051  -1.391  -5.172  1.00 97.88           C  
ATOM   1987  SD  MET A 260       8.102  -2.719  -5.883  1.00 97.88           S  
ATOM   1988  CE  MET A 260       9.570  -2.561  -4.832  1.00 97.88           C  
ATOM   1989  N   ILE A 261       5.059   1.407  -4.570  1.00 97.94           N  
ATOM   1990  CA  ILE A 261       4.746   2.502  -5.480  1.00 97.94           C  
ATOM   1991  C   ILE A 261       5.867   2.654  -6.508  1.00 97.94           C  
ATOM   1992  CB  ILE A 261       4.535   3.830  -4.719  1.00 97.94           C  
ATOM   1993  O   ILE A 261       7.020   2.904  -6.148  1.00 97.94           O  
ATOM   1994  CG1 ILE A 261       3.477   3.652  -3.623  1.00 97.94           C  
ATOM   1995  CG2 ILE A 261       4.141   4.949  -5.684  1.00 97.94           C  
ATOM   1996  CD1 ILE A 261       3.281   4.883  -2.748  1.00 97.94           C  
ATOM   1997  N   LEU A 262       5.496   2.477  -7.762  1.00 98.06           N  
ATOM   1998  CA  LEU A 262       6.453   2.645  -8.852  1.00 98.06           C  
ATOM   1999  C   LEU A 262       6.270   4.000  -9.523  1.00 98.06           C  
ATOM   2000  CB  LEU A 262       6.297   1.522  -9.875  1.00 98.06           C  
ATOM   2001  O   LEU A 262       5.148   4.387  -9.859  1.00 98.06           O  
ATOM   2002  CG  LEU A 262       6.574   0.103  -9.383  1.00 98.06           C  
ATOM   2003  CD1 LEU A 262       5.938  -0.921 -10.312  1.00 98.06           C  
ATOM   2004  CD2 LEU A 262       8.078  -0.137  -9.258  1.00 98.06           C  
ATOM   2005  N   PHE A 263       7.383   4.695  -9.719  1.00 97.06           N  
ATOM   2006  CA  PHE A 263       7.312   6.051 -10.250  1.00 97.06           C  
ATOM   2007  C   PHE A 263       7.496   6.051 -11.766  1.00 97.06           C  
ATOM   2008  CB  PHE A 263       8.367   6.945  -9.594  1.00 97.06           C  
ATOM   2009  O   PHE A 263       8.484   5.516 -12.273  1.00 97.06           O  
ATOM   2010  CG  PHE A 263       8.141   7.172  -8.125  1.00 97.06           C  
ATOM   2011  CD1 PHE A 263       6.875   7.039  -7.574  1.00 97.06           C  
ATOM   2012  CD2 PHE A 263       9.203   7.516  -7.293  1.00 97.06           C  
ATOM   2013  CE1 PHE A 263       6.664   7.250  -6.211  1.00 97.06           C  
ATOM   2014  CE2 PHE A 263       9.000   7.723  -5.934  1.00 97.06           C  
ATOM   2015  CZ  PHE A 263       7.727   7.594  -5.395  1.00 97.06           C  
ATOM   2016  N   GLY A 264       6.504   6.539 -12.453  1.00 96.25           N  
ATOM   2017  CA  GLY A 264       6.645   6.777 -13.883  1.00 96.25           C  
ATOM   2018  C   GLY A 264       7.512   7.980 -14.203  1.00 96.25           C  
ATOM   2019  O   GLY A 264       8.102   8.586 -13.305  1.00 96.25           O  
ATOM   2020  N   PRO A 265       7.684   8.250 -15.477  1.00 94.38           N  
ATOM   2021  CA  PRO A 265       8.602   9.312 -15.891  1.00 94.38           C  
ATOM   2022  C   PRO A 265       8.219  10.680 -15.328  1.00 94.38           C  
ATOM   2023  CB  PRO A 265       8.492   9.297 -17.422  1.00 94.38           C  
ATOM   2024  O   PRO A 265       9.094  11.508 -15.062  1.00 94.38           O  
ATOM   2025  CG  PRO A 265       7.219   8.562 -17.703  1.00 94.38           C  
ATOM   2026  CD  PRO A 265       6.977   7.578 -16.594  1.00 94.38           C  
ATOM   2027  N   ASP A 266       6.922  10.906 -15.094  1.00 92.75           N  
ATOM   2028  CA  ASP A 266       6.469  12.203 -14.617  1.00 92.75           C  
ATOM   2029  C   ASP A 266       6.895  12.430 -13.164  1.00 92.75           C  
ATOM   2030  CB  ASP A 266       4.945  12.320 -14.742  1.00 92.75           C  
ATOM   2031  O   ASP A 266       7.484  13.469 -12.844  1.00 92.75           O  
ATOM   2032  CG  ASP A 266       4.473  12.375 -16.188  1.00 92.75           C  
ATOM   2033  OD1 ASP A 266       5.281  12.711 -17.078  1.00 92.75           O  
ATOM   2034  OD2 ASP A 266       3.279  12.094 -16.422  1.00 92.75           O  
ATOM   2035  N   LEU A 267       6.574  11.453 -12.297  1.00 92.94           N  
ATOM   2036  CA  LEU A 267       6.906  11.570 -10.883  1.00 92.94           C  
ATOM   2037  C   LEU A 267       8.352  11.172 -10.625  1.00 92.94           C  
ATOM   2038  CB  LEU A 267       5.965  10.703 -10.039  1.00 92.94           C  
ATOM   2039  O   LEU A 267       9.016  11.742  -9.750  1.00 92.94           O  
ATOM   2040  CG  LEU A 267       6.055  10.891  -8.523  1.00 92.94           C  
ATOM   2041  CD1 LEU A 267       5.840  12.352  -8.156  1.00 92.94           C  
ATOM   2042  CD2 LEU A 267       5.035  10.000  -7.816  1.00 92.94           C  
ATOM   2043  N   GLY A 268       8.898  10.273 -11.398  1.00 90.50           N  
ATOM   2044  CA  GLY A 268      10.242   9.750 -11.227  1.00 90.50           C  
ATOM   2045  C   GLY A 268      11.320  10.773 -11.508  1.00 90.50           C  
ATOM   2046  O   GLY A 268      12.469  10.602 -11.094  1.00 90.50           O  
ATOM   2047  N   SER A 269      10.961  11.875 -12.250  1.00 90.75           N  
ATOM   2048  CA  SER A 269      11.922  12.930 -12.586  1.00 90.75           C  
ATOM   2049  C   SER A 269      12.195  13.828 -11.383  1.00 90.75           C  
ATOM   2050  CB  SER A 269      11.414  13.766 -13.758  1.00 90.75           C  
ATOM   2051  O   SER A 269      13.086  14.680 -11.438  1.00 90.75           O  
ATOM   2052  OG  SER A 269      10.203  14.422 -13.422  1.00 90.75           O  
ATOM   2053  N   HIS A 270      11.414  13.555 -10.297  1.00 89.56           N  
ATOM   2054  CA  HIS A 270      11.602  14.312  -9.062  1.00 89.56           C  
ATOM   2055  C   HIS A 270      12.344  13.492  -8.016  1.00 89.56           C  
ATOM   2056  CB  HIS A 270      10.250  14.766  -8.508  1.00 89.56           C  
ATOM   2057  O   HIS A 270      12.102  12.297  -7.871  1.00 89.56           O  
ATOM   2058  CG  HIS A 270       9.469  15.625  -9.453  1.00 89.56           C  
ATOM   2059  CD2 HIS A 270       8.523  15.312 -10.375  1.00 89.56           C  
ATOM   2060  ND1 HIS A 270       9.633  17.000  -9.523  1.00 89.56           N  
ATOM   2061  CE1 HIS A 270       8.820  17.484 -10.438  1.00 89.56           C  
ATOM   2062  NE2 HIS A 270       8.133  16.484 -10.969  1.00 89.56           N  
ATOM   2063  N   VAL A 271      13.297  14.094  -7.430  1.00 88.50           N  
ATOM   2064  CA  VAL A 271      13.961  13.492  -6.277  1.00 88.50           C  
ATOM   2065  C   VAL A 271      13.500  14.188  -4.996  1.00 88.50           C  
ATOM   2066  CB  VAL A 271      15.500  13.578  -6.398  1.00 88.50           C  
ATOM   2067  O   VAL A 271      13.656  15.398  -4.844  1.00 88.50           O  
ATOM   2068  CG1 VAL A 271      16.172  12.984  -5.164  1.00 88.50           C  
ATOM   2069  CG2 VAL A 271      15.977  12.867  -7.664  1.00 88.50           C  
ATOM   2070  N   PHE A 272      12.859  13.391  -4.125  1.00 87.25           N  
ATOM   2071  CA  PHE A 272      12.305  13.922  -2.883  1.00 87.25           C  
ATOM   2072  C   PHE A 272      13.375  13.977  -1.799  1.00 87.25           C  
ATOM   2073  CB  PHE A 272      11.125  13.070  -2.408  1.00 87.25           C  
ATOM   2074  O   PHE A 272      13.875  12.938  -1.354  1.00 87.25           O  
ATOM   2075  CG  PHE A 272      10.070  12.859  -3.461  1.00 87.25           C  
ATOM   2076  CD1 PHE A 272       9.281  13.914  -3.902  1.00 87.25           C  
ATOM   2077  CD2 PHE A 272       9.867  11.602  -4.012  1.00 87.25           C  
ATOM   2078  CE1 PHE A 272       8.305  13.719  -4.875  1.00 87.25           C  
ATOM   2079  CE2 PHE A 272       8.891  11.398  -4.984  1.00 87.25           C  
ATOM   2080  CZ  PHE A 272       8.117  12.461  -5.418  1.00 87.25           C  
ATOM   2081  N   GLN A 273      14.031  15.180  -1.649  1.00 84.81           N  
ATOM   2082  CA  GLN A 273      15.062  15.406  -0.646  1.00 84.81           C  
ATOM   2083  C   GLN A 273      14.695  16.547   0.284  1.00 84.81           C  
ATOM   2084  CB  GLN A 273      16.406  15.680  -1.314  1.00 84.81           C  
ATOM   2085  O   GLN A 273      14.148  17.562  -0.161  1.00 84.81           O  
ATOM   2086  CG  GLN A 273      16.422  16.938  -2.172  1.00 84.81           C  
ATOM   2087  CD  GLN A 273      17.750  17.156  -2.889  1.00 84.81           C  
ATOM   2088  NE2 GLN A 273      17.812  18.203  -3.703  1.00 84.81           N  
ATOM   2089  OE1 GLN A 273      18.688  16.375  -2.713  1.00 84.81           O  
ATOM   2090  N   TYR A 274      14.914  16.359   1.562  1.00 84.75           N  
ATOM   2091  CA  TYR A 274      14.664  17.359   2.584  1.00 84.75           C  
ATOM   2092  C   TYR A 274      13.211  17.828   2.539  1.00 84.75           C  
ATOM   2093  CB  TYR A 274      15.609  18.562   2.400  1.00 84.75           C  
ATOM   2094  O   TYR A 274      12.945  19.047   2.531  1.00 84.75           O  
ATOM   2095  CG  TYR A 274      17.062  18.188   2.465  1.00 84.75           C  
ATOM   2096  CD1 TYR A 274      17.656  17.781   3.664  1.00 84.75           C  
ATOM   2097  CD2 TYR A 274      17.875  18.250   1.329  1.00 84.75           C  
ATOM   2098  CE1 TYR A 274      19.000  17.453   3.729  1.00 84.75           C  
ATOM   2099  CE2 TYR A 274      19.219  17.906   1.383  1.00 84.75           C  
ATOM   2100  OH  TYR A 274      21.109  17.172   2.643  1.00 84.75           O  
ATOM   2101  CZ  TYR A 274      19.781  17.516   2.584  1.00 84.75           C  
ATOM   2102  N   GLN A 275      12.352  16.859   2.391  1.00 86.81           N  
ATOM   2103  CA  GLN A 275      10.922  17.141   2.381  1.00 86.81           C  
ATOM   2104  C   GLN A 275      10.125  15.961   2.928  1.00 86.81           C  
ATOM   2105  CB  GLN A 275      10.453  17.484   0.966  1.00 86.81           C  
ATOM   2106  O   GLN A 275      10.648  14.852   3.053  1.00 86.81           O  
ATOM   2107  CG  GLN A 275      10.539  16.312  -0.011  1.00 86.81           C  
ATOM   2108  CD  GLN A 275      10.031  16.672  -1.394  1.00 86.81           C  
ATOM   2109  NE2 GLN A 275       9.484  15.680  -2.096  1.00 86.81           N  
ATOM   2110  OE1 GLN A 275      10.117  17.828  -1.827  1.00 86.81           O  
ATOM   2111  N   THR A 276       8.828  16.281   3.279  1.00 89.88           N  
ATOM   2112  CA  THR A 276       7.906  15.258   3.764  1.00 89.88           C  
ATOM   2113  C   THR A 276       6.996  14.773   2.637  1.00 89.88           C  
ATOM   2114  CB  THR A 276       7.051  15.781   4.930  1.00 89.88           C  
ATOM   2115  O   THR A 276       6.441  15.586   1.890  1.00 89.88           O  
ATOM   2116  CG2 THR A 276       6.051  14.727   5.398  1.00 89.88           C  
ATOM   2117  OG1 THR A 276       7.910  16.125   6.023  1.00 89.88           O  
ATOM   2118  N   ILE A 277       6.988  13.492   2.428  1.00 92.94           N  
ATOM   2119  CA  ILE A 277       6.047  12.883   1.495  1.00 92.94           C  
ATOM   2120  C   ILE A 277       4.945  12.164   2.270  1.00 92.94           C  
ATOM   2121  CB  ILE A 277       6.758  11.906   0.533  1.00 92.94           C  
ATOM   2122  O   ILE A 277       5.180  11.664   3.375  1.00 92.94           O  
ATOM   2123  CG1 ILE A 277       7.410  10.766   1.319  1.00 92.94           C  
ATOM   2124  CG2 ILE A 277       7.793  12.648  -0.320  1.00 92.94           C  
ATOM   2125  CD1 ILE A 277       7.891   9.609   0.449  1.00 92.94           C  
ATOM   2126  N   THR A 278       3.793  12.242   1.746  1.00 95.06           N  
ATOM   2127  CA  THR A 278       2.646  11.633   2.412  1.00 95.06           C  
ATOM   2128  C   THR A 278       1.990  10.586   1.518  1.00 95.06           C  
ATOM   2129  CB  THR A 278       1.606  12.695   2.811  1.00 95.06           C  
ATOM   2130  O   THR A 278       1.734  10.844   0.339  1.00 95.06           O  
ATOM   2131  CG2 THR A 278       0.413  12.062   3.516  1.00 95.06           C  
ATOM   2132  OG1 THR A 278       2.217  13.648   3.689  1.00 95.06           O  
ATOM   2133  N   ILE A 279       1.836   9.398   2.076  1.00 96.69           N  
ATOM   2134  CA  ILE A 279       1.093   8.320   1.434  1.00 96.69           C  
ATOM   2135  C   ILE A 279      -0.164   8.008   2.242  1.00 96.69           C  
ATOM   2136  CB  ILE A 279       1.961   7.051   1.278  1.00 96.69           C  
ATOM   2137  O   ILE A 279      -0.098   7.832   3.461  1.00 96.69           O  
ATOM   2138  CG1 ILE A 279       3.215   7.359   0.453  1.00 96.69           C  
ATOM   2139  CG2 ILE A 279       1.150   5.918   0.642  1.00 96.69           C  
ATOM   2140  CD1 ILE A 279       4.367   6.395   0.695  1.00 96.69           C  
ATOM   2141  N   GLN A 280      -1.250   7.961   1.588  1.00 96.38           N  
ATOM   2142  CA  GLN A 280      -2.510   7.652   2.256  1.00 96.38           C  
ATOM   2143  C   GLN A 280      -3.193   6.449   1.615  1.00 96.38           C  
ATOM   2144  CB  GLN A 280      -3.445   8.867   2.223  1.00 96.38           C  
ATOM   2145  O   GLN A 280      -3.377   6.406   0.396  1.00 96.38           O  
ATOM   2146  CG  GLN A 280      -4.703   8.695   3.064  1.00 96.38           C  
ATOM   2147  CD  GLN A 280      -5.543   9.953   3.127  1.00 96.38           C  
ATOM   2148  NE2 GLN A 280      -6.848   9.789   3.316  1.00 96.38           N  
ATOM   2149  OE1 GLN A 280      -5.023  11.070   3.006  1.00 96.38           O  
ATOM   2150  N   ILE A 281      -3.537   5.445   2.490  1.00 96.31           N  
ATOM   2151  CA  ILE A 281      -4.320   4.297   2.051  1.00 96.31           C  
ATOM   2152  C   ILE A 281      -5.742   4.402   2.594  1.00 96.31           C  
ATOM   2153  CB  ILE A 281      -3.674   2.967   2.498  1.00 96.31           C  
ATOM   2154  O   ILE A 281      -5.949   4.453   3.809  1.00 96.31           O  
ATOM   2155  CG1 ILE A 281      -2.217   2.896   2.025  1.00 96.31           C  
ATOM   2156  CG2 ILE A 281      -4.477   1.772   1.979  1.00 96.31           C  
ATOM   2157  CD1 ILE A 281      -1.470   1.658   2.504  1.00 96.31           C  
ATOM   2158  N   THR A 282      -6.645   4.426   1.661  1.00 94.50           N  
ATOM   2159  CA  THR A 282      -8.039   4.547   2.051  1.00 94.50           C  
ATOM   2160  C   THR A 282      -8.805   3.266   1.723  1.00 94.50           C  
ATOM   2161  CB  THR A 282      -8.719   5.742   1.355  1.00 94.50           C  
ATOM   2162  O   THR A 282      -9.281   3.090   0.598  1.00 94.50           O  
ATOM   2163  CG2 THR A 282     -10.109   5.992   1.921  1.00 94.50           C  
ATOM   2164  OG1 THR A 282      -7.918   6.914   1.552  1.00 94.50           O  
ATOM   2165  N   PRO A 283      -8.930   2.412   2.744  1.00 89.19           N  
ATOM   2166  CA  PRO A 283      -9.695   1.182   2.518  1.00 89.19           C  
ATOM   2167  C   PRO A 283     -11.203   1.411   2.521  1.00 89.19           C  
ATOM   2168  CB  PRO A 283      -9.273   0.289   3.689  1.00 89.19           C  
ATOM   2169  O   PRO A 283     -11.656   2.539   2.727  1.00 89.19           O  
ATOM   2170  CG  PRO A 283      -8.938   1.238   4.793  1.00 89.19           C  
ATOM   2171  CD  PRO A 283      -8.414   2.508   4.188  1.00 89.19           C  
ATOM   2172  N   ASN A 284     -12.016   0.336   2.213  1.00 84.94           N  
ATOM   2173  CA  ASN A 284     -13.469   0.427   2.164  1.00 84.94           C  
ATOM   2174  C   ASN A 284     -14.078   0.448   3.564  1.00 84.94           C  
ATOM   2175  CB  ASN A 284     -14.055  -0.729   1.350  1.00 84.94           C  
ATOM   2176  O   ASN A 284     -15.258   0.765   3.729  1.00 84.94           O  
ATOM   2177  CG  ASN A 284     -13.742  -2.084   1.953  1.00 84.94           C  
ATOM   2178  ND2 ASN A 284     -14.695  -3.004   1.868  1.00 84.94           N  
ATOM   2179  OD1 ASN A 284     -12.656  -2.303   2.492  1.00 84.94           O  
ATOM   2180  N   ILE A 285     -13.273   0.116   4.523  1.00 83.25           N  
ATOM   2181  CA  ILE A 285     -13.734   0.111   5.906  1.00 83.25           C  
ATOM   2182  C   ILE A 285     -12.750   0.878   6.781  1.00 83.25           C  
ATOM   2183  CB  ILE A 285     -13.914  -1.329   6.438  1.00 83.25           C  
ATOM   2184  O   ILE A 285     -11.586   1.056   6.410  1.00 83.25           O  
ATOM   2185  CG1 ILE A 285     -12.586  -2.090   6.375  1.00 83.25           C  
ATOM   2186  CG2 ILE A 285     -15.000  -2.062   5.645  1.00 83.25           C  
ATOM   2187  CD1 ILE A 285     -12.586  -3.398   7.152  1.00 83.25           C  
ATOM   2188  N   GLY A 286     -13.266   1.398   7.898  1.00 80.75           N  
ATOM   2189  CA  GLY A 286     -12.391   2.072   8.844  1.00 80.75           C  
ATOM   2190  C   GLY A 286     -11.867   3.400   8.336  1.00 80.75           C  
ATOM   2191  O   GLY A 286     -12.305   3.885   7.289  1.00 80.75           O  
ATOM   2192  N   SER A 287     -10.914   4.016   9.125  1.00 86.00           N  
ATOM   2193  CA  SER A 287     -10.266   5.270   8.766  1.00 86.00           C  
ATOM   2194  C   SER A 287      -9.023   5.027   7.914  1.00 86.00           C  
ATOM   2195  CB  SER A 287      -9.883   6.055  10.023  1.00 86.00           C  
ATOM   2196  O   SER A 287      -8.430   3.949   7.973  1.00 86.00           O  
ATOM   2197  OG  SER A 287     -11.039   6.371  10.789  1.00 86.00           O  
ATOM   2198  N   PRO A 288      -8.695   5.992   7.070  1.00 91.44           N  
ATOM   2199  CA  PRO A 288      -7.512   5.879   6.219  1.00 91.44           C  
ATOM   2200  C   PRO A 288      -6.219   5.777   7.023  1.00 91.44           C  
ATOM   2201  CB  PRO A 288      -7.543   7.168   5.395  1.00 91.44           C  
ATOM   2202  O   PRO A 288      -6.152   6.258   8.156  1.00 91.44           O  
ATOM   2203  CG  PRO A 288      -8.961   7.629   5.465  1.00 91.44           C  
ATOM   2204  CD  PRO A 288      -9.555   7.168   6.766  1.00 91.44           C  
ATOM   2205  N   LEU A 289      -5.344   5.016   6.516  1.00 93.44           N  
ATOM   2206  CA  LEU A 289      -3.979   5.027   7.023  1.00 93.44           C  
ATOM   2207  C   LEU A 289      -3.146   6.094   6.320  1.00 93.44           C  
ATOM   2208  CB  LEU A 289      -3.326   3.656   6.844  1.00 93.44           C  
ATOM   2209  O   LEU A 289      -3.039   6.094   5.090  1.00 93.44           O  
ATOM   2210  CG  LEU A 289      -1.833   3.566   7.168  1.00 93.44           C  
ATOM   2211  CD1 LEU A 289      -1.600   3.783   8.656  1.00 93.44           C  
ATOM   2212  CD2 LEU A 289      -1.270   2.221   6.723  1.00 93.44           C  
ATOM   2213  N   THR A 290      -2.613   7.082   7.125  1.00 94.19           N  
ATOM   2214  CA  THR A 290      -1.761   8.133   6.582  1.00 94.19           C  
ATOM   2215  C   THR A 290      -0.324   7.973   7.070  1.00 94.19           C  
ATOM   2216  CB  THR A 290      -2.283   9.531   6.965  1.00 94.19           C  
ATOM   2217  O   THR A 290      -0.073   7.930   8.273  1.00 94.19           O  
ATOM   2218  CG2 THR A 290      -1.386  10.625   6.402  1.00 94.19           C  
ATOM   2219  OG1 THR A 290      -3.607   9.695   6.449  1.00 94.19           O  
ATOM   2220  N   ILE A 291       0.586   7.805   6.102  1.00 93.31           N  
ATOM   2221  CA  ILE A 291       2.014   7.711   6.391  1.00 93.31           C  
ATOM   2222  C   ILE A 291       2.719   8.984   5.918  1.00 93.31           C  
ATOM   2223  CB  ILE A 291       2.645   6.469   5.723  1.00 93.31           C  
ATOM   2224  O   ILE A 291       2.750   9.273   4.723  1.00 93.31           O  
ATOM   2225  CG1 ILE A 291       1.906   5.199   6.152  1.00 93.31           C  
ATOM   2226  CG2 ILE A 291       4.137   6.375   6.055  1.00 93.31           C  
ATOM   2227  CD1 ILE A 291       2.209   3.982   5.289  1.00 93.31           C  
ATOM   2228  N   SER A 292       3.230   9.719   6.863  1.00 91.81           N  
ATOM   2229  CA  SER A 292       4.012  10.906   6.562  1.00 91.81           C  
ATOM   2230  C   SER A 292       5.473  10.727   6.965  1.00 91.81           C  
ATOM   2231  CB  SER A 292       3.424  12.125   7.273  1.00 91.81           C  
ATOM   2232  O   SER A 292       5.777  10.547   8.148  1.00 91.81           O  
ATOM   2233  OG  SER A 292       2.109  12.391   6.816  1.00 91.81           O  
ATOM   2234  N   GLU A 293       6.309  10.695   5.887  1.00 89.38           N  
ATOM   2235  CA  GLU A 293       7.723  10.438   6.137  1.00 89.38           C  
ATOM   2236  C   GLU A 293       8.594  11.578   5.617  1.00 89.38           C  
ATOM   2237  CB  GLU A 293       8.148   9.109   5.492  1.00 89.38           C  
ATOM   2238  O   GLU A 293       8.344  12.109   4.531  1.00 89.38           O  
ATOM   2239  CG  GLU A 293       7.395   7.902   6.020  1.00 89.38           C  
ATOM   2240  CD  GLU A 293       7.766   7.539   7.449  1.00 89.38           C  
ATOM   2241  OE1 GLU A 293       7.000   6.793   8.102  1.00 89.38           O  
ATOM   2242  OE2 GLU A 293       8.820   8.008   7.922  1.00 89.38           O  
ATOM   2243  N   TYR A 294       9.555  11.914   6.508  1.00 86.12           N  
ATOM   2244  CA  TYR A 294      10.555  12.891   6.094  1.00 86.12           C  
ATOM   2245  C   TYR A 294      11.727  12.211   5.398  1.00 86.12           C  
ATOM   2246  CB  TYR A 294      11.055  13.695   7.301  1.00 86.12           C  
ATOM   2247  O   TYR A 294      12.289  11.250   5.922  1.00 86.12           O  
ATOM   2248  CG  TYR A 294      12.000  14.812   6.938  1.00 86.12           C  
ATOM   2249  CD1 TYR A 294      13.375  14.672   7.078  1.00 86.12           C  
ATOM   2250  CD2 TYR A 294      11.508  16.016   6.449  1.00 86.12           C  
ATOM   2251  CE1 TYR A 294      14.250  15.703   6.746  1.00 86.12           C  
ATOM   2252  CE2 TYR A 294      12.375  17.062   6.113  1.00 86.12           C  
ATOM   2253  OH  TYR A 294      14.594  17.922   5.934  1.00 86.12           O  
ATOM   2254  CZ  TYR A 294      13.734  16.891   6.266  1.00 86.12           C  
ATOM   2255  N   VAL A 295      12.008  12.625   4.211  1.00 85.06           N  
ATOM   2256  CA  VAL A 295      13.133  12.078   3.453  1.00 85.06           C  
ATOM   2257  C   VAL A 295      14.383  12.930   3.689  1.00 85.06           C  
ATOM   2258  CB  VAL A 295      12.812  12.008   1.942  1.00 85.06           C  
ATOM   2259  O   VAL A 295      14.414  14.102   3.324  1.00 85.06           O  
ATOM   2260  CG1 VAL A 295      13.961  11.344   1.182  1.00 85.06           C  
ATOM   2261  CG2 VAL A 295      11.508  11.250   1.708  1.00 85.06           C  
ATOM   2262  N   TYR A 296      15.367  12.258   4.551  1.00 79.19           N  
ATOM   2263  CA  TYR A 296      16.641  12.891   4.852  1.00 79.19           C  
ATOM   2264  C   TYR A 296      17.734  12.398   3.900  1.00 79.19           C  
ATOM   2265  CB  TYR A 296      17.062  12.609   6.301  1.00 79.19           C  
ATOM   2266  O   TYR A 296      18.000  11.203   3.812  1.00 79.19           O  
ATOM   2267  CG  TYR A 296      18.312  13.320   6.723  1.00 79.19           C  
ATOM   2268  CD1 TYR A 296      19.531  12.633   6.836  1.00 79.19           C  
ATOM   2269  CD2 TYR A 296      18.312  14.680   7.012  1.00 79.19           C  
ATOM   2270  CE1 TYR A 296      20.688  13.289   7.227  1.00 79.19           C  
ATOM   2271  CE2 TYR A 296      19.469  15.344   7.402  1.00 79.19           C  
ATOM   2272  OH  TYR A 296      21.797  15.289   7.895  1.00 79.19           O  
ATOM   2273  CZ  TYR A 296      20.656  14.641   7.508  1.00 79.19           C  
ATOM   2274  N   GLN A 297      18.203  13.242   2.996  1.00 68.12           N  
ATOM   2275  CA  GLN A 297      19.297  12.867   2.109  1.00 68.12           C  
ATOM   2276  C   GLN A 297      19.453  11.352   2.031  1.00 68.12           C  
ATOM   2277  CB  GLN A 297      20.609  13.500   2.580  1.00 68.12           C  
ATOM   2278  O   GLN A 297      19.953  10.719   2.965  1.00 68.12           O  
ATOM   2279  CG  GLN A 297      21.672  13.609   1.486  1.00 68.12           C  
ATOM   2280  CD  GLN A 297      22.953  14.250   1.976  1.00 68.12           C  
ATOM   2281  NE2 GLN A 297      24.078  13.836   1.407  1.00 68.12           N  
ATOM   2282  OE1 GLN A 297      22.938  15.117   2.855  1.00 68.12           O  
ATOM   2283  N   PRO A 298      18.844  10.789   0.935  1.00 63.53           N  
ATOM   2284  CA  PRO A 298      18.938   9.328   0.833  1.00 63.53           C  
ATOM   2285  C   PRO A 298      20.375   8.852   0.598  1.00 63.53           C  
ATOM   2286  CB  PRO A 298      18.047   9.000  -0.368  1.00 63.53           C  
ATOM   2287  O   PRO A 298      21.156   9.539  -0.065  1.00 63.53           O  
ATOM   2288  CG  PRO A 298      17.719  10.328  -0.974  1.00 63.53           C  
ATOM   2289  CD  PRO A 298      18.250  11.406  -0.072  1.00 63.53           C  
ATOM   2290  N   GLU A 299      21.078   8.289   1.592  1.00 60.88           N  
ATOM   2291  CA  GLU A 299      22.391   7.691   1.414  1.00 60.88           C  
ATOM   2292  C   GLU A 299      22.312   6.398   0.606  1.00 60.88           C  
ATOM   2293  CB  GLU A 299      23.047   7.422   2.771  1.00 60.88           C  
ATOM   2294  O   GLU A 299      21.562   5.492   0.950  1.00 60.88           O  
ATOM   2295  CG  GLU A 299      23.484   8.688   3.508  1.00 60.88           C  
ATOM   2296  CD  GLU A 299      24.266   8.398   4.785  1.00 60.88           C  
ATOM   2297  OE1 GLU A 299      24.734   9.359   5.430  1.00 60.88           O  
ATOM   2298  OE2 GLU A 299      24.391   7.207   5.137  1.00 60.88           O  
ATOM   2299  N   GLY A 300      22.562   6.426  -0.708  1.00 63.97           N  
ATOM   2300  CA  GLY A 300      22.578   5.191  -1.473  1.00 63.97           C  
ATOM   2301  C   GLY A 300      21.453   5.090  -2.479  1.00 63.97           C  
ATOM   2302  O   GLY A 300      20.766   6.078  -2.754  1.00 63.97           O  
ATOM   2303  N   SER A 301      21.359   3.928  -3.191  1.00 71.25           N  
ATOM   2304  CA  SER A 301      20.328   3.645  -4.188  1.00 71.25           C  
ATOM   2305  C   SER A 301      19.000   3.314  -3.529  1.00 71.25           C  
ATOM   2306  CB  SER A 301      20.766   2.486  -5.090  1.00 71.25           C  
ATOM   2307  O   SER A 301      17.938   3.715  -4.023  1.00 71.25           O  
ATOM   2308  OG  SER A 301      21.969   2.803  -5.773  1.00 71.25           O  
ATOM   2309  N   VAL A 302      19.047   2.740  -2.307  1.00 73.25           N  
ATOM   2310  CA  VAL A 302      17.875   2.428  -1.491  1.00 73.25           C  
ATOM   2311  C   VAL A 302      18.094   2.910  -0.060  1.00 73.25           C  
ATOM   2312  CB  VAL A 302      17.562   0.914  -1.501  1.00 73.25           C  
ATOM   2313  O   VAL A 302      19.109   2.580   0.561  1.00 73.25           O  
ATOM   2314  CG1 VAL A 302      16.312   0.612  -0.670  1.00 73.25           C  
ATOM   2315  CG2 VAL A 302      17.391   0.416  -2.934  1.00 73.25           C  
ATOM   2316  N   SER A 303      17.156   3.727   0.390  1.00 74.06           N  
ATOM   2317  CA  SER A 303      17.281   4.266   1.741  1.00 74.06           C  
ATOM   2318  C   SER A 303      16.000   4.047   2.545  1.00 74.06           C  
ATOM   2319  CB  SER A 303      17.609   5.758   1.696  1.00 74.06           C  
ATOM   2320  O   SER A 303      14.914   3.955   1.975  1.00 74.06           O  
ATOM   2321  OG  SER A 303      18.734   5.996   0.871  1.00 74.06           O  
ATOM   2322  N   VAL A 304      16.234   3.723   3.816  1.00 72.12           N  
ATOM   2323  CA  VAL A 304      15.125   3.703   4.762  1.00 72.12           C  
ATOM   2324  C   VAL A 304      14.719   5.133   5.117  1.00 72.12           C  
ATOM   2325  CB  VAL A 304      15.484   2.916   6.043  1.00 72.12           C  
ATOM   2326  O   VAL A 304      15.570   5.965   5.434  1.00 72.12           O  
ATOM   2327  CG1 VAL A 304      14.312   2.918   7.023  1.00 72.12           C  
ATOM   2328  CG2 VAL A 304      15.891   1.486   5.695  1.00 72.12           C  
ATOM   2329  N   ILE A 305      13.383   5.441   4.965  1.00 75.75           N  
ATOM   2330  CA  ILE A 305      12.961   6.797   5.301  1.00 75.75           C  
ATOM   2331  C   ILE A 305      12.031   6.758   6.512  1.00 75.75           C  
ATOM   2332  CB  ILE A 305      12.258   7.480   4.109  1.00 75.75           C  
ATOM   2333  O   ILE A 305      11.352   5.758   6.754  1.00 75.75           O  
ATOM   2334  CG1 ILE A 305      11.039   6.660   3.660  1.00 75.75           C  
ATOM   2335  CG2 ILE A 305      13.234   7.684   2.949  1.00 75.75           C  
ATOM   2336  CD1 ILE A 305      10.211   7.328   2.574  1.00 75.75           C  
ATOM   2337  N   GLY A 306      12.250   7.680   7.480  1.00 52.97           N  
ATOM   2338  CA  GLY A 306      11.430   7.863   8.672  1.00 52.97           C  
ATOM   2339  C   GLY A 306      11.242   9.320   9.047  1.00 52.97           C  
ATOM   2340  O   GLY A 306      12.008  10.180   8.609  1.00 52.97           O  
TER    2341      GLY A 306                                                      
ENDMDL                                                                          
END                                                                             
