# Supplementary material for: Towards a molecular picture of the archaeal cell surface
Source: Nat Commun. 2024 Nov 29;15:10401. doi: 10.1038/s41467-024-53986-9 (PMC11607397; doi:10.1038/s41467-024-53986-9)
Supplement: Supplementary file 5 — Supplementary Dataset 1 [file 41467_2024_53986_MOESM5_ESM.zip › Archaellum_Homologues_2024/SiRe_0124_Sulfolobus_islandicus/SiRe_0124_Sulfolobus_islandicus_95109_unrelaxed_rank_002_alphafold2_ptm_model_2_seed_000.pdb]

MODEL     1                                                                     
ATOM      1  N   MET A   1     -53.781   6.180  98.812  1.00 52.50           N  
ATOM      2  CA  MET A   1     -53.438   5.738  97.500  1.00 52.50           C  
ATOM      3  C   MET A   1     -52.812   6.875  96.688  1.00 52.50           C  
ATOM      4  CB  MET A   1     -54.656   5.203  96.750  1.00 52.50           C  
ATOM      5  O   MET A   1     -53.375   7.953  96.562  1.00 52.50           O  
ATOM      6  CG  MET A   1     -54.531   3.758  96.312  1.00 52.50           C  
ATOM      7  SD  MET A   1     -56.156   2.945  96.062  1.00 52.50           S  
ATOM      8  CE  MET A   1     -56.031   2.584  94.250  1.00 52.50           C  
ATOM      9  N   ASN A   2     -51.500   7.156  96.812  1.00 54.06           N  
ATOM     10  CA  ASN A   2     -50.469   8.133  96.500  1.00 54.06           C  
ATOM     11  C   ASN A   2     -50.375   8.414  95.000  1.00 54.06           C  
ATOM     12  CB  ASN A   2     -49.094   7.664  97.000  1.00 54.06           C  
ATOM     13  O   ASN A   2     -49.906   7.566  94.250  1.00 54.06           O  
ATOM     14  CG  ASN A   2     -48.406   8.695  97.875  1.00 54.06           C  
ATOM     15  ND2 ASN A   2     -47.219   8.367  98.375  1.00 54.06           N  
ATOM     16  OD1 ASN A   2     -48.969   9.781  98.125  1.00 54.06           O  
ATOM     17  N   THR A   3     -51.188   9.195  94.312  1.00 59.97           N  
ATOM     18  CA  THR A   3     -51.469   9.758  93.000  1.00 59.97           C  
ATOM     19  C   THR A   3     -50.219  10.406  92.438  1.00 59.97           C  
ATOM     20  CB  THR A   3     -52.625  10.789  93.062  1.00 59.97           C  
ATOM     21  O   THR A   3     -50.000  10.352  91.188  1.00 59.97           O  
ATOM     22  CG2 THR A   3     -53.969  10.102  93.062  1.00 59.97           C  
ATOM     23  OG1 THR A   3     -52.500  11.555  94.250  1.00 59.97           O  
ATOM     24  N   LYS A   4     -49.219  10.680  93.125  1.00 59.56           N  
ATOM     25  CA  LYS A   4     -47.938  11.250  92.750  1.00 59.56           C  
ATOM     26  C   LYS A   4     -46.938  10.156  92.375  1.00 59.56           C  
ATOM     27  CB  LYS A   4     -47.344  12.117  93.875  1.00 59.56           C  
ATOM     28  O   LYS A   4     -46.156  10.328  91.438  1.00 59.56           O  
ATOM     29  CG  LYS A   4     -47.906  13.523  93.938  1.00 59.56           C  
ATOM     30  CD  LYS A   4     -47.156  14.398  94.875  1.00 59.56           C  
ATOM     31  CE  LYS A   4     -47.750  15.797  95.000  1.00 59.56           C  
ATOM     32  NZ  LYS A   4     -46.969  16.672  95.938  1.00 59.56           N  
ATOM     33  N   LYS A   5     -47.094   9.016  92.875  1.00 59.69           N  
ATOM     34  CA  LYS A   5     -46.312   7.820  92.562  1.00 59.69           C  
ATOM     35  C   LYS A   5     -46.781   7.152  91.312  1.00 59.69           C  
ATOM     36  CB  LYS A   5     -46.375   6.832  93.750  1.00 59.69           C  
ATOM     37  O   LYS A   5     -46.000   6.672  90.500  1.00 59.69           O  
ATOM     38  CG  LYS A   5     -45.031   6.316  94.188  1.00 59.69           C  
ATOM     39  CD  LYS A   5     -45.156   5.328  95.375  1.00 59.69           C  
ATOM     40  CE  LYS A   5     -43.781   4.832  95.812  1.00 59.69           C  
ATOM     41  NZ  LYS A   5     -43.906   3.936  97.000  1.00 59.69           N  
ATOM     42  N   MET A   6     -47.969   7.395  90.938  1.00 61.81           N  
ATOM     43  CA  MET A   6     -48.625   6.828  89.750  1.00 61.81           C  
ATOM     44  C   MET A   6     -48.344   7.672  88.562  1.00 61.81           C  
ATOM     45  CB  MET A   6     -50.125   6.719  90.000  1.00 61.81           C  
ATOM     46  O   MET A   6     -48.156   7.137  87.438  1.00 61.81           O  
ATOM     47  CG  MET A   6     -50.531   5.480  90.750  1.00 61.81           C  
ATOM     48  SD  MET A   6     -51.094   4.117  89.688  1.00 61.81           S  
ATOM     49  CE  MET A   6     -52.875   4.523  89.562  1.00 61.81           C  
ATOM     50  N   LEU A   7     -48.219   8.953  88.562  1.00 63.56           N  
ATOM     51  CA  LEU A   7     -47.875   9.906  87.562  1.00 63.56           C  
ATOM     52  C   LEU A   7     -46.406   9.836  87.188  1.00 63.56           C  
ATOM     53  CB  LEU A   7     -48.250  11.328  87.938  1.00 63.56           C  
ATOM     54  O   LEU A   7     -46.000   9.969  86.062  1.00 63.56           O  
ATOM     55  CG  LEU A   7     -49.625  11.820  87.500  1.00 63.56           C  
ATOM     56  CD1 LEU A   7     -50.219  12.758  88.562  1.00 63.56           C  
ATOM     57  CD2 LEU A   7     -49.562  12.523  86.188  1.00 63.56           C  
ATOM     58  N   LYS A   8     -45.562   9.539  88.062  1.00 64.25           N  
ATOM     59  CA  LYS A   8     -44.125   9.328  87.938  1.00 64.25           C  
ATOM     60  C   LYS A   8     -43.812   8.000  87.250  1.00 64.25           C  
ATOM     61  CB  LYS A   8     -43.406   9.367  89.312  1.00 64.25           C  
ATOM     62  O   LYS A   8     -42.938   7.926  86.375  1.00 64.25           O  
ATOM     63  CG  LYS A   8     -42.031   9.977  89.250  1.00 64.25           C  
ATOM     64  CD  LYS A   8     -41.406  10.008  90.625  1.00 64.25           C  
ATOM     65  CE  LYS A   8     -40.031  10.656  90.625  1.00 64.25           C  
ATOM     66  NZ  LYS A   8     -39.406  10.727  92.000  1.00 64.25           N  
ATOM     67  N   GLU A   9     -44.625   7.035  87.500  1.00 63.16           N  
ATOM     68  CA  GLU A   9     -44.500   5.707  86.875  1.00 63.16           C  
ATOM     69  C   GLU A   9     -45.031   5.699  85.500  1.00 63.16           C  
ATOM     70  CB  GLU A   9     -45.250   4.672  87.750  1.00 63.16           C  
ATOM     71  O   GLU A   9     -44.500   5.012  84.625  1.00 63.16           O  
ATOM     72  CG  GLU A   9     -44.469   4.180  88.938  1.00 63.16           C  
ATOM     73  CD  GLU A   9     -43.594   2.969  88.625  1.00 63.16           C  
ATOM     74  OE1 GLU A   9     -42.625   2.707  89.438  1.00 63.16           O  
ATOM     75  OE2 GLU A   9     -43.875   2.279  87.625  1.00 63.16           O  
ATOM     76  N   TYR A  10     -46.000   6.488  85.188  1.00 66.44           N  
ATOM     77  CA  TYR A  10     -46.562   6.668  83.812  1.00 66.44           C  
ATOM     78  C   TYR A  10     -45.625   7.457  82.938  1.00 66.44           C  
ATOM     79  CB  TYR A  10     -47.906   7.383  83.938  1.00 66.44           C  
ATOM     80  O   TYR A  10     -45.438   7.109  81.750  1.00 66.44           O  
ATOM     81  CG  TYR A  10     -48.594   7.547  82.562  1.00 66.44           C  
ATOM     82  CD1 TYR A  10     -48.531   8.742  81.875  1.00 66.44           C  
ATOM     83  CD2 TYR A  10     -49.344   6.508  82.000  1.00 66.44           C  
ATOM     84  CE1 TYR A  10     -49.156   8.898  80.625  1.00 66.44           C  
ATOM     85  CE2 TYR A  10     -49.969   6.648  80.812  1.00 66.44           C  
ATOM     86  OH  TYR A  10     -50.500   7.996  78.875  1.00 66.44           O  
ATOM     87  CZ  TYR A  10     -49.875   7.848  80.125  1.00 66.44           C  
ATOM     88  N   ASN A  11     -45.000   8.562  83.375  1.00 65.69           N  
ATOM     89  CA  ASN A  11     -44.031   9.383  82.688  1.00 65.69           C  
ATOM     90  C   ASN A  11     -42.750   8.617  82.438  1.00 65.69           C  
ATOM     91  CB  ASN A  11     -43.750  10.664  83.500  1.00 65.69           C  
ATOM     92  O   ASN A  11     -42.094   8.797  81.438  1.00 65.69           O  
ATOM     93  CG  ASN A  11     -44.562  11.844  83.000  1.00 65.69           C  
ATOM     94  ND2 ASN A  11     -44.562  12.922  83.750  1.00 65.69           N  
ATOM     95  OD1 ASN A  11     -45.156  11.797  81.938  1.00 65.69           O  
ATOM     96  N   LYS A  12     -42.312   7.711  83.250  1.00 66.94           N  
ATOM     97  CA  LYS A  12     -41.188   6.785  83.125  1.00 66.94           C  
ATOM     98  C   LYS A  12     -41.469   5.754  82.062  1.00 66.94           C  
ATOM     99  CB  LYS A  12     -40.906   6.078  84.438  1.00 66.94           C  
ATOM    100  O   LYS A  12     -40.594   5.418  81.250  1.00 66.94           O  
ATOM    101  CG  LYS A  12     -39.469   5.570  84.562  1.00 66.94           C  
ATOM    102  CD  LYS A  12     -39.250   4.898  85.938  1.00 66.94           C  
ATOM    103  CE  LYS A  12     -37.812   4.379  86.062  1.00 66.94           C  
ATOM    104  NZ  LYS A  12     -37.562   3.750  87.375  1.00 66.94           N  
ATOM    105  N   LYS A  13     -42.750   5.363  81.938  1.00 65.75           N  
ATOM    106  CA  LYS A  13     -43.188   4.398  80.938  1.00 65.75           C  
ATOM    107  C   LYS A  13     -43.250   5.043  79.562  1.00 65.75           C  
ATOM    108  CB  LYS A  13     -44.531   3.787  81.312  1.00 65.75           C  
ATOM    109  O   LYS A  13     -42.906   4.430  78.562  1.00 65.75           O  
ATOM    110  CG  LYS A  13     -44.438   2.447  82.062  1.00 65.75           C  
ATOM    111  CD  LYS A  13     -45.781   1.815  82.250  1.00 65.75           C  
ATOM    112  CE  LYS A  13     -45.719   0.550  83.125  1.00 65.75           C  
ATOM    113  NZ  LYS A  13     -47.031  -0.121  83.250  1.00 65.75           N  
ATOM    114  N   VAL A  14     -43.719   6.250  79.438  1.00 66.94           N  
ATOM    115  CA  VAL A  14     -43.844   7.023  78.250  1.00 66.94           C  
ATOM    116  C   VAL A  14     -42.469   7.445  77.750  1.00 66.94           C  
ATOM    117  CB  VAL A  14     -44.750   8.266  78.438  1.00 66.94           C  
ATOM    118  O   VAL A  14     -42.219   7.438  76.500  1.00 66.94           O  
ATOM    119  CG1 VAL A  14     -44.750   9.133  77.188  1.00 66.94           C  
ATOM    120  CG2 VAL A  14     -46.188   7.844  78.812  1.00 66.94           C  
ATOM    121  N   LYS A  15     -41.500   7.867  78.562  1.00 65.38           N  
ATOM    122  CA  LYS A  15     -40.094   8.188  78.312  1.00 65.38           C  
ATOM    123  C   LYS A  15     -39.344   6.957  77.812  1.00 65.38           C  
ATOM    124  CB  LYS A  15     -39.406   8.766  79.500  1.00 65.38           C  
ATOM    125  O   LYS A  15     -38.531   7.051  76.875  1.00 65.38           O  
ATOM    126  CG  LYS A  15     -38.812  10.148  79.312  1.00 65.38           C  
ATOM    127  CD  LYS A  15     -38.062  10.633  80.562  1.00 65.38           C  
ATOM    128  CE  LYS A  15     -37.562  12.062  80.375  1.00 65.38           C  
ATOM    129  NZ  LYS A  15     -36.688  12.477  81.500  1.00 65.38           N  
ATOM    130  N   ARG A  16     -39.625   5.766  78.375  1.00 67.19           N  
ATOM    131  CA  ARG A  16     -39.031   4.492  77.938  1.00 67.19           C  
ATOM    132  C   ARG A  16     -39.562   4.047  76.562  1.00 67.19           C  
ATOM    133  CB  ARG A  16     -39.312   3.416  79.000  1.00 67.19           C  
ATOM    134  O   ARG A  16     -38.812   3.510  75.750  1.00 67.19           O  
ATOM    135  CG  ARG A  16     -38.094   2.637  79.438  1.00 67.19           C  
ATOM    136  CD  ARG A  16     -38.406   1.685  80.562  1.00 67.19           C  
ATOM    137  NE  ARG A  16     -39.000   0.446  80.125  1.00 67.19           N  
ATOM    138  NH1 ARG A  16     -37.969  -0.905  81.688  1.00 67.19           N  
ATOM    139  NH2 ARG A  16     -39.406  -1.816  80.125  1.00 67.19           N  
ATOM    140  CZ  ARG A  16     -38.781  -0.756  80.625  1.00 67.19           C  
ATOM    141  N   LYS A  17     -40.875   4.422  76.312  1.00 65.75           N  
ATOM    142  CA  LYS A  17     -41.500   4.133  75.062  1.00 65.75           C  
ATOM    143  C   LYS A  17     -40.969   5.070  73.938  1.00 65.75           C  
ATOM    144  CB  LYS A  17     -43.031   4.242  75.125  1.00 65.75           C  
ATOM    145  O   LYS A  17     -40.781   4.660  72.812  1.00 65.75           O  
ATOM    146  CG  LYS A  17     -43.688   2.980  75.688  1.00 65.75           C  
ATOM    147  CD  LYS A  17     -45.219   3.094  75.562  1.00 65.75           C  
ATOM    148  CE  LYS A  17     -45.875   1.810  76.062  1.00 65.75           C  
ATOM    149  NZ  LYS A  17     -47.375   1.885  75.938  1.00 65.75           N  
ATOM    150  N   GLY A  18     -40.719   6.426  74.188  1.00 66.06           N  
ATOM    151  CA  GLY A  18     -40.094   7.406  73.312  1.00 66.06           C  
ATOM    152  C   GLY A  18     -38.625   7.121  73.000  1.00 66.06           C  
ATOM    153  O   GLY A  18     -38.156   7.332  71.875  1.00 66.06           O  
ATOM    154  N   LEU A  19     -37.875   6.469  74.000  1.00 71.38           N  
ATOM    155  CA  LEU A  19     -36.469   6.059  73.875  1.00 71.38           C  
ATOM    156  C   LEU A  19     -36.344   4.793  73.000  1.00 71.38           C  
ATOM    157  CB  LEU A  19     -35.875   5.832  75.250  1.00 71.38           C  
ATOM    158  O   LEU A  19     -35.406   4.645  72.250  1.00 71.38           O  
ATOM    159  CG  LEU A  19     -34.344   5.844  75.312  1.00 71.38           C  
ATOM    160  CD1 LEU A  19     -33.812   7.273  75.438  1.00 71.38           C  
ATOM    161  CD2 LEU A  19     -33.844   5.004  76.500  1.00 71.38           C  
ATOM    162  N   ALA A  20     -37.344   3.922  73.125  1.00 76.88           N  
ATOM    163  CA  ALA A  20     -37.406   2.719  72.312  1.00 76.88           C  
ATOM    164  C   ALA A  20     -37.750   3.064  70.812  1.00 76.88           C  
ATOM    165  CB  ALA A  20     -38.438   1.736  72.875  1.00 76.88           C  
ATOM    166  O   ALA A  20     -37.250   2.420  69.938  1.00 76.88           O  
ATOM    167  N   GLY A  21     -38.531   4.109  70.562  1.00 81.50           N  
ATOM    168  CA  GLY A  21     -38.875   4.629  69.250  1.00 81.50           C  
ATOM    169  C   GLY A  21     -37.719   5.285  68.500  1.00 81.50           C  
ATOM    170  O   GLY A  21     -37.531   5.105  67.312  1.00 81.50           O  
ATOM    171  N   LEU A  22     -36.969   6.020  69.375  1.00 84.38           N  
ATOM    172  CA  LEU A  22     -35.781   6.668  68.812  1.00 84.38           C  
ATOM    173  C   LEU A  22     -34.719   5.637  68.438  1.00 84.38           C  
ATOM    174  CB  LEU A  22     -35.188   7.645  69.875  1.00 84.38           C  
ATOM    175  O   LEU A  22     -34.000   5.797  67.438  1.00 84.38           O  
ATOM    176  CG  LEU A  22     -33.688   7.805  69.875  1.00 84.38           C  
ATOM    177  CD1 LEU A  22     -33.281   9.211  70.312  1.00 84.38           C  
ATOM    178  CD2 LEU A  22     -33.031   6.754  70.812  1.00 84.38           C  
ATOM    179  N   ASP A  23     -34.562   4.523  69.188  1.00 85.94           N  
ATOM    180  CA  ASP A  23     -33.625   3.434  68.875  1.00 85.94           C  
ATOM    181  C   ASP A  23     -33.969   2.693  67.625  1.00 85.94           C  
ATOM    182  CB  ASP A  23     -33.594   2.457  70.062  1.00 85.94           C  
ATOM    183  O   ASP A  23     -33.094   2.381  66.812  1.00 85.94           O  
ATOM    184  CG  ASP A  23     -32.562   2.844  71.125  1.00 85.94           C  
ATOM    185  OD1 ASP A  23     -31.828   3.826  70.938  1.00 85.94           O  
ATOM    186  OD2 ASP A  23     -32.531   2.160  72.188  1.00 85.94           O  
ATOM    187  N   THR A  24     -35.281   2.523  67.438  1.00 88.25           N  
ATOM    188  CA  THR A  24     -35.750   1.849  66.250  1.00 88.25           C  
ATOM    189  C   THR A  24     -35.594   2.750  65.000  1.00 88.25           C  
ATOM    190  CB  THR A  24     -37.219   1.421  66.375  1.00 88.25           C  
ATOM    191  O   THR A  24     -35.250   2.275  63.938  1.00 88.25           O  
ATOM    192  CG2 THR A  24     -37.344  -0.040  66.812  1.00 88.25           C  
ATOM    193  OG1 THR A  24     -37.875   2.242  67.375  1.00 88.25           O  
ATOM    194  N   ALA A  25     -35.719   4.125  65.125  1.00 90.06           N  
ATOM    195  CA  ALA A  25     -35.562   5.090  64.062  1.00 90.06           C  
ATOM    196  C   ALA A  25     -34.125   5.125  63.594  1.00 90.06           C  
ATOM    197  CB  ALA A  25     -36.000   6.480  64.562  1.00 90.06           C  
ATOM    198  O   ALA A  25     -33.875   5.184  62.375  1.00 90.06           O  
ATOM    199  N   ILE A  26     -33.188   5.055  64.500  1.00 91.38           N  
ATOM    200  CA  ILE A  26     -31.766   5.074  64.188  1.00 91.38           C  
ATOM    201  C   ILE A  26     -31.422   3.805  63.406  1.00 91.38           C  
ATOM    202  CB  ILE A  26     -30.891   5.215  65.438  1.00 91.38           C  
ATOM    203  O   ILE A  26     -30.672   3.855  62.406  1.00 91.38           O  
ATOM    204  CG1 ILE A  26     -31.062   6.598  66.062  1.00 91.38           C  
ATOM    205  CG2 ILE A  26     -29.406   4.957  65.062  1.00 91.38           C  
ATOM    206  CD1 ILE A  26     -30.391   6.750  67.438  1.00 91.38           C  
ATOM    207  N   ILE A  27     -31.922   2.678  63.781  1.00 92.44           N  
ATOM    208  CA  ILE A  27     -31.703   1.406  63.094  1.00 92.44           C  
ATOM    209  C   ILE A  27     -32.312   1.465  61.719  1.00 92.44           C  
ATOM    210  CB  ILE A  27     -32.312   0.227  63.906  1.00 92.44           C  
ATOM    211  O   ILE A  27     -31.688   0.983  60.750  1.00 92.44           O  
ATOM    212  CG1 ILE A  27     -31.609   0.073  65.250  1.00 92.44           C  
ATOM    213  CG2 ILE A  27     -32.219  -1.068  63.094  1.00 92.44           C  
ATOM    214  CD1 ILE A  27     -32.281  -0.917  66.188  1.00 92.44           C  
ATOM    215  N   LEU A  28     -33.438   2.082  61.562  1.00 92.81           N  
ATOM    216  CA  LEU A  28     -34.094   2.232  60.281  1.00 92.81           C  
ATOM    217  C   LEU A  28     -33.250   3.088  59.312  1.00 92.81           C  
ATOM    218  CB  LEU A  28     -35.500   2.855  60.438  1.00 92.81           C  
ATOM    219  O   LEU A  28     -33.094   2.736  58.156  1.00 92.81           O  
ATOM    220  CG  LEU A  28     -36.375   2.926  59.188  1.00 92.81           C  
ATOM    221  CD1 LEU A  28     -36.812   1.525  58.781  1.00 92.81           C  
ATOM    222  CD2 LEU A  28     -37.594   3.814  59.438  1.00 92.81           C  
ATOM    223  N   ILE A  29     -32.688   4.211  59.781  1.00 93.62           N  
ATOM    224  CA  ILE A  29     -31.875   5.090  58.969  1.00 93.62           C  
ATOM    225  C   ILE A  29     -30.609   4.352  58.531  1.00 93.62           C  
ATOM    226  CB  ILE A  29     -31.500   6.383  59.719  1.00 93.62           C  
ATOM    227  O   ILE A  29     -30.172   4.465  57.375  1.00 93.62           O  
ATOM    228  CG1 ILE A  29     -32.750   7.254  59.938  1.00 93.62           C  
ATOM    229  CG2 ILE A  29     -30.406   7.152  58.969  1.00 93.62           C  
ATOM    230  CD1 ILE A  29     -32.500   8.445  60.844  1.00 93.62           C  
ATOM    231  N   ALA A  30     -30.000   3.617  59.531  1.00 95.38           N  
ATOM    232  CA  ALA A  30     -28.797   2.842  59.219  1.00 95.38           C  
ATOM    233  C   ALA A  30     -29.078   1.812  58.125  1.00 95.38           C  
ATOM    234  CB  ALA A  30     -28.281   2.150  60.469  1.00 95.38           C  
ATOM    235  O   ALA A  30     -28.250   1.617  57.219  1.00 95.38           O  
ATOM    236  N   PHE A  31     -30.203   1.194  58.094  1.00 95.31           N  
ATOM    237  CA  PHE A  31     -30.578   0.205  57.094  1.00 95.31           C  
ATOM    238  C   PHE A  31     -30.781   0.862  55.750  1.00 95.31           C  
ATOM    239  CB  PHE A  31     -31.859  -0.533  57.500  1.00 95.31           C  
ATOM    240  O   PHE A  31     -30.328   0.338  54.719  1.00 95.31           O  
ATOM    241  CG  PHE A  31     -31.844  -1.999  57.188  1.00 95.31           C  
ATOM    242  CD1 PHE A  31     -32.438  -2.461  56.000  1.00 95.31           C  
ATOM    243  CD2 PHE A  31     -31.250  -2.916  58.031  1.00 95.31           C  
ATOM    244  CE1 PHE A  31     -32.438  -3.816  55.688  1.00 95.31           C  
ATOM    245  CE2 PHE A  31     -31.234  -4.273  57.719  1.00 95.31           C  
ATOM    246  CZ  PHE A  31     -31.828  -4.723  56.562  1.00 95.31           C  
ATOM    247  N   ILE A  32     -31.391   1.990  55.750  1.00 96.31           N  
ATOM    248  CA  ILE A  32     -31.656   2.709  54.531  1.00 96.31           C  
ATOM    249  C   ILE A  32     -30.344   3.176  53.906  1.00 96.31           C  
ATOM    250  CB  ILE A  32     -32.594   3.914  54.750  1.00 96.31           C  
ATOM    251  O   ILE A  32     -30.156   3.064  52.688  1.00 96.31           O  
ATOM    252  CG1 ILE A  32     -34.000   3.430  55.125  1.00 96.31           C  
ATOM    253  CG2 ILE A  32     -32.625   4.824  53.531  1.00 96.31           C  
ATOM    254  CD1 ILE A  32     -34.969   4.543  55.531  1.00 96.31           C  
ATOM    255  N   ILE A  33     -29.484   3.631  54.719  1.00 97.12           N  
ATOM    256  CA  ILE A  33     -28.203   4.125  54.219  1.00 97.12           C  
ATOM    257  C   ILE A  33     -27.406   2.973  53.594  1.00 97.12           C  
ATOM    258  CB  ILE A  33     -27.375   4.801  55.344  1.00 97.12           C  
ATOM    259  O   ILE A  33     -26.844   3.109  52.531  1.00 97.12           O  
ATOM    260  CG1 ILE A  33     -28.062   6.094  55.812  1.00 97.12           C  
ATOM    261  CG2 ILE A  33     -25.953   5.078  54.875  1.00 97.12           C  
ATOM    262  CD1 ILE A  33     -27.406   6.766  57.000  1.00 97.12           C  
ATOM    263  N   THR A  34     -27.375   1.814  54.344  1.00 96.69           N  
ATOM    264  CA  THR A  34     -26.672   0.640  53.844  1.00 96.69           C  
ATOM    265  C   THR A  34     -27.266   0.180  52.531  1.00 96.69           C  
ATOM    266  CB  THR A  34     -26.719  -0.517  54.875  1.00 96.69           C  
ATOM    267  O   THR A  34     -26.531  -0.175  51.594  1.00 96.69           O  
ATOM    268  CG2 THR A  34     -25.953  -0.167  56.125  1.00 96.69           C  
ATOM    269  OG1 THR A  34     -28.078  -0.788  55.219  1.00 96.69           O  
ATOM    270  N   ALA A  35     -28.609   0.182  52.469  1.00 97.50           N  
ATOM    271  CA  ALA A  35     -29.281  -0.209  51.250  1.00 97.50           C  
ATOM    272  C   ALA A  35     -28.938   0.738  50.094  1.00 97.50           C  
ATOM    273  CB  ALA A  35     -30.797  -0.243  51.438  1.00 97.50           C  
ATOM    274  O   ALA A  35     -28.688   0.297  48.969  1.00 97.50           O  
ATOM    275  N   SER A  36     -28.922   2.068  50.375  1.00 96.25           N  
ATOM    276  CA  SER A  36     -28.609   3.082  49.375  1.00 96.25           C  
ATOM    277  C   SER A  36     -27.188   2.920  48.844  1.00 96.25           C  
ATOM    278  CB  SER A  36     -28.797   4.484  49.938  1.00 96.25           C  
ATOM    279  O   SER A  36     -26.953   3.006  47.625  1.00 96.25           O  
ATOM    280  OG  SER A  36     -30.156   4.719  50.281  1.00 96.25           O  
ATOM    281  N   VAL A  37     -26.250   2.654  49.688  1.00 96.94           N  
ATOM    282  CA  VAL A  37     -24.859   2.488  49.312  1.00 96.94           C  
ATOM    283  C   VAL A  37     -24.703   1.232  48.438  1.00 96.94           C  
ATOM    284  CB  VAL A  37     -23.922   2.408  50.531  1.00 96.94           C  
ATOM    285  O   VAL A  37     -24.016   1.247  47.438  1.00 96.94           O  
ATOM    286  CG1 VAL A  37     -22.500   2.041  50.094  1.00 96.94           C  
ATOM    287  CG2 VAL A  37     -23.922   3.730  51.281  1.00 96.94           C  
ATOM    288  N   LEU A  38     -25.375   0.210  48.875  1.00 94.50           N  
ATOM    289  CA  LEU A  38     -25.328  -1.035  48.125  1.00 94.50           C  
ATOM    290  C   LEU A  38     -25.938  -0.853  46.719  1.00 94.50           C  
ATOM    291  CB  LEU A  38     -26.062  -2.148  48.875  1.00 94.50           C  
ATOM    292  O   LEU A  38     -25.406  -1.369  45.750  1.00 94.50           O  
ATOM    293  CG  LEU A  38     -25.344  -2.746  50.094  1.00 94.50           C  
ATOM    294  CD1 LEU A  38     -26.297  -3.637  50.875  1.00 94.50           C  
ATOM    295  CD2 LEU A  38     -24.109  -3.527  49.625  1.00 94.50           C  
ATOM    296  N   ALA A  39     -27.031  -0.099  46.656  1.00 96.38           N  
ATOM    297  CA  ALA A  39     -27.688   0.202  45.375  1.00 96.38           C  
ATOM    298  C   ALA A  39     -26.766   1.024  44.469  1.00 96.38           C  
ATOM    299  CB  ALA A  39     -29.000   0.942  45.594  1.00 96.38           C  
ATOM    300  O   ALA A  39     -26.672   0.773  43.281  1.00 96.38           O  
ATOM    301  N   TYR A  40     -26.125   2.018  45.094  1.00 95.31           N  
ATOM    302  CA  TYR A  40     -25.188   2.854  44.344  1.00 95.31           C  
ATOM    303  C   TYR A  40     -24.078   2.010  43.719  1.00 95.31           C  
ATOM    304  CB  TYR A  40     -24.578   3.922  45.281  1.00 95.31           C  
ATOM    305  O   TYR A  40     -23.750   2.178  42.562  1.00 95.31           O  
ATOM    306  CG  TYR A  40     -23.531   4.762  44.594  1.00 95.31           C  
ATOM    307  CD1 TYR A  40     -22.172   4.516  44.812  1.00 95.31           C  
ATOM    308  CD2 TYR A  40     -23.875   5.809  43.750  1.00 95.31           C  
ATOM    309  CE1 TYR A  40     -21.188   5.289  44.188  1.00 95.31           C  
ATOM    310  CE2 TYR A  40     -22.906   6.590  43.125  1.00 95.31           C  
ATOM    311  OH  TYR A  40     -20.594   7.094  42.750  1.00 95.31           O  
ATOM    312  CZ  TYR A  40     -21.562   6.324  43.375  1.00 95.31           C  
ATOM    313  N   VAL A  41     -23.516   1.128  44.500  1.00 95.06           N  
ATOM    314  CA  VAL A  41     -22.453   0.259  44.031  1.00 95.06           C  
ATOM    315  C   VAL A  41     -22.969  -0.632  42.875  1.00 95.06           C  
ATOM    316  CB  VAL A  41     -21.875  -0.608  45.156  1.00 95.06           C  
ATOM    317  O   VAL A  41     -22.297  -0.788  41.875  1.00 95.06           O  
ATOM    318  CG1 VAL A  41     -20.875  -1.622  44.625  1.00 95.06           C  
ATOM    319  CG2 VAL A  41     -21.219   0.275  46.219  1.00 95.06           C  
ATOM    320  N   ALA A  42     -24.141  -1.201  43.125  1.00 94.81           N  
ATOM    321  CA  ALA A  42     -24.734  -2.090  42.125  1.00 94.81           C  
ATOM    322  C   ALA A  42     -24.984  -1.356  40.812  1.00 94.81           C  
ATOM    323  CB  ALA A  42     -26.047  -2.680  42.625  1.00 94.81           C  
ATOM    324  O   ALA A  42     -24.688  -1.885  39.719  1.00 94.81           O  
ATOM    325  N   ILE A  43     -25.484  -0.242  40.844  1.00 95.75           N  
ATOM    326  CA  ILE A  43     -25.766   0.550  39.656  1.00 95.75           C  
ATOM    327  C   ILE A  43     -24.453   0.886  38.938  1.00 95.75           C  
ATOM    328  CB  ILE A  43     -26.531   1.845  40.000  1.00 95.75           C  
ATOM    329  O   ILE A  43     -24.375   0.764  37.719  1.00 95.75           O  
ATOM    330  CG1 ILE A  43     -27.953   1.514  40.469  1.00 95.75           C  
ATOM    331  CG2 ILE A  43     -26.547   2.801  38.812  1.00 95.75           C  
ATOM    332  CD1 ILE A  43     -28.734   2.715  41.000  1.00 95.75           C  
ATOM    333  N   ASN A  44     -23.484   1.338  39.719  1.00 91.56           N  
ATOM    334  CA  ASN A  44     -22.203   1.718  39.125  1.00 91.56           C  
ATOM    335  C   ASN A  44     -21.516   0.525  38.469  1.00 91.56           C  
ATOM    336  CB  ASN A  44     -21.297   2.355  40.188  1.00 91.56           C  
ATOM    337  O   ASN A  44     -20.953   0.648  37.406  1.00 91.56           O  
ATOM    338  CG  ASN A  44     -21.656   3.799  40.469  1.00 91.56           C  
ATOM    339  ND2 ASN A  44     -21.359   4.254  41.688  1.00 91.56           N  
ATOM    340  OD1 ASN A  44     -22.188   4.500  39.625  1.00 91.56           O  
ATOM    341  N   MET A  45     -21.562  -0.554  39.188  1.00 93.56           N  
ATOM    342  CA  MET A  45     -21.016  -1.779  38.625  1.00 93.56           C  
ATOM    343  C   MET A  45     -21.797  -2.178  37.375  1.00 93.56           C  
ATOM    344  CB  MET A  45     -21.047  -2.918  39.625  1.00 93.56           C  
ATOM    345  O   MET A  45     -21.203  -2.602  36.375  1.00 93.56           O  
ATOM    346  CG  MET A  45     -19.984  -2.795  40.719  1.00 93.56           C  
ATOM    347  SD  MET A  45     -20.078  -4.160  41.938  1.00 93.56           S  
ATOM    348  CE  MET A  45     -18.656  -3.736  43.000  1.00 93.56           C  
ATOM    349  N   GLY A  46     -23.156  -2.018  37.500  1.00 91.50           N  
ATOM    350  CA  GLY A  46     -23.984  -2.273  36.312  1.00 91.50           C  
ATOM    351  C   GLY A  46     -23.641  -1.385  35.156  1.00 91.50           C  
ATOM    352  O   GLY A  46     -23.531  -1.862  34.000  1.00 91.50           O  
ATOM    353  N   LEU A  47     -23.359  -0.134  35.344  1.00 92.44           N  
ATOM    354  CA  LEU A  47     -23.016   0.821  34.312  1.00 92.44           C  
ATOM    355  C   LEU A  47     -21.641   0.486  33.719  1.00 92.44           C  
ATOM    356  CB  LEU A  47     -23.000   2.246  34.875  1.00 92.44           C  
ATOM    357  O   LEU A  47     -21.453   0.599  32.500  1.00 92.44           O  
ATOM    358  CG  LEU A  47     -24.359   2.875  35.156  1.00 92.44           C  
ATOM    359  CD1 LEU A  47     -24.188   4.207  35.875  1.00 92.44           C  
ATOM    360  CD2 LEU A  47     -25.141   3.062  33.875  1.00 92.44           C  
ATOM    361  N   PHE A  48     -20.719   0.113  34.562  1.00 91.81           N  
ATOM    362  CA  PHE A  48     -19.391  -0.291  34.094  1.00 91.81           C  
ATOM    363  C   PHE A  48     -19.500  -1.491  33.156  1.00 91.81           C  
ATOM    364  CB  PHE A  48     -18.484  -0.623  35.281  1.00 91.81           C  
ATOM    365  O   PHE A  48     -18.875  -1.521  32.094  1.00 91.81           O  
ATOM    366  CG  PHE A  48     -17.109  -1.102  34.844  1.00 91.81           C  
ATOM    367  CD1 PHE A  48     -16.812  -2.459  34.844  1.00 91.81           C  
ATOM    368  CD2 PHE A  48     -16.125  -0.195  34.469  1.00 91.81           C  
ATOM    369  CE1 PHE A  48     -15.547  -2.904  34.469  1.00 91.81           C  
ATOM    370  CE2 PHE A  48     -14.859  -0.634  34.094  1.00 91.81           C  
ATOM    371  CZ  PHE A  48     -14.578  -1.989  34.094  1.00 91.81           C  
ATOM    372  N   VAL A  49     -20.266  -2.480  33.562  1.00 92.88           N  
ATOM    373  CA  VAL A  49     -20.469  -3.689  32.750  1.00 92.88           C  
ATOM    374  C   VAL A  49     -21.062  -3.326  31.391  1.00 92.88           C  
ATOM    375  CB  VAL A  49     -21.375  -4.707  33.469  1.00 92.88           C  
ATOM    376  O   VAL A  49     -20.609  -3.830  30.359  1.00 92.88           O  
ATOM    377  CG1 VAL A  49     -21.766  -5.852  32.531  1.00 92.88           C  
ATOM    378  CG2 VAL A  49     -20.688  -5.246  34.719  1.00 92.88           C  
ATOM    379  N   THR A  50     -22.062  -2.430  31.406  1.00 90.94           N  
ATOM    380  CA  THR A  50     -22.703  -2.002  30.172  1.00 90.94           C  
ATOM    381  C   THR A  50     -21.703  -1.270  29.266  1.00 90.94           C  
ATOM    382  CB  THR A  50     -23.906  -1.093  30.453  1.00 90.94           C  
ATOM    383  O   THR A  50     -21.688  -1.480  28.062  1.00 90.94           O  
ATOM    384  CG2 THR A  50     -24.672  -0.779  29.172  1.00 90.94           C  
ATOM    385  OG1 THR A  50     -24.797  -1.751  31.375  1.00 90.94           O  
ATOM    386  N   GLN A  51     -20.891  -0.427  29.828  1.00 91.12           N  
ATOM    387  CA  GLN A  51     -19.875   0.273  29.062  1.00 91.12           C  
ATOM    388  C   GLN A  51     -18.875  -0.707  28.453  1.00 91.12           C  
ATOM    389  CB  GLN A  51     -19.156   1.300  29.922  1.00 91.12           C  
ATOM    390  O   GLN A  51     -18.469  -0.556  27.297  1.00 91.12           O  
ATOM    391  CG  GLN A  51     -20.016   2.496  30.312  1.00 91.12           C  
ATOM    392  CD  GLN A  51     -19.281   3.477  31.219  1.00 91.12           C  
ATOM    393  NE2 GLN A  51     -19.812   4.684  31.344  1.00 91.12           N  
ATOM    394  OE1 GLN A  51     -18.234   3.148  31.797  1.00 91.12           O  
ATOM    395  N   LYS A  52     -18.500  -1.610  29.281  1.00 90.69           N  
ATOM    396  CA  LYS A  52     -17.594  -2.637  28.781  1.00 90.69           C  
ATOM    397  C   LYS A  52     -18.234  -3.463  27.672  1.00 90.69           C  
ATOM    398  CB  LYS A  52     -17.141  -3.549  29.922  1.00 90.69           C  
ATOM    399  O   LYS A  52     -17.594  -3.787  26.672  1.00 90.69           O  
ATOM    400  CG  LYS A  52     -16.094  -4.582  29.516  1.00 90.69           C  
ATOM    401  CD  LYS A  52     -14.781  -3.920  29.109  1.00 90.69           C  
ATOM    402  CE  LYS A  52     -13.727  -4.953  28.734  1.00 90.69           C  
ATOM    403  NZ  LYS A  52     -12.430  -4.309  28.344  1.00 90.69           N  
ATOM    404  N   ALA A  53     -19.469  -3.854  27.875  1.00 87.75           N  
ATOM    405  CA  ALA A  53     -20.219  -4.574  26.844  1.00 87.75           C  
ATOM    406  C   ALA A  53     -20.281  -3.773  25.547  1.00 87.75           C  
ATOM    407  CB  ALA A  53     -21.625  -4.898  27.344  1.00 87.75           C  
ATOM    408  O   ALA A  53     -20.094  -4.324  24.469  1.00 87.75           O  
ATOM    409  N   LYS A  54     -20.625  -2.551  25.688  1.00 85.50           N  
ATOM    410  CA  LYS A  54     -20.656  -1.669  24.531  1.00 85.50           C  
ATOM    411  C   LYS A  54     -19.312  -1.661  23.797  1.00 85.50           C  
ATOM    412  CB  LYS A  54     -21.047  -0.246  24.938  1.00 85.50           C  
ATOM    413  O   LYS A  54     -19.266  -1.748  22.578  1.00 85.50           O  
ATOM    414  CG  LYS A  54     -21.172   0.725  23.781  1.00 85.50           C  
ATOM    415  CD  LYS A  54     -21.609   2.105  24.250  1.00 85.50           C  
ATOM    416  CE  LYS A  54     -21.703   3.086  23.078  1.00 85.50           C  
ATOM    417  NZ  LYS A  54     -22.078   4.457  23.547  1.00 85.50           N  
ATOM    418  N   SER A  55     -18.250  -1.490  24.516  1.00 84.50           N  
ATOM    419  CA  SER A  55     -16.891  -1.495  23.938  1.00 84.50           C  
ATOM    420  C   SER A  55     -16.594  -2.814  23.234  1.00 84.50           C  
ATOM    421  CB  SER A  55     -15.852  -1.241  25.031  1.00 84.50           C  
ATOM    422  O   SER A  55     -16.047  -2.826  22.141  1.00 84.50           O  
ATOM    423  OG  SER A  55     -14.547  -1.353  24.500  1.00 84.50           O  
ATOM    424  N   THR A  56     -16.969  -3.908  23.844  1.00 85.50           N  
ATOM    425  CA  THR A  56     -16.719  -5.227  23.266  1.00 85.50           C  
ATOM    426  C   THR A  56     -17.516  -5.410  21.969  1.00 85.50           C  
ATOM    427  CB  THR A  56     -17.094  -6.344  24.266  1.00 85.50           C  
ATOM    428  O   THR A  56     -17.000  -5.938  20.984  1.00 85.50           O  
ATOM    429  CG2 THR A  56     -16.812  -7.723  23.656  1.00 85.50           C  
ATOM    430  OG1 THR A  56     -16.297  -6.191  25.453  1.00 85.50           O  
ATOM    431  N   ILE A  57     -18.734  -5.043  22.016  1.00 84.06           N  
ATOM    432  CA  ILE A  57     -19.594  -5.125  20.844  1.00 84.06           C  
ATOM    433  C   ILE A  57     -19.000  -4.289  19.703  1.00 84.06           C  
ATOM    434  CB  ILE A  57     -21.031  -4.656  21.156  1.00 84.06           C  
ATOM    435  O   ILE A  57     -18.938  -4.746  18.562  1.00 84.06           O  
ATOM    436  CG1 ILE A  57     -21.750  -5.684  22.047  1.00 84.06           C  
ATOM    437  CG2 ILE A  57     -21.812  -4.410  19.875  1.00 84.06           C  
ATOM    438  CD1 ILE A  57     -23.047  -5.184  22.656  1.00 84.06           C  
ATOM    439  N   ASN A  58     -18.594  -3.100  19.953  1.00 79.56           N  
ATOM    440  CA  ASN A  58     -17.969  -2.229  18.953  1.00 79.56           C  
ATOM    441  C   ASN A  58     -16.703  -2.840  18.375  1.00 79.56           C  
ATOM    442  CB  ASN A  58     -17.688  -0.851  19.547  1.00 79.56           C  
ATOM    443  O   ASN A  58     -16.484  -2.805  17.156  1.00 79.56           O  
ATOM    444  CG  ASN A  58     -18.938  -0.012  19.719  1.00 79.56           C  
ATOM    445  ND2 ASN A  58     -18.844   0.999  20.578  1.00 79.56           N  
ATOM    446  OD1 ASN A  58     -19.969  -0.270  19.094  1.00 79.56           O  
ATOM    447  N   LYS A  59     -15.883  -3.391  19.234  1.00 77.88           N  
ATOM    448  CA  LYS A  59     -14.664  -4.051  18.781  1.00 77.88           C  
ATOM    449  C   LYS A  59     -14.984  -5.289  17.953  1.00 77.88           C  
ATOM    450  CB  LYS A  59     -13.781  -4.438  19.969  1.00 77.88           C  
ATOM    451  O   LYS A  59     -14.305  -5.578  16.969  1.00 77.88           O  
ATOM    452  CG  LYS A  59     -13.039  -3.266  20.594  1.00 77.88           C  
ATOM    453  CD  LYS A  59     -12.109  -3.725  21.719  1.00 77.88           C  
ATOM    454  CE  LYS A  59     -11.398  -2.549  22.375  1.00 77.88           C  
ATOM    455  NZ  LYS A  59     -10.602  -2.977  23.562  1.00 77.88           N  
ATOM    456  N   GLY A  60     -16.016  -6.000  18.438  1.00 76.38           N  
ATOM    457  CA  GLY A  60     -16.469  -7.133  17.656  1.00 76.38           C  
ATOM    458  C   GLY A  60     -16.891  -6.750  16.250  1.00 76.38           C  
ATOM    459  O   GLY A  60     -16.578  -7.445  15.281  1.00 76.38           O  
ATOM    460  N   GLU A  61     -17.578  -5.703  16.172  1.00 78.94           N  
ATOM    461  CA  GLU A  61     -18.016  -5.203  14.875  1.00 78.94           C  
ATOM    462  C   GLU A  61     -16.828  -4.789  14.008  1.00 78.94           C  
ATOM    463  CB  GLU A  61     -18.969  -4.020  15.047  1.00 78.94           C  
ATOM    464  O   GLU A  61     -16.797  -5.066  12.805  1.00 78.94           O  
ATOM    465  CG  GLU A  61     -19.516  -3.473  13.742  1.00 78.94           C  
ATOM    466  CD  GLU A  61     -20.406  -2.258  13.922  1.00 78.94           C  
ATOM    467  OE1 GLU A  61     -20.844  -1.657  12.914  1.00 78.94           O  
ATOM    468  OE2 GLU A  61     -20.688  -1.902  15.094  1.00 78.94           O  
ATOM    469  N   GLU A  62     -15.930  -4.121  14.570  1.00 70.44           N  
ATOM    470  CA  GLU A  62     -14.719  -3.695  13.875  1.00 70.44           C  
ATOM    471  C   GLU A  62     -13.938  -4.895  13.352  1.00 70.44           C  
ATOM    472  CB  GLU A  62     -13.836  -2.859  14.812  1.00 70.44           C  
ATOM    473  O   GLU A  62     -13.398  -4.848  12.242  1.00 70.44           O  
ATOM    474  CG  GLU A  62     -14.312  -1.423  14.977  1.00 70.44           C  
ATOM    475  CD  GLU A  62     -13.430  -0.607  15.914  1.00 70.44           C  
ATOM    476  OE1 GLU A  62     -13.742   0.577  16.156  1.00 70.44           O  
ATOM    477  OE2 GLU A  62     -12.414  -1.156  16.391  1.00 70.44           O  
ATOM    478  N   THR A  63     -13.906  -5.969  14.039  1.00 70.00           N  
ATOM    479  CA  THR A  63     -13.156  -7.160  13.664  1.00 70.00           C  
ATOM    480  C   THR A  63     -13.914  -7.961  12.609  1.00 70.00           C  
ATOM    481  CB  THR A  63     -12.875  -8.055  14.883  1.00 70.00           C  
ATOM    482  O   THR A  63     -13.297  -8.586  11.734  1.00 70.00           O  
ATOM    483  CG2 THR A  63     -11.922  -9.195  14.523  1.00 70.00           C  
ATOM    484  OG1 THR A  63     -12.281  -7.266  15.922  1.00 70.00           O  
ATOM    485  N   ALA A  64     -15.227  -7.895  12.625  1.00 74.94           N  
ATOM    486  CA  ALA A  64     -16.047  -8.648  11.688  1.00 74.94           C  
ATOM    487  C   ALA A  64     -16.141  -7.941  10.344  1.00 74.94           C  
ATOM    488  CB  ALA A  64     -17.453  -8.867  12.258  1.00 74.94           C  
ATOM    489  O   ALA A  64     -16.266  -8.586   9.297  1.00 74.94           O  
ATOM    490  N   SER A  65     -15.945  -6.633  10.414  1.00 79.81           N  
ATOM    491  CA  SER A  65     -16.078  -5.832   9.203  1.00 79.81           C  
ATOM    492  C   SER A  65     -14.727  -5.578   8.555  1.00 79.81           C  
ATOM    493  CB  SER A  65     -16.766  -4.500   9.508  1.00 79.81           C  
ATOM    494  O   SER A  65     -13.680  -5.840   9.164  1.00 79.81           O  
ATOM    495  OG  SER A  65     -16.984  -3.762   8.320  1.00 79.81           O  
ATOM    496  N   THR A  66     -14.703  -5.359   7.191  1.00 83.69           N  
ATOM    497  CA  THR A  66     -13.453  -5.051   6.504  1.00 83.69           C  
ATOM    498  C   THR A  66     -12.859  -3.740   7.016  1.00 83.69           C  
ATOM    499  CB  THR A  66     -13.664  -4.965   4.980  1.00 83.69           C  
ATOM    500  O   THR A  66     -13.562  -2.727   7.094  1.00 83.69           O  
ATOM    501  CG2 THR A  66     -12.336  -4.777   4.254  1.00 83.69           C  
ATOM    502  OG1 THR A  66     -14.281  -6.168   4.520  1.00 83.69           O  
ATOM    503  N   ALA A  67     -11.633  -3.779   7.434  1.00 89.69           N  
ATOM    504  CA  ALA A  67     -10.945  -2.641   8.031  1.00 89.69           C  
ATOM    505  C   ALA A  67     -10.578  -1.603   6.980  1.00 89.69           C  
ATOM    506  CB  ALA A  67      -9.695  -3.107   8.781  1.00 89.69           C  
ATOM    507  O   ALA A  67     -10.469  -0.411   7.281  1.00 89.69           O  
ATOM    508  N   LEU A  68     -10.477  -2.043   5.766  1.00 94.12           N  
ATOM    509  CA  LEU A  68     -10.070  -1.161   4.680  1.00 94.12           C  
ATOM    510  C   LEU A  68     -11.031  -1.262   3.504  1.00 94.12           C  
ATOM    511  CB  LEU A  68      -8.648  -1.500   4.223  1.00 94.12           C  
ATOM    512  O   LEU A  68     -11.656  -2.305   3.295  1.00 94.12           O  
ATOM    513  CG  LEU A  68      -7.527  -1.229   5.230  1.00 94.12           C  
ATOM    514  CD1 LEU A  68      -6.250  -1.943   4.805  1.00 94.12           C  
ATOM    515  CD2 LEU A  68      -7.285   0.270   5.371  1.00 94.12           C  
ATOM    516  N   THR A  69     -11.117  -0.187   2.783  1.00 94.19           N  
ATOM    517  CA  THR A  69     -11.883  -0.177   1.543  1.00 94.19           C  
ATOM    518  C   THR A  69     -11.078   0.451   0.413  1.00 94.19           C  
ATOM    519  CB  THR A  69     -13.211   0.586   1.712  1.00 94.19           C  
ATOM    520  O   THR A  69     -10.211   1.300   0.656  1.00 94.19           O  
ATOM    521  CG2 THR A  69     -14.062  -0.031   2.816  1.00 94.19           C  
ATOM    522  OG1 THR A  69     -12.930   1.951   2.047  1.00 94.19           O  
ATOM    523  N   LEU A  70     -11.281   0.012  -0.817  1.00 94.75           N  
ATOM    524  CA  LEU A  70     -10.641   0.564  -2.004  1.00 94.75           C  
ATOM    525  C   LEU A  70     -11.141   1.979  -2.283  1.00 94.75           C  
ATOM    526  CB  LEU A  70     -10.898  -0.330  -3.219  1.00 94.75           C  
ATOM    527  O   LEU A  70     -12.344   2.219  -2.324  1.00 94.75           O  
ATOM    528  CG  LEU A  70     -10.250   0.106  -4.531  1.00 94.75           C  
ATOM    529  CD1 LEU A  70      -8.734  -0.015  -4.438  1.00 94.75           C  
ATOM    530  CD2 LEU A  70     -10.781  -0.721  -5.695  1.00 94.75           C  
ATOM    531  N   SER A  71     -10.156   2.928  -2.268  1.00 90.06           N  
ATOM    532  CA  SER A  71     -10.469   4.340  -2.477  1.00 90.06           C  
ATOM    533  C   SER A  71      -9.906   4.836  -3.805  1.00 90.06           C  
ATOM    534  CB  SER A  71      -9.914   5.188  -1.331  1.00 90.06           C  
ATOM    535  O   SER A  71      -8.719   5.148  -3.906  1.00 90.06           O  
ATOM    536  OG  SER A  71     -10.305   6.543  -1.474  1.00 90.06           O  
ATOM    537  N   GLY A  72     -10.438   4.473  -4.988  1.00 86.00           N  
ATOM    538  CA  GLY A  72      -9.984   4.859  -6.312  1.00 86.00           C  
ATOM    539  C   GLY A  72      -9.852   3.686  -7.266  1.00 86.00           C  
ATOM    540  O   GLY A  72     -10.352   2.594  -6.984  1.00 86.00           O  
ATOM    541  N   SER A  73      -9.227   4.004  -8.391  1.00 88.44           N  
ATOM    542  CA  SER A  73      -9.055   2.992  -9.430  1.00 88.44           C  
ATOM    543  C   SER A  73      -7.723   2.270  -9.281  1.00 88.44           C  
ATOM    544  CB  SER A  73      -9.141   3.629 -10.820  1.00 88.44           C  
ATOM    545  O   SER A  73      -6.785   2.801  -8.680  1.00 88.44           O  
ATOM    546  OG  SER A  73     -10.398   4.254 -11.000  1.00 88.44           O  
ATOM    547  N   VAL A  74      -7.727   1.098  -9.734  1.00 90.88           N  
ATOM    548  CA  VAL A  74      -6.504   0.308  -9.789  1.00 90.88           C  
ATOM    549  C   VAL A  74      -5.801   0.535 -11.125  1.00 90.88           C  
ATOM    550  CB  VAL A  74      -6.785  -1.197  -9.586  1.00 90.88           C  
ATOM    551  O   VAL A  74      -6.410   0.381 -12.188  1.00 90.88           O  
ATOM    552  CG1 VAL A  74      -5.488  -2.002  -9.617  1.00 90.88           C  
ATOM    553  CG2 VAL A  74      -7.527  -1.427  -8.266  1.00 90.88           C  
ATOM    554  N   LEU A  75      -4.598   0.944 -10.953  1.00 90.81           N  
ATOM    555  CA  LEU A  75      -3.812   1.208 -12.156  1.00 90.81           C  
ATOM    556  C   LEU A  75      -2.738   0.143 -12.344  1.00 90.81           C  
ATOM    557  CB  LEU A  75      -3.168   2.594 -12.078  1.00 90.81           C  
ATOM    558  O   LEU A  75      -2.113  -0.295 -11.375  1.00 90.81           O  
ATOM    559  CG  LEU A  75      -4.117   3.771 -11.852  1.00 90.81           C  
ATOM    560  CD1 LEU A  75      -3.332   5.078 -11.797  1.00 90.81           C  
ATOM    561  CD2 LEU A  75      -5.172   3.826 -12.953  1.00 90.81           C  
ATOM    562  N   TYR A  76      -2.551  -0.188 -13.586  1.00 91.19           N  
ATOM    563  CA  TYR A  76      -1.589  -1.212 -13.969  1.00 91.19           C  
ATOM    564  C   TYR A  76      -0.704  -0.724 -15.109  1.00 91.19           C  
ATOM    565  CB  TYR A  76      -2.309  -2.498 -14.383  1.00 91.19           C  
ATOM    566  O   TYR A  76      -1.199  -0.183 -16.109  1.00 91.19           O  
ATOM    567  CG  TYR A  76      -1.388  -3.562 -14.930  1.00 91.19           C  
ATOM    568  CD1 TYR A  76      -1.489  -3.986 -16.250  1.00 91.19           C  
ATOM    569  CD2 TYR A  76      -0.415  -4.145 -14.125  1.00 91.19           C  
ATOM    570  CE1 TYR A  76      -0.644  -4.969 -16.766  1.00 91.19           C  
ATOM    571  CE2 TYR A  76       0.436  -5.125 -14.625  1.00 91.19           C  
ATOM    572  OH  TYR A  76       1.154  -6.504 -16.438  1.00 91.19           O  
ATOM    573  CZ  TYR A  76       0.314  -5.531 -15.938  1.00 91.19           C  
ATOM    574  N   ALA A  77       0.633  -0.946 -14.883  1.00 90.12           N  
ATOM    575  CA  ALA A  77       1.562  -0.463 -15.906  1.00 90.12           C  
ATOM    576  C   ALA A  77       2.365  -1.614 -16.500  1.00 90.12           C  
ATOM    577  CB  ALA A  77       2.498   0.588 -15.312  1.00 90.12           C  
ATOM    578  O   ALA A  77       2.891  -2.457 -15.773  1.00 90.12           O  
ATOM    579  N   VAL A  78       2.459  -1.521 -17.859  1.00 90.69           N  
ATOM    580  CA  VAL A  78       3.248  -2.496 -18.609  1.00 90.69           C  
ATOM    581  C   VAL A  78       4.133  -1.775 -19.625  1.00 90.69           C  
ATOM    582  CB  VAL A  78       2.346  -3.525 -19.328  1.00 90.69           C  
ATOM    583  O   VAL A  78       3.967  -0.577 -19.859  1.00 90.69           O  
ATOM    584  CG1 VAL A  78       1.557  -4.352 -18.312  1.00 90.69           C  
ATOM    585  CG2 VAL A  78       1.402  -2.820 -20.297  1.00 90.69           C  
ATOM    586  N   ASN A  79       5.059  -2.547 -20.219  1.00 89.88           N  
ATOM    587  CA  ASN A  79       5.906  -1.959 -21.250  1.00 89.88           C  
ATOM    588  C   ASN A  79       5.188  -1.888 -22.594  1.00 89.88           C  
ATOM    589  CB  ASN A  79       7.211  -2.748 -21.391  1.00 89.88           C  
ATOM    590  O   ASN A  79       5.254  -2.826 -23.391  1.00 89.88           O  
ATOM    591  CG  ASN A  79       7.016  -4.086 -22.078  1.00 89.88           C  
ATOM    592  ND2 ASN A  79       7.902  -4.414 -23.000  1.00 89.88           N  
ATOM    593  OD1 ASN A  79       6.074  -4.824 -21.766  1.00 89.88           O  
ATOM    594  N   TYR A  80       4.449  -0.905 -22.719  1.00 83.56           N  
ATOM    595  CA  TYR A  80       3.730  -0.637 -23.969  1.00 83.56           C  
ATOM    596  C   TYR A  80       4.641   0.032 -24.984  1.00 83.56           C  
ATOM    597  CB  TYR A  80       2.508   0.246 -23.703  1.00 83.56           C  
ATOM    598  O   TYR A  80       5.410   0.934 -24.641  1.00 83.56           O  
ATOM    599  CG  TYR A  80       1.702   0.557 -24.938  1.00 83.56           C  
ATOM    600  CD1 TYR A  80       1.922   1.729 -25.656  1.00 83.56           C  
ATOM    601  CD2 TYR A  80       0.720  -0.319 -25.391  1.00 83.56           C  
ATOM    602  CE1 TYR A  80       1.182   2.020 -26.797  1.00 83.56           C  
ATOM    603  CE2 TYR A  80      -0.026  -0.037 -26.531  1.00 83.56           C  
ATOM    604  OH  TYR A  80      -0.525   1.416 -28.359  1.00 83.56           O  
ATOM    605  CZ  TYR A  80       0.211   1.132 -27.219  1.00 83.56           C  
ATOM    606  N   PRO A  81       4.348  -0.403 -26.250  1.00 83.25           N  
ATOM    607  CA  PRO A  81       3.354  -1.281 -26.875  1.00 83.25           C  
ATOM    608  C   PRO A  81       3.816  -2.734 -26.938  1.00 83.25           C  
ATOM    609  CB  PRO A  81       3.191  -0.686 -28.266  1.00 83.25           C  
ATOM    610  O   PRO A  81       3.070  -3.602 -27.406  1.00 83.25           O  
ATOM    611  CG  PRO A  81       4.527  -0.102 -28.594  1.00 83.25           C  
ATOM    612  CD  PRO A  81       5.172   0.358 -27.312  1.00 83.25           C  
ATOM    613  N   SER A  82       4.988  -3.080 -26.484  1.00 86.38           N  
ATOM    614  CA  SER A  82       5.531  -4.426 -26.656  1.00 86.38           C  
ATOM    615  C   SER A  82       4.855  -5.414 -25.719  1.00 86.38           C  
ATOM    616  CB  SER A  82       7.039  -4.426 -26.406  1.00 86.38           C  
ATOM    617  O   SER A  82       4.750  -6.605 -26.031  1.00 86.38           O  
ATOM    618  OG  SER A  82       7.344  -3.941 -25.109  1.00 86.38           O  
ATOM    619  N   ASN A  83       4.305  -4.988 -24.609  1.00 87.19           N  
ATOM    620  CA  ASN A  83       3.566  -5.766 -23.625  1.00 87.19           C  
ATOM    621  C   ASN A  83       4.293  -7.062 -23.266  1.00 87.19           C  
ATOM    622  CB  ASN A  83       2.154  -6.070 -24.125  1.00 87.19           C  
ATOM    623  O   ASN A  83       3.676  -8.125 -23.203  1.00 87.19           O  
ATOM    624  CG  ASN A  83       1.312  -4.820 -24.297  1.00 87.19           C  
ATOM    625  ND2 ASN A  83       0.325  -4.887 -25.188  1.00 87.19           N  
ATOM    626  OD1 ASN A  83       1.548  -3.805 -23.641  1.00 87.19           O  
ATOM    627  N   THR A  84       5.500  -6.965 -22.938  1.00 90.06           N  
ATOM    628  CA  THR A  84       6.293  -8.148 -22.609  1.00 90.06           C  
ATOM    629  C   THR A  84       6.672  -8.141 -21.125  1.00 90.06           C  
ATOM    630  CB  THR A  84       7.562  -8.227 -23.469  1.00 90.06           C  
ATOM    631  O   THR A  84       7.016  -9.180 -20.562  1.00 90.06           O  
ATOM    632  CG2 THR A  84       7.219  -8.398 -24.938  1.00 90.06           C  
ATOM    633  OG1 THR A  84       8.328  -7.023 -23.297  1.00 90.06           O  
ATOM    634  N   ARG A  85       6.488  -6.996 -20.516  1.00 91.62           N  
ATOM    635  CA  ARG A  85       6.891  -6.855 -19.125  1.00 91.62           C  
ATOM    636  C   ARG A  85       5.875  -6.027 -18.344  1.00 91.62           C  
ATOM    637  CB  ARG A  85       8.281  -6.215 -19.031  1.00 91.62           C  
ATOM    638  O   ARG A  85       5.367  -5.023 -18.844  1.00 91.62           O  
ATOM    639  CG  ARG A  85       9.398  -7.082 -19.578  1.00 91.62           C  
ATOM    640  CD  ARG A  85      10.750  -6.395 -19.469  1.00 91.62           C  
ATOM    641  NE  ARG A  85      11.836  -7.277 -19.875  1.00 91.62           N  
ATOM    642  NH1 ARG A  85      13.492  -5.680 -19.656  1.00 91.62           N  
ATOM    643  NH2 ARG A  85      14.023  -7.805 -20.344  1.00 91.62           N  
ATOM    644  CZ  ARG A  85      13.117  -6.918 -19.953  1.00 91.62           C  
ATOM    645  N   SER A  86       5.676  -6.461 -17.047  1.00 93.25           N  
ATOM    646  CA  SER A  86       4.840  -5.695 -16.125  1.00 93.25           C  
ATOM    647  C   SER A  86       5.688  -4.879 -15.156  1.00 93.25           C  
ATOM    648  CB  SER A  86       3.910  -6.629 -15.352  1.00 93.25           C  
ATOM    649  O   SER A  86       6.684  -5.375 -14.633  1.00 93.25           O  
ATOM    650  OG  SER A  86       3.014  -7.293 -16.219  1.00 93.25           O  
ATOM    651  N   TYR A  87       5.258  -3.613 -14.953  1.00 94.25           N  
ATOM    652  CA  TYR A  87       6.086  -2.721 -14.156  1.00 94.25           C  
ATOM    653  C   TYR A  87       5.527  -2.570 -12.750  1.00 94.25           C  
ATOM    654  CB  TYR A  87       6.195  -1.346 -14.828  1.00 94.25           C  
ATOM    655  O   TYR A  87       6.215  -2.869 -11.766  1.00 94.25           O  
ATOM    656  CG  TYR A  87       6.867  -1.378 -16.172  1.00 94.25           C  
ATOM    657  CD1 TYR A  87       7.820  -2.350 -16.484  1.00 94.25           C  
ATOM    658  CD2 TYR A  87       6.551  -0.438 -17.156  1.00 94.25           C  
ATOM    659  CE1 TYR A  87       8.445  -2.381 -17.719  1.00 94.25           C  
ATOM    660  CE2 TYR A  87       7.168  -0.461 -18.391  1.00 94.25           C  
ATOM    661  OH  TYR A  87       8.727  -1.463 -19.906  1.00 94.25           O  
ATOM    662  CZ  TYR A  87       8.109  -1.435 -18.672  1.00 94.25           C  
ATOM    663  N   TRP A  88       4.324  -2.121 -12.578  1.00 95.56           N  
ATOM    664  CA  TRP A  88       3.793  -1.852 -11.250  1.00 95.56           C  
ATOM    665  C   TRP A  88       2.268  -1.803 -11.273  1.00 95.56           C  
ATOM    666  CB  TRP A  88       4.352  -0.534 -10.703  1.00 95.56           C  
ATOM    667  O   TRP A  88       1.659  -1.711 -12.336  1.00 95.56           O  
ATOM    668  CG  TRP A  88       4.297   0.601 -11.680  1.00 95.56           C  
ATOM    669  CD1 TRP A  88       5.324   1.075 -12.445  1.00 95.56           C  
ATOM    670  CD2 TRP A  88       3.156   1.409 -11.992  1.00 95.56           C  
ATOM    671  CE2 TRP A  88       3.564   2.354 -12.953  1.00 95.56           C  
ATOM    672  CE3 TRP A  88       1.828   1.424 -11.539  1.00 95.56           C  
ATOM    673  NE1 TRP A  88       4.891   2.129 -13.219  1.00 95.56           N  
ATOM    674  CH2 TRP A  88       1.396   3.299 -13.031  1.00 95.56           C  
ATOM    675  CZ2 TRP A  88       2.689   3.307 -13.484  1.00 95.56           C  
ATOM    676  CZ3 TRP A  88       0.959   2.371 -12.070  1.00 95.56           C  
ATOM    677  N   ILE A  89       1.677  -1.951 -10.156  1.00 95.12           N  
ATOM    678  CA  ILE A  89       0.264  -1.730  -9.867  1.00 95.12           C  
ATOM    679  C   ILE A  89       0.120  -0.663  -8.789  1.00 95.12           C  
ATOM    680  CB  ILE A  89      -0.434  -3.037  -9.430  1.00 95.12           C  
ATOM    681  O   ILE A  89       0.865  -0.661  -7.805  1.00 95.12           O  
ATOM    682  CG1 ILE A  89      -0.424  -4.059 -10.570  1.00 95.12           C  
ATOM    683  CG2 ILE A  89      -1.864  -2.754  -8.961  1.00 95.12           C  
ATOM    684  CD1 ILE A  89      -0.931  -5.438 -10.172  1.00 95.12           C  
ATOM    685  N   TYR A  90      -0.841   0.203  -9.023  1.00 95.25           N  
ATOM    686  CA  TYR A  90      -1.077   1.271  -8.055  1.00 95.25           C  
ATOM    687  C   TYR A  90      -2.561   1.395  -7.730  1.00 95.25           C  
ATOM    688  CB  TYR A  90      -0.547   2.605  -8.586  1.00 95.25           C  
ATOM    689  O   TYR A  90      -3.404   1.350  -8.625  1.00 95.25           O  
ATOM    690  CG  TYR A  90      -1.073   3.809  -7.844  1.00 95.25           C  
ATOM    691  CD1 TYR A  90      -2.082   4.602  -8.391  1.00 95.25           C  
ATOM    692  CD2 TYR A  90      -0.562   4.156  -6.598  1.00 95.25           C  
ATOM    693  CE1 TYR A  90      -2.568   5.711  -7.707  1.00 95.25           C  
ATOM    694  CE2 TYR A  90      -1.041   5.266  -5.910  1.00 95.25           C  
ATOM    695  OH  TYR A  90      -2.521   7.133  -5.793  1.00 95.25           O  
ATOM    696  CZ  TYR A  90      -2.043   6.035  -6.469  1.00 95.25           C  
ATOM    697  N   PHE A  91      -2.848   1.576  -6.500  1.00 95.25           N  
ATOM    698  CA  PHE A  91      -4.211   1.834  -6.047  1.00 95.25           C  
ATOM    699  C   PHE A  91      -4.207   2.492  -4.672  1.00 95.25           C  
ATOM    700  CB  PHE A  91      -5.020   0.535  -6.008  1.00 95.25           C  
ATOM    701  O   PHE A  91      -3.168   2.572  -4.020  1.00 95.25           O  
ATOM    702  CG  PHE A  91      -4.430  -0.520  -5.109  1.00 95.25           C  
ATOM    703  CD1 PHE A  91      -3.434  -1.369  -5.574  1.00 95.25           C  
ATOM    704  CD2 PHE A  91      -4.875  -0.662  -3.803  1.00 95.25           C  
ATOM    705  CE1 PHE A  91      -2.887  -2.346  -4.746  1.00 95.25           C  
ATOM    706  CE2 PHE A  91      -4.332  -1.636  -2.967  1.00 95.25           C  
ATOM    707  CZ  PHE A  91      -3.340  -2.477  -3.441  1.00 95.25           C  
ATOM    708  N   THR A  92      -5.383   2.992  -4.301  1.00 95.88           N  
ATOM    709  CA  THR A  92      -5.492   3.660  -3.008  1.00 95.88           C  
ATOM    710  C   THR A  92      -6.535   2.973  -2.131  1.00 95.88           C  
ATOM    711  CB  THR A  92      -5.863   5.145  -3.176  1.00 95.88           C  
ATOM    712  O   THR A  92      -7.531   2.447  -2.635  1.00 95.88           O  
ATOM    713  CG2 THR A  92      -4.785   5.895  -3.955  1.00 95.88           C  
ATOM    714  OG1 THR A  92      -7.105   5.246  -3.883  1.00 95.88           O  
ATOM    715  N   VAL A  93      -6.250   3.020  -0.815  1.00 95.81           N  
ATOM    716  CA  VAL A  93      -7.172   2.436   0.153  1.00 95.81           C  
ATOM    717  C   VAL A  93      -7.434   3.428   1.284  1.00 95.81           C  
ATOM    718  CB  VAL A  93      -6.629   1.106   0.724  1.00 95.81           C  
ATOM    719  O   VAL A  93      -6.621   4.324   1.532  1.00 95.81           O  
ATOM    720  CG1 VAL A  93      -6.500   0.058  -0.379  1.00 95.81           C  
ATOM    721  CG2 VAL A  93      -5.281   1.333   1.411  1.00 95.81           C  
ATOM    722  N   SER A  94      -8.617   3.184   1.933  1.00 95.06           N  
ATOM    723  CA  SER A  94      -8.992   3.988   3.090  1.00 95.06           C  
ATOM    724  C   SER A  94      -9.609   3.125   4.188  1.00 95.06           C  
ATOM    725  CB  SER A  94      -9.977   5.086   2.682  1.00 95.06           C  
ATOM    726  O   SER A  94     -10.195   2.080   3.906  1.00 95.06           O  
ATOM    727  OG  SER A  94      -9.383   5.980   1.759  1.00 95.06           O  
ATOM    728  N   PRO A  95      -9.289   3.609   5.434  1.00 93.50           N  
ATOM    729  CA  PRO A  95     -10.055   2.912   6.469  1.00 93.50           C  
ATOM    730  C   PRO A  95     -11.562   2.926   6.195  1.00 93.50           C  
ATOM    731  CB  PRO A  95      -9.727   3.691   7.742  1.00 93.50           C  
ATOM    732  O   PRO A  95     -12.102   3.939   5.746  1.00 93.50           O  
ATOM    733  CG  PRO A  95      -8.375   4.281   7.488  1.00 93.50           C  
ATOM    734  CD  PRO A  95      -8.289   4.672   6.043  1.00 93.50           C  
ATOM    735  N   SER A  96     -12.203   1.782   6.324  1.00 92.25           N  
ATOM    736  CA  SER A  96     -13.633   1.652   6.062  1.00 92.25           C  
ATOM    737  C   SER A  96     -14.453   2.561   6.980  1.00 92.25           C  
ATOM    738  CB  SER A  96     -14.086   0.201   6.242  1.00 92.25           C  
ATOM    739  O   SER A  96     -13.953   3.008   8.016  1.00 92.25           O  
ATOM    740  OG  SER A  96     -13.453  -0.640   5.289  1.00 92.25           O  
ATOM    741  N   SER A  97     -15.672   2.824   6.590  1.00 87.50           N  
ATOM    742  CA  SER A  97     -16.562   3.643   7.402  1.00 87.50           C  
ATOM    743  C   SER A  97     -16.781   3.025   8.781  1.00 87.50           C  
ATOM    744  CB  SER A  97     -17.906   3.822   6.703  1.00 87.50           C  
ATOM    745  O   SER A  97     -17.031   1.824   8.898  1.00 87.50           O  
ATOM    746  OG  SER A  97     -18.766   4.645   7.473  1.00 87.50           O  
ATOM    747  N   GLY A  98     -16.625   3.766   9.844  1.00 83.75           N  
ATOM    748  CA  GLY A  98     -16.859   3.260  11.188  1.00 83.75           C  
ATOM    749  C   GLY A  98     -15.602   2.770  11.867  1.00 83.75           C  
ATOM    750  O   GLY A  98     -15.617   2.439  13.055  1.00 83.75           O  
ATOM    751  N   VAL A  99     -14.508   2.734  11.094  1.00 87.56           N  
ATOM    752  CA  VAL A  99     -13.203   2.359  11.633  1.00 87.56           C  
ATOM    753  C   VAL A  99     -12.391   3.615  11.945  1.00 87.56           C  
ATOM    754  CB  VAL A  99     -12.422   1.453  10.656  1.00 87.56           C  
ATOM    755  O   VAL A  99     -12.227   4.488  11.086  1.00 87.56           O  
ATOM    756  CG1 VAL A  99     -11.023   1.150  11.195  1.00 87.56           C  
ATOM    757  CG2 VAL A  99     -13.188   0.158  10.398  1.00 87.56           C  
ATOM    758  N   SER A 100     -11.977   3.676  13.227  1.00 89.12           N  
ATOM    759  CA  SER A 100     -11.289   4.887  13.664  1.00 89.12           C  
ATOM    760  C   SER A 100      -9.898   4.988  13.031  1.00 89.12           C  
ATOM    761  CB  SER A 100     -11.164   4.914  15.188  1.00 89.12           C  
ATOM    762  O   SER A 100      -9.484   6.074  12.617  1.00 89.12           O  
ATOM    763  OG  SER A 100     -10.523   3.746  15.664  1.00 89.12           O  
ATOM    764  N   SER A 101      -9.211   3.865  12.945  1.00 90.69           N  
ATOM    765  CA  SER A 101      -7.871   3.830  12.359  1.00 90.69           C  
ATOM    766  C   SER A 101      -7.441   2.400  12.055  1.00 90.69           C  
ATOM    767  CB  SER A 101      -6.859   4.488  13.297  1.00 90.69           C  
ATOM    768  O   SER A 101      -7.996   1.447  12.602  1.00 90.69           O  
ATOM    769  OG  SER A 101      -6.738   3.746  14.500  1.00 90.69           O  
ATOM    770  N   VAL A 102      -6.434   2.318  11.125  1.00 92.12           N  
ATOM    771  CA  VAL A 102      -5.883   1.017  10.766  1.00 92.12           C  
ATOM    772  C   VAL A 102      -4.355   1.073  10.797  1.00 92.12           C  
ATOM    773  CB  VAL A 102      -6.367   0.563   9.367  1.00 92.12           C  
ATOM    774  O   VAL A 102      -3.752   2.016  10.281  1.00 92.12           O  
ATOM    775  CG1 VAL A 102      -5.738  -0.774   8.984  1.00 92.12           C  
ATOM    776  CG2 VAL A 102      -7.891   0.466   9.344  1.00 92.12           C  
ATOM    777  N   GLU A 103      -3.766   0.089  11.492  1.00 93.19           N  
ATOM    778  CA  GLU A 103      -2.311  -0.019  11.492  1.00 93.19           C  
ATOM    779  C   GLU A 103      -1.801  -0.639  10.195  1.00 93.19           C  
ATOM    780  CB  GLU A 103      -1.833  -0.842  12.695  1.00 93.19           C  
ATOM    781  O   GLU A 103      -2.168  -1.766   9.859  1.00 93.19           O  
ATOM    782  CG  GLU A 103      -0.323  -1.016  12.758  1.00 93.19           C  
ATOM    783  CD  GLU A 103       0.422   0.292  12.977  1.00 93.19           C  
ATOM    784  OE1 GLU A 103       1.325   0.618  12.180  1.00 93.19           O  
ATOM    785  OE2 GLU A 103       0.101   0.995  13.961  1.00 93.19           O  
ATOM    786  N   LEU A 104      -0.877   0.086   9.531  1.00 93.88           N  
ATOM    787  CA  LEU A 104      -0.413  -0.382   8.227  1.00 93.88           C  
ATOM    788  C   LEU A 104       1.100  -0.576   8.227  1.00 93.88           C  
ATOM    789  CB  LEU A 104      -0.812   0.605   7.129  1.00 93.88           C  
ATOM    790  O   LEU A 104       1.753  -0.398   7.199  1.00 93.88           O  
ATOM    791  CG  LEU A 104      -2.307   0.699   6.812  1.00 93.88           C  
ATOM    792  CD1 LEU A 104      -2.572   1.853   5.852  1.00 93.88           C  
ATOM    793  CD2 LEU A 104      -2.812  -0.617   6.230  1.00 93.88           C  
ATOM    794  N   SER A 105       1.587  -0.969   9.352  1.00 94.88           N  
ATOM    795  CA  SER A 105       3.002  -1.321   9.422  1.00 94.88           C  
ATOM    796  C   SER A 105       3.270  -2.664   8.750  1.00 94.88           C  
ATOM    797  CB  SER A 105       3.473  -1.369  10.875  1.00 94.88           C  
ATOM    798  O   SER A 105       2.479  -3.600   8.883  1.00 94.88           O  
ATOM    799  OG  SER A 105       4.773  -1.928  10.961  1.00 94.88           O  
ATOM    800  N   PRO A 106       4.375  -2.727   7.988  1.00 94.69           N  
ATOM    801  CA  PRO A 106       4.695  -4.000   7.340  1.00 94.69           C  
ATOM    802  C   PRO A 106       4.844  -5.148   8.336  1.00 94.69           C  
ATOM    803  CB  PRO A 106       6.023  -3.713   6.633  1.00 94.69           C  
ATOM    804  O   PRO A 106       4.754  -6.316   7.949  1.00 94.69           O  
ATOM    805  CG  PRO A 106       6.012  -2.238   6.387  1.00 94.69           C  
ATOM    806  CD  PRO A 106       5.297  -1.568   7.523  1.00 94.69           C  
ATOM    807  N   SER A 107       4.980  -4.887   9.625  1.00 94.38           N  
ATOM    808  CA  SER A 107       5.105  -5.914  10.656  1.00 94.38           C  
ATOM    809  C   SER A 107       3.748  -6.496  11.023  1.00 94.38           C  
ATOM    810  CB  SER A 107       5.785  -5.340  11.898  1.00 94.38           C  
ATOM    811  O   SER A 107       3.660  -7.637  11.484  1.00 94.38           O  
ATOM    812  OG  SER A 107       5.039  -4.258  12.422  1.00 94.38           O  
ATOM    813  N   THR A 108       2.725  -5.762  10.781  1.00 93.94           N  
ATOM    814  CA  THR A 108       1.421  -6.203  11.266  1.00 93.94           C  
ATOM    815  C   THR A 108       0.447  -6.379  10.102  1.00 93.94           C  
ATOM    816  CB  THR A 108       0.835  -5.211  12.281  1.00 93.94           C  
ATOM    817  O   THR A 108      -0.620  -6.973  10.266  1.00 93.94           O  
ATOM    818  CG2 THR A 108       1.720  -5.109  13.523  1.00 93.94           C  
ATOM    819  OG1 THR A 108       0.732  -3.916  11.680  1.00 93.94           O  
ATOM    820  N   THR A 109       0.746  -5.809   8.992  1.00 95.56           N  
ATOM    821  CA  THR A 109      -0.114  -5.867   7.820  1.00 95.56           C  
ATOM    822  C   THR A 109       0.578  -6.609   6.680  1.00 95.56           C  
ATOM    823  CB  THR A 109      -0.517  -4.457   7.348  1.00 95.56           C  
ATOM    824  O   THR A 109       1.791  -6.480   6.496  1.00 95.56           O  
ATOM    825  CG2 THR A 109      -1.451  -4.523   6.145  1.00 95.56           C  
ATOM    826  OG1 THR A 109      -1.182  -3.773   8.422  1.00 95.56           O  
ATOM    827  N   ALA A 110      -0.271  -7.402   5.969  1.00 96.94           N  
ATOM    828  CA  ALA A 110       0.302  -8.164   4.863  1.00 96.94           C  
ATOM    829  C   ALA A 110      -0.417  -7.852   3.553  1.00 96.94           C  
ATOM    830  CB  ALA A 110       0.240  -9.664   5.156  1.00 96.94           C  
ATOM    831  O   ALA A 110      -1.618  -7.574   3.547  1.00 96.94           O  
ATOM    832  N   ILE A 111       0.382  -7.793   2.484  1.00 98.00           N  
ATOM    833  CA  ILE A 111      -0.161  -7.645   1.138  1.00 98.00           C  
ATOM    834  C   ILE A 111       0.286  -8.820   0.270  1.00 98.00           C  
ATOM    835  CB  ILE A 111       0.275  -6.309   0.496  1.00 98.00           C  
ATOM    836  O   ILE A 111       1.482  -9.086   0.148  1.00 98.00           O  
ATOM    837  CG1 ILE A 111      -0.204  -5.125   1.347  1.00 98.00           C  
ATOM    838  CG2 ILE A 111      -0.253  -6.199  -0.938  1.00 98.00           C  
ATOM    839  CD1 ILE A 111       0.271  -3.770   0.844  1.00 98.00           C  
ATOM    840  N   SER A 112      -0.792  -9.453  -0.355  1.00 97.69           N  
ATOM    841  CA  SER A 112      -0.508 -10.602  -1.207  1.00 97.69           C  
ATOM    842  C   SER A 112      -1.045 -10.391  -2.619  1.00 97.69           C  
ATOM    843  CB  SER A 112      -1.108 -11.875  -0.610  1.00 97.69           C  
ATOM    844  O   SER A 112      -2.043  -9.688  -2.811  1.00 97.69           O  
ATOM    845  OG  SER A 112      -0.581 -12.117   0.682  1.00 97.69           O  
ATOM    846  N   PHE A 113      -0.326 -10.922  -3.504  1.00 97.25           N  
ATOM    847  CA  PHE A 113      -0.676 -10.812  -4.914  1.00 97.25           C  
ATOM    848  C   PHE A 113      -0.850 -12.195  -5.535  1.00 97.25           C  
ATOM    849  CB  PHE A 113       0.394 -10.031  -5.680  1.00 97.25           C  
ATOM    850  O   PHE A 113      -0.000 -13.070  -5.363  1.00 97.25           O  
ATOM    851  CG  PHE A 113       0.185 -10.008  -7.168  1.00 97.25           C  
ATOM    852  CD1 PHE A 113       0.872 -10.891  -7.992  1.00 97.25           C  
ATOM    853  CD2 PHE A 113      -0.699  -9.102  -7.746  1.00 97.25           C  
ATOM    854  CE1 PHE A 113       0.680 -10.875  -9.375  1.00 97.25           C  
ATOM    855  CE2 PHE A 113      -0.896  -9.086  -9.125  1.00 97.25           C  
ATOM    856  CZ  PHE A 113      -0.205  -9.969  -9.938  1.00 97.25           C  
ATOM    857  N   THR A 114      -2.029 -12.289  -6.293  1.00 96.31           N  
ATOM    858  CA  THR A 114      -2.301 -13.562  -6.941  1.00 96.31           C  
ATOM    859  C   THR A 114      -2.777 -13.352  -8.375  1.00 96.31           C  
ATOM    860  CB  THR A 114      -3.352 -14.375  -6.160  1.00 96.31           C  
ATOM    861  O   THR A 114      -3.633 -12.508  -8.633  1.00 96.31           O  
ATOM    862  CG2 THR A 114      -3.568 -15.742  -6.785  1.00 96.31           C  
ATOM    863  OG1 THR A 114      -2.908 -14.547  -4.805  1.00 96.31           O  
ATOM    864  N   ALA A 115      -2.129 -14.062  -9.250  1.00 93.44           N  
ATOM    865  CA  ALA A 115      -2.580 -14.219 -10.633  1.00 93.44           C  
ATOM    866  C   ALA A 115      -2.883 -15.680 -10.945  1.00 93.44           C  
ATOM    867  CB  ALA A 115      -1.531 -13.680 -11.602  1.00 93.44           C  
ATOM    868  O   ALA A 115      -1.992 -16.438 -11.344  1.00 93.44           O  
ATOM    869  N   SER A 116      -4.129 -16.094 -10.773  1.00 87.06           N  
ATOM    870  CA  SER A 116      -4.539 -17.484 -10.773  1.00 87.06           C  
ATOM    871  C   SER A 116      -4.422 -18.109 -12.164  1.00 87.06           C  
ATOM    872  CB  SER A 116      -5.977 -17.625 -10.266  1.00 87.06           C  
ATOM    873  O   SER A 116      -4.082 -19.281 -12.305  1.00 87.06           O  
ATOM    874  OG  SER A 116      -6.094 -17.125  -8.945  1.00 87.06           O  
ATOM    875  N   ALA A 117      -4.664 -17.328 -13.156  1.00 87.00           N  
ATOM    876  CA  ALA A 117      -4.602 -17.812 -14.523  1.00 87.00           C  
ATOM    877  C   ALA A 117      -3.188 -18.266 -14.883  1.00 87.00           C  
ATOM    878  CB  ALA A 117      -5.066 -16.734 -15.500  1.00 87.00           C  
ATOM    879  O   ALA A 117      -3.010 -19.172 -15.703  1.00 87.00           O  
ATOM    880  N   GLU A 118      -2.182 -17.750 -14.180  1.00 87.69           N  
ATOM    881  CA  GLU A 118      -0.781 -18.062 -14.453  1.00 87.69           C  
ATOM    882  C   GLU A 118      -0.184 -18.922 -13.344  1.00 87.69           C  
ATOM    883  CB  GLU A 118       0.032 -16.766 -14.609  1.00 87.69           C  
ATOM    884  O   GLU A 118       0.998 -19.281 -13.398  1.00 87.69           O  
ATOM    885  CG  GLU A 118      -0.370 -15.930 -15.812  1.00 87.69           C  
ATOM    886  CD  GLU A 118       0.747 -15.031 -16.312  1.00 87.69           C  
ATOM    887  OE1 GLU A 118       0.455 -14.039 -17.016  1.00 87.69           O  
ATOM    888  OE2 GLU A 118       1.923 -15.320 -16.000  1.00 87.69           O  
ATOM    889  N   GLY A 119      -1.030 -19.281 -12.367  1.00 89.50           N  
ATOM    890  CA  GLY A 119      -0.568 -20.078 -11.242  1.00 89.50           C  
ATOM    891  C   GLY A 119       0.443 -19.359 -10.375  1.00 89.50           C  
ATOM    892  O   GLY A 119       1.341 -19.984  -9.805  1.00 89.50           O  
ATOM    893  N   ILE A 120       0.378 -18.078 -10.344  1.00 93.88           N  
ATOM    894  CA  ILE A 120       1.324 -17.250  -9.602  1.00 93.88           C  
ATOM    895  C   ILE A 120       0.673 -16.734  -8.320  1.00 93.88           C  
ATOM    896  CB  ILE A 120       1.820 -16.062 -10.461  1.00 93.88           C  
ATOM    897  O   ILE A 120      -0.454 -16.234  -8.344  1.00 93.88           O  
ATOM    898  CG1 ILE A 120       2.609 -16.562 -11.672  1.00 93.88           C  
ATOM    899  CG2 ILE A 120       2.670 -15.102  -9.609  1.00 93.88           C  
ATOM    900  CD1 ILE A 120       2.920 -15.484 -12.703  1.00 93.88           C  
ATOM    901  N   SER A 121       1.409 -16.953  -7.211  1.00 94.81           N  
ATOM    902  CA  SER A 121       0.956 -16.438  -5.922  1.00 94.81           C  
ATOM    903  C   SER A 121       2.129 -15.977  -5.066  1.00 94.81           C  
ATOM    904  CB  SER A 121       0.164 -17.516  -5.172  1.00 94.81           C  
ATOM    905  O   SER A 121       3.049 -16.750  -4.789  1.00 94.81           O  
ATOM    906  OG  SER A 121      -0.333 -17.016  -3.945  1.00 94.81           O  
ATOM    907  N   TYR A 122       2.113 -14.719  -4.738  1.00 95.50           N  
ATOM    908  CA  TYR A 122       3.090 -14.125  -3.828  1.00 95.50           C  
ATOM    909  C   TYR A 122       2.430 -13.695  -2.523  1.00 95.50           C  
ATOM    910  CB  TYR A 122       3.783 -12.930  -4.484  1.00 95.50           C  
ATOM    911  O   TYR A 122       1.521 -12.867  -2.527  1.00 95.50           O  
ATOM    912  CG  TYR A 122       4.871 -13.312  -5.457  1.00 95.50           C  
ATOM    913  CD1 TYR A 122       6.211 -13.102  -5.152  1.00 95.50           C  
ATOM    914  CD2 TYR A 122       4.559 -13.883  -6.688  1.00 95.50           C  
ATOM    915  CE1 TYR A 122       7.219 -13.453  -6.047  1.00 95.50           C  
ATOM    916  CE2 TYR A 122       5.555 -14.242  -7.590  1.00 95.50           C  
ATOM    917  OH  TYR A 122       7.871 -14.375  -8.148  1.00 95.50           O  
ATOM    918  CZ  TYR A 122       6.879 -14.023  -7.262  1.00 95.50           C  
ATOM    919  N   SER A 123       3.006 -14.336  -1.515  1.00 95.38           N  
ATOM    920  CA  SER A 123       2.443 -14.008  -0.207  1.00 95.38           C  
ATOM    921  C   SER A 123       3.281 -12.961   0.512  1.00 95.38           C  
ATOM    922  CB  SER A 123       2.338 -15.266   0.656  1.00 95.38           C  
ATOM    923  O   SER A 123       4.512 -12.984   0.436  1.00 95.38           O  
ATOM    924  OG  SER A 123       1.809 -14.961   1.934  1.00 95.38           O  
ATOM    925  N   ASN A 124       2.607 -12.023   1.034  1.00 96.38           N  
ATOM    926  CA  ASN A 124       3.133 -10.953   1.881  1.00 96.38           C  
ATOM    927  C   ASN A 124       4.285 -10.219   1.206  1.00 96.38           C  
ATOM    928  CB  ASN A 124       3.576 -11.516   3.234  1.00 96.38           C  
ATOM    929  O   ASN A 124       5.438 -10.336   1.632  1.00 96.38           O  
ATOM    930  CG  ASN A 124       3.945 -10.422   4.223  1.00 96.38           C  
ATOM    931  ND2 ASN A 124       4.613 -10.812   5.305  1.00 96.38           N  
ATOM    932  OD1 ASN A 124       3.635  -9.250   4.016  1.00 96.38           O  
ATOM    933  N   ILE A 125       3.969  -9.484   0.272  1.00 97.31           N  
ATOM    934  CA  ILE A 125       4.969  -8.734  -0.479  1.00 97.31           C  
ATOM    935  C   ILE A 125       5.062  -7.309   0.066  1.00 97.31           C  
ATOM    936  CB  ILE A 125       4.641  -8.703  -1.989  1.00 97.31           C  
ATOM    937  O   ILE A 125       5.789  -6.473  -0.481  1.00 97.31           O  
ATOM    938  CG1 ILE A 125       3.236  -8.141  -2.221  1.00 97.31           C  
ATOM    939  CG2 ILE A 125       4.770 -10.109  -2.594  1.00 97.31           C  
ATOM    940  CD1 ILE A 125       2.895  -7.906  -3.686  1.00 97.31           C  
ATOM    941  N   TYR A 126       4.426  -6.996   1.151  1.00 97.69           N  
ATOM    942  CA  TYR A 126       4.457  -5.691   1.803  1.00 97.69           C  
ATOM    943  C   TYR A 126       5.730  -5.523   2.627  1.00 97.69           C  
ATOM    944  CB  TYR A 126       3.229  -5.508   2.697  1.00 97.69           C  
ATOM    945  O   TYR A 126       5.855  -6.098   3.711  1.00 97.69           O  
ATOM    946  CG  TYR A 126       3.129  -4.133   3.316  1.00 97.69           C  
ATOM    947  CD1 TYR A 126       2.568  -3.955   4.578  1.00 97.69           C  
ATOM    948  CD2 TYR A 126       3.594  -3.012   2.639  1.00 97.69           C  
ATOM    949  CE1 TYR A 126       2.473  -2.691   5.152  1.00 97.69           C  
ATOM    950  CE2 TYR A 126       3.504  -1.742   3.201  1.00 97.69           C  
ATOM    951  OH  TYR A 126       2.850  -0.339   5.020  1.00 97.69           O  
ATOM    952  CZ  TYR A 126       2.941  -1.593   4.457  1.00 97.69           C  
ATOM    953  N   GLU A 127       6.629  -4.602   2.139  1.00 95.12           N  
ATOM    954  CA  GLU A 127       7.941  -4.582   2.781  1.00 95.12           C  
ATOM    955  C   GLU A 127       8.258  -3.201   3.340  1.00 95.12           C  
ATOM    956  CB  GLU A 127       9.031  -5.016   1.795  1.00 95.12           C  
ATOM    957  O   GLU A 127       8.961  -3.080   4.344  1.00 95.12           O  
ATOM    958  CG  GLU A 127       8.898  -6.461   1.333  1.00 95.12           C  
ATOM    959  CD  GLU A 127       9.109  -7.469   2.449  1.00 95.12           C  
ATOM    960  OE1 GLU A 127       8.648  -8.625   2.322  1.00 95.12           O  
ATOM    961  OE2 GLU A 127       9.750  -7.102   3.463  1.00 95.12           O  
ATOM    962  N   TYR A 128       7.699  -2.178   2.650  1.00 95.00           N  
ATOM    963  CA  TYR A 128       8.109  -0.831   3.027  1.00 95.00           C  
ATOM    964  C   TYR A 128       6.898   0.083   3.184  1.00 95.00           C  
ATOM    965  CB  TYR A 128       9.070  -0.250   1.989  1.00 95.00           C  
ATOM    966  O   TYR A 128       5.852  -0.153   2.574  1.00 95.00           O  
ATOM    967  CG  TYR A 128      10.266  -1.127   1.714  1.00 95.00           C  
ATOM    968  CD1 TYR A 128      11.312  -1.227   2.635  1.00 95.00           C  
ATOM    969  CD2 TYR A 128      10.359  -1.856   0.534  1.00 95.00           C  
ATOM    970  CE1 TYR A 128      12.414  -2.031   2.385  1.00 95.00           C  
ATOM    971  CE2 TYR A 128      11.461  -2.666   0.274  1.00 95.00           C  
ATOM    972  OH  TYR A 128      13.578  -3.545   0.951  1.00 95.00           O  
ATOM    973  CZ  TYR A 128      12.484  -2.746   1.204  1.00 95.00           C  
ATOM    974  N   THR A 129       7.113   1.093   4.129  1.00 94.50           N  
ATOM    975  CA  THR A 129       6.078   2.109   4.301  1.00 94.50           C  
ATOM    976  C   THR A 129       6.703   3.494   4.453  1.00 94.50           C  
ATOM    977  CB  THR A 129       5.191   1.804   5.520  1.00 94.50           C  
ATOM    978  O   THR A 129       7.703   3.654   5.156  1.00 94.50           O  
ATOM    979  CG2 THR A 129       6.012   1.776   6.805  1.00 94.50           C  
ATOM    980  OG1 THR A 129       4.180   2.812   5.629  1.00 94.50           O  
ATOM    981  N   LEU A 130       6.094   4.457   3.740  1.00 94.06           N  
ATOM    982  CA  LEU A 130       6.531   5.840   3.879  1.00 94.06           C  
ATOM    983  C   LEU A 130       5.633   6.598   4.852  1.00 94.06           C  
ATOM    984  CB  LEU A 130       6.531   6.543   2.518  1.00 94.06           C  
ATOM    985  O   LEU A 130       5.793   7.805   5.039  1.00 94.06           O  
ATOM    986  CG  LEU A 130       7.566   6.047   1.502  1.00 94.06           C  
ATOM    987  CD1 LEU A 130       7.379   6.762   0.168  1.00 94.06           C  
ATOM    988  CD2 LEU A 130       8.977   6.254   2.033  1.00 94.06           C  
ATOM    989  N   LEU A 131       4.750   5.906   5.512  1.00 92.19           N  
ATOM    990  CA  LEU A 131       3.850   6.508   6.488  1.00 92.19           C  
ATOM    991  C   LEU A 131       4.621   6.965   7.723  1.00 92.19           C  
ATOM    992  CB  LEU A 131       2.760   5.512   6.895  1.00 92.19           C  
ATOM    993  O   LEU A 131       4.188   7.883   8.422  1.00 92.19           O  
ATOM    994  CG  LEU A 131       1.825   5.039   5.781  1.00 92.19           C  
ATOM    995  CD1 LEU A 131       0.821   4.027   6.324  1.00 92.19           C  
ATOM    996  CD2 LEU A 131       1.106   6.223   5.145  1.00 92.19           C  
ATOM    997  N   THR A 132       5.719   6.414   7.965  1.00 90.94           N  
ATOM    998  CA  THR A 132       6.449   6.668   9.203  1.00 90.94           C  
ATOM    999  C   THR A 132       7.602   7.641   8.961  1.00 90.94           C  
ATOM   1000  CB  THR A 132       6.992   5.363   9.812  1.00 90.94           C  
ATOM   1001  O   THR A 132       8.258   8.086   9.906  1.00 90.94           O  
ATOM   1002  CG2 THR A 132       5.859   4.402  10.156  1.00 90.94           C  
ATOM   1003  OG1 THR A 132       7.867   4.734   8.867  1.00 90.94           O  
ATOM   1004  N   VAL A 133       7.805   7.926   7.652  1.00 86.25           N  
ATOM   1005  CA  VAL A 133       8.930   8.789   7.312  1.00 86.25           C  
ATOM   1006  C   VAL A 133       8.516  10.258   7.434  1.00 86.25           C  
ATOM   1007  CB  VAL A 133       9.461   8.508   5.887  1.00 86.25           C  
ATOM   1008  O   VAL A 133       7.484  10.664   6.883  1.00 86.25           O  
ATOM   1009  CG1 VAL A 133      10.625   9.430   5.547  1.00 86.25           C  
ATOM   1010  CG2 VAL A 133       9.883   7.043   5.762  1.00 86.25           C  
ATOM   1011  N   SER A 134       9.383  11.000   8.164  1.00 84.81           N  
ATOM   1012  CA  SER A 134       9.078  12.414   8.375  1.00 84.81           C  
ATOM   1013  C   SER A 134       9.391  13.242   7.129  1.00 84.81           C  
ATOM   1014  CB  SER A 134       9.875  12.961   9.562  1.00 84.81           C  
ATOM   1015  O   SER A 134      10.406  13.008   6.461  1.00 84.81           O  
ATOM   1016  OG  SER A 134       9.734  14.367   9.664  1.00 84.81           O  
ATOM   1017  N   PRO A 135       8.492  14.258   6.875  1.00 85.19           N  
ATOM   1018  CA  PRO A 135       8.734  15.133   5.723  1.00 85.19           C  
ATOM   1019  C   PRO A 135      10.078  15.844   5.793  1.00 85.19           C  
ATOM   1020  CB  PRO A 135       7.578  16.141   5.801  1.00 85.19           C  
ATOM   1021  O   PRO A 135      10.711  16.094   4.758  1.00 85.19           O  
ATOM   1022  CG  PRO A 135       6.480  15.406   6.500  1.00 85.19           C  
ATOM   1023  CD  PRO A 135       7.090  14.500   7.527  1.00 85.19           C  
ATOM   1024  N   SER A 136      10.508  16.172   6.887  1.00 87.00           N  
ATOM   1025  CA  SER A 136      11.773  16.875   7.035  1.00 87.00           C  
ATOM   1026  C   SER A 136      12.945  16.031   6.543  1.00 87.00           C  
ATOM   1027  CB  SER A 136      12.000  17.281   8.492  1.00 87.00           C  
ATOM   1028  O   SER A 136      13.930  16.562   6.035  1.00 87.00           O  
ATOM   1029  OG  SER A 136      11.984  16.141   9.336  1.00 87.00           O  
ATOM   1030  N   GLU A 137      12.773  14.719   6.715  1.00 87.12           N  
ATOM   1031  CA  GLU A 137      13.820  13.805   6.273  1.00 87.12           C  
ATOM   1032  C   GLU A 137      13.906  13.758   4.750  1.00 87.12           C  
ATOM   1033  CB  GLU A 137      13.578  12.398   6.828  1.00 87.12           C  
ATOM   1034  O   GLU A 137      14.953  13.422   4.191  1.00 87.12           O  
ATOM   1035  CG  GLU A 137      13.758  12.297   8.336  1.00 87.12           C  
ATOM   1036  CD  GLU A 137      13.477  10.906   8.883  1.00 87.12           C  
ATOM   1037  OE1 GLU A 137      13.680  10.672  10.094  1.00 87.12           O  
ATOM   1038  OE2 GLU A 137      13.055  10.039   8.086  1.00 87.12           O  
ATOM   1039  N   LEU A 138      12.867  14.086   4.152  1.00 88.25           N  
ATOM   1040  CA  LEU A 138      12.789  13.922   2.705  1.00 88.25           C  
ATOM   1041  C   LEU A 138      12.836  15.273   2.000  1.00 88.25           C  
ATOM   1042  CB  LEU A 138      11.516  13.172   2.312  1.00 88.25           C  
ATOM   1043  O   LEU A 138      12.812  15.336   0.769  1.00 88.25           O  
ATOM   1044  CG  LEU A 138      11.414  11.719   2.791  1.00 88.25           C  
ATOM   1045  CD1 LEU A 138      10.039  11.148   2.451  1.00 88.25           C  
ATOM   1046  CD2 LEU A 138      12.516  10.875   2.172  1.00 88.25           C  
ATOM   1047  N   ALA A 139      13.000  16.281   2.742  1.00 86.75           N  
ATOM   1048  CA  ALA A 139      13.039  17.609   2.145  1.00 86.75           C  
ATOM   1049  C   ALA A 139      14.383  17.859   1.461  1.00 86.75           C  
ATOM   1050  CB  ALA A 139      12.781  18.688   3.205  1.00 86.75           C  
ATOM   1051  O   ALA A 139      15.438  17.562   2.021  1.00 86.75           O  
ATOM   1052  N   ASN A 140      14.273  18.344   0.172  1.00 87.44           N  
ATOM   1053  CA  ASN A 140      15.438  18.781  -0.589  1.00 87.44           C  
ATOM   1054  C   ASN A 140      16.484  17.688  -0.698  1.00 87.44           C  
ATOM   1055  CB  ASN A 140      16.047  20.047   0.042  1.00 87.44           C  
ATOM   1056  O   ASN A 140      17.688  17.953  -0.599  1.00 87.44           O  
ATOM   1057  CG  ASN A 140      15.070  21.203   0.084  1.00 87.44           C  
ATOM   1058  ND2 ASN A 140      15.094  21.953   1.178  1.00 87.44           N  
ATOM   1059  OD1 ASN A 140      14.305  21.422  -0.859  1.00 87.44           O  
ATOM   1060  N   GLN A 141      16.078  16.469  -0.809  1.00 85.75           N  
ATOM   1061  CA  GLN A 141      17.031  15.367  -0.812  1.00 85.75           C  
ATOM   1062  C   GLN A 141      17.328  14.906  -2.232  1.00 85.75           C  
ATOM   1063  CB  GLN A 141      16.500  14.203   0.026  1.00 85.75           C  
ATOM   1064  O   GLN A 141      18.391  14.367  -2.504  1.00 85.75           O  
ATOM   1065  CG  GLN A 141      16.328  14.531   1.504  1.00 85.75           C  
ATOM   1066  CD  GLN A 141      17.625  15.000   2.146  1.00 85.75           C  
ATOM   1067  NE2 GLN A 141      17.516  15.914   3.105  1.00 85.75           N  
ATOM   1068  OE1 GLN A 141      18.719  14.547   1.787  1.00 85.75           O  
ATOM   1069  N   VAL A 142      16.484  15.102  -3.105  1.00 87.25           N  
ATOM   1070  CA  VAL A 142      16.703  14.672  -4.484  1.00 87.25           C  
ATOM   1071  C   VAL A 142      16.953  15.883  -5.375  1.00 87.25           C  
ATOM   1072  CB  VAL A 142      15.484  13.867  -5.012  1.00 87.25           C  
ATOM   1073  O   VAL A 142      16.125  16.797  -5.445  1.00 87.25           O  
ATOM   1074  CG1 VAL A 142      15.703  13.469  -6.473  1.00 87.25           C  
ATOM   1075  CG2 VAL A 142      15.250  12.625  -4.148  1.00 87.25           C  
ATOM   1076  N   TYR A 143      18.219  15.875  -6.016  1.00 87.50           N  
ATOM   1077  CA  TYR A 143      18.609  16.953  -6.910  1.00 87.50           C  
ATOM   1078  C   TYR A 143      18.344  16.578  -8.359  1.00 87.50           C  
ATOM   1079  CB  TYR A 143      20.078  17.312  -6.715  1.00 87.50           C  
ATOM   1080  O   TYR A 143      18.844  15.562  -8.844  1.00 87.50           O  
ATOM   1081  CG  TYR A 143      20.531  18.531  -7.500  1.00 87.50           C  
ATOM   1082  CD1 TYR A 143      21.391  18.406  -8.578  1.00 87.50           C  
ATOM   1083  CD2 TYR A 143      20.078  19.797  -7.160  1.00 87.50           C  
ATOM   1084  CE1 TYR A 143      21.812  19.516  -9.305  1.00 87.50           C  
ATOM   1085  CE2 TYR A 143      20.484  20.922  -7.875  1.00 87.50           C  
ATOM   1086  OH  TYR A 143      21.750  21.875  -9.656  1.00 87.50           O  
ATOM   1087  CZ  TYR A 143      21.344  20.766  -8.945  1.00 87.50           C  
ATOM   1088  N   ALA A 144      17.469  17.266  -8.984  1.00 85.81           N  
ATOM   1089  CA  ALA A 144      17.156  17.031 -10.391  1.00 85.81           C  
ATOM   1090  C   ALA A 144      16.891  18.344 -11.125  1.00 85.81           C  
ATOM   1091  CB  ALA A 144      15.945  16.109 -10.508  1.00 85.81           C  
ATOM   1092  O   ALA A 144      16.125  19.188 -10.641  1.00 85.81           O  
ATOM   1093  N   ASN A 145      17.562  18.484 -12.289  1.00 85.81           N  
ATOM   1094  CA  ASN A 145      17.406  19.641 -13.164  1.00 85.81           C  
ATOM   1095  C   ASN A 145      17.734  20.938 -12.438  1.00 85.81           C  
ATOM   1096  CB  ASN A 145      15.984  19.688 -13.727  1.00 85.81           C  
ATOM   1097  O   ASN A 145      16.969  21.906 -12.516  1.00 85.81           O  
ATOM   1098  CG  ASN A 145      15.859  20.625 -14.914  1.00 85.81           C  
ATOM   1099  ND2 ASN A 145      14.680  21.219 -15.094  1.00 85.81           N  
ATOM   1100  OD1 ASN A 145      16.828  20.828 -15.664  1.00 85.81           O  
ATOM   1101  N   GLY A 146      18.812  20.922 -11.609  1.00 84.00           N  
ATOM   1102  CA  GLY A 146      19.391  22.125 -11.008  1.00 84.00           C  
ATOM   1103  C   GLY A 146      18.656  22.578  -9.766  1.00 84.00           C  
ATOM   1104  O   GLY A 146      18.844  23.703  -9.297  1.00 84.00           O  
ATOM   1105  N   GLN A 147      17.688  21.688  -9.312  1.00 88.81           N  
ATOM   1106  CA  GLN A 147      16.953  22.031  -8.102  1.00 88.81           C  
ATOM   1107  C   GLN A 147      16.750  20.828  -7.203  1.00 88.81           C  
ATOM   1108  CB  GLN A 147      15.602  22.656  -8.461  1.00 88.81           C  
ATOM   1109  O   GLN A 147      16.672  19.688  -7.688  1.00 88.81           O  
ATOM   1110  CG  GLN A 147      15.703  23.922  -9.297  1.00 88.81           C  
ATOM   1111  CD  GLN A 147      14.352  24.531  -9.602  1.00 88.81           C  
ATOM   1112  NE2 GLN A 147      14.047  25.656  -8.945  1.00 88.81           N  
ATOM   1113  OE1 GLN A 147      13.586  24.016 -10.414  1.00 88.81           O  
ATOM   1114  N   TYR A 148      16.719  21.109  -5.910  1.00 88.50           N  
ATOM   1115  CA  TYR A 148      16.328  20.078  -4.953  1.00 88.50           C  
ATOM   1116  C   TYR A 148      14.812  19.953  -4.867  1.00 88.50           C  
ATOM   1117  CB  TYR A 148      16.906  20.375  -3.570  1.00 88.50           C  
ATOM   1118  O   TYR A 148      14.102  20.969  -4.859  1.00 88.50           O  
ATOM   1119  CG  TYR A 148      18.391  20.094  -3.453  1.00 88.50           C  
ATOM   1120  CD1 TYR A 148      18.844  18.797  -3.215  1.00 88.50           C  
ATOM   1121  CD2 TYR A 148      19.328  21.109  -3.578  1.00 88.50           C  
ATOM   1122  CE1 TYR A 148      20.203  18.516  -3.104  1.00 88.50           C  
ATOM   1123  CE2 TYR A 148      20.688  20.844  -3.469  1.00 88.50           C  
ATOM   1124  OH  TYR A 148      22.469  19.281  -3.125  1.00 88.50           O  
ATOM   1125  CZ  TYR A 148      21.109  19.547  -3.232  1.00 88.50           C  
ATOM   1126  N   LEU A 149      14.406  18.656  -4.883  1.00 89.75           N  
ATOM   1127  CA  LEU A 149      12.977  18.375  -4.891  1.00 89.75           C  
ATOM   1128  C   LEU A 149      12.445  18.219  -3.471  1.00 89.75           C  
ATOM   1129  CB  LEU A 149      12.680  17.125  -5.711  1.00 89.75           C  
ATOM   1130  O   LEU A 149      13.133  17.656  -2.611  1.00 89.75           O  
ATOM   1131  CG  LEU A 149      13.133  17.141  -7.172  1.00 89.75           C  
ATOM   1132  CD1 LEU A 149      12.727  15.852  -7.871  1.00 89.75           C  
ATOM   1133  CD2 LEU A 149      12.547  18.359  -7.898  1.00 89.75           C  
ATOM   1134  N   ASP A 150      11.172  18.766  -3.314  1.00 89.75           N  
ATOM   1135  CA  ASP A 150      10.383  18.391  -2.146  1.00 89.75           C  
ATOM   1136  C   ASP A 150       9.508  17.172  -2.445  1.00 89.75           C  
ATOM   1137  CB  ASP A 150       9.516  19.562  -1.691  1.00 89.75           C  
ATOM   1138  O   ASP A 150       8.555  17.266  -3.223  1.00 89.75           O  
ATOM   1139  CG  ASP A 150      10.320  20.703  -1.096  1.00 89.75           C  
ATOM   1140  OD1 ASP A 150      11.344  20.453  -0.432  1.00 89.75           O  
ATOM   1141  OD2 ASP A 150       9.930  21.875  -1.291  1.00 89.75           O  
ATOM   1142  N   LEU A 151       9.859  16.078  -1.805  1.00 90.44           N  
ATOM   1143  CA  LEU A 151       9.273  14.789  -2.186  1.00 90.44           C  
ATOM   1144  C   LEU A 151       7.984  14.531  -1.408  1.00 90.44           C  
ATOM   1145  CB  LEU A 151      10.266  13.656  -1.942  1.00 90.44           C  
ATOM   1146  O   LEU A 151       7.199  13.656  -1.781  1.00 90.44           O  
ATOM   1147  CG  LEU A 151      11.594  13.742  -2.703  1.00 90.44           C  
ATOM   1148  CD1 LEU A 151      12.500  12.570  -2.326  1.00 90.44           C  
ATOM   1149  CD2 LEU A 151      11.344  13.766  -4.207  1.00 90.44           C  
ATOM   1150  N   VAL A 152       7.742  15.281  -0.375  1.00 90.44           N  
ATOM   1151  CA  VAL A 152       6.543  15.195   0.451  1.00 90.44           C  
ATOM   1152  C   VAL A 152       6.047  16.594   0.791  1.00 90.44           C  
ATOM   1153  CB  VAL A 152       6.805  14.398   1.746  1.00 90.44           C  
ATOM   1154  O   VAL A 152       6.848  17.500   1.040  1.00 90.44           O  
ATOM   1155  CG1 VAL A 152       7.871  15.078   2.600  1.00 90.44           C  
ATOM   1156  CG2 VAL A 152       5.508  14.227   2.539  1.00 90.44           C  
ATOM   1157  N   ASN A 153       4.688  16.797   0.687  1.00 88.62           N  
ATOM   1158  CA  ASN A 153       4.082  18.078   0.990  1.00 88.62           C  
ATOM   1159  C   ASN A 153       3.176  18.000   2.215  1.00 88.62           C  
ATOM   1160  CB  ASN A 153       3.299  18.609  -0.216  1.00 88.62           C  
ATOM   1161  O   ASN A 153       2.850  16.906   2.682  1.00 88.62           O  
ATOM   1162  CG  ASN A 153       4.199  19.188  -1.284  1.00 88.62           C  
ATOM   1163  ND2 ASN A 153       3.605  19.609  -2.398  1.00 88.62           N  
ATOM   1164  OD1 ASN A 153       5.418  19.281  -1.109  1.00 88.62           O  
ATOM   1165  N   GLN A 154       2.949  19.250   2.691  1.00 88.62           N  
ATOM   1166  CA  GLN A 154       2.061  19.359   3.844  1.00 88.62           C  
ATOM   1167  C   GLN A 154       0.943  20.359   3.588  1.00 88.62           C  
ATOM   1168  CB  GLN A 154       2.848  19.750   5.094  1.00 88.62           C  
ATOM   1169  O   GLN A 154       1.140  21.359   2.877  1.00 88.62           O  
ATOM   1170  CG  GLN A 154       3.961  18.781   5.453  1.00 88.62           C  
ATOM   1171  CD  GLN A 154       4.746  19.219   6.680  1.00 88.62           C  
ATOM   1172  NE2 GLN A 154       5.461  18.266   7.285  1.00 88.62           N  
ATOM   1173  OE1 GLN A 154       4.711  20.375   7.074  1.00 88.62           O  
ATOM   1174  N   GLN A 155      -0.228  20.016   4.035  1.00 87.12           N  
ATOM   1175  CA  GLN A 155      -1.374  20.906   4.000  1.00 87.12           C  
ATOM   1176  C   GLN A 155      -1.996  21.062   5.383  1.00 87.12           C  
ATOM   1177  CB  GLN A 155      -2.422  20.406   3.006  1.00 87.12           C  
ATOM   1178  O   GLN A 155      -2.176  20.078   6.105  1.00 87.12           O  
ATOM   1179  CG  GLN A 155      -3.605  21.344   2.832  1.00 87.12           C  
ATOM   1180  CD  GLN A 155      -4.625  20.828   1.835  1.00 87.12           C  
ATOM   1181  NE2 GLN A 155      -5.793  21.469   1.801  1.00 87.12           N  
ATOM   1182  OE1 GLN A 155      -4.367  19.875   1.102  1.00 87.12           O  
ATOM   1183  N   THR A 156      -2.252  22.391   5.723  1.00 86.69           N  
ATOM   1184  CA  THR A 156      -2.883  22.641   7.012  1.00 86.69           C  
ATOM   1185  C   THR A 156      -4.332  23.078   6.828  1.00 86.69           C  
ATOM   1186  CB  THR A 156      -2.117  23.734   7.797  1.00 86.69           C  
ATOM   1187  O   THR A 156      -4.617  24.000   6.055  1.00 86.69           O  
ATOM   1188  CG2 THR A 156      -2.709  23.922   9.188  1.00 86.69           C  
ATOM   1189  OG1 THR A 156      -0.744  23.344   7.922  1.00 86.69           O  
ATOM   1190  N   ASN A 157      -5.180  22.266   7.363  1.00 80.88           N  
ATOM   1191  CA  ASN A 157      -6.605  22.578   7.340  1.00 80.88           C  
ATOM   1192  C   ASN A 157      -7.230  22.438   8.727  1.00 80.88           C  
ATOM   1193  CB  ASN A 157      -7.332  21.688   6.336  1.00 80.88           C  
ATOM   1194  O   ASN A 157      -7.074  21.406   9.383  1.00 80.88           O  
ATOM   1195  CG  ASN A 157      -7.066  22.078   4.898  1.00 80.88           C  
ATOM   1196  ND2 ASN A 157      -7.480  21.234   3.961  1.00 80.88           N  
ATOM   1197  OD1 ASN A 157      -6.492  23.141   4.629  1.00 80.88           O  
ATOM   1198  N   ALA A 158      -7.910  23.516   9.172  1.00 83.12           N  
ATOM   1199  CA  ALA A 158      -8.656  23.516  10.430  1.00 83.12           C  
ATOM   1200  C   ALA A 158      -7.773  23.078  11.594  1.00 83.12           C  
ATOM   1201  CB  ALA A 158      -9.883  22.609  10.320  1.00 83.12           C  
ATOM   1202  O   ALA A 158      -8.211  22.312  12.461  1.00 83.12           O  
ATOM   1203  N   GLY A 159      -6.492  23.469  11.609  1.00 80.44           N  
ATOM   1204  CA  GLY A 159      -5.609  23.266  12.750  1.00 80.44           C  
ATOM   1205  C   GLY A 159      -4.902  21.922  12.719  1.00 80.44           C  
ATOM   1206  O   GLY A 159      -4.148  21.594  13.641  1.00 80.44           O  
ATOM   1207  N   GLN A 160      -5.211  21.078  11.578  1.00 82.12           N  
ATOM   1208  CA  GLN A 160      -4.547  19.797  11.375  1.00 82.12           C  
ATOM   1209  C   GLN A 160      -3.635  19.828  10.156  1.00 82.12           C  
ATOM   1210  CB  GLN A 160      -5.582  18.688  11.227  1.00 82.12           C  
ATOM   1211  O   GLN A 160      -3.969  20.453   9.141  1.00 82.12           O  
ATOM   1212  CG  GLN A 160      -6.484  18.516  12.438  1.00 82.12           C  
ATOM   1213  CD  GLN A 160      -5.770  17.891  13.625  1.00 82.12           C  
ATOM   1214  NE2 GLN A 160      -5.656  16.578  13.625  1.00 82.12           N  
ATOM   1215  OE1 GLN A 160      -5.324  18.609  14.539  1.00 82.12           O  
ATOM   1216  N   THR A 161      -2.373  19.297  10.352  1.00 85.00           N  
ATOM   1217  CA  THR A 161      -1.411  19.219   9.258  1.00 85.00           C  
ATOM   1218  C   THR A 161      -1.428  17.828   8.625  1.00 85.00           C  
ATOM   1219  CB  THR A 161       0.013  19.547   9.742  1.00 85.00           C  
ATOM   1220  O   THR A 161      -1.271  16.828   9.328  1.00 85.00           O  
ATOM   1221  CG2 THR A 161       1.008  19.500   8.586  1.00 85.00           C  
ATOM   1222  OG1 THR A 161       0.024  20.859  10.312  1.00 85.00           O  
ATOM   1223  N   TYR A 162      -1.691  17.875   7.328  1.00 86.94           N  
ATOM   1224  CA  TYR A 162      -1.722  16.641   6.562  1.00 86.94           C  
ATOM   1225  C   TYR A 162      -0.494  16.516   5.664  1.00 86.94           C  
ATOM   1226  CB  TYR A 162      -2.996  16.547   5.715  1.00 86.94           C  
ATOM   1227  O   TYR A 162      -0.071  17.500   5.051  1.00 86.94           O  
ATOM   1228  CG  TYR A 162      -4.266  16.688   6.516  1.00 86.94           C  
ATOM   1229  CD1 TYR A 162      -4.844  15.586   7.137  1.00 86.94           C  
ATOM   1230  CD2 TYR A 162      -4.891  17.922   6.656  1.00 86.94           C  
ATOM   1231  CE1 TYR A 162      -6.020  15.711   7.875  1.00 86.94           C  
ATOM   1232  CE2 TYR A 162      -6.062  18.062   7.391  1.00 86.94           C  
ATOM   1233  OH  TYR A 162      -7.781  17.078   8.727  1.00 86.94           O  
ATOM   1234  CZ  TYR A 162      -6.617  16.953   7.996  1.00 86.94           C  
ATOM   1235  N   VAL A 163      -0.006  15.234   5.664  1.00 88.00           N  
ATOM   1236  CA  VAL A 163       1.140  14.961   4.805  1.00 88.00           C  
ATOM   1237  C   VAL A 163       0.703  14.109   3.613  1.00 88.00           C  
ATOM   1238  CB  VAL A 163       2.277  14.258   5.574  1.00 88.00           C  
ATOM   1239  O   VAL A 163      -0.107  13.188   3.764  1.00 88.00           O  
ATOM   1240  CG1 VAL A 163       3.441  13.930   4.641  1.00 88.00           C  
ATOM   1241  CG2 VAL A 163       2.748  15.117   6.742  1.00 88.00           C  
ATOM   1242  N   TYR A 164       1.229  14.531   2.496  1.00 91.81           N  
ATOM   1243  CA  TYR A 164       0.861  13.773   1.309  1.00 91.81           C  
ATOM   1244  C   TYR A 164       1.949  13.859   0.244  1.00 91.81           C  
ATOM   1245  CB  TYR A 164      -0.469  14.273   0.738  1.00 91.81           C  
ATOM   1246  O   TYR A 164       2.803  14.750   0.292  1.00 91.81           O  
ATOM   1247  CG  TYR A 164      -0.390  15.656   0.140  1.00 91.81           C  
ATOM   1248  CD1 TYR A 164      -0.487  16.797   0.943  1.00 91.81           C  
ATOM   1249  CD2 TYR A 164      -0.221  15.836  -1.229  1.00 91.81           C  
ATOM   1250  CE1 TYR A 164      -0.417  18.062   0.397  1.00 91.81           C  
ATOM   1251  CE2 TYR A 164      -0.150  17.109  -1.787  1.00 91.81           C  
ATOM   1252  OH  TYR A 164      -0.178  19.469  -1.514  1.00 91.81           O  
ATOM   1253  CZ  TYR A 164      -0.248  18.219  -0.967  1.00 91.81           C  
ATOM   1254  N   TYR A 165       1.918  12.852  -0.630  1.00 92.62           N  
ATOM   1255  CA  TYR A 165       2.752  12.875  -1.827  1.00 92.62           C  
ATOM   1256  C   TYR A 165       1.943  13.305  -3.047  1.00 92.62           C  
ATOM   1257  CB  TYR A 165       3.381  11.500  -2.070  1.00 92.62           C  
ATOM   1258  O   TYR A 165       0.867  12.758  -3.307  1.00 92.62           O  
ATOM   1259  CG  TYR A 165       4.406  11.109  -1.036  1.00 92.62           C  
ATOM   1260  CD1 TYR A 165       5.770  11.227  -1.300  1.00 92.62           C  
ATOM   1261  CD2 TYR A 165       4.020  10.625   0.207  1.00 92.62           C  
ATOM   1262  CE1 TYR A 165       6.723  10.867  -0.350  1.00 92.62           C  
ATOM   1263  CE2 TYR A 165       4.961  10.258   1.164  1.00 92.62           C  
ATOM   1264  OH  TYR A 165       7.242  10.031   1.821  1.00 92.62           O  
ATOM   1265  CZ  TYR A 165       6.305  10.383   0.877  1.00 92.62           C  
ATOM   1266  N   PRO A 166       2.428  14.336  -3.713  1.00 88.06           N  
ATOM   1267  CA  PRO A 166       1.663  14.922  -4.816  1.00 88.06           C  
ATOM   1268  C   PRO A 166       1.346  13.906  -5.914  1.00 88.06           C  
ATOM   1269  CB  PRO A 166       2.586  16.031  -5.340  1.00 88.06           C  
ATOM   1270  O   PRO A 166       0.327  14.039  -6.598  1.00 88.06           O  
ATOM   1271  CG  PRO A 166       3.438  16.391  -4.168  1.00 88.06           C  
ATOM   1272  CD  PRO A 166       3.666  15.172  -3.336  1.00 88.06           C  
ATOM   1273  N   ASN A 167       2.125  12.992  -6.113  1.00 89.38           N  
ATOM   1274  CA  ASN A 167       1.904  11.875  -7.023  1.00 89.38           C  
ATOM   1275  C   ASN A 167       2.762  10.672  -6.652  1.00 89.38           C  
ATOM   1276  CB  ASN A 167       2.182  12.297  -8.469  1.00 89.38           C  
ATOM   1277  O   ASN A 167       3.723  10.797  -5.891  1.00 89.38           O  
ATOM   1278  CG  ASN A 167       3.664  12.422  -8.766  1.00 89.38           C  
ATOM   1279  ND2 ASN A 167       3.994  13.094  -9.867  1.00 89.38           N  
ATOM   1280  OD1 ASN A 167       4.504  11.922  -8.016  1.00 89.38           O  
ATOM   1281  N   PRO A 168       2.410   9.469  -7.215  1.00 92.75           N  
ATOM   1282  CA  PRO A 168       3.074   8.227  -6.801  1.00 92.75           C  
ATOM   1283  C   PRO A 168       4.566   8.219  -7.133  1.00 92.75           C  
ATOM   1284  CB  PRO A 168       2.332   7.148  -7.590  1.00 92.75           C  
ATOM   1285  O   PRO A 168       5.355   7.582  -6.430  1.00 92.75           O  
ATOM   1286  CG  PRO A 168       1.642   7.887  -8.688  1.00 92.75           C  
ATOM   1287  CD  PRO A 168       1.356   9.289  -8.219  1.00 92.75           C  
ATOM   1288  N   TYR A 169       4.922   8.930  -8.156  1.00 94.38           N  
ATOM   1289  CA  TYR A 169       6.324   8.922  -8.570  1.00 94.38           C  
ATOM   1290  C   TYR A 169       7.184   9.711  -7.586  1.00 94.38           C  
ATOM   1291  CB  TYR A 169       6.473   9.508  -9.977  1.00 94.38           C  
ATOM   1292  O   TYR A 169       8.359   9.383  -7.383  1.00 94.38           O  
ATOM   1293  CG  TYR A 169       5.824   8.680 -11.055  1.00 94.38           C  
ATOM   1294  CD1 TYR A 169       6.109   7.320 -11.180  1.00 94.38           C  
ATOM   1295  CD2 TYR A 169       4.926   9.242 -11.953  1.00 94.38           C  
ATOM   1296  CE1 TYR A 169       5.516   6.547 -12.172  1.00 94.38           C  
ATOM   1297  CE2 TYR A 169       4.324   8.484 -12.945  1.00 94.38           C  
ATOM   1298  OH  TYR A 169       4.035   6.375 -14.031  1.00 94.38           O  
ATOM   1299  CZ  TYR A 169       4.625   7.137 -13.047  1.00 94.38           C  
ATOM   1300  N   TYR A 170       6.629  10.797  -6.980  1.00 94.06           N  
ATOM   1301  CA  TYR A 170       7.344  11.461  -5.895  1.00 94.06           C  
ATOM   1302  C   TYR A 170       7.566  10.508  -4.727  1.00 94.06           C  
ATOM   1303  CB  TYR A 170       6.578  12.703  -5.426  1.00 94.06           C  
ATOM   1304  O   TYR A 170       8.633  10.523  -4.102  1.00 94.06           O  
ATOM   1305  CG  TYR A 170       6.766  13.906  -6.312  1.00 94.06           C  
ATOM   1306  CD1 TYR A 170       7.727  14.875  -6.016  1.00 94.06           C  
ATOM   1307  CD2 TYR A 170       5.988  14.078  -7.453  1.00 94.06           C  
ATOM   1308  CE1 TYR A 170       7.902  15.984  -6.828  1.00 94.06           C  
ATOM   1309  CE2 TYR A 170       6.156  15.188  -8.273  1.00 94.06           C  
ATOM   1310  OH  TYR A 170       7.285  17.234  -8.766  1.00 94.06           O  
ATOM   1311  CZ  TYR A 170       7.113  16.141  -7.957  1.00 94.06           C  
ATOM   1312  N   ALA A 171       6.566   9.727  -4.465  1.00 94.88           N  
ATOM   1313  CA  ALA A 171       6.691   8.719  -3.412  1.00 94.88           C  
ATOM   1314  C   ALA A 171       7.789   7.711  -3.742  1.00 94.88           C  
ATOM   1315  CB  ALA A 171       5.363   8.000  -3.199  1.00 94.88           C  
ATOM   1316  O   ALA A 171       8.547   7.293  -2.861  1.00 94.88           O  
ATOM   1317  N   LEU A 172       7.871   7.348  -5.008  1.00 95.06           N  
ATOM   1318  CA  LEU A 172       8.898   6.414  -5.453  1.00 95.06           C  
ATOM   1319  C   LEU A 172      10.289   6.988  -5.227  1.00 95.06           C  
ATOM   1320  CB  LEU A 172       8.703   6.074  -6.934  1.00 95.06           C  
ATOM   1321  O   LEU A 172      11.195   6.277  -4.773  1.00 95.06           O  
ATOM   1322  CG  LEU A 172       7.758   4.914  -7.250  1.00 95.06           C  
ATOM   1323  CD1 LEU A 172       7.395   4.914  -8.727  1.00 95.06           C  
ATOM   1324  CD2 LEU A 172       8.391   3.586  -6.848  1.00 95.06           C  
ATOM   1325  N   LEU A 173      10.430   8.211  -5.609  1.00 94.81           N  
ATOM   1326  CA  LEU A 173      11.711   8.867  -5.387  1.00 94.81           C  
ATOM   1327  C   LEU A 173      12.047   8.922  -3.898  1.00 94.81           C  
ATOM   1328  CB  LEU A 173      11.695  10.281  -5.969  1.00 94.81           C  
ATOM   1329  O   LEU A 173      13.195   8.711  -3.508  1.00 94.81           O  
ATOM   1330  CG  LEU A 173      11.641  10.383  -7.496  1.00 94.81           C  
ATOM   1331  CD1 LEU A 173      11.547  11.844  -7.922  1.00 94.81           C  
ATOM   1332  CD2 LEU A 173      12.859   9.719  -8.125  1.00 94.81           C  
ATOM   1333  N   ALA A 174      11.039   9.211  -3.105  1.00 94.69           N  
ATOM   1334  CA  ALA A 174      11.227   9.242  -1.657  1.00 94.69           C  
ATOM   1335  C   ALA A 174      11.656   7.879  -1.131  1.00 94.69           C  
ATOM   1336  CB  ALA A 174       9.945   9.703  -0.963  1.00 94.69           C  
ATOM   1337  O   ALA A 174      12.547   7.785  -0.285  1.00 94.69           O  
ATOM   1338  N   LEU A 175      11.008   6.906  -1.615  1.00 94.50           N  
ATOM   1339  CA  LEU A 175      11.352   5.547  -1.208  1.00 94.50           C  
ATOM   1340  C   LEU A 175      12.797   5.215  -1.572  1.00 94.50           C  
ATOM   1341  CB  LEU A 175      10.406   4.535  -1.861  1.00 94.50           C  
ATOM   1342  O   LEU A 175      13.523   4.637  -0.767  1.00 94.50           O  
ATOM   1343  CG  LEU A 175      10.641   3.064  -1.521  1.00 94.50           C  
ATOM   1344  CD1 LEU A 175      10.445   2.826  -0.029  1.00 94.50           C  
ATOM   1345  CD2 LEU A 175       9.719   2.170  -2.340  1.00 94.50           C  
ATOM   1346  N   ASN A 176      13.164   5.543  -2.822  1.00 93.56           N  
ATOM   1347  CA  ASN A 176      14.531   5.324  -3.273  1.00 93.56           C  
ATOM   1348  C   ASN A 176      15.547   5.957  -2.322  1.00 93.56           C  
ATOM   1349  CB  ASN A 176      14.719   5.867  -4.691  1.00 93.56           C  
ATOM   1350  O   ASN A 176      16.547   5.328  -1.963  1.00 93.56           O  
ATOM   1351  CG  ASN A 176      16.109   5.594  -5.238  1.00 93.56           C  
ATOM   1352  ND2 ASN A 176      16.797   6.652  -5.652  1.00 93.56           N  
ATOM   1353  OD1 ASN A 176      16.562   4.445  -5.289  1.00 93.56           O  
ATOM   1354  N   TYR A 177      15.305   7.180  -1.958  1.00 91.75           N  
ATOM   1355  CA  TYR A 177      16.188   7.887  -1.037  1.00 91.75           C  
ATOM   1356  C   TYR A 177      16.250   7.176   0.309  1.00 91.75           C  
ATOM   1357  CB  TYR A 177      15.711   9.328  -0.843  1.00 91.75           C  
ATOM   1358  O   TYR A 177      17.344   6.965   0.854  1.00 91.75           O  
ATOM   1359  CG  TYR A 177      16.516  10.094   0.184  1.00 91.75           C  
ATOM   1360  CD1 TYR A 177      16.016  10.305   1.468  1.00 91.75           C  
ATOM   1361  CD2 TYR A 177      17.766  10.609  -0.126  1.00 91.75           C  
ATOM   1362  CE1 TYR A 177      16.750  11.016   2.416  1.00 91.75           C  
ATOM   1363  CE2 TYR A 177      18.500  11.320   0.815  1.00 91.75           C  
ATOM   1364  OH  TYR A 177      18.719  12.211   3.018  1.00 91.75           O  
ATOM   1365  CZ  TYR A 177      17.984  11.516   2.082  1.00 91.75           C  
ATOM   1366  N   THR A 178      15.117   6.824   0.848  1.00 90.31           N  
ATOM   1367  CA  THR A 178      15.047   6.172   2.150  1.00 90.31           C  
ATOM   1368  C   THR A 178      15.789   4.840   2.129  1.00 90.31           C  
ATOM   1369  CB  THR A 178      13.594   5.945   2.584  1.00 90.31           C  
ATOM   1370  O   THR A 178      16.500   4.504   3.080  1.00 90.31           O  
ATOM   1371  CG2 THR A 178      13.516   5.359   3.990  1.00 90.31           C  
ATOM   1372  OG1 THR A 178      12.891   7.195   2.564  1.00 90.31           O  
ATOM   1373  N   LEU A 179      15.664   4.141   1.083  1.00 89.94           N  
ATOM   1374  CA  LEU A 179      16.312   2.846   0.953  1.00 89.94           C  
ATOM   1375  C   LEU A 179      17.828   3.006   0.872  1.00 89.94           C  
ATOM   1376  CB  LEU A 179      15.805   2.107  -0.286  1.00 89.94           C  
ATOM   1377  O   LEU A 179      18.578   2.145   1.343  1.00 89.94           O  
ATOM   1378  CG  LEU A 179      14.383   1.559  -0.206  1.00 89.94           C  
ATOM   1379  CD1 LEU A 179      13.961   0.974  -1.551  1.00 89.94           C  
ATOM   1380  CD2 LEU A 179      14.273   0.510   0.896  1.00 89.94           C  
ATOM   1381  N   SER A 180      18.281   4.012   0.208  1.00 85.19           N  
ATOM   1382  CA  SER A 180      19.703   4.262   0.089  1.00 85.19           C  
ATOM   1383  C   SER A 180      20.344   4.504   1.455  1.00 85.19           C  
ATOM   1384  CB  SER A 180      19.969   5.461  -0.822  1.00 85.19           C  
ATOM   1385  O   SER A 180      21.531   4.242   1.646  1.00 85.19           O  
ATOM   1386  OG  SER A 180      19.578   6.668  -0.188  1.00 85.19           O  
ATOM   1387  N   LYS A 181      19.609   4.980   2.348  1.00 78.62           N  
ATOM   1388  CA  LYS A 181      20.109   5.211   3.699  1.00 78.62           C  
ATOM   1389  C   LYS A 181      20.250   3.895   4.461  1.00 78.62           C  
ATOM   1390  CB  LYS A 181      19.188   6.156   4.461  1.00 78.62           C  
ATOM   1391  O   LYS A 181      21.109   3.775   5.348  1.00 78.62           O  
ATOM   1392  CG  LYS A 181      19.219   7.594   3.959  1.00 78.62           C  
ATOM   1393  CD  LYS A 181      18.438   8.523   4.875  1.00 78.62           C  
ATOM   1394  CE  LYS A 181      18.516   9.969   4.395  1.00 78.62           C  
ATOM   1395  NZ  LYS A 181      17.766  10.891   5.301  1.00 78.62           N  
ATOM   1396  N   ILE A 182      19.391   3.031   4.117  1.00 70.50           N  
ATOM   1397  CA  ILE A 182      19.281   1.779   4.859  1.00 70.50           C  
ATOM   1398  C   ILE A 182      20.266   0.757   4.297  1.00 70.50           C  
ATOM   1399  CB  ILE A 182      17.844   1.220   4.809  1.00 70.50           C  
ATOM   1400  O   ILE A 182      20.906   0.029   5.051  1.00 70.50           O  
ATOM   1401  CG1 ILE A 182      16.875   2.188   5.488  1.00 70.50           C  
ATOM   1402  CG2 ILE A 182      17.781  -0.167   5.453  1.00 70.50           C  
ATOM   1403  CD1 ILE A 182      15.398   1.816   5.316  1.00 70.50           C  
ATOM   1404  N   ASP A 183      20.562   0.803   2.986  1.00 62.66           N  
ATOM   1405  CA  ASP A 183      21.297  -0.263   2.322  1.00 62.66           C  
ATOM   1406  C   ASP A 183      22.500   0.294   1.566  1.00 62.66           C  
ATOM   1407  CB  ASP A 183      20.391  -1.036   1.364  1.00 62.66           C  
ATOM   1408  O   ASP A 183      22.359   0.804   0.453  1.00 62.66           O  
ATOM   1409  CG  ASP A 183      19.516  -2.057   2.070  1.00 62.66           C  
ATOM   1410  OD1 ASP A 183      19.859  -2.484   3.191  1.00 62.66           O  
ATOM   1411  OD2 ASP A 183      18.469  -2.438   1.498  1.00 62.66           O  
ATOM   1412  N   LYS A 184      23.578   0.759   2.273  1.00 57.19           N  
ATOM   1413  CA  LYS A 184      24.750   1.489   1.779  1.00 57.19           C  
ATOM   1414  C   LYS A 184      25.688   0.572   0.995  1.00 57.19           C  
ATOM   1415  CB  LYS A 184      25.500   2.141   2.938  1.00 57.19           C  
ATOM   1416  O   LYS A 184      26.406   1.027   0.109  1.00 57.19           O  
ATOM   1417  CG  LYS A 184      24.750   3.275   3.611  1.00 57.19           C  
ATOM   1418  CD  LYS A 184      25.672   4.164   4.430  1.00 57.19           C  
ATOM   1419  CE  LYS A 184      24.922   5.285   5.121  1.00 57.19           C  
ATOM   1420  NZ  LYS A 184      25.828   6.199   5.863  1.00 57.19           N  
ATOM   1421  N   VAL A 185      25.406  -0.717   0.675  1.00 50.72           N  
ATOM   1422  CA  VAL A 185      26.328  -1.532  -0.099  1.00 50.72           C  
ATOM   1423  C   VAL A 185      25.750  -2.930  -0.303  1.00 50.72           C  
ATOM   1424  CB  VAL A 185      27.703  -1.625   0.587  1.00 50.72           C  
ATOM   1425  O   VAL A 185      25.484  -3.648   0.666  1.00 50.72           O  
ATOM   1426  CG1 VAL A 185      28.703  -2.402  -0.284  1.00 50.72           C  
ATOM   1427  CG2 VAL A 185      28.250  -0.229   0.893  1.00 50.72           C  
ATOM   1428  N   SER A 186      24.656  -3.111  -1.266  1.00 58.81           N  
ATOM   1429  CA  SER A 186      24.109  -4.355  -1.789  1.00 58.81           C  
ATOM   1430  C   SER A 186      22.828  -4.105  -2.582  1.00 58.81           C  
ATOM   1431  CB  SER A 186      23.828  -5.340  -0.651  1.00 58.81           C  
ATOM   1432  O   SER A 186      22.094  -3.152  -2.307  1.00 58.81           O  
ATOM   1433  OG  SER A 186      23.438  -6.602  -1.163  1.00 58.81           O  
ATOM   1434  N   PRO A 187      22.656  -4.953  -3.775  1.00 69.38           N  
ATOM   1435  CA  PRO A 187      21.594  -4.465  -4.660  1.00 69.38           C  
ATOM   1436  C   PRO A 187      20.344  -4.051  -3.895  1.00 69.38           C  
ATOM   1437  CB  PRO A 187      21.312  -5.664  -5.566  1.00 69.38           C  
ATOM   1438  O   PRO A 187      19.875  -4.785  -3.018  1.00 69.38           O  
ATOM   1439  CG  PRO A 187      22.125  -6.781  -4.988  1.00 69.38           C  
ATOM   1440  CD  PRO A 187      22.906  -6.250  -3.826  1.00 69.38           C  
ATOM   1441  N   SER A 188      20.062  -2.719  -3.938  1.00 81.88           N  
ATOM   1442  CA  SER A 188      18.828  -2.133  -3.418  1.00 81.88           C  
ATOM   1443  C   SER A 188      17.609  -2.619  -4.199  1.00 81.88           C  
ATOM   1444  CB  SER A 188      18.906  -0.606  -3.463  1.00 81.88           C  
ATOM   1445  O   SER A 188      17.703  -2.881  -5.402  1.00 81.88           O  
ATOM   1446  OG  SER A 188      17.656  -0.035  -3.074  1.00 81.88           O  
ATOM   1447  N   PRO A 189      16.594  -3.004  -3.414  1.00 91.06           N  
ATOM   1448  CA  PRO A 189      15.375  -3.465  -4.102  1.00 91.06           C  
ATOM   1449  C   PRO A 189      14.859  -2.455  -5.125  1.00 91.06           C  
ATOM   1450  CB  PRO A 189      14.375  -3.648  -2.963  1.00 91.06           C  
ATOM   1451  O   PRO A 189      14.172  -2.832  -6.078  1.00 91.06           O  
ATOM   1452  CG  PRO A 189      14.914  -2.824  -1.839  1.00 91.06           C  
ATOM   1453  CD  PRO A 189      16.406  -2.762  -1.971  1.00 91.06           C  
ATOM   1454  N   LEU A 190      15.234  -1.214  -4.984  1.00 93.56           N  
ATOM   1455  CA  LEU A 190      14.852  -0.139  -5.895  1.00 93.56           C  
ATOM   1456  C   LEU A 190      16.000   0.856  -6.066  1.00 93.56           C  
ATOM   1457  CB  LEU A 190      13.609   0.583  -5.379  1.00 93.56           C  
ATOM   1458  O   LEU A 190      16.562   1.331  -5.082  1.00 93.56           O  
ATOM   1459  CG  LEU A 190      13.156   1.813  -6.172  1.00 93.56           C  
ATOM   1460  CD1 LEU A 190      12.664   1.404  -7.555  1.00 93.56           C  
ATOM   1461  CD2 LEU A 190      12.078   2.572  -5.414  1.00 93.56           C  
ATOM   1462  N   TYR A 191      16.297   1.083  -7.316  1.00 92.88           N  
ATOM   1463  CA  TYR A 191      17.297   2.082  -7.684  1.00 92.88           C  
ATOM   1464  C   TYR A 191      16.766   2.996  -8.789  1.00 92.88           C  
ATOM   1465  CB  TYR A 191      18.594   1.405  -8.141  1.00 92.88           C  
ATOM   1466  O   TYR A 191      16.297   2.523  -9.820  1.00 92.88           O  
ATOM   1467  CG  TYR A 191      19.672   2.377  -8.539  1.00 92.88           C  
ATOM   1468  CD1 TYR A 191      19.922   2.660  -9.883  1.00 92.88           C  
ATOM   1469  CD2 TYR A 191      20.453   3.014  -7.582  1.00 92.88           C  
ATOM   1470  CE1 TYR A 191      20.906   3.553 -10.258  1.00 92.88           C  
ATOM   1471  CE2 TYR A 191      21.453   3.910  -7.949  1.00 92.88           C  
ATOM   1472  OH  TYR A 191      22.656   5.059  -9.656  1.00 92.88           O  
ATOM   1473  CZ  TYR A 191      21.672   4.172  -9.289  1.00 92.88           C  
ATOM   1474  N   ILE A 192      16.891   4.324  -8.484  1.00 93.50           N  
ATOM   1475  CA  ILE A 192      16.391   5.281  -9.461  1.00 93.50           C  
ATOM   1476  C   ILE A 192      17.484   6.293  -9.805  1.00 93.50           C  
ATOM   1477  CB  ILE A 192      15.125   6.008  -8.938  1.00 93.50           C  
ATOM   1478  O   ILE A 192      18.156   6.812  -8.914  1.00 93.50           O  
ATOM   1479  CG1 ILE A 192      14.008   5.000  -8.664  1.00 93.50           C  
ATOM   1480  CG2 ILE A 192      14.672   7.078  -9.938  1.00 93.50           C  
ATOM   1481  CD1 ILE A 192      12.742   5.621  -8.078  1.00 93.50           C  
ATOM   1482  N   THR A 193      17.578   6.555 -11.117  1.00 91.75           N  
ATOM   1483  CA  THR A 193      18.609   7.480 -11.586  1.00 91.75           C  
ATOM   1484  C   THR A 193      18.125   8.258 -12.797  1.00 91.75           C  
ATOM   1485  CB  THR A 193      19.922   6.738 -11.938  1.00 91.75           C  
ATOM   1486  O   THR A 193      17.156   7.863 -13.453  1.00 91.75           O  
ATOM   1487  CG2 THR A 193      19.703   5.773 -13.094  1.00 91.75           C  
ATOM   1488  OG1 THR A 193      20.922   7.691 -12.297  1.00 91.75           O  
ATOM   1489  N   THR A 194      18.844   9.336 -13.039  1.00 92.19           N  
ATOM   1490  CA  THR A 194      18.547  10.125 -14.227  1.00 92.19           C  
ATOM   1491  C   THR A 194      19.562   9.828 -15.336  1.00 92.19           C  
ATOM   1492  CB  THR A 194      18.547  11.633 -13.922  1.00 92.19           C  
ATOM   1493  O   THR A 194      19.453  10.367 -16.438  1.00 92.19           O  
ATOM   1494  CG2 THR A 194      17.453  11.984 -12.914  1.00 92.19           C  
ATOM   1495  OG1 THR A 194      19.812  12.000 -13.375  1.00 92.19           O  
ATOM   1496  N   THR A 195      20.469   8.984 -15.016  1.00 89.06           N  
ATOM   1497  CA  THR A 195      21.484   8.586 -15.984  1.00 89.06           C  
ATOM   1498  C   THR A 195      20.938   7.496 -16.906  1.00 89.06           C  
ATOM   1499  CB  THR A 195      22.766   8.086 -15.289  1.00 89.06           C  
ATOM   1500  O   THR A 195      20.094   6.699 -16.516  1.00 89.06           O  
ATOM   1501  CG2 THR A 195      23.391   9.188 -14.445  1.00 89.06           C  
ATOM   1502  OG1 THR A 195      22.438   6.977 -14.445  1.00 89.06           O  
ATOM   1503  N   THR A 196      21.359   7.539 -18.109  1.00 91.25           N  
ATOM   1504  CA  THR A 196      20.891   6.543 -19.062  1.00 91.25           C  
ATOM   1505  C   THR A 196      21.172   5.129 -18.562  1.00 91.25           C  
ATOM   1506  CB  THR A 196      21.562   6.738 -20.438  1.00 91.25           C  
ATOM   1507  O   THR A 196      22.156   4.898 -17.859  1.00 91.25           O  
ATOM   1508  CG2 THR A 196      21.234   8.109 -21.031  1.00 91.25           C  
ATOM   1509  OG1 THR A 196      22.984   6.633 -20.297  1.00 91.25           O  
ATOM   1510  N   PRO A 197      20.328   4.242 -18.906  1.00 90.75           N  
ATOM   1511  CA  PRO A 197      20.469   2.863 -18.422  1.00 90.75           C  
ATOM   1512  C   PRO A 197      21.797   2.236 -18.812  1.00 90.75           C  
ATOM   1513  CB  PRO A 197      19.297   2.139 -19.109  1.00 90.75           C  
ATOM   1514  O   PRO A 197      22.391   1.502 -18.016  1.00 90.75           O  
ATOM   1515  CG  PRO A 197      18.281   3.199 -19.359  1.00 90.75           C  
ATOM   1516  CD  PRO A 197      18.984   4.496 -19.625  1.00 90.75           C  
ATOM   1517  N   SER A 198      22.312   2.490 -20.031  1.00 91.19           N  
ATOM   1518  CA  SER A 198      23.594   1.931 -20.469  1.00 91.19           C  
ATOM   1519  C   SER A 198      24.734   2.375 -19.562  1.00 91.19           C  
ATOM   1520  CB  SER A 198      23.891   2.340 -21.906  1.00 91.19           C  
ATOM   1521  O   SER A 198      25.594   1.575 -19.203  1.00 91.19           O  
ATOM   1522  OG  SER A 198      23.859   3.750 -22.047  1.00 91.19           O  
ATOM   1523  N   SER A 199      24.719   3.598 -19.188  1.00 90.06           N  
ATOM   1524  CA  SER A 199      25.734   4.148 -18.297  1.00 90.06           C  
ATOM   1525  C   SER A 199      25.594   3.596 -16.875  1.00 90.06           C  
ATOM   1526  CB  SER A 199      25.656   5.676 -18.266  1.00 90.06           C  
ATOM   1527  O   SER A 199      26.578   3.238 -16.250  1.00 90.06           O  
ATOM   1528  OG  SER A 199      25.938   6.219 -19.547  1.00 90.06           O  
ATOM   1529  N   ALA A 200      24.391   3.547 -16.406  1.00 87.19           N  
ATOM   1530  CA  ALA A 200      24.109   3.055 -15.062  1.00 87.19           C  
ATOM   1531  C   ALA A 200      24.547   1.603 -14.906  1.00 87.19           C  
ATOM   1532  CB  ALA A 200      22.625   3.189 -14.742  1.00 87.19           C  
ATOM   1533  O   ALA A 200      25.141   1.234 -13.898  1.00 87.19           O  
ATOM   1534  N   THR A 201      24.266   0.767 -15.875  1.00 87.88           N  
ATOM   1535  CA  THR A 201      24.609  -0.650 -15.844  1.00 87.88           C  
ATOM   1536  C   THR A 201      26.125  -0.846 -15.984  1.00 87.88           C  
ATOM   1537  CB  THR A 201      23.891  -1.430 -16.953  1.00 87.88           C  
ATOM   1538  O   THR A 201      26.656  -1.870 -15.562  1.00 87.88           O  
ATOM   1539  CG2 THR A 201      22.391  -1.479 -16.703  1.00 87.88           C  
ATOM   1540  OG1 THR A 201      24.125  -0.790 -18.219  1.00 87.88           O  
ATOM   1541  N   GLN A 202      26.766   0.122 -16.594  1.00 89.00           N  
ATOM   1542  CA  GLN A 202      28.219   0.093 -16.641  1.00 89.00           C  
ATOM   1543  C   GLN A 202      28.828   0.331 -15.258  1.00 89.00           C  
ATOM   1544  CB  GLN A 202      28.750   1.136 -17.625  1.00 89.00           C  
ATOM   1545  O   GLN A 202      29.797  -0.330 -14.875  1.00 89.00           O  
ATOM   1546  CG  GLN A 202      30.234   1.000 -17.938  1.00 89.00           C  
ATOM   1547  CD  GLN A 202      30.703   1.963 -19.016  1.00 89.00           C  
ATOM   1548  NE2 GLN A 202      31.938   1.807 -19.438  1.00 89.00           N  
ATOM   1549  OE1 GLN A 202      29.953   2.840 -19.453  1.00 89.00           O  
ATOM   1550  N   ILE A 203      28.219   1.200 -14.578  1.00 86.31           N  
ATOM   1551  CA  ILE A 203      28.688   1.552 -13.242  1.00 86.31           C  
ATOM   1552  C   ILE A 203      28.297   0.465 -12.250  1.00 86.31           C  
ATOM   1553  CB  ILE A 203      28.141   2.922 -12.789  1.00 86.31           C  
ATOM   1554  O   ILE A 203      29.109   0.017 -11.445  1.00 86.31           O  
ATOM   1555  CG1 ILE A 203      28.609   4.027 -13.742  1.00 86.31           C  
ATOM   1556  CG2 ILE A 203      28.562   3.223 -11.352  1.00 86.31           C  
ATOM   1557  CD1 ILE A 203      28.000   5.391 -13.461  1.00 86.31           C  
ATOM   1558  N   TYR A 204      27.062   0.052 -12.438  1.00 87.38           N  
ATOM   1559  CA  TYR A 204      26.516  -1.005 -11.586  1.00 87.38           C  
ATOM   1560  C   TYR A 204      25.984  -2.158 -12.430  1.00 87.38           C  
ATOM   1561  CB  TYR A 204      25.406  -0.456 -10.688  1.00 87.38           C  
ATOM   1562  O   TYR A 204      24.812  -2.143 -12.852  1.00 87.38           O  
ATOM   1563  CG  TYR A 204      25.828   0.720  -9.844  1.00 87.38           C  
ATOM   1564  CD1 TYR A 204      26.719   0.557  -8.789  1.00 87.38           C  
ATOM   1565  CD2 TYR A 204      25.344   1.996 -10.102  1.00 87.38           C  
ATOM   1566  CE1 TYR A 204      27.109   1.637  -8.008  1.00 87.38           C  
ATOM   1567  CE2 TYR A 204      25.719   3.084  -9.328  1.00 87.38           C  
ATOM   1568  OH  TYR A 204      27.000   3.969  -7.512  1.00 87.38           O  
ATOM   1569  CZ  TYR A 204      26.609   2.895  -8.281  1.00 87.38           C  
ATOM   1570  N   PRO A 205      26.781  -3.201 -12.641  1.00 88.69           N  
ATOM   1571  CA  PRO A 205      26.422  -4.289 -13.562  1.00 88.69           C  
ATOM   1572  C   PRO A 205      25.234  -5.105 -13.078  1.00 88.69           C  
ATOM   1573  CB  PRO A 205      27.688  -5.145 -13.602  1.00 88.69           C  
ATOM   1574  O   PRO A 205      24.516  -5.699 -13.883  1.00 88.69           O  
ATOM   1575  CG  PRO A 205      28.797  -4.191 -13.289  1.00 88.69           C  
ATOM   1576  CD  PRO A 205      28.297  -3.164 -12.320  1.00 88.69           C  
ATOM   1577  N   PHE A 206      25.031  -5.152 -11.781  1.00 85.62           N  
ATOM   1578  CA  PHE A 206      23.938  -5.945 -11.234  1.00 85.62           C  
ATOM   1579  C   PHE A 206      22.578  -5.391 -11.688  1.00 85.62           C  
ATOM   1580  CB  PHE A 206      24.000  -5.977  -9.703  1.00 85.62           C  
ATOM   1581  O   PHE A 206      21.562  -6.090 -11.633  1.00 85.62           O  
ATOM   1582  CG  PHE A 206      23.969  -4.617  -9.070  1.00 85.62           C  
ATOM   1583  CD1 PHE A 206      25.141  -3.990  -8.672  1.00 85.62           C  
ATOM   1584  CD2 PHE A 206      22.750  -3.961  -8.859  1.00 85.62           C  
ATOM   1585  CE1 PHE A 206      25.109  -2.729  -8.078  1.00 85.62           C  
ATOM   1586  CE2 PHE A 206      22.719  -2.701  -8.273  1.00 85.62           C  
ATOM   1587  CZ  PHE A 206      23.906  -2.086  -7.883  1.00 85.62           C  
ATOM   1588  N   LEU A 207      22.469  -4.156 -12.188  1.00 89.62           N  
ATOM   1589  CA  LEU A 207      21.219  -3.523 -12.625  1.00 89.62           C  
ATOM   1590  C   LEU A 207      20.719  -4.152 -13.922  1.00 89.62           C  
ATOM   1591  CB  LEU A 207      21.422  -2.020 -12.820  1.00 89.62           C  
ATOM   1592  O   LEU A 207      19.547  -4.031 -14.258  1.00 89.62           O  
ATOM   1593  CG  LEU A 207      21.719  -1.204 -11.562  1.00 89.62           C  
ATOM   1594  CD1 LEU A 207      21.922   0.265 -11.914  1.00 89.62           C  
ATOM   1595  CD2 LEU A 207      20.594  -1.360 -10.555  1.00 89.62           C  
ATOM   1596  N   ALA A 208      21.516  -4.820 -14.609  1.00 89.12           N  
ATOM   1597  CA  ALA A 208      21.203  -5.395 -15.922  1.00 89.12           C  
ATOM   1598  C   ALA A 208      20.109  -6.457 -15.805  1.00 89.12           C  
ATOM   1599  CB  ALA A 208      22.453  -5.988 -16.547  1.00 89.12           C  
ATOM   1600  O   ALA A 208      19.359  -6.695 -16.766  1.00 89.12           O  
ATOM   1601  N   HIS A 209      20.016  -7.008 -14.656  1.00 90.50           N  
ATOM   1602  CA  HIS A 209      19.047  -8.086 -14.484  1.00 90.50           C  
ATOM   1603  C   HIS A 209      17.766  -7.578 -13.836  1.00 90.50           C  
ATOM   1604  CB  HIS A 209      19.641  -9.211 -13.648  1.00 90.50           C  
ATOM   1605  O   HIS A 209      16.828  -8.352 -13.602  1.00 90.50           O  
ATOM   1606  CG  HIS A 209      20.844  -9.844 -14.266  1.00 90.50           C  
ATOM   1607  CD2 HIS A 209      20.969 -10.844 -15.172  1.00 90.50           C  
ATOM   1608  ND1 HIS A 209      22.141  -9.445 -13.969  1.00 90.50           N  
ATOM   1609  CE1 HIS A 209      22.984 -10.180 -14.664  1.00 90.50           C  
ATOM   1610  NE2 HIS A 209      22.297 -11.039 -15.398  1.00 90.50           N  
ATOM   1611  N   ASP A 210      17.703  -6.297 -13.633  1.00 93.50           N  
ATOM   1612  CA  ASP A 210      16.547  -5.711 -12.953  1.00 93.50           C  
ATOM   1613  C   ASP A 210      15.422  -5.414 -13.945  1.00 93.50           C  
ATOM   1614  CB  ASP A 210      16.953  -4.430 -12.219  1.00 93.50           C  
ATOM   1615  O   ASP A 210      15.664  -5.293 -15.148  1.00 93.50           O  
ATOM   1616  CG  ASP A 210      17.828  -4.695 -11.000  1.00 93.50           C  
ATOM   1617  OD1 ASP A 210      18.109  -5.875 -10.695  1.00 93.50           O  
ATOM   1618  OD2 ASP A 210      18.234  -3.715 -10.344  1.00 93.50           O  
ATOM   1619  N   ASN A 211      14.234  -5.449 -13.414  1.00 95.44           N  
ATOM   1620  CA  ASN A 211      13.094  -4.926 -14.148  1.00 95.44           C  
ATOM   1621  C   ASN A 211      13.086  -3.400 -14.172  1.00 95.44           C  
ATOM   1622  CB  ASN A 211      11.781  -5.449 -13.555  1.00 95.44           C  
ATOM   1623  O   ASN A 211      13.047  -2.758 -13.125  1.00 95.44           O  
ATOM   1624  CG  ASN A 211      10.602  -5.289 -14.492  1.00 95.44           C  
ATOM   1625  ND2 ASN A 211       9.406  -5.574 -14.000  1.00 95.44           N  
ATOM   1626  OD1 ASN A 211      10.773  -4.914 -15.656  1.00 95.44           O  
ATOM   1627  N   MET A 212      13.117  -2.881 -15.352  1.00 94.19           N  
ATOM   1628  CA  MET A 212      13.352  -1.442 -15.469  1.00 94.19           C  
ATOM   1629  C   MET A 212      12.164  -0.758 -16.141  1.00 94.19           C  
ATOM   1630  CB  MET A 212      14.633  -1.162 -16.250  1.00 94.19           C  
ATOM   1631  O   MET A 212      11.602  -1.283 -17.109  1.00 94.19           O  
ATOM   1632  CG  MET A 212      14.953   0.317 -16.406  1.00 94.19           C  
ATOM   1633  SD  MET A 212      14.250   1.045 -17.922  1.00 94.19           S  
ATOM   1634  CE  MET A 212      15.328   0.279 -19.172  1.00 94.19           C  
ATOM   1635  N   PHE A 213      11.734   0.354 -15.609  1.00 94.75           N  
ATOM   1636  CA  PHE A 213      10.742   1.203 -16.250  1.00 94.75           C  
ATOM   1637  C   PHE A 213      11.109   2.676 -16.109  1.00 94.75           C  
ATOM   1638  CB  PHE A 213       9.352   0.949 -15.656  1.00 94.75           C  
ATOM   1639  O   PHE A 213      12.000   3.023 -15.328  1.00 94.75           O  
ATOM   1640  CG  PHE A 213       9.203   1.411 -14.234  1.00 94.75           C  
ATOM   1641  CD1 PHE A 213       9.586   0.591 -13.180  1.00 94.75           C  
ATOM   1642  CD2 PHE A 213       8.688   2.668 -13.953  1.00 94.75           C  
ATOM   1643  CE1 PHE A 213       9.453   1.017 -11.859  1.00 94.75           C  
ATOM   1644  CE2 PHE A 213       8.547   3.100 -12.633  1.00 94.75           C  
ATOM   1645  CZ  PHE A 213       8.930   2.271 -11.594  1.00 94.75           C  
ATOM   1646  N   THR A 214      10.422   3.529 -16.922  1.00 94.44           N  
ATOM   1647  CA  THR A 214      10.750   4.949 -16.906  1.00 94.44           C  
ATOM   1648  C   THR A 214       9.516   5.785 -16.578  1.00 94.44           C  
ATOM   1649  CB  THR A 214      11.328   5.406 -18.250  1.00 94.44           C  
ATOM   1650  O   THR A 214       8.383   5.363 -16.828  1.00 94.44           O  
ATOM   1651  CG2 THR A 214      12.578   4.605 -18.609  1.00 94.44           C  
ATOM   1652  OG1 THR A 214      10.344   5.215 -19.281  1.00 94.44           O  
ATOM   1653  N   PHE A 215       9.773   6.836 -15.922  1.00 93.44           N  
ATOM   1654  CA  PHE A 215       8.734   7.832 -15.695  1.00 93.44           C  
ATOM   1655  C   PHE A 215       9.305   9.242 -15.758  1.00 93.44           C  
ATOM   1656  CB  PHE A 215       8.047   7.605 -14.344  1.00 93.44           C  
ATOM   1657  O   PHE A 215      10.508   9.438 -15.586  1.00 93.44           O  
ATOM   1658  CG  PHE A 215       8.977   7.734 -13.164  1.00 93.44           C  
ATOM   1659  CD1 PHE A 215       9.695   6.641 -12.711  1.00 93.44           C  
ATOM   1660  CD2 PHE A 215       9.117   8.953 -12.516  1.00 93.44           C  
ATOM   1661  CE1 PHE A 215      10.555   6.758 -11.617  1.00 93.44           C  
ATOM   1662  CE2 PHE A 215       9.977   9.078 -11.430  1.00 93.44           C  
ATOM   1663  CZ  PHE A 215      10.688   7.980 -10.977  1.00 93.44           C  
ATOM   1664  N   THR A 216       8.344  10.195 -16.125  1.00 92.69           N  
ATOM   1665  CA  THR A 216       8.781  11.578 -16.297  1.00 92.69           C  
ATOM   1666  C   THR A 216       8.047  12.492 -15.320  1.00 92.69           C  
ATOM   1667  CB  THR A 216       8.555  12.062 -17.734  1.00 92.69           C  
ATOM   1668  O   THR A 216       6.863  12.289 -15.039  1.00 92.69           O  
ATOM   1669  CG2 THR A 216       9.141  13.461 -17.938  1.00 92.69           C  
ATOM   1670  OG1 THR A 216       9.188  11.156 -18.641  1.00 92.69           O  
ATOM   1671  N   LEU A 217       8.844  13.391 -14.773  1.00 91.62           N  
ATOM   1672  CA  LEU A 217       8.273  14.422 -13.906  1.00 91.62           C  
ATOM   1673  C   LEU A 217       8.555  15.812 -14.461  1.00 91.62           C  
ATOM   1674  CB  LEU A 217       8.836  14.305 -12.484  1.00 91.62           C  
ATOM   1675  O   LEU A 217       9.617  16.047 -15.047  1.00 91.62           O  
ATOM   1676  CG  LEU A 217       8.477  13.023 -11.727  1.00 91.62           C  
ATOM   1677  CD1 LEU A 217       9.211  12.984 -10.391  1.00 91.62           C  
ATOM   1678  CD2 LEU A 217       6.969  12.930 -11.516  1.00 91.62           C  
ATOM   1679  N   ASN A 218       7.496  16.625 -14.375  1.00 90.06           N  
ATOM   1680  CA  ASN A 218       7.676  18.047 -14.688  1.00 90.06           C  
ATOM   1681  C   ASN A 218       8.250  18.812 -13.500  1.00 90.06           C  
ATOM   1682  CB  ASN A 218       6.348  18.656 -15.133  1.00 90.06           C  
ATOM   1683  O   ASN A 218       7.566  19.000 -12.500  1.00 90.06           O  
ATOM   1684  CG  ASN A 218       6.508  20.094 -15.625  1.00 90.06           C  
ATOM   1685  ND2 ASN A 218       5.449  20.641 -16.203  1.00 90.06           N  
ATOM   1686  OD1 ASN A 218       7.574  20.688 -15.477  1.00 90.06           O  
ATOM   1687  N   ILE A 219       9.555  19.250 -13.656  1.00 88.81           N  
ATOM   1688  CA  ILE A 219      10.234  19.984 -12.594  1.00 88.81           C  
ATOM   1689  C   ILE A 219      10.492  21.422 -13.047  1.00 88.81           C  
ATOM   1690  CB  ILE A 219      11.555  19.297 -12.188  1.00 88.81           C  
ATOM   1691  O   ILE A 219      11.406  21.672 -13.844  1.00 88.81           O  
ATOM   1692  CG1 ILE A 219      11.312  17.828 -11.820  1.00 88.81           C  
ATOM   1693  CG2 ILE A 219      12.219  20.047 -11.031  1.00 88.81           C  
ATOM   1694  CD1 ILE A 219      12.586  17.031 -11.609  1.00 88.81           C  
ATOM   1695  N   SER A 220       9.594  22.359 -12.562  1.00 85.19           N  
ATOM   1696  CA  SER A 220       9.680  23.781 -12.891  1.00 85.19           C  
ATOM   1697  C   SER A 220       9.633  24.000 -14.398  1.00 85.19           C  
ATOM   1698  CB  SER A 220      10.953  24.391 -12.312  1.00 85.19           C  
ATOM   1699  O   SER A 220      10.398  24.812 -14.930  1.00 85.19           O  
ATOM   1700  OG  SER A 220      10.961  24.297 -10.898  1.00 85.19           O  
ATOM   1701  N   GLY A 221       8.820  23.219 -15.117  1.00 85.88           N  
ATOM   1702  CA  GLY A 221       8.617  23.469 -16.531  1.00 85.88           C  
ATOM   1703  C   GLY A 221       9.508  22.641 -17.438  1.00 85.88           C  
ATOM   1704  O   GLY A 221       9.398  22.703 -18.656  1.00 85.88           O  
ATOM   1705  N   THR A 222      10.344  21.844 -16.781  1.00 88.75           N  
ATOM   1706  CA  THR A 222      11.219  20.938 -17.531  1.00 88.75           C  
ATOM   1707  C   THR A 222      10.898  19.484 -17.219  1.00 88.75           C  
ATOM   1708  CB  THR A 222      12.703  21.219 -17.234  1.00 88.75           C  
ATOM   1709  O   THR A 222      10.836  19.094 -16.047  1.00 88.75           O  
ATOM   1710  CG2 THR A 222      13.609  20.375 -18.125  1.00 88.75           C  
ATOM   1711  OG1 THR A 222      12.977  22.609 -17.469  1.00 88.75           O  
ATOM   1712  N   LEU A 223      10.781  18.734 -18.312  1.00 91.50           N  
ATOM   1713  CA  LEU A 223      10.508  17.312 -18.125  1.00 91.50           C  
ATOM   1714  C   LEU A 223      11.789  16.531 -17.828  1.00 91.50           C  
ATOM   1715  CB  LEU A 223       9.828  16.734 -19.375  1.00 91.50           C  
ATOM   1716  O   LEU A 223      12.758  16.625 -18.578  1.00 91.50           O  
ATOM   1717  CG  LEU A 223       8.414  17.219 -19.672  1.00 91.50           C  
ATOM   1718  CD1 LEU A 223       7.910  16.641 -20.984  1.00 91.50           C  
ATOM   1719  CD2 LEU A 223       7.473  16.875 -18.531  1.00 91.50           C  
ATOM   1720  N   VAL A 224      11.797  15.914 -16.703  1.00 91.94           N  
ATOM   1721  CA  VAL A 224      12.922  15.086 -16.297  1.00 91.94           C  
ATOM   1722  C   VAL A 224      12.523  13.617 -16.328  1.00 91.94           C  
ATOM   1723  CB  VAL A 224      13.438  15.477 -14.898  1.00 91.94           C  
ATOM   1724  O   VAL A 224      11.508  13.234 -15.734  1.00 91.94           O  
ATOM   1725  CG1 VAL A 224      14.648  14.633 -14.516  1.00 91.94           C  
ATOM   1726  CG2 VAL A 224      13.781  16.969 -14.852  1.00 91.94           C  
ATOM   1727  N   THR A 225      13.375  12.812 -16.969  1.00 94.00           N  
ATOM   1728  CA  THR A 225      13.109  11.383 -17.078  1.00 94.00           C  
ATOM   1729  C   THR A 225      13.922  10.594 -16.062  1.00 94.00           C  
ATOM   1730  CB  THR A 225      13.414  10.867 -18.500  1.00 94.00           C  
ATOM   1731  O   THR A 225      15.141  10.758 -15.969  1.00 94.00           O  
ATOM   1732  CG2 THR A 225      13.148   9.375 -18.609  1.00 94.00           C  
ATOM   1733  OG1 THR A 225      12.594  11.562 -19.438  1.00 94.00           O  
ATOM   1734  N   TYR A 226      13.258   9.750 -15.352  1.00 94.56           N  
ATOM   1735  CA  TYR A 226      13.875   8.875 -14.359  1.00 94.56           C  
ATOM   1736  C   TYR A 226      13.820   7.418 -14.812  1.00 94.56           C  
ATOM   1737  CB  TYR A 226      13.188   9.023 -13.000  1.00 94.56           C  
ATOM   1738  O   TYR A 226      12.867   7.004 -15.477  1.00 94.56           O  
ATOM   1739  CG  TYR A 226      13.453  10.352 -12.328  1.00 94.56           C  
ATOM   1740  CD1 TYR A 226      14.492  10.484 -11.406  1.00 94.56           C  
ATOM   1741  CD2 TYR A 226      12.680  11.469 -12.617  1.00 94.56           C  
ATOM   1742  CE1 TYR A 226      14.742  11.703 -10.781  1.00 94.56           C  
ATOM   1743  CE2 TYR A 226      12.922  12.688 -12.000  1.00 94.56           C  
ATOM   1744  OH  TYR A 226      14.195  14.008 -10.469  1.00 94.56           O  
ATOM   1745  CZ  TYR A 226      13.953  12.797 -11.086  1.00 94.56           C  
ATOM   1746  N   TYR A 227      14.867   6.719 -14.484  1.00 94.50           N  
ATOM   1747  CA  TYR A 227      14.945   5.285 -14.742  1.00 94.50           C  
ATOM   1748  C   TYR A 227      14.922   4.492 -13.438  1.00 94.50           C  
ATOM   1749  CB  TYR A 227      16.219   4.953 -15.531  1.00 94.50           C  
ATOM   1750  O   TYR A 227      15.797   4.664 -12.586  1.00 94.50           O  
ATOM   1751  CG  TYR A 227      16.328   5.707 -16.828  1.00 94.50           C  
ATOM   1752  CD1 TYR A 227      15.828   5.180 -18.016  1.00 94.50           C  
ATOM   1753  CD2 TYR A 227      16.953   6.953 -16.875  1.00 94.50           C  
ATOM   1754  CE1 TYR A 227      15.938   5.875 -19.219  1.00 94.50           C  
ATOM   1755  CE2 TYR A 227      17.078   7.652 -18.078  1.00 94.50           C  
ATOM   1756  OH  TYR A 227      16.672   7.797 -20.422  1.00 94.50           O  
ATOM   1757  CZ  TYR A 227      16.562   7.109 -19.234  1.00 94.50           C  
ATOM   1758  N   ALA A 228      13.898   3.688 -13.344  1.00 95.12           N  
ATOM   1759  CA  ALA A 228      13.734   2.904 -12.117  1.00 95.12           C  
ATOM   1760  C   ALA A 228      14.102   1.442 -12.352  1.00 95.12           C  
ATOM   1761  CB  ALA A 228      12.297   3.014 -11.617  1.00 95.12           C  
ATOM   1762  O   ALA A 228      13.602   0.807 -13.281  1.00 95.12           O  
ATOM   1763  N   PHE A 229      15.039   0.963 -11.516  1.00 95.12           N  
ATOM   1764  CA  PHE A 229      15.469  -0.432 -11.539  1.00 95.12           C  
ATOM   1765  C   PHE A 229      14.945  -1.176 -10.312  1.00 95.12           C  
ATOM   1766  CB  PHE A 229      17.000  -0.530 -11.602  1.00 95.12           C  
ATOM   1767  O   PHE A 229      15.289  -0.836  -9.180  1.00 95.12           O  
ATOM   1768  CG  PHE A 229      17.594   0.112 -12.820  1.00 95.12           C  
ATOM   1769  CD1 PHE A 229      17.891  -0.647 -13.945  1.00 95.12           C  
ATOM   1770  CD2 PHE A 229      17.859   1.475 -12.844  1.00 95.12           C  
ATOM   1771  CE1 PHE A 229      18.453  -0.055 -15.078  1.00 95.12           C  
ATOM   1772  CE2 PHE A 229      18.422   2.074 -13.969  1.00 95.12           C  
ATOM   1773  CZ  PHE A 229      18.703   1.307 -15.086  1.00 95.12           C  
ATOM   1774  N   VAL A 230      14.102  -2.205 -10.555  1.00 95.56           N  
ATOM   1775  CA  VAL A 230      13.492  -2.973  -9.477  1.00 95.56           C  
ATOM   1776  C   VAL A 230      14.078  -4.379  -9.445  1.00 95.56           C  
ATOM   1777  CB  VAL A 230      11.953  -3.039  -9.625  1.00 95.56           C  
ATOM   1778  O   VAL A 230      13.914  -5.148 -10.398  1.00 95.56           O  
ATOM   1779  CG1 VAL A 230      11.328  -3.752  -8.422  1.00 95.56           C  
ATOM   1780  CG2 VAL A 230      11.367  -1.637  -9.781  1.00 95.56           C  
ATOM   1781  N   ASN A 231      14.648  -4.684  -8.336  1.00 93.19           N  
ATOM   1782  CA  ASN A 231      15.375  -5.941  -8.227  1.00 93.19           C  
ATOM   1783  C   ASN A 231      14.508  -7.047  -7.629  1.00 93.19           C  
ATOM   1784  CB  ASN A 231      16.641  -5.754  -7.395  1.00 93.19           C  
ATOM   1785  O   ASN A 231      14.711  -8.227  -7.922  1.00 93.19           O  
ATOM   1786  CG  ASN A 231      17.469  -7.023  -7.293  1.00 93.19           C  
ATOM   1787  ND2 ASN A 231      18.484  -7.141  -8.133  1.00 93.19           N  
ATOM   1788  OD1 ASN A 231      17.188  -7.895  -6.465  1.00 93.19           O  
ATOM   1789  N   GLN A 232      13.578  -6.699  -6.816  1.00 92.69           N  
ATOM   1790  CA  GLN A 232      12.656  -7.629  -6.176  1.00 92.69           C  
ATOM   1791  C   GLN A 232      11.234  -7.074  -6.156  1.00 92.69           C  
ATOM   1792  CB  GLN A 232      13.117  -7.949  -4.754  1.00 92.69           C  
ATOM   1793  O   GLN A 232      11.039  -5.855  -6.148  1.00 92.69           O  
ATOM   1794  CG  GLN A 232      13.195  -6.730  -3.844  1.00 92.69           C  
ATOM   1795  CD  GLN A 232      13.789  -7.043  -2.486  1.00 92.69           C  
ATOM   1796  NE2 GLN A 232      13.188  -6.496  -1.433  1.00 92.69           N  
ATOM   1797  OE1 GLN A 232      14.781  -7.773  -2.383  1.00 92.69           O  
ATOM   1798  N   THR A 233      10.281  -8.094  -6.211  1.00 96.44           N  
ATOM   1799  CA  THR A 233       8.875  -7.715  -6.129  1.00 96.44           C  
ATOM   1800  C   THR A 233       8.500  -7.344  -4.699  1.00 96.44           C  
ATOM   1801  CB  THR A 233       7.965  -8.852  -6.625  1.00 96.44           C  
ATOM   1802  O   THR A 233       8.727  -8.125  -3.770  1.00 96.44           O  
ATOM   1803  CG2 THR A 233       6.492  -8.477  -6.496  1.00 96.44           C  
ATOM   1804  OG1 THR A 233       8.258  -9.133  -8.000  1.00 96.44           O  
ATOM   1805  N   PHE A 234       7.945  -6.129  -4.527  1.00 97.19           N  
ATOM   1806  CA  PHE A 234       7.512  -5.707  -3.201  1.00 97.19           C  
ATOM   1807  C   PHE A 234       6.438  -4.629  -3.303  1.00 97.19           C  
ATOM   1808  CB  PHE A 234       8.695  -5.188  -2.383  1.00 97.19           C  
ATOM   1809  O   PHE A 234       6.242  -4.039  -4.367  1.00 97.19           O  
ATOM   1810  CG  PHE A 234       9.297  -3.916  -2.920  1.00 97.19           C  
ATOM   1811  CD1 PHE A 234      10.266  -3.951  -3.916  1.00 97.19           C  
ATOM   1812  CD2 PHE A 234       8.891  -2.682  -2.428  1.00 97.19           C  
ATOM   1813  CE1 PHE A 234      10.820  -2.775  -4.414  1.00 97.19           C  
ATOM   1814  CE2 PHE A 234       9.438  -1.502  -2.922  1.00 97.19           C  
ATOM   1815  CZ  PHE A 234      10.406  -1.551  -3.914  1.00 97.19           C  
ATOM   1816  N   ALA A 235       5.730  -4.461  -2.182  1.00 98.06           N  
ATOM   1817  CA  ALA A 235       4.734  -3.400  -2.062  1.00 98.06           C  
ATOM   1818  C   ALA A 235       5.137  -2.393  -0.988  1.00 98.06           C  
ATOM   1819  CB  ALA A 235       3.363  -3.990  -1.747  1.00 98.06           C  
ATOM   1820  O   ALA A 235       5.848  -2.734  -0.040  1.00 98.06           O  
ATOM   1821  N   PHE A 236       4.738  -1.160  -1.198  1.00 97.38           N  
ATOM   1822  CA  PHE A 236       4.934  -0.156  -0.159  1.00 97.38           C  
ATOM   1823  C   PHE A 236       3.752   0.802  -0.102  1.00 97.38           C  
ATOM   1824  CB  PHE A 236       6.230   0.624  -0.401  1.00 97.38           C  
ATOM   1825  O   PHE A 236       2.967   0.885  -1.049  1.00 97.38           O  
ATOM   1826  CG  PHE A 236       6.133   1.632  -1.515  1.00 97.38           C  
ATOM   1827  CD1 PHE A 236       6.242   1.234  -2.842  1.00 97.38           C  
ATOM   1828  CD2 PHE A 236       5.934   2.977  -1.233  1.00 97.38           C  
ATOM   1829  CE1 PHE A 236       6.152   2.166  -3.875  1.00 97.38           C  
ATOM   1830  CE2 PHE A 236       5.844   3.912  -2.260  1.00 97.38           C  
ATOM   1831  CZ  PHE A 236       5.953   3.506  -3.580  1.00 97.38           C  
ATOM   1832  N   THR A 237       3.615   1.470   1.010  1.00 96.75           N  
ATOM   1833  CA  THR A 237       2.494   2.379   1.220  1.00 96.75           C  
ATOM   1834  C   THR A 237       2.990   3.791   1.514  1.00 96.75           C  
ATOM   1835  CB  THR A 237       1.592   1.897   2.371  1.00 96.75           C  
ATOM   1836  O   THR A 237       4.121   3.977   1.965  1.00 96.75           O  
ATOM   1837  CG2 THR A 237       0.922   0.571   2.029  1.00 96.75           C  
ATOM   1838  OG1 THR A 237       2.387   1.729   3.553  1.00 96.75           O  
ATOM   1839  N   TYR A 238       2.145   4.754   1.185  1.00 95.25           N  
ATOM   1840  CA  TYR A 238       2.473   6.152   1.436  1.00 95.25           C  
ATOM   1841  C   TYR A 238       1.209   6.992   1.568  1.00 95.25           C  
ATOM   1842  CB  TYR A 238       3.354   6.707   0.313  1.00 95.25           C  
ATOM   1843  O   TYR A 238       0.141   6.598   1.095  1.00 95.25           O  
ATOM   1844  CG  TYR A 238       2.721   6.625  -1.054  1.00 95.25           C  
ATOM   1845  CD1 TYR A 238       2.840   5.473  -1.827  1.00 95.25           C  
ATOM   1846  CD2 TYR A 238       2.004   7.695  -1.576  1.00 95.25           C  
ATOM   1847  CE1 TYR A 238       2.260   5.387  -3.090  1.00 95.25           C  
ATOM   1848  CE2 TYR A 238       1.421   7.625  -2.836  1.00 95.25           C  
ATOM   1849  OH  TYR A 238       0.977   6.391  -4.832  1.00 95.25           O  
ATOM   1850  CZ  TYR A 238       1.553   6.469  -3.584  1.00 95.25           C  
ATOM   1851  N   PRO A 239       1.348   8.141   2.271  1.00 94.19           N  
ATOM   1852  CA  PRO A 239       0.165   8.992   2.436  1.00 94.19           C  
ATOM   1853  C   PRO A 239      -0.208   9.734   1.156  1.00 94.19           C  
ATOM   1854  CB  PRO A 239       0.583   9.969   3.535  1.00 94.19           C  
ATOM   1855  O   PRO A 239       0.652  10.359   0.526  1.00 94.19           O  
ATOM   1856  CG  PRO A 239       2.074  10.023   3.455  1.00 94.19           C  
ATOM   1857  CD  PRO A 239       2.568   8.703   2.930  1.00 94.19           C  
ATOM   1858  N   VAL A 240      -1.493   9.680   0.816  1.00 92.56           N  
ATOM   1859  CA  VAL A 240      -1.988  10.383  -0.365  1.00 92.56           C  
ATOM   1860  C   VAL A 240      -2.789  11.609   0.061  1.00 92.56           C  
ATOM   1861  CB  VAL A 240      -2.857   9.461  -1.249  1.00 92.56           C  
ATOM   1862  O   VAL A 240      -2.646  12.688  -0.525  1.00 92.56           O  
ATOM   1863  CG1 VAL A 240      -3.488  10.250  -2.395  1.00 92.56           C  
ATOM   1864  CG2 VAL A 240      -2.021   8.297  -1.791  1.00 92.56           C  
ATOM   1865  N   ALA A 241      -3.666  11.406   1.062  1.00 88.75           N  
ATOM   1866  CA  ALA A 241      -4.492  12.508   1.554  1.00 88.75           C  
ATOM   1867  C   ALA A 241      -4.984  12.234   2.971  1.00 88.75           C  
ATOM   1868  CB  ALA A 241      -5.676  12.750   0.618  1.00 88.75           C  
ATOM   1869  O   ALA A 241      -5.207  11.078   3.344  1.00 88.75           O  
ATOM   1870  N   GLY A 242      -5.160  13.414   3.730  1.00 78.88           N  
ATOM   1871  CA  GLY A 242      -5.910  13.375   4.977  1.00 78.88           C  
ATOM   1872  C   GLY A 242      -5.191  12.625   6.082  1.00 78.88           C  
ATOM   1873  O   GLY A 242      -5.824  12.133   7.016  1.00 78.88           O  
ATOM   1874  N   ASP A 243      -3.871  12.406   5.977  1.00 78.19           N  
ATOM   1875  CA  ASP A 243      -3.131  11.742   7.047  1.00 78.19           C  
ATOM   1876  C   ASP A 243      -2.543  12.758   8.016  1.00 78.19           C  
ATOM   1877  CB  ASP A 243      -2.020  10.867   6.465  1.00 78.19           C  
ATOM   1878  O   ASP A 243      -1.505  13.367   7.742  1.00 78.19           O  
ATOM   1879  CG  ASP A 243      -1.342  10.000   7.512  1.00 78.19           C  
ATOM   1880  OD1 ASP A 243      -1.716  10.070   8.703  1.00 78.19           O  
ATOM   1881  OD2 ASP A 243      -0.425   9.234   7.141  1.00 78.19           O  
ATOM   1882  N   PRO A 244      -3.184  12.797   9.172  1.00 71.00           N  
ATOM   1883  CA  PRO A 244      -2.734  13.797  10.148  1.00 71.00           C  
ATOM   1884  C   PRO A 244      -1.634  13.273  11.062  1.00 71.00           C  
ATOM   1885  CB  PRO A 244      -4.004  14.109  10.938  1.00 71.00           C  
ATOM   1886  O   PRO A 244      -1.032  14.039  11.820  1.00 71.00           O  
ATOM   1887  CG  PRO A 244      -4.809  12.852  10.891  1.00 71.00           C  
ATOM   1888  CD  PRO A 244      -4.555  12.180   9.570  1.00 71.00           C  
ATOM   1889  N   LEU A 245      -1.379  11.984  10.961  1.00 76.12           N  
ATOM   1890  CA  LEU A 245      -0.428  11.391  11.891  1.00 76.12           C  
ATOM   1891  C   LEU A 245       0.932  11.195  11.234  1.00 76.12           C  
ATOM   1892  CB  LEU A 245      -0.954  10.055  12.422  1.00 76.12           C  
ATOM   1893  O   LEU A 245       1.240  10.102  10.750  1.00 76.12           O  
ATOM   1894  CG  LEU A 245      -2.289  10.094  13.164  1.00 76.12           C  
ATOM   1895  CD1 LEU A 245      -2.746   8.680  13.508  1.00 76.12           C  
ATOM   1896  CD2 LEU A 245      -2.172  10.945  14.422  1.00 76.12           C  
ATOM   1897  N   ILE A 246       1.735  12.258  11.305  1.00 74.12           N  
ATOM   1898  CA  ILE A 246       3.049  12.227  10.672  1.00 74.12           C  
ATOM   1899  C   ILE A 246       3.990  11.328  11.469  1.00 74.12           C  
ATOM   1900  CB  ILE A 246       3.645  13.648  10.539  1.00 74.12           C  
ATOM   1901  O   ILE A 246       4.102  11.469  12.695  1.00 74.12           O  
ATOM   1902  CG1 ILE A 246       2.701  14.555   9.742  1.00 74.12           C  
ATOM   1903  CG2 ILE A 246       5.031  13.594   9.891  1.00 74.12           C  
ATOM   1904  CD1 ILE A 246       3.102  16.016   9.734  1.00 74.12           C  
ATOM   1905  N   GLY A 247       4.520  10.305  10.805  1.00 78.31           N  
ATOM   1906  CA  GLY A 247       5.539   9.492  11.453  1.00 78.31           C  
ATOM   1907  C   GLY A 247       4.980   8.234  12.094  1.00 78.31           C  
ATOM   1908  O   GLY A 247       5.680   7.547  12.844  1.00 78.31           O  
ATOM   1909  N   SER A 248       3.725   7.992  11.867  1.00 87.19           N  
ATOM   1910  CA  SER A 248       3.076   6.785  12.359  1.00 87.19           C  
ATOM   1911  C   SER A 248       2.531   5.938  11.219  1.00 87.19           C  
ATOM   1912  CB  SER A 248       1.944   7.145  13.328  1.00 87.19           C  
ATOM   1913  O   SER A 248       2.127   6.469  10.180  1.00 87.19           O  
ATOM   1914  OG  SER A 248       1.170   6.000  13.641  1.00 87.19           O  
ATOM   1915  N   ALA A 249       2.596   4.605  11.422  1.00 90.31           N  
ATOM   1916  CA  ALA A 249       2.064   3.701  10.406  1.00 90.31           C  
ATOM   1917  C   ALA A 249       0.564   3.490  10.594  1.00 90.31           C  
ATOM   1918  CB  ALA A 249       2.795   2.361  10.453  1.00 90.31           C  
ATOM   1919  O   ALA A 249      -0.006   2.535  10.062  1.00 90.31           O  
ATOM   1920  N   ILE A 250      -0.025   4.422  11.281  1.00 91.81           N  
ATOM   1921  CA  ILE A 250      -1.455   4.336  11.562  1.00 91.81           C  
ATOM   1922  C   ILE A 250      -2.221   5.234  10.594  1.00 91.81           C  
ATOM   1923  CB  ILE A 250      -1.773   4.727  13.023  1.00 91.81           C  
ATOM   1924  O   ILE A 250      -1.928   6.426  10.477  1.00 91.81           O  
ATOM   1925  CG1 ILE A 250      -1.070   3.773  13.992  1.00 91.81           C  
ATOM   1926  CG2 ILE A 250      -3.285   4.734  13.258  1.00 91.81           C  
ATOM   1927  CD1 ILE A 250      -1.185   4.184  15.453  1.00 91.81           C  
ATOM   1928  N   ALA A 251      -3.146   4.559   9.914  1.00 92.00           N  
ATOM   1929  CA  ALA A 251      -4.023   5.312   9.023  1.00 92.00           C  
ATOM   1930  C   ALA A 251      -5.340   5.656   9.711  1.00 92.00           C  
ATOM   1931  CB  ALA A 251      -4.285   4.523   7.742  1.00 92.00           C  
ATOM   1932  O   ALA A 251      -6.172   4.777   9.953  1.00 92.00           O  
ATOM   1933  N   PRO A 252      -5.555   6.988  10.000  1.00 91.12           N  
ATOM   1934  CA  PRO A 252      -6.793   7.391  10.664  1.00 91.12           C  
ATOM   1935  C   PRO A 252      -7.988   7.445   9.719  1.00 91.12           C  
ATOM   1936  CB  PRO A 252      -6.465   8.781  11.211  1.00 91.12           C  
ATOM   1937  O   PRO A 252      -7.809   7.434   8.492  1.00 91.12           O  
ATOM   1938  CG  PRO A 252      -5.391   9.305  10.312  1.00 91.12           C  
ATOM   1939  CD  PRO A 252      -4.594   8.141   9.805  1.00 91.12           C  
ATOM   1940  N   ALA A 253      -9.148   7.484  10.344  1.00 89.69           N  
ATOM   1941  CA  ALA A 253     -10.375   7.629   9.570  1.00 89.69           C  
ATOM   1942  C   ALA A 253     -10.328   8.875   8.688  1.00 89.69           C  
ATOM   1943  CB  ALA A 253     -11.594   7.684  10.492  1.00 89.69           C  
ATOM   1944  O   ALA A 253      -9.859   9.930   9.125  1.00 89.69           O  
ATOM   1945  N   GLY A 254     -10.664   8.688   7.410  1.00 88.38           N  
ATOM   1946  CA  GLY A 254     -10.703   9.828   6.512  1.00 88.38           C  
ATOM   1947  C   GLY A 254      -9.422  10.000   5.707  1.00 88.38           C  
ATOM   1948  O   GLY A 254      -9.367  10.805   4.777  1.00 88.38           O  
ATOM   1949  N   SER A 255      -8.430   9.188   6.035  1.00 92.31           N  
ATOM   1950  CA  SER A 255      -7.172   9.258   5.297  1.00 92.31           C  
ATOM   1951  C   SER A 255      -7.191   8.352   4.074  1.00 92.31           C  
ATOM   1952  CB  SER A 255      -5.996   8.883   6.203  1.00 92.31           C  
ATOM   1953  O   SER A 255      -7.957   7.387   4.027  1.00 92.31           O  
ATOM   1954  OG  SER A 255      -6.109   7.539   6.637  1.00 92.31           O  
ATOM   1955  N   VAL A 256      -6.402   8.750   3.098  1.00 94.12           N  
ATOM   1956  CA  VAL A 256      -6.211   7.926   1.906  1.00 94.12           C  
ATOM   1957  C   VAL A 256      -4.750   7.484   1.814  1.00 94.12           C  
ATOM   1958  CB  VAL A 256      -6.621   8.680   0.623  1.00 94.12           C  
ATOM   1959  O   VAL A 256      -3.840   8.312   1.910  1.00 94.12           O  
ATOM   1960  CG1 VAL A 256      -6.402   7.805  -0.611  1.00 94.12           C  
ATOM   1961  CG2 VAL A 256      -8.078   9.125   0.712  1.00 94.12           C  
ATOM   1962  N   ILE A 257      -4.648   6.117   1.658  1.00 95.56           N  
ATOM   1963  CA  ILE A 257      -3.307   5.547   1.600  1.00 95.56           C  
ATOM   1964  C   ILE A 257      -3.055   4.961   0.213  1.00 95.56           C  
ATOM   1965  CB  ILE A 257      -3.105   4.465   2.684  1.00 95.56           C  
ATOM   1966  O   ILE A 257      -3.898   4.238  -0.326  1.00 95.56           O  
ATOM   1967  CG1 ILE A 257      -3.479   5.016   4.066  1.00 95.56           C  
ATOM   1968  CG2 ILE A 257      -1.662   3.951   2.672  1.00 95.56           C  
ATOM   1969  CD1 ILE A 257      -2.691   6.254   4.473  1.00 95.56           C  
ATOM   1970  N   GLY A 258      -1.865   5.406  -0.348  1.00 95.94           N  
ATOM   1971  CA  GLY A 258      -1.469   4.812  -1.614  1.00 95.94           C  
ATOM   1972  C   GLY A 258      -0.730   3.498  -1.451  1.00 95.94           C  
ATOM   1973  O   GLY A 258       0.086   3.348  -0.539  1.00 95.94           O  
ATOM   1974  N   VAL A 259      -1.096   2.564  -2.268  1.00 97.19           N  
ATOM   1975  CA  VAL A 259      -0.403   1.281  -2.314  1.00 97.19           C  
ATOM   1976  C   VAL A 259       0.191   1.065  -3.705  1.00 97.19           C  
ATOM   1977  CB  VAL A 259      -1.346   0.112  -1.950  1.00 97.19           C  
ATOM   1978  O   VAL A 259      -0.512   1.179  -4.711  1.00 97.19           O  
ATOM   1979  CG1 VAL A 259      -0.590  -1.216  -1.966  1.00 97.19           C  
ATOM   1980  CG2 VAL A 259      -1.986   0.350  -0.584  1.00 97.19           C  
ATOM   1981  N   MET A 260       1.465   0.834  -3.678  1.00 97.38           N  
ATOM   1982  CA  MET A 260       2.121   0.534  -4.949  1.00 97.38           C  
ATOM   1983  C   MET A 260       2.848  -0.805  -4.879  1.00 97.38           C  
ATOM   1984  CB  MET A 260       3.105   1.645  -5.320  1.00 97.38           C  
ATOM   1985  O   MET A 260       3.566  -1.079  -3.916  1.00 97.38           O  
ATOM   1986  CG  MET A 260       3.590   1.575  -6.762  1.00 97.38           C  
ATOM   1987  SD  MET A 260       4.453   3.107  -7.285  1.00 97.38           S  
ATOM   1988  CE  MET A 260       4.816   2.691  -9.016  1.00 97.38           C  
ATOM   1989  N   ILE A 261       2.592  -1.627  -5.887  1.00 97.56           N  
ATOM   1990  CA  ILE A 261       3.297  -2.895  -6.047  1.00 97.56           C  
ATOM   1991  C   ILE A 261       4.285  -2.791  -7.203  1.00 97.56           C  
ATOM   1992  CB  ILE A 261       2.312  -4.062  -6.285  1.00 97.56           C  
ATOM   1993  O   ILE A 261       3.900  -2.486  -8.336  1.00 97.56           O  
ATOM   1994  CG1 ILE A 261       1.270  -4.117  -5.164  1.00 97.56           C  
ATOM   1995  CG2 ILE A 261       3.068  -5.391  -6.398  1.00 97.56           C  
ATOM   1996  CD1 ILE A 261       0.187  -5.168  -5.379  1.00 97.56           C  
ATOM   1997  N   LEU A 262       5.543  -3.027  -6.863  1.00 97.88           N  
ATOM   1998  CA  LEU A 262       6.586  -3.021  -7.883  1.00 97.88           C  
ATOM   1999  C   LEU A 262       7.012  -4.445  -8.227  1.00 97.88           C  
ATOM   2000  CB  LEU A 262       7.797  -2.217  -7.406  1.00 97.88           C  
ATOM   2001  O   LEU A 262       7.246  -5.262  -7.336  1.00 97.88           O  
ATOM   2002  CG  LEU A 262       7.555  -0.731  -7.129  1.00 97.88           C  
ATOM   2003  CD1 LEU A 262       8.711  -0.149  -6.324  1.00 97.88           C  
ATOM   2004  CD2 LEU A 262       7.367   0.033  -8.438  1.00 97.88           C  
ATOM   2005  N   PHE A 263       7.055  -4.676  -9.562  1.00 96.94           N  
ATOM   2006  CA  PHE A 263       7.367  -6.031 -10.008  1.00 96.94           C  
ATOM   2007  C   PHE A 263       8.859  -6.180 -10.289  1.00 96.94           C  
ATOM   2008  CB  PHE A 263       6.559  -6.387 -11.258  1.00 96.94           C  
ATOM   2009  O   PHE A 263       9.430  -5.402 -11.055  1.00 96.94           O  
ATOM   2010  CG  PHE A 263       5.074  -6.461 -11.023  1.00 96.94           C  
ATOM   2011  CD1 PHE A 263       4.566  -7.055  -9.875  1.00 96.94           C  
ATOM   2012  CD2 PHE A 263       4.184  -5.938 -11.945  1.00 96.94           C  
ATOM   2013  CE1 PHE A 263       3.193  -7.125  -9.648  1.00 96.94           C  
ATOM   2014  CE2 PHE A 263       2.811  -6.000 -11.734  1.00 96.94           C  
ATOM   2015  CZ  PHE A 263       2.318  -6.598 -10.586  1.00 96.94           C  
ATOM   2016  N   GLY A 264       9.484  -7.102  -9.570  1.00 95.69           N  
ATOM   2017  CA  GLY A 264      10.852  -7.477  -9.883  1.00 95.69           C  
ATOM   2018  C   GLY A 264      10.961  -8.359 -11.109  1.00 95.69           C  
ATOM   2019  O   GLY A 264       9.961  -8.625 -11.781  1.00 95.69           O  
ATOM   2020  N   PRO A 265      12.180  -8.758 -11.461  1.00 93.88           N  
ATOM   2021  CA  PRO A 265      12.391  -9.492 -12.719  1.00 93.88           C  
ATOM   2022  C   PRO A 265      11.594 -10.797 -12.781  1.00 93.88           C  
ATOM   2023  CB  PRO A 265      13.891  -9.766 -12.711  1.00 93.88           C  
ATOM   2024  O   PRO A 265      11.156 -11.203 -13.859  1.00 93.88           O  
ATOM   2025  CG  PRO A 265      14.320  -9.539 -11.297  1.00 93.88           C  
ATOM   2026  CD  PRO A 265      13.344  -8.602 -10.648  1.00 93.88           C  
ATOM   2027  N   ASP A 266      11.336 -11.438 -11.672  1.00 92.38           N  
ATOM   2028  CA  ASP A 266      10.625 -12.711 -11.664  1.00 92.38           C  
ATOM   2029  C   ASP A 266       9.164 -12.531 -12.062  1.00 92.38           C  
ATOM   2030  CB  ASP A 266      10.719 -13.367 -10.281  1.00 92.38           C  
ATOM   2031  O   ASP A 266       8.695 -13.148 -13.016  1.00 92.38           O  
ATOM   2032  CG  ASP A 266      12.125 -13.828  -9.938  1.00 92.38           C  
ATOM   2033  OD1 ASP A 266      12.945 -14.031 -10.859  1.00 92.38           O  
ATOM   2034  OD2 ASP A 266      12.422 -13.984  -8.734  1.00 92.38           O  
ATOM   2035  N   LEU A 267       8.508 -11.633 -11.375  1.00 93.06           N  
ATOM   2036  CA  LEU A 267       7.094 -11.406 -11.656  1.00 93.06           C  
ATOM   2037  C   LEU A 267       6.922 -10.453 -12.836  1.00 93.06           C  
ATOM   2038  CB  LEU A 267       6.391 -10.828 -10.422  1.00 93.06           C  
ATOM   2039  O   LEU A 267       5.949 -10.570 -13.594  1.00 93.06           O  
ATOM   2040  CG  LEU A 267       4.863 -10.914 -10.414  1.00 93.06           C  
ATOM   2041  CD1 LEU A 267       4.410 -12.359 -10.562  1.00 93.06           C  
ATOM   2042  CD2 LEU A 267       4.301 -10.305  -9.133  1.00 93.06           C  
ATOM   2043  N   GLY A 268       7.832  -9.555 -13.039  1.00 92.12           N  
ATOM   2044  CA  GLY A 268       7.766  -8.539 -14.086  1.00 92.12           C  
ATOM   2045  C   GLY A 268       7.840  -9.117 -15.484  1.00 92.12           C  
ATOM   2046  O   GLY A 268       7.430  -8.469 -16.453  1.00 92.12           O  
ATOM   2047  N   SER A 269       8.367 -10.336 -15.633  1.00 92.75           N  
ATOM   2048  CA  SER A 269       8.477 -10.984 -16.938  1.00 92.75           C  
ATOM   2049  C   SER A 269       7.133 -11.523 -17.406  1.00 92.75           C  
ATOM   2050  CB  SER A 269       9.508 -12.117 -16.875  1.00 92.75           C  
ATOM   2051  O   SER A 269       7.000 -11.961 -18.547  1.00 92.75           O  
ATOM   2052  OG  SER A 269       9.133 -13.086 -15.914  1.00 92.75           O  
ATOM   2053  N   HIS A 270       6.137 -11.484 -16.500  1.00 91.94           N  
ATOM   2054  CA  HIS A 270       4.777 -11.891 -16.828  1.00 91.94           C  
ATOM   2055  C   HIS A 270       3.898 -10.688 -17.141  1.00 91.94           C  
ATOM   2056  CB  HIS A 270       4.164 -12.711 -15.695  1.00 91.94           C  
ATOM   2057  O   HIS A 270       4.047  -9.633 -16.516  1.00 91.94           O  
ATOM   2058  CG  HIS A 270       4.941 -13.945 -15.359  1.00 91.94           C  
ATOM   2059  CD2 HIS A 270       5.902 -14.172 -14.430  1.00 91.94           C  
ATOM   2060  ND1 HIS A 270       4.758 -15.141 -16.031  1.00 91.94           N  
ATOM   2061  CE1 HIS A 270       5.578 -16.047 -15.516  1.00 91.94           C  
ATOM   2062  NE2 HIS A 270       6.281 -15.484 -14.547  1.00 91.94           N  
ATOM   2063  N   VAL A 271       2.990 -10.875 -18.062  1.00 90.31           N  
ATOM   2064  CA  VAL A 271       2.031  -9.828 -18.406  1.00 90.31           C  
ATOM   2065  C   VAL A 271       0.625 -10.266 -18.000  1.00 90.31           C  
ATOM   2066  CB  VAL A 271       2.072  -9.500 -19.906  1.00 90.31           C  
ATOM   2067  O   VAL A 271       0.177 -11.352 -18.359  1.00 90.31           O  
ATOM   2068  CG1 VAL A 271       1.019  -8.453 -20.266  1.00 90.31           C  
ATOM   2069  CG2 VAL A 271       3.465  -9.023 -20.312  1.00 90.31           C  
ATOM   2070  N   PHE A 272      -0.002  -9.438 -17.172  1.00 88.69           N  
ATOM   2071  CA  PHE A 272      -1.267  -9.820 -16.562  1.00 88.69           C  
ATOM   2072  C   PHE A 272      -2.441  -9.195 -17.297  1.00 88.69           C  
ATOM   2073  CB  PHE A 272      -1.296  -9.414 -15.086  1.00 88.69           C  
ATOM   2074  O   PHE A 272      -3.531  -9.055 -16.734  1.00 88.69           O  
ATOM   2075  CG  PHE A 272      -0.144  -9.961 -14.281  1.00 88.69           C  
ATOM   2076  CD1 PHE A 272      -0.017 -11.320 -14.055  1.00 88.69           C  
ATOM   2077  CD2 PHE A 272       0.813  -9.102 -13.758  1.00 88.69           C  
ATOM   2078  CE1 PHE A 272       1.049 -11.828 -13.312  1.00 88.69           C  
ATOM   2079  CE2 PHE A 272       1.881  -9.602 -13.016  1.00 88.69           C  
ATOM   2080  CZ  PHE A 272       1.996 -10.961 -12.797  1.00 88.69           C  
ATOM   2081  N   GLN A 273      -2.346  -8.945 -18.594  1.00 83.94           N  
ATOM   2082  CA  GLN A 273      -3.422  -8.398 -19.406  1.00 83.94           C  
ATOM   2083  C   GLN A 273      -4.441  -9.469 -19.766  1.00 83.94           C  
ATOM   2084  CB  GLN A 273      -2.857  -7.754 -20.672  1.00 83.94           C  
ATOM   2085  O   GLN A 273      -4.086 -10.633 -19.953  1.00 83.94           O  
ATOM   2086  CG  GLN A 273      -2.059  -6.484 -20.422  1.00 83.94           C  
ATOM   2087  CD  GLN A 273      -1.574  -5.828 -21.703  1.00 83.94           C  
ATOM   2088  NE2 GLN A 273      -0.662  -4.871 -21.562  1.00 83.94           N  
ATOM   2089  OE1 GLN A 273      -2.016  -6.180 -22.797  1.00 83.94           O  
ATOM   2090  N   TYR A 274      -5.695  -9.070 -19.719  1.00 83.31           N  
ATOM   2091  CA  TYR A 274      -6.832  -9.898 -20.094  1.00 83.31           C  
ATOM   2092  C   TYR A 274      -6.996 -11.070 -19.141  1.00 83.31           C  
ATOM   2093  CB  TYR A 274      -6.668 -10.414 -21.531  1.00 83.31           C  
ATOM   2094  O   TYR A 274      -7.293 -12.188 -19.562  1.00 83.31           O  
ATOM   2095  CG  TYR A 274      -6.441  -9.328 -22.547  1.00 83.31           C  
ATOM   2096  CD1 TYR A 274      -7.430  -8.383 -22.812  1.00 83.31           C  
ATOM   2097  CD2 TYR A 274      -5.238  -9.234 -23.250  1.00 83.31           C  
ATOM   2098  CE1 TYR A 274      -7.227  -7.379 -23.766  1.00 83.31           C  
ATOM   2099  CE2 TYR A 274      -5.023  -8.234 -24.188  1.00 83.31           C  
ATOM   2100  OH  TYR A 274      -5.816  -6.320 -25.359  1.00 83.31           O  
ATOM   2101  CZ  TYR A 274      -6.023  -7.312 -24.438  1.00 83.31           C  
ATOM   2102  N   GLN A 275      -6.625 -10.828 -17.953  1.00 84.81           N  
ATOM   2103  CA  GLN A 275      -6.844 -11.789 -16.875  1.00 84.81           C  
ATOM   2104  C   GLN A 275      -7.203 -11.070 -15.578  1.00 84.81           C  
ATOM   2105  CB  GLN A 275      -5.605 -12.656 -16.672  1.00 84.81           C  
ATOM   2106  O   GLN A 275      -7.051  -9.852 -15.469  1.00 84.81           O  
ATOM   2107  CG  GLN A 275      -4.379 -11.891 -16.203  1.00 84.81           C  
ATOM   2108  CD  GLN A 275      -3.160 -12.773 -16.031  1.00 84.81           C  
ATOM   2109  NE2 GLN A 275      -2.156 -12.273 -15.328  1.00 84.81           N  
ATOM   2110  OE1 GLN A 275      -3.121 -13.906 -16.531  1.00 84.81           O  
ATOM   2111  N   THR A 276      -7.750 -11.867 -14.617  1.00 87.44           N  
ATOM   2112  CA  THR A 276      -8.094 -11.328 -13.305  1.00 87.44           C  
ATOM   2113  C   THR A 276      -6.930 -11.492 -12.336  1.00 87.44           C  
ATOM   2114  CB  THR A 276      -9.344 -12.023 -12.734  1.00 87.44           C  
ATOM   2115  O   THR A 276      -6.336 -12.570 -12.234  1.00 87.44           O  
ATOM   2116  CG2 THR A 276      -9.688 -11.477 -11.352  1.00 87.44           C  
ATOM   2117  OG1 THR A 276     -10.453 -11.805 -13.617  1.00 87.44           O  
ATOM   2118  N   ILE A 277      -6.562 -10.391 -11.773  1.00 92.62           N  
ATOM   2119  CA  ILE A 277      -5.570 -10.430 -10.703  1.00 92.62           C  
ATOM   2120  C   ILE A 277      -6.246 -10.148  -9.359  1.00 92.62           C  
ATOM   2121  CB  ILE A 277      -4.434  -9.414 -10.953  1.00 92.62           C  
ATOM   2122  O   ILE A 277      -7.262  -9.453  -9.305  1.00 92.62           O  
ATOM   2123  CG1 ILE A 277      -4.988  -7.984 -10.984  1.00 92.62           C  
ATOM   2124  CG2 ILE A 277      -3.689  -9.742 -12.250  1.00 92.62           C  
ATOM   2125  CD1 ILE A 277      -3.922  -6.902 -10.914  1.00 92.62           C  
ATOM   2126  N   THR A 278      -5.703 -10.781  -8.383  1.00 95.56           N  
ATOM   2127  CA  THR A 278      -6.250 -10.594  -7.039  1.00 95.56           C  
ATOM   2128  C   THR A 278      -5.184 -10.047  -6.094  1.00 95.56           C  
ATOM   2129  CB  THR A 278      -6.812 -11.914  -6.480  1.00 95.56           C  
ATOM   2130  O   THR A 278      -4.059 -10.555  -6.059  1.00 95.56           O  
ATOM   2131  CG2 THR A 278      -7.414 -11.711  -5.094  1.00 95.56           C  
ATOM   2132  OG1 THR A 278      -7.828 -12.406  -7.363  1.00 95.56           O  
ATOM   2133  N   ILE A 279      -5.539  -8.977  -5.426  1.00 96.94           N  
ATOM   2134  CA  ILE A 279      -4.707  -8.398  -4.375  1.00 96.94           C  
ATOM   2135  C   ILE A 279      -5.441  -8.461  -3.041  1.00 96.94           C  
ATOM   2136  CB  ILE A 279      -4.312  -6.941  -4.707  1.00 96.94           C  
ATOM   2137  O   ILE A 279      -6.609  -8.070  -2.947  1.00 96.94           O  
ATOM   2138  CG1 ILE A 279      -3.564  -6.879  -6.043  1.00 96.94           C  
ATOM   2139  CG2 ILE A 279      -3.473  -6.344  -3.576  1.00 96.94           C  
ATOM   2140  CD1 ILE A 279      -3.607  -5.512  -6.711  1.00 96.94           C  
ATOM   2141  N   GLN A 280      -4.750  -8.969  -2.072  1.00 96.75           N  
ATOM   2142  CA  GLN A 280      -5.355  -9.078  -0.749  1.00 96.75           C  
ATOM   2143  C   GLN A 280      -4.531  -8.328   0.294  1.00 96.75           C  
ATOM   2144  CB  GLN A 280      -5.504 -10.539  -0.343  1.00 96.75           C  
ATOM   2145  O   GLN A 280      -3.316  -8.523   0.393  1.00 96.75           O  
ATOM   2146  CG  GLN A 280      -6.297 -10.750   0.940  1.00 96.75           C  
ATOM   2147  CD  GLN A 280      -6.551 -12.211   1.246  1.00 96.75           C  
ATOM   2148  NE2 GLN A 280      -6.645 -12.539   2.529  1.00 96.75           N  
ATOM   2149  OE1 GLN A 280      -6.656 -13.039   0.337  1.00 96.75           O  
ATOM   2150  N   ILE A 281      -5.227  -7.426   1.047  1.00 96.69           N  
ATOM   2151  CA  ILE A 281      -4.605  -6.730   2.168  1.00 96.69           C  
ATOM   2152  C   ILE A 281      -5.164  -7.270   3.484  1.00 96.69           C  
ATOM   2153  CB  ILE A 281      -4.824  -5.203   2.078  1.00 96.69           C  
ATOM   2154  O   ILE A 281      -6.371  -7.199   3.727  1.00 96.69           O  
ATOM   2155  CG1 ILE A 281      -4.328  -4.672   0.728  1.00 96.69           C  
ATOM   2156  CG2 ILE A 281      -4.125  -4.488   3.238  1.00 96.69           C  
ATOM   2157  CD1 ILE A 281      -4.578  -3.186   0.519  1.00 96.69           C  
ATOM   2158  N   THR A 282      -4.246  -7.762   4.254  1.00 95.50           N  
ATOM   2159  CA  THR A 282      -4.648  -8.328   5.539  1.00 95.50           C  
ATOM   2160  C   THR A 282      -4.137  -7.465   6.691  1.00 95.50           C  
ATOM   2161  CB  THR A 282      -4.133  -9.766   5.703  1.00 95.50           C  
ATOM   2162  O   THR A 282      -2.975  -7.574   7.086  1.00 95.50           O  
ATOM   2163  CG2 THR A 282      -4.695 -10.414   6.965  1.00 95.50           C  
ATOM   2164  OG1 THR A 282      -4.531 -10.539   4.562  1.00 95.50           O  
ATOM   2165  N   PRO A 283      -5.004  -6.617   7.195  1.00 91.56           N  
ATOM   2166  CA  PRO A 283      -4.578  -5.777   8.312  1.00 91.56           C  
ATOM   2167  C   PRO A 283      -4.594  -6.520   9.648  1.00 91.56           C  
ATOM   2168  CB  PRO A 283      -5.605  -4.641   8.312  1.00 91.56           C  
ATOM   2169  O   PRO A 283      -5.031  -7.676   9.711  1.00 91.56           O  
ATOM   2170  CG  PRO A 283      -6.848  -5.250   7.750  1.00 91.56           C  
ATOM   2171  CD  PRO A 283      -6.453  -6.332   6.785  1.00 91.56           C  
ATOM   2172  N   ASN A 284      -4.090  -5.863  10.703  1.00 86.25           N  
ATOM   2173  CA  ASN A 284      -4.035  -6.461  12.031  1.00 86.25           C  
ATOM   2174  C   ASN A 284      -5.426  -6.574  12.656  1.00 86.25           C  
ATOM   2175  CB  ASN A 284      -3.111  -5.656  12.945  1.00 86.25           C  
ATOM   2176  O   ASN A 284      -5.629  -7.340  13.602  1.00 86.25           O  
ATOM   2177  CG  ASN A 284      -3.637  -4.262  13.227  1.00 86.25           C  
ATOM   2178  ND2 ASN A 284      -3.256  -3.701  14.367  1.00 86.25           N  
ATOM   2179  OD1 ASN A 284      -4.379  -3.691  12.422  1.00 86.25           O  
ATOM   2180  N   ILE A 285      -6.340  -5.742  12.133  1.00 84.50           N  
ATOM   2181  CA  ILE A 285      -7.719  -5.770  12.609  1.00 84.50           C  
ATOM   2182  C   ILE A 285      -8.664  -5.949  11.422  1.00 84.50           C  
ATOM   2183  CB  ILE A 285      -8.078  -4.484  13.383  1.00 84.50           C  
ATOM   2184  O   ILE A 285      -8.305  -5.652  10.281  1.00 84.50           O  
ATOM   2185  CG1 ILE A 285      -7.941  -3.256  12.477  1.00 84.50           C  
ATOM   2186  CG2 ILE A 285      -7.191  -4.348  14.633  1.00 84.50           C  
ATOM   2187  CD1 ILE A 285      -8.570  -1.994  13.055  1.00 84.50           C  
ATOM   2188  N   GLY A 286      -9.812  -6.500  11.711  1.00 84.94           N  
ATOM   2189  CA  GLY A 286     -10.828  -6.625  10.664  1.00 84.94           C  
ATOM   2190  C   GLY A 286     -10.531  -7.742   9.688  1.00 84.94           C  
ATOM   2191  O   GLY A 286      -9.492  -8.391   9.766  1.00 84.94           O  
ATOM   2192  N   SER A 287     -11.508  -8.000   8.781  1.00 87.38           N  
ATOM   2193  CA  SER A 287     -11.352  -8.984   7.715  1.00 87.38           C  
ATOM   2194  C   SER A 287     -10.492  -8.438   6.578  1.00 87.38           C  
ATOM   2195  CB  SER A 287     -12.711  -9.414   7.172  1.00 87.38           C  
ATOM   2196  O   SER A 287     -10.414  -7.219   6.391  1.00 87.38           O  
ATOM   2197  OG  SER A 287     -13.344  -8.352   6.488  1.00 87.38           O  
ATOM   2198  N   PRO A 288      -9.773  -9.320   5.859  1.00 92.19           N  
ATOM   2199  CA  PRO A 288      -8.930  -8.891   4.746  1.00 92.19           C  
ATOM   2200  C   PRO A 288      -9.719  -8.180   3.646  1.00 92.19           C  
ATOM   2201  CB  PRO A 288      -8.328 -10.195   4.230  1.00 92.19           C  
ATOM   2202  O   PRO A 288     -10.898  -8.484   3.436  1.00 92.19           O  
ATOM   2203  CG  PRO A 288      -8.398 -11.133   5.398  1.00 92.19           C  
ATOM   2204  CD  PRO A 288      -9.594 -10.773   6.227  1.00 92.19           C  
ATOM   2205  N   LEU A 289      -9.109  -7.203   3.121  1.00 94.38           N  
ATOM   2206  CA  LEU A 289      -9.617  -6.590   1.897  1.00 94.38           C  
ATOM   2207  C   LEU A 289      -9.109  -7.336   0.667  1.00 94.38           C  
ATOM   2208  CB  LEU A 289      -9.203  -5.117   1.824  1.00 94.38           C  
ATOM   2209  O   LEU A 289      -7.902  -7.504   0.493  1.00 94.38           O  
ATOM   2210  CG  LEU A 289      -9.500  -4.395   0.510  1.00 94.38           C  
ATOM   2211  CD1 LEU A 289     -11.000  -4.285   0.293  1.00 94.38           C  
ATOM   2212  CD2 LEU A 289      -8.852  -3.014   0.503  1.00 94.38           C  
ATOM   2213  N   THR A 290     -10.125  -7.820  -0.158  1.00 94.88           N  
ATOM   2214  CA  THR A 290      -9.758  -8.516  -1.388  1.00 94.88           C  
ATOM   2215  C   THR A 290     -10.172  -7.703  -2.611  1.00 94.88           C  
ATOM   2216  CB  THR A 290     -10.406  -9.914  -1.452  1.00 94.88           C  
ATOM   2217  O   THR A 290     -11.336  -7.320  -2.744  1.00 94.88           O  
ATOM   2218  CG2 THR A 290     -10.016 -10.641  -2.730  1.00 94.88           C  
ATOM   2219  OG1 THR A 290      -9.984 -10.680  -0.322  1.00 94.88           O  
ATOM   2220  N   ILE A 291      -9.180  -7.430  -3.432  1.00 93.69           N  
ATOM   2221  CA  ILE A 291      -9.406  -6.719  -4.684  1.00 93.69           C  
ATOM   2222  C   ILE A 291      -9.211  -7.668  -5.863  1.00 93.69           C  
ATOM   2223  CB  ILE A 291      -8.469  -5.496  -4.816  1.00 93.69           C  
ATOM   2224  O   ILE A 291      -8.125  -8.219  -6.047  1.00 93.69           O  
ATOM   2225  CG1 ILE A 291      -8.625  -4.566  -3.607  1.00 93.69           C  
ATOM   2226  CG2 ILE A 291      -8.742  -4.746  -6.125  1.00 93.69           C  
ATOM   2227  CD1 ILE A 291      -7.488  -3.566  -3.447  1.00 93.69           C  
ATOM   2228  N   SER A 292     -10.305  -7.824  -6.598  1.00 91.75           N  
ATOM   2229  CA  SER A 292     -10.242  -8.633  -7.816  1.00 91.75           C  
ATOM   2230  C   SER A 292     -10.500  -7.777  -9.055  1.00 91.75           C  
ATOM   2231  CB  SER A 292     -11.258  -9.773  -7.754  1.00 91.75           C  
ATOM   2232  O   SER A 292     -11.570  -7.184  -9.195  1.00 91.75           O  
ATOM   2233  OG  SER A 292     -10.961 -10.656  -6.691  1.00 91.75           O  
ATOM   2234  N   GLU A 293      -9.383  -7.660  -9.836  1.00 87.25           N  
ATOM   2235  CA  GLU A 293      -9.492  -6.770 -10.984  1.00 87.25           C  
ATOM   2236  C   GLU A 293      -9.148  -7.496 -12.281  1.00 87.25           C  
ATOM   2237  CB  GLU A 293      -8.578  -5.551 -10.812  1.00 87.25           C  
ATOM   2238  O   GLU A 293      -8.172  -8.242 -12.344  1.00 87.25           O  
ATOM   2239  CG  GLU A 293      -8.781  -4.473 -11.867  1.00 87.25           C  
ATOM   2240  CD  GLU A 293     -10.133  -3.783 -11.766  1.00 87.25           C  
ATOM   2241  OE1 GLU A 293     -10.523  -3.074 -12.719  1.00 87.25           O  
ATOM   2242  OE2 GLU A 293     -10.805  -3.951 -10.727  1.00 87.25           O  
ATOM   2243  N   TYR A 294     -10.125  -7.242 -13.227  1.00 84.56           N  
ATOM   2244  CA  TYR A 294      -9.812  -7.688 -14.578  1.00 84.56           C  
ATOM   2245  C   TYR A 294      -8.953  -6.660 -15.305  1.00 84.56           C  
ATOM   2246  CB  TYR A 294     -11.094  -7.949 -15.367  1.00 84.56           C  
ATOM   2247  O   TYR A 294      -9.352  -5.500 -15.445  1.00 84.56           O  
ATOM   2248  CG  TYR A 294     -10.859  -8.578 -16.719  1.00 84.56           C  
ATOM   2249  CD1 TYR A 294     -10.898  -7.809 -17.891  1.00 84.56           C  
ATOM   2250  CD2 TYR A 294     -10.594  -9.938 -16.844  1.00 84.56           C  
ATOM   2251  CE1 TYR A 294     -10.680  -8.383 -19.125  1.00 84.56           C  
ATOM   2252  CE2 TYR A 294     -10.375 -10.523 -18.078  1.00 84.56           C  
ATOM   2253  OH  TYR A 294     -10.203 -10.312 -20.453  1.00 84.56           O  
ATOM   2254  CZ  TYR A 294     -10.422  -9.734 -19.219  1.00 84.56           C  
ATOM   2255  N   VAL A 295      -7.758  -7.066 -15.672  1.00 81.62           N  
ATOM   2256  CA  VAL A 295      -6.812  -6.145 -16.297  1.00 81.62           C  
ATOM   2257  C   VAL A 295      -7.074  -6.074 -17.797  1.00 81.62           C  
ATOM   2258  CB  VAL A 295      -5.348  -6.566 -16.031  1.00 81.62           C  
ATOM   2259  O   VAL A 295      -7.027  -7.090 -18.484  1.00 81.62           O  
ATOM   2260  CG1 VAL A 295      -4.375  -5.578 -16.672  1.00 81.62           C  
ATOM   2261  CG2 VAL A 295      -5.090  -6.684 -14.523  1.00 81.62           C  
ATOM   2262  N   TYR A 296      -7.586  -4.871 -18.156  1.00 72.56           N  
ATOM   2263  CA  TYR A 296      -7.871  -4.641 -19.578  1.00 72.56           C  
ATOM   2264  C   TYR A 296      -7.180  -3.377 -20.062  1.00 72.56           C  
ATOM   2265  CB  TYR A 296      -9.383  -4.535 -19.797  1.00 72.56           C  
ATOM   2266  O   TYR A 296      -7.195  -2.348 -19.391  1.00 72.56           O  
ATOM   2267  CG  TYR A 296      -9.758  -4.270 -21.234  1.00 72.56           C  
ATOM   2268  CD1 TYR A 296     -10.234  -3.023 -21.641  1.00 72.56           C  
ATOM   2269  CD2 TYR A 296      -9.633  -5.266 -22.203  1.00 72.56           C  
ATOM   2270  CE1 TYR A 296     -10.586  -2.773 -22.953  1.00 72.56           C  
ATOM   2271  CE2 TYR A 296      -9.977  -5.027 -23.531  1.00 72.56           C  
ATOM   2272  OH  TYR A 296     -10.797  -3.539 -25.203  1.00 72.56           O  
ATOM   2273  CZ  TYR A 296     -10.453  -3.779 -23.906  1.00 72.56           C  
ATOM   2274  N   GLN A 297      -6.383  -3.420 -21.188  1.00 65.50           N  
ATOM   2275  CA  GLN A 297      -5.742  -2.223 -21.734  1.00 65.50           C  
ATOM   2276  C   GLN A 297      -6.391  -1.800 -23.047  1.00 65.50           C  
ATOM   2277  CB  GLN A 297      -4.246  -2.459 -21.938  1.00 65.50           C  
ATOM   2278  O   GLN A 297      -6.285  -2.504 -24.047  1.00 65.50           O  
ATOM   2279  CG  GLN A 297      -3.441  -1.178 -22.109  1.00 65.50           C  
ATOM   2280  CD  GLN A 297      -1.946  -1.427 -22.172  1.00 65.50           C  
ATOM   2281  NE2 GLN A 297      -1.188  -0.400 -22.531  1.00 65.50           N  
ATOM   2282  OE1 GLN A 297      -1.477  -2.533 -21.891  1.00 65.50           O  
ATOM   2283  N   PRO A 298      -7.203  -0.678 -23.031  1.00 53.97           N  
ATOM   2284  CA  PRO A 298      -7.742  -0.211 -24.312  1.00 53.97           C  
ATOM   2285  C   PRO A 298      -6.793   0.738 -25.047  1.00 53.97           C  
ATOM   2286  CB  PRO A 298      -9.031   0.508 -23.922  1.00 53.97           C  
ATOM   2287  O   PRO A 298      -5.949   1.379 -24.406  1.00 53.97           O  
ATOM   2288  CG  PRO A 298      -8.867   0.801 -22.453  1.00 53.97           C  
ATOM   2289  CD  PRO A 298      -7.762  -0.057 -21.922  1.00 53.97           C  
ATOM   2290  N   GLU A 299      -5.867   0.275 -25.859  1.00 52.41           N  
ATOM   2291  CA  GLU A 299      -4.996   0.951 -26.828  1.00 52.41           C  
ATOM   2292  C   GLU A 299      -4.555   2.314 -26.297  1.00 52.41           C  
ATOM   2293  CB  GLU A 299      -5.707   1.110 -28.172  1.00 52.41           C  
ATOM   2294  O   GLU A 299      -5.387   3.184 -26.031  1.00 52.41           O  
ATOM   2295  CG  GLU A 299      -5.898  -0.198 -28.922  1.00 52.41           C  
ATOM   2296  CD  GLU A 299      -6.199  -0.003 -30.406  1.00 52.41           C  
ATOM   2297  OE1 GLU A 299      -6.285  -1.009 -31.141  1.00 52.41           O  
ATOM   2298  OE2 GLU A 299      -6.348   1.166 -30.828  1.00 52.41           O  
ATOM   2299  N   GLY A 300      -3.652   2.479 -25.266  1.00 54.56           N  
ATOM   2300  CA  GLY A 300      -3.096   3.781 -24.938  1.00 54.56           C  
ATOM   2301  C   GLY A 300      -2.061   3.729 -23.828  1.00 54.56           C  
ATOM   2302  O   GLY A 300      -1.825   2.672 -23.250  1.00 54.56           O  
ATOM   2303  N   SER A 301      -0.842   4.559 -24.000  1.00 50.69           N  
ATOM   2304  CA  SER A 301       0.250   4.887 -23.094  1.00 50.69           C  
ATOM   2305  C   SER A 301      -0.252   5.684 -21.891  1.00 50.69           C  
ATOM   2306  CB  SER A 301       1.335   5.680 -23.828  1.00 50.69           C  
ATOM   2307  O   SER A 301      -1.122   6.543 -22.031  1.00 50.69           O  
ATOM   2308  OG  SER A 301       1.639   5.086 -25.078  1.00 50.69           O  
ATOM   2309  N   VAL A 302      -0.481   5.113 -20.641  1.00 50.69           N  
ATOM   2310  CA  VAL A 302      -0.774   5.906 -19.438  1.00 50.69           C  
ATOM   2311  C   VAL A 302       0.382   6.863 -19.156  1.00 50.69           C  
ATOM   2312  CB  VAL A 302      -1.037   5.008 -18.219  1.00 50.69           C  
ATOM   2313  O   VAL A 302       1.526   6.430 -19.000  1.00 50.69           O  
ATOM   2314  CG1 VAL A 302      -1.392   5.855 -17.000  1.00 50.69           C  
ATOM   2315  CG2 VAL A 302      -2.148   4.004 -18.516  1.00 50.69           C  
ATOM   2316  N   SER A 303       0.400   8.086 -19.719  1.00 42.19           N  
ATOM   2317  CA  SER A 303       1.437   9.109 -19.625  1.00 42.19           C  
ATOM   2318  C   SER A 303       1.260   9.945 -18.359  1.00 42.19           C  
ATOM   2319  CB  SER A 303       1.424  10.016 -20.844  1.00 42.19           C  
ATOM   2320  O   SER A 303       2.238  10.438 -17.781  1.00 42.19           O  
ATOM   2321  OG  SER A 303       1.146  11.359 -20.484  1.00 42.19           O  
ATOM   2322  N   VAL A 304       0.117   9.672 -17.453  1.00 39.56           N  
ATOM   2323  CA  VAL A 304       0.040  10.492 -16.234  1.00 39.56           C  
ATOM   2324  C   VAL A 304      -0.731   9.742 -15.156  1.00 39.56           C  
ATOM   2325  CB  VAL A 304      -0.625  11.859 -16.531  1.00 39.56           C  
ATOM   2326  O   VAL A 304      -1.790   9.164 -15.422  1.00 39.56           O  
ATOM   2327  CG1 VAL A 304      -0.575  12.750 -15.281  1.00 39.56           C  
ATOM   2328  CG2 VAL A 304       0.050  12.547 -17.703  1.00 39.56           C  
ATOM   2329  N   ILE A 305       0.038   9.375 -14.031  1.00 44.88           N  
ATOM   2330  CA  ILE A 305      -0.545   8.820 -12.812  1.00 44.88           C  
ATOM   2331  C   ILE A 305      -0.784   9.930 -11.797  1.00 44.88           C  
ATOM   2332  CB  ILE A 305       0.358   7.723 -12.211  1.00 44.88           C  
ATOM   2333  O   ILE A 305       0.095  10.766 -11.562  1.00 44.88           O  
ATOM   2334  CG1 ILE A 305       0.615   6.613 -13.234  1.00 44.88           C  
ATOM   2335  CG2 ILE A 305      -0.267   7.152 -10.930  1.00 44.88           C  
ATOM   2336  CD1 ILE A 305       1.608   5.555 -12.773  1.00 44.88           C  
ATOM   2337  N   GLY A 306      -2.129  10.367 -11.695  1.00 36.19           N  
ATOM   2338  CA  GLY A 306      -2.486  11.328 -10.664  1.00 36.19           C  
ATOM   2339  C   GLY A 306      -3.549  12.312 -11.109  1.00 36.19           C  
ATOM   2340  O   GLY A 306      -3.244  13.312 -11.766  1.00 36.19           O  
TER    2341      GLY A 306                                                      
ENDMDL                                                                          
END                                                                             
