# Supplementary material for: Towards a molecular picture of the archaeal cell surface
Source: Nat Commun. 2024 Nov 29;15:10401. doi: 10.1038/s41467-024-53986-9 (PMC11607397; doi:10.1038/s41467-024-53986-9)
Supplement: Supplementary file 5 — Supplementary Dataset 1 [file 41467_2024_53986_MOESM5_ESM.zip › Archaellum_Homologues_2024/SiRe_0124_Sulfolobus_islandicus/SiRe_0124_Sulfolobus_islandicus_95109_unrelaxed_rank_003_alphafold2_ptm_model_5_seed_000.pdb]

MODEL     1                                                                     
ATOM      1  N   MET A   1      97.562  -3.664 -58.219  1.00 53.62           N  
ATOM      2  CA  MET A   1      97.000  -3.461 -56.906  1.00 53.62           C  
ATOM      3  C   MET A   1      95.438  -3.486 -57.000  1.00 53.62           C  
ATOM      4  CB  MET A   1      97.438  -2.135 -56.312  1.00 53.62           C  
ATOM      5  O   MET A   1      94.875  -2.689 -57.719  1.00 53.62           O  
ATOM      6  CG  MET A   1      98.062  -2.279 -54.938  1.00 53.62           C  
ATOM      7  SD  MET A   1      99.062  -0.817 -54.469  1.00 53.62           S  
ATOM      8  CE  MET A   1      98.188  -0.286 -52.969  1.00 53.62           C  
ATOM      9  N   ASN A   2      94.875  -4.621 -57.312  1.00 62.16           N  
ATOM     10  CA  ASN A   2      93.625  -5.160 -57.750  1.00 62.16           C  
ATOM     11  C   ASN A   2      92.438  -4.488 -57.062  1.00 62.16           C  
ATOM     12  CB  ASN A   2      93.562  -6.676 -57.531  1.00 62.16           C  
ATOM     13  O   ASN A   2      92.188  -4.777 -55.906  1.00 62.16           O  
ATOM     14  CG  ASN A   2      92.875  -7.402 -58.688  1.00 62.16           C  
ATOM     15  ND2 ASN A   2      92.938  -8.727 -58.656  1.00 62.16           N  
ATOM     16  OD1 ASN A   2      92.312  -6.777 -59.562  1.00 62.16           O  
ATOM     17  N   THR A   3      92.188  -3.268 -57.156  1.00 60.78           N  
ATOM     18  CA  THR A   3      91.062  -2.402 -56.812  1.00 60.78           C  
ATOM     19  C   THR A   3      89.750  -3.145 -57.000  1.00 60.78           C  
ATOM     20  CB  THR A   3      91.062  -1.130 -57.688  1.00 60.78           C  
ATOM     21  O   THR A   3      88.812  -2.879 -56.312  1.00 60.78           O  
ATOM     22  CG2 THR A   3      91.750   0.037 -56.969  1.00 60.78           C  
ATOM     23  OG1 THR A   3      91.812  -1.382 -58.906  1.00 60.78           O  
ATOM     24  N   LYS A   4      89.750  -4.266 -57.688  1.00 66.62           N  
ATOM     25  CA  LYS A   4      88.562  -5.016 -57.906  1.00 66.62           C  
ATOM     26  C   LYS A   4      88.188  -5.891 -56.688  1.00 66.62           C  
ATOM     27  CB  LYS A   4      88.625  -5.879 -59.156  1.00 66.62           C  
ATOM     28  O   LYS A   4      87.062  -6.031 -56.312  1.00 66.62           O  
ATOM     29  CG  LYS A   4      88.312  -5.125 -60.438  1.00 66.62           C  
ATOM     30  CD  LYS A   4      88.250  -6.070 -61.656  1.00 66.62           C  
ATOM     31  CE  LYS A   4      88.062  -5.309 -62.938  1.00 66.62           C  
ATOM     32  NZ  LYS A   4      87.875  -6.230 -64.125  1.00 66.62           N  
ATOM     33  N   LYS A   5      89.312  -6.422 -56.062  1.00 67.38           N  
ATOM     34  CA  LYS A   5      89.062  -7.258 -54.875  1.00 67.38           C  
ATOM     35  C   LYS A   5      88.625  -6.426 -53.719  1.00 67.38           C  
ATOM     36  CB  LYS A   5      90.375  -7.996 -54.531  1.00 67.38           C  
ATOM     37  O   LYS A   5      87.750  -6.852 -52.969  1.00 67.38           O  
ATOM     38  CG  LYS A   5      90.188  -9.500 -54.375  1.00 67.38           C  
ATOM     39  CD  LYS A   5      91.500 -10.180 -54.000  1.00 67.38           C  
ATOM     40  CE  LYS A   5      91.375 -11.695 -53.906  1.00 67.38           C  
ATOM     41  NZ  LYS A   5      92.688 -12.375 -53.719  1.00 67.38           N  
ATOM     42  N   MET A   6      89.062  -5.215 -53.656  1.00 64.56           N  
ATOM     43  CA  MET A   6      88.688  -4.348 -52.562  1.00 64.56           C  
ATOM     44  C   MET A   6      87.250  -3.857 -52.719  1.00 64.56           C  
ATOM     45  CB  MET A   6      89.625  -3.152 -52.469  1.00 64.56           C  
ATOM     46  O   MET A   6      86.500  -3.760 -51.750  1.00 64.56           O  
ATOM     47  CG  MET A   6      90.875  -3.428 -51.625  1.00 64.56           C  
ATOM     48  SD  MET A   6      91.125  -2.219 -50.250  1.00 64.56           S  
ATOM     49  CE  MET A   6      92.438  -1.199 -50.938  1.00 64.56           C  
ATOM     50  N   LEU A   7      86.812  -3.576 -53.906  1.00 69.00           N  
ATOM     51  CA  LEU A   7      85.438  -3.141 -54.156  1.00 69.00           C  
ATOM     52  C   LEU A   7      84.438  -4.277 -53.938  1.00 69.00           C  
ATOM     53  CB  LEU A   7      85.312  -2.631 -55.594  1.00 69.00           C  
ATOM     54  O   LEU A   7      83.375  -4.047 -53.438  1.00 69.00           O  
ATOM     55  CG  LEU A   7      85.562  -1.132 -55.812  1.00 69.00           C  
ATOM     56  CD1 LEU A   7      86.312  -0.885 -57.094  1.00 69.00           C  
ATOM     57  CD2 LEU A   7      84.188  -0.398 -55.875  1.00 69.00           C  
ATOM     58  N   LYS A   8      84.875  -5.500 -54.219  1.00 70.06           N  
ATOM     59  CA  LYS A   8      84.000  -6.664 -54.000  1.00 70.06           C  
ATOM     60  C   LYS A   8      83.812  -6.910 -52.500  1.00 70.06           C  
ATOM     61  CB  LYS A   8      84.625  -7.906 -54.656  1.00 70.06           C  
ATOM     62  O   LYS A   8      82.688  -7.219 -52.094  1.00 70.06           O  
ATOM     63  CG  LYS A   8      83.625  -8.984 -55.000  1.00 70.06           C  
ATOM     64  CD  LYS A   8      84.250 -10.164 -55.719  1.00 70.06           C  
ATOM     65  CE  LYS A   8      83.250 -11.258 -56.000  1.00 70.06           C  
ATOM     66  NZ  LYS A   8      83.875 -12.391 -56.750  1.00 70.06           N  
ATOM     67  N   GLU A   9      84.875  -6.770 -51.781  1.00 69.06           N  
ATOM     68  CA  GLU A   9      84.750  -6.988 -50.344  1.00 69.06           C  
ATOM     69  C   GLU A   9      83.938  -5.898 -49.688  1.00 69.06           C  
ATOM     70  CB  GLU A   9      86.125  -7.055 -49.688  1.00 69.06           C  
ATOM     71  O   GLU A   9      83.188  -6.164 -48.750  1.00 69.06           O  
ATOM     72  CG  GLU A   9      86.875  -8.344 -49.969  1.00 69.06           C  
ATOM     73  CD  GLU A   9      86.312  -9.562 -49.281  1.00 69.06           C  
ATOM     74  OE1 GLU A   9      86.375 -10.680 -49.844  1.00 69.06           O  
ATOM     75  OE2 GLU A   9      85.688  -9.398 -48.188  1.00 69.06           O  
ATOM     76  N   TYR A  10      84.062  -4.680 -50.125  1.00 69.81           N  
ATOM     77  CA  TYR A  10      83.312  -3.561 -49.625  1.00 69.81           C  
ATOM     78  C   TYR A  10      81.812  -3.746 -49.938  1.00 69.81           C  
ATOM     79  CB  TYR A  10      83.812  -2.240 -50.219  1.00 69.81           C  
ATOM     80  O   TYR A  10      80.938  -3.520 -49.094  1.00 69.81           O  
ATOM     81  CG  TYR A  10      83.062  -1.032 -49.750  1.00 69.81           C  
ATOM     82  CD1 TYR A  10      82.062  -0.449 -50.562  1.00 69.81           C  
ATOM     83  CD2 TYR A  10      83.250  -0.470 -48.500  1.00 69.81           C  
ATOM     84  CE1 TYR A  10      81.312   0.667 -50.125  1.00 69.81           C  
ATOM     85  CE2 TYR A  10      82.562   0.645 -48.062  1.00 69.81           C  
ATOM     86  OH  TYR A  10      80.875   2.309 -48.438  1.00 69.81           O  
ATOM     87  CZ  TYR A  10      81.625   1.205 -48.875  1.00 69.81           C  
ATOM     88  N   ASN A  11      81.500  -4.164 -51.219  1.00 68.56           N  
ATOM     89  CA  ASN A  11      80.125  -4.383 -51.625  1.00 68.56           C  
ATOM     90  C   ASN A  11      79.500  -5.512 -50.812  1.00 68.56           C  
ATOM     91  CB  ASN A  11      80.000  -4.676 -53.125  1.00 68.56           C  
ATOM     92  O   ASN A  11      78.312  -5.465 -50.500  1.00 68.56           O  
ATOM     93  CG  ASN A  11      80.000  -3.414 -53.969  1.00 68.56           C  
ATOM     94  ND2 ASN A  11      80.312  -3.541 -55.250  1.00 68.56           N  
ATOM     95  OD1 ASN A  11      79.625  -2.334 -53.469  1.00 68.56           O  
ATOM     96  N   LYS A  12      80.250  -6.520 -50.469  1.00 70.06           N  
ATOM     97  CA  LYS A  12      79.750  -7.637 -49.656  1.00 70.06           C  
ATOM     98  C   LYS A  12      79.375  -7.176 -48.250  1.00 70.06           C  
ATOM     99  CB  LYS A  12      80.812  -8.750 -49.594  1.00 70.06           C  
ATOM    100  O   LYS A  12      78.375  -7.590 -47.688  1.00 70.06           O  
ATOM    101  CG  LYS A  12      80.250 -10.062 -49.031  1.00 70.06           C  
ATOM    102  CD  LYS A  12      81.312 -11.156 -49.094  1.00 70.06           C  
ATOM    103  CE  LYS A  12      80.812 -12.438 -48.438  1.00 70.06           C  
ATOM    104  NZ  LYS A  12      81.875 -13.516 -48.469  1.00 70.06           N  
ATOM    105  N   LYS A  13      80.312  -6.324 -47.719  1.00 66.69           N  
ATOM    106  CA  LYS A  13      80.062  -5.828 -46.375  1.00 66.69           C  
ATOM    107  C   LYS A  13      78.812  -4.918 -46.344  1.00 66.69           C  
ATOM    108  CB  LYS A  13      81.250  -5.082 -45.812  1.00 66.69           C  
ATOM    109  O   LYS A  13      78.062  -4.953 -45.375  1.00 66.69           O  
ATOM    110  CG  LYS A  13      82.250  -5.969 -45.062  1.00 66.69           C  
ATOM    111  CD  LYS A  13      83.375  -5.148 -44.438  1.00 66.69           C  
ATOM    112  CE  LYS A  13      84.438  -6.043 -43.812  1.00 66.69           C  
ATOM    113  NZ  LYS A  13      85.500  -5.250 -43.094  1.00 66.69           N  
ATOM    114  N   VAL A  14      78.625  -4.090 -47.375  1.00 70.12           N  
ATOM    115  CA  VAL A  14      77.500  -3.164 -47.469  1.00 70.12           C  
ATOM    116  C   VAL A  14      76.188  -3.947 -47.656  1.00 70.12           C  
ATOM    117  CB  VAL A  14      77.688  -2.154 -48.625  1.00 70.12           C  
ATOM    118  O   VAL A  14      75.188  -3.590 -47.125  1.00 70.12           O  
ATOM    119  CG1 VAL A  14      76.438  -1.337 -48.844  1.00 70.12           C  
ATOM    120  CG2 VAL A  14      78.875  -1.234 -48.344  1.00 70.12           C  
ATOM    121  N   LYS A  15      76.312  -5.078 -48.500  1.00 67.00           N  
ATOM    122  CA  LYS A  15      75.125  -5.914 -48.750  1.00 67.00           C  
ATOM    123  C   LYS A  15      74.688  -6.629 -47.469  1.00 67.00           C  
ATOM    124  CB  LYS A  15      75.438  -6.938 -49.844  1.00 67.00           C  
ATOM    125  O   LYS A  15      73.500  -6.785 -47.219  1.00 67.00           O  
ATOM    126  CG  LYS A  15      75.188  -6.410 -51.250  1.00 67.00           C  
ATOM    127  CD  LYS A  15      75.312  -7.520 -52.312  1.00 67.00           C  
ATOM    128  CE  LYS A  15      75.250  -6.969 -53.719  1.00 67.00           C  
ATOM    129  NZ  LYS A  15      75.125  -8.062 -54.719  1.00 67.00           N  
ATOM    130  N   ARG A  16      75.625  -7.102 -46.625  1.00 68.56           N  
ATOM    131  CA  ARG A  16      75.312  -7.777 -45.375  1.00 68.56           C  
ATOM    132  C   ARG A  16      74.688  -6.809 -44.375  1.00 68.56           C  
ATOM    133  CB  ARG A  16      76.562  -8.438 -44.781  1.00 68.56           C  
ATOM    134  O   ARG A  16      73.812  -7.188 -43.562  1.00 68.56           O  
ATOM    135  CG  ARG A  16      76.875  -9.805 -45.375  1.00 68.56           C  
ATOM    136  CD  ARG A  16      78.062 -10.430 -44.719  1.00 68.56           C  
ATOM    137  NE  ARG A  16      77.750 -11.422 -43.719  1.00 68.56           N  
ATOM    138  NH1 ARG A  16      79.875 -12.297 -43.500  1.00 68.56           N  
ATOM    139  NH2 ARG A  16      78.125 -13.133 -42.250  1.00 68.56           N  
ATOM    140  CZ  ARG A  16      78.562 -12.281 -43.156  1.00 68.56           C  
ATOM    141  N   LYS A  17      75.125  -5.492 -44.438  1.00 69.56           N  
ATOM    142  CA  LYS A  17      74.562  -4.477 -43.562  1.00 69.56           C  
ATOM    143  C   LYS A  17      73.062  -4.188 -43.906  1.00 69.56           C  
ATOM    144  CB  LYS A  17      75.375  -3.186 -43.625  1.00 69.56           C  
ATOM    145  O   LYS A  17      72.250  -3.953 -43.000  1.00 69.56           O  
ATOM    146  CG  LYS A  17      76.625  -3.197 -42.781  1.00 69.56           C  
ATOM    147  CD  LYS A  17      77.312  -1.834 -42.750  1.00 69.56           C  
ATOM    148  CE  LYS A  17      78.562  -1.848 -41.906  1.00 69.56           C  
ATOM    149  NZ  LYS A  17      79.188  -0.501 -41.844  1.00 69.56           N  
ATOM    150  N   GLY A  18      72.688  -4.242 -45.312  1.00 69.56           N  
ATOM    151  CA  GLY A  18      71.250  -4.020 -45.719  1.00 69.56           C  
ATOM    152  C   GLY A  18      70.375  -5.137 -45.281  1.00 69.56           C  
ATOM    153  O   GLY A  18      69.188  -4.883 -44.875  1.00 69.56           O  
ATOM    154  N   LEU A  19      70.812  -6.473 -45.312  1.00 75.06           N  
ATOM    155  CA  LEU A  19      70.062  -7.637 -44.906  1.00 75.06           C  
ATOM    156  C   LEU A  19      69.812  -7.652 -43.406  1.00 75.06           C  
ATOM    157  CB  LEU A  19      70.750  -8.930 -45.344  1.00 75.06           C  
ATOM    158  O   LEU A  19      68.750  -8.031 -42.938  1.00 75.06           O  
ATOM    159  CG  LEU A  19      69.938 -10.211 -45.219  1.00 75.06           C  
ATOM    160  CD1 LEU A  19      68.688 -10.133 -46.125  1.00 75.06           C  
ATOM    161  CD2 LEU A  19      70.750 -11.422 -45.594  1.00 75.06           C  
ATOM    162  N   ALA A  20      70.812  -7.211 -42.562  1.00 79.12           N  
ATOM    163  CA  ALA A  20      70.625  -7.113 -41.094  1.00 79.12           C  
ATOM    164  C   ALA A  20      69.625  -6.047 -40.750  1.00 79.12           C  
ATOM    165  CB  ALA A  20      71.938  -6.801 -40.438  1.00 79.12           C  
ATOM    166  O   ALA A  20      68.875  -6.191 -39.781  1.00 79.12           O  
ATOM    167  N   GLY A  21      69.375  -4.914 -41.531  1.00 85.44           N  
ATOM    168  CA  GLY A  21      68.438  -3.869 -41.344  1.00 85.44           C  
ATOM    169  C   GLY A  21      67.000  -4.352 -41.531  1.00 85.44           C  
ATOM    170  O   GLY A  21      66.062  -4.004 -40.750  1.00 85.44           O  
ATOM    171  N   LEU A  22      66.812  -5.180 -42.594  1.00 87.25           N  
ATOM    172  CA  LEU A  22      65.500  -5.711 -42.875  1.00 87.25           C  
ATOM    173  C   LEU A  22      65.062  -6.680 -41.781  1.00 87.25           C  
ATOM    174  CB  LEU A  22      65.500  -6.418 -44.219  1.00 87.25           C  
ATOM    175  O   LEU A  22      63.906  -6.648 -41.344  1.00 87.25           O  
ATOM    176  CG  LEU A  22      64.188  -7.062 -44.625  1.00 87.25           C  
ATOM    177  CD1 LEU A  22      63.156  -5.988 -44.969  1.00 87.25           C  
ATOM    178  CD2 LEU A  22      64.375  -8.000 -45.812  1.00 87.25           C  
ATOM    179  N   ASP A  23      66.000  -7.516 -41.250  1.00 90.88           N  
ATOM    180  CA  ASP A  23      65.688  -8.453 -40.188  1.00 90.88           C  
ATOM    181  C   ASP A  23      65.312  -7.719 -38.906  1.00 90.88           C  
ATOM    182  CB  ASP A  23      66.938  -9.352 -39.906  1.00 90.88           C  
ATOM    183  O   ASP A  23      64.375  -8.102 -38.219  1.00 90.88           O  
ATOM    184  CG  ASP A  23      66.562 -10.641 -39.188  1.00 90.88           C  
ATOM    185  OD1 ASP A  23      65.375 -11.031 -39.219  1.00 90.88           O  
ATOM    186  OD2 ASP A  23      67.500 -11.273 -38.625  1.00 90.88           O  
ATOM    187  N   THR A  24      66.000  -6.672 -38.562  1.00 92.38           N  
ATOM    188  CA  THR A  24      65.688  -5.879 -37.375  1.00 92.38           C  
ATOM    189  C   THR A  24      64.375  -5.176 -37.531  1.00 92.38           C  
ATOM    190  CB  THR A  24      66.812  -4.832 -37.094  1.00 92.38           C  
ATOM    191  O   THR A  24      63.594  -5.043 -36.594  1.00 92.38           O  
ATOM    192  CG2 THR A  24      68.062  -5.496 -36.594  1.00 92.38           C  
ATOM    193  OG1 THR A  24      67.062  -4.121 -38.312  1.00 92.38           O  
ATOM    194  N   ALA A  25      63.969  -4.668 -38.781  1.00 94.81           N  
ATOM    195  CA  ALA A  25      62.688  -4.023 -39.031  1.00 94.81           C  
ATOM    196  C   ALA A  25      61.531  -4.980 -38.750  1.00 94.81           C  
ATOM    197  CB  ALA A  25      62.625  -3.502 -40.469  1.00 94.81           C  
ATOM    198  O   ALA A  25      60.500  -4.598 -38.156  1.00 94.81           O  
ATOM    199  N   ILE A  26      61.625  -6.207 -39.219  1.00 94.88           N  
ATOM    200  CA  ILE A  26      60.562  -7.195 -39.031  1.00 94.88           C  
ATOM    201  C   ILE A  26      60.375  -7.469 -37.562  1.00 94.88           C  
ATOM    202  CB  ILE A  26      60.875  -8.508 -39.781  1.00 94.88           C  
ATOM    203  O   ILE A  26      59.219  -7.555 -37.094  1.00 94.88           O  
ATOM    204  CG1 ILE A  26      60.875  -8.281 -41.312  1.00 94.88           C  
ATOM    205  CG2 ILE A  26      59.906  -9.617 -39.375  1.00 94.88           C  
ATOM    206  CD1 ILE A  26      61.312  -9.484 -42.125  1.00 94.88           C  
ATOM    207  N   ILE A  27      61.500  -7.617 -36.875  1.00 95.38           N  
ATOM    208  CA  ILE A  27      61.438  -7.820 -35.438  1.00 95.38           C  
ATOM    209  C   ILE A  27      60.781  -6.609 -34.781  1.00 95.38           C  
ATOM    210  CB  ILE A  27      62.812  -8.070 -34.844  1.00 95.38           C  
ATOM    211  O   ILE A  27      59.969  -6.762 -33.875  1.00 95.38           O  
ATOM    212  CG1 ILE A  27      63.406  -9.383 -35.375  1.00 95.38           C  
ATOM    213  CG2 ILE A  27      62.750  -8.078 -33.312  1.00 95.38           C  
ATOM    214  CD1 ILE A  27      64.875  -9.602 -35.000  1.00 95.38           C  
ATOM    215  N   LEU A  28      61.094  -5.453 -35.188  1.00 96.06           N  
ATOM    216  CA  LEU A  28      60.500  -4.230 -34.656  1.00 96.06           C  
ATOM    217  C   LEU A  28      59.000  -4.215 -34.906  1.00 96.06           C  
ATOM    218  CB  LEU A  28      61.156  -2.998 -35.312  1.00 96.06           C  
ATOM    219  O   LEU A  28      58.250  -3.879 -34.000  1.00 96.06           O  
ATOM    220  CG  LEU A  28      60.656  -1.639 -34.844  1.00 96.06           C  
ATOM    221  CD1 LEU A  28      61.031  -1.417 -33.375  1.00 96.06           C  
ATOM    222  CD2 LEU A  28      61.188  -0.520 -35.719  1.00 96.06           C  
ATOM    223  N   ILE A  29      58.500  -4.598 -36.156  1.00 95.88           N  
ATOM    224  CA  ILE A  29      57.062  -4.629 -36.469  1.00 95.88           C  
ATOM    225  C   ILE A  29      56.375  -5.637 -35.562  1.00 95.88           C  
ATOM    226  CB  ILE A  29      56.812  -4.980 -37.969  1.00 95.88           C  
ATOM    227  O   ILE A  29      55.281  -5.363 -35.062  1.00 95.88           O  
ATOM    228  CG1 ILE A  29      57.312  -3.844 -38.875  1.00 95.88           C  
ATOM    229  CG2 ILE A  29      55.344  -5.289 -38.219  1.00 95.88           C  
ATOM    230  CD1 ILE A  29      57.281  -4.176 -40.344  1.00 95.88           C  
ATOM    231  N   ALA A  30      56.969  -6.859 -35.438  1.00 96.75           N  
ATOM    232  CA  ALA A  30      56.406  -7.887 -34.562  1.00 96.75           C  
ATOM    233  C   ALA A  30      56.281  -7.395 -33.125  1.00 96.75           C  
ATOM    234  CB  ALA A  30      57.250  -9.164 -34.625  1.00 96.75           C  
ATOM    235  O   ALA A  30      55.281  -7.645 -32.469  1.00 96.75           O  
ATOM    236  N   PHE A  31      57.281  -6.773 -32.594  1.00 96.00           N  
ATOM    237  CA  PHE A  31      57.281  -6.230 -31.234  1.00 96.00           C  
ATOM    238  C   PHE A  31      56.156  -5.199 -31.062  1.00 96.00           C  
ATOM    239  CB  PHE A  31      58.625  -5.605 -30.906  1.00 96.00           C  
ATOM    240  O   PHE A  31      55.438  -5.207 -30.062  1.00 96.00           O  
ATOM    241  CG  PHE A  31      58.750  -5.152 -29.469  1.00 96.00           C  
ATOM    242  CD1 PHE A  31      58.656  -3.807 -29.141  1.00 96.00           C  
ATOM    243  CD2 PHE A  31      58.969  -6.074 -28.453  1.00 96.00           C  
ATOM    244  CE1 PHE A  31      58.750  -3.383 -27.812  1.00 96.00           C  
ATOM    245  CE2 PHE A  31      59.094  -5.660 -27.125  1.00 96.00           C  
ATOM    246  CZ  PHE A  31      58.969  -4.312 -26.812  1.00 96.00           C  
ATOM    247  N   ILE A  32      55.938  -4.359 -32.031  1.00 97.12           N  
ATOM    248  CA  ILE A  32      54.938  -3.314 -31.984  1.00 97.12           C  
ATOM    249  C   ILE A  32      53.531  -3.949 -32.000  1.00 97.12           C  
ATOM    250  CB  ILE A  32      55.094  -2.318 -33.156  1.00 97.12           C  
ATOM    251  O   ILE A  32      52.625  -3.533 -31.281  1.00 97.12           O  
ATOM    252  CG1 ILE A  32      56.344  -1.450 -32.938  1.00 97.12           C  
ATOM    253  CG2 ILE A  32      53.844  -1.450 -33.312  1.00 97.12           C  
ATOM    254  CD1 ILE A  32      56.688  -0.575 -34.125  1.00 97.12           C  
ATOM    255  N   ILE A  33      53.344  -4.941 -32.844  1.00 97.19           N  
ATOM    256  CA  ILE A  33      52.062  -5.602 -33.000  1.00 97.19           C  
ATOM    257  C   ILE A  33      51.688  -6.289 -31.688  1.00 97.19           C  
ATOM    258  CB  ILE A  33      52.062  -6.625 -34.156  1.00 97.19           C  
ATOM    259  O   ILE A  33      50.531  -6.164 -31.219  1.00 97.19           O  
ATOM    260  CG1 ILE A  33      52.156  -5.902 -35.500  1.00 97.19           C  
ATOM    261  CG2 ILE A  33      50.812  -7.504 -34.094  1.00 97.19           C  
ATOM    262  CD1 ILE A  33      52.281  -6.840 -36.688  1.00 97.19           C  
ATOM    263  N   THR A  34      52.688  -7.043 -31.094  1.00 96.50           N  
ATOM    264  CA  THR A  34      52.438  -7.711 -29.828  1.00 96.50           C  
ATOM    265  C   THR A  34      52.094  -6.699 -28.734  1.00 96.50           C  
ATOM    266  CB  THR A  34      53.656  -8.539 -29.375  1.00 96.50           C  
ATOM    267  O   THR A  34      51.188  -6.934 -27.922  1.00 96.50           O  
ATOM    268  CG2 THR A  34      53.938  -9.688 -30.344  1.00 96.50           C  
ATOM    269  OG1 THR A  34      54.812  -7.684 -29.344  1.00 96.50           O  
ATOM    270  N   ALA A  35      52.844  -5.590 -28.688  1.00 97.50           N  
ATOM    271  CA  ALA A  35      52.562  -4.520 -27.750  1.00 97.50           C  
ATOM    272  C   ALA A  35      51.156  -3.965 -27.969  1.00 97.50           C  
ATOM    273  CB  ALA A  35      53.594  -3.404 -27.859  1.00 97.50           C  
ATOM    274  O   ALA A  35      50.406  -3.713 -27.000  1.00 97.50           O  
ATOM    275  N   SER A  36      50.688  -3.764 -29.250  1.00 96.94           N  
ATOM    276  CA  SER A  36      49.375  -3.244 -29.609  1.00 96.94           C  
ATOM    277  C   SER A  36      48.281  -4.184 -29.141  1.00 96.94           C  
ATOM    278  CB  SER A  36      49.281  -3.029 -31.109  1.00 96.94           C  
ATOM    279  O   SER A  36      47.250  -3.738 -28.594  1.00 96.94           O  
ATOM    280  OG  SER A  36      50.156  -2.012 -31.531  1.00 96.94           O  
ATOM    281  N   VAL A  37      48.438  -5.457 -29.344  1.00 97.19           N  
ATOM    282  CA  VAL A  37      47.438  -6.434 -28.938  1.00 97.19           C  
ATOM    283  C   VAL A  37      47.281  -6.441 -27.422  1.00 97.19           C  
ATOM    284  CB  VAL A  37      47.781  -7.848 -29.453  1.00 97.19           C  
ATOM    285  O   VAL A  37      46.156  -6.461 -26.906  1.00 97.19           O  
ATOM    286  CG1 VAL A  37      46.844  -8.891 -28.844  1.00 97.19           C  
ATOM    287  CG2 VAL A  37      47.719  -7.898 -30.984  1.00 97.19           C  
ATOM    288  N   LEU A  38      48.469  -6.414 -26.766  1.00 96.62           N  
ATOM    289  CA  LEU A  38      48.438  -6.367 -25.312  1.00 96.62           C  
ATOM    290  C   LEU A  38      47.719  -5.102 -24.828  1.00 96.62           C  
ATOM    291  CB  LEU A  38      49.844  -6.434 -24.734  1.00 96.62           C  
ATOM    292  O   LEU A  38      46.938  -5.148 -23.875  1.00 96.62           O  
ATOM    293  CG  LEU A  38      50.562  -7.789 -24.812  1.00 96.62           C  
ATOM    294  CD1 LEU A  38      52.000  -7.652 -24.406  1.00 96.62           C  
ATOM    295  CD2 LEU A  38      49.844  -8.812 -23.938  1.00 96.62           C  
ATOM    296  N   ALA A  39      48.000  -3.975 -25.438  1.00 97.56           N  
ATOM    297  CA  ALA A  39      47.344  -2.715 -25.078  1.00 97.56           C  
ATOM    298  C   ALA A  39      45.844  -2.793 -25.312  1.00 97.56           C  
ATOM    299  CB  ALA A  39      47.938  -1.565 -25.891  1.00 97.56           C  
ATOM    300  O   ALA A  39      45.062  -2.309 -24.484  1.00 97.56           O  
ATOM    301  N   TYR A  40      45.406  -3.342 -26.359  1.00 96.81           N  
ATOM    302  CA  TYR A  40      44.000  -3.482 -26.672  1.00 96.81           C  
ATOM    303  C   TYR A  40      43.281  -4.309 -25.609  1.00 96.81           C  
ATOM    304  CB  TYR A  40      43.812  -4.129 -28.047  1.00 96.81           C  
ATOM    305  O   TYR A  40      42.188  -3.926 -25.141  1.00 96.81           O  
ATOM    306  CG  TYR A  40      42.375  -4.352 -28.438  1.00 96.81           C  
ATOM    307  CD1 TYR A  40      41.781  -5.605 -28.297  1.00 96.81           C  
ATOM    308  CD2 TYR A  40      41.594  -3.309 -28.922  1.00 96.81           C  
ATOM    309  CE1 TYR A  40      40.438  -5.816 -28.656  1.00 96.81           C  
ATOM    310  CE2 TYR A  40      40.250  -3.508 -29.281  1.00 96.81           C  
ATOM    311  OH  TYR A  40      38.375  -4.965 -29.500  1.00 96.81           O  
ATOM    312  CZ  TYR A  40      39.688  -4.762 -29.141  1.00 96.81           C  
ATOM    313  N   VAL A  41      43.844  -5.395 -25.281  1.00 97.00           N  
ATOM    314  CA  VAL A  41      43.250  -6.270 -24.281  1.00 97.00           C  
ATOM    315  C   VAL A  41      43.156  -5.531 -22.938  1.00 97.00           C  
ATOM    316  CB  VAL A  41      44.062  -7.570 -24.109  1.00 97.00           C  
ATOM    317  O   VAL A  41      42.125  -5.586 -22.266  1.00 97.00           O  
ATOM    318  CG1 VAL A  41      43.562  -8.383 -22.922  1.00 97.00           C  
ATOM    319  CG2 VAL A  41      44.031  -8.398 -25.391  1.00 97.00           C  
ATOM    320  N   ALA A  42      44.312  -4.859 -22.609  1.00 96.81           N  
ATOM    321  CA  ALA A  42      44.312  -4.121 -21.359  1.00 96.81           C  
ATOM    322  C   ALA A  42      43.250  -3.029 -21.344  1.00 96.81           C  
ATOM    323  CB  ALA A  42      45.719  -3.512 -21.125  1.00 96.81           C  
ATOM    324  O   ALA A  42      42.562  -2.852 -20.344  1.00 96.81           O  
ATOM    325  N   ILE A  43      43.094  -2.330 -22.359  1.00 97.50           N  
ATOM    326  CA  ILE A  43      42.094  -1.261 -22.453  1.00 97.50           C  
ATOM    327  C   ILE A  43      40.688  -1.850 -22.375  1.00 97.50           C  
ATOM    328  CB  ILE A  43      42.250  -0.445 -23.750  1.00 97.50           C  
ATOM    329  O   ILE A  43      39.844  -1.338 -21.656  1.00 97.50           O  
ATOM    330  CG1 ILE A  43      43.562   0.348 -23.719  1.00 97.50           C  
ATOM    331  CG2 ILE A  43      41.062   0.487 -23.969  1.00 97.50           C  
ATOM    332  CD1 ILE A  43      43.906   1.030 -25.031  1.00 97.50           C  
ATOM    333  N   ASN A  44      40.500  -2.975 -23.156  1.00 96.00           N  
ATOM    334  CA  ASN A  44      39.188  -3.604 -23.141  1.00 96.00           C  
ATOM    335  C   ASN A  44      38.812  -4.070 -21.750  1.00 96.00           C  
ATOM    336  CB  ASN A  44      39.156  -4.777 -24.125  1.00 96.00           C  
ATOM    337  O   ASN A  44      37.688  -3.887 -21.312  1.00 96.00           O  
ATOM    338  CG  ASN A  44      38.938  -4.332 -25.562  1.00 96.00           C  
ATOM    339  ND2 ASN A  44      39.219  -5.215 -26.500  1.00 96.00           N  
ATOM    340  OD1 ASN A  44      38.500  -3.201 -25.812  1.00 96.00           O  
ATOM    341  N   MET A  45      39.719  -4.691 -21.078  1.00 95.75           N  
ATOM    342  CA  MET A  45      39.500  -5.148 -19.719  1.00 95.75           C  
ATOM    343  C   MET A  45      39.281  -3.963 -18.781  1.00 95.75           C  
ATOM    344  CB  MET A  45      40.688  -5.980 -19.219  1.00 95.75           C  
ATOM    345  O   MET A  45      38.406  -4.027 -17.891  1.00 95.75           O  
ATOM    346  CG  MET A  45      40.750  -7.363 -19.844  1.00 95.75           C  
ATOM    347  SD  MET A  45      39.281  -8.375 -19.516  1.00 95.75           S  
ATOM    348  CE  MET A  45      39.594  -9.797 -20.594  1.00 95.75           C  
ATOM    349  N   GLY A  46      40.031  -2.883 -19.078  1.00 97.25           N  
ATOM    350  CA  GLY A  46      39.844  -1.663 -18.312  1.00 97.25           C  
ATOM    351  C   GLY A  46      38.469  -1.054 -18.500  1.00 97.25           C  
ATOM    352  O   GLY A  46      37.812  -0.674 -17.531  1.00 97.25           O  
ATOM    353  N   LEU A  47      38.000  -1.034 -19.703  1.00 96.69           N  
ATOM    354  CA  LEU A  47      36.688  -0.472 -20.000  1.00 96.69           C  
ATOM    355  C   LEU A  47      35.562  -1.335 -19.406  1.00 96.69           C  
ATOM    356  CB  LEU A  47      36.469  -0.340 -21.516  1.00 96.69           C  
ATOM    357  O   LEU A  47      34.594  -0.812 -18.875  1.00 96.69           O  
ATOM    358  CG  LEU A  47      37.312   0.743 -22.219  1.00 96.69           C  
ATOM    359  CD1 LEU A  47      37.094   0.668 -23.719  1.00 96.69           C  
ATOM    360  CD2 LEU A  47      36.938   2.125 -21.688  1.00 96.69           C  
ATOM    361  N   PHE A  48      35.750  -2.668 -19.500  1.00 96.12           N  
ATOM    362  CA  PHE A  48      34.781  -3.588 -18.938  1.00 96.12           C  
ATOM    363  C   PHE A  48      34.688  -3.381 -17.422  1.00 96.12           C  
ATOM    364  CB  PHE A  48      35.188  -5.039 -19.234  1.00 96.12           C  
ATOM    365  O   PHE A  48      33.562  -3.332 -16.891  1.00 96.12           O  
ATOM    366  CG  PHE A  48      34.281  -6.055 -18.609  1.00 96.12           C  
ATOM    367  CD1 PHE A  48      34.625  -6.707 -17.422  1.00 96.12           C  
ATOM    368  CD2 PHE A  48      33.031  -6.359 -19.188  1.00 96.12           C  
ATOM    369  CE1 PHE A  48      33.781  -7.648 -16.844  1.00 96.12           C  
ATOM    370  CE2 PHE A  48      32.188  -7.301 -18.609  1.00 96.12           C  
ATOM    371  CZ  PHE A  48      32.562  -7.945 -17.438  1.00 96.12           C  
ATOM    372  N   VAL A  49      35.750  -3.277 -16.750  1.00 97.00           N  
ATOM    373  CA  VAL A  49      35.750  -3.080 -15.305  1.00 97.00           C  
ATOM    374  C   VAL A  49      35.094  -1.755 -14.953  1.00 97.00           C  
ATOM    375  CB  VAL A  49      37.188  -3.109 -14.750  1.00 97.00           C  
ATOM    376  O   VAL A  49      34.312  -1.683 -14.008  1.00 97.00           O  
ATOM    377  CG1 VAL A  49      37.219  -2.674 -13.281  1.00 97.00           C  
ATOM    378  CG2 VAL A  49      37.812  -4.504 -14.898  1.00 97.00           C  
ATOM    379  N   THR A  50      35.375  -0.724 -15.742  1.00 96.44           N  
ATOM    380  CA  THR A  50      34.750   0.583 -15.492  1.00 96.44           C  
ATOM    381  C   THR A  50      33.250   0.542 -15.719  1.00 96.44           C  
ATOM    382  CB  THR A  50      35.406   1.668 -16.391  1.00 96.44           C  
ATOM    383  O   THR A  50      32.500   1.174 -14.984  1.00 96.44           O  
ATOM    384  CG2 THR A  50      36.844   1.900 -16.016  1.00 96.44           C  
ATOM    385  OG1 THR A  50      35.312   1.257 -17.750  1.00 96.44           O  
ATOM    386  N   GLN A  51      32.781  -0.147 -16.672  1.00 96.06           N  
ATOM    387  CA  GLN A  51      31.359  -0.281 -16.922  1.00 96.06           C  
ATOM    388  C   GLN A  51      30.688  -1.065 -15.812  1.00 96.06           C  
ATOM    389  CB  GLN A  51      31.109  -0.963 -18.281  1.00 96.06           C  
ATOM    390  O   GLN A  51      29.578  -0.715 -15.383  1.00 96.06           O  
ATOM    391  CG  GLN A  51      31.453  -0.089 -19.469  1.00 96.06           C  
ATOM    392  CD  GLN A  51      31.297  -0.822 -20.797  1.00 96.06           C  
ATOM    393  NE2 GLN A  51      31.156  -0.068 -21.875  1.00 96.06           N  
ATOM    394  OE1 GLN A  51      31.297  -2.057 -20.844  1.00 96.06           O  
ATOM    395  N   LYS A  52      31.375  -2.148 -15.445  1.00 95.88           N  
ATOM    396  CA  LYS A  52      30.828  -2.924 -14.336  1.00 95.88           C  
ATOM    397  C   LYS A  52      30.797  -2.094 -13.055  1.00 95.88           C  
ATOM    398  CB  LYS A  52      31.656  -4.195 -14.117  1.00 95.88           C  
ATOM    399  O   LYS A  52      29.828  -2.146 -12.297  1.00 95.88           O  
ATOM    400  CG  LYS A  52      31.125  -5.094 -13.016  1.00 95.88           C  
ATOM    401  CD  LYS A  52      29.781  -5.723 -13.398  1.00 95.88           C  
ATOM    402  CE  LYS A  52      29.250  -6.621 -12.289  1.00 95.88           C  
ATOM    403  NZ  LYS A  52      27.953  -7.266 -12.680  1.00 95.88           N  
ATOM    404  N   ALA A  53      31.859  -1.373 -12.781  1.00 95.50           N  
ATOM    405  CA  ALA A  53      31.906  -0.482 -11.625  1.00 95.50           C  
ATOM    406  C   ALA A  53      30.781   0.555 -11.688  1.00 95.50           C  
ATOM    407  CB  ALA A  53      33.250   0.210 -11.539  1.00 95.50           C  
ATOM    408  O   ALA A  53      30.125   0.827 -10.680  1.00 95.50           O  
ATOM    409  N   LYS A  54      30.625   1.144 -12.812  1.00 94.25           N  
ATOM    410  CA  LYS A  54      29.547   2.109 -13.000  1.00 94.25           C  
ATOM    411  C   LYS A  54      28.188   1.480 -12.703  1.00 94.25           C  
ATOM    412  CB  LYS A  54      29.578   2.672 -14.422  1.00 94.25           C  
ATOM    413  O   LYS A  54      27.344   2.090 -12.039  1.00 94.25           O  
ATOM    414  CG  LYS A  54      28.484   3.691 -14.703  1.00 94.25           C  
ATOM    415  CD  LYS A  54      28.578   4.254 -16.109  1.00 94.25           C  
ATOM    416  CE  LYS A  54      27.469   5.254 -16.406  1.00 94.25           C  
ATOM    417  NZ  LYS A  54      27.594   5.836 -17.766  1.00 94.25           N  
ATOM    418  N   SER A  55      27.953   0.272 -13.266  1.00 92.81           N  
ATOM    419  CA  SER A  55      26.703  -0.429 -13.031  1.00 92.81           C  
ATOM    420  C   SER A  55      26.484  -0.709 -11.547  1.00 92.81           C  
ATOM    421  CB  SER A  55      26.672  -1.741 -13.812  1.00 92.81           C  
ATOM    422  O   SER A  55      25.391  -0.532 -11.031  1.00 92.81           O  
ATOM    423  OG  SER A  55      25.484  -2.477 -13.516  1.00 92.81           O  
ATOM    424  N   THR A  56      27.484  -1.139 -10.812  1.00 92.25           N  
ATOM    425  CA  THR A  56      27.391  -1.433  -9.383  1.00 92.25           C  
ATOM    426  C   THR A  56      27.125  -0.161  -8.586  1.00 92.25           C  
ATOM    427  CB  THR A  56      28.688  -2.096  -8.867  1.00 92.25           C  
ATOM    428  O   THR A  56      26.312  -0.170  -7.656  1.00 92.25           O  
ATOM    429  CG2 THR A  56      28.594  -2.383  -7.367  1.00 92.25           C  
ATOM    430  OG1 THR A  56      28.891  -3.328  -9.562  1.00 92.25           O  
ATOM    431  N   ILE A  57      27.781   0.909  -8.938  1.00 90.00           N  
ATOM    432  CA  ILE A  57      27.578   2.193  -8.281  1.00 90.00           C  
ATOM    433  C   ILE A  57      26.125   2.650  -8.492  1.00 90.00           C  
ATOM    434  CB  ILE A  57      28.562   3.264  -8.797  1.00 90.00           C  
ATOM    435  O   ILE A  57      25.453   3.076  -7.551  1.00 90.00           O  
ATOM    436  CG1 ILE A  57      29.984   2.967  -8.297  1.00 90.00           C  
ATOM    437  CG2 ILE A  57      28.109   4.664  -8.367  1.00 90.00           C  
ATOM    438  CD1 ILE A  57      31.047   3.844  -8.930  1.00 90.00           C  
ATOM    439  N   ASN A  58      25.609   2.527  -9.688  1.00 86.00           N  
ATOM    440  CA  ASN A  58      24.234   2.920  -9.977  1.00 86.00           C  
ATOM    441  C   ASN A  58      23.234   2.074  -9.203  1.00 86.00           C  
ATOM    442  CB  ASN A  58      23.953   2.828 -11.484  1.00 86.00           C  
ATOM    443  O   ASN A  58      22.266   2.600  -8.656  1.00 86.00           O  
ATOM    444  CG  ASN A  58      24.641   3.928 -12.273  1.00 86.00           C  
ATOM    445  ND2 ASN A  58      24.734   3.744 -13.586  1.00 86.00           N  
ATOM    446  OD1 ASN A  58      25.078   4.934 -11.703  1.00 86.00           O  
ATOM    447  N   LYS A  59      23.531   0.750  -9.141  1.00 83.19           N  
ATOM    448  CA  LYS A  59      22.656  -0.126  -8.375  1.00 83.19           C  
ATOM    449  C   LYS A  59      22.750   0.168  -6.879  1.00 83.19           C  
ATOM    450  CB  LYS A  59      22.984  -1.594  -8.641  1.00 83.19           C  
ATOM    451  O   LYS A  59      21.750   0.090  -6.160  1.00 83.19           O  
ATOM    452  CG  LYS A  59      22.516  -2.102  -9.992  1.00 83.19           C  
ATOM    453  CD  LYS A  59      22.781  -3.594 -10.156  1.00 83.19           C  
ATOM    454  CE  LYS A  59      22.375  -4.086 -11.539  1.00 83.19           C  
ATOM    455  NZ  LYS A  59      22.750  -5.520 -11.742  1.00 83.19           N  
ATOM    456  N   GLY A  60      24.000   0.479  -6.500  1.00 86.31           N  
ATOM    457  CA  GLY A  60      24.172   0.875  -5.109  1.00 86.31           C  
ATOM    458  C   GLY A  60      23.406   2.127  -4.742  1.00 86.31           C  
ATOM    459  O   GLY A  60      22.797   2.199  -3.668  1.00 86.31           O  
ATOM    460  N   GLU A  61      23.422   3.086  -5.578  1.00 83.62           N  
ATOM    461  CA  GLU A  61      22.672   4.320  -5.355  1.00 83.62           C  
ATOM    462  C   GLU A  61      21.172   4.055  -5.320  1.00 83.62           C  
ATOM    463  CB  GLU A  61      23.000   5.352  -6.434  1.00 83.62           C  
ATOM    464  O   GLU A  61      20.453   4.633  -4.504  1.00 83.62           O  
ATOM    465  CG  GLU A  61      24.344   6.043  -6.234  1.00 83.62           C  
ATOM    466  CD  GLU A  61      24.562   7.203  -7.195  1.00 83.62           C  
ATOM    467  OE1 GLU A  61      25.375   8.109  -6.871  1.00 83.62           O  
ATOM    468  OE2 GLU A  61      23.938   7.207  -8.273  1.00 83.62           O  
ATOM    469  N   GLU A  62      20.766   3.227  -6.230  1.00 78.44           N  
ATOM    470  CA  GLU A  62      19.344   2.867  -6.305  1.00 78.44           C  
ATOM    471  C   GLU A  62      18.891   2.182  -5.023  1.00 78.44           C  
ATOM    472  CB  GLU A  62      19.094   1.961  -7.512  1.00 78.44           C  
ATOM    473  O   GLU A  62      17.797   2.467  -4.516  1.00 78.44           O  
ATOM    474  CG  GLU A  62      17.609   1.695  -7.770  1.00 78.44           C  
ATOM    475  CD  GLU A  62      17.359   0.820  -8.992  1.00 78.44           C  
ATOM    476  OE1 GLU A  62      16.188   0.480  -9.266  1.00 78.44           O  
ATOM    477  OE2 GLU A  62      18.359   0.472  -9.672  1.00 78.44           O  
ATOM    478  N   THR A  63      19.719   1.296  -4.438  1.00 79.56           N  
ATOM    479  CA  THR A  63      19.328   0.551  -3.242  1.00 79.56           C  
ATOM    480  C   THR A  63      19.469   1.425  -1.998  1.00 79.56           C  
ATOM    481  CB  THR A  63      20.203  -0.715  -3.078  1.00 79.56           C  
ATOM    482  O   THR A  63      18.828   1.163  -0.979  1.00 79.56           O  
ATOM    483  CG2 THR A  63      19.922  -1.713  -4.199  1.00 79.56           C  
ATOM    484  OG1 THR A  63      21.578  -0.349  -3.104  1.00 79.56           O  
ATOM    485  N   ALA A  64      20.344   2.455  -2.090  1.00 84.00           N  
ATOM    486  CA  ALA A  64      20.516   3.348  -0.947  1.00 84.00           C  
ATOM    487  C   ALA A  64      19.406   4.395  -0.892  1.00 84.00           C  
ATOM    488  CB  ALA A  64      21.891   4.027  -1.009  1.00 84.00           C  
ATOM    489  O   ALA A  64      19.047   4.871   0.188  1.00 84.00           O  
ATOM    490  N   SER A  65      18.859   4.621  -2.062  1.00 86.50           N  
ATOM    491  CA  SER A  65      17.812   5.641  -2.141  1.00 86.50           C  
ATOM    492  C   SER A  65      16.438   5.039  -1.902  1.00 86.50           C  
ATOM    493  CB  SER A  65      17.844   6.340  -3.500  1.00 86.50           C  
ATOM    494  O   SER A  65      16.266   3.820  -1.988  1.00 86.50           O  
ATOM    495  OG  SER A  65      16.953   7.441  -3.520  1.00 86.50           O  
ATOM    496  N   THR A  66      15.453   5.848  -1.415  1.00 87.56           N  
ATOM    497  CA  THR A  66      14.102   5.367  -1.175  1.00 87.56           C  
ATOM    498  C   THR A  66      13.406   5.031  -2.490  1.00 87.56           C  
ATOM    499  CB  THR A  66      13.266   6.406  -0.404  1.00 87.56           C  
ATOM    500  O   THR A  66      13.461   5.809  -3.445  1.00 87.56           O  
ATOM    501  CG2 THR A  66      13.875   6.695   0.964  1.00 87.56           C  
ATOM    502  OG1 THR A  66      13.211   7.625  -1.158  1.00 87.56           O  
ATOM    503  N   ALA A  67      12.852   3.828  -2.547  1.00 90.38           N  
ATOM    504  CA  ALA A  67      12.188   3.352  -3.760  1.00 90.38           C  
ATOM    505  C   ALA A  67      10.852   4.051  -3.965  1.00 90.38           C  
ATOM    506  CB  ALA A  67      11.992   1.839  -3.699  1.00 90.38           C  
ATOM    507  O   ALA A  67      10.383   4.195  -5.098  1.00 90.38           O  
ATOM    508  N   LEU A  68      10.305   4.496  -2.896  1.00 94.31           N  
ATOM    509  CA  LEU A  68       8.992   5.129  -2.945  1.00 94.31           C  
ATOM    510  C   LEU A  68       9.016   6.488  -2.256  1.00 94.31           C  
ATOM    511  CB  LEU A  68       7.938   4.230  -2.291  1.00 94.31           C  
ATOM    512  O   LEU A  68       9.797   6.703  -1.323  1.00 94.31           O  
ATOM    513  CG  LEU A  68       7.633   2.914  -3.006  1.00 94.31           C  
ATOM    514  CD1 LEU A  68       6.852   1.981  -2.086  1.00 94.31           C  
ATOM    515  CD2 LEU A  68       6.855   3.174  -4.293  1.00 94.31           C  
ATOM    516  N   THR A  69       8.227   7.359  -2.742  1.00 94.12           N  
ATOM    517  CA  THR A  69       8.047   8.656  -2.102  1.00 94.12           C  
ATOM    518  C   THR A  69       6.574   8.922  -1.816  1.00 94.12           C  
ATOM    519  CB  THR A  69       8.617   9.789  -2.973  1.00 94.12           C  
ATOM    520  O   THR A  69       5.699   8.461  -2.555  1.00 94.12           O  
ATOM    521  CG2 THR A  69       7.793   9.977  -4.246  1.00 94.12           C  
ATOM    522  OG1 THR A  69       8.602  11.016  -2.227  1.00 94.12           O  
ATOM    523  N   LEU A  70       6.258   9.625  -0.715  1.00 94.69           N  
ATOM    524  CA  LEU A  70       4.898  10.031  -0.372  1.00 94.69           C  
ATOM    525  C   LEU A  70       4.383  11.078  -1.352  1.00 94.69           C  
ATOM    526  CB  LEU A  70       4.852  10.578   1.056  1.00 94.69           C  
ATOM    527  O   LEU A  70       5.039  12.094  -1.588  1.00 94.69           O  
ATOM    528  CG  LEU A  70       3.479  11.023   1.565  1.00 94.69           C  
ATOM    529  CD1 LEU A  70       2.559   9.820   1.726  1.00 94.69           C  
ATOM    530  CD2 LEU A  70       3.613  11.781   2.883  1.00 94.69           C  
ATOM    531  N   SER A  71       3.297  10.648  -2.041  1.00 91.12           N  
ATOM    532  CA  SER A  71       2.654  11.523  -3.014  1.00 91.12           C  
ATOM    533  C   SER A  71       1.290  11.992  -2.520  1.00 91.12           C  
ATOM    534  CB  SER A  71       2.500  10.805  -4.359  1.00 91.12           C  
ATOM    535  O   SER A  71       0.347  11.203  -2.439  1.00 91.12           O  
ATOM    536  OG  SER A  71       1.976  11.688  -5.336  1.00 91.12           O  
ATOM    537  N   GLY A  72       1.192  13.070  -1.796  1.00 86.25           N  
ATOM    538  CA  GLY A  72      -0.053  13.594  -1.260  1.00 86.25           C  
ATOM    539  C   GLY A  72      -0.075  13.648   0.256  1.00 86.25           C  
ATOM    540  O   GLY A  72       0.976  13.594   0.899  1.00 86.25           O  
ATOM    541  N   SER A  73      -1.271  13.758   0.755  1.00 88.69           N  
ATOM    542  CA  SER A  73      -1.451  13.875   2.197  1.00 88.69           C  
ATOM    543  C   SER A  73      -1.842  12.539   2.818  1.00 88.69           C  
ATOM    544  CB  SER A  73      -2.514  14.922   2.521  1.00 88.69           C  
ATOM    545  O   SER A  73      -2.367  11.656   2.133  1.00 88.69           O  
ATOM    546  OG  SER A  73      -2.146  16.188   1.997  1.00 88.69           O  
ATOM    547  N   VAL A  74      -1.513  12.430   4.043  1.00 90.19           N  
ATOM    548  CA  VAL A  74      -1.942  11.281   4.832  1.00 90.19           C  
ATOM    549  C   VAL A  74      -3.256  11.602   5.539  1.00 90.19           C  
ATOM    550  CB  VAL A  74      -0.869  10.867   5.859  1.00 90.19           C  
ATOM    551  O   VAL A  74      -3.350  12.594   6.270  1.00 90.19           O  
ATOM    552  CG1 VAL A  74      -1.320   9.633   6.645  1.00 90.19           C  
ATOM    553  CG2 VAL A  74       0.464  10.602   5.164  1.00 90.19           C  
ATOM    554  N   LEU A  75      -4.207  10.750   5.227  1.00 89.94           N  
ATOM    555  CA  LEU A  75      -5.516  10.969   5.832  1.00 89.94           C  
ATOM    556  C   LEU A  75      -5.805   9.914   6.895  1.00 89.94           C  
ATOM    557  CB  LEU A  75      -6.609  10.945   4.762  1.00 89.94           C  
ATOM    558  O   LEU A  75      -5.488   8.734   6.707  1.00 89.94           O  
ATOM    559  CG  LEU A  75      -6.441  11.922   3.598  1.00 89.94           C  
ATOM    560  CD1 LEU A  75      -7.645  11.852   2.662  1.00 89.94           C  
ATOM    561  CD2 LEU A  75      -6.250  13.344   4.117  1.00 89.94           C  
ATOM    562  N   TYR A  76      -6.406  10.375   7.973  1.00 89.25           N  
ATOM    563  CA  TYR A  76      -6.742   9.516   9.102  1.00 89.25           C  
ATOM    564  C   TYR A  76      -8.195   9.703   9.516  1.00 89.25           C  
ATOM    565  CB  TYR A  76      -5.824   9.812  10.297  1.00 89.25           C  
ATOM    566  O   TYR A  76      -8.664  10.828   9.672  1.00 89.25           O  
ATOM    567  CG  TYR A  76      -6.148   9.008  11.531  1.00 89.25           C  
ATOM    568  CD1 TYR A  76      -6.691   9.617  12.656  1.00 89.25           C  
ATOM    569  CD2 TYR A  76      -5.918   7.637  11.562  1.00 89.25           C  
ATOM    570  CE1 TYR A  76      -6.988   8.883  13.797  1.00 89.25           C  
ATOM    571  CE2 TYR A  76      -6.215   6.891  12.703  1.00 89.25           C  
ATOM    572  OH  TYR A  76      -7.043   6.781  14.938  1.00 89.25           O  
ATOM    573  CZ  TYR A  76      -6.750   7.520  13.812  1.00 89.25           C  
ATOM    574  N   ALA A  77      -8.852   8.531   9.648  1.00 88.44           N  
ATOM    575  CA  ALA A  77     -10.273   8.625   9.977  1.00 88.44           C  
ATOM    576  C   ALA A  77     -10.578   7.949  11.305  1.00 88.44           C  
ATOM    577  CB  ALA A  77     -11.117   8.008   8.859  1.00 88.44           C  
ATOM    578  O   ALA A  77     -10.102   6.844  11.570  1.00 88.44           O  
ATOM    579  N   VAL A  78     -11.469   8.664  12.117  1.00 87.94           N  
ATOM    580  CA  VAL A  78     -11.945   8.133  13.383  1.00 87.94           C  
ATOM    581  C   VAL A  78     -13.461   8.312  13.484  1.00 87.94           C  
ATOM    582  CB  VAL A  78     -11.250   8.812  14.586  1.00 87.94           C  
ATOM    583  O   VAL A  78     -14.070   8.969  12.641  1.00 87.94           O  
ATOM    584  CG1 VAL A  78      -9.750   8.531  14.562  1.00 87.94           C  
ATOM    585  CG2 VAL A  78     -11.516  10.320  14.570  1.00 87.94           C  
ATOM    586  N   ASN A  79     -13.977   7.703  14.500  1.00 87.06           N  
ATOM    587  CA  ASN A  79     -15.398   7.910  14.758  1.00 87.06           C  
ATOM    588  C   ASN A  79     -15.656   9.258  15.414  1.00 87.06           C  
ATOM    589  CB  ASN A  79     -15.961   6.781  15.617  1.00 87.06           C  
ATOM    590  O   ASN A  79     -15.359   9.445  16.594  1.00 87.06           O  
ATOM    591  CG  ASN A  79     -15.438   6.816  17.047  1.00 87.06           C  
ATOM    592  ND2 ASN A  79     -16.312   6.520  18.000  1.00 87.06           N  
ATOM    593  OD1 ASN A  79     -14.266   7.109  17.281  1.00 87.06           O  
ATOM    594  N   TYR A  80     -15.945  10.195  14.609  1.00 80.69           N  
ATOM    595  CA  TYR A  80     -16.344  11.531  15.047  1.00 80.69           C  
ATOM    596  C   TYR A  80     -17.859  11.633  15.164  1.00 80.69           C  
ATOM    597  CB  TYR A  80     -15.812  12.586  14.070  1.00 80.69           C  
ATOM    598  O   TYR A  80     -18.594  11.109  14.320  1.00 80.69           O  
ATOM    599  CG  TYR A  80     -16.172  14.000  14.469  1.00 80.69           C  
ATOM    600  CD1 TYR A  80     -17.312  14.617  13.977  1.00 80.69           C  
ATOM    601  CD2 TYR A  80     -15.352  14.727  15.328  1.00 80.69           C  
ATOM    602  CE1 TYR A  80     -17.641  15.922  14.336  1.00 80.69           C  
ATOM    603  CE2 TYR A  80     -15.664  16.031  15.695  1.00 80.69           C  
ATOM    604  OH  TYR A  80     -17.141  17.906  15.555  1.00 80.69           O  
ATOM    605  CZ  TYR A  80     -16.812  16.609  15.195  1.00 80.69           C  
ATOM    606  N   PRO A  81     -18.219  12.352  16.328  1.00 79.88           N  
ATOM    607  CA  PRO A  81     -17.453  13.180  17.266  1.00 79.88           C  
ATOM    608  C   PRO A  81     -17.016  12.406  18.500  1.00 79.88           C  
ATOM    609  CB  PRO A  81     -18.422  14.297  17.641  1.00 79.88           C  
ATOM    610  O   PRO A  81     -16.297  12.945  19.359  1.00 79.88           O  
ATOM    611  CG  PRO A  81     -19.781  13.680  17.516  1.00 79.88           C  
ATOM    612  CD  PRO A  81     -19.734  12.641  16.422  1.00 79.88           C  
ATOM    613  N   SER A  82     -17.406  11.102  18.625  1.00 84.25           N  
ATOM    614  CA  SER A  82     -17.125  10.398  19.859  1.00 84.25           C  
ATOM    615  C   SER A  82     -15.641  10.078  19.984  1.00 84.25           C  
ATOM    616  CB  SER A  82     -17.938   9.102  19.938  1.00 84.25           C  
ATOM    617  O   SER A  82     -15.125   9.938  21.094  1.00 84.25           O  
ATOM    618  OG  SER A  82     -17.625   8.242  18.859  1.00 84.25           O  
ATOM    619  N   ASN A  83     -14.852   9.984  18.891  1.00 83.94           N  
ATOM    620  CA  ASN A  83     -13.422   9.703  18.844  1.00 83.94           C  
ATOM    621  C   ASN A  83     -13.055   8.508  19.719  1.00 83.94           C  
ATOM    622  CB  ASN A  83     -12.609  10.930  19.250  1.00 83.94           C  
ATOM    623  O   ASN A  83     -12.102   8.570  20.500  1.00 83.94           O  
ATOM    624  CG  ASN A  83     -12.711  12.062  18.250  1.00 83.94           C  
ATOM    625  ND2 ASN A  83     -12.602  13.297  18.734  1.00 83.94           N  
ATOM    626  OD1 ASN A  83     -12.891  11.828  17.047  1.00 83.94           O  
ATOM    627  N   THR A  84     -13.711   7.457  19.578  1.00 87.31           N  
ATOM    628  CA  THR A  84     -13.477   6.281  20.406  1.00 87.31           C  
ATOM    629  C   THR A  84     -12.883   5.145  19.578  1.00 87.31           C  
ATOM    630  CB  THR A  84     -14.781   5.801  21.078  1.00 87.31           C  
ATOM    631  O   THR A  84     -12.297   4.211  20.141  1.00 87.31           O  
ATOM    632  CG2 THR A  84     -15.312   6.836  22.062  1.00 87.31           C  
ATOM    633  OG1 THR A  84     -15.773   5.570  20.062  1.00 87.31           O  
ATOM    634  N   ARG A  85     -12.961   5.371  18.266  1.00 89.50           N  
ATOM    635  CA  ARG A  85     -12.492   4.312  17.359  1.00 89.50           C  
ATOM    636  C   ARG A  85     -11.797   4.898  16.141  1.00 89.50           C  
ATOM    637  CB  ARG A  85     -13.656   3.422  16.922  1.00 89.50           C  
ATOM    638  O   ARG A  85     -12.180   5.961  15.648  1.00 89.50           O  
ATOM    639  CG  ARG A  85     -14.211   2.537  18.031  1.00 89.50           C  
ATOM    640  CD  ARG A  85     -15.289   1.599  17.516  1.00 89.50           C  
ATOM    641  NE  ARG A  85     -16.547   2.305  17.297  1.00 89.50           N  
ATOM    642  NH1 ARG A  85     -17.703   0.432  16.594  1.00 89.50           N  
ATOM    643  NH2 ARG A  85     -18.750   2.469  16.688  1.00 89.50           N  
ATOM    644  CZ  ARG A  85     -17.672   1.733  16.859  1.00 89.50           C  
ATOM    645  N   SER A  86     -10.773   4.145  15.695  1.00 91.69           N  
ATOM    646  CA  SER A  86     -10.094   4.504  14.453  1.00 91.69           C  
ATOM    647  C   SER A  86     -10.516   3.582  13.305  1.00 91.69           C  
ATOM    648  CB  SER A  86      -8.578   4.449  14.633  1.00 91.69           C  
ATOM    649  O   SER A  86     -10.633   2.369  13.492  1.00 91.69           O  
ATOM    650  OG  SER A  86      -8.156   5.375  15.617  1.00 91.69           O  
ATOM    651  N   TYR A  87     -10.727   4.219  12.133  1.00 92.75           N  
ATOM    652  CA  TYR A  87     -11.266   3.441  11.031  1.00 92.75           C  
ATOM    653  C   TYR A  87     -10.180   3.107  10.016  1.00 92.75           C  
ATOM    654  CB  TYR A  87     -12.406   4.203  10.344  1.00 92.75           C  
ATOM    655  O   TYR A  87      -9.922   1.934   9.742  1.00 92.75           O  
ATOM    656  CG  TYR A  87     -13.586   4.477  11.250  1.00 92.75           C  
ATOM    657  CD1 TYR A  87     -13.992   3.537  12.195  1.00 92.75           C  
ATOM    658  CD2 TYR A  87     -14.289   5.676  11.164  1.00 92.75           C  
ATOM    659  CE1 TYR A  87     -15.078   3.783  13.023  1.00 92.75           C  
ATOM    660  CE2 TYR A  87     -15.375   5.930  11.992  1.00 92.75           C  
ATOM    661  OH  TYR A  87     -16.844   5.230  13.742  1.00 92.75           O  
ATOM    662  CZ  TYR A  87     -15.766   4.980  12.922  1.00 92.75           C  
ATOM    663  N   TRP A  88      -9.508   4.043   9.461  1.00 94.19           N  
ATOM    664  CA  TRP A  88      -8.555   3.783   8.391  1.00 94.19           C  
ATOM    665  C   TRP A  88      -7.578   4.945   8.234  1.00 94.19           C  
ATOM    666  CB  TRP A  88      -9.281   3.531   7.066  1.00 94.19           C  
ATOM    667  O   TRP A  88      -7.828   6.043   8.734  1.00 94.19           O  
ATOM    668  CG  TRP A  88     -10.344   4.539   6.754  1.00 94.19           C  
ATOM    669  CD1 TRP A  88     -11.695   4.398   6.938  1.00 94.19           C  
ATOM    670  CD2 TRP A  88     -10.148   5.844   6.199  1.00 94.19           C  
ATOM    671  CE2 TRP A  88     -11.430   6.441   6.074  1.00 94.19           C  
ATOM    672  CE3 TRP A  88      -9.023   6.570   5.801  1.00 94.19           C  
ATOM    673  NE1 TRP A  88     -12.352   5.539   6.531  1.00 94.19           N  
ATOM    674  CH2 TRP A  88     -10.477   8.414   5.180  1.00 94.19           C  
ATOM    675  CZ2 TRP A  88     -11.602   7.727   5.562  1.00 94.19           C  
ATOM    676  CZ3 TRP A  88      -9.195   7.852   5.293  1.00 94.19           C  
ATOM    677  N   ILE A  89      -6.465   4.695   7.637  1.00 93.94           N  
ATOM    678  CA  ILE A  89      -5.480   5.652   7.145  1.00 93.94           C  
ATOM    679  C   ILE A  89      -5.316   5.492   5.633  1.00 93.94           C  
ATOM    680  CB  ILE A  89      -4.117   5.477   7.852  1.00 93.94           C  
ATOM    681  O   ILE A  89      -5.270   4.371   5.121  1.00 93.94           O  
ATOM    682  CG1 ILE A  89      -4.254   5.766   9.352  1.00 93.94           C  
ATOM    683  CG2 ILE A  89      -3.057   6.379   7.211  1.00 93.94           C  
ATOM    684  CD1 ILE A  89      -2.992   5.473  10.156  1.00 93.94           C  
ATOM    685  N   TYR A  90      -5.250   6.645   5.023  1.00 93.56           N  
ATOM    686  CA  TYR A  90      -5.105   6.629   3.570  1.00 93.56           C  
ATOM    687  C   TYR A  90      -4.016   7.598   3.119  1.00 93.56           C  
ATOM    688  CB  TYR A  90      -6.430   6.984   2.893  1.00 93.56           C  
ATOM    689  O   TYR A  90      -3.936   8.727   3.615  1.00 93.56           O  
ATOM    690  CG  TYR A  90      -6.277   7.445   1.464  1.00 93.56           C  
ATOM    691  CD1 TYR A  90      -6.324   8.797   1.140  1.00 93.56           C  
ATOM    692  CD2 TYR A  90      -6.094   6.527   0.435  1.00 93.56           C  
ATOM    693  CE1 TYR A  90      -6.184   9.227  -0.177  1.00 93.56           C  
ATOM    694  CE2 TYR A  90      -5.953   6.945  -0.885  1.00 93.56           C  
ATOM    695  OH  TYR A  90      -5.863   8.711  -2.484  1.00 93.56           O  
ATOM    696  CZ  TYR A  90      -6.000   8.297  -1.180  1.00 93.56           C  
ATOM    697  N   PHE A  91      -3.217   7.172   2.172  1.00 94.75           N  
ATOM    698  CA  PHE A  91      -2.225   8.039   1.548  1.00 94.75           C  
ATOM    699  C   PHE A  91      -1.775   7.473   0.207  1.00 94.75           C  
ATOM    700  CB  PHE A  91      -1.017   8.227   2.471  1.00 94.75           C  
ATOM    701  O   PHE A  91      -2.076   6.324  -0.118  1.00 94.75           O  
ATOM    702  CG  PHE A  91      -0.330   6.938   2.840  1.00 94.75           C  
ATOM    703  CD1 PHE A  91      -0.779   6.180   3.912  1.00 94.75           C  
ATOM    704  CD2 PHE A  91       0.764   6.488   2.113  1.00 94.75           C  
ATOM    705  CE1 PHE A  91      -0.146   4.984   4.258  1.00 94.75           C  
ATOM    706  CE2 PHE A  91       1.402   5.297   2.449  1.00 94.75           C  
ATOM    707  CZ  PHE A  91       0.946   4.551   3.521  1.00 94.75           C  
ATOM    708  N   THR A  92      -1.112   8.297  -0.542  1.00 95.00           N  
ATOM    709  CA  THR A  92      -0.656   7.863  -1.858  1.00 95.00           C  
ATOM    710  C   THR A  92       0.867   7.902  -1.943  1.00 95.00           C  
ATOM    711  CB  THR A  92      -1.259   8.734  -2.975  1.00 95.00           C  
ATOM    712  O   THR A  92       1.504   8.773  -1.347  1.00 95.00           O  
ATOM    713  CG2 THR A  92      -2.781   8.641  -2.986  1.00 95.00           C  
ATOM    714  OG1 THR A  92      -0.877  10.102  -2.762  1.00 95.00           O  
ATOM    715  N   VAL A  93       1.420   6.930  -2.686  1.00 95.19           N  
ATOM    716  CA  VAL A  93       2.863   6.863  -2.885  1.00 95.19           C  
ATOM    717  C   VAL A  93       3.176   6.742  -4.375  1.00 95.19           C  
ATOM    718  CB  VAL A  93       3.488   5.680  -2.111  1.00 95.19           C  
ATOM    719  O   VAL A  93       2.336   6.285  -5.156  1.00 95.19           O  
ATOM    720  CG1 VAL A  93       3.326   5.875  -0.604  1.00 95.19           C  
ATOM    721  CG2 VAL A  93       2.857   4.363  -2.553  1.00 95.19           C  
ATOM    722  N   SER A  94       4.391   7.199  -4.660  1.00 94.06           N  
ATOM    723  CA  SER A  94       4.895   7.078  -6.023  1.00 94.06           C  
ATOM    724  C   SER A  94       6.340   6.594  -6.039  1.00 94.06           C  
ATOM    725  CB  SER A  94       4.785   8.414  -6.754  1.00 94.06           C  
ATOM    726  O   SER A  94       7.098   6.859  -5.102  1.00 94.06           O  
ATOM    727  OG  SER A  94       3.436   8.836  -6.836  1.00 94.06           O  
ATOM    728  N   PRO A  95       6.672   5.801  -7.145  1.00 92.75           N  
ATOM    729  CA  PRO A  95       8.102   5.508  -7.262  1.00 92.75           C  
ATOM    730  C   PRO A  95       8.961   6.770  -7.246  1.00 92.75           C  
ATOM    731  CB  PRO A  95       8.203   4.797  -8.617  1.00 92.75           C  
ATOM    732  O   PRO A  95       8.609   7.770  -7.875  1.00 92.75           O  
ATOM    733  CG  PRO A  95       6.867   4.156  -8.812  1.00 92.75           C  
ATOM    734  CD  PRO A  95       5.812   5.070  -8.258  1.00 92.75           C  
ATOM    735  N   SER A  96       9.984   6.762  -6.465  1.00 92.38           N  
ATOM    736  CA  SER A  96      10.859   7.922  -6.344  1.00 92.38           C  
ATOM    737  C   SER A  96      11.492   8.281  -7.688  1.00 92.38           C  
ATOM    738  CB  SER A  96      11.961   7.656  -5.312  1.00 92.38           C  
ATOM    739  O   SER A  96      11.531   7.449  -8.602  1.00 92.38           O  
ATOM    740  OG  SER A  96      11.406   7.500  -4.016  1.00 92.38           O  
ATOM    741  N   SER A  97      12.023   9.516  -7.781  1.00 86.50           N  
ATOM    742  CA  SER A  97      12.711   9.945  -8.992  1.00 86.50           C  
ATOM    743  C   SER A  97      13.922   9.062  -9.281  1.00 86.50           C  
ATOM    744  CB  SER A  97      13.148  11.398  -8.867  1.00 86.50           C  
ATOM    745  O   SER A  97      14.711   8.766  -8.383  1.00 86.50           O  
ATOM    746  OG  SER A  97      12.047  12.234  -8.570  1.00 86.50           O  
ATOM    747  N   GLY A  98      14.055   8.609 -10.508  1.00 84.56           N  
ATOM    748  CA  GLY A  98      15.180   7.773 -10.914  1.00 84.56           C  
ATOM    749  C   GLY A  98      14.867   6.289 -10.844  1.00 84.56           C  
ATOM    750  O   GLY A  98      15.656   5.465 -11.320  1.00 84.56           O  
ATOM    751  N   VAL A  99      13.742   5.961 -10.227  1.00 87.06           N  
ATOM    752  CA  VAL A  99      13.312   4.570 -10.133  1.00 87.06           C  
ATOM    753  C   VAL A  99      12.312   4.266 -11.250  1.00 87.06           C  
ATOM    754  CB  VAL A  99      12.680   4.266  -8.758  1.00 87.06           C  
ATOM    755  O   VAL A  99      11.289   4.941 -11.383  1.00 87.06           O  
ATOM    756  CG1 VAL A  99      12.180   2.824  -8.703  1.00 87.06           C  
ATOM    757  CG2 VAL A  99      13.688   4.527  -7.641  1.00 87.06           C  
ATOM    758  N   SER A 100      12.711   3.275 -12.094  1.00 88.69           N  
ATOM    759  CA  SER A 100      11.883   3.004 -13.266  1.00 88.69           C  
ATOM    760  C   SER A 100      10.578   2.316 -12.875  1.00 88.69           C  
ATOM    761  CB  SER A 100      12.641   2.139 -14.266  1.00 88.69           C  
ATOM    762  O   SER A 100       9.523   2.596 -13.453  1.00 88.69           O  
ATOM    763  OG  SER A 100      13.078   0.932 -13.664  1.00 88.69           O  
ATOM    764  N   SER A 101      10.664   1.400 -11.852  1.00 89.31           N  
ATOM    765  CA  SER A 101       9.484   0.677 -11.406  1.00 89.31           C  
ATOM    766  C   SER A 101       9.703   0.047 -10.031  1.00 89.31           C  
ATOM    767  CB  SER A 101       9.102  -0.404 -12.414  1.00 89.31           C  
ATOM    768  O   SER A 101      10.844  -0.189  -9.633  1.00 89.31           O  
ATOM    769  OG  SER A 101      10.102  -1.402 -12.484  1.00 89.31           O  
ATOM    770  N   VAL A 102       8.516  -0.148  -9.320  1.00 91.50           N  
ATOM    771  CA  VAL A 102       8.570  -0.777  -8.008  1.00 91.50           C  
ATOM    772  C   VAL A 102       7.539  -1.898  -7.930  1.00 91.50           C  
ATOM    773  CB  VAL A 102       8.336   0.249  -6.879  1.00 91.50           C  
ATOM    774  O   VAL A 102       6.379  -1.710  -8.305  1.00 91.50           O  
ATOM    775  CG1 VAL A 102       8.352  -0.436  -5.512  1.00 91.50           C  
ATOM    776  CG2 VAL A 102       9.383   1.360  -6.938  1.00 91.50           C  
ATOM    777  N   GLU A 103       8.023  -3.070  -7.559  1.00 92.31           N  
ATOM    778  CA  GLU A 103       7.102  -4.176  -7.332  1.00 92.31           C  
ATOM    779  C   GLU A 103       6.383  -4.031  -5.992  1.00 92.31           C  
ATOM    780  CB  GLU A 103       7.840  -5.516  -7.391  1.00 92.31           C  
ATOM    781  O   GLU A 103       7.023  -3.973  -4.941  1.00 92.31           O  
ATOM    782  CG  GLU A 103       6.957  -6.719  -7.098  1.00 92.31           C  
ATOM    783  CD  GLU A 103       5.887  -6.945  -8.156  1.00 92.31           C  
ATOM    784  OE1 GLU A 103       4.680  -6.863  -7.820  1.00 92.31           O  
ATOM    785  OE2 GLU A 103       6.254  -7.207  -9.320  1.00 92.31           O  
ATOM    786  N   LEU A 104       5.047  -4.008  -6.062  1.00 92.69           N  
ATOM    787  CA  LEU A 104       4.273  -3.779  -4.848  1.00 92.69           C  
ATOM    788  C   LEU A 104       3.361  -4.965  -4.555  1.00 92.69           C  
ATOM    789  CB  LEU A 104       3.439  -2.500  -4.977  1.00 92.69           C  
ATOM    790  O   LEU A 104       2.271  -4.793  -4.004  1.00 92.69           O  
ATOM    791  CG  LEU A 104       4.219  -1.186  -5.023  1.00 92.69           C  
ATOM    792  CD1 LEU A 104       3.293  -0.032  -5.391  1.00 92.69           C  
ATOM    793  CD2 LEU A 104       4.902  -0.921  -3.684  1.00 92.69           C  
ATOM    794  N   SER A 105       3.838  -6.109  -4.898  1.00 93.75           N  
ATOM    795  CA  SER A 105       3.096  -7.316  -4.551  1.00 93.75           C  
ATOM    796  C   SER A 105       3.195  -7.617  -3.059  1.00 93.75           C  
ATOM    797  CB  SER A 105       3.607  -8.516  -5.355  1.00 93.75           C  
ATOM    798  O   SER A 105       4.266  -7.477  -2.461  1.00 93.75           O  
ATOM    799  OG  SER A 105       3.033  -9.719  -4.883  1.00 93.75           O  
ATOM    800  N   PRO A 106       2.057  -8.031  -2.465  1.00 94.25           N  
ATOM    801  CA  PRO A 106       2.096  -8.352  -1.037  1.00 94.25           C  
ATOM    802  C   PRO A 106       3.121  -9.430  -0.704  1.00 94.25           C  
ATOM    803  CB  PRO A 106       0.674  -8.836  -0.748  1.00 94.25           C  
ATOM    804  O   PRO A 106       3.523  -9.570   0.454  1.00 94.25           O  
ATOM    805  CG  PRO A 106      -0.177  -8.172  -1.778  1.00 94.25           C  
ATOM    806  CD  PRO A 106       0.612  -8.062  -3.051  1.00 94.25           C  
ATOM    807  N   SER A 107       3.643 -10.164  -1.691  1.00 93.62           N  
ATOM    808  CA  SER A 107       4.629 -11.219  -1.482  1.00 93.62           C  
ATOM    809  C   SER A 107       6.031 -10.641  -1.327  1.00 93.62           C  
ATOM    810  CB  SER A 107       4.602 -12.211  -2.643  1.00 93.62           C  
ATOM    811  O   SER A 107       6.895 -11.258  -0.703  1.00 93.62           O  
ATOM    812  OG  SER A 107       4.859 -11.555  -3.873  1.00 93.62           O  
ATOM    813  N   THR A 108       6.258  -9.469  -1.833  1.00 93.56           N  
ATOM    814  CA  THR A 108       7.617  -8.938  -1.830  1.00 93.56           C  
ATOM    815  C   THR A 108       7.676  -7.613  -1.065  1.00 93.56           C  
ATOM    816  CB  THR A 108       8.141  -8.727  -3.264  1.00 93.56           C  
ATOM    817  O   THR A 108       8.758  -7.129  -0.739  1.00 93.56           O  
ATOM    818  CG2 THR A 108       8.195 -10.039  -4.027  1.00 93.56           C  
ATOM    819  OG1 THR A 108       7.266  -7.824  -3.955  1.00 93.56           O  
ATOM    820  N   THR A 109       6.492  -7.000  -0.848  1.00 95.31           N  
ATOM    821  CA  THR A 109       6.438  -5.707  -0.171  1.00 95.31           C  
ATOM    822  C   THR A 109       5.734  -5.832   1.178  1.00 95.31           C  
ATOM    823  CB  THR A 109       5.715  -4.656  -1.033  1.00 95.31           C  
ATOM    824  O   THR A 109       4.766  -6.586   1.312  1.00 95.31           O  
ATOM    825  CG2 THR A 109       5.715  -3.291  -0.348  1.00 95.31           C  
ATOM    826  OG1 THR A 109       6.383  -4.539  -2.297  1.00 95.31           O  
ATOM    827  N   ALA A 110       6.309  -5.129   2.127  1.00 96.88           N  
ATOM    828  CA  ALA A 110       5.711  -5.164   3.459  1.00 96.88           C  
ATOM    829  C   ALA A 110       5.312  -3.764   3.916  1.00 96.88           C  
ATOM    830  CB  ALA A 110       6.676  -5.793   4.461  1.00 96.88           C  
ATOM    831  O   ALA A 110       6.000  -2.785   3.615  1.00 96.88           O  
ATOM    832  N   ILE A 111       4.180  -3.678   4.559  1.00 98.00           N  
ATOM    833  CA  ILE A 111       3.736  -2.445   5.199  1.00 98.00           C  
ATOM    834  C   ILE A 111       3.564  -2.678   6.699  1.00 98.00           C  
ATOM    835  CB  ILE A 111       2.416  -1.931   4.582  1.00 98.00           C  
ATOM    836  O   ILE A 111       2.805  -3.557   7.117  1.00 98.00           O  
ATOM    837  CG1 ILE A 111       2.590  -1.678   3.082  1.00 98.00           C  
ATOM    838  CG2 ILE A 111       1.942  -0.663   5.301  1.00 98.00           C  
ATOM    839  CD1 ILE A 111       1.309  -1.270   2.369  1.00 98.00           C  
ATOM    840  N   SER A 112       4.277  -1.811   7.434  1.00 97.25           N  
ATOM    841  CA  SER A 112       4.234  -1.941   8.891  1.00 97.25           C  
ATOM    842  C   SER A 112       3.680  -0.679   9.539  1.00 97.25           C  
ATOM    843  CB  SER A 112       5.625  -2.244   9.445  1.00 97.25           C  
ATOM    844  O   SER A 112       3.889   0.428   9.039  1.00 97.25           O  
ATOM    845  OG  SER A 112       6.137  -3.447   8.898  1.00 97.25           O  
ATOM    846  N   PHE A 113       3.018  -0.863  10.570  1.00 96.25           N  
ATOM    847  CA  PHE A 113       2.398   0.223  11.320  1.00 96.25           C  
ATOM    848  C   PHE A 113       2.836   0.191  12.781  1.00 96.25           C  
ATOM    849  CB  PHE A 113       0.871   0.137  11.227  1.00 96.25           C  
ATOM    850  O   PHE A 113       2.797  -0.861  13.422  1.00 96.25           O  
ATOM    851  CG  PHE A 113       0.154   1.146  12.086  1.00 96.25           C  
ATOM    852  CD1 PHE A 113      -0.300   0.805  13.352  1.00 96.25           C  
ATOM    853  CD2 PHE A 113      -0.066   2.438  11.625  1.00 96.25           C  
ATOM    854  CE1 PHE A 113      -0.964   1.737  14.148  1.00 96.25           C  
ATOM    855  CE2 PHE A 113      -0.729   3.373  12.406  1.00 96.25           C  
ATOM    856  CZ  PHE A 113      -1.178   3.021  13.672  1.00 96.25           C  
ATOM    857  N   THR A 114       3.213   1.428  13.250  1.00 94.50           N  
ATOM    858  CA  THR A 114       3.656   1.516  14.641  1.00 94.50           C  
ATOM    859  C   THR A 114       3.078   2.758  15.312  1.00 94.50           C  
ATOM    860  CB  THR A 114       5.191   1.545  14.734  1.00 94.50           C  
ATOM    861  O   THR A 114       3.105   3.850  14.742  1.00 94.50           O  
ATOM    862  CG2 THR A 114       5.656   1.518  16.188  1.00 94.50           C  
ATOM    863  OG1 THR A 114       5.730   0.405  14.055  1.00 94.50           O  
ATOM    864  N   ALA A 115       2.543   2.557  16.453  1.00 92.06           N  
ATOM    865  CA  ALA A 115       2.152   3.611  17.375  1.00 92.06           C  
ATOM    866  C   ALA A 115       2.844   3.432  18.734  1.00 92.06           C  
ATOM    867  CB  ALA A 115       0.637   3.627  17.562  1.00 92.06           C  
ATOM    868  O   ALA A 115       2.342   2.721  19.594  1.00 92.06           O  
ATOM    869  N   SER A 116       3.914   4.152  18.938  1.00 87.25           N  
ATOM    870  CA  SER A 116       4.848   3.920  20.047  1.00 87.25           C  
ATOM    871  C   SER A 116       4.238   4.328  21.375  1.00 87.25           C  
ATOM    872  CB  SER A 116       6.152   4.684  19.812  1.00 87.25           C  
ATOM    873  O   SER A 116       4.438   3.652  22.391  1.00 87.25           O  
ATOM    874  OG  SER A 116       6.781   4.250  18.609  1.00 87.25           O  
ATOM    875  N   ALA A 117       3.436   5.328  21.391  1.00 87.69           N  
ATOM    876  CA  ALA A 117       2.852   5.828  22.625  1.00 87.69           C  
ATOM    877  C   ALA A 117       1.868   4.820  23.219  1.00 87.69           C  
ATOM    878  CB  ALA A 117       2.158   7.164  22.391  1.00 87.69           C  
ATOM    879  O   ALA A 117       1.692   4.754  24.438  1.00 87.69           O  
ATOM    880  N   GLU A 118       1.317   4.004  22.297  1.00 87.06           N  
ATOM    881  CA  GLU A 118       0.333   3.020  22.750  1.00 87.06           C  
ATOM    882  C   GLU A 118       0.950   1.628  22.844  1.00 87.06           C  
ATOM    883  CB  GLU A 118      -0.866   2.996  21.797  1.00 87.06           C  
ATOM    884  O   GLU A 118       0.268   0.665  23.203  1.00 87.06           O  
ATOM    885  CG  GLU A 118      -1.654   4.297  21.766  1.00 87.06           C  
ATOM    886  CD  GLU A 118      -2.482   4.523  23.016  1.00 87.06           C  
ATOM    887  OE1 GLU A 118      -2.889   5.680  23.281  1.00 87.06           O  
ATOM    888  OE2 GLU A 118      -2.729   3.539  23.750  1.00 87.06           O  
ATOM    889  N   GLY A 119       2.264   1.524  22.500  1.00 87.56           N  
ATOM    890  CA  GLY A 119       2.961   0.248  22.516  1.00 87.56           C  
ATOM    891  C   GLY A 119       2.467  -0.716  21.453  1.00 87.56           C  
ATOM    892  O   GLY A 119       2.469  -1.932  21.672  1.00 87.56           O  
ATOM    893  N   ILE A 120       1.974  -0.206  20.375  1.00 91.31           N  
ATOM    894  CA  ILE A 120       1.408  -1.006  19.297  1.00 91.31           C  
ATOM    895  C   ILE A 120       2.402  -1.086  18.141  1.00 91.31           C  
ATOM    896  CB  ILE A 120       0.062  -0.426  18.812  1.00 91.31           C  
ATOM    897  O   ILE A 120       2.973  -0.071  17.734  1.00 91.31           O  
ATOM    898  CG1 ILE A 120      -0.982  -0.484  19.922  1.00 91.31           C  
ATOM    899  CG2 ILE A 120      -0.427  -1.172  17.562  1.00 91.31           C  
ATOM    900  CD1 ILE A 120      -2.229   0.349  19.656  1.00 91.31           C  
ATOM    901  N   SER A 121       2.682  -2.314  17.719  1.00 92.94           N  
ATOM    902  CA  SER A 121       3.508  -2.541  16.547  1.00 92.94           C  
ATOM    903  C   SER A 121       2.986  -3.715  15.719  1.00 92.94           C  
ATOM    904  CB  SER A 121       4.961  -2.795  16.953  1.00 92.94           C  
ATOM    905  O   SER A 121       2.928  -4.844  16.203  1.00 92.94           O  
ATOM    906  OG  SER A 121       5.785  -2.920  15.805  1.00 92.94           O  
ATOM    907  N   TYR A 122       2.586  -3.430  14.547  1.00 93.50           N  
ATOM    908  CA  TYR A 122       2.195  -4.465  13.594  1.00 93.50           C  
ATOM    909  C   TYR A 122       3.215  -4.578  12.469  1.00 93.50           C  
ATOM    910  CB  TYR A 122       0.809  -4.168  13.016  1.00 93.50           C  
ATOM    911  O   TYR A 122       3.578  -3.578  11.844  1.00 93.50           O  
ATOM    912  CG  TYR A 122      -0.327  -4.578  13.922  1.00 93.50           C  
ATOM    913  CD1 TYR A 122      -1.203  -5.598  13.555  1.00 93.50           C  
ATOM    914  CD2 TYR A 122      -0.526  -3.945  15.148  1.00 93.50           C  
ATOM    915  CE1 TYR A 122      -2.252  -5.977  14.391  1.00 93.50           C  
ATOM    916  CE2 TYR A 122      -1.571  -4.316  15.984  1.00 93.50           C  
ATOM    917  OH  TYR A 122      -3.465  -5.699  16.422  1.00 93.50           O  
ATOM    918  CZ  TYR A 122      -2.428  -5.332  15.602  1.00 93.50           C  
ATOM    919  N   SER A 123       3.611  -5.855  12.414  1.00 92.19           N  
ATOM    920  CA  SER A 123       4.543  -6.137  11.328  1.00 92.19           C  
ATOM    921  C   SER A 123       3.826  -6.727  10.117  1.00 92.19           C  
ATOM    922  CB  SER A 123       5.645  -7.090  11.797  1.00 92.19           C  
ATOM    923  O   SER A 123       2.939  -7.570  10.266  1.00 92.19           O  
ATOM    924  OG  SER A 123       6.562  -7.352  10.750  1.00 92.19           O  
ATOM    925  N   ASN A 124       4.012  -6.148   8.938  1.00 95.38           N  
ATOM    926  CA  ASN A 124       3.570  -6.555   7.609  1.00 95.38           C  
ATOM    927  C   ASN A 124       2.059  -6.742   7.551  1.00 95.38           C  
ATOM    928  CB  ASN A 124       4.285  -7.836   7.172  1.00 95.38           C  
ATOM    929  O   ASN A 124       1.567  -7.871   7.605  1.00 95.38           O  
ATOM    930  CG  ASN A 124       3.982  -8.211   5.738  1.00 95.38           C  
ATOM    931  ND2 ASN A 124       4.352  -9.430   5.352  1.00 95.38           N  
ATOM    932  OD1 ASN A 124       3.422  -7.418   4.977  1.00 95.38           O  
ATOM    933  N   ILE A 125       1.362  -5.707   7.449  1.00 96.69           N  
ATOM    934  CA  ILE A 125      -0.095  -5.730   7.383  1.00 96.69           C  
ATOM    935  C   ILE A 125      -0.549  -5.609   5.930  1.00 96.69           C  
ATOM    936  CB  ILE A 125      -0.716  -4.602   8.234  1.00 96.69           C  
ATOM    937  O   ILE A 125      -1.748  -5.520   5.656  1.00 96.69           O  
ATOM    938  CG1 ILE A 125      -0.148  -3.240   7.812  1.00 96.69           C  
ATOM    939  CG2 ILE A 125      -0.478  -4.855   9.727  1.00 96.69           C  
ATOM    940  CD1 ILE A 125      -0.832  -2.053   8.477  1.00 96.69           C  
ATOM    941  N   TYR A 126       0.372  -5.617   5.012  1.00 97.50           N  
ATOM    942  CA  TYR A 126       0.071  -5.551   3.586  1.00 97.50           C  
ATOM    943  C   TYR A 126      -0.426  -6.895   3.070  1.00 97.50           C  
ATOM    944  CB  TYR A 126       1.307  -5.113   2.795  1.00 97.50           C  
ATOM    945  O   TYR A 126       0.369  -7.809   2.830  1.00 97.50           O  
ATOM    946  CG  TYR A 126       1.039  -4.887   1.326  1.00 97.50           C  
ATOM    947  CD1 TYR A 126       2.021  -5.145   0.372  1.00 97.50           C  
ATOM    948  CD2 TYR A 126      -0.196  -4.418   0.890  1.00 97.50           C  
ATOM    949  CE1 TYR A 126       1.779  -4.934  -0.982  1.00 97.50           C  
ATOM    950  CE2 TYR A 126      -0.448  -4.207  -0.461  1.00 97.50           C  
ATOM    951  OH  TYR A 126       0.299  -4.262  -2.729  1.00 97.50           O  
ATOM    952  CZ  TYR A 126       0.543  -4.469  -1.389  1.00 97.50           C  
ATOM    953  N   GLU A 127      -1.769  -6.961   2.768  1.00 95.00           N  
ATOM    954  CA  GLU A 127      -2.328  -8.281   2.506  1.00 95.00           C  
ATOM    955  C   GLU A 127      -2.891  -8.375   1.090  1.00 95.00           C  
ATOM    956  CB  GLU A 127      -3.416  -8.617   3.527  1.00 95.00           C  
ATOM    957  O   GLU A 127      -2.877  -9.438   0.477  1.00 95.00           O  
ATOM    958  CG  GLU A 127      -2.900  -8.758   4.953  1.00 95.00           C  
ATOM    959  CD  GLU A 127      -1.978  -9.953   5.141  1.00 95.00           C  
ATOM    960  OE1 GLU A 127      -1.148  -9.938   6.078  1.00 95.00           O  
ATOM    961  OE2 GLU A 127      -2.082 -10.914   4.344  1.00 95.00           O  
ATOM    962  N   TYR A 128      -3.389  -7.195   0.650  1.00 94.25           N  
ATOM    963  CA  TYR A 128      -4.105  -7.258  -0.619  1.00 94.25           C  
ATOM    964  C   TYR A 128      -3.672  -6.129  -1.546  1.00 94.25           C  
ATOM    965  CB  TYR A 128      -5.617  -7.191  -0.387  1.00 94.25           C  
ATOM    966  O   TYR A 128      -3.213  -5.082  -1.086  1.00 94.25           O  
ATOM    967  CG  TYR A 128      -6.125  -8.211   0.601  1.00 94.25           C  
ATOM    968  CD1 TYR A 128      -6.223  -9.562   0.253  1.00 94.25           C  
ATOM    969  CD2 TYR A 128      -6.508  -7.836   1.883  1.00 94.25           C  
ATOM    970  CE1 TYR A 128      -6.691 -10.508   1.160  1.00 94.25           C  
ATOM    971  CE2 TYR A 128      -6.980  -8.773   2.799  1.00 94.25           C  
ATOM    972  OH  TYR A 128      -7.531 -11.031   3.330  1.00 94.25           O  
ATOM    973  CZ  TYR A 128      -7.066 -10.102   2.428  1.00 94.25           C  
ATOM    974  N   THR A 129      -3.799  -6.441  -2.883  1.00 93.38           N  
ATOM    975  CA  THR A 129      -3.516  -5.414  -3.877  1.00 93.38           C  
ATOM    976  C   THR A 129      -4.520  -5.480  -5.027  1.00 93.38           C  
ATOM    977  CB  THR A 129      -2.086  -5.551  -4.434  1.00 93.38           C  
ATOM    978  O   THR A 129      -4.883  -6.570  -5.477  1.00 93.38           O  
ATOM    979  CG2 THR A 129      -1.884  -6.902  -5.105  1.00 93.38           C  
ATOM    980  OG1 THR A 129      -1.852  -4.512  -5.391  1.00 93.38           O  
ATOM    981  N   LEU A 130      -4.965  -4.289  -5.461  1.00 92.38           N  
ATOM    982  CA  LEU A 130      -5.863  -4.211  -6.605  1.00 92.38           C  
ATOM    983  C   LEU A 130      -5.086  -3.908  -7.887  1.00 92.38           C  
ATOM    984  CB  LEU A 130      -6.930  -3.135  -6.379  1.00 92.38           C  
ATOM    985  O   LEU A 130      -5.680  -3.768  -8.953  1.00 92.38           O  
ATOM    986  CG  LEU A 130      -7.945  -3.414  -5.270  1.00 92.38           C  
ATOM    987  CD1 LEU A 130      -8.906  -2.238  -5.121  1.00 92.38           C  
ATOM    988  CD2 LEU A 130      -8.711  -4.703  -5.555  1.00 92.38           C  
ATOM    989  N   LEU A 131      -3.795  -3.865  -7.785  1.00 90.19           N  
ATOM    990  CA  LEU A 131      -2.947  -3.596  -8.938  1.00 90.19           C  
ATOM    991  C   LEU A 131      -3.023  -4.738  -9.945  1.00 90.19           C  
ATOM    992  CB  LEU A 131      -1.495  -3.381  -8.500  1.00 90.19           C  
ATOM    993  O   LEU A 131      -2.754  -4.543 -11.133  1.00 90.19           O  
ATOM    994  CG  LEU A 131      -1.220  -2.141  -7.652  1.00 90.19           C  
ATOM    995  CD1 LEU A 131       0.210  -2.168  -7.121  1.00 90.19           C  
ATOM    996  CD2 LEU A 131      -1.473  -0.872  -8.461  1.00 90.19           C  
ATOM    997  N   THR A 132      -3.393  -5.891  -9.508  1.00 88.50           N  
ATOM    998  CA  THR A 132      -3.365  -7.074 -10.359  1.00 88.50           C  
ATOM    999  C   THR A 132      -4.773  -7.445 -10.812  1.00 88.50           C  
ATOM   1000  CB  THR A 132      -2.721  -8.273  -9.633  1.00 88.50           C  
ATOM   1001  O   THR A 132      -4.953  -8.391 -11.586  1.00 88.50           O  
ATOM   1002  CG2 THR A 132      -1.263  -7.988  -9.289  1.00 88.50           C  
ATOM   1003  OG1 THR A 132      -3.443  -8.531  -8.430  1.00 88.50           O  
ATOM   1004  N   VAL A 133      -5.742  -6.703 -10.305  1.00 87.19           N  
ATOM   1005  CA  VAL A 133      -7.133  -7.031 -10.609  1.00 87.19           C  
ATOM   1006  C   VAL A 133      -7.562  -6.320 -11.891  1.00 87.19           C  
ATOM   1007  CB  VAL A 133      -8.078  -6.652  -9.445  1.00 87.19           C  
ATOM   1008  O   VAL A 133      -7.426  -5.102 -12.000  1.00 87.19           O  
ATOM   1009  CG1 VAL A 133      -9.531  -6.926  -9.812  1.00 87.19           C  
ATOM   1010  CG2 VAL A 133      -7.691  -7.418  -8.180  1.00 87.19           C  
ATOM   1011  N   SER A 134      -8.070  -7.141 -12.820  1.00 83.44           N  
ATOM   1012  CA  SER A 134      -8.523  -6.602 -14.102  1.00 83.44           C  
ATOM   1013  C   SER A 134      -9.891  -5.945 -13.969  1.00 83.44           C  
ATOM   1014  CB  SER A 134      -8.578  -7.707 -15.156  1.00 83.44           C  
ATOM   1015  O   SER A 134     -10.781  -6.477 -13.305  1.00 83.44           O  
ATOM   1016  OG  SER A 134      -9.086  -7.207 -16.375  1.00 83.44           O  
ATOM   1017  N   PRO A 135     -10.062  -4.785 -14.680  1.00 81.25           N  
ATOM   1018  CA  PRO A 135     -11.352  -4.078 -14.641  1.00 81.25           C  
ATOM   1019  C   PRO A 135     -12.508  -4.934 -15.141  1.00 81.25           C  
ATOM   1020  CB  PRO A 135     -11.125  -2.875 -15.555  1.00 81.25           C  
ATOM   1021  O   PRO A 135     -13.648  -4.742 -14.711  1.00 81.25           O  
ATOM   1022  CG  PRO A 135      -9.641  -2.674 -15.562  1.00 81.25           C  
ATOM   1023  CD  PRO A 135      -8.977  -4.012 -15.391  1.00 81.25           C  
ATOM   1024  N   SER A 136     -12.281  -5.789 -16.078  1.00 82.62           N  
ATOM   1025  CA  SER A 136     -13.344  -6.641 -16.594  1.00 82.62           C  
ATOM   1026  C   SER A 136     -13.922  -7.531 -15.500  1.00 82.62           C  
ATOM   1027  CB  SER A 136     -12.820  -7.504 -17.750  1.00 82.62           C  
ATOM   1028  O   SER A 136     -15.102  -7.898 -15.555  1.00 82.62           O  
ATOM   1029  OG  SER A 136     -11.773  -8.352 -17.297  1.00 82.62           O  
ATOM   1030  N   GLU A 137     -13.047  -7.887 -14.531  1.00 81.38           N  
ATOM   1031  CA  GLU A 137     -13.500  -8.742 -13.438  1.00 81.38           C  
ATOM   1032  C   GLU A 137     -14.453  -7.988 -12.516  1.00 81.38           C  
ATOM   1033  CB  GLU A 137     -12.305  -9.273 -12.641  1.00 81.38           C  
ATOM   1034  O   GLU A 137     -15.234  -8.609 -11.789  1.00 81.38           O  
ATOM   1035  CG  GLU A 137     -11.398 -10.203 -13.438  1.00 81.38           C  
ATOM   1036  CD  GLU A 137     -10.180 -10.672 -12.648  1.00 81.38           C  
ATOM   1037  OE1 GLU A 137      -9.477 -11.594 -13.117  1.00 81.38           O  
ATOM   1038  OE2 GLU A 137      -9.938 -10.117 -11.555  1.00 81.38           O  
ATOM   1039  N   LEU A 138     -14.352  -6.660 -12.586  1.00 82.50           N  
ATOM   1040  CA  LEU A 138     -15.125  -5.836 -11.664  1.00 82.50           C  
ATOM   1041  C   LEU A 138     -16.312  -5.207 -12.367  1.00 82.50           C  
ATOM   1042  CB  LEU A 138     -14.242  -4.738 -11.055  1.00 82.50           C  
ATOM   1043  O   LEU A 138     -17.094  -4.469 -11.758  1.00 82.50           O  
ATOM   1044  CG  LEU A 138     -13.062  -5.215 -10.203  1.00 82.50           C  
ATOM   1045  CD1 LEU A 138     -12.172  -4.035  -9.828  1.00 82.50           C  
ATOM   1046  CD2 LEU A 138     -13.562  -5.926  -8.953  1.00 82.50           C  
ATOM   1047  N   ALA A 139     -16.562  -5.574 -13.625  1.00 81.00           N  
ATOM   1048  CA  ALA A 139     -17.672  -4.957 -14.352  1.00 81.00           C  
ATOM   1049  C   ALA A 139     -19.016  -5.422 -13.789  1.00 81.00           C  
ATOM   1050  CB  ALA A 139     -17.578  -5.273 -15.836  1.00 81.00           C  
ATOM   1051  O   ALA A 139     -19.219  -6.613 -13.539  1.00 81.00           O  
ATOM   1052  N   ASN A 140     -19.922  -4.453 -13.609  1.00 80.69           N  
ATOM   1053  CA  ASN A 140     -21.312  -4.695 -13.273  1.00 80.69           C  
ATOM   1054  C   ASN A 140     -21.453  -5.531 -12.008  1.00 80.69           C  
ATOM   1055  CB  ASN A 140     -22.031  -5.383 -14.438  1.00 80.69           C  
ATOM   1056  O   ASN A 140     -22.328  -6.402 -11.922  1.00 80.69           O  
ATOM   1057  CG  ASN A 140     -22.078  -4.520 -15.688  1.00 80.69           C  
ATOM   1058  ND2 ASN A 140     -22.125  -5.160 -16.844  1.00 80.69           N  
ATOM   1059  OD1 ASN A 140     -22.062  -3.289 -15.609  1.00 80.69           O  
ATOM   1060  N   GLN A 141     -20.547  -5.363 -11.102  1.00 81.25           N  
ATOM   1061  CA  GLN A 141     -20.562  -6.191  -9.906  1.00 81.25           C  
ATOM   1062  C   GLN A 141     -21.172  -5.438  -8.727  1.00 81.25           C  
ATOM   1063  CB  GLN A 141     -19.156  -6.672  -9.555  1.00 81.25           C  
ATOM   1064  O   GLN A 141     -21.719  -6.051  -7.805  1.00 81.25           O  
ATOM   1065  CG  GLN A 141     -18.531  -7.555 -10.625  1.00 81.25           C  
ATOM   1066  CD  GLN A 141     -19.344  -8.797 -10.922  1.00 81.25           C  
ATOM   1067  NE2 GLN A 141     -19.422  -9.164 -12.195  1.00 81.25           N  
ATOM   1068  OE1 GLN A 141     -19.891  -9.430 -10.008  1.00 81.25           O  
ATOM   1069  N   VAL A 142     -21.062  -4.188  -8.719  1.00 82.25           N  
ATOM   1070  CA  VAL A 142     -21.641  -3.379  -7.645  1.00 82.25           C  
ATOM   1071  C   VAL A 142     -22.859  -2.625  -8.156  1.00 82.25           C  
ATOM   1072  CB  VAL A 142     -20.594  -2.387  -7.070  1.00 82.25           C  
ATOM   1073  O   VAL A 142     -22.750  -1.784  -9.047  1.00 82.25           O  
ATOM   1074  CG1 VAL A 142     -21.203  -1.580  -5.922  1.00 82.25           C  
ATOM   1075  CG2 VAL A 142     -19.344  -3.131  -6.605  1.00 82.25           C  
ATOM   1076  N   TYR A 143     -24.078  -3.051  -7.590  1.00 82.12           N  
ATOM   1077  CA  TYR A 143     -25.375  -2.496  -7.984  1.00 82.12           C  
ATOM   1078  C   TYR A 143     -25.969  -1.641  -6.871  1.00 82.12           C  
ATOM   1079  CB  TYR A 143     -26.344  -3.619  -8.359  1.00 82.12           C  
ATOM   1080  O   TYR A 143     -26.141  -2.109  -5.746  1.00 82.12           O  
ATOM   1081  CG  TYR A 143     -27.656  -3.123  -8.930  1.00 82.12           C  
ATOM   1082  CD1 TYR A 143     -28.812  -3.100  -8.148  1.00 82.12           C  
ATOM   1083  CD2 TYR A 143     -27.734  -2.678 -10.242  1.00 82.12           C  
ATOM   1084  CE1 TYR A 143     -30.016  -2.645  -8.672  1.00 82.12           C  
ATOM   1085  CE2 TYR A 143     -28.938  -2.221 -10.773  1.00 82.12           C  
ATOM   1086  OH  TYR A 143     -31.266  -1.758 -10.508  1.00 82.12           O  
ATOM   1087  CZ  TYR A 143     -30.062  -2.209  -9.984  1.00 82.12           C  
ATOM   1088  N   ALA A 144     -26.094  -0.411  -7.145  1.00 81.44           N  
ATOM   1089  CA  ALA A 144     -26.703   0.506  -6.184  1.00 81.44           C  
ATOM   1090  C   ALA A 144     -27.547   1.562  -6.891  1.00 81.44           C  
ATOM   1091  CB  ALA A 144     -25.625   1.174  -5.332  1.00 81.44           C  
ATOM   1092  O   ALA A 144     -27.156   2.080  -7.938  1.00 81.44           O  
ATOM   1093  N   ASN A 145     -28.766   1.815  -6.281  1.00 84.12           N  
ATOM   1094  CA  ASN A 145     -29.703   2.826  -6.770  1.00 84.12           C  
ATOM   1095  C   ASN A 145     -30.141   2.537  -8.203  1.00 84.12           C  
ATOM   1096  CB  ASN A 145     -29.078   4.219  -6.680  1.00 84.12           C  
ATOM   1097  O   ASN A 145     -30.219   3.445  -9.031  1.00 84.12           O  
ATOM   1098  CG  ASN A 145     -30.094   5.328  -6.895  1.00 84.12           C  
ATOM   1099  ND2 ASN A 145     -29.656   6.418  -7.520  1.00 84.12           N  
ATOM   1100  OD1 ASN A 145     -31.250   5.207  -6.500  1.00 84.12           O  
ATOM   1101  N   GLY A 146     -30.391   1.272  -8.578  1.00 82.81           N  
ATOM   1102  CA  GLY A 146     -30.938   0.848  -9.859  1.00 82.81           C  
ATOM   1103  C   GLY A 146     -29.906   0.834 -10.977  1.00 82.81           C  
ATOM   1104  O   GLY A 146     -30.250   0.740 -12.148  1.00 82.81           O  
ATOM   1105  N   GLN A 147     -28.609   1.060 -10.648  1.00 83.62           N  
ATOM   1106  CA  GLN A 147     -27.562   1.042 -11.664  1.00 83.62           C  
ATOM   1107  C   GLN A 147     -26.312   0.338 -11.141  1.00 83.62           C  
ATOM   1108  CB  GLN A 147     -27.219   2.465 -12.102  1.00 83.62           C  
ATOM   1109  O   GLN A 147     -26.047   0.317  -9.938  1.00 83.62           O  
ATOM   1110  CG  GLN A 147     -28.422   3.264 -12.594  1.00 83.62           C  
ATOM   1111  CD  GLN A 147     -28.031   4.621 -13.148  1.00 83.62           C  
ATOM   1112  NE2 GLN A 147     -28.250   4.809 -14.445  1.00 83.62           N  
ATOM   1113  OE1 GLN A 147     -27.547   5.492 -12.422  1.00 83.62           O  
ATOM   1114  N   TYR A 148     -25.562  -0.202 -12.109  1.00 82.75           N  
ATOM   1115  CA  TYR A 148     -24.250  -0.757 -11.797  1.00 82.75           C  
ATOM   1116  C   TYR A 148     -23.188   0.337 -11.758  1.00 82.75           C  
ATOM   1117  CB  TYR A 148     -23.859  -1.825 -12.820  1.00 82.75           C  
ATOM   1118  O   TYR A 148     -23.188   1.243 -12.594  1.00 82.75           O  
ATOM   1119  CG  TYR A 148     -24.625  -3.117 -12.672  1.00 82.75           C  
ATOM   1120  CD1 TYR A 148     -24.250  -4.062 -11.719  1.00 82.75           C  
ATOM   1121  CD2 TYR A 148     -25.719  -3.396 -13.492  1.00 82.75           C  
ATOM   1122  CE1 TYR A 148     -24.953  -5.258 -11.578  1.00 82.75           C  
ATOM   1123  CE2 TYR A 148     -26.422  -4.586 -13.359  1.00 82.75           C  
ATOM   1124  OH  TYR A 148     -26.734  -6.688 -12.273  1.00 82.75           O  
ATOM   1125  CZ  TYR A 148     -26.031  -5.508 -12.406  1.00 82.75           C  
ATOM   1126  N   LEU A 149     -22.375   0.313 -10.719  1.00 83.12           N  
ATOM   1127  CA  LEU A 149     -21.312   1.310 -10.539  1.00 83.12           C  
ATOM   1128  C   LEU A 149     -20.062   0.913 -11.305  1.00 83.12           C  
ATOM   1129  CB  LEU A 149     -21.000   1.487  -9.055  1.00 83.12           C  
ATOM   1130  O   LEU A 149     -19.641  -0.248 -11.258  1.00 83.12           O  
ATOM   1131  CG  LEU A 149     -22.125   2.021  -8.172  1.00 83.12           C  
ATOM   1132  CD1 LEU A 149     -21.703   2.031  -6.707  1.00 83.12           C  
ATOM   1133  CD2 LEU A 149     -22.547   3.416  -8.625  1.00 83.12           C  
ATOM   1134  N   ASP A 150     -19.484   1.973 -12.031  1.00 83.25           N  
ATOM   1135  CA  ASP A 150     -18.141   1.755 -12.555  1.00 83.25           C  
ATOM   1136  C   ASP A 150     -17.078   2.072 -11.500  1.00 83.25           C  
ATOM   1137  CB  ASP A 150     -17.906   2.604 -13.805  1.00 83.25           C  
ATOM   1138  O   ASP A 150     -16.766   3.242 -11.258  1.00 83.25           O  
ATOM   1139  CG  ASP A 150     -18.562   2.023 -15.047  1.00 83.25           C  
ATOM   1140  OD1 ASP A 150     -18.812   0.799 -15.086  1.00 83.25           O  
ATOM   1141  OD2 ASP A 150     -18.828   2.797 -15.992  1.00 83.25           O  
ATOM   1142  N   LEU A 151     -16.469   1.093 -10.930  1.00 84.19           N  
ATOM   1143  CA  LEU A 151     -15.562   1.293  -9.805  1.00 84.19           C  
ATOM   1144  C   LEU A 151     -14.156   1.624 -10.289  1.00 84.19           C  
ATOM   1145  CB  LEU A 151     -15.523   0.048  -8.914  1.00 84.19           C  
ATOM   1146  O   LEU A 151     -13.352   2.189  -9.547  1.00 84.19           O  
ATOM   1147  CG  LEU A 151     -16.859  -0.411  -8.336  1.00 84.19           C  
ATOM   1148  CD1 LEU A 151     -16.688  -1.726  -7.578  1.00 84.19           C  
ATOM   1149  CD2 LEU A 151     -17.453   0.663  -7.422  1.00 84.19           C  
ATOM   1150  N   VAL A 152     -13.922   1.246 -11.547  1.00 83.00           N  
ATOM   1151  CA  VAL A 152     -12.578   1.382 -12.094  1.00 83.00           C  
ATOM   1152  C   VAL A 152     -12.648   2.021 -13.477  1.00 83.00           C  
ATOM   1153  CB  VAL A 152     -11.852   0.018 -12.172  1.00 83.00           C  
ATOM   1154  O   VAL A 152     -13.586   1.772 -14.242  1.00 83.00           O  
ATOM   1155  CG1 VAL A 152     -12.625  -0.950 -13.070  1.00 83.00           C  
ATOM   1156  CG2 VAL A 152     -10.422   0.199 -12.680  1.00 83.00           C  
ATOM   1157  N   ASN A 153     -11.734   2.982 -13.719  1.00 84.19           N  
ATOM   1158  CA  ASN A 153     -11.609   3.584 -15.047  1.00 84.19           C  
ATOM   1159  C   ASN A 153     -10.406   3.025 -15.805  1.00 84.19           C  
ATOM   1160  CB  ASN A 153     -11.500   5.105 -14.938  1.00 84.19           C  
ATOM   1161  O   ASN A 153      -9.438   2.562 -15.188  1.00 84.19           O  
ATOM   1162  CG  ASN A 153     -12.812   5.750 -14.523  1.00 84.19           C  
ATOM   1163  ND2 ASN A 153     -12.734   6.973 -14.008  1.00 84.19           N  
ATOM   1164  OD1 ASN A 153     -13.883   5.156 -14.656  1.00 84.19           O  
ATOM   1165  N   GLN A 154     -10.633   2.941 -17.156  1.00 82.50           N  
ATOM   1166  CA  GLN A 154      -9.547   2.441 -18.000  1.00 82.50           C  
ATOM   1167  C   GLN A 154      -9.195   3.434 -19.094  1.00 82.50           C  
ATOM   1168  CB  GLN A 154      -9.906   1.086 -18.594  1.00 82.50           C  
ATOM   1169  O   GLN A 154     -10.078   4.133 -19.609  1.00 82.50           O  
ATOM   1170  CG  GLN A 154     -10.305   0.039 -17.562  1.00 82.50           C  
ATOM   1171  CD  GLN A 154     -10.625  -1.308 -18.188  1.00 82.50           C  
ATOM   1172  NE2 GLN A 154     -10.789  -2.324 -17.359  1.00 82.50           N  
ATOM   1173  OE1 GLN A 154     -10.727  -1.432 -19.422  1.00 82.50           O  
ATOM   1174  N   GLN A 155      -7.906   3.611 -19.281  1.00 79.25           N  
ATOM   1175  CA  GLN A 155      -7.383   4.398 -20.391  1.00 79.25           C  
ATOM   1176  C   GLN A 155      -6.383   3.594 -21.219  1.00 79.25           C  
ATOM   1177  CB  GLN A 155      -6.727   5.684 -19.875  1.00 79.25           C  
ATOM   1178  O   GLN A 155      -5.480   2.961 -20.656  1.00 79.25           O  
ATOM   1179  CG  GLN A 155      -6.297   6.637 -20.984  1.00 79.25           C  
ATOM   1180  CD  GLN A 155      -5.730   7.938 -20.453  1.00 79.25           C  
ATOM   1181  NE2 GLN A 155      -4.914   8.609 -21.250  1.00 79.25           N  
ATOM   1182  OE1 GLN A 155      -6.023   8.336 -19.312  1.00 79.25           O  
ATOM   1183  N   THR A 156      -6.676   3.477 -22.516  1.00 78.88           N  
ATOM   1184  CA  THR A 156      -5.766   2.766 -23.406  1.00 78.88           C  
ATOM   1185  C   THR A 156      -4.938   3.748 -24.219  1.00 78.88           C  
ATOM   1186  CB  THR A 156      -6.527   1.817 -24.344  1.00 78.88           C  
ATOM   1187  O   THR A 156      -5.488   4.633 -24.875  1.00 78.88           O  
ATOM   1188  CG2 THR A 156      -5.566   0.963 -25.156  1.00 78.88           C  
ATOM   1189  OG1 THR A 156      -7.371   0.957 -23.562  1.00 78.88           O  
ATOM   1190  N   ASN A 157      -3.615   3.752 -23.953  1.00 71.00           N  
ATOM   1191  CA  ASN A 157      -2.676   4.520 -24.766  1.00 71.00           C  
ATOM   1192  C   ASN A 157      -1.560   3.635 -25.312  1.00 71.00           C  
ATOM   1193  CB  ASN A 157      -2.090   5.680 -23.953  1.00 71.00           C  
ATOM   1194  O   ASN A 157      -0.911   2.908 -24.562  1.00 71.00           O  
ATOM   1195  CG  ASN A 157      -3.111   6.758 -23.656  1.00 71.00           C  
ATOM   1196  ND2 ASN A 157      -2.852   7.547 -22.625  1.00 71.00           N  
ATOM   1197  OD1 ASN A 157      -4.125   6.879 -24.344  1.00 71.00           O  
ATOM   1198  N   ALA A 158      -1.321   3.652 -26.672  1.00 75.00           N  
ATOM   1199  CA  ALA A 158      -0.233   2.977 -27.375  1.00 75.00           C  
ATOM   1200  C   ALA A 158      -0.232   1.479 -27.078  1.00 75.00           C  
ATOM   1201  CB  ALA A 158       1.110   3.594 -27.000  1.00 75.00           C  
ATOM   1202  O   ALA A 158       0.826   0.884 -26.859  1.00 75.00           O  
ATOM   1203  N   GLY A 159      -1.364   0.872 -27.000  1.00 74.25           N  
ATOM   1204  CA  GLY A 159      -1.461  -0.574 -26.891  1.00 74.25           C  
ATOM   1205  C   GLY A 159      -1.458  -1.060 -25.453  1.00 74.25           C  
ATOM   1206  O   GLY A 159      -1.525  -2.264 -25.188  1.00 74.25           O  
ATOM   1207  N   GLN A 160      -1.286  -0.099 -24.484  1.00 71.56           N  
ATOM   1208  CA  GLN A 160      -1.286  -0.462 -23.062  1.00 71.56           C  
ATOM   1209  C   GLN A 160      -2.518   0.093 -22.359  1.00 71.56           C  
ATOM   1210  CB  GLN A 160      -0.013   0.041 -22.391  1.00 71.56           C  
ATOM   1211  O   GLN A 160      -2.916   1.234 -22.594  1.00 71.56           O  
ATOM   1212  CG  GLN A 160       1.268  -0.550 -22.953  1.00 71.56           C  
ATOM   1213  CD  GLN A 160       1.318  -2.062 -22.844  1.00 71.56           C  
ATOM   1214  NE2 GLN A 160       1.308  -2.566 -21.609  1.00 71.56           N  
ATOM   1215  OE1 GLN A 160       1.366  -2.771 -23.859  1.00 71.56           O  
ATOM   1216  N   THR A 161      -3.215  -0.873 -21.609  1.00 75.50           N  
ATOM   1217  CA  THR A 161      -4.402  -0.456 -20.875  1.00 75.50           C  
ATOM   1218  C   THR A 161      -4.055  -0.159 -19.422  1.00 75.50           C  
ATOM   1219  CB  THR A 161      -5.504  -1.529 -20.938  1.00 75.50           C  
ATOM   1220  O   THR A 161      -3.422  -0.976 -18.750  1.00 75.50           O  
ATOM   1221  CG2 THR A 161      -6.789  -1.034 -20.281  1.00 75.50           C  
ATOM   1222  OG1 THR A 161      -5.770  -1.856 -22.312  1.00 75.50           O  
ATOM   1223  N   TYR A 162      -4.477   1.001 -19.000  1.00 77.81           N  
ATOM   1224  CA  TYR A 162      -4.234   1.472 -17.641  1.00 77.81           C  
ATOM   1225  C   TYR A 162      -5.531   1.532 -16.844  1.00 77.81           C  
ATOM   1226  CB  TYR A 162      -3.568   2.852 -17.656  1.00 77.81           C  
ATOM   1227  O   TYR A 162      -6.590   1.832 -17.391  1.00 77.81           O  
ATOM   1228  CG  TYR A 162      -2.318   2.910 -18.500  1.00 77.81           C  
ATOM   1229  CD1 TYR A 162      -1.096   2.465 -18.000  1.00 77.81           C  
ATOM   1230  CD2 TYR A 162      -2.355   3.412 -19.797  1.00 77.81           C  
ATOM   1231  CE1 TYR A 162       0.060   2.520 -18.781  1.00 77.81           C  
ATOM   1232  CE2 TYR A 162      -1.205   3.471 -20.578  1.00 77.81           C  
ATOM   1233  OH  TYR A 162       1.136   3.078 -20.828  1.00 77.81           O  
ATOM   1234  CZ  TYR A 162      -0.005   3.021 -20.062  1.00 77.81           C  
ATOM   1235  N   VAL A 163      -5.293   1.203 -15.523  1.00 84.00           N  
ATOM   1236  CA  VAL A 163      -6.492   1.210 -14.688  1.00 84.00           C  
ATOM   1237  C   VAL A 163      -6.258   2.080 -13.461  1.00 84.00           C  
ATOM   1238  CB  VAL A 163      -6.895  -0.219 -14.266  1.00 84.00           C  
ATOM   1239  O   VAL A 163      -5.141   2.158 -12.945  1.00 84.00           O  
ATOM   1240  CG1 VAL A 163      -7.297  -1.051 -15.484  1.00 84.00           C  
ATOM   1241  CG2 VAL A 163      -5.754  -0.893 -13.508  1.00 84.00           C  
ATOM   1242  N   TYR A 164      -7.266   2.818 -13.180  1.00 87.94           N  
ATOM   1243  CA  TYR A 164      -7.156   3.629 -11.969  1.00 87.94           C  
ATOM   1244  C   TYR A 164      -8.508   3.768 -11.281  1.00 87.94           C  
ATOM   1245  CB  TYR A 164      -6.598   5.016 -12.305  1.00 87.94           C  
ATOM   1246  O   TYR A 164      -9.555   3.654 -11.930  1.00 87.94           O  
ATOM   1247  CG  TYR A 164      -7.484   5.828 -13.211  1.00 87.94           C  
ATOM   1248  CD1 TYR A 164      -7.387   5.711 -14.602  1.00 87.94           C  
ATOM   1249  CD2 TYR A 164      -8.422   6.715 -12.695  1.00 87.94           C  
ATOM   1250  CE1 TYR A 164      -8.203   6.461 -15.445  1.00 87.94           C  
ATOM   1251  CE2 TYR A 164      -9.242   7.465 -13.523  1.00 87.94           C  
ATOM   1252  OH  TYR A 164      -9.930   8.078 -15.727  1.00 87.94           O  
ATOM   1253  CZ  TYR A 164      -9.125   7.332 -14.898  1.00 87.94           C  
ATOM   1254  N   TYR A 165      -8.422   3.947  -9.922  1.00 90.06           N  
ATOM   1255  CA  TYR A 165      -9.602   4.191  -9.109  1.00 90.06           C  
ATOM   1256  C   TYR A 165      -9.711   5.664  -8.734  1.00 90.06           C  
ATOM   1257  CB  TYR A 165      -9.570   3.330  -7.840  1.00 90.06           C  
ATOM   1258  O   TYR A 165      -8.812   6.219  -8.102  1.00 90.06           O  
ATOM   1259  CG  TYR A 165      -9.688   1.850  -8.109  1.00 90.06           C  
ATOM   1260  CD1 TYR A 165     -10.914   1.199  -8.023  1.00 90.06           C  
ATOM   1261  CD2 TYR A 165      -8.570   1.099  -8.453  1.00 90.06           C  
ATOM   1262  CE1 TYR A 165     -11.023  -0.166  -8.266  1.00 90.06           C  
ATOM   1263  CE2 TYR A 165      -8.664  -0.267  -8.703  1.00 90.06           C  
ATOM   1264  OH  TYR A 165     -10.000  -2.240  -8.852  1.00 90.06           O  
ATOM   1265  CZ  TYR A 165      -9.898  -0.889  -8.609  1.00 90.06           C  
ATOM   1266  N   PRO A 166     -10.750   6.301  -9.188  1.00 81.75           N  
ATOM   1267  CA  PRO A 166     -10.891   7.742  -8.977  1.00 81.75           C  
ATOM   1268  C   PRO A 166     -11.086   8.109  -7.512  1.00 81.75           C  
ATOM   1269  CB  PRO A 166     -12.141   8.094  -9.797  1.00 81.75           C  
ATOM   1270  O   PRO A 166     -10.781   9.234  -7.105  1.00 81.75           O  
ATOM   1271  CG  PRO A 166     -12.859   6.801  -9.969  1.00 81.75           C  
ATOM   1272  CD  PRO A 166     -11.859   5.684  -9.906  1.00 81.75           C  
ATOM   1273  N   ASN A 167     -11.633   7.168  -6.793  1.00 87.62           N  
ATOM   1274  CA  ASN A 167     -11.977   7.348  -5.387  1.00 87.62           C  
ATOM   1275  C   ASN A 167     -11.547   6.148  -4.547  1.00 87.62           C  
ATOM   1276  CB  ASN A 167     -13.477   7.590  -5.230  1.00 87.62           C  
ATOM   1277  O   ASN A 167     -11.734   5.000  -4.949  1.00 87.62           O  
ATOM   1278  CG  ASN A 167     -13.859   7.988  -3.816  1.00 87.62           C  
ATOM   1279  ND2 ASN A 167     -14.656   9.047  -3.693  1.00 87.62           N  
ATOM   1280  OD1 ASN A 167     -13.445   7.355  -2.846  1.00 87.62           O  
ATOM   1281  N   PRO A 168     -10.938   6.438  -3.383  1.00 91.81           N  
ATOM   1282  CA  PRO A 168     -10.508   5.324  -2.533  1.00 91.81           C  
ATOM   1283  C   PRO A 168     -11.664   4.410  -2.127  1.00 91.81           C  
ATOM   1284  CB  PRO A 168      -9.906   6.023  -1.312  1.00 91.81           C  
ATOM   1285  O   PRO A 168     -11.469   3.207  -1.942  1.00 91.81           O  
ATOM   1286  CG  PRO A 168     -10.453   7.414  -1.360  1.00 91.81           C  
ATOM   1287  CD  PRO A 168     -10.742   7.766  -2.793  1.00 91.81           C  
ATOM   1288  N   TYR A 169     -12.836   5.020  -2.035  1.00 93.31           N  
ATOM   1289  CA  TYR A 169     -13.984   4.211  -1.634  1.00 93.31           C  
ATOM   1290  C   TYR A 169     -14.414   3.281  -2.762  1.00 93.31           C  
ATOM   1291  CB  TYR A 169     -15.148   5.105  -1.216  1.00 93.31           C  
ATOM   1292  O   TYR A 169     -14.953   2.201  -2.514  1.00 93.31           O  
ATOM   1293  CG  TYR A 169     -14.891   5.898   0.043  1.00 93.31           C  
ATOM   1294  CD1 TYR A 169     -14.500   5.262   1.220  1.00 93.31           C  
ATOM   1295  CD2 TYR A 169     -15.031   7.281   0.059  1.00 93.31           C  
ATOM   1296  CE1 TYR A 169     -14.258   5.984   2.383  1.00 93.31           C  
ATOM   1297  CE2 TYR A 169     -14.797   8.016   1.217  1.00 93.31           C  
ATOM   1298  OH  TYR A 169     -14.172   8.078   3.520  1.00 93.31           O  
ATOM   1299  CZ  TYR A 169     -14.406   7.359   2.371  1.00 93.31           C  
ATOM   1300  N   TYR A 170     -14.234   3.719  -4.027  1.00 92.38           N  
ATOM   1301  CA  TYR A 170     -14.453   2.791  -5.133  1.00 92.38           C  
ATOM   1302  C   TYR A 170     -13.492   1.606  -5.043  1.00 92.38           C  
ATOM   1303  CB  TYR A 170     -14.273   3.504  -6.477  1.00 92.38           C  
ATOM   1304  O   TYR A 170     -13.875   0.469  -5.328  1.00 92.38           O  
ATOM   1305  CG  TYR A 170     -15.391   4.461  -6.809  1.00 92.38           C  
ATOM   1306  CD1 TYR A 170     -16.562   4.480  -6.059  1.00 92.38           C  
ATOM   1307  CD2 TYR A 170     -15.273   5.352  -7.875  1.00 92.38           C  
ATOM   1308  CE1 TYR A 170     -17.594   5.359  -6.363  1.00 92.38           C  
ATOM   1309  CE2 TYR A 170     -16.297   6.234  -8.188  1.00 92.38           C  
ATOM   1310  OH  TYR A 170     -18.484   7.102  -7.734  1.00 92.38           O  
ATOM   1311  CZ  TYR A 170     -17.453   6.230  -7.430  1.00 92.38           C  
ATOM   1312  N   ALA A 171     -12.289   1.926  -4.660  1.00 93.38           N  
ATOM   1313  CA  ALA A 171     -11.297   0.873  -4.469  1.00 93.38           C  
ATOM   1314  C   ALA A 171     -11.727  -0.094  -3.371  1.00 93.38           C  
ATOM   1315  CB  ALA A 171      -9.938   1.480  -4.137  1.00 93.38           C  
ATOM   1316  O   ALA A 171     -11.539  -1.308  -3.494  1.00 93.38           O  
ATOM   1317  N   LEU A 172     -12.297   0.439  -2.330  1.00 93.88           N  
ATOM   1318  CA  LEU A 172     -12.781  -0.384  -1.228  1.00 93.88           C  
ATOM   1319  C   LEU A 172     -13.883  -1.328  -1.698  1.00 93.88           C  
ATOM   1320  CB  LEU A 172     -13.305   0.498  -0.089  1.00 93.88           C  
ATOM   1321  O   LEU A 172     -13.906  -2.502  -1.323  1.00 93.88           O  
ATOM   1322  CG  LEU A 172     -12.547   0.406   1.238  1.00 93.88           C  
ATOM   1323  CD1 LEU A 172     -11.219   1.139   1.142  1.00 93.88           C  
ATOM   1324  CD2 LEU A 172     -13.398   0.972   2.375  1.00 93.88           C  
ATOM   1325  N   LEU A 173     -14.812  -0.799  -2.459  1.00 93.19           N  
ATOM   1326  CA  LEU A 173     -15.891  -1.625  -2.994  1.00 93.19           C  
ATOM   1327  C   LEU A 173     -15.336  -2.711  -3.910  1.00 93.19           C  
ATOM   1328  CB  LEU A 173     -16.891  -0.763  -3.756  1.00 93.19           C  
ATOM   1329  O   LEU A 173     -15.805  -3.852  -3.879  1.00 93.19           O  
ATOM   1330  CG  LEU A 173     -17.734   0.200  -2.914  1.00 93.19           C  
ATOM   1331  CD1 LEU A 173     -18.547   1.123  -3.818  1.00 93.19           C  
ATOM   1332  CD2 LEU A 173     -18.656  -0.573  -1.972  1.00 93.19           C  
ATOM   1333  N   ALA A 174     -14.344  -2.330  -4.684  1.00 92.69           N  
ATOM   1334  CA  ALA A 174     -13.703  -3.303  -5.566  1.00 92.69           C  
ATOM   1335  C   ALA A 174     -13.023  -4.406  -4.762  1.00 92.69           C  
ATOM   1336  CB  ALA A 174     -12.688  -2.609  -6.477  1.00 92.69           C  
ATOM   1337  O   ALA A 174     -13.109  -5.586  -5.109  1.00 92.69           O  
ATOM   1338  N   LEU A 175     -12.352  -3.992  -3.736  1.00 93.25           N  
ATOM   1339  CA  LEU A 175     -11.680  -4.957  -2.867  1.00 93.25           C  
ATOM   1340  C   LEU A 175     -12.695  -5.914  -2.242  1.00 93.25           C  
ATOM   1341  CB  LEU A 175     -10.898  -4.234  -1.768  1.00 93.25           C  
ATOM   1342  O   LEU A 175     -12.461  -7.121  -2.188  1.00 93.25           O  
ATOM   1343  CG  LEU A 175     -10.141  -5.125  -0.779  1.00 93.25           C  
ATOM   1344  CD1 LEU A 175      -9.070  -5.934  -1.506  1.00 93.25           C  
ATOM   1345  CD2 LEU A 175      -9.523  -4.285   0.332  1.00 93.25           C  
ATOM   1346  N   ASN A 176     -13.797  -5.328  -1.690  1.00 92.50           N  
ATOM   1347  CA  ASN A 176     -14.859  -6.141  -1.103  1.00 92.50           C  
ATOM   1348  C   ASN A 176     -15.320  -7.234  -2.061  1.00 92.50           C  
ATOM   1349  CB  ASN A 176     -16.047  -5.262  -0.687  1.00 92.50           C  
ATOM   1350  O   ASN A 176     -15.469  -8.391  -1.663  1.00 92.50           O  
ATOM   1351  CG  ASN A 176     -17.172  -6.059  -0.069  1.00 92.50           C  
ATOM   1352  ND2 ASN A 176     -18.359  -5.945  -0.644  1.00 92.50           N  
ATOM   1353  OD1 ASN A 176     -16.984  -6.773   0.918  1.00 92.50           O  
ATOM   1354  N   TYR A 177     -15.484  -6.879  -3.279  1.00 89.00           N  
ATOM   1355  CA  TYR A 177     -15.930  -7.840  -4.281  1.00 89.00           C  
ATOM   1356  C   TYR A 177     -14.875  -8.914  -4.516  1.00 89.00           C  
ATOM   1357  CB  TYR A 177     -16.266  -7.129  -5.598  1.00 89.00           C  
ATOM   1358  O   TYR A 177     -15.195 -10.102  -4.602  1.00 89.00           O  
ATOM   1359  CG  TYR A 177     -16.641  -8.070  -6.715  1.00 89.00           C  
ATOM   1360  CD1 TYR A 177     -15.734  -8.352  -7.746  1.00 89.00           C  
ATOM   1361  CD2 TYR A 177     -17.875  -8.680  -6.750  1.00 89.00           C  
ATOM   1362  CE1 TYR A 177     -16.078  -9.219  -8.781  1.00 89.00           C  
ATOM   1363  CE2 TYR A 177     -18.234  -9.547  -7.777  1.00 89.00           C  
ATOM   1364  OH  TYR A 177     -17.672 -10.664  -9.812  1.00 89.00           O  
ATOM   1365  CZ  TYR A 177     -17.328  -9.812  -8.789  1.00 89.00           C  
ATOM   1366  N   THR A 178     -13.664  -8.523  -4.680  1.00 88.25           N  
ATOM   1367  CA  THR A 178     -12.570  -9.453  -4.930  1.00 88.25           C  
ATOM   1368  C   THR A 178     -12.422 -10.438  -3.773  1.00 88.25           C  
ATOM   1369  CB  THR A 178     -11.242  -8.711  -5.145  1.00 88.25           C  
ATOM   1370  O   THR A 178     -12.141 -11.617  -3.986  1.00 88.25           O  
ATOM   1371  CG2 THR A 178     -10.117  -9.688  -5.500  1.00 88.25           C  
ATOM   1372  OG1 THR A 178     -11.391  -7.770  -6.211  1.00 88.25           O  
ATOM   1373  N   LEU A 179     -12.672  -9.977  -2.635  1.00 88.75           N  
ATOM   1374  CA  LEU A 179     -12.562 -10.820  -1.452  1.00 88.75           C  
ATOM   1375  C   LEU A 179     -13.711 -11.820  -1.392  1.00 88.75           C  
ATOM   1376  CB  LEU A 179     -12.539  -9.969  -0.181  1.00 88.75           C  
ATOM   1377  O   LEU A 179     -13.555 -12.922  -0.855  1.00 88.75           O  
ATOM   1378  CG  LEU A 179     -11.266  -9.164   0.077  1.00 88.75           C  
ATOM   1379  CD1 LEU A 179     -11.461  -8.219   1.255  1.00 88.75           C  
ATOM   1380  CD2 LEU A 179     -10.086 -10.102   0.330  1.00 88.75           C  
ATOM   1381  N   SER A 180     -14.867 -11.414  -1.820  1.00 81.44           N  
ATOM   1382  CA  SER A 180     -16.031 -12.305  -1.821  1.00 81.44           C  
ATOM   1383  C   SER A 180     -15.820 -13.477  -2.770  1.00 81.44           C  
ATOM   1384  CB  SER A 180     -17.297 -11.531  -2.215  1.00 81.44           C  
ATOM   1385  O   SER A 180     -16.406 -14.547  -2.580  1.00 81.44           O  
ATOM   1386  OG  SER A 180     -17.219 -11.102  -3.562  1.00 81.44           O  
ATOM   1387  N   LYS A 181     -15.000 -13.312  -3.717  1.00 70.56           N  
ATOM   1388  CA  LYS A 181     -14.688 -14.406  -4.637  1.00 70.56           C  
ATOM   1389  C   LYS A 181     -13.781 -15.438  -3.973  1.00 70.56           C  
ATOM   1390  CB  LYS A 181     -14.016 -13.859  -5.902  1.00 70.56           C  
ATOM   1391  O   LYS A 181     -13.812 -16.625  -4.336  1.00 70.56           O  
ATOM   1392  CG  LYS A 181     -14.961 -13.102  -6.824  1.00 70.56           C  
ATOM   1393  CD  LYS A 181     -14.320 -12.844  -8.180  1.00 70.56           C  
ATOM   1394  CE  LYS A 181     -15.250 -12.047  -9.094  1.00 70.56           C  
ATOM   1395  NZ  LYS A 181     -14.695 -11.914 -10.469  1.00 70.56           N  
ATOM   1396  N   ILE A 182     -13.000 -14.922  -3.068  1.00 59.25           N  
ATOM   1397  CA  ILE A 182     -11.969 -15.766  -2.477  1.00 59.25           C  
ATOM   1398  C   ILE A 182     -12.539 -16.531  -1.287  1.00 59.25           C  
ATOM   1399  CB  ILE A 182     -10.742 -14.930  -2.037  1.00 59.25           C  
ATOM   1400  O   ILE A 182     -12.250 -17.719  -1.102  1.00 59.25           O  
ATOM   1401  CG1 ILE A 182     -10.094 -14.258  -3.250  1.00 59.25           C  
ATOM   1402  CG2 ILE A 182      -9.734 -15.812  -1.292  1.00 59.25           C  
ATOM   1403  CD1 ILE A 182      -9.008 -13.250  -2.891  1.00 59.25           C  
ATOM   1404  N   ASP A 183     -13.508 -15.867  -0.534  1.00 57.81           N  
ATOM   1405  CA  ASP A 183     -13.953 -16.422   0.737  1.00 57.81           C  
ATOM   1406  C   ASP A 183     -15.469 -16.562   0.774  1.00 57.81           C  
ATOM   1407  CB  ASP A 183     -13.477 -15.562   1.904  1.00 57.81           C  
ATOM   1408  O   ASP A 183     -16.188 -15.570   0.840  1.00 57.81           O  
ATOM   1409  CG  ASP A 183     -12.023 -15.805   2.270  1.00 57.81           C  
ATOM   1410  OD1 ASP A 183     -11.477 -16.875   1.915  1.00 57.81           O  
ATOM   1411  OD2 ASP A 183     -11.414 -14.930   2.918  1.00 57.81           O  
ATOM   1412  N   LYS A 184     -16.094 -17.594   0.065  1.00 55.84           N  
ATOM   1413  CA  LYS A 184     -17.531 -17.703  -0.116  1.00 55.84           C  
ATOM   1414  C   LYS A 184     -18.234 -18.016   1.206  1.00 55.84           C  
ATOM   1415  CB  LYS A 184     -17.859 -18.781  -1.146  1.00 55.84           C  
ATOM   1416  O   LYS A 184     -19.359 -17.578   1.434  1.00 55.84           O  
ATOM   1417  CG  LYS A 184     -17.469 -18.422  -2.570  1.00 55.84           C  
ATOM   1418  CD  LYS A 184     -18.312 -19.172  -3.594  1.00 55.84           C  
ATOM   1419  CE  LYS A 184     -17.859 -18.875  -5.016  1.00 55.84           C  
ATOM   1420  NZ  LYS A 184     -18.797 -19.469  -6.027  1.00 55.84           N  
ATOM   1421  N   VAL A 185     -17.469 -18.266   2.369  1.00 50.78           N  
ATOM   1422  CA  VAL A 185     -18.250 -18.688   3.523  1.00 50.78           C  
ATOM   1423  C   VAL A 185     -17.469 -18.422   4.809  1.00 50.78           C  
ATOM   1424  CB  VAL A 185     -18.641 -20.188   3.434  1.00 50.78           C  
ATOM   1425  O   VAL A 185     -18.000 -18.578   5.910  1.00 50.78           O  
ATOM   1426  CG1 VAL A 185     -19.688 -20.547   4.477  1.00 50.78           C  
ATOM   1427  CG2 VAL A 185     -19.125 -20.531   2.029  1.00 50.78           C  
ATOM   1428  N   SER A 186     -16.406 -17.516   4.797  1.00 60.97           N  
ATOM   1429  CA  SER A 186     -15.664 -17.250   6.027  1.00 60.97           C  
ATOM   1430  C   SER A 186     -15.617 -15.750   6.328  1.00 60.97           C  
ATOM   1431  CB  SER A 186     -14.242 -17.797   5.926  1.00 60.97           C  
ATOM   1432  O   SER A 186     -15.789 -14.922   5.430  1.00 60.97           O  
ATOM   1433  OG  SER A 186     -13.539 -17.594   7.137  1.00 60.97           O  
ATOM   1434  N   PRO A 187     -15.695 -15.398   7.723  1.00 69.31           N  
ATOM   1435  CA  PRO A 187     -15.570 -13.961   7.938  1.00 69.31           C  
ATOM   1436  C   PRO A 187     -14.508 -13.320   7.043  1.00 69.31           C  
ATOM   1437  CB  PRO A 187     -15.172 -13.859   9.414  1.00 69.31           C  
ATOM   1438  O   PRO A 187     -13.383 -13.820   6.965  1.00 69.31           O  
ATOM   1439  CG  PRO A 187     -14.922 -15.266   9.844  1.00 69.31           C  
ATOM   1440  CD  PRO A 187     -15.289 -16.188   8.703  1.00 69.31           C  
ATOM   1441  N   SER A 188     -14.953 -12.625   5.992  1.00 82.44           N  
ATOM   1442  CA  SER A 188     -14.047 -11.828   5.172  1.00 82.44           C  
ATOM   1443  C   SER A 188     -13.461 -10.664   5.969  1.00 82.44           C  
ATOM   1444  CB  SER A 188     -14.773 -11.297   3.938  1.00 82.44           C  
ATOM   1445  O   SER A 188     -14.086 -10.180   6.914  1.00 82.44           O  
ATOM   1446  OG  SER A 188     -13.906 -10.508   3.143  1.00 82.44           O  
ATOM   1447  N   PRO A 189     -12.172 -10.406   5.746  1.00 91.31           N  
ATOM   1448  CA  PRO A 189     -11.570  -9.281   6.465  1.00 91.31           C  
ATOM   1449  C   PRO A 189     -12.320  -7.969   6.230  1.00 91.31           C  
ATOM   1450  CB  PRO A 189     -10.156  -9.211   5.895  1.00 91.31           C  
ATOM   1451  O   PRO A 189     -12.258  -7.059   7.059  1.00 91.31           O  
ATOM   1452  CG  PRO A 189     -10.234  -9.922   4.586  1.00 91.31           C  
ATOM   1453  CD  PRO A 189     -11.297 -10.977   4.680  1.00 91.31           C  
ATOM   1454  N   LEU A 190     -13.070  -7.879   5.145  1.00 93.19           N  
ATOM   1455  CA  LEU A 190     -13.844  -6.695   4.785  1.00 93.19           C  
ATOM   1456  C   LEU A 190     -15.180  -7.082   4.156  1.00 93.19           C  
ATOM   1457  CB  LEU A 190     -13.047  -5.809   3.822  1.00 93.19           C  
ATOM   1458  O   LEU A 190     -15.219  -7.898   3.230  1.00 93.19           O  
ATOM   1459  CG  LEU A 190     -13.797  -4.625   3.213  1.00 93.19           C  
ATOM   1460  CD1 LEU A 190     -14.086  -3.572   4.277  1.00 93.19           C  
ATOM   1461  CD2 LEU A 190     -13.008  -4.023   2.059  1.00 93.19           C  
ATOM   1462  N   TYR A 191     -16.219  -6.531   4.703  1.00 92.81           N  
ATOM   1463  CA  TYR A 191     -17.578  -6.691   4.176  1.00 92.81           C  
ATOM   1464  C   TYR A 191     -18.281  -5.344   4.082  1.00 92.81           C  
ATOM   1465  CB  TYR A 191     -18.391  -7.648   5.055  1.00 92.81           C  
ATOM   1466  O   TYR A 191     -18.359  -4.605   5.066  1.00 92.81           O  
ATOM   1467  CG  TYR A 191     -19.812  -7.848   4.582  1.00 92.81           C  
ATOM   1468  CD1 TYR A 191     -20.875  -7.199   5.207  1.00 92.81           C  
ATOM   1469  CD2 TYR A 191     -20.094  -8.688   3.514  1.00 92.81           C  
ATOM   1470  CE1 TYR A 191     -22.188  -7.383   4.777  1.00 92.81           C  
ATOM   1471  CE2 TYR A 191     -21.391  -8.883   3.074  1.00 92.81           C  
ATOM   1472  OH  TYR A 191     -23.734  -8.406   3.281  1.00 92.81           O  
ATOM   1473  CZ  TYR A 191     -22.438  -8.227   3.713  1.00 92.81           C  
ATOM   1474  N   ILE A 192     -18.828  -5.121   2.857  1.00 93.38           N  
ATOM   1475  CA  ILE A 192     -19.484  -3.840   2.648  1.00 93.38           C  
ATOM   1476  C   ILE A 192     -20.891  -4.074   2.113  1.00 93.38           C  
ATOM   1477  CB  ILE A 192     -18.688  -2.939   1.678  1.00 93.38           C  
ATOM   1478  O   ILE A 192     -21.094  -4.863   1.188  1.00 93.38           O  
ATOM   1479  CG1 ILE A 192     -17.281  -2.691   2.219  1.00 93.38           C  
ATOM   1480  CG2 ILE A 192     -19.422  -1.618   1.437  1.00 93.38           C  
ATOM   1481  CD1 ILE A 192     -16.391  -1.882   1.284  1.00 93.38           C  
ATOM   1482  N   THR A 193     -21.828  -3.311   2.732  1.00 92.12           N  
ATOM   1483  CA  THR A 193     -23.219  -3.465   2.344  1.00 92.12           C  
ATOM   1484  C   THR A 193     -23.953  -2.129   2.426  1.00 92.12           C  
ATOM   1485  CB  THR A 193     -23.938  -4.500   3.229  1.00 92.12           C  
ATOM   1486  O   THR A 193     -23.469  -1.182   3.045  1.00 92.12           O  
ATOM   1487  CG2 THR A 193     -23.969  -4.047   4.684  1.00 92.12           C  
ATOM   1488  OG1 THR A 193     -25.281  -4.676   2.760  1.00 92.12           O  
ATOM   1489  N   THR A 194     -25.094  -2.150   1.775  1.00 92.06           N  
ATOM   1490  CA  THR A 194     -25.938  -0.966   1.860  1.00 92.06           C  
ATOM   1491  C   THR A 194     -27.078  -1.190   2.840  1.00 92.06           C  
ATOM   1492  CB  THR A 194     -26.500  -0.584   0.480  1.00 92.06           C  
ATOM   1493  O   THR A 194     -27.906  -0.302   3.047  1.00 92.06           O  
ATOM   1494  CG2 THR A 194     -25.391  -0.260  -0.504  1.00 92.06           C  
ATOM   1495  OG1 THR A 194     -27.281  -1.679  -0.033  1.00 92.06           O  
ATOM   1496  N   THR A 195     -27.109  -2.357   3.430  1.00 91.06           N  
ATOM   1497  CA  THR A 195     -28.125  -2.674   4.422  1.00 91.06           C  
ATOM   1498  C   THR A 195     -27.734  -2.129   5.793  1.00 91.06           C  
ATOM   1499  CB  THR A 195     -28.359  -4.191   4.516  1.00 91.06           C  
ATOM   1500  O   THR A 195     -26.547  -2.021   6.109  1.00 91.06           O  
ATOM   1501  CG2 THR A 195     -28.828  -4.762   3.184  1.00 91.06           C  
ATOM   1502  OG1 THR A 195     -27.141  -4.836   4.891  1.00 91.06           O  
ATOM   1503  N   THR A 196     -28.766  -1.717   6.492  1.00 91.69           N  
ATOM   1504  CA  THR A 196     -28.484  -1.196   7.828  1.00 91.69           C  
ATOM   1505  C   THR A 196     -27.688  -2.207   8.648  1.00 91.69           C  
ATOM   1506  CB  THR A 196     -29.797  -0.837   8.562  1.00 91.69           C  
ATOM   1507  O   THR A 196     -27.859  -3.418   8.477  1.00 91.69           O  
ATOM   1508  CG2 THR A 196     -30.562   0.249   7.820  1.00 91.69           C  
ATOM   1509  OG1 THR A 196     -30.609  -2.008   8.664  1.00 91.69           O  
ATOM   1510  N   PRO A 197     -26.875  -1.769   9.516  1.00 92.56           N  
ATOM   1511  CA  PRO A 197     -26.031  -2.645  10.312  1.00 92.56           C  
ATOM   1512  C   PRO A 197     -26.812  -3.682  11.109  1.00 92.56           C  
ATOM   1513  CB  PRO A 197     -25.312  -1.674  11.258  1.00 92.56           C  
ATOM   1514  O   PRO A 197     -26.406  -4.840  11.203  1.00 92.56           O  
ATOM   1515  CG  PRO A 197     -25.250  -0.385  10.500  1.00 92.56           C  
ATOM   1516  CD  PRO A 197     -26.516  -0.249   9.695  1.00 92.56           C  
ATOM   1517  N   SER A 198     -27.953  -3.316  11.656  1.00 93.50           N  
ATOM   1518  CA  SER A 198     -28.797  -4.250  12.406  1.00 93.50           C  
ATOM   1519  C   SER A 198     -29.234  -5.414  11.539  1.00 93.50           C  
ATOM   1520  CB  SER A 198     -30.016  -3.531  12.984  1.00 93.50           C  
ATOM   1521  O   SER A 198     -29.234  -6.566  11.977  1.00 93.50           O  
ATOM   1522  OG  SER A 198     -30.750  -2.887  11.961  1.00 93.50           O  
ATOM   1523  N   SER A 199     -29.609  -5.125  10.305  1.00 93.31           N  
ATOM   1524  CA  SER A 199     -30.047  -6.148   9.359  1.00 93.31           C  
ATOM   1525  C   SER A 199     -28.891  -7.035   8.930  1.00 93.31           C  
ATOM   1526  CB  SER A 199     -30.688  -5.508   8.125  1.00 93.31           C  
ATOM   1527  O   SER A 199     -29.016  -8.258   8.867  1.00 93.31           O  
ATOM   1528  OG  SER A 199     -31.875  -4.812   8.477  1.00 93.31           O  
ATOM   1529  N   ALA A 200     -27.797  -6.398   8.641  1.00 90.19           N  
ATOM   1530  CA  ALA A 200     -26.609  -7.137   8.203  1.00 90.19           C  
ATOM   1531  C   ALA A 200     -26.125  -8.102   9.289  1.00 90.19           C  
ATOM   1532  CB  ALA A 200     -25.484  -6.168   7.820  1.00 90.19           C  
ATOM   1533  O   ALA A 200     -25.781  -9.250   8.992  1.00 90.19           O  
ATOM   1534  N   THR A 201     -26.125  -7.676  10.547  1.00 90.12           N  
ATOM   1535  CA  THR A 201     -25.656  -8.484  11.664  1.00 90.12           C  
ATOM   1536  C   THR A 201     -26.641  -9.602  11.977  1.00 90.12           C  
ATOM   1537  CB  THR A 201     -25.422  -7.621  12.922  1.00 90.12           C  
ATOM   1538  O   THR A 201     -26.266 -10.625  12.562  1.00 90.12           O  
ATOM   1539  CG2 THR A 201     -24.312  -6.594  12.695  1.00 90.12           C  
ATOM   1540  OG1 THR A 201     -26.641  -6.930  13.242  1.00 90.12           O  
ATOM   1541  N   GLN A 202     -27.906  -9.359  11.648  1.00 91.25           N  
ATOM   1542  CA  GLN A 202     -28.891 -10.422  11.789  1.00 91.25           C  
ATOM   1543  C   GLN A 202     -28.625 -11.562  10.805  1.00 91.25           C  
ATOM   1544  CB  GLN A 202     -30.312  -9.875  11.570  1.00 91.25           C  
ATOM   1545  O   GLN A 202     -28.734 -12.734  11.164  1.00 91.25           O  
ATOM   1546  CG  GLN A 202     -31.406 -10.883  11.875  1.00 91.25           C  
ATOM   1547  CD  GLN A 202     -32.812 -10.305  11.703  1.00 91.25           C  
ATOM   1548  NE2 GLN A 202     -33.781 -10.953  12.289  1.00 91.25           N  
ATOM   1549  OE1 GLN A 202     -32.969  -9.273  11.047  1.00 91.25           O  
ATOM   1550  N   ILE A 203     -28.203 -11.203   9.641  1.00 88.00           N  
ATOM   1551  CA  ILE A 203     -27.922 -12.180   8.586  1.00 88.00           C  
ATOM   1552  C   ILE A 203     -26.562 -12.844   8.844  1.00 88.00           C  
ATOM   1553  CB  ILE A 203     -27.938 -11.523   7.188  1.00 88.00           C  
ATOM   1554  O   ILE A 203     -26.438 -14.070   8.750  1.00 88.00           O  
ATOM   1555  CG1 ILE A 203     -29.312 -10.914   6.898  1.00 88.00           C  
ATOM   1556  CG2 ILE A 203     -27.547 -12.539   6.109  1.00 88.00           C  
ATOM   1557  CD1 ILE A 203     -29.391 -10.156   5.582  1.00 88.00           C  
ATOM   1558  N   TYR A 204     -25.656 -11.984   9.195  1.00 87.94           N  
ATOM   1559  CA  TYR A 204     -24.312 -12.445   9.508  1.00 87.94           C  
ATOM   1560  C   TYR A 204     -23.891 -12.000  10.906  1.00 87.94           C  
ATOM   1561  CB  TYR A 204     -23.297 -11.922   8.477  1.00 87.94           C  
ATOM   1562  O   TYR A 204     -23.359 -10.898  11.086  1.00 87.94           O  
ATOM   1563  CG  TYR A 204     -23.656 -12.281   7.055  1.00 87.94           C  
ATOM   1564  CD1 TYR A 204     -23.562 -13.594   6.602  1.00 87.94           C  
ATOM   1565  CD2 TYR A 204     -24.078 -11.305   6.160  1.00 87.94           C  
ATOM   1566  CE1 TYR A 204     -23.891 -13.930   5.289  1.00 87.94           C  
ATOM   1567  CE2 TYR A 204     -24.406 -11.625   4.844  1.00 87.94           C  
ATOM   1568  OH  TYR A 204     -24.625 -13.266   3.121  1.00 87.94           O  
ATOM   1569  CZ  TYR A 204     -24.312 -12.938   4.422  1.00 87.94           C  
ATOM   1570  N   PRO A 205     -24.109 -12.844  11.922  1.00 89.94           N  
ATOM   1571  CA  PRO A 205     -23.891 -12.453  13.312  1.00 89.94           C  
ATOM   1572  C   PRO A 205     -22.422 -12.141  13.609  1.00 89.94           C  
ATOM   1573  CB  PRO A 205     -24.359 -13.688  14.102  1.00 89.94           C  
ATOM   1574  O   PRO A 205     -22.141 -11.383  14.539  1.00 89.94           O  
ATOM   1575  CG  PRO A 205     -25.391 -14.328  13.227  1.00 89.94           C  
ATOM   1576  CD  PRO A 205     -24.984 -14.133  11.797  1.00 89.94           C  
ATOM   1577  N   PHE A 206     -21.516 -12.719  12.859  1.00 86.75           N  
ATOM   1578  CA  PHE A 206     -20.109 -12.500  13.125  1.00 86.75           C  
ATOM   1579  C   PHE A 206     -19.719 -11.062  12.836  1.00 86.75           C  
ATOM   1580  CB  PHE A 206     -19.250 -13.453  12.289  1.00 86.75           C  
ATOM   1581  O   PHE A 206     -18.656 -10.594  13.266  1.00 86.75           O  
ATOM   1582  CG  PHE A 206     -19.516 -13.383  10.812  1.00 86.75           C  
ATOM   1583  CD1 PHE A 206     -20.344 -14.312  10.195  1.00 86.75           C  
ATOM   1584  CD2 PHE A 206     -18.938 -12.375  10.039  1.00 86.75           C  
ATOM   1585  CE1 PHE A 206     -20.594 -14.242   8.820  1.00 86.75           C  
ATOM   1586  CE2 PHE A 206     -19.188 -12.297   8.672  1.00 86.75           C  
ATOM   1587  CZ  PHE A 206     -20.016 -13.234   8.062  1.00 86.75           C  
ATOM   1588  N   LEU A 207     -20.516 -10.203  12.156  1.00 90.81           N  
ATOM   1589  CA  LEU A 207     -20.234  -8.812  11.844  1.00 90.81           C  
ATOM   1590  C   LEU A 207     -20.359  -7.934  13.078  1.00 90.81           C  
ATOM   1591  CB  LEU A 207     -21.188  -8.305  10.750  1.00 90.81           C  
ATOM   1592  O   LEU A 207     -19.828  -6.816  13.109  1.00 90.81           O  
ATOM   1593  CG  LEU A 207     -21.047  -8.953   9.375  1.00 90.81           C  
ATOM   1594  CD1 LEU A 207     -22.062  -8.375   8.406  1.00 90.81           C  
ATOM   1595  CD2 LEU A 207     -19.625  -8.758   8.836  1.00 90.81           C  
ATOM   1596  N   ALA A 208     -21.000  -8.383  14.094  1.00 90.44           N  
ATOM   1597  CA  ALA A 208     -21.297  -7.598  15.289  1.00 90.44           C  
ATOM   1598  C   ALA A 208     -20.016  -7.219  16.031  1.00 90.44           C  
ATOM   1599  CB  ALA A 208     -22.234  -8.375  16.219  1.00 90.44           C  
ATOM   1600  O   ALA A 208     -19.984  -6.203  16.734  1.00 90.44           O  
ATOM   1601  N   HIS A 209     -18.984  -8.000  15.820  1.00 90.75           N  
ATOM   1602  CA  HIS A 209     -17.750  -7.750  16.562  1.00 90.75           C  
ATOM   1603  C   HIS A 209     -16.719  -7.027  15.680  1.00 90.75           C  
ATOM   1604  CB  HIS A 209     -17.156  -9.062  17.078  1.00 90.75           C  
ATOM   1605  O   HIS A 209     -15.586  -6.797  16.109  1.00 90.75           O  
ATOM   1606  CG  HIS A 209     -18.031  -9.773  18.047  1.00 90.75           C  
ATOM   1607  CD2 HIS A 209     -18.125  -9.680  19.406  1.00 90.75           C  
ATOM   1608  ND1 HIS A 209     -18.969 -10.711  17.672  1.00 90.75           N  
ATOM   1609  CE1 HIS A 209     -19.594 -11.164  18.750  1.00 90.75           C  
ATOM   1610  NE2 HIS A 209     -19.094 -10.555  19.812  1.00 90.75           N  
ATOM   1611  N   ASP A 210     -17.156  -6.625  14.500  1.00 93.25           N  
ATOM   1612  CA  ASP A 210     -16.250  -5.969  13.562  1.00 93.25           C  
ATOM   1613  C   ASP A 210     -16.203  -4.465  13.812  1.00 93.25           C  
ATOM   1614  CB  ASP A 210     -16.688  -6.246  12.117  1.00 93.25           C  
ATOM   1615  O   ASP A 210     -17.125  -3.889  14.383  1.00 93.25           O  
ATOM   1616  CG  ASP A 210     -16.453  -7.688  11.703  1.00 93.25           C  
ATOM   1617  OD1 ASP A 210     -15.977  -8.492  12.523  1.00 93.25           O  
ATOM   1618  OD2 ASP A 210     -16.766  -8.023  10.539  1.00 93.25           O  
ATOM   1619  N   ASN A 211     -15.023  -3.922  13.492  1.00 94.94           N  
ATOM   1620  CA  ASN A 211     -14.977  -2.471  13.359  1.00 94.94           C  
ATOM   1621  C   ASN A 211     -15.766  -1.995  12.141  1.00 94.94           C  
ATOM   1622  CB  ASN A 211     -13.531  -1.980  13.281  1.00 94.94           C  
ATOM   1623  O   ASN A 211     -15.711  -2.621  11.086  1.00 94.94           O  
ATOM   1624  CG  ASN A 211     -13.391  -0.508  13.625  1.00 94.94           C  
ATOM   1625  ND2 ASN A 211     -12.227   0.058  13.344  1.00 94.94           N  
ATOM   1626  OD1 ASN A 211     -14.328   0.114  14.133  1.00 94.94           O  
ATOM   1627  N   MET A 212     -16.516  -0.934  12.367  1.00 93.62           N  
ATOM   1628  CA  MET A 212     -17.422  -0.539  11.305  1.00 93.62           C  
ATOM   1629  C   MET A 212     -17.375   0.967  11.070  1.00 93.62           C  
ATOM   1630  CB  MET A 212     -18.859  -0.962  11.633  1.00 93.62           C  
ATOM   1631  O   MET A 212     -17.266   1.745  12.016  1.00 93.62           O  
ATOM   1632  CG  MET A 212     -19.875  -0.603  10.562  1.00 93.62           C  
ATOM   1633  SD  MET A 212     -21.547  -0.322  11.242  1.00 93.62           S  
ATOM   1634  CE  MET A 212     -21.234   1.148  12.258  1.00 93.62           C  
ATOM   1635  N   PHE A 213     -17.391   1.344   9.820  1.00 94.12           N  
ATOM   1636  CA  PHE A 213     -17.531   2.746   9.445  1.00 94.12           C  
ATOM   1637  C   PHE A 213     -18.406   2.893   8.211  1.00 94.12           C  
ATOM   1638  CB  PHE A 213     -16.156   3.371   9.188  1.00 94.12           C  
ATOM   1639  O   PHE A 213     -18.703   1.908   7.531  1.00 94.12           O  
ATOM   1640  CG  PHE A 213     -15.469   2.848   7.949  1.00 94.12           C  
ATOM   1641  CD1 PHE A 213     -14.672   1.713   8.008  1.00 94.12           C  
ATOM   1642  CD2 PHE A 213     -15.633   3.490   6.730  1.00 94.12           C  
ATOM   1643  CE1 PHE A 213     -14.039   1.226   6.863  1.00 94.12           C  
ATOM   1644  CE2 PHE A 213     -15.000   3.010   5.582  1.00 94.12           C  
ATOM   1645  CZ  PHE A 213     -14.203   1.878   5.652  1.00 94.12           C  
ATOM   1646  N   THR A 214     -18.844   4.156   7.988  1.00 94.12           N  
ATOM   1647  CA  THR A 214     -19.750   4.379   6.867  1.00 94.12           C  
ATOM   1648  C   THR A 214     -19.172   5.426   5.910  1.00 94.12           C  
ATOM   1649  CB  THR A 214     -21.141   4.828   7.352  1.00 94.12           C  
ATOM   1650  O   THR A 214     -18.359   6.258   6.312  1.00 94.12           O  
ATOM   1651  CG2 THR A 214     -21.750   3.803   8.297  1.00 94.12           C  
ATOM   1652  OG1 THR A 214     -21.016   6.082   8.031  1.00 94.12           O  
ATOM   1653  N   PHE A 215     -19.500   5.250   4.719  1.00 92.75           N  
ATOM   1654  CA  PHE A 215     -19.219   6.277   3.723  1.00 92.75           C  
ATOM   1655  C   PHE A 215     -20.359   6.387   2.721  1.00 92.75           C  
ATOM   1656  CB  PHE A 215     -17.906   5.980   2.994  1.00 92.75           C  
ATOM   1657  O   PHE A 215     -21.141   5.441   2.547  1.00 92.75           O  
ATOM   1658  CG  PHE A 215     -17.922   4.688   2.223  1.00 92.75           C  
ATOM   1659  CD1 PHE A 215     -17.578   3.490   2.840  1.00 92.75           C  
ATOM   1660  CD2 PHE A 215     -18.281   4.672   0.879  1.00 92.75           C  
ATOM   1661  CE1 PHE A 215     -17.594   2.293   2.129  1.00 92.75           C  
ATOM   1662  CE2 PHE A 215     -18.281   3.480   0.161  1.00 92.75           C  
ATOM   1663  CZ  PHE A 215     -17.953   2.291   0.788  1.00 92.75           C  
ATOM   1664  N   THR A 216     -20.438   7.625   2.174  1.00 92.12           N  
ATOM   1665  CA  THR A 216     -21.531   7.895   1.254  1.00 92.12           C  
ATOM   1666  C   THR A 216     -21.000   8.273  -0.127  1.00 92.12           C  
ATOM   1667  CB  THR A 216     -22.438   9.023   1.783  1.00 92.12           C  
ATOM   1668  O   THR A 216     -20.000   8.984  -0.242  1.00 92.12           O  
ATOM   1669  CG2 THR A 216     -23.672   9.203   0.896  1.00 92.12           C  
ATOM   1670  OG1 THR A 216     -22.859   8.695   3.111  1.00 92.12           O  
ATOM   1671  N   LEU A 217     -21.625   7.660  -1.130  1.00 90.94           N  
ATOM   1672  CA  LEU A 217     -21.297   7.992  -2.514  1.00 90.94           C  
ATOM   1673  C   LEU A 217     -22.516   8.570  -3.230  1.00 90.94           C  
ATOM   1674  CB  LEU A 217     -20.797   6.754  -3.260  1.00 90.94           C  
ATOM   1675  O   LEU A 217     -23.656   8.188  -2.945  1.00 90.94           O  
ATOM   1676  CG  LEU A 217     -19.516   6.113  -2.723  1.00 90.94           C  
ATOM   1677  CD1 LEU A 217     -19.219   4.820  -3.477  1.00 90.94           C  
ATOM   1678  CD2 LEU A 217     -18.344   7.086  -2.826  1.00 90.94           C  
ATOM   1679  N   ASN A 218     -22.234   9.594  -3.965  1.00 88.69           N  
ATOM   1680  CA  ASN A 218     -23.250  10.109  -4.871  1.00 88.69           C  
ATOM   1681  C   ASN A 218     -23.328   9.273  -6.148  1.00 88.69           C  
ATOM   1682  CB  ASN A 218     -22.984  11.578  -5.211  1.00 88.69           C  
ATOM   1683  O   ASN A 218     -22.438   9.328  -6.988  1.00 88.69           O  
ATOM   1684  CG  ASN A 218     -24.109  12.203  -6.020  1.00 88.69           C  
ATOM   1685  ND2 ASN A 218     -24.125  13.531  -6.082  1.00 88.69           N  
ATOM   1686  OD1 ASN A 218     -24.953  11.500  -6.578  1.00 88.69           O  
ATOM   1687  N   ILE A 219     -24.438   8.562  -6.246  1.00 85.62           N  
ATOM   1688  CA  ILE A 219     -24.656   7.758  -7.441  1.00 85.62           C  
ATOM   1689  C   ILE A 219     -25.844   8.305  -8.234  1.00 85.62           C  
ATOM   1690  CB  ILE A 219     -24.875   6.273  -7.090  1.00 85.62           C  
ATOM   1691  O   ILE A 219     -26.984   8.156  -7.816  1.00 85.62           O  
ATOM   1692  CG1 ILE A 219     -23.719   5.734  -6.250  1.00 85.62           C  
ATOM   1693  CG2 ILE A 219     -25.062   5.438  -8.359  1.00 85.62           C  
ATOM   1694  CD1 ILE A 219     -23.953   4.336  -5.695  1.00 85.62           C  
ATOM   1695  N   SER A 220     -25.516   8.953  -9.406  1.00 82.62           N  
ATOM   1696  CA  SER A 220     -26.531   9.508 -10.297  1.00 82.62           C  
ATOM   1697  C   SER A 220     -27.453  10.461  -9.547  1.00 82.62           C  
ATOM   1698  CB  SER A 220     -27.344   8.398 -10.953  1.00 82.62           C  
ATOM   1699  O   SER A 220     -28.672  10.414  -9.734  1.00 82.62           O  
ATOM   1700  OG  SER A 220     -26.500   7.547 -11.727  1.00 82.62           O  
ATOM   1701  N   GLY A 221     -26.891  11.219  -8.586  1.00 85.81           N  
ATOM   1702  CA  GLY A 221     -27.641  12.266  -7.914  1.00 85.81           C  
ATOM   1703  C   GLY A 221     -28.219  11.828  -6.582  1.00 85.81           C  
ATOM   1704  O   GLY A 221     -28.812  12.633  -5.859  1.00 85.81           O  
ATOM   1705  N   THR A 222     -28.109  10.523  -6.254  1.00 90.44           N  
ATOM   1706  CA  THR A 222     -28.609  10.016  -4.980  1.00 90.44           C  
ATOM   1707  C   THR A 222     -27.453   9.562  -4.090  1.00 90.44           C  
ATOM   1708  CB  THR A 222     -29.578   8.844  -5.191  1.00 90.44           C  
ATOM   1709  O   THR A 222     -26.578   8.828  -4.535  1.00 90.44           O  
ATOM   1710  CG2 THR A 222     -30.203   8.391  -3.869  1.00 90.44           C  
ATOM   1711  OG1 THR A 222     -30.641   9.258  -6.074  1.00 90.44           O  
ATOM   1712  N   LEU A 223     -27.562   9.992  -2.826  1.00 91.44           N  
ATOM   1713  CA  LEU A 223     -26.547   9.586  -1.869  1.00 91.44           C  
ATOM   1714  C   LEU A 223     -26.812   8.180  -1.345  1.00 91.44           C  
ATOM   1715  CB  LEU A 223     -26.469  10.570  -0.703  1.00 91.44           C  
ATOM   1716  O   LEU A 223     -27.906   7.895  -0.860  1.00 91.44           O  
ATOM   1717  CG  LEU A 223     -26.016  11.992  -1.042  1.00 91.44           C  
ATOM   1718  CD1 LEU A 223     -26.047  12.867   0.205  1.00 91.44           C  
ATOM   1719  CD2 LEU A 223     -24.625  11.969  -1.658  1.00 91.44           C  
ATOM   1720  N   VAL A 224     -25.891   7.355  -1.569  1.00 91.56           N  
ATOM   1721  CA  VAL A 224     -25.984   5.988  -1.076  1.00 91.56           C  
ATOM   1722  C   VAL A 224     -24.953   5.762   0.027  1.00 91.56           C  
ATOM   1723  CB  VAL A 224     -25.797   4.961  -2.213  1.00 91.56           C  
ATOM   1724  O   VAL A 224     -23.766   6.023  -0.165  1.00 91.56           O  
ATOM   1725  CG1 VAL A 224     -25.938   3.533  -1.683  1.00 91.56           C  
ATOM   1726  CG2 VAL A 224     -26.781   5.215  -3.344  1.00 91.56           C  
ATOM   1727  N   THR A 225     -25.484   5.227   1.143  1.00 93.75           N  
ATOM   1728  CA  THR A 225     -24.609   4.996   2.293  1.00 93.75           C  
ATOM   1729  C   THR A 225     -24.156   3.541   2.350  1.00 93.75           C  
ATOM   1730  CB  THR A 225     -25.328   5.367   3.609  1.00 93.75           C  
ATOM   1731  O   THR A 225     -24.984   2.627   2.266  1.00 93.75           O  
ATOM   1732  CG2 THR A 225     -24.422   5.117   4.812  1.00 93.75           C  
ATOM   1733  OG1 THR A 225     -25.688   6.754   3.578  1.00 93.75           O  
ATOM   1734  N   TYR A 226     -22.922   3.400   2.518  1.00 94.69           N  
ATOM   1735  CA  TYR A 226     -22.328   2.078   2.650  1.00 94.69           C  
ATOM   1736  C   TYR A 226     -21.828   1.847   4.070  1.00 94.69           C  
ATOM   1737  CB  TYR A 226     -21.172   1.913   1.656  1.00 94.69           C  
ATOM   1738  O   TYR A 226     -21.328   2.771   4.719  1.00 94.69           O  
ATOM   1739  CG  TYR A 226     -21.625   1.813   0.218  1.00 94.69           C  
ATOM   1740  CD1 TYR A 226     -21.781   0.574  -0.397  1.00 94.69           C  
ATOM   1741  CD2 TYR A 226     -21.875   2.957  -0.529  1.00 94.69           C  
ATOM   1742  CE1 TYR A 226     -22.188   0.477  -1.723  1.00 94.69           C  
ATOM   1743  CE2 TYR A 226     -22.281   2.873  -1.855  1.00 94.69           C  
ATOM   1744  OH  TYR A 226     -22.844   1.540  -3.754  1.00 94.69           O  
ATOM   1745  CZ  TYR A 226     -22.438   1.630  -2.441  1.00 94.69           C  
ATOM   1746  N   TYR A 227     -21.953   0.615   4.477  1.00 94.25           N  
ATOM   1747  CA  TYR A 227     -21.453   0.189   5.781  1.00 94.25           C  
ATOM   1748  C   TYR A 227     -20.328  -0.826   5.629  1.00 94.25           C  
ATOM   1749  CB  TYR A 227     -22.594  -0.411   6.621  1.00 94.25           C  
ATOM   1750  O   TYR A 227     -20.531  -1.920   5.102  1.00 94.25           O  
ATOM   1751  CG  TYR A 227     -23.766   0.522   6.812  1.00 94.25           C  
ATOM   1752  CD1 TYR A 227     -23.828   1.368   7.918  1.00 94.25           C  
ATOM   1753  CD2 TYR A 227     -24.797   0.558   5.895  1.00 94.25           C  
ATOM   1754  CE1 TYR A 227     -24.906   2.229   8.102  1.00 94.25           C  
ATOM   1755  CE2 TYR A 227     -25.891   1.414   6.070  1.00 94.25           C  
ATOM   1756  OH  TYR A 227     -27.000   3.094   7.352  1.00 94.25           O  
ATOM   1757  CZ  TYR A 227     -25.922   2.244   7.176  1.00 94.25           C  
ATOM   1758  N   ALA A 228     -19.203  -0.387   6.066  1.00 95.12           N  
ATOM   1759  CA  ALA A 228     -18.031  -1.240   5.934  1.00 95.12           C  
ATOM   1760  C   ALA A 228     -17.672  -1.905   7.262  1.00 95.12           C  
ATOM   1761  CB  ALA A 228     -16.844  -0.432   5.418  1.00 95.12           C  
ATOM   1762  O   ALA A 228     -17.484  -1.225   8.273  1.00 95.12           O  
ATOM   1763  N   PHE A 229     -17.688  -3.270   7.234  1.00 94.62           N  
ATOM   1764  CA  PHE A 229     -17.297  -4.066   8.391  1.00 94.62           C  
ATOM   1765  C   PHE A 229     -15.891  -4.645   8.211  1.00 94.62           C  
ATOM   1766  CB  PHE A 229     -18.297  -5.199   8.625  1.00 94.62           C  
ATOM   1767  O   PHE A 229     -15.656  -5.430   7.289  1.00 94.62           O  
ATOM   1768  CG  PHE A 229     -19.688  -4.715   8.922  1.00 94.62           C  
ATOM   1769  CD1 PHE A 229     -20.125  -4.539  10.234  1.00 94.62           C  
ATOM   1770  CD2 PHE A 229     -20.578  -4.441   7.891  1.00 94.62           C  
ATOM   1771  CE1 PHE A 229     -21.406  -4.094  10.508  1.00 94.62           C  
ATOM   1772  CE2 PHE A 229     -21.875  -3.996   8.156  1.00 94.62           C  
ATOM   1773  CZ  PHE A 229     -22.281  -3.822   9.469  1.00 94.62           C  
ATOM   1774  N   VAL A 230     -14.961  -4.207   9.141  1.00 95.12           N  
ATOM   1775  CA  VAL A 230     -13.570  -4.641   9.055  1.00 95.12           C  
ATOM   1776  C   VAL A 230     -13.258  -5.602  10.203  1.00 95.12           C  
ATOM   1777  CB  VAL A 230     -12.602  -3.439   9.086  1.00 95.12           C  
ATOM   1778  O   VAL A 230     -13.289  -5.215  11.367  1.00 95.12           O  
ATOM   1779  CG1 VAL A 230     -11.156  -3.906   8.898  1.00 95.12           C  
ATOM   1780  CG2 VAL A 230     -12.984  -2.418   8.016  1.00 95.12           C  
ATOM   1781  N   ASN A 231     -12.922  -6.789   9.852  1.00 93.31           N  
ATOM   1782  CA  ASN A 231     -12.719  -7.836  10.844  1.00 93.31           C  
ATOM   1783  C   ASN A 231     -11.242  -7.980  11.219  1.00 93.31           C  
ATOM   1784  CB  ASN A 231     -13.266  -9.172  10.336  1.00 93.31           C  
ATOM   1785  O   ASN A 231     -10.922  -8.414  12.320  1.00 93.31           O  
ATOM   1786  CG  ASN A 231     -13.172 -10.273  11.375  1.00 93.31           C  
ATOM   1787  ND2 ASN A 231     -14.039 -10.227  12.375  1.00 93.31           N  
ATOM   1788  OD1 ASN A 231     -12.320 -11.164  11.273  1.00 93.31           O  
ATOM   1789  N   GLN A 232     -10.352  -7.594  10.312  1.00 92.56           N  
ATOM   1790  CA  GLN A 232      -8.914  -7.656  10.523  1.00 92.56           C  
ATOM   1791  C   GLN A 232      -8.227  -6.387  10.039  1.00 92.56           C  
ATOM   1792  CB  GLN A 232      -8.320  -8.875   9.820  1.00 92.56           C  
ATOM   1793  O   GLN A 232      -8.695  -5.746   9.094  1.00 92.56           O  
ATOM   1794  CG  GLN A 232      -8.930 -10.203  10.258  1.00 92.56           C  
ATOM   1795  CD  GLN A 232      -8.367 -11.391   9.500  1.00 92.56           C  
ATOM   1796  NE2 GLN A 232      -9.047 -11.789   8.430  1.00 92.56           N  
ATOM   1797  OE1 GLN A 232      -7.328 -11.945   9.883  1.00 92.56           O  
ATOM   1798  N   THR A 233      -7.145  -6.082  10.805  1.00 95.31           N  
ATOM   1799  CA  THR A 233      -6.324  -4.961  10.367  1.00 95.31           C  
ATOM   1800  C   THR A 233      -5.449  -5.359   9.180  1.00 95.31           C  
ATOM   1801  CB  THR A 233      -5.434  -4.438  11.508  1.00 95.31           C  
ATOM   1802  O   THR A 233      -4.695  -6.332   9.258  1.00 95.31           O  
ATOM   1803  CG2 THR A 233      -4.547  -3.291  11.039  1.00 95.31           C  
ATOM   1804  OG1 THR A 233      -6.266  -3.977  12.586  1.00 95.31           O  
ATOM   1805  N   PHE A 234      -5.566  -4.637   8.094  1.00 96.38           N  
ATOM   1806  CA  PHE A 234      -4.754  -4.934   6.922  1.00 96.38           C  
ATOM   1807  C   PHE A 234      -4.613  -3.705   6.035  1.00 96.38           C  
ATOM   1808  CB  PHE A 234      -5.359  -6.094   6.125  1.00 96.38           C  
ATOM   1809  O   PHE A 234      -5.336  -2.723   6.203  1.00 96.38           O  
ATOM   1810  CG  PHE A 234      -6.676  -5.754   5.473  1.00 96.38           C  
ATOM   1811  CD1 PHE A 234      -7.867  -5.879   6.180  1.00 96.38           C  
ATOM   1812  CD2 PHE A 234      -6.723  -5.312   4.156  1.00 96.38           C  
ATOM   1813  CE1 PHE A 234      -9.086  -5.570   5.578  1.00 96.38           C  
ATOM   1814  CE2 PHE A 234      -7.934  -5.000   3.553  1.00 96.38           C  
ATOM   1815  CZ  PHE A 234      -9.117  -5.133   4.266  1.00 96.38           C  
ATOM   1816  N   ALA A 235      -3.645  -3.754   5.180  1.00 97.81           N  
ATOM   1817  CA  ALA A 235      -3.439  -2.715   4.176  1.00 97.81           C  
ATOM   1818  C   ALA A 235      -3.586  -3.277   2.766  1.00 97.81           C  
ATOM   1819  CB  ALA A 235      -2.066  -2.070   4.348  1.00 97.81           C  
ATOM   1820  O   ALA A 235      -3.316  -4.457   2.529  1.00 97.81           O  
ATOM   1821  N   PHE A 236      -4.043  -2.467   1.881  1.00 96.88           N  
ATOM   1822  CA  PHE A 236      -4.074  -2.857   0.477  1.00 96.88           C  
ATOM   1823  C   PHE A 236      -3.705  -1.683  -0.421  1.00 96.88           C  
ATOM   1824  CB  PHE A 236      -5.457  -3.395   0.096  1.00 96.88           C  
ATOM   1825  O   PHE A 236      -3.777  -0.526   0.000  1.00 96.88           O  
ATOM   1826  CG  PHE A 236      -6.500  -2.322  -0.077  1.00 96.88           C  
ATOM   1827  CD1 PHE A 236      -7.133  -1.768   1.027  1.00 96.88           C  
ATOM   1828  CD2 PHE A 236      -6.844  -1.870  -1.344  1.00 96.88           C  
ATOM   1829  CE1 PHE A 236      -8.102  -0.774   0.870  1.00 96.88           C  
ATOM   1830  CE2 PHE A 236      -7.805  -0.878  -1.509  1.00 96.88           C  
ATOM   1831  CZ  PHE A 236      -8.430  -0.333  -0.400  1.00 96.88           C  
ATOM   1832  N   THR A 237      -3.314  -1.976  -1.601  1.00 95.62           N  
ATOM   1833  CA  THR A 237      -2.895  -0.942  -2.541  1.00 95.62           C  
ATOM   1834  C   THR A 237      -3.738  -0.994  -3.812  1.00 95.62           C  
ATOM   1835  CB  THR A 237      -1.406  -1.088  -2.904  1.00 95.62           C  
ATOM   1836  O   THR A 237      -4.289  -2.041  -4.156  1.00 95.62           O  
ATOM   1837  CG2 THR A 237      -0.519  -0.870  -1.684  1.00 95.62           C  
ATOM   1838  OG1 THR A 237      -1.173  -2.404  -3.422  1.00 95.62           O  
ATOM   1839  N   TYR A 238      -3.867   0.125  -4.445  1.00 93.69           N  
ATOM   1840  CA  TYR A 238      -4.621   0.223  -5.691  1.00 93.69           C  
ATOM   1841  C   TYR A 238      -4.090   1.354  -6.562  1.00 93.69           C  
ATOM   1842  CB  TYR A 238      -6.109   0.440  -5.398  1.00 93.69           C  
ATOM   1843  O   TYR A 238      -3.488   2.305  -6.059  1.00 93.69           O  
ATOM   1844  CG  TYR A 238      -6.402   1.711  -4.641  1.00 93.69           C  
ATOM   1845  CD1 TYR A 238      -6.344   1.740  -3.248  1.00 93.69           C  
ATOM   1846  CD2 TYR A 238      -6.734   2.883  -5.309  1.00 93.69           C  
ATOM   1847  CE1 TYR A 238      -6.613   2.908  -2.541  1.00 93.69           C  
ATOM   1848  CE2 TYR A 238      -7.004   4.055  -4.613  1.00 93.69           C  
ATOM   1849  OH  TYR A 238      -7.211   5.219  -2.539  1.00 93.69           O  
ATOM   1850  CZ  TYR A 238      -6.941   4.059  -3.232  1.00 93.69           C  
ATOM   1851  N   PRO A 239      -4.293   1.207  -7.852  1.00 92.50           N  
ATOM   1852  CA  PRO A 239      -3.812   2.260  -8.750  1.00 92.50           C  
ATOM   1853  C   PRO A 239      -4.680   3.516  -8.711  1.00 92.50           C  
ATOM   1854  CB  PRO A 239      -3.875   1.601 -10.133  1.00 92.50           C  
ATOM   1855  O   PRO A 239      -5.902   3.432  -8.867  1.00 92.50           O  
ATOM   1856  CG  PRO A 239      -4.941   0.559 -10.008  1.00 92.50           C  
ATOM   1857  CD  PRO A 239      -4.984   0.085  -8.586  1.00 92.50           C  
ATOM   1858  N   VAL A 240      -4.090   4.656  -8.453  1.00 90.31           N  
ATOM   1859  CA  VAL A 240      -4.789   5.934  -8.398  1.00 90.31           C  
ATOM   1860  C   VAL A 240      -4.652   6.660  -9.734  1.00 90.31           C  
ATOM   1861  CB  VAL A 240      -4.258   6.824  -7.250  1.00 90.31           C  
ATOM   1862  O   VAL A 240      -5.633   7.176 -10.266  1.00 90.31           O  
ATOM   1863  CG1 VAL A 240      -4.938   8.195  -7.266  1.00 90.31           C  
ATOM   1864  CG2 VAL A 240      -4.465   6.137  -5.902  1.00 90.31           C  
ATOM   1865  N   ALA A 241      -3.340   6.828 -10.242  1.00 80.88           N  
ATOM   1866  CA  ALA A 241      -2.953   7.480 -11.492  1.00 80.88           C  
ATOM   1867  C   ALA A 241      -1.606   6.961 -11.984  1.00 80.88           C  
ATOM   1868  CB  ALA A 241      -2.902   8.992 -11.305  1.00 80.88           C  
ATOM   1869  O   ALA A 241      -0.898   6.262 -11.258  1.00 80.88           O  
ATOM   1870  N   GLY A 242      -1.312   7.223 -13.352  1.00 68.25           N  
ATOM   1871  CA  GLY A 242       0.065   7.082 -13.797  1.00 68.25           C  
ATOM   1872  C   GLY A 242       0.339   5.750 -14.469  1.00 68.25           C  
ATOM   1873  O   GLY A 242       1.479   5.457 -14.836  1.00 68.25           O  
ATOM   1874  N   ASP A 243      -0.652   4.973 -14.773  1.00 64.88           N  
ATOM   1875  CA  ASP A 243      -0.741   3.889 -15.750  1.00 64.88           C  
ATOM   1876  C   ASP A 243      -0.156   2.594 -15.188  1.00 64.88           C  
ATOM   1877  CB  ASP A 243      -0.023   4.273 -17.047  1.00 64.88           C  
ATOM   1878  O   ASP A 243       0.827   2.070 -15.719  1.00 64.88           O  
ATOM   1879  CG  ASP A 243      -0.643   5.477 -17.734  1.00 64.88           C  
ATOM   1880  OD1 ASP A 243      -1.883   5.629 -17.703  1.00 64.88           O  
ATOM   1881  OD2 ASP A 243       0.116   6.277 -18.328  1.00 64.88           O  
ATOM   1882  N   PRO A 244      -0.522   2.047 -14.055  1.00 61.50           N  
ATOM   1883  CA  PRO A 244      -0.045   0.696 -13.758  1.00 61.50           C  
ATOM   1884  C   PRO A 244      -0.580  -0.350 -14.734  1.00 61.50           C  
ATOM   1885  CB  PRO A 244      -0.573   0.443 -12.344  1.00 61.50           C  
ATOM   1886  O   PRO A 244      -1.698  -0.217 -15.234  1.00 61.50           O  
ATOM   1887  CG  PRO A 244      -1.632   1.479 -12.141  1.00 61.50           C  
ATOM   1888  CD  PRO A 244      -1.442   2.561 -13.164  1.00 61.50           C  
ATOM   1889  N   LEU A 245       0.338  -1.118 -15.320  1.00 67.12           N  
ATOM   1890  CA  LEU A 245      -0.018  -2.186 -16.250  1.00 67.12           C  
ATOM   1891  C   LEU A 245      -1.014  -3.148 -15.609  1.00 67.12           C  
ATOM   1892  CB  LEU A 245       1.232  -2.945 -16.703  1.00 67.12           C  
ATOM   1893  O   LEU A 245      -0.865  -3.521 -14.445  1.00 67.12           O  
ATOM   1894  CG  LEU A 245       2.078  -2.277 -17.781  1.00 67.12           C  
ATOM   1895  CD1 LEU A 245       3.484  -1.998 -17.266  1.00 67.12           C  
ATOM   1896  CD2 LEU A 245       2.131  -3.150 -19.031  1.00 67.12           C  
ATOM   1897  N   ILE A 246      -2.107  -3.430 -16.391  1.00 67.50           N  
ATOM   1898  CA  ILE A 246      -3.100  -4.406 -15.945  1.00 67.50           C  
ATOM   1899  C   ILE A 246      -2.426  -5.754 -15.695  1.00 67.50           C  
ATOM   1900  CB  ILE A 246      -4.238  -4.559 -16.984  1.00 67.50           C  
ATOM   1901  O   ILE A 246      -1.667  -6.238 -16.547  1.00 67.50           O  
ATOM   1902  CG1 ILE A 246      -5.035  -3.254 -17.094  1.00 67.50           C  
ATOM   1903  CG2 ILE A 246      -5.156  -5.727 -16.609  1.00 67.50           C  
ATOM   1904  CD1 ILE A 246      -6.090  -3.268 -18.188  1.00 67.50           C  
ATOM   1905  N   GLY A 247      -2.725  -6.312 -14.469  1.00 73.62           N  
ATOM   1906  CA  GLY A 247      -2.297  -7.660 -14.141  1.00 73.62           C  
ATOM   1907  C   GLY A 247      -0.917  -7.715 -13.508  1.00 73.62           C  
ATOM   1908  O   GLY A 247      -0.379  -8.797 -13.273  1.00 73.62           O  
ATOM   1909  N   SER A 248      -0.339  -6.578 -13.352  1.00 84.44           N  
ATOM   1910  CA  SER A 248       0.983  -6.512 -12.734  1.00 84.44           C  
ATOM   1911  C   SER A 248       0.954  -5.688 -11.453  1.00 84.44           C  
ATOM   1912  CB  SER A 248       1.999  -5.918 -13.711  1.00 84.44           C  
ATOM   1913  O   SER A 248       0.217  -4.703 -11.359  1.00 84.44           O  
ATOM   1914  OG  SER A 248       3.221  -5.629 -13.055  1.00 84.44           O  
ATOM   1915  N   ALA A 249       1.673  -6.207 -10.438  1.00 89.00           N  
ATOM   1916  CA  ALA A 249       1.799  -5.465  -9.188  1.00 89.00           C  
ATOM   1917  C   ALA A 249       2.973  -4.492  -9.242  1.00 89.00           C  
ATOM   1918  CB  ALA A 249       1.965  -6.426  -8.016  1.00 89.00           C  
ATOM   1919  O   ALA A 249       3.514  -4.102  -8.203  1.00 89.00           O  
ATOM   1920  N   ILE A 250       3.295  -4.117 -10.508  1.00 90.44           N  
ATOM   1921  CA  ILE A 250       4.434  -3.227 -10.711  1.00 90.44           C  
ATOM   1922  C   ILE A 250       3.939  -1.793 -10.898  1.00 90.44           C  
ATOM   1923  CB  ILE A 250       5.281  -3.662 -11.930  1.00 90.44           C  
ATOM   1924  O   ILE A 250       3.062  -1.533 -11.727  1.00 90.44           O  
ATOM   1925  CG1 ILE A 250       5.883  -5.055 -11.688  1.00 90.44           C  
ATOM   1926  CG2 ILE A 250       6.383  -2.635 -12.211  1.00 90.44           C  
ATOM   1927  CD1 ILE A 250       6.582  -5.645 -12.906  1.00 90.44           C  
ATOM   1928  N   ALA A 251       4.480  -0.964 -10.062  1.00 90.12           N  
ATOM   1929  CA  ALA A 251       4.203   0.464 -10.203  1.00 90.12           C  
ATOM   1930  C   ALA A 251       5.301   1.158 -11.008  1.00 90.12           C  
ATOM   1931  CB  ALA A 251       4.059   1.114  -8.828  1.00 90.12           C  
ATOM   1932  O   ALA A 251       6.422   1.326 -10.516  1.00 90.12           O  
ATOM   1933  N   PRO A 252       5.031   1.612 -12.258  1.00 89.00           N  
ATOM   1934  CA  PRO A 252       6.051   2.293 -13.062  1.00 89.00           C  
ATOM   1935  C   PRO A 252       6.293   3.732 -12.609  1.00 89.00           C  
ATOM   1936  CB  PRO A 252       5.469   2.256 -14.477  1.00 89.00           C  
ATOM   1937  O   PRO A 252       5.496   4.285 -11.852  1.00 89.00           O  
ATOM   1938  CG  PRO A 252       3.988   2.193 -14.281  1.00 89.00           C  
ATOM   1939  CD  PRO A 252       3.709   1.476 -12.992  1.00 89.00           C  
ATOM   1940  N   ALA A 253       7.402   4.258 -13.141  1.00 88.25           N  
ATOM   1941  CA  ALA A 253       7.711   5.656 -12.867  1.00 88.25           C  
ATOM   1942  C   ALA A 253       6.578   6.570 -13.320  1.00 88.25           C  
ATOM   1943  CB  ALA A 253       9.023   6.059 -13.539  1.00 88.25           C  
ATOM   1944  O   ALA A 253       6.012   6.383 -14.398  1.00 88.25           O  
ATOM   1945  N   GLY A 254       6.230   7.480 -12.406  1.00 86.81           N  
ATOM   1946  CA  GLY A 254       5.191   8.445 -12.742  1.00 86.81           C  
ATOM   1947  C   GLY A 254       3.811   8.016 -12.289  1.00 86.81           C  
ATOM   1948  O   GLY A 254       2.857   8.789 -12.352  1.00 86.81           O  
ATOM   1949  N   SER A 255       3.711   6.777 -11.820  1.00 90.00           N  
ATOM   1950  CA  SER A 255       2.414   6.297 -11.352  1.00 90.00           C  
ATOM   1951  C   SER A 255       2.176   6.672  -9.891  1.00 90.00           C  
ATOM   1952  CB  SER A 255       2.312   4.777 -11.516  1.00 90.00           C  
ATOM   1953  O   SER A 255       3.123   6.965  -9.156  1.00 90.00           O  
ATOM   1954  OG  SER A 255       3.248   4.117 -10.688  1.00 90.00           O  
ATOM   1955  N   VAL A 256       0.884   6.727  -9.547  1.00 92.19           N  
ATOM   1956  CA  VAL A 256       0.492   6.988  -8.172  1.00 92.19           C  
ATOM   1957  C   VAL A 256      -0.306   5.805  -7.625  1.00 92.19           C  
ATOM   1958  CB  VAL A 256      -0.334   8.289  -8.047  1.00 92.19           C  
ATOM   1959  O   VAL A 256      -1.268   5.355  -8.258  1.00 92.19           O  
ATOM   1960  CG1 VAL A 256      -0.740   8.539  -6.598  1.00 92.19           C  
ATOM   1961  CG2 VAL A 256       0.455   9.477  -8.602  1.00 92.19           C  
ATOM   1962  N   ILE A 257       0.212   5.340  -6.434  1.00 94.31           N  
ATOM   1963  CA  ILE A 257      -0.425   4.188  -5.809  1.00 94.31           C  
ATOM   1964  C   ILE A 257      -1.062   4.605  -4.484  1.00 94.31           C  
ATOM   1965  CB  ILE A 257       0.583   3.039  -5.578  1.00 94.31           C  
ATOM   1966  O   ILE A 257      -0.433   5.289  -3.674  1.00 94.31           O  
ATOM   1967  CG1 ILE A 257       1.306   2.693  -6.887  1.00 94.31           C  
ATOM   1968  CG2 ILE A 257      -0.121   1.810  -5.000  1.00 94.31           C  
ATOM   1969  CD1 ILE A 257       0.373   2.283  -8.016  1.00 94.31           C  
ATOM   1970  N   GLY A 258      -2.375   4.207  -4.398  1.00 95.12           N  
ATOM   1971  CA  GLY A 258      -3.037   4.445  -3.127  1.00 95.12           C  
ATOM   1972  C   GLY A 258      -2.799   3.340  -2.113  1.00 95.12           C  
ATOM   1973  O   GLY A 258      -2.809   2.156  -2.463  1.00 95.12           O  
ATOM   1974  N   VAL A 259      -2.482   3.748  -0.922  1.00 96.31           N  
ATOM   1975  CA  VAL A 259      -2.334   2.814   0.190  1.00 96.31           C  
ATOM   1976  C   VAL A 259      -3.402   3.094   1.245  1.00 96.31           C  
ATOM   1977  CB  VAL A 259      -0.927   2.902   0.821  1.00 96.31           C  
ATOM   1978  O   VAL A 259      -3.523   4.219   1.733  1.00 96.31           O  
ATOM   1979  CG1 VAL A 259      -0.785   1.902   1.967  1.00 96.31           C  
ATOM   1980  CG2 VAL A 259       0.148   2.664  -0.238  1.00 96.31           C  
ATOM   1981  N   MET A 260      -4.164   2.053   1.477  1.00 96.88           N  
ATOM   1982  CA  MET A 260      -5.168   2.197   2.527  1.00 96.88           C  
ATOM   1983  C   MET A 260      -4.957   1.158   3.625  1.00 96.88           C  
ATOM   1984  CB  MET A 260      -6.578   2.068   1.948  1.00 96.88           C  
ATOM   1985  O   MET A 260      -4.816  -0.032   3.340  1.00 96.88           O  
ATOM   1986  CG  MET A 260      -7.680   2.441   2.928  1.00 96.88           C  
ATOM   1987  SD  MET A 260      -9.312   2.617   2.113  1.00 96.88           S  
ATOM   1988  CE  MET A 260     -10.250   3.414   3.447  1.00 96.88           C  
ATOM   1989  N   ILE A 261      -4.914   1.647   4.883  1.00 97.06           N  
ATOM   1990  CA  ILE A 261      -4.840   0.789   6.059  1.00 97.06           C  
ATOM   1991  C   ILE A 261      -6.191   0.770   6.770  1.00 97.06           C  
ATOM   1992  CB  ILE A 261      -3.732   1.255   7.031  1.00 97.06           C  
ATOM   1993  O   ILE A 261      -6.699   1.815   7.180  1.00 97.06           O  
ATOM   1994  CG1 ILE A 261      -2.385   1.333   6.305  1.00 97.06           C  
ATOM   1995  CG2 ILE A 261      -3.650   0.321   8.242  1.00 97.06           C  
ATOM   1996  CD1 ILE A 261      -1.261   1.917   7.152  1.00 97.06           C  
ATOM   1997  N   LEU A 262      -6.734  -0.429   6.863  1.00 96.81           N  
ATOM   1998  CA  LEU A 262      -7.996  -0.601   7.574  1.00 96.81           C  
ATOM   1999  C   LEU A 262      -7.773  -1.253   8.938  1.00 96.81           C  
ATOM   2000  CB  LEU A 262      -8.969  -1.446   6.742  1.00 96.81           C  
ATOM   2001  O   LEU A 262      -7.051  -2.248   9.039  1.00 96.81           O  
ATOM   2002  CG  LEU A 262      -9.414  -0.851   5.406  1.00 96.81           C  
ATOM   2003  CD1 LEU A 262     -10.008  -1.936   4.516  1.00 96.81           C  
ATOM   2004  CD2 LEU A 262     -10.422   0.272   5.633  1.00 96.81           C  
ATOM   2005  N   PHE A 263      -8.438  -0.627   9.945  1.00 95.62           N  
ATOM   2006  CA  PHE A 263      -8.219  -1.112  11.297  1.00 95.62           C  
ATOM   2007  C   PHE A 263      -9.328  -2.070  11.719  1.00 95.62           C  
ATOM   2008  CB  PHE A 263      -8.133   0.058  12.281  1.00 95.62           C  
ATOM   2009  O   PHE A 263     -10.508  -1.731  11.641  1.00 95.62           O  
ATOM   2010  CG  PHE A 263      -6.980   0.989  12.023  1.00 95.62           C  
ATOM   2011  CD1 PHE A 263      -5.688   0.498  11.898  1.00 95.62           C  
ATOM   2012  CD2 PHE A 263      -7.191   2.357  11.898  1.00 95.62           C  
ATOM   2013  CE1 PHE A 263      -4.617   1.357  11.656  1.00 95.62           C  
ATOM   2014  CE2 PHE A 263      -6.129   3.223  11.664  1.00 95.62           C  
ATOM   2015  CZ  PHE A 263      -4.840   2.721  11.539  1.00 95.62           C  
ATOM   2016  N   GLY A 264      -8.906  -3.256  12.055  1.00 94.69           N  
ATOM   2017  CA  GLY A 264      -9.836  -4.203  12.641  1.00 94.69           C  
ATOM   2018  C   GLY A 264     -10.172  -3.893  14.086  1.00 94.69           C  
ATOM   2019  O   GLY A 264      -9.719  -2.889  14.633  1.00 94.69           O  
ATOM   2020  N   PRO A 265     -11.008  -4.723  14.703  1.00 92.62           N  
ATOM   2021  CA  PRO A 265     -11.492  -4.441  16.062  1.00 92.62           C  
ATOM   2022  C   PRO A 265     -10.367  -4.375  17.078  1.00 92.62           C  
ATOM   2023  CB  PRO A 265     -12.430  -5.617  16.344  1.00 92.62           C  
ATOM   2024  O   PRO A 265     -10.477  -3.666  18.078  1.00 92.62           O  
ATOM   2025  CG  PRO A 265     -12.055  -6.656  15.344  1.00 92.62           C  
ATOM   2026  CD  PRO A 265     -11.477  -5.973  14.141  1.00 92.62           C  
ATOM   2027  N   ASP A 266      -9.234  -5.027  16.828  1.00 89.56           N  
ATOM   2028  CA  ASP A 266      -8.141  -5.039  17.797  1.00 89.56           C  
ATOM   2029  C   ASP A 266      -7.434  -3.689  17.844  1.00 89.56           C  
ATOM   2030  CB  ASP A 266      -7.141  -6.148  17.453  1.00 89.56           C  
ATOM   2031  O   ASP A 266      -7.316  -3.076  18.906  1.00 89.56           O  
ATOM   2032  CG  ASP A 266      -7.711  -7.543  17.656  1.00 89.56           C  
ATOM   2033  OD1 ASP A 266      -8.648  -7.707  18.469  1.00 89.56           O  
ATOM   2034  OD2 ASP A 266      -7.211  -8.484  17.016  1.00 89.56           O  
ATOM   2035  N   LEU A 267      -7.059  -3.176  16.656  1.00 89.31           N  
ATOM   2036  CA  LEU A 267      -6.344  -1.907  16.562  1.00 89.31           C  
ATOM   2037  C   LEU A 267      -7.316  -0.737  16.484  1.00 89.31           C  
ATOM   2038  CB  LEU A 267      -5.418  -1.896  15.344  1.00 89.31           C  
ATOM   2039  O   LEU A 267      -7.004   0.369  16.938  1.00 89.31           O  
ATOM   2040  CG  LEU A 267      -3.973  -1.457  15.594  1.00 89.31           C  
ATOM   2041  CD1 LEU A 267      -3.227  -2.520  16.391  1.00 89.31           C  
ATOM   2042  CD2 LEU A 267      -3.264  -1.179  14.273  1.00 89.31           C  
ATOM   2043  N   GLY A 268      -8.477  -0.979  15.930  1.00 86.50           N  
ATOM   2044  CA  GLY A 268      -9.469   0.058  15.703  1.00 86.50           C  
ATOM   2045  C   GLY A 268     -10.062   0.606  16.984  1.00 86.50           C  
ATOM   2046  O   GLY A 268     -10.680   1.673  16.984  1.00 86.50           O  
ATOM   2047  N   SER A 269      -9.844  -0.109  18.172  1.00 87.56           N  
ATOM   2048  CA  SER A 269     -10.367   0.336  19.453  1.00 87.56           C  
ATOM   2049  C   SER A 269      -9.508   1.449  20.047  1.00 87.56           C  
ATOM   2050  CB  SER A 269     -10.445  -0.834  20.438  1.00 87.56           C  
ATOM   2051  O   SER A 269      -9.891   2.068  21.047  1.00 87.56           O  
ATOM   2052  OG  SER A 269      -9.164  -1.390  20.656  1.00 87.56           O  
ATOM   2053  N   HIS A 270      -8.383   1.690  19.344  1.00 88.62           N  
ATOM   2054  CA  HIS A 270      -7.480   2.748  19.781  1.00 88.62           C  
ATOM   2055  C   HIS A 270      -7.629   3.994  18.922  1.00 88.62           C  
ATOM   2056  CB  HIS A 270      -6.027   2.262  19.750  1.00 88.62           C  
ATOM   2057  O   HIS A 270      -7.961   3.898  17.734  1.00 88.62           O  
ATOM   2058  CG  HIS A 270      -5.781   1.055  20.609  1.00 88.62           C  
ATOM   2059  CD2 HIS A 270      -5.289   0.936  21.859  1.00 88.62           C  
ATOM   2060  ND1 HIS A 270      -6.055  -0.226  20.172  1.00 88.62           N  
ATOM   2061  CE1 HIS A 270      -5.734  -1.083  21.125  1.00 88.62           C  
ATOM   2062  NE2 HIS A 270      -5.270  -0.403  22.156  1.00 88.62           N  
ATOM   2063  N   VAL A 271      -7.496   5.137  19.562  1.00 87.19           N  
ATOM   2064  CA  VAL A 271      -7.438   6.402  18.828  1.00 87.19           C  
ATOM   2065  C   VAL A 271      -6.027   6.980  18.922  1.00 87.19           C  
ATOM   2066  CB  VAL A 271      -8.461   7.418  19.391  1.00 87.19           C  
ATOM   2067  O   VAL A 271      -5.469   7.125  20.000  1.00 87.19           O  
ATOM   2068  CG1 VAL A 271      -8.391   8.734  18.609  1.00 87.19           C  
ATOM   2069  CG2 VAL A 271      -9.875   6.836  19.328  1.00 87.19           C  
ATOM   2070  N   PHE A 272      -5.473   7.176  17.750  1.00 86.62           N  
ATOM   2071  CA  PHE A 272      -4.078   7.598  17.688  1.00 86.62           C  
ATOM   2072  C   PHE A 272      -3.973   9.117  17.609  1.00 86.62           C  
ATOM   2073  CB  PHE A 272      -3.371   6.965  16.484  1.00 86.62           C  
ATOM   2074  O   PHE A 272      -3.172   9.656  16.844  1.00 86.62           O  
ATOM   2075  CG  PHE A 272      -3.529   5.469  16.406  1.00 86.62           C  
ATOM   2076  CD1 PHE A 272      -2.955   4.645  17.359  1.00 86.62           C  
ATOM   2077  CD2 PHE A 272      -4.250   4.891  15.367  1.00 86.62           C  
ATOM   2078  CE1 PHE A 272      -3.100   3.260  17.281  1.00 86.62           C  
ATOM   2079  CE2 PHE A 272      -4.402   3.510  15.289  1.00 86.62           C  
ATOM   2080  CZ  PHE A 272      -3.822   2.697  16.250  1.00 86.62           C  
ATOM   2081  N   GLN A 273      -4.660   9.852  18.531  1.00 83.12           N  
ATOM   2082  CA  GLN A 273      -4.621  11.312  18.594  1.00 83.12           C  
ATOM   2083  C   GLN A 273      -3.541  11.789  19.562  1.00 83.12           C  
ATOM   2084  CB  GLN A 273      -5.980  11.867  19.016  1.00 83.12           C  
ATOM   2085  O   GLN A 273      -3.221  11.102  20.531  1.00 83.12           O  
ATOM   2086  CG  GLN A 273      -7.086  11.617  17.984  1.00 83.12           C  
ATOM   2087  CD  GLN A 273      -8.445  12.094  18.469  1.00 83.12           C  
ATOM   2088  NE2 GLN A 273      -9.500  11.398  18.047  1.00 83.12           N  
ATOM   2089  OE1 GLN A 273      -8.547  13.070  19.203  1.00 83.12           O  
ATOM   2090  N   TYR A 274      -2.932  12.945  19.172  1.00 84.00           N  
ATOM   2091  CA  TYR A 274      -1.884  13.609  19.953  1.00 84.00           C  
ATOM   2092  C   TYR A 274      -0.689  12.688  20.156  1.00 84.00           C  
ATOM   2093  CB  TYR A 274      -2.424  14.070  21.297  1.00 84.00           C  
ATOM   2094  O   TYR A 274      -0.145  12.594  21.250  1.00 84.00           O  
ATOM   2095  CG  TYR A 274      -3.611  15.000  21.203  1.00 84.00           C  
ATOM   2096  CD1 TYR A 274      -3.467  16.297  20.719  1.00 84.00           C  
ATOM   2097  CD2 TYR A 274      -4.879  14.578  21.594  1.00 84.00           C  
ATOM   2098  CE1 TYR A 274      -4.559  17.156  20.625  1.00 84.00           C  
ATOM   2099  CE2 TYR A 274      -5.977  15.430  21.500  1.00 84.00           C  
ATOM   2100  OH  TYR A 274      -6.891  17.562  20.922  1.00 84.00           O  
ATOM   2101  CZ  TYR A 274      -5.805  16.703  21.016  1.00 84.00           C  
ATOM   2102  N   GLN A 275      -0.435  11.914  19.156  1.00 86.38           N  
ATOM   2103  CA  GLN A 275       0.736  11.039  19.141  1.00 86.38           C  
ATOM   2104  C   GLN A 275       1.272  10.867  17.719  1.00 86.38           C  
ATOM   2105  CB  GLN A 275       0.400   9.680  19.734  1.00 86.38           C  
ATOM   2106  O   GLN A 275       0.594  11.203  16.750  1.00 86.38           O  
ATOM   2107  CG  GLN A 275      -0.614   8.875  18.938  1.00 86.38           C  
ATOM   2108  CD  GLN A 275      -0.896   7.512  19.531  1.00 86.38           C  
ATOM   2109  NE2 GLN A 275      -2.105   7.008  19.312  1.00 86.38           N  
ATOM   2110  OE1 GLN A 275      -0.034   6.918  20.188  1.00 86.38           O  
ATOM   2111  N   THR A 276       2.494  10.375  17.719  1.00 89.75           N  
ATOM   2112  CA  THR A 276       3.131  10.102  16.422  1.00 89.75           C  
ATOM   2113  C   THR A 276       2.910   8.656  16.000  1.00 89.75           C  
ATOM   2114  CB  THR A 276       4.641  10.398  16.484  1.00 89.75           C  
ATOM   2115  O   THR A 276       3.072   7.734  16.812  1.00 89.75           O  
ATOM   2116  CG2 THR A 276       5.305  10.102  15.141  1.00 89.75           C  
ATOM   2117  OG1 THR A 276       4.836  11.781  16.797  1.00 89.75           O  
ATOM   2118  N   ILE A 277       2.369   8.500  14.766  1.00 92.38           N  
ATOM   2119  CA  ILE A 277       2.285   7.164  14.188  1.00 92.38           C  
ATOM   2120  C   ILE A 277       3.322   7.012  13.078  1.00 92.38           C  
ATOM   2121  CB  ILE A 277       0.869   6.871  13.648  1.00 92.38           C  
ATOM   2122  O   ILE A 277       3.688   7.992  12.430  1.00 92.38           O  
ATOM   2123  CG1 ILE A 277       0.510   7.863  12.531  1.00 92.38           C  
ATOM   2124  CG2 ILE A 277      -0.165   6.914  14.773  1.00 92.38           C  
ATOM   2125  CD1 ILE A 277      -0.715   7.469  11.719  1.00 92.38           C  
ATOM   2126  N   THR A 278       3.807   5.832  13.016  1.00 95.06           N  
ATOM   2127  CA  THR A 278       4.812   5.566  11.992  1.00 95.06           C  
ATOM   2128  C   THR A 278       4.352   4.453  11.055  1.00 95.06           C  
ATOM   2129  CB  THR A 278       6.164   5.184  12.625  1.00 95.06           C  
ATOM   2130  O   THR A 278       3.889   3.406  11.508  1.00 95.06           O  
ATOM   2131  CG2 THR A 278       7.227   4.953  11.555  1.00 95.06           C  
ATOM   2132  OG1 THR A 278       6.598   6.238  13.492  1.00 95.06           O  
ATOM   2133  N   ILE A 279       4.379   4.727   9.750  1.00 96.56           N  
ATOM   2134  CA  ILE A 279       4.109   3.744   8.703  1.00 96.56           C  
ATOM   2135  C   ILE A 279       5.371   3.512   7.875  1.00 96.56           C  
ATOM   2136  CB  ILE A 279       2.945   4.195   7.789  1.00 96.56           C  
ATOM   2137  O   ILE A 279       6.012   4.465   7.426  1.00 96.56           O  
ATOM   2138  CG1 ILE A 279       1.673   4.414   8.617  1.00 96.56           C  
ATOM   2139  CG2 ILE A 279       2.707   3.176   6.676  1.00 96.56           C  
ATOM   2140  CD1 ILE A 279       0.687   5.391   7.988  1.00 96.56           C  
ATOM   2141  N   GLN A 280       5.719   2.275   7.746  1.00 96.62           N  
ATOM   2142  CA  GLN A 280       6.895   1.939   6.953  1.00 96.62           C  
ATOM   2143  C   GLN A 280       6.539   0.993   5.812  1.00 96.62           C  
ATOM   2144  CB  GLN A 280       7.977   1.312   7.836  1.00 96.62           C  
ATOM   2145  O   GLN A 280       5.898  -0.038   6.027  1.00 96.62           O  
ATOM   2146  CG  GLN A 280       9.297   1.076   7.113  1.00 96.62           C  
ATOM   2147  CD  GLN A 280      10.367   0.496   8.023  1.00 96.62           C  
ATOM   2148  NE2 GLN A 280      11.430  -0.031   7.422  1.00 96.62           N  
ATOM   2149  OE1 GLN A 280      10.234   0.521   9.250  1.00 96.62           O  
ATOM   2150  N   ILE A 281       6.926   1.395   4.590  1.00 97.25           N  
ATOM   2151  CA  ILE A 281       6.770   0.538   3.416  1.00 97.25           C  
ATOM   2152  C   ILE A 281       8.133   0.022   2.971  1.00 97.25           C  
ATOM   2153  CB  ILE A 281       6.074   1.287   2.258  1.00 97.25           C  
ATOM   2154  O   ILE A 281       9.031   0.809   2.664  1.00 97.25           O  
ATOM   2155  CG1 ILE A 281       4.738   1.876   2.727  1.00 97.25           C  
ATOM   2156  CG2 ILE A 281       5.871   0.356   1.059  1.00 97.25           C  
ATOM   2157  CD1 ILE A 281       4.047   2.744   1.686  1.00 97.25           C  
ATOM   2158  N   THR A 282       8.203  -1.282   2.959  1.00 96.00           N  
ATOM   2159  CA  THR A 282       9.461  -1.905   2.559  1.00 96.00           C  
ATOM   2160  C   THR A 282       9.289  -2.674   1.251  1.00 96.00           C  
ATOM   2161  CB  THR A 282       9.984  -2.854   3.650  1.00 96.00           C  
ATOM   2162  O   THR A 282       8.859  -3.830   1.257  1.00 96.00           O  
ATOM   2163  CG2 THR A 282      11.414  -3.307   3.344  1.00 96.00           C  
ATOM   2164  OG1 THR A 282       9.977  -2.176   4.910  1.00 96.00           O  
ATOM   2165  N   PRO A 283       9.633  -1.983   0.170  1.00 92.00           N  
ATOM   2166  CA  PRO A 283       9.523  -2.672  -1.118  1.00 92.00           C  
ATOM   2167  C   PRO A 283      10.680  -3.635  -1.376  1.00 92.00           C  
ATOM   2168  CB  PRO A 283       9.531  -1.524  -2.133  1.00 92.00           C  
ATOM   2169  O   PRO A 283      11.562  -3.779  -0.532  1.00 92.00           O  
ATOM   2170  CG  PRO A 283      10.320  -0.439  -1.475  1.00 92.00           C  
ATOM   2171  CD  PRO A 283      10.172  -0.578   0.013  1.00 92.00           C  
ATOM   2172  N   ASN A 284      10.711  -4.371  -2.561  1.00 87.94           N  
ATOM   2173  CA  ASN A 284      11.727  -5.359  -2.904  1.00 87.94           C  
ATOM   2174  C   ASN A 284      13.031  -4.695  -3.332  1.00 87.94           C  
ATOM   2175  CB  ASN A 284      11.219  -6.293  -4.008  1.00 87.94           C  
ATOM   2176  O   ASN A 284      14.078  -5.344  -3.373  1.00 87.94           O  
ATOM   2177  CG  ASN A 284      10.984  -5.570  -5.320  1.00 87.94           C  
ATOM   2178  ND2 ASN A 284      11.188  -6.277  -6.426  1.00 87.94           N  
ATOM   2179  OD1 ASN A 284      10.633  -4.391  -5.336  1.00 87.94           O  
ATOM   2180  N   ILE A 285      12.961  -3.398  -3.660  1.00 88.31           N  
ATOM   2181  CA  ILE A 285      14.148  -2.650  -4.062  1.00 88.31           C  
ATOM   2182  C   ILE A 285      14.242  -1.359  -3.252  1.00 88.31           C  
ATOM   2183  CB  ILE A 285      14.133  -2.336  -5.574  1.00 88.31           C  
ATOM   2184  O   ILE A 285      13.250  -0.895  -2.693  1.00 88.31           O  
ATOM   2185  CG1 ILE A 285      12.930  -1.454  -5.922  1.00 88.31           C  
ATOM   2186  CG2 ILE A 285      14.125  -3.629  -6.395  1.00 88.31           C  
ATOM   2187  CD1 ILE A 285      13.016  -0.802  -7.297  1.00 88.31           C  
ATOM   2188  N   GLY A 286      15.492  -0.824  -3.221  1.00 88.50           N  
ATOM   2189  CA  GLY A 286      15.703   0.452  -2.557  1.00 88.50           C  
ATOM   2190  C   GLY A 286      15.539   0.375  -1.051  1.00 88.50           C  
ATOM   2191  O   GLY A 286      15.359  -0.710  -0.496  1.00 88.50           O  
ATOM   2192  N   SER A 287      15.641   1.553  -0.389  1.00 91.44           N  
ATOM   2193  CA  SER A 287      15.453   1.672   1.054  1.00 91.44           C  
ATOM   2194  C   SER A 287      13.984   1.841   1.409  1.00 91.44           C  
ATOM   2195  CB  SER A 287      16.266   2.852   1.603  1.00 91.44           C  
ATOM   2196  O   SER A 287      13.188   2.320   0.594  1.00 91.44           O  
ATOM   2197  OG  SER A 287      17.641   2.652   1.396  1.00 91.44           O  
ATOM   2198  N   PRO A 288      13.562   1.433   2.604  1.00 93.94           N  
ATOM   2199  CA  PRO A 288      12.164   1.568   3.029  1.00 93.94           C  
ATOM   2200  C   PRO A 288      11.703   3.023   3.092  1.00 93.94           C  
ATOM   2201  CB  PRO A 288      12.156   0.934   4.422  1.00 93.94           C  
ATOM   2202  O   PRO A 288      12.516   3.918   3.355  1.00 93.94           O  
ATOM   2203  CG  PRO A 288      13.352   0.038   4.441  1.00 93.94           C  
ATOM   2204  CD  PRO A 288      14.406   0.623   3.537  1.00 93.94           C  
ATOM   2205  N   LEU A 289      10.500   3.197   2.721  1.00 95.00           N  
ATOM   2206  CA  LEU A 289       9.852   4.477   2.973  1.00 95.00           C  
ATOM   2207  C   LEU A 289       9.211   4.504   4.359  1.00 95.00           C  
ATOM   2208  CB  LEU A 289       8.789   4.758   1.906  1.00 95.00           C  
ATOM   2209  O   LEU A 289       8.383   3.648   4.680  1.00 95.00           O  
ATOM   2210  CG  LEU A 289       7.875   5.961   2.156  1.00 95.00           C  
ATOM   2211  CD1 LEU A 289       8.680   7.254   2.105  1.00 95.00           C  
ATOM   2212  CD2 LEU A 289       6.738   5.992   1.140  1.00 95.00           C  
ATOM   2213  N   THR A 290       9.688   5.477   5.184  1.00 95.38           N  
ATOM   2214  CA  THR A 290       9.117   5.633   6.520  1.00 95.38           C  
ATOM   2215  C   THR A 290       8.367   6.957   6.637  1.00 95.38           C  
ATOM   2216  CB  THR A 290      10.211   5.562   7.602  1.00 95.38           C  
ATOM   2217  O   THR A 290       8.922   8.016   6.344  1.00 95.38           O  
ATOM   2218  CG2 THR A 290       9.617   5.719   9.000  1.00 95.38           C  
ATOM   2219  OG1 THR A 290      10.875   4.297   7.520  1.00 95.38           O  
ATOM   2220  N   ILE A 291       7.090   6.812   6.984  1.00 94.06           N  
ATOM   2221  CA  ILE A 291       6.258   7.988   7.211  1.00 94.06           C  
ATOM   2222  C   ILE A 291       5.957   8.125   8.703  1.00 94.06           C  
ATOM   2223  CB  ILE A 291       4.941   7.910   6.406  1.00 94.06           C  
ATOM   2224  O   ILE A 291       5.363   7.234   9.312  1.00 94.06           O  
ATOM   2225  CG1 ILE A 291       5.238   7.703   4.918  1.00 94.06           C  
ATOM   2226  CG2 ILE A 291       4.098   9.172   6.629  1.00 94.06           C  
ATOM   2227  CD1 ILE A 291       4.031   7.262   4.102  1.00 94.06           C  
ATOM   2228  N   SER A 292       6.441   9.250   9.258  1.00 92.38           N  
ATOM   2229  CA  SER A 292       6.125   9.578  10.641  1.00 92.38           C  
ATOM   2230  C   SER A 292       5.211  10.797  10.734  1.00 92.38           C  
ATOM   2231  CB  SER A 292       7.406   9.836  11.438  1.00 92.38           C  
ATOM   2232  O   SER A 292       5.598  11.898  10.336  1.00 92.38           O  
ATOM   2233  OG  SER A 292       8.203   8.664  11.500  1.00 92.38           O  
ATOM   2234  N   GLU A 293       4.004  10.469  11.172  1.00 88.31           N  
ATOM   2235  CA  GLU A 293       3.031  11.555  11.211  1.00 88.31           C  
ATOM   2236  C   GLU A 293       2.496  11.766  12.625  1.00 88.31           C  
ATOM   2237  CB  GLU A 293       1.875  11.273  10.242  1.00 88.31           C  
ATOM   2238  O   GLU A 293       2.146  10.805  13.312  1.00 88.31           O  
ATOM   2239  CG  GLU A 293       2.256  11.391   8.773  1.00 88.31           C  
ATOM   2240  CD  GLU A 293       2.703  12.797   8.383  1.00 88.31           C  
ATOM   2241  OE1 GLU A 293       3.156  12.984   7.234  1.00 88.31           O  
ATOM   2242  OE2 GLU A 293       2.604  13.703   9.242  1.00 88.31           O  
ATOM   2243  N   TYR A 294       2.566  13.070  13.000  1.00 87.12           N  
ATOM   2244  CA  TYR A 294       1.882  13.438  14.234  1.00 87.12           C  
ATOM   2245  C   TYR A 294       0.396  13.664  13.992  1.00 87.12           C  
ATOM   2246  CB  TYR A 294       2.512  14.695  14.844  1.00 87.12           C  
ATOM   2247  O   TYR A 294       0.020  14.516  13.172  1.00 87.12           O  
ATOM   2248  CG  TYR A 294       2.039  14.992  16.250  1.00 87.12           C  
ATOM   2249  CD1 TYR A 294       1.059  15.953  16.484  1.00 87.12           C  
ATOM   2250  CD2 TYR A 294       2.574  14.312  17.344  1.00 87.12           C  
ATOM   2251  CE1 TYR A 294       0.623  16.234  17.781  1.00 87.12           C  
ATOM   2252  CE2 TYR A 294       2.145  14.586  18.641  1.00 87.12           C  
ATOM   2253  OH  TYR A 294       0.742  15.812  20.125  1.00 87.12           O  
ATOM   2254  CZ  TYR A 294       1.170  15.547  18.844  1.00 87.12           C  
ATOM   2255  N   VAL A 295      -0.383  12.844  14.594  1.00 82.81           N  
ATOM   2256  CA  VAL A 295      -1.825  12.945  14.398  1.00 82.81           C  
ATOM   2257  C   VAL A 295      -2.402  14.000  15.344  1.00 82.81           C  
ATOM   2258  CB  VAL A 295      -2.525  11.586  14.625  1.00 82.81           C  
ATOM   2259  O   VAL A 295      -2.336  13.844  16.562  1.00 82.81           O  
ATOM   2260  CG1 VAL A 295      -4.023  11.703  14.352  1.00 82.81           C  
ATOM   2261  CG2 VAL A 295      -1.896  10.516  13.734  1.00 82.81           C  
ATOM   2262  N   TYR A 296      -2.711  15.227  14.680  1.00 75.38           N  
ATOM   2263  CA  TYR A 296      -3.346  16.328  15.398  1.00 75.38           C  
ATOM   2264  C   TYR A 296      -4.793  16.500  14.953  1.00 75.38           C  
ATOM   2265  CB  TYR A 296      -2.572  17.625  15.172  1.00 75.38           C  
ATOM   2266  O   TYR A 296      -5.090  16.516  13.758  1.00 75.38           O  
ATOM   2267  CG  TYR A 296      -3.129  18.797  15.938  1.00 75.38           C  
ATOM   2268  CD1 TYR A 296      -3.873  19.797  15.297  1.00 75.38           C  
ATOM   2269  CD2 TYR A 296      -2.908  18.922  17.312  1.00 75.38           C  
ATOM   2270  CE1 TYR A 296      -4.383  20.875  16.000  1.00 75.38           C  
ATOM   2271  CE2 TYR A 296      -3.416  20.016  18.016  1.00 75.38           C  
ATOM   2272  OH  TYR A 296      -4.656  22.047  18.062  1.00 75.38           O  
ATOM   2273  CZ  TYR A 296      -4.152  20.969  17.359  1.00 75.38           C  
ATOM   2274  N   GLN A 297      -5.824  16.516  15.922  1.00 64.56           N  
ATOM   2275  CA  GLN A 297      -7.199  16.812  15.539  1.00 64.56           C  
ATOM   2276  C   GLN A 297      -7.680  18.109  16.203  1.00 64.56           C  
ATOM   2277  CB  GLN A 297      -8.133  15.664  15.898  1.00 64.56           C  
ATOM   2278  O   GLN A 297      -7.988  18.125  17.391  1.00 64.56           O  
ATOM   2279  CG  GLN A 297      -9.500  15.750  15.234  1.00 64.56           C  
ATOM   2280  CD  GLN A 297     -10.305  14.469  15.391  1.00 64.56           C  
ATOM   2281  NE2 GLN A 297     -11.594  14.547  15.078  1.00 64.56           N  
ATOM   2282  OE1 GLN A 297      -9.773  13.430  15.781  1.00 64.56           O  
ATOM   2283  N   PRO A 298      -7.711  19.328  15.500  1.00 54.53           N  
ATOM   2284  CA  PRO A 298      -8.109  20.516  16.266  1.00 54.53           C  
ATOM   2285  C   PRO A 298      -9.617  20.734  16.266  1.00 54.53           C  
ATOM   2286  CB  PRO A 298      -7.383  21.656  15.555  1.00 54.53           C  
ATOM   2287  O   PRO A 298     -10.195  21.094  17.297  1.00 54.53           O  
ATOM   2288  CG  PRO A 298      -6.879  21.047  14.281  1.00 54.53           C  
ATOM   2289  CD  PRO A 298      -7.000  19.562  14.383  1.00 54.53           C  
ATOM   2290  N   GLU A 299     -10.539  20.156  15.172  1.00 55.78           N  
ATOM   2291  CA  GLU A 299     -11.938  20.547  15.039  1.00 55.78           C  
ATOM   2292  C   GLU A 299     -12.586  19.875  13.836  1.00 55.78           C  
ATOM   2293  CB  GLU A 299     -12.062  22.078  14.930  1.00 55.78           C  
ATOM   2294  O   GLU A 299     -12.156  20.094  12.695  1.00 55.78           O  
ATOM   2295  CG  GLU A 299     -12.000  22.797  16.266  1.00 55.78           C  
ATOM   2296  CD  GLU A 299     -12.344  24.266  16.172  1.00 55.78           C  
ATOM   2297  OE1 GLU A 299     -12.352  24.969  17.219  1.00 55.78           O  
ATOM   2298  OE2 GLU A 299     -12.617  24.734  15.047  1.00 55.78           O  
ATOM   2299  N   GLY A 300     -12.859  18.531  13.688  1.00 51.12           N  
ATOM   2300  CA  GLY A 300     -13.258  17.328  13.000  1.00 51.12           C  
ATOM   2301  C   GLY A 300     -14.469  17.500  12.109  1.00 51.12           C  
ATOM   2302  O   GLY A 300     -15.555  17.844  12.594  1.00 51.12           O  
ATOM   2303  N   SER A 301     -14.422  18.094  10.938  1.00 47.56           N  
ATOM   2304  CA  SER A 301     -15.398  17.656   9.938  1.00 47.56           C  
ATOM   2305  C   SER A 301     -14.711  17.062   8.719  1.00 47.56           C  
ATOM   2306  CB  SER A 301     -16.297  18.812   9.516  1.00 47.56           C  
ATOM   2307  O   SER A 301     -14.984  17.469   7.586  1.00 47.56           O  
ATOM   2308  OG  SER A 301     -16.484  19.719  10.594  1.00 47.56           O  
ATOM   2309  N   VAL A 302     -13.531  16.453   8.766  1.00 45.78           N  
ATOM   2310  CA  VAL A 302     -13.148  16.031   7.418  1.00 45.78           C  
ATOM   2311  C   VAL A 302     -13.477  14.555   7.215  1.00 45.78           C  
ATOM   2312  CB  VAL A 302     -11.648  16.281   7.152  1.00 45.78           C  
ATOM   2313  O   VAL A 302     -12.984  13.695   7.949  1.00 45.78           O  
ATOM   2314  CG1 VAL A 302     -11.273  15.898   5.723  1.00 45.78           C  
ATOM   2315  CG2 VAL A 302     -11.297  17.750   7.418  1.00 45.78           C  
ATOM   2316  N   SER A 303     -14.719  14.094   6.961  1.00 45.38           N  
ATOM   2317  CA  SER A 303     -15.070  12.727   6.605  1.00 45.38           C  
ATOM   2318  C   SER A 303     -15.031  12.516   5.094  1.00 45.38           C  
ATOM   2319  CB  SER A 303     -16.453  12.367   7.145  1.00 45.38           C  
ATOM   2320  O   SER A 303     -15.320  11.422   4.602  1.00 45.38           O  
ATOM   2321  OG  SER A 303     -17.453  13.156   6.523  1.00 45.38           O  
ATOM   2322  N   VAL A 304     -14.469  13.625   4.312  1.00 39.69           N  
ATOM   2323  CA  VAL A 304     -14.570  13.344   2.885  1.00 39.69           C  
ATOM   2324  C   VAL A 304     -13.180  13.219   2.275  1.00 39.69           C  
ATOM   2325  CB  VAL A 304     -15.383  14.430   2.150  1.00 39.69           C  
ATOM   2326  O   VAL A 304     -12.281  13.992   2.609  1.00 39.69           O  
ATOM   2327  CG1 VAL A 304     -15.594  14.055   0.685  1.00 39.69           C  
ATOM   2328  CG2 VAL A 304     -16.719  14.656   2.844  1.00 39.69           C  
ATOM   2329  N   ILE A 305     -12.828  12.055   1.732  1.00 50.88           N  
ATOM   2330  CA  ILE A 305     -11.703  11.859   0.817  1.00 50.88           C  
ATOM   2331  C   ILE A 305     -11.977  12.594  -0.491  1.00 50.88           C  
ATOM   2332  CB  ILE A 305     -11.453  10.359   0.544  1.00 50.88           C  
ATOM   2333  O   ILE A 305     -13.062  12.492  -1.060  1.00 50.88           O  
ATOM   2334  CG1 ILE A 305     -11.195   9.609   1.857  1.00 50.88           C  
ATOM   2335  CG2 ILE A 305     -10.289  10.172  -0.433  1.00 50.88           C  
ATOM   2336  CD1 ILE A 305     -11.062   8.102   1.697  1.00 50.88           C  
ATOM   2337  N   GLY A 306     -11.570  13.969  -0.703  1.00 34.00           N  
ATOM   2338  CA  GLY A 306     -11.641  14.570  -2.025  1.00 34.00           C  
ATOM   2339  C   GLY A 306     -10.562  14.070  -2.965  1.00 34.00           C  
ATOM   2340  O   GLY A 306      -9.414  13.891  -2.557  1.00 34.00           O  
TER    2341      GLY A 306                                                      
ENDMDL                                                                          
END                                                                             
