# Supplementary material for: Towards a molecular picture of the archaeal cell surface
Source: Nat Commun. 2024 Nov 29;15:10401. doi: 10.1038/s41467-024-53986-9 (PMC11607397; doi:10.1038/s41467-024-53986-9)
Supplement: Supplementary file 5 — Supplementary Dataset 1 [file 41467_2024_53986_MOESM5_ESM.zip › Archaellum_Homologues_2024/SiRe_0124_Sulfolobus_islandicus/SiRe_0124_Sulfolobus_islandicus_95109_unrelaxed_rank_004_alphafold2_ptm_model_3_seed_000.pdb]

MODEL     1                                                                     
ATOM      1  N   MET A   1      73.062 -56.906 -64.375  1.00 53.69           N  
ATOM      2  CA  MET A   1      72.375 -56.969 -63.094  1.00 53.69           C  
ATOM      3  C   MET A   1      70.938 -56.562 -63.219  1.00 53.69           C  
ATOM      4  CB  MET A   1      73.125 -56.062 -62.094  1.00 53.69           C  
ATOM      5  O   MET A   1      70.625 -55.500 -63.812  1.00 53.69           O  
ATOM      6  CG  MET A   1      73.062 -56.594 -60.656  1.00 53.69           C  
ATOM      7  SD  MET A   1      74.625 -56.188 -59.719  1.00 53.69           S  
ATOM      8  CE  MET A   1      74.062 -54.750 -58.781  1.00 53.69           C  
ATOM      9  N   ASN A   2      70.000 -57.438 -63.594  1.00 58.12           N  
ATOM     10  CA  ASN A   2      68.625 -58.031 -63.562  1.00 58.12           C  
ATOM     11  C   ASN A   2      67.562 -56.969 -63.469  1.00 58.12           C  
ATOM     12  CB  ASN A   2      68.500 -59.031 -62.438  1.00 58.12           C  
ATOM     13  O   ASN A   2      67.438 -56.250 -62.469  1.00 58.12           O  
ATOM     14  CG  ASN A   2      67.688 -60.250 -62.812  1.00 58.12           C  
ATOM     15  ND2 ASN A   2      67.750 -61.312 -62.000  1.00 58.12           N  
ATOM     16  OD1 ASN A   2      67.000 -60.250 -63.812  1.00 58.12           O  
ATOM     17  N   THR A   3      67.250 -56.219 -64.500  1.00 64.56           N  
ATOM     18  CA  THR A   3      66.188 -55.281 -64.812  1.00 64.56           C  
ATOM     19  C   THR A   3      64.938 -55.594 -64.000  1.00 64.56           C  
ATOM     20  CB  THR A   3      65.812 -55.344 -66.312  1.00 64.56           C  
ATOM     21  O   THR A   3      64.250 -54.688 -63.562  1.00 64.56           O  
ATOM     22  CG2 THR A   3      66.062 -53.969 -67.000  1.00 64.56           C  
ATOM     23  OG1 THR A   3      66.625 -56.312 -67.000  1.00 64.56           O  
ATOM     24  N   LYS A   4      64.812 -56.875 -63.500  1.00 66.31           N  
ATOM     25  CA  LYS A   4      63.688 -57.219 -62.656  1.00 66.31           C  
ATOM     26  C   LYS A   4      63.875 -56.750 -61.219  1.00 66.31           C  
ATOM     27  CB  LYS A   4      63.438 -58.750 -62.688  1.00 66.31           C  
ATOM     28  O   LYS A   4      62.938 -56.281 -60.594  1.00 66.31           O  
ATOM     29  CG  LYS A   4      62.781 -59.250 -63.969  1.00 66.31           C  
ATOM     30  CD  LYS A   4      62.438 -60.719 -63.844  1.00 66.31           C  
ATOM     31  CE  LYS A   4      61.812 -61.250 -65.125  1.00 66.31           C  
ATOM     32  NZ  LYS A   4      61.406 -62.688 -65.062  1.00 66.31           N  
ATOM     33  N   LYS A   5      65.125 -56.750 -60.750  1.00 67.38           N  
ATOM     34  CA  LYS A   5      65.438 -56.250 -59.406  1.00 67.38           C  
ATOM     35  C   LYS A   5      65.375 -54.719 -59.375  1.00 67.38           C  
ATOM     36  CB  LYS A   5      66.875 -56.688 -59.000  1.00 67.38           C  
ATOM     37  O   LYS A   5      64.875 -54.156 -58.375  1.00 67.38           O  
ATOM     38  CG  LYS A   5      66.875 -57.594 -57.781  1.00 67.38           C  
ATOM     39  CD  LYS A   5      68.312 -58.000 -57.406  1.00 67.38           C  
ATOM     40  CE  LYS A   5      68.312 -58.969 -56.219  1.00 67.38           C  
ATOM     41  NZ  LYS A   5      69.688 -59.406 -55.875  1.00 67.38           N  
ATOM     42  N   MET A   6      65.625 -54.062 -60.500  1.00 65.62           N  
ATOM     43  CA  MET A   6      65.625 -52.594 -60.594  1.00 65.62           C  
ATOM     44  C   MET A   6      64.188 -52.094 -60.656  1.00 65.62           C  
ATOM     45  CB  MET A   6      66.375 -52.094 -61.812  1.00 65.62           C  
ATOM     46  O   MET A   6      63.812 -51.094 -60.000  1.00 65.62           O  
ATOM     47  CG  MET A   6      67.875 -52.062 -61.594  1.00 65.62           C  
ATOM     48  SD  MET A   6      68.688 -50.688 -62.531  1.00 65.62           S  
ATOM     49  CE  MET A   6      68.000 -51.031 -64.188  1.00 65.62           C  
ATOM     50  N   LEU A   7      63.281 -52.812 -61.344  1.00 66.44           N  
ATOM     51  CA  LEU A   7      61.875 -52.438 -61.438  1.00 66.44           C  
ATOM     52  C   LEU A   7      61.156 -52.656 -60.125  1.00 66.44           C  
ATOM     53  CB  LEU A   7      61.188 -53.219 -62.562  1.00 66.44           C  
ATOM     54  O   LEU A   7      60.312 -51.875 -59.719  1.00 66.44           O  
ATOM     55  CG  LEU A   7      60.594 -52.375 -63.688  1.00 66.44           C  
ATOM     56  CD1 LEU A   7      61.375 -52.562 -65.000  1.00 66.44           C  
ATOM     57  CD2 LEU A   7      59.125 -52.750 -63.906  1.00 66.44           C  
ATOM     58  N   LYS A   8      61.594 -53.719 -59.406  1.00 70.00           N  
ATOM     59  CA  LYS A   8      61.000 -54.000 -58.094  1.00 70.00           C  
ATOM     60  C   LYS A   8      61.406 -52.938 -57.062  1.00 70.00           C  
ATOM     61  CB  LYS A   8      61.438 -55.375 -57.594  1.00 70.00           C  
ATOM     62  O   LYS A   8      60.594 -52.500 -56.250  1.00 70.00           O  
ATOM     63  CG  LYS A   8      60.625 -55.906 -56.438  1.00 70.00           C  
ATOM     64  CD  LYS A   8      61.031 -57.344 -56.062  1.00 70.00           C  
ATOM     65  CE  LYS A   8      60.250 -57.844 -54.844  1.00 70.00           C  
ATOM     66  NZ  LYS A   8      60.594 -59.250 -54.531  1.00 70.00           N  
ATOM     67  N   GLU A   9      62.688 -52.469 -57.188  1.00 65.50           N  
ATOM     68  CA  GLU A   9      63.156 -51.469 -56.250  1.00 65.50           C  
ATOM     69  C   GLU A   9      62.531 -50.094 -56.531  1.00 65.50           C  
ATOM     70  CB  GLU A   9      64.688 -51.344 -56.344  1.00 65.50           C  
ATOM     71  O   GLU A   9      62.219 -49.344 -55.594  1.00 65.50           O  
ATOM     72  CG  GLU A   9      65.438 -52.531 -55.719  1.00 65.50           C  
ATOM     73  CD  GLU A   9      65.250 -52.625 -54.219  1.00 65.50           C  
ATOM     74  OE1 GLU A   9      65.188 -53.750 -53.688  1.00 65.50           O  
ATOM     75  OE2 GLU A   9      65.250 -51.531 -53.562  1.00 65.50           O  
ATOM     76  N   TYR A  10      62.250 -49.875 -57.812  1.00 69.69           N  
ATOM     77  CA  TYR A  10      61.625 -48.625 -58.156  1.00 69.69           C  
ATOM     78  C   TYR A  10      60.188 -48.594 -57.719  1.00 69.69           C  
ATOM     79  CB  TYR A  10      61.719 -48.375 -59.688  1.00 69.69           C  
ATOM     80  O   TYR A  10      59.688 -47.562 -57.219  1.00 69.69           O  
ATOM     81  CG  TYR A  10      61.094 -47.094 -60.125  1.00 69.69           C  
ATOM     82  CD1 TYR A  10      59.812 -47.094 -60.719  1.00 69.69           C  
ATOM     83  CD2 TYR A  10      61.750 -45.875 -60.000  1.00 69.69           C  
ATOM     84  CE1 TYR A  10      59.219 -45.906 -61.156  1.00 69.69           C  
ATOM     85  CE2 TYR A  10      61.156 -44.688 -60.406  1.00 69.69           C  
ATOM     86  OH  TYR A  10      59.312 -43.562 -61.406  1.00 69.69           O  
ATOM     87  CZ  TYR A  10      59.906 -44.719 -61.000  1.00 69.69           C  
ATOM     88  N   ASN A  11      59.469 -49.750 -58.031  1.00 67.56           N  
ATOM     89  CA  ASN A  11      58.094 -49.812 -57.625  1.00 67.56           C  
ATOM     90  C   ASN A  11      57.938 -49.750 -56.094  1.00 67.56           C  
ATOM     91  CB  ASN A  11      57.438 -51.094 -58.156  1.00 67.56           C  
ATOM     92  O   ASN A  11      56.969 -49.188 -55.594  1.00 67.56           O  
ATOM     93  CG  ASN A  11      56.844 -50.938 -59.500  1.00 67.56           C  
ATOM     94  ND2 ASN A  11      56.625 -52.031 -60.219  1.00 67.56           N  
ATOM     95  OD1 ASN A  11      56.531 -49.812 -59.938  1.00 67.56           O  
ATOM     96  N   LYS A  12      58.938 -50.250 -55.375  1.00 69.62           N  
ATOM     97  CA  LYS A  12      58.969 -50.188 -53.906  1.00 69.62           C  
ATOM     98  C   LYS A  12      59.156 -48.781 -53.438  1.00 69.62           C  
ATOM     99  CB  LYS A  12      60.062 -51.094 -53.344  1.00 69.62           C  
ATOM    100  O   LYS A  12      58.500 -48.344 -52.469  1.00 69.62           O  
ATOM    101  CG  LYS A  12      59.969 -51.312 -51.844  1.00 69.62           C  
ATOM    102  CD  LYS A  12      61.062 -52.250 -51.344  1.00 69.62           C  
ATOM    103  CE  LYS A  12      61.031 -52.375 -49.844  1.00 69.62           C  
ATOM    104  NZ  LYS A  12      62.062 -53.344 -49.344  1.00 69.62           N  
ATOM    105  N   LYS A  13      60.031 -48.031 -54.188  1.00 67.19           N  
ATOM    106  CA  LYS A  13      60.281 -46.656 -53.812  1.00 67.19           C  
ATOM    107  C   LYS A  13      59.094 -45.750 -54.094  1.00 67.19           C  
ATOM    108  CB  LYS A  13      61.531 -46.094 -54.562  1.00 67.19           C  
ATOM    109  O   LYS A  13      58.781 -44.844 -53.312  1.00 67.19           O  
ATOM    110  CG  LYS A  13      62.781 -46.031 -53.688  1.00 67.19           C  
ATOM    111  CD  LYS A  13      63.938 -45.375 -54.469  1.00 67.19           C  
ATOM    112  CE  LYS A  13      65.250 -45.438 -53.656  1.00 67.19           C  
ATOM    113  NZ  LYS A  13      66.312 -44.750 -54.375  1.00 67.19           N  
ATOM    114  N   VAL A  14      58.406 -46.062 -55.219  1.00 69.25           N  
ATOM    115  CA  VAL A  14      57.250 -45.250 -55.594  1.00 69.25           C  
ATOM    116  C   VAL A  14      56.062 -45.562 -54.688  1.00 69.25           C  
ATOM    117  CB  VAL A  14      56.844 -45.500 -57.062  1.00 69.25           C  
ATOM    118  O   VAL A  14      55.312 -44.656 -54.312  1.00 69.25           O  
ATOM    119  CG1 VAL A  14      55.562 -44.781 -57.406  1.00 69.25           C  
ATOM    120  CG2 VAL A  14      57.969 -45.062 -58.000  1.00 69.25           C  
ATOM    121  N   LYS A  15      55.969 -46.906 -54.312  1.00 66.69           N  
ATOM    122  CA  LYS A  15      54.875 -47.312 -53.438  1.00 66.69           C  
ATOM    123  C   LYS A  15      55.062 -46.719 -52.031  1.00 66.69           C  
ATOM    124  CB  LYS A  15      54.812 -48.844 -53.344  1.00 66.69           C  
ATOM    125  O   LYS A  15      54.062 -46.344 -51.406  1.00 66.69           O  
ATOM    126  CG  LYS A  15      54.000 -49.500 -54.438  1.00 66.69           C  
ATOM    127  CD  LYS A  15      53.844 -51.000 -54.219  1.00 66.69           C  
ATOM    128  CE  LYS A  15      53.125 -51.688 -55.375  1.00 66.69           C  
ATOM    129  NZ  LYS A  15      52.844 -53.125 -55.094  1.00 66.69           N  
ATOM    130  N   ARG A  16      56.344 -46.531 -51.562  1.00 70.38           N  
ATOM    131  CA  ARG A  16      56.625 -45.969 -50.250  1.00 70.38           C  
ATOM    132  C   ARG A  16      56.344 -44.469 -50.250  1.00 70.38           C  
ATOM    133  CB  ARG A  16      58.094 -46.219 -49.875  1.00 70.38           C  
ATOM    134  O   ARG A  16      55.906 -43.906 -49.219  1.00 70.38           O  
ATOM    135  CG  ARG A  16      58.375 -47.625 -49.438  1.00 70.38           C  
ATOM    136  CD  ARG A  16      59.844 -47.844 -49.094  1.00 70.38           C  
ATOM    137  NE  ARG A  16      60.188 -47.188 -47.844  1.00 70.38           N  
ATOM    138  NH1 ARG A  16      62.281 -48.188 -47.688  1.00 70.38           N  
ATOM    139  NH2 ARG A  16      61.594 -46.750 -46.062  1.00 70.38           N  
ATOM    140  CZ  ARG A  16      61.344 -47.375 -47.188  1.00 70.38           C  
ATOM    141  N   LYS A  17      56.531 -43.812 -51.531  1.00 69.94           N  
ATOM    142  CA  LYS A  17      56.250 -42.375 -51.594  1.00 69.94           C  
ATOM    143  C   LYS A  17      54.781 -42.094 -51.562  1.00 69.94           C  
ATOM    144  CB  LYS A  17      56.875 -41.812 -52.875  1.00 69.94           C  
ATOM    145  O   LYS A  17      54.344 -41.062 -51.000  1.00 69.94           O  
ATOM    146  CG  LYS A  17      58.375 -41.594 -52.781  1.00 69.94           C  
ATOM    147  CD  LYS A  17      58.938 -40.844 -54.000  1.00 69.94           C  
ATOM    148  CE  LYS A  17      60.406 -40.562 -53.875  1.00 69.94           C  
ATOM    149  NZ  LYS A  17      60.938 -39.812 -55.062  1.00 69.94           N  
ATOM    150  N   GLY A  18      53.906 -43.031 -52.188  1.00 75.44           N  
ATOM    151  CA  GLY A  18      52.469 -42.844 -52.156  1.00 75.44           C  
ATOM    152  C   GLY A  18      51.844 -43.062 -50.781  1.00 75.44           C  
ATOM    153  O   GLY A  18      50.875 -42.375 -50.438  1.00 75.44           O  
ATOM    154  N   LEU A  19      52.562 -43.969 -49.938  1.00 78.38           N  
ATOM    155  CA  LEU A  19      52.094 -44.312 -48.594  1.00 78.38           C  
ATOM    156  C   LEU A  19      52.344 -43.156 -47.625  1.00 78.38           C  
ATOM    157  CB  LEU A  19      52.812 -45.594 -48.094  1.00 78.38           C  
ATOM    158  O   LEU A  19      51.531 -42.906 -46.750  1.00 78.38           O  
ATOM    159  CG  LEU A  19      52.375 -46.906 -48.719  1.00 78.38           C  
ATOM    160  CD1 LEU A  19      53.375 -48.000 -48.375  1.00 78.38           C  
ATOM    161  CD2 LEU A  19      50.969 -47.281 -48.281  1.00 78.38           C  
ATOM    162  N   ALA A  20      53.438 -42.344 -47.875  1.00 81.94           N  
ATOM    163  CA  ALA A  20      53.719 -41.188 -47.062  1.00 81.94           C  
ATOM    164  C   ALA A  20      52.719 -40.062 -47.312  1.00 81.94           C  
ATOM    165  CB  ALA A  20      55.156 -40.656 -47.312  1.00 81.94           C  
ATOM    166  O   ALA A  20      52.312 -39.344 -46.375  1.00 81.94           O  
ATOM    167  N   GLY A  21      52.250 -39.844 -48.625  1.00 86.88           N  
ATOM    168  CA  GLY A  21      51.219 -38.875 -49.000  1.00 86.88           C  
ATOM    169  C   GLY A  21      49.875 -39.156 -48.344  1.00 86.88           C  
ATOM    170  O   GLY A  21      49.219 -38.250 -47.875  1.00 86.88           O  
ATOM    171  N   LEU A  22      49.625 -40.531 -48.375  1.00 88.75           N  
ATOM    172  CA  LEU A  22      48.375 -40.969 -47.750  1.00 88.75           C  
ATOM    173  C   LEU A  22      48.406 -40.688 -46.250  1.00 88.75           C  
ATOM    174  CB  LEU A  22      48.125 -42.469 -48.000  1.00 88.75           C  
ATOM    175  O   LEU A  22      47.375 -40.281 -45.688  1.00 88.75           O  
ATOM    176  CG  LEU A  22      46.844 -43.062 -47.406  1.00 88.75           C  
ATOM    177  CD1 LEU A  22      45.969 -43.656 -48.500  1.00 88.75           C  
ATOM    178  CD2 LEU A  22      47.219 -44.094 -46.344  1.00 88.75           C  
ATOM    179  N   ASP A  23      49.594 -40.812 -45.531  1.00 90.00           N  
ATOM    180  CA  ASP A  23      49.781 -40.562 -44.094  1.00 90.00           C  
ATOM    181  C   ASP A  23      49.562 -39.094 -43.750  1.00 90.00           C  
ATOM    182  CB  ASP A  23      51.156 -41.031 -43.625  1.00 90.00           C  
ATOM    183  O   ASP A  23      48.875 -38.750 -42.781  1.00 90.00           O  
ATOM    184  CG  ASP A  23      51.188 -41.375 -42.156  1.00 90.00           C  
ATOM    185  OD1 ASP A  23      50.125 -41.625 -41.531  1.00 90.00           O  
ATOM    186  OD2 ASP A  23      52.312 -41.375 -41.562  1.00 90.00           O  
ATOM    187  N   THR A  24      50.156 -38.219 -44.531  1.00 91.94           N  
ATOM    188  CA  THR A  24      50.000 -36.750 -44.344  1.00 91.94           C  
ATOM    189  C   THR A  24      48.594 -36.312 -44.594  1.00 91.94           C  
ATOM    190  CB  THR A  24      50.969 -35.969 -45.250  1.00 91.94           C  
ATOM    191  O   THR A  24      48.062 -35.438 -43.906  1.00 91.94           O  
ATOM    192  CG2 THR A  24      52.438 -36.219 -44.875  1.00 91.94           C  
ATOM    193  OG1 THR A  24      50.781 -36.406 -46.625  1.00 91.94           O  
ATOM    194  N   ALA A  25      47.812 -36.906 -45.656  1.00 93.62           N  
ATOM    195  CA  ALA A  25      46.406 -36.562 -45.969  1.00 93.62           C  
ATOM    196  C   ALA A  25      45.500 -36.875 -44.812  1.00 93.62           C  
ATOM    197  CB  ALA A  25      45.969 -37.312 -47.219  1.00 93.62           C  
ATOM    198  O   ALA A  25      44.594 -36.094 -44.500  1.00 93.62           O  
ATOM    199  N   ILE A  26      45.719 -38.125 -44.156  1.00 93.06           N  
ATOM    200  CA  ILE A  26      44.906 -38.531 -43.031  1.00 93.06           C  
ATOM    201  C   ILE A  26      45.125 -37.594 -41.844  1.00 93.06           C  
ATOM    202  CB  ILE A  26      45.188 -40.000 -42.625  1.00 93.06           C  
ATOM    203  O   ILE A  26      44.188 -37.219 -41.156  1.00 93.06           O  
ATOM    204  CG1 ILE A  26      44.719 -40.969 -43.719  1.00 93.06           C  
ATOM    205  CG2 ILE A  26      44.500 -40.344 -41.281  1.00 93.06           C  
ATOM    206  CD1 ILE A  26      45.125 -42.406 -43.500  1.00 93.06           C  
ATOM    207  N   ILE A  27      46.406 -37.156 -41.594  1.00 93.81           N  
ATOM    208  CA  ILE A  27      46.750 -36.219 -40.562  1.00 93.81           C  
ATOM    209  C   ILE A  27      46.094 -34.875 -40.844  1.00 93.81           C  
ATOM    210  CB  ILE A  27      48.281 -36.031 -40.438  1.00 93.81           C  
ATOM    211  O   ILE A  27      45.594 -34.219 -39.938  1.00 93.81           O  
ATOM    212  CG1 ILE A  27      48.969 -37.344 -40.000  1.00 93.81           C  
ATOM    213  CG2 ILE A  27      48.656 -34.906 -39.469  1.00 93.81           C  
ATOM    214  CD1 ILE A  27      50.469 -37.344 -40.125  1.00 93.81           C  
ATOM    215  N   LEU A  28      46.062 -34.438 -42.125  1.00 94.56           N  
ATOM    216  CA  LEU A  28      45.438 -33.188 -42.531  1.00 94.56           C  
ATOM    217  C   LEU A  28      43.938 -33.250 -42.281  1.00 94.56           C  
ATOM    218  CB  LEU A  28      45.719 -32.906 -44.000  1.00 94.56           C  
ATOM    219  O   LEU A  28      43.344 -32.312 -41.781  1.00 94.56           O  
ATOM    220  CG  LEU A  28      45.125 -31.609 -44.562  1.00 94.56           C  
ATOM    221  CD1 LEU A  28      45.844 -30.406 -43.969  1.00 94.56           C  
ATOM    222  CD2 LEU A  28      45.219 -31.609 -46.094  1.00 94.56           C  
ATOM    223  N   ILE A  29      43.188 -34.438 -42.625  1.00 94.25           N  
ATOM    224  CA  ILE A  29      41.750 -34.625 -42.438  1.00 94.25           C  
ATOM    225  C   ILE A  29      41.438 -34.594 -40.938  1.00 94.25           C  
ATOM    226  CB  ILE A  29      41.281 -35.969 -43.062  1.00 94.25           C  
ATOM    227  O   ILE A  29      40.469 -33.938 -40.531  1.00 94.25           O  
ATOM    228  CG1 ILE A  29      41.375 -35.906 -44.594  1.00 94.25           C  
ATOM    229  CG2 ILE A  29      39.844 -36.250 -42.594  1.00 94.25           C  
ATOM    230  CD1 ILE A  29      41.094 -37.250 -45.250  1.00 94.25           C  
ATOM    231  N   ALA A  30      42.281 -35.344 -40.094  1.00 95.31           N  
ATOM    232  CA  ALA A  30      42.094 -35.312 -38.625  1.00 95.31           C  
ATOM    233  C   ALA A  30      42.250 -33.906 -38.062  1.00 95.31           C  
ATOM    234  CB  ALA A  30      43.094 -36.250 -37.969  1.00 95.31           C  
ATOM    235  O   ALA A  30      41.500 -33.500 -37.188  1.00 95.31           O  
ATOM    236  N   PHE A  31      43.156 -33.094 -38.531  1.00 94.62           N  
ATOM    237  CA  PHE A  31      43.375 -31.719 -38.094  1.00 94.62           C  
ATOM    238  C   PHE A  31      42.188 -30.828 -38.406  1.00 94.62           C  
ATOM    239  CB  PHE A  31      44.656 -31.156 -38.719  1.00 94.62           C  
ATOM    240  O   PHE A  31      41.750 -30.047 -37.562  1.00 94.62           O  
ATOM    241  CG  PHE A  31      45.031 -29.781 -38.250  1.00 94.62           C  
ATOM    242  CD1 PHE A  31      44.812 -28.672 -39.062  1.00 94.62           C  
ATOM    243  CD2 PHE A  31      45.562 -29.578 -37.000  1.00 94.62           C  
ATOM    244  CE1 PHE A  31      45.156 -27.391 -38.625  1.00 94.62           C  
ATOM    245  CE2 PHE A  31      45.906 -28.312 -36.562  1.00 94.62           C  
ATOM    246  CZ  PHE A  31      45.688 -27.219 -37.375  1.00 94.62           C  
ATOM    247  N   ILE A  32      41.625 -30.938 -39.594  1.00 96.06           N  
ATOM    248  CA  ILE A  32      40.469 -30.156 -40.062  1.00 96.06           C  
ATOM    249  C   ILE A  32      39.250 -30.531 -39.250  1.00 96.06           C  
ATOM    250  CB  ILE A  32      40.219 -30.359 -41.562  1.00 96.06           C  
ATOM    251  O   ILE A  32      38.469 -29.656 -38.844  1.00 96.06           O  
ATOM    252  CG1 ILE A  32      41.344 -29.750 -42.406  1.00 96.06           C  
ATOM    253  CG2 ILE A  32      38.844 -29.781 -41.969  1.00 96.06           C  
ATOM    254  CD1 ILE A  32      41.281 -30.109 -43.875  1.00 96.06           C  
ATOM    255  N   ILE A  33      39.031 -31.891 -38.969  1.00 96.50           N  
ATOM    256  CA  ILE A  33      37.906 -32.375 -38.188  1.00 96.50           C  
ATOM    257  C   ILE A  33      37.969 -31.812 -36.750  1.00 96.50           C  
ATOM    258  CB  ILE A  33      37.844 -33.906 -38.156  1.00 96.50           C  
ATOM    259  O   ILE A  33      36.969 -31.297 -36.250  1.00 96.50           O  
ATOM    260  CG1 ILE A  33      37.531 -34.469 -39.531  1.00 96.50           C  
ATOM    261  CG2 ILE A  33      36.812 -34.375 -37.125  1.00 96.50           C  
ATOM    262  CD1 ILE A  33      37.594 -35.969 -39.625  1.00 96.50           C  
ATOM    263  N   THR A  34      39.219 -31.891 -36.125  1.00 96.12           N  
ATOM    264  CA  THR A  34      39.438 -31.344 -34.781  1.00 96.12           C  
ATOM    265  C   THR A  34      39.156 -29.844 -34.781  1.00 96.12           C  
ATOM    266  CB  THR A  34      40.844 -31.609 -34.281  1.00 96.12           C  
ATOM    267  O   THR A  34      38.500 -29.344 -33.844  1.00 96.12           O  
ATOM    268  CG2 THR A  34      41.031 -31.094 -32.875  1.00 96.12           C  
ATOM    269  OG1 THR A  34      41.125 -33.031 -34.312  1.00 96.12           O  
ATOM    270  N   ALA A  35      39.719 -29.047 -35.750  1.00 97.12           N  
ATOM    271  CA  ALA A  35      39.469 -27.609 -35.875  1.00 97.12           C  
ATOM    272  C   ALA A  35      37.969 -27.328 -36.000  1.00 97.12           C  
ATOM    273  CB  ALA A  35      40.188 -27.031 -37.062  1.00 97.12           C  
ATOM    274  O   ALA A  35      37.438 -26.375 -35.375  1.00 97.12           O  
ATOM    275  N   SER A  36      37.156 -28.188 -36.844  1.00 96.25           N  
ATOM    276  CA  SER A  36      35.719 -28.016 -37.031  1.00 96.25           C  
ATOM    277  C   SER A  36      34.969 -28.234 -35.719  1.00 96.25           C  
ATOM    278  CB  SER A  36      35.219 -29.000 -38.094  1.00 96.25           C  
ATOM    279  O   SER A  36      34.062 -27.469 -35.406  1.00 96.25           O  
ATOM    280  OG  SER A  36      35.781 -28.734 -39.344  1.00 96.25           O  
ATOM    281  N   VAL A  37      35.344 -29.234 -34.938  1.00 96.69           N  
ATOM    282  CA  VAL A  37      34.656 -29.516 -33.656  1.00 96.69           C  
ATOM    283  C   VAL A  37      34.938 -28.375 -32.688  1.00 96.69           C  
ATOM    284  CB  VAL A  37      35.125 -30.859 -33.062  1.00 96.69           C  
ATOM    285  O   VAL A  37      34.031 -27.906 -32.000  1.00 96.69           O  
ATOM    286  CG1 VAL A  37      34.594 -31.016 -31.641  1.00 96.69           C  
ATOM    287  CG2 VAL A  37      34.688 -32.031 -33.938  1.00 96.69           C  
ATOM    288  N   LEU A  38      36.250 -27.891 -32.594  1.00 96.00           N  
ATOM    289  CA  LEU A  38      36.594 -26.781 -31.734  1.00 96.00           C  
ATOM    290  C   LEU A  38      35.844 -25.516 -32.156  1.00 96.00           C  
ATOM    291  CB  LEU A  38      38.094 -26.516 -31.781  1.00 96.00           C  
ATOM    292  O   LEU A  38      35.375 -24.766 -31.281  1.00 96.00           O  
ATOM    293  CG  LEU A  38      38.969 -27.547 -31.062  1.00 96.00           C  
ATOM    294  CD1 LEU A  38      40.469 -27.281 -31.375  1.00 96.00           C  
ATOM    295  CD2 LEU A  38      38.719 -27.500 -29.562  1.00 96.00           C  
ATOM    296  N   ALA A  39      35.719 -25.203 -33.531  1.00 97.31           N  
ATOM    297  CA  ALA A  39      34.969 -24.047 -34.000  1.00 97.31           C  
ATOM    298  C   ALA A  39      33.469 -24.156 -33.625  1.00 97.31           C  
ATOM    299  CB  ALA A  39      35.094 -23.938 -35.531  1.00 97.31           C  
ATOM    300  O   ALA A  39      32.875 -23.156 -33.250  1.00 97.31           O  
ATOM    301  N   TYR A  40      32.938 -25.359 -33.812  1.00 96.31           N  
ATOM    302  CA  TYR A  40      31.562 -25.578 -33.438  1.00 96.31           C  
ATOM    303  C   TYR A  40      31.328 -25.266 -31.953  1.00 96.31           C  
ATOM    304  CB  TYR A  40      31.141 -27.016 -33.750  1.00 96.31           C  
ATOM    305  O   TYR A  40      30.375 -24.578 -31.609  1.00 96.31           O  
ATOM    306  CG  TYR A  40      29.750 -27.359 -33.281  1.00 96.31           C  
ATOM    307  CD1 TYR A  40      29.547 -28.062 -32.094  1.00 96.31           C  
ATOM    308  CD2 TYR A  40      28.625 -26.984 -34.000  1.00 96.31           C  
ATOM    309  CE1 TYR A  40      28.266 -28.375 -31.641  1.00 96.31           C  
ATOM    310  CE2 TYR A  40      27.344 -27.297 -33.594  1.00 96.31           C  
ATOM    311  OH  TYR A  40      25.906 -28.312 -31.969  1.00 96.31           O  
ATOM    312  CZ  TYR A  40      27.172 -28.000 -32.406  1.00 96.31           C  
ATOM    313  N   VAL A  41      32.188 -25.781 -31.047  1.00 96.12           N  
ATOM    314  CA  VAL A  41      32.094 -25.547 -29.609  1.00 96.12           C  
ATOM    315  C   VAL A  41      32.250 -24.047 -29.312  1.00 96.12           C  
ATOM    316  CB  VAL A  41      33.156 -26.344 -28.828  1.00 96.12           C  
ATOM    317  O   VAL A  41      31.500 -23.484 -28.516  1.00 96.12           O  
ATOM    318  CG1 VAL A  41      33.156 -25.953 -27.344  1.00 96.12           C  
ATOM    319  CG2 VAL A  41      32.906 -27.844 -28.984  1.00 96.12           C  
ATOM    320  N   ALA A  42      33.250 -23.406 -29.922  1.00 96.62           N  
ATOM    321  CA  ALA A  42      33.500 -21.984 -29.719  1.00 96.62           C  
ATOM    322  C   ALA A  42      32.281 -21.156 -30.125  1.00 96.62           C  
ATOM    323  CB  ALA A  42      34.719 -21.531 -30.516  1.00 96.62           C  
ATOM    324  O   ALA A  42      31.891 -20.219 -29.406  1.00 96.62           O  
ATOM    325  N   ILE A  43      31.641 -21.438 -31.266  1.00 97.19           N  
ATOM    326  CA  ILE A  43      30.484 -20.688 -31.734  1.00 97.19           C  
ATOM    327  C   ILE A  43      29.297 -20.906 -30.797  1.00 97.19           C  
ATOM    328  CB  ILE A  43      30.094 -21.109 -33.188  1.00 97.19           C  
ATOM    329  O   ILE A  43      28.609 -19.969 -30.422  1.00 97.19           O  
ATOM    330  CG1 ILE A  43      31.172 -20.672 -34.156  1.00 97.19           C  
ATOM    331  CG2 ILE A  43      28.734 -20.531 -33.562  1.00 97.19           C  
ATOM    332  CD1 ILE A  43      30.938 -21.156 -35.594  1.00 97.19           C  
ATOM    333  N   ASN A  44      29.078 -22.266 -30.422  1.00 97.31           N  
ATOM    334  CA  ASN A  44      27.969 -22.562 -29.516  1.00 97.31           C  
ATOM    335  C   ASN A  44      28.141 -21.875 -28.172  1.00 97.31           C  
ATOM    336  CB  ASN A  44      27.812 -24.078 -29.328  1.00 97.31           C  
ATOM    337  O   ASN A  44      27.188 -21.328 -27.609  1.00 97.31           O  
ATOM    338  CG  ASN A  44      27.172 -24.750 -30.516  1.00 97.31           C  
ATOM    339  ND2 ASN A  44      27.469 -26.031 -30.703  1.00 97.31           N  
ATOM    340  OD1 ASN A  44      26.391 -24.141 -31.250  1.00 97.31           O  
ATOM    341  N   MET A  45      29.359 -21.953 -27.672  1.00 96.19           N  
ATOM    342  CA  MET A  45      29.656 -21.281 -26.406  1.00 96.19           C  
ATOM    343  C   MET A  45      29.531 -19.766 -26.562  1.00 96.19           C  
ATOM    344  CB  MET A  45      31.078 -21.625 -25.938  1.00 96.19           C  
ATOM    345  O   MET A  45      29.047 -19.094 -25.656  1.00 96.19           O  
ATOM    346  CG  MET A  45      31.188 -23.031 -25.359  1.00 96.19           C  
ATOM    347  SD  MET A  45      30.125 -23.297 -23.891  1.00 96.19           S  
ATOM    348  CE  MET A  45      31.141 -22.484 -22.625  1.00 96.19           C  
ATOM    349  N   GLY A  46      29.984 -19.281 -27.766  1.00 96.50           N  
ATOM    350  CA  GLY A  46      29.797 -17.859 -28.047  1.00 96.50           C  
ATOM    351  C   GLY A  46      28.328 -17.453 -28.062  1.00 96.50           C  
ATOM    352  O   GLY A  46      27.953 -16.438 -27.484  1.00 96.50           O  
ATOM    353  N   LEU A  47      27.484 -18.234 -28.703  1.00 96.56           N  
ATOM    354  CA  LEU A  47      26.047 -17.953 -28.750  1.00 96.56           C  
ATOM    355  C   LEU A  47      25.438 -18.031 -27.359  1.00 96.56           C  
ATOM    356  CB  LEU A  47      25.344 -18.922 -29.688  1.00 96.56           C  
ATOM    357  O   LEU A  47      24.578 -17.203 -27.000  1.00 96.56           O  
ATOM    358  CG  LEU A  47      25.609 -18.750 -31.188  1.00 96.56           C  
ATOM    359  CD1 LEU A  47      24.969 -19.875 -31.984  1.00 96.56           C  
ATOM    360  CD2 LEU A  47      25.109 -17.391 -31.656  1.00 96.56           C  
ATOM    361  N   PHE A  48      25.828 -19.062 -26.562  1.00 95.94           N  
ATOM    362  CA  PHE A  48      25.344 -19.203 -25.203  1.00 95.94           C  
ATOM    363  C   PHE A  48      25.703 -17.969 -24.359  1.00 95.94           C  
ATOM    364  CB  PHE A  48      25.938 -20.469 -24.547  1.00 95.94           C  
ATOM    365  O   PHE A  48      24.859 -17.453 -23.625  1.00 95.94           O  
ATOM    366  CG  PHE A  48      25.562 -20.641 -23.109  1.00 95.94           C  
ATOM    367  CD1 PHE A  48      26.438 -20.281 -22.094  1.00 95.94           C  
ATOM    368  CD2 PHE A  48      24.312 -21.156 -22.766  1.00 95.94           C  
ATOM    369  CE1 PHE A  48      26.078 -20.438 -20.750  1.00 95.94           C  
ATOM    370  CE2 PHE A  48      23.953 -21.328 -21.422  1.00 95.94           C  
ATOM    371  CZ  PHE A  48      24.844 -20.953 -20.422  1.00 95.94           C  
ATOM    372  N   VAL A  49      26.953 -17.484 -24.422  1.00 96.38           N  
ATOM    373  CA  VAL A  49      27.422 -16.312 -23.688  1.00 96.38           C  
ATOM    374  C   VAL A  49      26.625 -15.078 -24.125  1.00 96.38           C  
ATOM    375  CB  VAL A  49      28.922 -16.062 -23.891  1.00 96.38           C  
ATOM    376  O   VAL A  49      26.219 -14.266 -23.281  1.00 96.38           O  
ATOM    377  CG1 VAL A  49      29.344 -14.719 -23.297  1.00 96.38           C  
ATOM    378  CG2 VAL A  49      29.734 -17.188 -23.266  1.00 96.38           C  
ATOM    379  N   THR A  50      26.375 -14.961 -25.469  1.00 95.56           N  
ATOM    380  CA  THR A  50      25.594 -13.836 -25.984  1.00 95.56           C  
ATOM    381  C   THR A  50      24.156 -13.898 -25.469  1.00 95.56           C  
ATOM    382  CB  THR A  50      25.594 -13.812 -27.531  1.00 95.56           C  
ATOM    383  O   THR A  50      23.562 -12.875 -25.125  1.00 95.56           O  
ATOM    384  CG2 THR A  50      24.859 -12.586 -28.047  1.00 95.56           C  
ATOM    385  OG1 THR A  50      26.938 -13.789 -28.000  1.00 95.56           O  
ATOM    386  N   GLN A  51      23.578 -15.102 -25.422  1.00 95.94           N  
ATOM    387  CA  GLN A  51      22.219 -15.250 -24.906  1.00 95.94           C  
ATOM    388  C   GLN A  51      22.172 -14.922 -23.406  1.00 95.94           C  
ATOM    389  CB  GLN A  51      21.703 -16.672 -25.141  1.00 95.94           C  
ATOM    390  O   GLN A  51      21.219 -14.297 -22.938  1.00 95.94           O  
ATOM    391  CG  GLN A  51      21.422 -16.984 -26.609  1.00 95.94           C  
ATOM    392  CD  GLN A  51      21.000 -18.422 -26.828  1.00 95.94           C  
ATOM    393  NE2 GLN A  51      20.328 -18.672 -27.953  1.00 95.94           N  
ATOM    394  OE1 GLN A  51      21.281 -19.297 -26.016  1.00 95.94           O  
ATOM    395  N   LYS A  52      23.141 -15.414 -22.719  1.00 95.00           N  
ATOM    396  CA  LYS A  52      23.219 -15.086 -21.297  1.00 95.00           C  
ATOM    397  C   LYS A  52      23.406 -13.586 -21.094  1.00 95.00           C  
ATOM    398  CB  LYS A  52      24.359 -15.852 -20.641  1.00 95.00           C  
ATOM    399  O   LYS A  52      22.797 -13.000 -20.203  1.00 95.00           O  
ATOM    400  CG  LYS A  52      24.453 -15.633 -19.141  1.00 95.00           C  
ATOM    401  CD  LYS A  52      23.266 -16.250 -18.406  1.00 95.00           C  
ATOM    402  CE  LYS A  52      23.328 -15.953 -16.906  1.00 95.00           C  
ATOM    403  NZ  LYS A  52      22.219 -16.641 -16.172  1.00 95.00           N  
ATOM    404  N   ALA A  53      24.312 -12.961 -21.906  1.00 95.12           N  
ATOM    405  CA  ALA A  53      24.516 -11.516 -21.844  1.00 95.12           C  
ATOM    406  C   ALA A  53      23.203 -10.781 -22.125  1.00 95.12           C  
ATOM    407  CB  ALA A  53      25.578 -11.086 -22.844  1.00 95.12           C  
ATOM    408  O   ALA A  53      22.875  -9.797 -21.453  1.00 95.12           O  
ATOM    409  N   LYS A  54      22.469 -11.211 -23.141  1.00 93.62           N  
ATOM    410  CA  LYS A  54      21.172 -10.617 -23.469  1.00 93.62           C  
ATOM    411  C   LYS A  54      20.219 -10.719 -22.281  1.00 93.62           C  
ATOM    412  CB  LYS A  54      20.562 -11.289 -24.703  1.00 93.62           C  
ATOM    413  O   LYS A  54      19.516  -9.758 -21.953  1.00 93.62           O  
ATOM    414  CG  LYS A  54      19.234 -10.703 -25.141  1.00 93.62           C  
ATOM    415  CD  LYS A  54      18.703 -11.391 -26.375  1.00 93.62           C  
ATOM    416  CE  LYS A  54      17.344 -10.828 -26.797  1.00 93.62           C  
ATOM    417  NZ  LYS A  54      16.812 -11.516 -28.000  1.00 93.62           N  
ATOM    418  N   SER A  55      20.094 -11.883 -21.688  1.00 91.50           N  
ATOM    419  CA  SER A  55      19.219 -12.094 -20.531  1.00 91.50           C  
ATOM    420  C   SER A  55      19.625 -11.195 -19.375  1.00 91.50           C  
ATOM    421  CB  SER A  55      19.266 -13.555 -20.094  1.00 91.50           C  
ATOM    422  O   SER A  55      18.766 -10.625 -18.688  1.00 91.50           O  
ATOM    423  OG  SER A  55      18.562 -13.734 -18.859  1.00 91.50           O  
ATOM    424  N   THR A  56      20.906 -11.039 -19.078  1.00 90.44           N  
ATOM    425  CA  THR A  56      21.406 -10.180 -18.016  1.00 90.44           C  
ATOM    426  C   THR A  56      21.062  -8.719 -18.297  1.00 90.44           C  
ATOM    427  CB  THR A  56      22.922 -10.328 -17.828  1.00 90.44           C  
ATOM    428  O   THR A  56      20.656  -7.984 -17.391  1.00 90.44           O  
ATOM    429  CG2 THR A  56      23.438  -9.422 -16.703  1.00 90.44           C  
ATOM    430  OG1 THR A  56      23.234 -11.688 -17.500  1.00 90.44           O  
ATOM    431  N   ILE A  57      21.250  -8.281 -19.516  1.00 89.00           N  
ATOM    432  CA  ILE A  57      20.922  -6.918 -19.922  1.00 89.00           C  
ATOM    433  C   ILE A  57      19.422  -6.676 -19.734  1.00 89.00           C  
ATOM    434  CB  ILE A  57      21.344  -6.645 -21.375  1.00 89.00           C  
ATOM    435  O   ILE A  57      19.016  -5.637 -19.203  1.00 89.00           O  
ATOM    436  CG1 ILE A  57      22.859  -6.578 -21.500  1.00 89.00           C  
ATOM    437  CG2 ILE A  57      20.688  -5.355 -21.891  1.00 89.00           C  
ATOM    438  CD1 ILE A  57      23.375  -6.586 -22.938  1.00 89.00           C  
ATOM    439  N   ASN A  58      18.609  -7.559 -20.141  1.00 85.44           N  
ATOM    440  CA  ASN A  58      17.156  -7.434 -20.000  1.00 85.44           C  
ATOM    441  C   ASN A  58      16.734  -7.355 -18.531  1.00 85.44           C  
ATOM    442  CB  ASN A  58      16.453  -8.594 -20.703  1.00 85.44           C  
ATOM    443  O   ASN A  58      15.883  -6.543 -18.172  1.00 85.44           O  
ATOM    444  CG  ASN A  58      16.469  -8.469 -22.219  1.00 85.44           C  
ATOM    445  ND2 ASN A  58      16.281  -9.586 -22.906  1.00 85.44           N  
ATOM    446  OD1 ASN A  58      16.656  -7.379 -22.750  1.00 85.44           O  
ATOM    447  N   LYS A  59      17.344  -8.242 -17.734  1.00 81.31           N  
ATOM    448  CA  LYS A  59      17.047  -8.203 -16.297  1.00 81.31           C  
ATOM    449  C   LYS A  59      17.547  -6.906 -15.672  1.00 81.31           C  
ATOM    450  CB  LYS A  59      17.672  -9.406 -15.594  1.00 81.31           C  
ATOM    451  O   LYS A  59      16.906  -6.355 -14.773  1.00 81.31           O  
ATOM    452  CG  LYS A  59      16.938 -10.719 -15.852  1.00 81.31           C  
ATOM    453  CD  LYS A  59      17.547 -11.859 -15.047  1.00 81.31           C  
ATOM    454  CE  LYS A  59      16.828 -13.172 -15.305  1.00 81.31           C  
ATOM    455  NZ  LYS A  59      17.469 -14.312 -14.570  1.00 81.31           N  
ATOM    456  N   GLY A  60      18.719  -6.473 -16.156  1.00 83.38           N  
ATOM    457  CA  GLY A  60      19.219  -5.180 -15.711  1.00 83.38           C  
ATOM    458  C   GLY A  60      18.297  -4.031 -16.047  1.00 83.38           C  
ATOM    459  O   GLY A  60      18.094  -3.129 -15.219  1.00 83.38           O  
ATOM    460  N   GLU A  61      17.797  -4.047 -17.219  1.00 82.75           N  
ATOM    461  CA  GLU A  61      16.844  -3.037 -17.656  1.00 82.75           C  
ATOM    462  C   GLU A  61      15.570  -3.092 -16.797  1.00 82.75           C  
ATOM    463  CB  GLU A  61      16.484  -3.215 -19.125  1.00 82.75           C  
ATOM    464  O   GLU A  61      15.023  -2.053 -16.422  1.00 82.75           O  
ATOM    465  CG  GLU A  61      15.562  -2.137 -19.672  1.00 82.75           C  
ATOM    466  CD  GLU A  61      15.164  -2.367 -21.125  1.00 82.75           C  
ATOM    467  OE1 GLU A  61      14.273  -1.646 -21.625  1.00 82.75           O  
ATOM    468  OE2 GLU A  61      15.742  -3.277 -21.766  1.00 82.75           O  
ATOM    469  N   GLU A  62      15.125  -4.281 -16.547  1.00 77.00           N  
ATOM    470  CA  GLU A  62      13.938  -4.477 -15.727  1.00 77.00           C  
ATOM    471  C   GLU A  62      14.141  -3.938 -14.320  1.00 77.00           C  
ATOM    472  CB  GLU A  62      13.562  -5.961 -15.672  1.00 77.00           C  
ATOM    473  O   GLU A  62      13.250  -3.299 -13.750  1.00 77.00           O  
ATOM    474  CG  GLU A  62      12.227  -6.230 -14.984  1.00 77.00           C  
ATOM    475  CD  GLU A  62      11.859  -7.707 -14.953  1.00 77.00           C  
ATOM    476  OE1 GLU A  62      10.836  -8.062 -14.328  1.00 77.00           O  
ATOM    477  OE2 GLU A  62      12.602  -8.516 -15.555  1.00 77.00           O  
ATOM    478  N   THR A  63      15.328  -4.156 -13.773  1.00 72.81           N  
ATOM    479  CA  THR A  63      15.656  -3.713 -12.422  1.00 72.81           C  
ATOM    480  C   THR A  63      15.875  -2.203 -12.391  1.00 72.81           C  
ATOM    481  CB  THR A  63      16.906  -4.430 -11.883  1.00 72.81           C  
ATOM    482  O   THR A  63      15.578  -1.548 -11.391  1.00 72.81           O  
ATOM    483  CG2 THR A  63      17.156  -4.078 -10.422  1.00 72.81           C  
ATOM    484  OG1 THR A  63      16.719  -5.848 -12.000  1.00 72.81           O  
ATOM    485  N   ALA A  64      16.375  -1.606 -13.477  1.00 76.00           N  
ATOM    486  CA  ALA A  64      16.656  -0.173 -13.531  1.00 76.00           C  
ATOM    487  C   ALA A  64      15.375   0.625 -13.758  1.00 76.00           C  
ATOM    488  CB  ALA A  64      17.672   0.130 -14.625  1.00 76.00           C  
ATOM    489  O   ALA A  64      15.297   1.798 -13.383  1.00 76.00           O  
ATOM    490  N   SER A  65      14.375  -0.115 -14.266  1.00 77.88           N  
ATOM    491  CA  SER A  65      13.117   0.565 -14.562  1.00 77.88           C  
ATOM    492  C   SER A  65      12.250   0.695 -13.320  1.00 77.88           C  
ATOM    493  CB  SER A  65      12.344  -0.180 -15.656  1.00 77.88           C  
ATOM    494  O   SER A  65      12.367  -0.106 -12.391  1.00 77.88           O  
ATOM    495  OG  SER A  65      13.047  -0.143 -16.891  1.00 77.88           O  
ATOM    496  N   THR A  66      11.688   1.948 -13.062  1.00 76.88           N  
ATOM    497  CA  THR A  66      10.766   2.174 -11.953  1.00 76.88           C  
ATOM    498  C   THR A  66       9.672   1.112 -11.938  1.00 76.88           C  
ATOM    499  CB  THR A  66      10.125   3.572 -12.031  1.00 76.88           C  
ATOM    500  O   THR A  66       8.945   0.952 -12.922  1.00 76.88           O  
ATOM    501  CG2 THR A  66      11.172   4.668 -11.844  1.00 76.88           C  
ATOM    502  OG1 THR A  66       9.516   3.738 -13.320  1.00 76.88           O  
ATOM    503  N   ALA A  67       9.695   0.355 -10.953  1.00 83.88           N  
ATOM    504  CA  ALA A  67       8.766  -0.765 -10.820  1.00 83.88           C  
ATOM    505  C   ALA A  67       7.336  -0.272 -10.617  1.00 83.88           C  
ATOM    506  CB  ALA A  67       9.188  -1.671  -9.664  1.00 83.88           C  
ATOM    507  O   ALA A  67       6.395  -0.834 -11.180  1.00 83.88           O  
ATOM    508  N   LEU A  68       7.234   0.845  -9.930  1.00 89.50           N  
ATOM    509  CA  LEU A  68       5.902   1.306  -9.555  1.00 89.50           C  
ATOM    510  C   LEU A  68       5.750   2.801  -9.820  1.00 89.50           C  
ATOM    511  CB  LEU A  68       5.625   1.001  -8.086  1.00 89.50           C  
ATOM    512  O   LEU A  68       6.730   3.547  -9.766  1.00 89.50           O  
ATOM    513  CG  LEU A  68       5.500  -0.477  -7.707  1.00 89.50           C  
ATOM    514  CD1 LEU A  68       5.543  -0.645  -6.191  1.00 89.50           C  
ATOM    515  CD2 LEU A  68       4.219  -1.069  -8.281  1.00 89.50           C  
ATOM    516  N   THR A  69       4.570   3.199 -10.164  1.00 91.00           N  
ATOM    517  CA  THR A  69       4.242   4.613 -10.320  1.00 91.00           C  
ATOM    518  C   THR A  69       2.994   4.969  -9.516  1.00 91.00           C  
ATOM    519  CB  THR A  69       4.023   4.977 -11.797  1.00 91.00           C  
ATOM    520  O   THR A  69       2.115   4.129  -9.312  1.00 91.00           O  
ATOM    521  CG2 THR A  69       5.020   4.250 -12.695  1.00 91.00           C  
ATOM    522  OG1 THR A  69       2.693   4.609 -12.180  1.00 91.00           O  
ATOM    523  N   LEU A  70       2.945   6.191  -8.961  1.00 91.94           N  
ATOM    524  CA  LEU A  70       1.780   6.707  -8.258  1.00 91.94           C  
ATOM    525  C   LEU A  70       0.605   6.902  -9.203  1.00 91.94           C  
ATOM    526  CB  LEU A  70       2.119   8.031  -7.566  1.00 91.94           C  
ATOM    527  O   LEU A  70       0.756   7.508 -10.273  1.00 91.94           O  
ATOM    528  CG  LEU A  70       0.991   8.688  -6.766  1.00 91.94           C  
ATOM    529  CD1 LEU A  70       0.661   7.855  -5.531  1.00 91.94           C  
ATOM    530  CD2 LEU A  70       1.372  10.109  -6.371  1.00 91.94           C  
ATOM    531  N   SER A  71      -0.490   6.156  -8.867  1.00 89.81           N  
ATOM    532  CA  SER A  71      -1.719   6.254  -9.648  1.00 89.81           C  
ATOM    533  C   SER A  71      -2.809   6.988  -8.875  1.00 89.81           C  
ATOM    534  CB  SER A  71      -2.213   4.863 -10.047  1.00 89.81           C  
ATOM    535  O   SER A  71      -3.416   6.426  -7.965  1.00 89.81           O  
ATOM    536  OG  SER A  71      -3.354   4.957 -10.883  1.00 89.81           O  
ATOM    537  N   GLY A  72      -2.959   8.250  -8.984  1.00 85.75           N  
ATOM    538  CA  GLY A  72      -3.951   9.039  -8.273  1.00 85.75           C  
ATOM    539  C   GLY A  72      -3.344   9.984  -7.254  1.00 85.75           C  
ATOM    540  O   GLY A  72      -2.166  10.336  -7.348  1.00 85.75           O  
ATOM    541  N   SER A  73      -4.195  10.383  -6.297  1.00 88.19           N  
ATOM    542  CA  SER A  73      -3.793  11.352  -5.277  1.00 88.19           C  
ATOM    543  C   SER A  73      -3.492  10.656  -3.949  1.00 88.19           C  
ATOM    544  CB  SER A  73      -4.883  12.406  -5.078  1.00 88.19           C  
ATOM    545  O   SER A  73      -3.982   9.555  -3.691  1.00 88.19           O  
ATOM    546  OG  SER A  73      -5.145  13.094  -6.289  1.00 88.19           O  
ATOM    547  N   VAL A  74      -2.641  11.266  -3.213  1.00 89.12           N  
ATOM    548  CA  VAL A  74      -2.361  10.836  -1.849  1.00 89.12           C  
ATOM    549  C   VAL A  74      -3.334  11.500  -0.881  1.00 89.12           C  
ATOM    550  CB  VAL A  74      -0.903  11.148  -1.441  1.00 89.12           C  
ATOM    551  O   VAL A  74      -3.477  12.727  -0.883  1.00 89.12           O  
ATOM    552  CG1 VAL A  74      -0.626  10.672  -0.016  1.00 89.12           C  
ATOM    553  CG2 VAL A  74       0.075  10.500  -2.422  1.00 89.12           C  
ATOM    554  N   LEU A  75      -4.055  10.648  -0.212  1.00 88.75           N  
ATOM    555  CA  LEU A  75      -5.008  11.156   0.767  1.00 88.75           C  
ATOM    556  C   LEU A  75      -4.504  10.938   2.188  1.00 88.75           C  
ATOM    557  CB  LEU A  75      -6.375  10.492   0.586  1.00 88.75           C  
ATOM    558  O   LEU A  75      -3.904   9.898   2.482  1.00 88.75           O  
ATOM    559  CG  LEU A  75      -7.012  10.609  -0.798  1.00 88.75           C  
ATOM    560  CD1 LEU A  75      -8.344   9.867  -0.837  1.00 88.75           C  
ATOM    561  CD2 LEU A  75      -7.203  12.078  -1.170  1.00 88.75           C  
ATOM    562  N   TYR A  76      -4.754  11.914   3.023  1.00 86.50           N  
ATOM    563  CA  TYR A  76      -4.305  11.891   4.410  1.00 86.50           C  
ATOM    564  C   TYR A  76      -5.434  12.281   5.355  1.00 86.50           C  
ATOM    565  CB  TYR A  76      -3.113  12.828   4.605  1.00 86.50           C  
ATOM    566  O   TYR A  76      -6.188  13.219   5.082  1.00 86.50           O  
ATOM    567  CG  TYR A  76      -2.654  12.938   6.043  1.00 86.50           C  
ATOM    568  CD1 TYR A  76      -3.049  14.008   6.840  1.00 86.50           C  
ATOM    569  CD2 TYR A  76      -1.824  11.969   6.598  1.00 86.50           C  
ATOM    570  CE1 TYR A  76      -2.627  14.109   8.164  1.00 86.50           C  
ATOM    571  CE2 TYR A  76      -1.396  12.062   7.918  1.00 86.50           C  
ATOM    572  OH  TYR A  76      -1.383  13.234  10.000  1.00 86.50           O  
ATOM    573  CZ  TYR A  76      -1.804  13.133   8.695  1.00 86.50           C  
ATOM    574  N   ALA A  77      -5.520  11.469   6.543  1.00 87.06           N  
ATOM    575  CA  ALA A  77      -6.598  11.750   7.488  1.00 87.06           C  
ATOM    576  C   ALA A  77      -6.043  12.086   8.867  1.00 87.06           C  
ATOM    577  CB  ALA A  77      -7.555  10.562   7.578  1.00 87.06           C  
ATOM    578  O   ALA A  77      -5.203  11.359   9.398  1.00 87.06           O  
ATOM    579  N   VAL A  78      -6.605  13.234   9.469  1.00 85.19           N  
ATOM    580  CA  VAL A  78      -6.250  13.664  10.820  1.00 85.19           C  
ATOM    581  C   VAL A  78      -7.520  13.945  11.625  1.00 85.19           C  
ATOM    582  CB  VAL A  78      -5.344  14.914  10.805  1.00 85.19           C  
ATOM    583  O   VAL A  78      -8.609  14.039  11.055  1.00 85.19           O  
ATOM    584  CG1 VAL A  78      -4.027  14.609  10.086  1.00 85.19           C  
ATOM    585  CG2 VAL A  78      -6.062  16.078  10.148  1.00 85.19           C  
ATOM    586  N   ASN A  79      -7.340  13.992  12.914  1.00 84.06           N  
ATOM    587  CA  ASN A  79      -8.445  14.367  13.797  1.00 84.06           C  
ATOM    588  C   ASN A  79      -8.742  15.859  13.727  1.00 84.06           C  
ATOM    589  CB  ASN A  79      -8.141  13.953  15.234  1.00 84.06           C  
ATOM    590  O   ASN A  79      -7.898  16.688  14.094  1.00 84.06           O  
ATOM    591  CG  ASN A  79      -8.852  14.820  16.250  1.00 84.06           C  
ATOM    592  ND2 ASN A  79      -9.633  14.195  17.125  1.00 84.06           N  
ATOM    593  OD1 ASN A  79      -8.695  16.047  16.266  1.00 84.06           O  
ATOM    594  N   TYR A  80      -9.695  16.203  12.906  1.00 73.88           N  
ATOM    595  CA  TYR A  80     -10.156  17.578  12.750  1.00 73.88           C  
ATOM    596  C   TYR A  80     -11.367  17.844  13.633  1.00 73.88           C  
ATOM    597  CB  TYR A  80     -10.500  17.859  11.281  1.00 73.88           C  
ATOM    598  O   TYR A  80     -12.242  17.000  13.773  1.00 73.88           O  
ATOM    599  CG  TYR A  80     -10.984  19.266  11.039  1.00 73.88           C  
ATOM    600  CD1 TYR A  80     -12.344  19.578  11.070  1.00 73.88           C  
ATOM    601  CD2 TYR A  80     -10.086  20.297  10.773  1.00 73.88           C  
ATOM    602  CE1 TYR A  80     -12.797  20.875  10.852  1.00 73.88           C  
ATOM    603  CE2 TYR A  80     -10.523  21.594  10.547  1.00 73.88           C  
ATOM    604  OH  TYR A  80     -12.320  23.156  10.367  1.00 73.88           O  
ATOM    605  CZ  TYR A  80     -11.883  21.875  10.586  1.00 73.88           C  
ATOM    606  N   PRO A  81     -11.398  19.078  14.156  1.00 75.62           N  
ATOM    607  CA  PRO A  81     -10.516  20.234  13.984  1.00 75.62           C  
ATOM    608  C   PRO A  81      -9.414  20.297  15.031  1.00 75.62           C  
ATOM    609  CB  PRO A  81     -11.461  21.422  14.109  1.00 75.62           C  
ATOM    610  O   PRO A  81      -8.578  21.203  15.008  1.00 75.62           O  
ATOM    611  CG  PRO A  81     -12.555  20.953  15.016  1.00 75.62           C  
ATOM    612  CD  PRO A  81     -12.727  19.469  14.820  1.00 75.62           C  
ATOM    613  N   SER A  82      -9.414  19.375  16.031  1.00 81.31           N  
ATOM    614  CA  SER A  82      -8.438  19.453  17.109  1.00 81.31           C  
ATOM    615  C   SER A  82      -7.020  19.250  16.578  1.00 81.31           C  
ATOM    616  CB  SER A  82      -8.742  18.422  18.188  1.00 81.31           C  
ATOM    617  O   SER A  82      -6.059  19.781  17.141  1.00 81.31           O  
ATOM    618  OG  SER A  82      -8.656  17.109  17.672  1.00 81.31           O  
ATOM    619  N   ASN A  83      -6.816  18.578  15.406  1.00 77.69           N  
ATOM    620  CA  ASN A  83      -5.535  18.297  14.766  1.00 77.69           C  
ATOM    621  C   ASN A  83      -4.516  17.766  15.766  1.00 77.69           C  
ATOM    622  CB  ASN A  83      -4.992  19.547  14.070  1.00 77.69           C  
ATOM    623  O   ASN A  83      -3.379  18.234  15.812  1.00 77.69           O  
ATOM    624  CG  ASN A  83      -5.859  19.984  12.906  1.00 77.69           C  
ATOM    625  ND2 ASN A  83      -5.867  21.297  12.633  1.00 77.69           N  
ATOM    626  OD1 ASN A  83      -6.516  19.172  12.258  1.00 77.69           O  
ATOM    627  N   THR A  84      -4.883  16.766  16.547  1.00 82.62           N  
ATOM    628  CA  THR A  84      -3.996  16.250  17.578  1.00 82.62           C  
ATOM    629  C   THR A  84      -3.469  14.867  17.188  1.00 82.62           C  
ATOM    630  CB  THR A  84      -4.715  16.156  18.938  1.00 82.62           C  
ATOM    631  O   THR A  84      -2.420  14.438  17.688  1.00 82.62           O  
ATOM    632  CG2 THR A  84      -5.051  17.547  19.469  1.00 82.62           C  
ATOM    633  OG1 THR A  84      -5.926  15.414  18.797  1.00 82.62           O  
ATOM    634  N   ARG A  85      -4.199  14.242  16.250  1.00 85.50           N  
ATOM    635  CA  ARG A  85      -3.818  12.875  15.906  1.00 85.50           C  
ATOM    636  C   ARG A  85      -3.900  12.648  14.398  1.00 85.50           C  
ATOM    637  CB  ARG A  85      -4.707  11.867  16.641  1.00 85.50           C  
ATOM    638  O   ARG A  85      -4.770  13.211  13.727  1.00 85.50           O  
ATOM    639  CG  ARG A  85      -4.527  11.867  18.141  1.00 85.50           C  
ATOM    640  CD  ARG A  85      -5.418  10.828  18.812  1.00 85.50           C  
ATOM    641  NE  ARG A  85      -5.203  10.797  20.266  1.00 85.50           N  
ATOM    642  NH1 ARG A  85      -6.703   9.086  20.656  1.00 85.50           N  
ATOM    643  NH2 ARG A  85      -5.551  10.023  22.391  1.00 85.50           N  
ATOM    644  CZ  ARG A  85      -5.820   9.969  21.094  1.00 85.50           C  
ATOM    645  N   SER A  86      -2.957  11.828  13.891  1.00 88.12           N  
ATOM    646  CA  SER A  86      -3.006  11.367  12.508  1.00 88.12           C  
ATOM    647  C   SER A  86      -3.561   9.945  12.422  1.00 88.12           C  
ATOM    648  CB  SER A  86      -1.613  11.414  11.875  1.00 88.12           C  
ATOM    649  O   SER A  86      -3.223   9.086  13.242  1.00 88.12           O  
ATOM    650  OG  SER A  86      -1.115  12.742  11.867  1.00 88.12           O  
ATOM    651  N   TYR A  87      -4.441   9.711  11.453  1.00 90.88           N  
ATOM    652  CA  TYR A  87      -5.141   8.430  11.398  1.00 90.88           C  
ATOM    653  C   TYR A  87      -4.555   7.535  10.312  1.00 90.88           C  
ATOM    654  CB  TYR A  87      -6.637   8.641  11.148  1.00 90.88           C  
ATOM    655  O   TYR A  87      -4.059   6.441  10.602  1.00 90.88           O  
ATOM    656  CG  TYR A  87      -7.332   9.406  12.250  1.00 90.88           C  
ATOM    657  CD1 TYR A  87      -6.973   9.227  13.586  1.00 90.88           C  
ATOM    658  CD2 TYR A  87      -8.352  10.312  11.961  1.00 90.88           C  
ATOM    659  CE1 TYR A  87      -7.613   9.922  14.602  1.00 90.88           C  
ATOM    660  CE2 TYR A  87      -8.992  11.016  12.969  1.00 90.88           C  
ATOM    661  OH  TYR A  87      -9.258  11.508  15.289  1.00 90.88           O  
ATOM    662  CZ  TYR A  87      -8.617  10.812  14.289  1.00 90.88           C  
ATOM    663  N   TRP A  88      -4.570   7.941   9.047  1.00 92.81           N  
ATOM    664  CA  TRP A  88      -4.109   7.066   7.977  1.00 92.81           C  
ATOM    665  C   TRP A  88      -3.742   7.867   6.734  1.00 92.81           C  
ATOM    666  CB  TRP A  88      -5.184   6.031   7.629  1.00 92.81           C  
ATOM    667  O   TRP A  88      -4.125   9.031   6.602  1.00 92.81           O  
ATOM    668  CG  TRP A  88      -6.551   6.613   7.426  1.00 92.81           C  
ATOM    669  CD1 TRP A  88      -7.594   6.605   8.312  1.00 92.81           C  
ATOM    670  CD2 TRP A  88      -7.023   7.293   6.258  1.00 92.81           C  
ATOM    671  CE2 TRP A  88      -8.359   7.668   6.504  1.00 92.81           C  
ATOM    672  CE3 TRP A  88      -6.445   7.617   5.023  1.00 92.81           C  
ATOM    673  NE1 TRP A  88      -8.688   7.238   7.762  1.00 92.81           N  
ATOM    674  CH2 TRP A  88      -8.539   8.664   4.363  1.00 92.81           C  
ATOM    675  CZ2 TRP A  88      -9.133   8.352   5.562  1.00 92.81           C  
ATOM    676  CZ3 TRP A  88      -7.211   8.305   4.086  1.00 92.81           C  
ATOM    677  N   ILE A  89      -2.922   7.332   5.922  1.00 93.06           N  
ATOM    678  CA  ILE A  89      -2.578   7.797   4.582  1.00 93.06           C  
ATOM    679  C   ILE A  89      -2.984   6.746   3.553  1.00 93.06           C  
ATOM    680  CB  ILE A  89      -1.069   8.109   4.465  1.00 93.06           C  
ATOM    681  O   ILE A  89      -2.742   5.551   3.746  1.00 93.06           O  
ATOM    682  CG1 ILE A  89      -0.685   9.250   5.410  1.00 93.06           C  
ATOM    683  CG2 ILE A  89      -0.703   8.453   3.016  1.00 93.06           C  
ATOM    684  CD1 ILE A  89       0.812   9.516   5.488  1.00 93.06           C  
ATOM    685  N   TYR A  90      -3.568   7.246   2.518  1.00 93.50           N  
ATOM    686  CA  TYR A  90      -4.023   6.344   1.464  1.00 93.50           C  
ATOM    687  C   TYR A  90      -3.592   6.848   0.092  1.00 93.50           C  
ATOM    688  CB  TYR A  90      -5.547   6.188   1.508  1.00 93.50           C  
ATOM    689  O   TYR A  90      -3.699   8.039  -0.200  1.00 93.50           O  
ATOM    690  CG  TYR A  90      -6.145   5.719   0.205  1.00 93.50           C  
ATOM    691  CD1 TYR A  90      -6.781   6.617  -0.653  1.00 93.50           C  
ATOM    692  CD2 TYR A  90      -6.082   4.383  -0.171  1.00 93.50           C  
ATOM    693  CE1 TYR A  90      -7.336   6.188  -1.854  1.00 93.50           C  
ATOM    694  CE2 TYR A  90      -6.633   3.945  -1.370  1.00 93.50           C  
ATOM    695  OH  TYR A  90      -7.809   4.426  -3.393  1.00 93.50           O  
ATOM    696  CZ  TYR A  90      -7.258   4.855  -2.203  1.00 93.50           C  
ATOM    697  N   PHE A  91      -3.109   5.949  -0.757  1.00 94.12           N  
ATOM    698  CA  PHE A  91      -2.779   6.270  -2.141  1.00 94.12           C  
ATOM    699  C   PHE A  91      -2.764   5.008  -2.998  1.00 94.12           C  
ATOM    700  CB  PHE A  91      -1.421   6.973  -2.221  1.00 94.12           C  
ATOM    701  O   PHE A  91      -2.771   3.895  -2.473  1.00 94.12           O  
ATOM    702  CG  PHE A  91      -0.285   6.172  -1.647  1.00 94.12           C  
ATOM    703  CD1 PHE A  91       0.007   6.227  -0.291  1.00 94.12           C  
ATOM    704  CD2 PHE A  91       0.491   5.359  -2.467  1.00 94.12           C  
ATOM    705  CE1 PHE A  91       1.059   5.484   0.243  1.00 94.12           C  
ATOM    706  CE2 PHE A  91       1.543   4.613  -1.940  1.00 94.12           C  
ATOM    707  CZ  PHE A  91       1.825   4.680  -0.585  1.00 94.12           C  
ATOM    708  N   THR A  92      -2.797   5.164  -4.270  1.00 94.25           N  
ATOM    709  CA  THR A  92      -2.809   4.031  -5.188  1.00 94.25           C  
ATOM    710  C   THR A  92      -1.551   4.023  -6.051  1.00 94.25           C  
ATOM    711  CB  THR A  92      -4.055   4.055  -6.090  1.00 94.25           C  
ATOM    712  O   THR A  92      -1.067   5.082  -6.465  1.00 94.25           O  
ATOM    713  CG2 THR A  92      -5.332   3.924  -5.266  1.00 94.25           C  
ATOM    714  OG1 THR A  92      -4.090   5.293  -6.812  1.00 94.25           O  
ATOM    715  N   VAL A  93      -1.037   2.844  -6.285  1.00 93.69           N  
ATOM    716  CA  VAL A  93       0.153   2.674  -7.113  1.00 93.69           C  
ATOM    717  C   VAL A  93      -0.128   1.657  -8.219  1.00 93.69           C  
ATOM    718  CB  VAL A  93       1.369   2.227  -6.273  1.00 93.69           C  
ATOM    719  O   VAL A  93      -1.033   0.830  -8.094  1.00 93.69           O  
ATOM    720  CG1 VAL A  93       1.752   3.303  -5.262  1.00 93.69           C  
ATOM    721  CG2 VAL A  93       1.071   0.905  -5.566  1.00 93.69           C  
ATOM    722  N   SER A  94       0.660   1.827  -9.266  1.00 91.88           N  
ATOM    723  CA  SER A  94       0.556   0.907 -10.398  1.00 91.88           C  
ATOM    724  C   SER A  94       1.933   0.551 -10.945  1.00 91.88           C  
ATOM    725  CB  SER A  94      -0.306   1.512 -11.508  1.00 91.88           C  
ATOM    726  O   SER A  94       2.854   1.369 -10.906  1.00 91.88           O  
ATOM    727  OG  SER A  94      -0.518   0.573 -12.547  1.00 91.88           O  
ATOM    728  N   PRO A  95       2.064  -0.789 -11.336  1.00 89.69           N  
ATOM    729  CA  PRO A  95       3.312  -1.087 -12.047  1.00 89.69           C  
ATOM    730  C   PRO A  95       3.559  -0.153 -13.227  1.00 89.69           C  
ATOM    731  CB  PRO A  95       3.111  -2.529 -12.523  1.00 89.69           C  
ATOM    732  O   PRO A  95       2.625   0.169 -13.969  1.00 89.69           O  
ATOM    733  CG  PRO A  95       2.121  -3.111 -11.562  1.00 89.69           C  
ATOM    734  CD  PRO A  95       1.148  -2.035 -11.172  1.00 89.69           C  
ATOM    735  N   SER A  96       4.754   0.414 -13.281  1.00 87.31           N  
ATOM    736  CA  SER A  96       5.113   1.368 -14.320  1.00 87.31           C  
ATOM    737  C   SER A  96       4.953   0.758 -15.711  1.00 87.31           C  
ATOM    738  CB  SER A  96       6.555   1.852 -14.133  1.00 87.31           C  
ATOM    739  O   SER A  96       4.988  -0.465 -15.867  1.00 87.31           O  
ATOM    740  OG  SER A  96       6.695   2.539 -12.906  1.00 87.31           O  
ATOM    741  N   SER A  97       4.668   1.582 -16.719  1.00 78.06           N  
ATOM    742  CA  SER A  97       4.547   1.157 -18.109  1.00 78.06           C  
ATOM    743  C   SER A  97       5.824   0.484 -18.594  1.00 78.06           C  
ATOM    744  CB  SER A  97       4.215   2.350 -19.000  1.00 78.06           C  
ATOM    745  O   SER A  97       6.930   0.961 -18.312  1.00 78.06           O  
ATOM    746  OG  SER A  97       5.176   3.381 -18.844  1.00 78.06           O  
ATOM    747  N   GLY A  98       5.816  -0.727 -18.984  1.00 74.62           N  
ATOM    748  CA  GLY A  98       6.980  -1.444 -19.469  1.00 74.62           C  
ATOM    749  C   GLY A  98       7.426  -2.566 -18.562  1.00 74.62           C  
ATOM    750  O   GLY A  98       8.281  -3.375 -18.922  1.00 74.62           O  
ATOM    751  N   VAL A  99       6.938  -2.537 -17.375  1.00 73.25           N  
ATOM    752  CA  VAL A  99       7.199  -3.629 -16.438  1.00 73.25           C  
ATOM    753  C   VAL A  99       6.070  -4.652 -16.516  1.00 73.25           C  
ATOM    754  CB  VAL A  99       7.363  -3.113 -14.992  1.00 73.25           C  
ATOM    755  O   VAL A  99       4.898  -4.285 -16.625  1.00 73.25           O  
ATOM    756  CG1 VAL A  99       7.594  -4.273 -14.031  1.00 73.25           C  
ATOM    757  CG2 VAL A  99       8.516  -2.107 -14.914  1.00 73.25           C  
ATOM    758  N   SER A 100       6.488  -5.957 -16.719  1.00 78.94           N  
ATOM    759  CA  SER A 100       5.492  -7.004 -16.922  1.00 78.94           C  
ATOM    760  C   SER A 100       4.645  -7.211 -15.664  1.00 78.94           C  
ATOM    761  CB  SER A 100       6.168  -8.320 -17.312  1.00 78.94           C  
ATOM    762  O   SER A 100       3.430  -7.395 -15.758  1.00 78.94           O  
ATOM    763  OG  SER A 100       7.125  -8.703 -16.344  1.00 78.94           O  
ATOM    764  N   SER A 101       5.250  -7.184 -14.453  1.00 83.38           N  
ATOM    765  CA  SER A 101       4.566  -7.438 -13.188  1.00 83.38           C  
ATOM    766  C   SER A 101       5.465  -7.125 -12.000  1.00 83.38           C  
ATOM    767  CB  SER A 101       4.102  -8.891 -13.117  1.00 83.38           C  
ATOM    768  O   SER A 101       6.691  -7.086 -12.133  1.00 83.38           O  
ATOM    769  OG  SER A 101       5.211  -9.781 -13.133  1.00 83.38           O  
ATOM    770  N   VAL A 102       4.840  -6.695 -10.898  1.00 88.62           N  
ATOM    771  CA  VAL A 102       5.578  -6.363  -9.688  1.00 88.62           C  
ATOM    772  C   VAL A 102       5.055  -7.199  -8.516  1.00 88.62           C  
ATOM    773  CB  VAL A 102       5.477  -4.859  -9.352  1.00 88.62           C  
ATOM    774  O   VAL A 102       3.844  -7.301  -8.312  1.00 88.62           O  
ATOM    775  CG1 VAL A 102       6.223  -4.539  -8.062  1.00 88.62           C  
ATOM    776  CG2 VAL A 102       6.020  -4.020 -10.508  1.00 88.62           C  
ATOM    777  N   GLU A 103       6.043  -7.910  -7.875  1.00 89.62           N  
ATOM    778  CA  GLU A 103       5.688  -8.664  -6.676  1.00 89.62           C  
ATOM    779  C   GLU A 103       5.535  -7.734  -5.469  1.00 89.62           C  
ATOM    780  CB  GLU A 103       6.738  -9.734  -6.383  1.00 89.62           C  
ATOM    781  O   GLU A 103       6.480  -7.039  -5.094  1.00 89.62           O  
ATOM    782  CG  GLU A 103       6.406 -10.609  -5.184  1.00 89.62           C  
ATOM    783  CD  GLU A 103       5.578 -11.836  -5.547  1.00 89.62           C  
ATOM    784  OE1 GLU A 103       4.914 -12.406  -4.652  1.00 89.62           O  
ATOM    785  OE2 GLU A 103       5.598 -12.227  -6.734  1.00 89.62           O  
ATOM    786  N   LEU A 104       4.332  -7.746  -4.848  1.00 90.81           N  
ATOM    787  CA  LEU A 104       4.059  -6.848  -3.729  1.00 90.81           C  
ATOM    788  C   LEU A 104       3.727  -7.641  -2.469  1.00 90.81           C  
ATOM    789  CB  LEU A 104       2.902  -5.906  -4.070  1.00 90.81           C  
ATOM    790  O   LEU A 104       2.828  -7.266  -1.711  1.00 90.81           O  
ATOM    791  CG  LEU A 104       3.170  -4.875  -5.168  1.00 90.81           C  
ATOM    792  CD1 LEU A 104       1.870  -4.191  -5.582  1.00 90.81           C  
ATOM    793  CD2 LEU A 104       4.195  -3.848  -4.699  1.00 90.81           C  
ATOM    794  N   SER A 105       4.457  -8.703  -2.275  1.00 93.25           N  
ATOM    795  CA  SER A 105       4.312  -9.469  -1.042  1.00 93.25           C  
ATOM    796  C   SER A 105       5.062  -8.812   0.110  1.00 93.25           C  
ATOM    797  CB  SER A 105       4.816 -10.898  -1.235  1.00 93.25           C  
ATOM    798  O   SER A 105       6.180  -8.328  -0.068  1.00 93.25           O  
ATOM    799  OG  SER A 105       4.875 -11.586   0.004  1.00 93.25           O  
ATOM    800  N   PRO A 106       4.414  -8.781   1.303  1.00 93.62           N  
ATOM    801  CA  PRO A 106       5.086  -8.172   2.453  1.00 93.62           C  
ATOM    802  C   PRO A 106       6.430  -8.836   2.764  1.00 93.62           C  
ATOM    803  CB  PRO A 106       4.094  -8.398   3.600  1.00 93.62           C  
ATOM    804  O   PRO A 106       7.270  -8.242   3.447  1.00 93.62           O  
ATOM    805  CG  PRO A 106       2.766  -8.523   2.932  1.00 93.62           C  
ATOM    806  CD  PRO A 106       2.965  -9.172   1.591  1.00 93.62           C  
ATOM    807  N   SER A 107       6.738 -10.039   2.227  1.00 93.44           N  
ATOM    808  CA  SER A 107       7.984 -10.758   2.473  1.00 93.44           C  
ATOM    809  C   SER A 107       9.109 -10.234   1.584  1.00 93.44           C  
ATOM    810  CB  SER A 107       7.793 -12.258   2.242  1.00 93.44           C  
ATOM    811  O   SER A 107      10.289 -10.344   1.937  1.00 93.44           O  
ATOM    812  OG  SER A 107       7.363 -12.508   0.917  1.00 93.44           O  
ATOM    813  N   THR A 108       8.789  -9.625   0.493  1.00 92.25           N  
ATOM    814  CA  THR A 108       9.828  -9.234  -0.449  1.00 92.25           C  
ATOM    815  C   THR A 108       9.758  -7.734  -0.734  1.00 92.25           C  
ATOM    816  CB  THR A 108       9.711 -10.016  -1.771  1.00 92.25           C  
ATOM    817  O   THR A 108      10.656  -7.180  -1.371  1.00 92.25           O  
ATOM    818  CG2 THR A 108       9.930 -11.508  -1.546  1.00 92.25           C  
ATOM    819  OG1 THR A 108       8.406  -9.812  -2.326  1.00 92.25           O  
ATOM    820  N   THR A 109       8.633  -7.086  -0.312  1.00 93.81           N  
ATOM    821  CA  THR A 109       8.445  -5.660  -0.546  1.00 93.81           C  
ATOM    822  C   THR A 109       8.406  -4.895   0.774  1.00 93.81           C  
ATOM    823  CB  THR A 109       7.145  -5.395  -1.332  1.00 93.81           C  
ATOM    824  O   THR A 109       7.867  -5.387   1.768  1.00 93.81           O  
ATOM    825  CG2 THR A 109       6.984  -3.908  -1.646  1.00 93.81           C  
ATOM    826  OG1 THR A 109       7.180  -6.129  -2.562  1.00 93.81           O  
ATOM    827  N   ALA A 110       9.039  -3.723   0.718  1.00 95.81           N  
ATOM    828  CA  ALA A 110       9.055  -2.916   1.935  1.00 95.81           C  
ATOM    829  C   ALA A 110       8.422  -1.548   1.694  1.00 95.81           C  
ATOM    830  CB  ALA A 110      10.484  -2.754   2.447  1.00 95.81           C  
ATOM    831  O   ALA A 110       8.555  -0.975   0.611  1.00 95.81           O  
ATOM    832  N   ILE A 111       7.652  -1.108   2.617  1.00 97.06           N  
ATOM    833  CA  ILE A 111       7.117   0.248   2.645  1.00 97.06           C  
ATOM    834  C   ILE A 111       7.645   0.987   3.871  1.00 97.06           C  
ATOM    835  CB  ILE A 111       5.570   0.245   2.645  1.00 97.06           C  
ATOM    836  O   ILE A 111       7.484   0.522   5.000  1.00 97.06           O  
ATOM    837  CG1 ILE A 111       5.035  -0.484   1.405  1.00 97.06           C  
ATOM    838  CG2 ILE A 111       5.027   1.675   2.715  1.00 97.06           C  
ATOM    839  CD1 ILE A 111       3.523  -0.640   1.383  1.00 97.06           C  
ATOM    840  N   SER A 112       8.266   2.176   3.578  1.00 96.38           N  
ATOM    841  CA  SER A 112       8.844   2.961   4.660  1.00 96.38           C  
ATOM    842  C   SER A 112       8.266   4.371   4.699  1.00 96.38           C  
ATOM    843  CB  SER A 112      10.367   3.035   4.512  1.00 96.38           C  
ATOM    844  O   SER A 112       7.930   4.938   3.656  1.00 96.38           O  
ATOM    845  OG  SER A 112      10.938   1.736   4.516  1.00 96.38           O  
ATOM    846  N   PHE A 113       8.125   4.840   5.816  1.00 94.81           N  
ATOM    847  CA  PHE A 113       7.578   6.168   6.074  1.00 94.81           C  
ATOM    848  C   PHE A 113       8.586   7.031   6.824  1.00 94.81           C  
ATOM    849  CB  PHE A 113       6.273   6.070   6.875  1.00 94.81           C  
ATOM    850  O   PHE A 113       9.148   6.605   7.836  1.00 94.81           O  
ATOM    851  CG  PHE A 113       5.727   7.406   7.305  1.00 94.81           C  
ATOM    852  CD1 PHE A 113       5.992   7.906   8.570  1.00 94.81           C  
ATOM    853  CD2 PHE A 113       4.941   8.156   6.441  1.00 94.81           C  
ATOM    854  CE1 PHE A 113       5.484   9.141   8.977  1.00 94.81           C  
ATOM    855  CE2 PHE A 113       4.430   9.391   6.836  1.00 94.81           C  
ATOM    856  CZ  PHE A 113       4.703   9.883   8.102  1.00 94.81           C  
ATOM    857  N   THR A 114       8.773   8.281   6.246  1.00 93.56           N  
ATOM    858  CA  THR A 114       9.727   9.195   6.875  1.00 93.56           C  
ATOM    859  C   THR A 114       9.156  10.609   6.949  1.00 93.56           C  
ATOM    860  CB  THR A 114      11.062   9.219   6.113  1.00 93.56           C  
ATOM    861  O   THR A 114       8.664  11.133   5.953  1.00 93.56           O  
ATOM    862  CG2 THR A 114      12.086  10.094   6.824  1.00 93.56           C  
ATOM    863  OG1 THR A 114      11.578   7.883   6.020  1.00 93.56           O  
ATOM    864  N   ALA A 115       9.156  11.141   8.109  1.00 90.06           N  
ATOM    865  CA  ALA A 115       8.875  12.547   8.383  1.00 90.06           C  
ATOM    866  C   ALA A 115      10.102  13.258   8.945  1.00 90.06           C  
ATOM    867  CB  ALA A 115       7.695  12.672   9.344  1.00 90.06           C  
ATOM    868  O   ALA A 115      10.320  13.258  10.164  1.00 90.06           O  
ATOM    869  N   SER A 116      10.883  13.883   8.094  1.00 86.88           N  
ATOM    870  CA  SER A 116      12.203  14.422   8.406  1.00 86.88           C  
ATOM    871  C   SER A 116      12.102  15.594   9.383  1.00 86.88           C  
ATOM    872  CB  SER A 116      12.914  14.875   7.133  1.00 86.88           C  
ATOM    873  O   SER A 116      12.953  15.742  10.266  1.00 86.88           O  
ATOM    874  OG  SER A 116      12.055  15.672   6.336  1.00 86.88           O  
ATOM    875  N   ALA A 117      11.086  16.375   9.305  1.00 86.06           N  
ATOM    876  CA  ALA A 117      10.914  17.531  10.164  1.00 86.06           C  
ATOM    877  C   ALA A 117      10.719  17.125  11.617  1.00 86.06           C  
ATOM    878  CB  ALA A 117       9.727  18.375   9.688  1.00 86.06           C  
ATOM    879  O   ALA A 117      11.109  17.859  12.539  1.00 86.06           O  
ATOM    880  N   GLU A 118      10.211  15.922  11.805  1.00 85.19           N  
ATOM    881  CA  GLU A 118       9.938  15.430  13.156  1.00 85.19           C  
ATOM    882  C   GLU A 118      10.977  14.398  13.586  1.00 85.19           C  
ATOM    883  CB  GLU A 118       8.531  14.828  13.242  1.00 85.19           C  
ATOM    884  O   GLU A 118      10.906  13.867  14.695  1.00 85.19           O  
ATOM    885  CG  GLU A 118       7.422  15.828  12.945  1.00 85.19           C  
ATOM    886  CD  GLU A 118       7.203  16.828  14.070  1.00 85.19           C  
ATOM    887  OE1 GLU A 118       6.609  17.906  13.820  1.00 85.19           O  
ATOM    888  OE2 GLU A 118       7.629  16.531  15.211  1.00 85.19           O  
ATOM    889  N   GLY A 119      11.922  14.125  12.703  1.00 85.38           N  
ATOM    890  CA  GLY A 119      12.938  13.125  13.000  1.00 85.38           C  
ATOM    891  C   GLY A 119      12.375  11.727  13.125  1.00 85.38           C  
ATOM    892  O   GLY A 119      12.844  10.930  13.938  1.00 85.38           O  
ATOM    893  N   ILE A 120      11.320  11.422  12.414  1.00 89.62           N  
ATOM    894  CA  ILE A 120      10.648  10.133  12.508  1.00 89.62           C  
ATOM    895  C   ILE A 120      10.922   9.312  11.250  1.00 89.62           C  
ATOM    896  CB  ILE A 120       9.125  10.305  12.719  1.00 89.62           C  
ATOM    897  O   ILE A 120      10.828   9.828  10.133  1.00 89.62           O  
ATOM    898  CG1 ILE A 120       8.844  11.023  14.039  1.00 89.62           C  
ATOM    899  CG2 ILE A 120       8.414   8.945  12.672  1.00 89.62           C  
ATOM    900  CD1 ILE A 120       7.410  11.508  14.188  1.00 89.62           C  
ATOM    901  N   SER A 121      11.367   8.109  11.453  1.00 91.94           N  
ATOM    902  CA  SER A 121      11.578   7.184  10.344  1.00 91.94           C  
ATOM    903  C   SER A 121      11.133   5.770  10.719  1.00 91.94           C  
ATOM    904  CB  SER A 121      13.047   7.168   9.922  1.00 91.94           C  
ATOM    905  O   SER A 121      11.633   5.188  11.680  1.00 91.94           O  
ATOM    906  OG  SER A 121      13.234   6.324   8.797  1.00 91.94           O  
ATOM    907  N   TYR A 122      10.156   5.234  10.008  1.00 92.94           N  
ATOM    908  CA  TYR A 122       9.695   3.859  10.148  1.00 92.94           C  
ATOM    909  C   TYR A 122       9.992   3.057   8.883  1.00 92.94           C  
ATOM    910  CB  TYR A 122       8.195   3.822  10.445  1.00 92.94           C  
ATOM    911  O   TYR A 122       9.500   3.383   7.805  1.00 92.94           O  
ATOM    912  CG  TYR A 122       7.859   4.055  11.898  1.00 92.94           C  
ATOM    913  CD1 TYR A 122       7.363   3.021  12.695  1.00 92.94           C  
ATOM    914  CD2 TYR A 122       8.039   5.305  12.484  1.00 92.94           C  
ATOM    915  CE1 TYR A 122       7.051   3.230  14.031  1.00 92.94           C  
ATOM    916  CE2 TYR A 122       7.734   5.523  13.820  1.00 92.94           C  
ATOM    917  OH  TYR A 122       6.934   4.695  15.914  1.00 92.94           O  
ATOM    918  CZ  TYR A 122       7.238   4.480  14.586  1.00 92.94           C  
ATOM    919  N   SER A 123      10.805   2.100   9.141  1.00 93.75           N  
ATOM    920  CA  SER A 123      11.211   1.271   8.008  1.00 93.75           C  
ATOM    921  C   SER A 123      10.406  -0.019   7.949  1.00 93.75           C  
ATOM    922  CB  SER A 123      12.703   0.942   8.094  1.00 93.75           C  
ATOM    923  O   SER A 123      10.039  -0.580   8.984  1.00 93.75           O  
ATOM    924  OG  SER A 123      13.484   2.123   8.023  1.00 93.75           O  
ATOM    925  N   ASN A 124       9.961  -0.403   6.789  1.00 94.62           N  
ATOM    926  CA  ASN A 124       9.312  -1.665   6.449  1.00 94.62           C  
ATOM    927  C   ASN A 124       8.039  -1.880   7.262  1.00 94.62           C  
ATOM    928  CB  ASN A 124      10.281  -2.836   6.652  1.00 94.62           C  
ATOM    929  O   ASN A 124       7.902  -2.891   7.953  1.00 94.62           O  
ATOM    930  CG  ASN A 124       9.766  -4.129   6.047  1.00 94.62           C  
ATOM    931  ND2 ASN A 124      10.328  -5.250   6.480  1.00 94.62           N  
ATOM    932  OD1 ASN A 124       8.875  -4.117   5.195  1.00 94.62           O  
ATOM    933  N   ILE A 125       7.160  -0.922   7.176  1.00 96.38           N  
ATOM    934  CA  ILE A 125       5.898  -0.982   7.902  1.00 96.38           C  
ATOM    935  C   ILE A 125       4.875  -1.779   7.098  1.00 96.38           C  
ATOM    936  CB  ILE A 125       5.355   0.431   8.211  1.00 96.38           C  
ATOM    937  O   ILE A 125       3.721  -1.916   7.508  1.00 96.38           O  
ATOM    938  CG1 ILE A 125       5.191   1.233   6.914  1.00 96.38           C  
ATOM    939  CG2 ILE A 125       6.273   1.160   9.195  1.00 96.38           C  
ATOM    940  CD1 ILE A 125       4.492   2.572   7.098  1.00 96.38           C  
ATOM    941  N   TYR A 126       5.238  -2.354   5.949  1.00 97.12           N  
ATOM    942  CA  TYR A 126       4.391  -3.207   5.125  1.00 97.12           C  
ATOM    943  C   TYR A 126       4.262  -4.598   5.734  1.00 97.12           C  
ATOM    944  CB  TYR A 126       4.949  -3.311   3.705  1.00 97.12           C  
ATOM    945  O   TYR A 126       5.152  -5.438   5.570  1.00 97.12           O  
ATOM    946  CG  TYR A 126       4.074  -4.102   2.764  1.00 97.12           C  
ATOM    947  CD1 TYR A 126       4.633  -4.887   1.757  1.00 97.12           C  
ATOM    948  CD2 TYR A 126       2.689  -4.062   2.877  1.00 97.12           C  
ATOM    949  CE1 TYR A 126       3.828  -5.613   0.886  1.00 97.12           C  
ATOM    950  CE2 TYR A 126       1.876  -4.789   2.012  1.00 97.12           C  
ATOM    951  OH  TYR A 126       1.653  -6.277   0.162  1.00 97.12           O  
ATOM    952  CZ  TYR A 126       2.453  -5.559   1.021  1.00 97.12           C  
ATOM    953  N   GLU A 127       3.064  -4.863   6.379  1.00 95.31           N  
ATOM    954  CA  GLU A 127       2.975  -6.090   7.164  1.00 95.31           C  
ATOM    955  C   GLU A 127       1.873  -7.004   6.633  1.00 95.31           C  
ATOM    956  CB  GLU A 127       2.730  -5.770   8.641  1.00 95.31           C  
ATOM    957  O   GLU A 127       1.948  -8.227   6.781  1.00 95.31           O  
ATOM    958  CG  GLU A 127       3.885  -5.039   9.312  1.00 95.31           C  
ATOM    959  CD  GLU A 127       5.125  -5.906   9.477  1.00 95.31           C  
ATOM    960  OE1 GLU A 127       6.234  -5.348   9.633  1.00 95.31           O  
ATOM    961  OE2 GLU A 127       4.984  -7.148   9.445  1.00 95.31           O  
ATOM    962  N   TYR A 128       0.870  -6.336   5.992  1.00 95.25           N  
ATOM    963  CA  TYR A 128      -0.286  -7.133   5.605  1.00 95.25           C  
ATOM    964  C   TYR A 128      -0.713  -6.816   4.176  1.00 95.25           C  
ATOM    965  CB  TYR A 128      -1.455  -6.895   6.566  1.00 95.25           C  
ATOM    966  O   TYR A 128      -0.444  -5.723   3.670  1.00 95.25           O  
ATOM    967  CG  TYR A 128      -1.098  -7.098   8.016  1.00 95.25           C  
ATOM    968  CD1 TYR A 128      -0.935  -8.375   8.547  1.00 95.25           C  
ATOM    969  CD2 TYR A 128      -0.923  -6.008   8.867  1.00 95.25           C  
ATOM    970  CE1 TYR A 128      -0.608  -8.570   9.883  1.00 95.25           C  
ATOM    971  CE2 TYR A 128      -0.596  -6.188  10.203  1.00 95.25           C  
ATOM    972  OH  TYR A 128      -0.117  -7.652  12.031  1.00 95.25           O  
ATOM    973  CZ  TYR A 128      -0.440  -7.469  10.703  1.00 95.25           C  
ATOM    974  N   THR A 129      -1.310  -7.816   3.520  1.00 93.81           N  
ATOM    975  CA  THR A 129      -1.792  -7.621   2.156  1.00 93.81           C  
ATOM    976  C   THR A 129      -3.084  -8.398   1.923  1.00 93.81           C  
ATOM    977  CB  THR A 129      -0.736  -8.055   1.122  1.00 93.81           C  
ATOM    978  O   THR A 129      -3.248  -9.508   2.432  1.00 93.81           O  
ATOM    979  CG2 THR A 129      -0.391  -9.531   1.272  1.00 93.81           C  
ATOM    980  OG1 THR A 129      -1.246  -7.824  -0.197  1.00 93.81           O  
ATOM    981  N   LEU A 130      -4.031  -7.766   1.212  1.00 92.75           N  
ATOM    982  CA  LEU A 130      -5.266  -8.430   0.810  1.00 92.75           C  
ATOM    983  C   LEU A 130      -5.164  -8.945  -0.621  1.00 92.75           C  
ATOM    984  CB  LEU A 130      -6.453  -7.469   0.934  1.00 92.75           C  
ATOM    985  O   LEU A 130      -6.133  -9.492  -1.158  1.00 92.75           O  
ATOM    986  CG  LEU A 130      -6.859  -7.070   2.355  1.00 92.75           C  
ATOM    987  CD1 LEU A 130      -7.969  -6.027   2.318  1.00 92.75           C  
ATOM    988  CD2 LEU A 130      -7.297  -8.297   3.148  1.00 92.75           C  
ATOM    989  N   LEU A 131      -3.984  -8.828  -1.238  1.00 90.75           N  
ATOM    990  CA  LEU A 131      -3.762  -9.281  -2.607  1.00 90.75           C  
ATOM    991  C   LEU A 131      -3.830 -10.805  -2.695  1.00 90.75           C  
ATOM    992  CB  LEU A 131      -2.404  -8.789  -3.121  1.00 90.75           C  
ATOM    993  O   LEU A 131      -4.195 -11.352  -3.736  1.00 90.75           O  
ATOM    994  CG  LEU A 131      -2.219  -7.277  -3.201  1.00 90.75           C  
ATOM    995  CD1 LEU A 131      -0.820  -6.941  -3.707  1.00 90.75           C  
ATOM    996  CD2 LEU A 131      -3.283  -6.652  -4.102  1.00 90.75           C  
ATOM    997  N   THR A 132      -3.529 -11.492  -1.639  1.00 88.50           N  
ATOM    998  CA  THR A 132      -3.443 -12.945  -1.665  1.00 88.50           C  
ATOM    999  C   THR A 132      -4.691 -13.570  -1.050  1.00 88.50           C  
ATOM   1000  CB  THR A 132      -2.195 -13.445  -0.917  1.00 88.50           C  
ATOM   1001  O   THR A 132      -4.816 -14.797  -0.993  1.00 88.50           O  
ATOM   1002  CG2 THR A 132      -0.917 -12.969  -1.601  1.00 88.50           C  
ATOM   1003  OG1 THR A 132      -2.219 -12.945   0.427  1.00 88.50           O  
ATOM   1004  N   VAL A 133      -5.602 -12.664  -0.535  1.00 85.00           N  
ATOM   1005  CA  VAL A 133      -6.816 -13.172   0.092  1.00 85.00           C  
ATOM   1006  C   VAL A 133      -7.887 -13.406  -0.971  1.00 85.00           C  
ATOM   1007  CB  VAL A 133      -7.344 -12.203   1.176  1.00 85.00           C  
ATOM   1008  O   VAL A 133      -8.203 -12.508  -1.752  1.00 85.00           O  
ATOM   1009  CG1 VAL A 133      -8.641 -12.734   1.783  1.00 85.00           C  
ATOM   1010  CG2 VAL A 133      -6.289 -12.000   2.262  1.00 85.00           C  
ATOM   1011  N   SER A 134      -8.367 -14.672  -0.998  1.00 80.75           N  
ATOM   1012  CA  SER A 134      -9.398 -15.055  -1.960  1.00 80.75           C  
ATOM   1013  C   SER A 134     -10.766 -14.516  -1.548  1.00 80.75           C  
ATOM   1014  CB  SER A 134      -9.461 -16.578  -2.104  1.00 80.75           C  
ATOM   1015  O   SER A 134     -11.141 -14.594  -0.377  1.00 80.75           O  
ATOM   1016  OG  SER A 134     -10.477 -16.953  -3.023  1.00 80.75           O  
ATOM   1017  N   PRO A 135     -11.539 -13.984  -2.547  1.00 75.50           N  
ATOM   1018  CA  PRO A 135     -12.875 -13.445  -2.277  1.00 75.50           C  
ATOM   1019  C   PRO A 135     -13.797 -14.461  -1.601  1.00 75.50           C  
ATOM   1020  CB  PRO A 135     -13.398 -13.078  -3.670  1.00 75.50           C  
ATOM   1021  O   PRO A 135     -14.688 -14.078  -0.840  1.00 75.50           O  
ATOM   1022  CG  PRO A 135     -12.164 -12.883  -4.496  1.00 75.50           C  
ATOM   1023  CD  PRO A 135     -11.094 -13.789  -3.977  1.00 75.50           C  
ATOM   1024  N   SER A 136     -13.672 -15.703  -1.871  1.00 78.06           N  
ATOM   1025  CA  SER A 136     -14.555 -16.719  -1.298  1.00 78.06           C  
ATOM   1026  C   SER A 136     -14.414 -16.781   0.219  1.00 78.06           C  
ATOM   1027  CB  SER A 136     -14.258 -18.094  -1.900  1.00 78.06           C  
ATOM   1028  O   SER A 136     -15.359 -17.141   0.921  1.00 78.06           O  
ATOM   1029  OG  SER A 136     -12.906 -18.453  -1.664  1.00 78.06           O  
ATOM   1030  N   GLU A 137     -13.211 -16.328   0.695  1.00 81.62           N  
ATOM   1031  CA  GLU A 137     -12.953 -16.344   2.133  1.00 81.62           C  
ATOM   1032  C   GLU A 137     -13.633 -15.172   2.830  1.00 81.62           C  
ATOM   1033  CB  GLU A 137     -11.445 -16.328   2.414  1.00 81.62           C  
ATOM   1034  O   GLU A 137     -13.898 -15.227   4.031  1.00 81.62           O  
ATOM   1035  CG  GLU A 137     -10.719 -17.594   1.950  1.00 81.62           C  
ATOM   1036  CD  GLU A 137      -9.211 -17.500   2.111  1.00 81.62           C  
ATOM   1037  OE1 GLU A 137      -8.656 -18.203   2.977  1.00 81.62           O  
ATOM   1038  OE2 GLU A 137      -8.586 -16.719   1.365  1.00 81.62           O  
ATOM   1039  N   LEU A 138     -13.914 -14.156   2.004  1.00 82.50           N  
ATOM   1040  CA  LEU A 138     -14.461 -12.945   2.605  1.00 82.50           C  
ATOM   1041  C   LEU A 138     -15.945 -12.805   2.287  1.00 82.50           C  
ATOM   1042  CB  LEU A 138     -13.703 -11.711   2.111  1.00 82.50           C  
ATOM   1043  O   LEU A 138     -16.594 -11.883   2.771  1.00 82.50           O  
ATOM   1044  CG  LEU A 138     -12.227 -11.625   2.504  1.00 82.50           C  
ATOM   1045  CD1 LEU A 138     -11.547 -10.469   1.769  1.00 82.50           C  
ATOM   1046  CD2 LEU A 138     -12.086 -11.453   4.012  1.00 82.50           C  
ATOM   1047  N   ALA A 139     -16.516 -13.789   1.564  1.00 83.50           N  
ATOM   1048  CA  ALA A 139     -17.922 -13.688   1.188  1.00 83.50           C  
ATOM   1049  C   ALA A 139     -18.828 -13.859   2.402  1.00 83.50           C  
ATOM   1050  CB  ALA A 139     -18.266 -14.719   0.119  1.00 83.50           C  
ATOM   1051  O   ALA A 139     -18.641 -14.781   3.201  1.00 83.50           O  
ATOM   1052  N   ASN A 140     -19.797 -12.859   2.566  1.00 85.12           N  
ATOM   1053  CA  ASN A 140     -20.859 -12.945   3.568  1.00 85.12           C  
ATOM   1054  C   ASN A 140     -20.281 -13.016   4.980  1.00 85.12           C  
ATOM   1055  CB  ASN A 140     -21.766 -14.148   3.295  1.00 85.12           C  
ATOM   1056  O   ASN A 140     -20.781 -13.789   5.812  1.00 85.12           O  
ATOM   1057  CG  ASN A 140     -22.516 -14.023   1.989  1.00 85.12           C  
ATOM   1058  ND2 ASN A 140     -22.656 -15.133   1.276  1.00 85.12           N  
ATOM   1059  OD1 ASN A 140     -22.984 -12.938   1.624  1.00 85.12           O  
ATOM   1060  N   GLN A 141     -19.172 -12.375   5.270  1.00 87.19           N  
ATOM   1061  CA  GLN A 141     -18.531 -12.484   6.578  1.00 87.19           C  
ATOM   1062  C   GLN A 141     -18.750 -11.211   7.395  1.00 87.19           C  
ATOM   1063  CB  GLN A 141     -17.047 -12.766   6.430  1.00 87.19           C  
ATOM   1064  O   GLN A 141     -18.859 -11.266   8.625  1.00 87.19           O  
ATOM   1065  CG  GLN A 141     -16.734 -14.094   5.750  1.00 87.19           C  
ATOM   1066  CD  GLN A 141     -17.297 -15.289   6.504  1.00 87.19           C  
ATOM   1067  NE2 GLN A 141     -17.766 -16.281   5.770  1.00 87.19           N  
ATOM   1068  OE1 GLN A 141     -17.297 -15.312   7.738  1.00 87.19           O  
ATOM   1069  N   VAL A 142     -18.828 -10.094   6.723  1.00 87.94           N  
ATOM   1070  CA  VAL A 142     -19.016  -8.828   7.430  1.00 87.94           C  
ATOM   1071  C   VAL A 142     -20.484  -8.453   7.445  1.00 87.94           C  
ATOM   1072  CB  VAL A 142     -18.172  -7.699   6.793  1.00 87.94           C  
ATOM   1073  O   VAL A 142     -21.109  -8.273   6.387  1.00 87.94           O  
ATOM   1074  CG1 VAL A 142     -18.359  -6.395   7.562  1.00 87.94           C  
ATOM   1075  CG2 VAL A 142     -16.703  -8.094   6.742  1.00 87.94           C  
ATOM   1076  N   TYR A 143     -21.109  -8.352   8.680  1.00 88.38           N  
ATOM   1077  CA  TYR A 143     -22.531  -8.133   8.906  1.00 88.38           C  
ATOM   1078  C   TYR A 143     -22.781  -6.750   9.500  1.00 88.38           C  
ATOM   1079  CB  TYR A 143     -23.109  -9.211   9.828  1.00 88.38           C  
ATOM   1080  O   TYR A 143     -22.172  -6.375  10.500  1.00 88.38           O  
ATOM   1081  CG  TYR A 143     -24.609  -9.172   9.953  1.00 88.38           C  
ATOM   1082  CD1 TYR A 143     -25.219  -8.586  11.055  1.00 88.38           C  
ATOM   1083  CD2 TYR A 143     -25.422  -9.711   8.961  1.00 88.38           C  
ATOM   1084  CE1 TYR A 143     -26.609  -8.555  11.172  1.00 88.38           C  
ATOM   1085  CE2 TYR A 143     -26.812  -9.680   9.062  1.00 88.38           C  
ATOM   1086  OH  TYR A 143     -28.766  -9.062  10.289  1.00 88.38           O  
ATOM   1087  CZ  TYR A 143     -27.391  -9.102  10.172  1.00 88.38           C  
ATOM   1088  N   ALA A 144     -23.516  -5.988   8.836  1.00 88.25           N  
ATOM   1089  CA  ALA A 144     -23.906  -4.664   9.312  1.00 88.25           C  
ATOM   1090  C   ALA A 144     -25.297  -4.281   8.805  1.00 88.25           C  
ATOM   1091  CB  ALA A 144     -22.891  -3.619   8.883  1.00 88.25           C  
ATOM   1092  O   ALA A 144     -25.641  -4.574   7.656  1.00 88.25           O  
ATOM   1093  N   ASN A 145     -26.078  -3.672   9.680  1.00 87.94           N  
ATOM   1094  CA  ASN A 145     -27.406  -3.184   9.359  1.00 87.94           C  
ATOM   1095  C   ASN A 145     -28.312  -4.312   8.883  1.00 87.94           C  
ATOM   1096  CB  ASN A 145     -27.344  -2.074   8.312  1.00 87.94           C  
ATOM   1097  O   ASN A 145     -29.031  -4.156   7.895  1.00 87.94           O  
ATOM   1098  CG  ASN A 145     -28.656  -1.339   8.148  1.00 87.94           C  
ATOM   1099  ND2 ASN A 145     -28.891  -0.806   6.957  1.00 87.94           N  
ATOM   1100  OD1 ASN A 145     -29.453  -1.249   9.086  1.00 87.94           O  
ATOM   1101  N   GLY A 146     -28.250  -5.543   9.516  1.00 86.44           N  
ATOM   1102  CA  GLY A 146     -29.141  -6.664   9.281  1.00 86.44           C  
ATOM   1103  C   GLY A 146     -28.812  -7.438   8.016  1.00 86.44           C  
ATOM   1104  O   GLY A 146     -29.625  -8.234   7.535  1.00 86.44           O  
ATOM   1105  N   GLN A 147     -27.641  -7.098   7.422  1.00 90.56           N  
ATOM   1106  CA  GLN A 147     -27.266  -7.816   6.207  1.00 90.56           C  
ATOM   1107  C   GLN A 147     -25.766  -8.031   6.137  1.00 90.56           C  
ATOM   1108  CB  GLN A 147     -27.750  -7.059   4.965  1.00 90.56           C  
ATOM   1109  O   GLN A 147     -25.000  -7.285   6.750  1.00 90.56           O  
ATOM   1110  CG  GLN A 147     -27.094  -5.703   4.781  1.00 90.56           C  
ATOM   1111  CD  GLN A 147     -27.719  -4.895   3.658  1.00 90.56           C  
ATOM   1112  NE2 GLN A 147     -28.359  -3.791   4.016  1.00 90.56           N  
ATOM   1113  OE1 GLN A 147     -27.609  -5.254   2.482  1.00 90.56           O  
ATOM   1114  N   TYR A 148     -25.359  -9.031   5.375  1.00 89.50           N  
ATOM   1115  CA  TYR A 148     -23.938  -9.258   5.078  1.00 89.50           C  
ATOM   1116  C   TYR A 148     -23.469  -8.344   3.951  1.00 89.50           C  
ATOM   1117  CB  TYR A 148     -23.703 -10.719   4.707  1.00 89.50           C  
ATOM   1118  O   TYR A 148     -24.156  -8.195   2.936  1.00 89.50           O  
ATOM   1119  CG  TYR A 148     -23.812 -11.672   5.875  1.00 89.50           C  
ATOM   1120  CD1 TYR A 148     -22.734 -11.844   6.754  1.00 89.50           C  
ATOM   1121  CD2 TYR A 148     -24.969 -12.398   6.102  1.00 89.50           C  
ATOM   1122  CE1 TYR A 148     -22.828 -12.719   7.832  1.00 89.50           C  
ATOM   1123  CE2 TYR A 148     -25.078 -13.273   7.172  1.00 89.50           C  
ATOM   1124  OH  TYR A 148     -24.094 -14.297   9.094  1.00 89.50           O  
ATOM   1125  CZ  TYR A 148     -24.000 -13.430   8.031  1.00 89.50           C  
ATOM   1126  N   LEU A 149     -22.359  -7.664   4.219  1.00 89.75           N  
ATOM   1127  CA  LEU A 149     -21.812  -6.711   3.260  1.00 89.75           C  
ATOM   1128  C   LEU A 149     -21.016  -7.430   2.172  1.00 89.75           C  
ATOM   1129  CB  LEU A 149     -20.922  -5.688   3.967  1.00 89.75           C  
ATOM   1130  O   LEU A 149     -20.266  -8.367   2.461  1.00 89.75           O  
ATOM   1131  CG  LEU A 149     -21.578  -4.848   5.059  1.00 89.75           C  
ATOM   1132  CD1 LEU A 149     -20.578  -3.861   5.652  1.00 89.75           C  
ATOM   1133  CD2 LEU A 149     -22.797  -4.113   4.500  1.00 89.75           C  
ATOM   1134  N   ASP A 150     -21.219  -6.988   0.869  1.00 88.81           N  
ATOM   1135  CA  ASP A 150     -20.344  -7.402  -0.232  1.00 88.81           C  
ATOM   1136  C   ASP A 150     -19.141  -6.473  -0.365  1.00 88.81           C  
ATOM   1137  CB  ASP A 150     -21.125  -7.438  -1.546  1.00 88.81           C  
ATOM   1138  O   ASP A 150     -19.234  -5.410  -0.988  1.00 88.81           O  
ATOM   1139  CG  ASP A 150     -22.203  -8.516  -1.569  1.00 88.81           C  
ATOM   1140  OD1 ASP A 150     -21.953  -9.625  -1.043  1.00 88.81           O  
ATOM   1141  OD2 ASP A 150     -23.297  -8.258  -2.123  1.00 88.81           O  
ATOM   1142  N   LEU A 151     -18.047  -6.871   0.234  1.00 89.69           N  
ATOM   1143  CA  LEU A 151     -16.891  -5.984   0.337  1.00 89.69           C  
ATOM   1144  C   LEU A 151     -16.094  -5.977  -0.963  1.00 89.69           C  
ATOM   1145  CB  LEU A 151     -15.984  -6.414   1.498  1.00 89.69           C  
ATOM   1146  O   LEU A 151     -15.305  -5.055  -1.210  1.00 89.69           O  
ATOM   1147  CG  LEU A 151     -16.641  -6.453   2.883  1.00 89.69           C  
ATOM   1148  CD1 LEU A 151     -15.656  -7.012   3.910  1.00 89.69           C  
ATOM   1149  CD2 LEU A 151     -17.109  -5.062   3.291  1.00 89.69           C  
ATOM   1150  N   VAL A 152     -16.266  -7.094  -1.811  1.00 87.62           N  
ATOM   1151  CA  VAL A 152     -15.422  -7.234  -2.990  1.00 87.62           C  
ATOM   1152  C   VAL A 152     -16.297  -7.305  -4.246  1.00 87.62           C  
ATOM   1153  CB  VAL A 152     -14.523  -8.484  -2.895  1.00 87.62           C  
ATOM   1154  O   VAL A 152     -17.438  -7.742  -4.188  1.00 87.62           O  
ATOM   1155  CG1 VAL A 152     -13.570  -8.375  -1.701  1.00 87.62           C  
ATOM   1156  CG2 VAL A 152     -15.375  -9.750  -2.793  1.00 87.62           C  
ATOM   1157  N   ASN A 153     -15.820  -6.793  -5.367  1.00 86.56           N  
ATOM   1158  CA  ASN A 153     -16.375  -6.984  -6.703  1.00 86.56           C  
ATOM   1159  C   ASN A 153     -15.477  -7.863  -7.566  1.00 86.56           C  
ATOM   1160  CB  ASN A 153     -16.609  -5.633  -7.383  1.00 86.56           C  
ATOM   1161  O   ASN A 153     -14.266  -7.926  -7.344  1.00 86.56           O  
ATOM   1162  CG  ASN A 153     -17.750  -4.855  -6.758  1.00 86.56           C  
ATOM   1163  ND2 ASN A 153     -18.391  -4.004  -7.551  1.00 86.56           N  
ATOM   1164  OD1 ASN A 153     -18.062  -5.016  -5.570  1.00 86.56           O  
ATOM   1165  N   GLN A 154     -16.141  -8.602  -8.383  1.00 83.00           N  
ATOM   1166  CA  GLN A 154     -15.398  -9.516  -9.250  1.00 83.00           C  
ATOM   1167  C   GLN A 154     -15.672  -9.219 -10.727  1.00 83.00           C  
ATOM   1168  CB  GLN A 154     -15.758 -10.969  -8.930  1.00 83.00           C  
ATOM   1169  O   GLN A 154     -16.797  -8.859 -11.094  1.00 83.00           O  
ATOM   1170  CG  GLN A 154     -15.383 -11.398  -7.520  1.00 83.00           C  
ATOM   1171  CD  GLN A 154     -15.641 -12.875  -7.266  1.00 83.00           C  
ATOM   1172  NE2 GLN A 154     -15.680 -13.258  -5.996  1.00 83.00           N  
ATOM   1173  OE1 GLN A 154     -15.805 -13.656  -8.203  1.00 83.00           O  
ATOM   1174  N   GLN A 155     -14.586  -9.250 -11.508  1.00 81.69           N  
ATOM   1175  CA  GLN A 155     -14.672  -9.125 -12.961  1.00 81.69           C  
ATOM   1176  C   GLN A 155     -13.945 -10.273 -13.656  1.00 81.69           C  
ATOM   1177  CB  GLN A 155     -14.094  -7.789 -13.422  1.00 81.69           C  
ATOM   1178  O   GLN A 155     -12.836 -10.641 -13.266  1.00 81.69           O  
ATOM   1179  CG  GLN A 155     -14.266  -7.523 -14.906  1.00 81.69           C  
ATOM   1180  CD  GLN A 155     -13.680  -6.195 -15.344  1.00 81.69           C  
ATOM   1181  NE2 GLN A 155     -13.297  -6.102 -16.609  1.00 81.69           N  
ATOM   1182  OE1 GLN A 155     -13.578  -5.258 -14.539  1.00 81.69           O  
ATOM   1183  N   THR A 156     -14.625 -10.938 -14.586  1.00 79.69           N  
ATOM   1184  CA  THR A 156     -14.023 -12.023 -15.352  1.00 79.69           C  
ATOM   1185  C   THR A 156     -13.695 -11.570 -16.766  1.00 79.69           C  
ATOM   1186  CB  THR A 156     -14.953 -13.250 -15.406  1.00 79.69           C  
ATOM   1187  O   THR A 156     -14.578 -11.102 -17.500  1.00 79.69           O  
ATOM   1188  CG2 THR A 156     -14.281 -14.422 -16.109  1.00 79.69           C  
ATOM   1189  OG1 THR A 156     -15.289 -13.641 -14.070  1.00 79.69           O  
ATOM   1190  N   ASN A 157     -12.375 -11.406 -17.016  1.00 74.19           N  
ATOM   1191  CA  ASN A 157     -11.898 -11.086 -18.359  1.00 74.19           C  
ATOM   1192  C   ASN A 157     -10.953 -12.164 -18.891  1.00 74.19           C  
ATOM   1193  CB  ASN A 157     -11.211  -9.719 -18.375  1.00 74.19           C  
ATOM   1194  O   ASN A 157     -10.000 -12.539 -18.203  1.00 74.19           O  
ATOM   1195  CG  ASN A 157     -12.164  -8.578 -18.078  1.00 74.19           C  
ATOM   1196  ND2 ASN A 157     -11.625  -7.445 -17.656  1.00 74.19           N  
ATOM   1197  OD1 ASN A 157     -13.383  -8.719 -18.234  1.00 74.19           O  
ATOM   1198  N   ALA A 158     -11.234 -12.703 -20.094  1.00 73.81           N  
ATOM   1199  CA  ALA A 158     -10.422 -13.664 -20.828  1.00 73.81           C  
ATOM   1200  C   ALA A 158     -10.109 -14.891 -19.969  1.00 73.81           C  
ATOM   1201  CB  ALA A 158      -9.133 -13.008 -21.297  1.00 73.81           C  
ATOM   1202  O   ALA A 158      -8.984 -15.391 -19.984  1.00 73.81           O  
ATOM   1203  N   GLY A 159     -11.062 -15.383 -19.188  1.00 76.50           N  
ATOM   1204  CA  GLY A 159     -10.922 -16.625 -18.453  1.00 76.50           C  
ATOM   1205  C   GLY A 159     -10.305 -16.438 -17.078  1.00 76.50           C  
ATOM   1206  O   GLY A 159     -10.102 -17.406 -16.344  1.00 76.50           O  
ATOM   1207  N   GLN A 160      -9.883 -15.164 -16.797  1.00 76.50           N  
ATOM   1208  CA  GLN A 160      -9.312 -14.867 -15.484  1.00 76.50           C  
ATOM   1209  C   GLN A 160     -10.266 -14.008 -14.656  1.00 76.50           C  
ATOM   1210  CB  GLN A 160      -7.961 -14.172 -15.633  1.00 76.50           C  
ATOM   1211  O   GLN A 160     -10.938 -13.125 -15.188  1.00 76.50           O  
ATOM   1212  CG  GLN A 160      -6.930 -14.984 -16.406  1.00 76.50           C  
ATOM   1213  CD  GLN A 160      -6.609 -16.312 -15.742  1.00 76.50           C  
ATOM   1214  NE2 GLN A 160      -5.871 -16.250 -14.633  1.00 76.50           N  
ATOM   1215  OE1 GLN A 160      -7.020 -17.375 -16.219  1.00 76.50           O  
ATOM   1216  N   THR A 161     -10.484 -14.438 -13.328  1.00 77.38           N  
ATOM   1217  CA  THR A 161     -11.344 -13.680 -12.430  1.00 77.38           C  
ATOM   1218  C   THR A 161     -10.516 -12.734 -11.555  1.00 77.38           C  
ATOM   1219  CB  THR A 161     -12.172 -14.617 -11.531  1.00 77.38           C  
ATOM   1220  O   THR A 161      -9.539 -13.156 -10.930  1.00 77.38           O  
ATOM   1221  CG2 THR A 161     -13.148 -13.820 -10.672  1.00 77.38           C  
ATOM   1222  OG1 THR A 161     -12.914 -15.523 -12.359  1.00 77.38           O  
ATOM   1223  N   TYR A 162     -10.898 -11.500 -11.594  1.00 78.50           N  
ATOM   1224  CA  TYR A 162     -10.227 -10.453 -10.828  1.00 78.50           C  
ATOM   1225  C   TYR A 162     -11.125  -9.930  -9.711  1.00 78.50           C  
ATOM   1226  CB  TYR A 162      -9.812  -9.297 -11.742  1.00 78.50           C  
ATOM   1227  O   TYR A 162     -12.352  -9.875  -9.867  1.00 78.50           O  
ATOM   1228  CG  TYR A 162      -8.992  -9.734 -12.930  1.00 78.50           C  
ATOM   1229  CD1 TYR A 162      -7.605  -9.836 -12.852  1.00 78.50           C  
ATOM   1230  CD2 TYR A 162      -9.602 -10.047 -14.141  1.00 78.50           C  
ATOM   1231  CE1 TYR A 162      -6.848 -10.234 -13.945  1.00 78.50           C  
ATOM   1232  CE2 TYR A 162      -8.852 -10.445 -15.242  1.00 78.50           C  
ATOM   1233  OH  TYR A 162      -6.734 -10.938 -16.219  1.00 78.50           O  
ATOM   1234  CZ  TYR A 162      -7.480 -10.539 -15.133  1.00 78.50           C  
ATOM   1235  N   VAL A 163     -10.391  -9.570  -8.562  1.00 82.50           N  
ATOM   1236  CA  VAL A 163     -11.156  -9.062  -7.434  1.00 82.50           C  
ATOM   1237  C   VAL A 163     -10.617  -7.699  -7.016  1.00 82.50           C  
ATOM   1238  CB  VAL A 163     -11.117 -10.039  -6.234  1.00 82.50           C  
ATOM   1239  O   VAL A 163      -9.414  -7.438  -7.137  1.00 82.50           O  
ATOM   1240  CG1 VAL A 163     -11.719 -11.391  -6.621  1.00 82.50           C  
ATOM   1241  CG2 VAL A 163      -9.688 -10.211  -5.734  1.00 82.50           C  
ATOM   1242  N   TYR A 164     -11.570  -6.855  -6.746  1.00 88.38           N  
ATOM   1243  CA  TYR A 164     -11.141  -5.547  -6.270  1.00 88.38           C  
ATOM   1244  C   TYR A 164     -12.094  -5.012  -5.207  1.00 88.38           C  
ATOM   1245  CB  TYR A 164     -11.039  -4.555  -7.430  1.00 88.38           C  
ATOM   1246  O   TYR A 164     -13.242  -5.449  -5.117  1.00 88.38           O  
ATOM   1247  CG  TYR A 164     -12.367  -4.285  -8.109  1.00 88.38           C  
ATOM   1248  CD1 TYR A 164     -12.812  -5.098  -9.148  1.00 88.38           C  
ATOM   1249  CD2 TYR A 164     -13.164  -3.219  -7.711  1.00 88.38           C  
ATOM   1250  CE1 TYR A 164     -14.031  -4.852  -9.773  1.00 88.38           C  
ATOM   1251  CE2 TYR A 164     -14.383  -2.963  -8.336  1.00 88.38           C  
ATOM   1252  OH  TYR A 164     -16.016  -3.535  -9.977  1.00 88.38           O  
ATOM   1253  CZ  TYR A 164     -14.805  -3.783  -9.359  1.00 88.38           C  
ATOM   1254  N   TYR A 165     -11.547  -4.102  -4.355  1.00 91.31           N  
ATOM   1255  CA  TYR A 165     -12.320  -3.410  -3.332  1.00 91.31           C  
ATOM   1256  C   TYR A 165     -12.734  -2.020  -3.805  1.00 91.31           C  
ATOM   1257  CB  TYR A 165     -11.523  -3.303  -2.031  1.00 91.31           C  
ATOM   1258  O   TYR A 165     -11.875  -1.175  -4.086  1.00 91.31           O  
ATOM   1259  CG  TYR A 165     -11.227  -4.637  -1.387  1.00 91.31           C  
ATOM   1260  CD1 TYR A 165     -12.031  -5.121  -0.355  1.00 91.31           C  
ATOM   1261  CD2 TYR A 165     -10.156  -5.410  -1.806  1.00 91.31           C  
ATOM   1262  CE1 TYR A 165     -11.766  -6.352   0.243  1.00 91.31           C  
ATOM   1263  CE2 TYR A 165      -9.883  -6.641  -1.215  1.00 91.31           C  
ATOM   1264  OH  TYR A 165     -10.422  -8.312   0.396  1.00 91.31           O  
ATOM   1265  CZ  TYR A 165     -10.688  -7.102  -0.193  1.00 91.31           C  
ATOM   1266  N   PRO A 166     -14.039  -1.815  -3.977  1.00 88.62           N  
ATOM   1267  CA  PRO A 166     -14.531  -0.553  -4.531  1.00 88.62           C  
ATOM   1268  C   PRO A 166     -14.281   0.637  -3.611  1.00 88.62           C  
ATOM   1269  CB  PRO A 166     -16.031  -0.806  -4.699  1.00 88.62           C  
ATOM   1270  O   PRO A 166     -14.250   1.782  -4.070  1.00 88.62           O  
ATOM   1271  CG  PRO A 166     -16.344  -1.923  -3.754  1.00 88.62           C  
ATOM   1272  CD  PRO A 166     -15.117  -2.777  -3.613  1.00 88.62           C  
ATOM   1273  N   ASN A 167     -14.125   0.354  -2.379  1.00 90.25           N  
ATOM   1274  CA  ASN A 167     -13.945   1.364  -1.341  1.00 90.25           C  
ATOM   1275  C   ASN A 167     -12.828   0.986  -0.374  1.00 90.25           C  
ATOM   1276  CB  ASN A 167     -15.258   1.584  -0.579  1.00 90.25           C  
ATOM   1277  O   ASN A 167     -12.750  -0.159   0.072  1.00 90.25           O  
ATOM   1278  CG  ASN A 167     -15.180   2.746   0.392  1.00 90.25           C  
ATOM   1279  ND2 ASN A 167     -16.250   3.518   0.481  1.00 90.25           N  
ATOM   1280  OD1 ASN A 167     -14.156   2.949   1.055  1.00 90.25           O  
ATOM   1281  N   PRO A 168     -11.883   1.934  -0.072  1.00 92.94           N  
ATOM   1282  CA  PRO A 168     -10.805   1.619   0.862  1.00 92.94           C  
ATOM   1283  C   PRO A 168     -11.312   1.146   2.221  1.00 92.94           C  
ATOM   1284  CB  PRO A 168     -10.055   2.947   0.993  1.00 92.94           C  
ATOM   1285  O   PRO A 168     -10.664   0.332   2.881  1.00 92.94           O  
ATOM   1286  CG  PRO A 168     -11.016   3.980   0.509  1.00 92.94           C  
ATOM   1287  CD  PRO A 168     -11.930   3.346  -0.505  1.00 92.94           C  
ATOM   1288  N   TYR A 169     -12.477   1.661   2.602  1.00 94.38           N  
ATOM   1289  CA  TYR A 169     -13.023   1.258   3.893  1.00 94.38           C  
ATOM   1290  C   TYR A 169     -13.547  -0.172   3.840  1.00 94.38           C  
ATOM   1291  CB  TYR A 169     -14.148   2.209   4.324  1.00 94.38           C  
ATOM   1292  O   TYR A 169     -13.555  -0.875   4.855  1.00 94.38           O  
ATOM   1293  CG  TYR A 169     -13.672   3.607   4.633  1.00 94.38           C  
ATOM   1294  CD1 TYR A 169     -12.641   3.830   5.543  1.00 94.38           C  
ATOM   1295  CD2 TYR A 169     -14.250   4.711   4.012  1.00 94.38           C  
ATOM   1296  CE1 TYR A 169     -12.203   5.117   5.832  1.00 94.38           C  
ATOM   1297  CE2 TYR A 169     -13.820   6.004   4.293  1.00 94.38           C  
ATOM   1298  OH  TYR A 169     -12.359   7.473   5.484  1.00 94.38           O  
ATOM   1299  CZ  TYR A 169     -12.797   6.195   5.203  1.00 94.38           C  
ATOM   1300  N   TYR A 170     -14.055  -0.588   2.682  1.00 93.62           N  
ATOM   1301  CA  TYR A 170     -14.383  -2.000   2.510  1.00 93.62           C  
ATOM   1302  C   TYR A 170     -13.141  -2.869   2.680  1.00 93.62           C  
ATOM   1303  CB  TYR A 170     -15.000  -2.244   1.133  1.00 93.62           C  
ATOM   1304  O   TYR A 170     -13.203  -3.941   3.283  1.00 93.62           O  
ATOM   1305  CG  TYR A 170     -16.453  -1.811   1.033  1.00 93.62           C  
ATOM   1306  CD1 TYR A 170     -17.109  -1.259   2.131  1.00 93.62           C  
ATOM   1307  CD2 TYR A 170     -17.156  -1.952  -0.155  1.00 93.62           C  
ATOM   1308  CE1 TYR A 170     -18.438  -0.858   2.045  1.00 93.62           C  
ATOM   1309  CE2 TYR A 170     -18.484  -1.556  -0.253  1.00 93.62           C  
ATOM   1310  OH  TYR A 170     -20.438  -0.617   0.760  1.00 93.62           O  
ATOM   1311  CZ  TYR A 170     -19.109  -1.011   0.851  1.00 93.62           C  
ATOM   1312  N   ALA A 171     -12.055  -2.379   2.111  1.00 94.12           N  
ATOM   1313  CA  ALA A 171     -10.789  -3.086   2.273  1.00 94.12           C  
ATOM   1314  C   ALA A 171     -10.383  -3.162   3.744  1.00 94.12           C  
ATOM   1315  CB  ALA A 171      -9.688  -2.404   1.461  1.00 94.12           C  
ATOM   1316  O   ALA A 171      -9.875  -4.188   4.203  1.00 94.12           O  
ATOM   1317  N   LEU A 172     -10.633  -2.100   4.469  1.00 95.44           N  
ATOM   1318  CA  LEU A 172     -10.312  -2.051   5.891  1.00 95.44           C  
ATOM   1319  C   LEU A 172     -11.133  -3.074   6.668  1.00 95.44           C  
ATOM   1320  CB  LEU A 172     -10.562  -0.647   6.449  1.00 95.44           C  
ATOM   1321  O   LEU A 172     -10.609  -3.768   7.539  1.00 95.44           O  
ATOM   1322  CG  LEU A 172      -9.953  -0.344   7.816  1.00 95.44           C  
ATOM   1323  CD1 LEU A 172      -8.438  -0.551   7.781  1.00 95.44           C  
ATOM   1324  CD2 LEU A 172     -10.289   1.078   8.250  1.00 95.44           C  
ATOM   1325  N   LEU A 173     -12.422  -3.158   6.387  1.00 95.12           N  
ATOM   1326  CA  LEU A 173     -13.281  -4.145   7.035  1.00 95.12           C  
ATOM   1327  C   LEU A 173     -12.828  -5.562   6.703  1.00 95.12           C  
ATOM   1328  CB  LEU A 173     -14.742  -3.953   6.605  1.00 95.12           C  
ATOM   1329  O   LEU A 173     -12.828  -6.438   7.570  1.00 95.12           O  
ATOM   1330  CG  LEU A 173     -15.430  -2.678   7.098  1.00 95.12           C  
ATOM   1331  CD1 LEU A 173     -16.797  -2.535   6.449  1.00 95.12           C  
ATOM   1332  CD2 LEU A 173     -15.547  -2.686   8.617  1.00 95.12           C  
ATOM   1333  N   ALA A 174     -12.438  -5.738   5.465  1.00 94.25           N  
ATOM   1334  CA  ALA A 174     -11.930  -7.039   5.043  1.00 94.25           C  
ATOM   1335  C   ALA A 174     -10.648  -7.395   5.781  1.00 94.25           C  
ATOM   1336  CB  ALA A 174     -11.695  -7.055   3.535  1.00 94.25           C  
ATOM   1337  O   ALA A 174     -10.453  -8.539   6.195  1.00 94.25           O  
ATOM   1338  N   LEU A 175      -9.789  -6.438   5.906  1.00 95.31           N  
ATOM   1339  CA  LEU A 175      -8.539  -6.648   6.629  1.00 95.31           C  
ATOM   1340  C   LEU A 175      -8.805  -7.047   8.078  1.00 95.31           C  
ATOM   1341  CB  LEU A 175      -7.680  -5.383   6.582  1.00 95.31           C  
ATOM   1342  O   LEU A 175      -8.172  -7.961   8.602  1.00 95.31           O  
ATOM   1343  CG  LEU A 175      -6.320  -5.465   7.285  1.00 95.31           C  
ATOM   1344  CD1 LEU A 175      -5.422  -6.477   6.586  1.00 95.31           C  
ATOM   1345  CD2 LEU A 175      -5.660  -4.090   7.328  1.00 95.31           C  
ATOM   1346  N   ASN A 176      -9.758  -6.277   8.766  1.00 95.19           N  
ATOM   1347  CA  ASN A 176     -10.133  -6.594  10.141  1.00 95.19           C  
ATOM   1348  C   ASN A 176     -10.570  -8.055  10.273  1.00 95.19           C  
ATOM   1349  CB  ASN A 176     -11.250  -5.660  10.617  1.00 95.19           C  
ATOM   1350  O   ASN A 176     -10.133  -8.750  11.195  1.00 95.19           O  
ATOM   1351  CG  ASN A 176     -11.656  -5.930  12.055  1.00 95.19           C  
ATOM   1352  ND2 ASN A 176     -12.938  -6.211  12.266  1.00 95.19           N  
ATOM   1353  OD1 ASN A 176     -10.820  -5.887  12.969  1.00 95.19           O  
ATOM   1354  N   TYR A 177     -11.367  -8.539   9.344  1.00 93.12           N  
ATOM   1355  CA  TYR A 177     -11.844  -9.914   9.367  1.00 93.12           C  
ATOM   1356  C   TYR A 177     -10.695 -10.891   9.133  1.00 93.12           C  
ATOM   1357  CB  TYR A 177     -12.930 -10.125   8.312  1.00 93.12           C  
ATOM   1358  O   TYR A 177     -10.562 -11.891   9.844  1.00 93.12           O  
ATOM   1359  CG  TYR A 177     -13.500 -11.523   8.297  1.00 93.12           C  
ATOM   1360  CD1 TYR A 177     -13.031 -12.477   7.395  1.00 93.12           C  
ATOM   1361  CD2 TYR A 177     -14.508 -11.891   9.180  1.00 93.12           C  
ATOM   1362  CE1 TYR A 177     -13.555 -13.766   7.375  1.00 93.12           C  
ATOM   1363  CE2 TYR A 177     -15.039 -13.180   9.172  1.00 93.12           C  
ATOM   1364  OH  TYR A 177     -15.070 -15.383   8.250  1.00 93.12           O  
ATOM   1365  CZ  TYR A 177     -14.555 -14.109   8.266  1.00 93.12           C  
ATOM   1366  N   THR A 178      -9.867 -10.602   8.172  1.00 92.44           N  
ATOM   1367  CA  THR A 178      -8.758 -11.477   7.816  1.00 92.44           C  
ATOM   1368  C   THR A 178      -7.777 -11.609   8.977  1.00 92.44           C  
ATOM   1369  CB  THR A 178      -8.016 -10.961   6.570  1.00 92.44           C  
ATOM   1370  O   THR A 178      -7.305 -12.703   9.281  1.00 92.44           O  
ATOM   1371  CG2 THR A 178      -6.875 -11.891   6.184  1.00 92.44           C  
ATOM   1372  OG1 THR A 178      -8.938 -10.875   5.473  1.00 92.44           O  
ATOM   1373  N   LEU A 179      -7.500 -10.547   9.641  1.00 93.25           N  
ATOM   1374  CA  LEU A 179      -6.562 -10.547  10.758  1.00 93.25           C  
ATOM   1375  C   LEU A 179      -7.113 -11.359  11.922  1.00 93.25           C  
ATOM   1376  CB  LEU A 179      -6.266  -9.117  11.211  1.00 93.25           C  
ATOM   1377  O   LEU A 179      -6.371 -12.102  12.570  1.00 93.25           O  
ATOM   1378  CG  LEU A 179      -5.438  -8.258  10.258  1.00 93.25           C  
ATOM   1379  CD1 LEU A 179      -5.355  -6.828  10.766  1.00 93.25           C  
ATOM   1380  CD2 LEU A 179      -4.043  -8.852  10.078  1.00 93.25           C  
ATOM   1381  N   SER A 180      -8.383 -11.297  12.156  1.00 91.12           N  
ATOM   1382  CA  SER A 180      -8.992 -11.938  13.312  1.00 91.12           C  
ATOM   1383  C   SER A 180      -9.312 -13.398  13.023  1.00 91.12           C  
ATOM   1384  CB  SER A 180     -10.273 -11.203  13.719  1.00 91.12           C  
ATOM   1385  O   SER A 180      -9.086 -14.266  13.875  1.00 91.12           O  
ATOM   1386  OG  SER A 180     -11.281 -11.359  12.734  1.00 91.12           O  
ATOM   1387  N   LYS A 181      -9.766 -13.680  11.812  1.00 88.31           N  
ATOM   1388  CA  LYS A 181     -10.367 -14.992  11.578  1.00 88.31           C  
ATOM   1389  C   LYS A 181      -9.484 -15.852  10.680  1.00 88.31           C  
ATOM   1390  CB  LYS A 181     -11.758 -14.844  10.961  1.00 88.31           C  
ATOM   1391  O   LYS A 181      -9.422 -17.078  10.852  1.00 88.31           O  
ATOM   1392  CG  LYS A 181     -12.758 -14.125  11.852  1.00 88.31           C  
ATOM   1393  CD  LYS A 181     -13.023 -14.898  13.133  1.00 88.31           C  
ATOM   1394  CE  LYS A 181     -14.070 -14.219  14.000  1.00 88.31           C  
ATOM   1395  NZ  LYS A 181     -14.250 -14.914  15.312  1.00 88.31           N  
ATOM   1396  N   ILE A 182      -8.789 -15.211   9.758  1.00 85.31           N  
ATOM   1397  CA  ILE A 182      -8.023 -15.984   8.789  1.00 85.31           C  
ATOM   1398  C   ILE A 182      -6.586 -16.141   9.266  1.00 85.31           C  
ATOM   1399  CB  ILE A 182      -8.062 -15.328   7.387  1.00 85.31           C  
ATOM   1400  O   ILE A 182      -6.105 -17.266   9.453  1.00 85.31           O  
ATOM   1401  CG1 ILE A 182      -9.500 -15.258   6.867  1.00 85.31           C  
ATOM   1402  CG2 ILE A 182      -7.160 -16.094   6.410  1.00 85.31           C  
ATOM   1403  CD1 ILE A 182      -9.633 -14.586   5.504  1.00 85.31           C  
ATOM   1404  N   ASP A 183      -5.996 -14.977   9.594  1.00 86.94           N  
ATOM   1405  CA  ASP A 183      -4.594 -15.008   9.992  1.00 86.94           C  
ATOM   1406  C   ASP A 183      -4.453 -15.266  11.492  1.00 86.94           C  
ATOM   1407  CB  ASP A 183      -3.900 -13.695   9.617  1.00 86.94           C  
ATOM   1408  O   ASP A 183      -3.391 -15.672  11.961  1.00 86.94           O  
ATOM   1409  CG  ASP A 183      -3.775 -13.508   8.109  1.00 86.94           C  
ATOM   1410  OD1 ASP A 183      -3.773 -14.508   7.367  1.00 86.94           O  
ATOM   1411  OD2 ASP A 183      -3.678 -12.336   7.672  1.00 86.94           O  
ATOM   1412  N   LYS A 184      -5.582 -15.031  12.219  1.00 86.94           N  
ATOM   1413  CA  LYS A 184      -5.645 -15.234  13.664  1.00 86.94           C  
ATOM   1414  C   LYS A 184      -4.484 -14.539  14.367  1.00 86.94           C  
ATOM   1415  CB  LYS A 184      -5.648 -16.719  14.000  1.00 86.94           C  
ATOM   1416  O   LYS A 184      -3.830 -15.133  15.227  1.00 86.94           O  
ATOM   1417  CG  LYS A 184      -6.836 -17.484  13.430  1.00 86.94           C  
ATOM   1418  CD  LYS A 184      -6.797 -18.953  13.820  1.00 86.94           C  
ATOM   1419  CE  LYS A 184      -7.914 -19.750  13.148  1.00 86.94           C  
ATOM   1420  NZ  LYS A 184      -7.879 -21.188  13.523  1.00 86.94           N  
ATOM   1421  N   VAL A 185      -4.219 -13.305  13.977  1.00 86.81           N  
ATOM   1422  CA  VAL A 185      -3.174 -12.508  14.609  1.00 86.81           C  
ATOM   1423  C   VAL A 185      -3.641 -12.031  15.984  1.00 86.81           C  
ATOM   1424  CB  VAL A 185      -2.781 -11.289  13.734  1.00 86.81           C  
ATOM   1425  O   VAL A 185      -4.723 -11.461  16.109  1.00 86.81           O  
ATOM   1426  CG1 VAL A 185      -1.697 -10.461  14.422  1.00 86.81           C  
ATOM   1427  CG2 VAL A 185      -2.314 -11.758  12.359  1.00 86.81           C  
ATOM   1428  N   SER A 186      -2.861 -12.328  17.094  1.00 84.44           N  
ATOM   1429  CA  SER A 186      -3.174 -11.898  18.453  1.00 84.44           C  
ATOM   1430  C   SER A 186      -1.930 -11.383  19.172  1.00 84.44           C  
ATOM   1431  CB  SER A 186      -3.791 -13.047  19.250  1.00 84.44           C  
ATOM   1432  O   SER A 186      -0.946 -12.109  19.312  1.00 84.44           O  
ATOM   1433  OG  SER A 186      -4.164 -12.617  20.547  1.00 84.44           O  
ATOM   1434  N   PRO A 187      -2.084 -10.133  19.656  1.00 84.50           N  
ATOM   1435  CA  PRO A 187      -3.180  -9.172  19.516  1.00 84.50           C  
ATOM   1436  C   PRO A 187      -3.260  -8.578  18.109  1.00 84.50           C  
ATOM   1437  CB  PRO A 187      -2.846  -8.086  20.547  1.00 84.50           C  
ATOM   1438  O   PRO A 187      -2.232  -8.406  17.453  1.00 84.50           O  
ATOM   1439  CG  PRO A 187      -1.365  -8.180  20.719  1.00 84.50           C  
ATOM   1440  CD  PRO A 187      -0.933  -9.586  20.406  1.00 84.50           C  
ATOM   1441  N   SER A 188      -4.562  -8.398  17.688  1.00 89.25           N  
ATOM   1442  CA  SER A 188      -4.770  -7.852  16.359  1.00 89.25           C  
ATOM   1443  C   SER A 188      -4.383  -6.375  16.297  1.00 89.25           C  
ATOM   1444  CB  SER A 188      -6.230  -8.016  15.930  1.00 89.25           C  
ATOM   1445  O   SER A 188      -4.707  -5.609  17.203  1.00 89.25           O  
ATOM   1446  OG  SER A 188      -6.449  -7.441  14.656  1.00 89.25           O  
ATOM   1447  N   PRO A 189      -3.607  -5.996  15.281  1.00 93.62           N  
ATOM   1448  CA  PRO A 189      -3.232  -4.586  15.148  1.00 93.62           C  
ATOM   1449  C   PRO A 189      -4.418  -3.691  14.789  1.00 93.62           C  
ATOM   1450  CB  PRO A 189      -2.201  -4.602  14.016  1.00 93.62           C  
ATOM   1451  O   PRO A 189      -4.328  -2.467  14.906  1.00 93.62           O  
ATOM   1452  CG  PRO A 189      -2.559  -5.797  13.188  1.00 93.62           C  
ATOM   1453  CD  PRO A 189      -3.059  -6.879  14.109  1.00 93.62           C  
ATOM   1454  N   LEU A 190      -5.520  -4.250  14.398  1.00 95.56           N  
ATOM   1455  CA  LEU A 190      -6.695  -3.504  13.961  1.00 95.56           C  
ATOM   1456  C   LEU A 190      -7.973  -4.156  14.477  1.00 95.56           C  
ATOM   1457  CB  LEU A 190      -6.734  -3.412  12.438  1.00 95.56           C  
ATOM   1458  O   LEU A 190      -8.164  -5.367  14.328  1.00 95.56           O  
ATOM   1459  CG  LEU A 190      -7.988  -2.781  11.828  1.00 95.56           C  
ATOM   1460  CD1 LEU A 190      -8.039  -1.290  12.141  1.00 95.56           C  
ATOM   1461  CD2 LEU A 190      -8.031  -3.016  10.320  1.00 95.56           C  
ATOM   1462  N   TYR A 191      -8.789  -3.326  15.086  1.00 94.44           N  
ATOM   1463  CA  TYR A 191     -10.102  -3.742  15.555  1.00 94.44           C  
ATOM   1464  C   TYR A 191     -11.172  -2.746  15.133  1.00 94.44           C  
ATOM   1465  CB  TYR A 191     -10.102  -3.891  17.078  1.00 94.44           C  
ATOM   1466  O   TYR A 191     -11.055  -1.547  15.398  1.00 94.44           O  
ATOM   1467  CG  TYR A 191     -11.406  -4.402  17.641  1.00 94.44           C  
ATOM   1468  CD1 TYR A 191     -12.336  -3.525  18.203  1.00 94.44           C  
ATOM   1469  CD2 TYR A 191     -11.711  -5.758  17.625  1.00 94.44           C  
ATOM   1470  CE1 TYR A 191     -13.539  -3.990  18.719  1.00 94.44           C  
ATOM   1471  CE2 TYR A 191     -12.914  -6.234  18.141  1.00 94.44           C  
ATOM   1472  OH  TYR A 191     -15.008  -5.809  19.203  1.00 94.44           O  
ATOM   1473  CZ  TYR A 191     -13.820  -5.344  18.688  1.00 94.44           C  
ATOM   1474  N   ILE A 192     -12.242  -3.314  14.461  1.00 94.94           N  
ATOM   1475  CA  ILE A 192     -13.305  -2.447  13.969  1.00 94.94           C  
ATOM   1476  C   ILE A 192     -14.648  -2.941  14.492  1.00 94.94           C  
ATOM   1477  CB  ILE A 192     -13.320  -2.385  12.422  1.00 94.94           C  
ATOM   1478  O   ILE A 192     -14.961  -4.133  14.406  1.00 94.94           O  
ATOM   1479  CG1 ILE A 192     -11.984  -1.853  11.898  1.00 94.94           C  
ATOM   1480  CG2 ILE A 192     -14.484  -1.521  11.930  1.00 94.94           C  
ATOM   1481  CD1 ILE A 192     -11.867  -1.854  10.383  1.00 94.94           C  
ATOM   1482  N   THR A 193     -15.430  -1.954  14.977  1.00 93.81           N  
ATOM   1483  CA  THR A 193     -16.734  -2.301  15.539  1.00 93.81           C  
ATOM   1484  C   THR A 193     -17.734  -1.187  15.281  1.00 93.81           C  
ATOM   1485  CB  THR A 193     -16.625  -2.576  17.047  1.00 93.81           C  
ATOM   1486  O   THR A 193     -17.359  -0.055  14.977  1.00 93.81           O  
ATOM   1487  CG2 THR A 193     -16.156  -1.338  17.797  1.00 93.81           C  
ATOM   1488  OG1 THR A 193     -17.922  -2.963  17.547  1.00 93.81           O  
ATOM   1489  N   THR A 194     -18.984  -1.593  15.422  1.00 92.81           N  
ATOM   1490  CA  THR A 194     -20.047  -0.607  15.305  1.00 92.81           C  
ATOM   1491  C   THR A 194     -20.547  -0.180  16.688  1.00 92.81           C  
ATOM   1492  CB  THR A 194     -21.219  -1.155  14.484  1.00 92.81           C  
ATOM   1493  O   THR A 194     -21.500   0.596  16.797  1.00 92.81           O  
ATOM   1494  CG2 THR A 194     -20.797  -1.474  13.055  1.00 92.81           C  
ATOM   1495  OG1 THR A 194     -21.719  -2.352  15.094  1.00 92.81           O  
ATOM   1496  N   THR A 195     -19.891  -0.722  17.719  1.00 92.00           N  
ATOM   1497  CA  THR A 195     -20.219  -0.375  19.094  1.00 92.00           C  
ATOM   1498  C   THR A 195     -19.469   0.886  19.531  1.00 92.00           C  
ATOM   1499  CB  THR A 195     -19.875  -1.528  20.062  1.00 92.00           C  
ATOM   1500  O   THR A 195     -18.328   1.113  19.125  1.00 92.00           O  
ATOM   1501  CG2 THR A 195     -20.375  -1.229  21.469  1.00 92.00           C  
ATOM   1502  OG1 THR A 195     -20.500  -2.730  19.594  1.00 92.00           O  
ATOM   1503  N   THR A 196     -20.156   1.673  20.281  1.00 91.75           N  
ATOM   1504  CA  THR A 196     -19.547   2.906  20.750  1.00 91.75           C  
ATOM   1505  C   THR A 196     -18.219   2.611  21.453  1.00 91.75           C  
ATOM   1506  CB  THR A 196     -20.469   3.666  21.719  1.00 91.75           C  
ATOM   1507  O   THR A 196     -18.047   1.546  22.047  1.00 91.75           O  
ATOM   1508  CG2 THR A 196     -21.766   4.070  21.016  1.00 91.75           C  
ATOM   1509  OG1 THR A 196     -20.781   2.826  22.828  1.00 91.75           O  
ATOM   1510  N   PRO A 197     -17.297   3.486  21.391  1.00 91.00           N  
ATOM   1511  CA  PRO A 197     -15.969   3.289  21.984  1.00 91.00           C  
ATOM   1512  C   PRO A 197     -16.016   2.998  23.484  1.00 91.00           C  
ATOM   1513  CB  PRO A 197     -15.258   4.617  21.703  1.00 91.00           C  
ATOM   1514  O   PRO A 197     -15.273   2.154  23.969  1.00 91.00           O  
ATOM   1515  CG  PRO A 197     -15.938   5.168  20.484  1.00 91.00           C  
ATOM   1516  CD  PRO A 197     -17.375   4.758  20.516  1.00 91.00           C  
ATOM   1517  N   SER A 198     -16.906   3.646  24.203  1.00 92.12           N  
ATOM   1518  CA  SER A 198     -17.031   3.428  25.641  1.00 92.12           C  
ATOM   1519  C   SER A 198     -17.406   1.982  25.953  1.00 92.12           C  
ATOM   1520  CB  SER A 198     -18.078   4.375  26.234  1.00 92.12           C  
ATOM   1521  O   SER A 198     -16.859   1.376  26.875  1.00 92.12           O  
ATOM   1522  OG  SER A 198     -19.328   4.211  25.594  1.00 92.12           O  
ATOM   1523  N   SER A 199     -18.344   1.476  25.172  1.00 92.12           N  
ATOM   1524  CA  SER A 199     -18.781   0.095  25.344  1.00 92.12           C  
ATOM   1525  C   SER A 199     -17.688  -0.888  24.922  1.00 92.12           C  
ATOM   1526  CB  SER A 199     -20.047  -0.162  24.547  1.00 92.12           C  
ATOM   1527  O   SER A 199     -17.438  -1.881  25.609  1.00 92.12           O  
ATOM   1528  OG  SER A 199     -21.125   0.646  25.016  1.00 92.12           O  
ATOM   1529  N   ALA A 200     -17.094  -0.569  23.812  1.00 89.56           N  
ATOM   1530  CA  ALA A 200     -16.031  -1.438  23.297  1.00 89.56           C  
ATOM   1531  C   ALA A 200     -14.867  -1.529  24.281  1.00 89.56           C  
ATOM   1532  CB  ALA A 200     -15.539  -0.933  21.938  1.00 89.56           C  
ATOM   1533  O   ALA A 200     -14.344  -2.617  24.531  1.00 89.56           O  
ATOM   1534  N   THR A 201     -14.438  -0.412  24.859  1.00 90.06           N  
ATOM   1535  CA  THR A 201     -13.320  -0.354  25.797  1.00 90.06           C  
ATOM   1536  C   THR A 201     -13.688  -1.031  27.109  1.00 90.06           C  
ATOM   1537  CB  THR A 201     -12.891   1.100  26.062  1.00 90.06           C  
ATOM   1538  O   THR A 201     -12.805  -1.484  27.859  1.00 90.06           O  
ATOM   1539  CG2 THR A 201     -12.320   1.744  24.812  1.00 90.06           C  
ATOM   1540  OG1 THR A 201     -14.031   1.855  26.500  1.00 90.06           O  
ATOM   1541  N   GLN A 202     -15.023  -1.050  27.406  1.00 91.81           N  
ATOM   1542  CA  GLN A 202     -15.477  -1.787  28.578  1.00 91.81           C  
ATOM   1543  C   GLN A 202     -15.289  -3.291  28.391  1.00 91.81           C  
ATOM   1544  CB  GLN A 202     -16.938  -1.471  28.891  1.00 91.81           C  
ATOM   1545  O   GLN A 202     -14.898  -3.994  29.328  1.00 91.81           O  
ATOM   1546  CG  GLN A 202     -17.156  -0.100  29.516  1.00 91.81           C  
ATOM   1547  CD  GLN A 202     -18.609   0.149  29.891  1.00 91.81           C  
ATOM   1548  NE2 GLN A 202     -18.875   1.312  30.469  1.00 91.81           N  
ATOM   1549  OE1 GLN A 202     -19.469  -0.699  29.656  1.00 91.81           O  
ATOM   1550  N   ILE A 203     -15.523  -3.715  27.203  1.00 88.31           N  
ATOM   1551  CA  ILE A 203     -15.406  -5.133  26.891  1.00 88.31           C  
ATOM   1552  C   ILE A 203     -13.938  -5.492  26.656  1.00 88.31           C  
ATOM   1553  CB  ILE A 203     -16.250  -5.504  25.641  1.00 88.31           C  
ATOM   1554  O   ILE A 203     -13.461  -6.512  27.156  1.00 88.31           O  
ATOM   1555  CG1 ILE A 203     -17.734  -5.203  25.891  1.00 88.31           C  
ATOM   1556  CG2 ILE A 203     -16.047  -6.977  25.266  1.00 88.31           C  
ATOM   1557  CD1 ILE A 203     -18.625  -5.418  24.672  1.00 88.31           C  
ATOM   1558  N   TYR A 204     -13.258  -4.598  26.000  1.00 87.00           N  
ATOM   1559  CA  TYR A 204     -11.844  -4.773  25.719  1.00 87.00           C  
ATOM   1560  C   TYR A 204     -11.039  -3.561  26.172  1.00 87.00           C  
ATOM   1561  CB  TYR A 204     -11.617  -5.020  24.219  1.00 87.00           C  
ATOM   1562  O   TYR A 204     -10.867  -2.602  25.406  1.00 87.00           O  
ATOM   1563  CG  TYR A 204     -12.391  -6.195  23.672  1.00 87.00           C  
ATOM   1564  CD1 TYR A 204     -12.008  -7.500  23.969  1.00 87.00           C  
ATOM   1565  CD2 TYR A 204     -13.500  -6.004  22.859  1.00 87.00           C  
ATOM   1566  CE1 TYR A 204     -12.719  -8.586  23.469  1.00 87.00           C  
ATOM   1567  CE2 TYR A 204     -14.211  -7.082  22.344  1.00 87.00           C  
ATOM   1568  OH  TYR A 204     -14.523  -9.445  22.156  1.00 87.00           O  
ATOM   1569  CZ  TYR A 204     -13.812  -8.367  22.656  1.00 87.00           C  
ATOM   1570  N   PRO A 205     -10.539  -3.586  27.422  1.00 88.44           N  
ATOM   1571  CA  PRO A 205      -9.867  -2.420  28.016  1.00 88.44           C  
ATOM   1572  C   PRO A 205      -8.602  -2.027  27.266  1.00 88.44           C  
ATOM   1573  CB  PRO A 205      -9.547  -2.881  29.438  1.00 88.44           C  
ATOM   1574  O   PRO A 205      -8.195  -0.863  27.297  1.00 88.44           O  
ATOM   1575  CG  PRO A 205     -10.547  -3.949  29.734  1.00 88.44           C  
ATOM   1576  CD  PRO A 205     -10.867  -4.672  28.453  1.00 88.44           C  
ATOM   1577  N   PHE A 206      -7.926  -2.986  26.609  1.00 86.94           N  
ATOM   1578  CA  PHE A 206      -6.676  -2.699  25.906  1.00 86.94           C  
ATOM   1579  C   PHE A 206      -6.910  -1.747  24.750  1.00 86.94           C  
ATOM   1580  CB  PHE A 206      -6.027  -3.994  25.406  1.00 86.94           C  
ATOM   1581  O   PHE A 206      -5.969  -1.124  24.250  1.00 86.94           O  
ATOM   1582  CG  PHE A 206      -6.906  -4.793  24.484  1.00 86.94           C  
ATOM   1583  CD1 PHE A 206      -7.738  -5.789  24.984  1.00 86.94           C  
ATOM   1584  CD2 PHE A 206      -6.898  -4.547  23.125  1.00 86.94           C  
ATOM   1585  CE1 PHE A 206      -8.555  -6.527  24.125  1.00 86.94           C  
ATOM   1586  CE2 PHE A 206      -7.707  -5.281  22.250  1.00 86.94           C  
ATOM   1587  CZ  PHE A 206      -8.531  -6.273  22.766  1.00 86.94           C  
ATOM   1588  N   LEU A 207      -8.133  -1.471  24.266  1.00 89.25           N  
ATOM   1589  CA  LEU A 207      -8.453  -0.590  23.141  1.00 89.25           C  
ATOM   1590  C   LEU A 207      -8.328   0.874  23.547  1.00 89.25           C  
ATOM   1591  CB  LEU A 207      -9.867  -0.870  22.625  1.00 89.25           C  
ATOM   1592  O   LEU A 207      -8.266   1.758  22.688  1.00 89.25           O  
ATOM   1593  CG  LEU A 207     -10.102  -2.244  22.000  1.00 89.25           C  
ATOM   1594  CD1 LEU A 207     -11.562  -2.400  21.594  1.00 89.25           C  
ATOM   1595  CD2 LEU A 207      -9.188  -2.441  20.797  1.00 89.25           C  
ATOM   1596  N   ALA A 208      -8.273   1.150  24.828  1.00 87.94           N  
ATOM   1597  CA  ALA A 208      -8.273   2.514  25.344  1.00 87.94           C  
ATOM   1598  C   ALA A 208      -7.016   3.268  24.922  1.00 87.94           C  
ATOM   1599  CB  ALA A 208      -8.383   2.498  26.875  1.00 87.94           C  
ATOM   1600  O   ALA A 208      -7.027   4.496  24.812  1.00 87.94           O  
ATOM   1601  N   HIS A 209      -5.930   2.574  24.625  1.00 89.94           N  
ATOM   1602  CA  HIS A 209      -4.672   3.225  24.281  1.00 89.94           C  
ATOM   1603  C   HIS A 209      -4.453   3.246  22.766  1.00 89.94           C  
ATOM   1604  CB  HIS A 209      -3.500   2.520  24.969  1.00 89.94           C  
ATOM   1605  O   HIS A 209      -3.428   3.734  22.297  1.00 89.94           O  
ATOM   1606  CG  HIS A 209      -3.586   2.533  26.453  1.00 89.94           C  
ATOM   1607  CD2 HIS A 209      -3.148   3.438  27.359  1.00 89.94           C  
ATOM   1608  ND1 HIS A 209      -4.176   1.518  27.172  1.00 89.94           N  
ATOM   1609  CE1 HIS A 209      -4.102   1.800  28.469  1.00 89.94           C  
ATOM   1610  NE2 HIS A 209      -3.482   2.959  28.609  1.00 89.94           N  
ATOM   1611  N   ASP A 210      -5.430   2.807  22.062  1.00 92.44           N  
ATOM   1612  CA  ASP A 210      -5.289   2.709  20.625  1.00 92.44           C  
ATOM   1613  C   ASP A 210      -5.629   4.035  19.938  1.00 92.44           C  
ATOM   1614  CB  ASP A 210      -6.184   1.595  20.062  1.00 92.44           C  
ATOM   1615  O   ASP A 210      -6.340   4.863  20.516  1.00 92.44           O  
ATOM   1616  CG  ASP A 210      -5.684   0.204  20.422  1.00 92.44           C  
ATOM   1617  OD1 ASP A 210      -4.730   0.083  21.219  1.00 92.44           O  
ATOM   1618  OD2 ASP A 210      -6.246  -0.778  19.891  1.00 92.44           O  
ATOM   1619  N   ASN A 211      -4.980   4.223  18.828  1.00 93.88           N  
ATOM   1620  CA  ASN A 211      -5.414   5.312  17.953  1.00 93.88           C  
ATOM   1621  C   ASN A 211      -6.727   4.980  17.250  1.00 93.88           C  
ATOM   1622  CB  ASN A 211      -4.328   5.648  16.922  1.00 93.88           C  
ATOM   1623  O   ASN A 211      -6.809   3.994  16.516  1.00 93.88           O  
ATOM   1624  CG  ASN A 211      -4.500   7.027  16.328  1.00 93.88           C  
ATOM   1625  ND2 ASN A 211      -3.727   7.320  15.289  1.00 93.88           N  
ATOM   1626  OD1 ASN A 211      -5.324   7.820  16.781  1.00 93.88           O  
ATOM   1627  N   MET A 212      -7.742   5.812  17.484  1.00 93.38           N  
ATOM   1628  CA  MET A 212      -9.094   5.480  17.031  1.00 93.38           C  
ATOM   1629  C   MET A 212      -9.602   6.516  16.047  1.00 93.38           C  
ATOM   1630  CB  MET A 212     -10.047   5.383  18.219  1.00 93.38           C  
ATOM   1631  O   MET A 212      -9.406   7.719  16.234  1.00 93.38           O  
ATOM   1632  CG  MET A 212     -11.477   5.031  17.844  1.00 93.38           C  
ATOM   1633  SD  MET A 212     -12.703   5.578  19.094  1.00 93.38           S  
ATOM   1634  CE  MET A 212     -12.453   7.375  19.016  1.00 93.38           C  
ATOM   1635  N   PHE A 213     -10.172   6.043  14.961  1.00 93.38           N  
ATOM   1636  CA  PHE A 213     -10.867   6.922  14.031  1.00 93.38           C  
ATOM   1637  C   PHE A 213     -12.180   6.301  13.578  1.00 93.38           C  
ATOM   1638  CB  PHE A 213      -9.984   7.227  12.812  1.00 93.38           C  
ATOM   1639  O   PHE A 213     -12.422   5.113  13.805  1.00 93.38           O  
ATOM   1640  CG  PHE A 213      -9.750   6.035  11.930  1.00 93.38           C  
ATOM   1641  CD1 PHE A 213      -8.688   5.172  12.172  1.00 93.38           C  
ATOM   1642  CD2 PHE A 213     -10.578   5.785  10.844  1.00 93.38           C  
ATOM   1643  CE1 PHE A 213      -8.461   4.066  11.352  1.00 93.38           C  
ATOM   1644  CE2 PHE A 213     -10.367   4.684  10.016  1.00 93.38           C  
ATOM   1645  CZ  PHE A 213      -9.305   3.828  10.273  1.00 93.38           C  
ATOM   1646  N   THR A 214     -13.070   7.156  12.969  1.00 93.88           N  
ATOM   1647  CA  THR A 214     -14.398   6.684  12.570  1.00 93.88           C  
ATOM   1648  C   THR A 214     -14.633   6.922  11.086  1.00 93.88           C  
ATOM   1649  CB  THR A 214     -15.500   7.375  13.391  1.00 93.88           C  
ATOM   1650  O   THR A 214     -14.023   7.809  10.484  1.00 93.88           O  
ATOM   1651  CG2 THR A 214     -15.266   7.207  14.883  1.00 93.88           C  
ATOM   1652  OG1 THR A 214     -15.523   8.773  13.070  1.00 93.88           O  
ATOM   1653  N   PHE A 215     -15.336   6.031  10.539  1.00 92.88           N  
ATOM   1654  CA  PHE A 215     -15.820   6.219   9.180  1.00 92.88           C  
ATOM   1655  C   PHE A 215     -17.250   5.691   9.031  1.00 92.88           C  
ATOM   1656  CB  PHE A 215     -14.898   5.520   8.180  1.00 92.88           C  
ATOM   1657  O   PHE A 215     -17.672   4.824   9.797  1.00 92.88           O  
ATOM   1658  CG  PHE A 215     -14.797   4.035   8.383  1.00 92.88           C  
ATOM   1659  CD1 PHE A 215     -13.852   3.504   9.258  1.00 92.88           C  
ATOM   1660  CD2 PHE A 215     -15.641   3.166   7.699  1.00 92.88           C  
ATOM   1661  CE1 PHE A 215     -13.758   2.127   9.453  1.00 92.88           C  
ATOM   1662  CE2 PHE A 215     -15.547   1.790   7.887  1.00 92.88           C  
ATOM   1663  CZ  PHE A 215     -14.602   1.272   8.758  1.00 92.88           C  
ATOM   1664  N   THR A 216     -17.984   6.359   8.102  1.00 93.25           N  
ATOM   1665  CA  THR A 216     -19.391   6.027   7.902  1.00 93.25           C  
ATOM   1666  C   THR A 216     -19.625   5.480   6.496  1.00 93.25           C  
ATOM   1667  CB  THR A 216     -20.297   7.254   8.133  1.00 93.25           C  
ATOM   1668  O   THR A 216     -19.109   6.027   5.520  1.00 93.25           O  
ATOM   1669  CG2 THR A 216     -21.766   6.879   8.031  1.00 93.25           C  
ATOM   1670  OG1 THR A 216     -20.031   7.789   9.438  1.00 93.25           O  
ATOM   1671  N   LEU A 217     -20.328   4.328   6.484  1.00 92.44           N  
ATOM   1672  CA  LEU A 217     -20.688   3.703   5.215  1.00 92.44           C  
ATOM   1673  C   LEU A 217     -22.188   3.695   5.020  1.00 92.44           C  
ATOM   1674  CB  LEU A 217     -20.141   2.271   5.148  1.00 92.44           C  
ATOM   1675  O   LEU A 217     -22.953   3.562   5.988  1.00 92.44           O  
ATOM   1676  CG  LEU A 217     -18.625   2.121   5.168  1.00 92.44           C  
ATOM   1677  CD1 LEU A 217     -18.234   0.646   5.223  1.00 92.44           C  
ATOM   1678  CD2 LEU A 217     -18.000   2.797   3.949  1.00 92.44           C  
ATOM   1679  N   ASN A 218     -22.578   4.008   3.789  1.00 90.81           N  
ATOM   1680  CA  ASN A 218     -23.969   3.822   3.395  1.00 90.81           C  
ATOM   1681  C   ASN A 218     -24.250   2.375   3.006  1.00 90.81           C  
ATOM   1682  CB  ASN A 218     -24.328   4.762   2.244  1.00 90.81           C  
ATOM   1683  O   ASN A 218     -23.844   1.924   1.934  1.00 90.81           O  
ATOM   1684  CG  ASN A 218     -25.812   4.715   1.893  1.00 90.81           C  
ATOM   1685  ND2 ASN A 218     -26.250   5.633   1.039  1.00 90.81           N  
ATOM   1686  OD1 ASN A 218     -26.547   3.857   2.383  1.00 90.81           O  
ATOM   1687  N   ILE A 219     -24.953   1.668   3.932  1.00 89.38           N  
ATOM   1688  CA  ILE A 219     -25.297   0.270   3.689  1.00 89.38           C  
ATOM   1689  C   ILE A 219     -26.797   0.134   3.471  1.00 89.38           C  
ATOM   1690  CB  ILE A 219     -24.844  -0.632   4.859  1.00 89.38           C  
ATOM   1691  O   ILE A 219     -27.594   0.264   4.414  1.00 89.38           O  
ATOM   1692  CG1 ILE A 219     -23.344  -0.477   5.098  1.00 89.38           C  
ATOM   1693  CG2 ILE A 219     -25.203  -2.094   4.586  1.00 89.38           C  
ATOM   1694  CD1 ILE A 219     -22.844  -1.146   6.371  1.00 89.38           C  
ATOM   1695  N   SER A 220     -27.266  -0.103   2.193  1.00 86.00           N  
ATOM   1696  CA  SER A 220     -28.656  -0.272   1.825  1.00 86.00           C  
ATOM   1697  C   SER A 220     -29.500   0.929   2.260  1.00 86.00           C  
ATOM   1698  CB  SER A 220     -29.234  -1.549   2.445  1.00 86.00           C  
ATOM   1699  O   SER A 220     -30.594   0.767   2.795  1.00 86.00           O  
ATOM   1700  OG  SER A 220     -28.531  -2.689   1.978  1.00 86.00           O  
ATOM   1701  N   GLY A 221     -28.891   2.166   2.182  1.00 88.69           N  
ATOM   1702  CA  GLY A 221     -29.641   3.393   2.430  1.00 88.69           C  
ATOM   1703  C   GLY A 221     -29.484   3.902   3.852  1.00 88.69           C  
ATOM   1704  O   GLY A 221     -30.000   4.977   4.188  1.00 88.69           O  
ATOM   1705  N   THR A 222     -28.844   3.111   4.719  1.00 92.31           N  
ATOM   1706  CA  THR A 222     -28.656   3.527   6.102  1.00 92.31           C  
ATOM   1707  C   THR A 222     -27.172   3.789   6.387  1.00 92.31           C  
ATOM   1708  CB  THR A 222     -29.188   2.465   7.082  1.00 92.31           C  
ATOM   1709  O   THR A 222     -26.328   2.949   6.094  1.00 92.31           O  
ATOM   1710  CG2 THR A 222     -29.078   2.951   8.523  1.00 92.31           C  
ATOM   1711  OG1 THR A 222     -30.562   2.188   6.777  1.00 92.31           O  
ATOM   1712  N   LEU A 223     -26.953   4.949   7.051  1.00 93.44           N  
ATOM   1713  CA  LEU A 223     -25.578   5.293   7.410  1.00 93.44           C  
ATOM   1714  C   LEU A 223     -25.141   4.535   8.656  1.00 93.44           C  
ATOM   1715  CB  LEU A 223     -25.453   6.801   7.641  1.00 93.44           C  
ATOM   1716  O   LEU A 223     -25.797   4.598   9.695  1.00 93.44           O  
ATOM   1717  CG  LEU A 223     -25.719   7.699   6.434  1.00 93.44           C  
ATOM   1718  CD1 LEU A 223     -25.609   9.172   6.832  1.00 93.44           C  
ATOM   1719  CD2 LEU A 223     -24.750   7.379   5.301  1.00 93.44           C  
ATOM   1720  N   VAL A 224     -24.125   3.750   8.516  1.00 92.75           N  
ATOM   1721  CA  VAL A 224     -23.547   2.990   9.625  1.00 92.75           C  
ATOM   1722  C   VAL A 224     -22.156   3.506   9.945  1.00 92.75           C  
ATOM   1723  CB  VAL A 224     -23.516   1.479   9.312  1.00 92.75           C  
ATOM   1724  O   VAL A 224     -21.297   3.570   9.070  1.00 92.75           O  
ATOM   1725  CG1 VAL A 224     -22.922   0.701  10.492  1.00 92.75           C  
ATOM   1726  CG2 VAL A 224     -24.906   0.961   8.977  1.00 92.75           C  
ATOM   1727  N   THR A 225     -21.969   3.834  11.242  1.00 94.88           N  
ATOM   1728  CA  THR A 225     -20.688   4.367  11.688  1.00 94.88           C  
ATOM   1729  C   THR A 225     -19.812   3.266  12.281  1.00 94.88           C  
ATOM   1730  CB  THR A 225     -20.875   5.496  12.719  1.00 94.88           C  
ATOM   1731  O   THR A 225     -20.250   2.547  13.188  1.00 94.88           O  
ATOM   1732  CG2 THR A 225     -19.531   6.062  13.164  1.00 94.88           C  
ATOM   1733  OG1 THR A 225     -21.656   6.547  12.133  1.00 94.88           O  
ATOM   1734  N   TYR A 226     -18.625   3.188  11.836  1.00 95.25           N  
ATOM   1735  CA  TYR A 226     -17.641   2.227  12.320  1.00 95.25           C  
ATOM   1736  C   TYR A 226     -16.547   2.924  13.141  1.00 95.25           C  
ATOM   1737  CB  TYR A 226     -17.000   1.467  11.156  1.00 95.25           C  
ATOM   1738  O   TYR A 226     -16.172   4.062  12.844  1.00 95.25           O  
ATOM   1739  CG  TYR A 226     -17.922   0.456  10.516  1.00 95.25           C  
ATOM   1740  CD1 TYR A 226     -17.891  -0.885  10.898  1.00 95.25           C  
ATOM   1741  CD2 TYR A 226     -18.828   0.837   9.531  1.00 95.25           C  
ATOM   1742  CE1 TYR A 226     -18.734  -1.820  10.312  1.00 95.25           C  
ATOM   1743  CE2 TYR A 226     -19.672  -0.091   8.938  1.00 95.25           C  
ATOM   1744  OH  TYR A 226     -20.453  -2.338   8.750  1.00 95.25           O  
ATOM   1745  CZ  TYR A 226     -19.625  -1.415   9.336  1.00 95.25           C  
ATOM   1746  N   TYR A 227     -16.125   2.229  14.141  1.00 94.81           N  
ATOM   1747  CA  TYR A 227     -15.008   2.695  14.969  1.00 94.81           C  
ATOM   1748  C   TYR A 227     -13.789   1.795  14.805  1.00 94.81           C  
ATOM   1749  CB  TYR A 227     -15.422   2.748  16.438  1.00 94.81           C  
ATOM   1750  O   TYR A 227     -13.844   0.604  15.117  1.00 94.81           O  
ATOM   1751  CG  TYR A 227     -16.641   3.611  16.703  1.00 94.81           C  
ATOM   1752  CD1 TYR A 227     -16.500   4.957  17.047  1.00 94.81           C  
ATOM   1753  CD2 TYR A 227     -17.922   3.084  16.609  1.00 94.81           C  
ATOM   1754  CE1 TYR A 227     -17.609   5.754  17.281  1.00 94.81           C  
ATOM   1755  CE2 TYR A 227     -19.047   3.873  16.859  1.00 94.81           C  
ATOM   1756  OH  TYR A 227     -19.984   5.992  17.422  1.00 94.81           O  
ATOM   1757  CZ  TYR A 227     -18.875   5.207  17.188  1.00 94.81           C  
ATOM   1758  N   ALA A 228     -12.766   2.369  14.281  1.00 96.06           N  
ATOM   1759  CA  ALA A 228     -11.539   1.612  14.023  1.00 96.06           C  
ATOM   1760  C   ALA A 228     -10.477   1.921  15.070  1.00 96.06           C  
ATOM   1761  CB  ALA A 228     -11.016   1.916  12.625  1.00 96.06           C  
ATOM   1762  O   ALA A 228     -10.141   3.086  15.305  1.00 96.06           O  
ATOM   1763  N   PHE A 229      -9.984   0.843  15.742  1.00 95.38           N  
ATOM   1764  CA  PHE A 229      -8.930   0.947  16.734  1.00 95.38           C  
ATOM   1765  C   PHE A 229      -7.621   0.371  16.203  1.00 95.38           C  
ATOM   1766  CB  PHE A 229      -9.336   0.226  18.031  1.00 95.38           C  
ATOM   1767  O   PHE A 229      -7.523  -0.832  15.953  1.00 95.38           O  
ATOM   1768  CG  PHE A 229     -10.578   0.782  18.672  1.00 95.38           C  
ATOM   1769  CD1 PHE A 229     -10.484   1.729  19.688  1.00 95.38           C  
ATOM   1770  CD2 PHE A 229     -11.828   0.356  18.266  1.00 95.38           C  
ATOM   1771  CE1 PHE A 229     -11.633   2.246  20.281  1.00 95.38           C  
ATOM   1772  CE2 PHE A 229     -12.984   0.867  18.844  1.00 95.38           C  
ATOM   1773  CZ  PHE A 229     -12.883   1.812  19.859  1.00 95.38           C  
ATOM   1774  N   VAL A 230      -6.586   1.221  16.062  1.00 96.00           N  
ATOM   1775  CA  VAL A 230      -5.289   0.812  15.531  1.00 96.00           C  
ATOM   1776  C   VAL A 230      -4.262   0.757  16.656  1.00 96.00           C  
ATOM   1777  CB  VAL A 230      -4.812   1.769  14.414  1.00 96.00           C  
ATOM   1778  O   VAL A 230      -3.947   1.779  17.266  1.00 96.00           O  
ATOM   1779  CG1 VAL A 230      -3.502   1.273  13.805  1.00 96.00           C  
ATOM   1780  CG2 VAL A 230      -5.887   1.912  13.336  1.00 96.00           C  
ATOM   1781  N   ASN A 231      -3.717  -0.399  16.859  1.00 94.25           N  
ATOM   1782  CA  ASN A 231      -2.811  -0.619  17.984  1.00 94.25           C  
ATOM   1783  C   ASN A 231      -1.351  -0.468  17.562  1.00 94.25           C  
ATOM   1784  CB  ASN A 231      -3.045  -2.000  18.609  1.00 94.25           C  
ATOM   1785  O   ASN A 231      -0.498  -0.120  18.391  1.00 94.25           O  
ATOM   1786  CG  ASN A 231      -2.150  -2.266  19.797  1.00 94.25           C  
ATOM   1787  ND2 ASN A 231      -2.557  -1.776  20.969  1.00 94.25           N  
ATOM   1788  OD1 ASN A 231      -1.103  -2.904  19.672  1.00 94.25           O  
ATOM   1789  N   GLN A 232      -1.068  -0.600  16.312  1.00 93.25           N  
ATOM   1790  CA  GLN A 232       0.280  -0.489  15.766  1.00 93.25           C  
ATOM   1791  C   GLN A 232       0.260   0.121  14.367  1.00 93.25           C  
ATOM   1792  CB  GLN A 232       0.959  -1.859  15.734  1.00 93.25           C  
ATOM   1793  O   GLN A 232      -0.718  -0.030  13.633  1.00 93.25           O  
ATOM   1794  CG  GLN A 232       2.479  -1.794  15.797  1.00 93.25           C  
ATOM   1795  CD  GLN A 232       3.125  -3.166  15.828  1.00 93.25           C  
ATOM   1796  NE2 GLN A 232       3.678  -3.533  16.984  1.00 93.25           N  
ATOM   1797  OE1 GLN A 232       3.125  -3.893  14.828  1.00 93.25           O  
ATOM   1798  N   THR A 233       1.393   0.876  14.109  1.00 95.44           N  
ATOM   1799  CA  THR A 233       1.532   1.468  12.781  1.00 95.44           C  
ATOM   1800  C   THR A 233       1.913   0.406  11.758  1.00 95.44           C  
ATOM   1801  CB  THR A 233       2.586   2.590  12.781  1.00 95.44           C  
ATOM   1802  O   THR A 233       2.898  -0.312  11.930  1.00 95.44           O  
ATOM   1803  CG2 THR A 233       2.750   3.188  11.383  1.00 95.44           C  
ATOM   1804  OG1 THR A 233       2.178   3.623  13.688  1.00 95.44           O  
ATOM   1805  N   PHE A 234       1.094   0.280  10.703  1.00 96.75           N  
ATOM   1806  CA  PHE A 234       1.398  -0.677   9.641  1.00 96.75           C  
ATOM   1807  C   PHE A 234       0.756  -0.252   8.328  1.00 96.75           C  
ATOM   1808  CB  PHE A 234       0.920  -2.080  10.031  1.00 96.75           C  
ATOM   1809  O   PHE A 234      -0.123   0.612   8.312  1.00 96.75           O  
ATOM   1810  CG  PHE A 234      -0.577  -2.225  10.062  1.00 96.75           C  
ATOM   1811  CD1 PHE A 234      -1.302  -1.874  11.195  1.00 96.75           C  
ATOM   1812  CD2 PHE A 234      -1.262  -2.711   8.953  1.00 96.75           C  
ATOM   1813  CE1 PHE A 234      -2.688  -2.008  11.227  1.00 96.75           C  
ATOM   1814  CE2 PHE A 234      -2.646  -2.846   8.977  1.00 96.75           C  
ATOM   1815  CZ  PHE A 234      -3.357  -2.494  10.109  1.00 96.75           C  
ATOM   1816  N   ALA A 235       1.299  -0.803   7.258  1.00 97.69           N  
ATOM   1817  CA  ALA A 235       0.726  -0.598   5.930  1.00 97.69           C  
ATOM   1818  C   ALA A 235       0.207  -1.909   5.348  1.00 97.69           C  
ATOM   1819  CB  ALA A 235       1.761   0.023   4.996  1.00 97.69           C  
ATOM   1820  O   ALA A 235       0.710  -2.984   5.680  1.00 97.69           O  
ATOM   1821  N   PHE A 236      -0.840  -1.803   4.594  1.00 96.69           N  
ATOM   1822  CA  PHE A 236      -1.330  -2.975   3.881  1.00 96.69           C  
ATOM   1823  C   PHE A 236      -1.764  -2.605   2.467  1.00 96.69           C  
ATOM   1824  CB  PHE A 236      -2.498  -3.619   4.637  1.00 96.69           C  
ATOM   1825  O   PHE A 236      -2.000  -1.434   2.170  1.00 96.69           O  
ATOM   1826  CG  PHE A 236      -3.795  -2.869   4.500  1.00 96.69           C  
ATOM   1827  CD1 PHE A 236      -4.047  -1.743   5.273  1.00 96.69           C  
ATOM   1828  CD2 PHE A 236      -4.762  -3.289   3.598  1.00 96.69           C  
ATOM   1829  CE1 PHE A 236      -5.250  -1.047   5.152  1.00 96.69           C  
ATOM   1830  CE2 PHE A 236      -5.965  -2.600   3.469  1.00 96.69           C  
ATOM   1831  CZ  PHE A 236      -6.207  -1.479   4.246  1.00 96.69           C  
ATOM   1832  N   THR A 237      -1.795  -3.559   1.586  1.00 95.31           N  
ATOM   1833  CA  THR A 237      -2.166  -3.346   0.191  1.00 95.31           C  
ATOM   1834  C   THR A 237      -3.406  -4.156  -0.169  1.00 95.31           C  
ATOM   1835  CB  THR A 237      -1.011  -3.721  -0.756  1.00 95.31           C  
ATOM   1836  O   THR A 237      -3.705  -5.164   0.478  1.00 95.31           O  
ATOM   1837  CG2 THR A 237       0.189  -2.801  -0.552  1.00 95.31           C  
ATOM   1838  OG1 THR A 237      -0.610  -5.070  -0.501  1.00 95.31           O  
ATOM   1839  N   TYR A 238      -4.152  -3.672  -1.119  1.00 93.12           N  
ATOM   1840  CA  TYR A 238      -5.352  -4.348  -1.604  1.00 93.12           C  
ATOM   1841  C   TYR A 238      -5.617  -4.004  -3.064  1.00 93.12           C  
ATOM   1842  CB  TYR A 238      -6.562  -3.971  -0.749  1.00 93.12           C  
ATOM   1843  O   TYR A 238      -5.152  -2.977  -3.561  1.00 93.12           O  
ATOM   1844  CG  TYR A 238      -6.863  -2.492  -0.741  1.00 93.12           C  
ATOM   1845  CD1 TYR A 238      -6.203  -1.632   0.133  1.00 93.12           C  
ATOM   1846  CD2 TYR A 238      -7.809  -1.952  -1.605  1.00 93.12           C  
ATOM   1847  CE1 TYR A 238      -6.477  -0.269   0.145  1.00 93.12           C  
ATOM   1848  CE2 TYR A 238      -8.094  -0.591  -1.602  1.00 93.12           C  
ATOM   1849  OH  TYR A 238      -7.699   1.591  -0.717  1.00 93.12           O  
ATOM   1850  CZ  TYR A 238      -7.422   0.242  -0.725  1.00 93.12           C  
ATOM   1851  N   PRO A 239      -6.316  -4.836  -3.752  1.00 92.19           N  
ATOM   1852  CA  PRO A 239      -6.605  -4.574  -5.164  1.00 92.19           C  
ATOM   1853  C   PRO A 239      -7.691  -3.520  -5.359  1.00 92.19           C  
ATOM   1854  CB  PRO A 239      -7.062  -5.938  -5.691  1.00 92.19           C  
ATOM   1855  O   PRO A 239      -8.766  -3.617  -4.762  1.00 92.19           O  
ATOM   1856  CG  PRO A 239      -7.602  -6.645  -4.492  1.00 92.19           C  
ATOM   1857  CD  PRO A 239      -6.875  -6.152  -3.275  1.00 92.19           C  
ATOM   1858  N   VAL A 240      -7.391  -2.436  -6.234  1.00 90.62           N  
ATOM   1859  CA  VAL A 240      -8.336  -1.358  -6.516  1.00 90.62           C  
ATOM   1860  C   VAL A 240      -8.922  -1.539  -7.910  1.00 90.62           C  
ATOM   1861  CB  VAL A 240      -7.664   0.029  -6.395  1.00 90.62           C  
ATOM   1862  O   VAL A 240     -10.133  -1.408  -8.102  1.00 90.62           O  
ATOM   1863  CG1 VAL A 240      -8.633   1.135  -6.805  1.00 90.62           C  
ATOM   1864  CG2 VAL A 240      -7.160   0.257  -4.973  1.00 90.62           C  
ATOM   1865  N   ALA A 241      -7.977  -1.679  -8.977  1.00 84.75           N  
ATOM   1866  CA  ALA A 241      -8.375  -1.833 -10.375  1.00 84.75           C  
ATOM   1867  C   ALA A 241      -7.273  -2.506 -11.188  1.00 84.75           C  
ATOM   1868  CB  ALA A 241      -8.727  -0.476 -10.977  1.00 84.75           C  
ATOM   1869  O   ALA A 241      -6.105  -2.506 -10.781  1.00 84.75           O  
ATOM   1870  N   GLY A 242      -7.652  -3.055 -12.328  1.00 72.06           N  
ATOM   1871  CA  GLY A 242      -6.688  -3.479 -13.328  1.00 72.06           C  
ATOM   1872  C   GLY A 242      -5.996  -4.781 -12.984  1.00 72.06           C  
ATOM   1873  O   GLY A 242      -5.309  -5.367 -13.820  1.00 72.06           O  
ATOM   1874  N   ASP A 243      -6.410  -5.520 -11.750  1.00 62.31           N  
ATOM   1875  CA  ASP A 243      -6.543  -6.770 -11.016  1.00 62.31           C  
ATOM   1876  C   ASP A 243      -5.199  -7.488 -10.898  1.00 62.31           C  
ATOM   1877  CB  ASP A 243      -7.570  -7.684 -11.688  1.00 62.31           C  
ATOM   1878  O   ASP A 243      -4.582  -7.828 -11.914  1.00 62.31           O  
ATOM   1879  CG  ASP A 243      -8.953  -7.062 -11.758  1.00 62.31           C  
ATOM   1880  OD1 ASP A 243      -9.406  -6.453 -10.766  1.00 62.31           O  
ATOM   1881  OD2 ASP A 243      -9.602  -7.188 -12.820  1.00 62.31           O  
ATOM   1882  N   PRO A 244      -4.699  -7.871  -9.734  1.00 64.50           N  
ATOM   1883  CA  PRO A 244      -3.811  -9.008  -9.484  1.00 64.50           C  
ATOM   1884  C   PRO A 244      -4.551 -10.344  -9.461  1.00 64.50           C  
ATOM   1885  CB  PRO A 244      -3.217  -8.688  -8.109  1.00 64.50           C  
ATOM   1886  O   PRO A 244      -5.766 -10.375  -9.258  1.00 64.50           O  
ATOM   1887  CG  PRO A 244      -4.152  -7.691  -7.508  1.00 64.50           C  
ATOM   1888  CD  PRO A 244      -4.949  -7.059  -8.609  1.00 64.50           C  
ATOM   1889  N   LEU A 245      -4.133 -11.398 -10.195  1.00 66.56           N  
ATOM   1890  CA  LEU A 245      -4.668 -12.750 -10.133  1.00 66.56           C  
ATOM   1891  C   LEU A 245      -5.043 -13.125  -8.703  1.00 66.56           C  
ATOM   1892  CB  LEU A 245      -3.654 -13.758 -10.688  1.00 66.56           C  
ATOM   1893  O   LEU A 245      -4.305 -12.820  -7.766  1.00 66.56           O  
ATOM   1894  CG  LEU A 245      -3.367 -13.672 -12.188  1.00 66.56           C  
ATOM   1895  CD1 LEU A 245      -2.127 -14.492 -12.539  1.00 66.56           C  
ATOM   1896  CD2 LEU A 245      -4.574 -14.156 -12.992  1.00 66.56           C  
ATOM   1897  N   ILE A 246      -6.309 -13.523  -8.516  1.00 70.25           N  
ATOM   1898  CA  ILE A 246      -6.793 -13.992  -7.219  1.00 70.25           C  
ATOM   1899  C   ILE A 246      -5.727 -14.859  -6.551  1.00 70.25           C  
ATOM   1900  CB  ILE A 246      -8.109 -14.789  -7.363  1.00 70.25           C  
ATOM   1901  O   ILE A 246      -5.215 -15.805  -7.160  1.00 70.25           O  
ATOM   1902  CG1 ILE A 246      -9.234 -13.867  -7.852  1.00 70.25           C  
ATOM   1903  CG2 ILE A 246      -8.492 -15.453  -6.039  1.00 70.25           C  
ATOM   1904  CD1 ILE A 246     -10.539 -14.594  -8.164  1.00 70.25           C  
ATOM   1905  N   GLY A 247      -5.348 -14.383  -5.383  1.00 76.31           N  
ATOM   1906  CA  GLY A 247      -4.445 -15.180  -4.566  1.00 76.31           C  
ATOM   1907  C   GLY A 247      -2.982 -14.930  -4.867  1.00 76.31           C  
ATOM   1908  O   GLY A 247      -2.109 -15.664  -4.402  1.00 76.31           O  
ATOM   1909  N   SER A 248      -2.742 -13.961  -5.707  1.00 85.12           N  
ATOM   1910  CA  SER A 248      -1.359 -13.648  -6.055  1.00 85.12           C  
ATOM   1911  C   SER A 248      -0.981 -12.242  -5.609  1.00 85.12           C  
ATOM   1912  CB  SER A 248      -1.140 -13.789  -7.562  1.00 85.12           C  
ATOM   1913  O   SER A 248      -1.793 -11.312  -5.695  1.00 85.12           O  
ATOM   1914  OG  SER A 248       0.156 -13.344  -7.926  1.00 85.12           O  
ATOM   1915  N   ALA A 249       0.251 -12.141  -5.082  1.00 87.88           N  
ATOM   1916  CA  ALA A 249       0.772 -10.828  -4.703  1.00 87.88           C  
ATOM   1917  C   ALA A 249       1.494 -10.164  -5.875  1.00 87.88           C  
ATOM   1918  CB  ALA A 249       1.711 -10.953  -3.506  1.00 87.88           C  
ATOM   1919  O   ALA A 249       2.199  -9.172  -5.691  1.00 87.88           O  
ATOM   1920  N   ILE A 250       1.286 -10.758  -7.055  1.00 88.50           N  
ATOM   1921  CA  ILE A 250       1.912 -10.234  -8.266  1.00 88.50           C  
ATOM   1922  C   ILE A 250       0.932  -9.320  -9.000  1.00 88.50           C  
ATOM   1923  CB  ILE A 250       2.389 -11.367  -9.195  1.00 88.50           C  
ATOM   1924  O   ILE A 250      -0.156  -9.758  -9.383  1.00 88.50           O  
ATOM   1925  CG1 ILE A 250       3.426 -12.242  -8.477  1.00 88.50           C  
ATOM   1926  CG2 ILE A 250       2.957 -10.797 -10.500  1.00 88.50           C  
ATOM   1927  CD1 ILE A 250       3.832 -13.484  -9.258  1.00 88.50           C  
ATOM   1928  N   ALA A 251       1.310  -8.102  -9.086  1.00 87.94           N  
ATOM   1929  CA  ALA A 251       0.482  -7.113  -9.773  1.00 87.94           C  
ATOM   1930  C   ALA A 251       0.913  -6.957 -11.227  1.00 87.94           C  
ATOM   1931  CB  ALA A 251       0.549  -5.770  -9.055  1.00 87.94           C  
ATOM   1932  O   ALA A 251       2.033  -6.523 -11.508  1.00 87.94           O  
ATOM   1933  N   PRO A 252       0.092  -7.312 -12.219  1.00 84.69           N  
ATOM   1934  CA  PRO A 252       0.433  -7.145 -13.633  1.00 84.69           C  
ATOM   1935  C   PRO A 252       0.358  -5.688 -14.086  1.00 84.69           C  
ATOM   1936  CB  PRO A 252      -0.616  -7.996 -14.352  1.00 84.69           C  
ATOM   1937  O   PRO A 252      -0.221  -4.848 -13.391  1.00 84.69           O  
ATOM   1938  CG  PRO A 252      -1.788  -8.023 -13.430  1.00 84.69           C  
ATOM   1939  CD  PRO A 252      -1.283  -7.910 -12.016  1.00 84.69           C  
ATOM   1940  N   ALA A 253       0.995  -5.469 -15.297  1.00 82.38           N  
ATOM   1941  CA  ALA A 253       0.904  -4.141 -15.898  1.00 82.38           C  
ATOM   1942  C   ALA A 253      -0.552  -3.732 -16.109  1.00 82.38           C  
ATOM   1943  CB  ALA A 253       1.660  -4.105 -17.219  1.00 82.38           C  
ATOM   1944  O   ALA A 253      -1.373  -4.543 -16.547  1.00 82.38           O  
ATOM   1945  N   GLY A 254      -0.886  -2.523 -15.641  1.00 81.56           N  
ATOM   1946  CA  GLY A 254      -2.240  -2.021 -15.820  1.00 81.56           C  
ATOM   1947  C   GLY A 254      -3.084  -2.125 -14.562  1.00 81.56           C  
ATOM   1948  O   GLY A 254      -4.160  -1.527 -14.477  1.00 81.56           O  
ATOM   1949  N   SER A 255      -2.557  -2.910 -13.555  1.00 87.94           N  
ATOM   1950  CA  SER A 255      -3.299  -3.037 -12.312  1.00 87.94           C  
ATOM   1951  C   SER A 255      -3.064  -1.834 -11.398  1.00 87.94           C  
ATOM   1952  CB  SER A 255      -2.906  -4.320 -11.578  1.00 87.94           C  
ATOM   1953  O   SER A 255      -2.062  -1.130 -11.539  1.00 87.94           O  
ATOM   1954  OG  SER A 255      -1.543  -4.285 -11.195  1.00 87.94           O  
ATOM   1955  N   VAL A 256      -4.082  -1.566 -10.570  1.00 91.38           N  
ATOM   1956  CA  VAL A 256      -3.973  -0.509  -9.570  1.00 91.38           C  
ATOM   1957  C   VAL A 256      -4.078  -1.108  -8.172  1.00 91.38           C  
ATOM   1958  CB  VAL A 256      -5.059   0.573  -9.773  1.00 91.38           C  
ATOM   1959  O   VAL A 256      -5.012  -1.861  -7.883  1.00 91.38           O  
ATOM   1960  CG1 VAL A 256      -4.934   1.665  -8.711  1.00 91.38           C  
ATOM   1961  CG2 VAL A 256      -4.961   1.172 -11.172  1.00 91.38           C  
ATOM   1962  N   ILE A 257      -3.049  -0.798  -7.391  1.00 93.38           N  
ATOM   1963  CA  ILE A 257      -2.984  -1.321  -6.031  1.00 93.38           C  
ATOM   1964  C   ILE A 257      -3.145  -0.179  -5.031  1.00 93.38           C  
ATOM   1965  CB  ILE A 257      -1.657  -2.072  -5.777  1.00 93.38           C  
ATOM   1966  O   ILE A 257      -2.496   0.862  -5.156  1.00 93.38           O  
ATOM   1967  CG1 ILE A 257      -1.430  -3.133  -6.859  1.00 93.38           C  
ATOM   1968  CG2 ILE A 257      -1.651  -2.703  -4.383  1.00 93.38           C  
ATOM   1969  CD1 ILE A 257      -2.572  -4.129  -7.000  1.00 93.38           C  
ATOM   1970  N   GLY A 258      -4.090  -0.413  -4.070  1.00 94.75           N  
ATOM   1971  CA  GLY A 258      -4.246   0.548  -2.990  1.00 94.75           C  
ATOM   1972  C   GLY A 258      -3.275   0.320  -1.845  1.00 94.75           C  
ATOM   1973  O   GLY A 258      -3.021  -0.823  -1.459  1.00 94.75           O  
ATOM   1974  N   VAL A 259      -2.656   1.364  -1.416  1.00 95.88           N  
ATOM   1975  CA  VAL A 259      -1.785   1.324  -0.246  1.00 95.88           C  
ATOM   1976  C   VAL A 259      -2.375   2.188   0.867  1.00 95.88           C  
ATOM   1977  CB  VAL A 259      -0.354   1.800  -0.586  1.00 95.88           C  
ATOM   1978  O   VAL A 259      -2.682   3.363   0.655  1.00 95.88           O  
ATOM   1979  CG1 VAL A 259       0.544   1.735   0.647  1.00 95.88           C  
ATOM   1980  CG2 VAL A 259       0.230   0.962  -1.722  1.00 95.88           C  
ATOM   1981  N   MET A 260      -2.594   1.531   1.980  1.00 96.38           N  
ATOM   1982  CA  MET A 260      -3.078   2.283   3.135  1.00 96.38           C  
ATOM   1983  C   MET A 260      -2.127   2.137   4.316  1.00 96.38           C  
ATOM   1984  CB  MET A 260      -4.480   1.817   3.529  1.00 96.38           C  
ATOM   1985  O   MET A 260      -1.762   1.021   4.691  1.00 96.38           O  
ATOM   1986  CG  MET A 260      -5.129   2.672   4.605  1.00 96.38           C  
ATOM   1987  SD  MET A 260      -6.910   2.293   4.824  1.00 96.38           S  
ATOM   1988  CE  MET A 260      -7.363   3.568   6.031  1.00 96.38           C  
ATOM   1989  N   ILE A 261      -1.695   3.268   4.875  1.00 96.38           N  
ATOM   1990  CA  ILE A 261      -0.881   3.312   6.082  1.00 96.38           C  
ATOM   1991  C   ILE A 261      -1.747   3.719   7.273  1.00 96.38           C  
ATOM   1992  CB  ILE A 261       0.308   4.285   5.930  1.00 96.38           C  
ATOM   1993  O   ILE A 261      -2.371   4.781   7.262  1.00 96.38           O  
ATOM   1994  CG1 ILE A 261       1.154   3.906   4.707  1.00 96.38           C  
ATOM   1995  CG2 ILE A 261       1.160   4.305   7.203  1.00 96.38           C  
ATOM   1996  CD1 ILE A 261       2.258   4.902   4.387  1.00 96.38           C  
ATOM   1997  N   LEU A 262      -1.742   2.836   8.273  1.00 96.62           N  
ATOM   1998  CA  LEU A 262      -2.469   3.125   9.508  1.00 96.62           C  
ATOM   1999  C   LEU A 262      -1.507   3.469  10.641  1.00 96.62           C  
ATOM   2000  CB  LEU A 262      -3.342   1.933   9.906  1.00 96.62           C  
ATOM   2001  O   LEU A 262      -0.536   2.746  10.875  1.00 96.62           O  
ATOM   2002  CG  LEU A 262      -4.453   1.546   8.930  1.00 96.62           C  
ATOM   2003  CD1 LEU A 262      -4.938   0.129   9.211  1.00 96.62           C  
ATOM   2004  CD2 LEU A 262      -5.605   2.539   9.008  1.00 96.62           C  
ATOM   2005  N   PHE A 263      -1.846   4.578  11.320  1.00 94.75           N  
ATOM   2006  CA  PHE A 263      -0.938   5.051  12.367  1.00 94.75           C  
ATOM   2007  C   PHE A 263      -1.384   4.559  13.734  1.00 94.75           C  
ATOM   2008  CB  PHE A 263      -0.859   6.582  12.359  1.00 94.75           C  
ATOM   2009  O   PHE A 263      -2.533   4.758  14.133  1.00 94.75           O  
ATOM   2010  CG  PHE A 263      -0.239   7.152  11.109  1.00 94.75           C  
ATOM   2011  CD1 PHE A 263       1.061   6.816  10.750  1.00 94.75           C  
ATOM   2012  CD2 PHE A 263      -0.957   8.023  10.297  1.00 94.75           C  
ATOM   2013  CE1 PHE A 263       1.637   7.344   9.594  1.00 94.75           C  
ATOM   2014  CE2 PHE A 263      -0.388   8.547   9.141  1.00 94.75           C  
ATOM   2015  CZ  PHE A 263       0.910   8.211   8.797  1.00 94.75           C  
ATOM   2016  N   GLY A 264      -0.494   3.830  14.383  1.00 93.81           N  
ATOM   2017  CA  GLY A 264      -0.727   3.451  15.773  1.00 93.81           C  
ATOM   2018  C   GLY A 264      -0.523   4.598  16.750  1.00 93.81           C  
ATOM   2019  O   GLY A 264      -0.225   5.723  16.328  1.00 93.81           O  
ATOM   2020  N   PRO A 265      -0.727   4.383  18.016  1.00 91.81           N  
ATOM   2021  CA  PRO A 265      -0.654   5.449  19.016  1.00 91.81           C  
ATOM   2022  C   PRO A 265       0.714   6.125  19.062  1.00 91.81           C  
ATOM   2023  CB  PRO A 265      -0.944   4.715  20.328  1.00 91.81           C  
ATOM   2024  O   PRO A 265       0.813   7.301  19.422  1.00 91.81           O  
ATOM   2025  CG  PRO A 265      -0.662   3.277  20.047  1.00 91.81           C  
ATOM   2026  CD  PRO A 265      -0.941   3.025  18.594  1.00 91.81           C  
ATOM   2027  N   ASP A 266       1.810   5.473  18.641  1.00 88.75           N  
ATOM   2028  CA  ASP A 266       3.156   6.035  18.688  1.00 88.75           C  
ATOM   2029  C   ASP A 266       3.332   7.137  17.656  1.00 88.75           C  
ATOM   2030  CB  ASP A 266       4.203   4.938  18.469  1.00 88.75           C  
ATOM   2031  O   ASP A 266       3.734   8.258  17.984  1.00 88.75           O  
ATOM   2032  CG  ASP A 266       4.242   3.924  19.609  1.00 88.75           C  
ATOM   2033  OD1 ASP A 266       3.873   4.270  20.750  1.00 88.75           O  
ATOM   2034  OD2 ASP A 266       4.648   2.770  19.344  1.00 88.75           O  
ATOM   2035  N   LEU A 267       3.000   6.848  16.375  1.00 85.81           N  
ATOM   2036  CA  LEU A 267       3.156   7.797  15.273  1.00 85.81           C  
ATOM   2037  C   LEU A 267       1.911   8.664  15.125  1.00 85.81           C  
ATOM   2038  CB  LEU A 267       3.436   7.062  13.961  1.00 85.81           C  
ATOM   2039  O   LEU A 267       1.998   9.812  14.680  1.00 85.81           O  
ATOM   2040  CG  LEU A 267       4.883   7.090  13.469  1.00 85.81           C  
ATOM   2041  CD1 LEU A 267       5.770   6.238  14.367  1.00 85.81           C  
ATOM   2042  CD2 LEU A 267       4.961   6.605  12.023  1.00 85.81           C  
ATOM   2043  N   GLY A 268       0.766   8.164  15.523  1.00 84.50           N  
ATOM   2044  CA  GLY A 268      -0.511   8.844  15.375  1.00 84.50           C  
ATOM   2045  C   GLY A 268      -0.630  10.086  16.234  1.00 84.50           C  
ATOM   2046  O   GLY A 268      -1.476  10.953  15.984  1.00 84.50           O  
ATOM   2047  N   SER A 269       0.294  10.203  17.281  1.00 84.81           N  
ATOM   2048  CA  SER A 269       0.251  11.352  18.172  1.00 84.81           C  
ATOM   2049  C   SER A 269       0.869  12.586  17.531  1.00 84.81           C  
ATOM   2050  CB  SER A 269       0.977  11.031  19.484  1.00 84.81           C  
ATOM   2051  O   SER A 269       0.772  13.688  18.062  1.00 84.81           O  
ATOM   2052  OG  SER A 269       2.332  10.695  19.250  1.00 84.81           O  
ATOM   2053  N   HIS A 270       1.452  12.328  16.328  1.00 83.38           N  
ATOM   2054  CA  HIS A 270       2.051  13.422  15.578  1.00 83.38           C  
ATOM   2055  C   HIS A 270       1.137  13.883  14.445  1.00 83.38           C  
ATOM   2056  CB  HIS A 270       3.412  13.008  15.016  1.00 83.38           C  
ATOM   2057  O   HIS A 270       0.438  13.062  13.844  1.00 83.38           O  
ATOM   2058  CG  HIS A 270       4.414  12.656  16.078  1.00 83.38           C  
ATOM   2059  CD2 HIS A 270       5.434  13.375  16.594  1.00 83.38           C  
ATOM   2060  ND1 HIS A 270       4.434  11.438  16.703  1.00 83.38           N  
ATOM   2061  CE1 HIS A 270       5.426  11.414  17.578  1.00 83.38           C  
ATOM   2062  NE2 HIS A 270       6.047  12.578  17.531  1.00 83.38           N  
ATOM   2063  N   VAL A 271       0.994  15.164  14.273  1.00 80.50           N  
ATOM   2064  CA  VAL A 271       0.271  15.719  13.141  1.00 80.50           C  
ATOM   2065  C   VAL A 271       1.263  16.234  12.094  1.00 80.50           C  
ATOM   2066  CB  VAL A 271      -0.677  16.859  13.578  1.00 80.50           C  
ATOM   2067  O   VAL A 271       2.098  17.094  12.391  1.00 80.50           O  
ATOM   2068  CG1 VAL A 271      -1.443  17.422  12.375  1.00 80.50           C  
ATOM   2069  CG2 VAL A 271      -1.646  16.375  14.648  1.00 80.50           C  
ATOM   2070  N   PHE A 272       1.368  15.523  10.984  1.00 77.75           N  
ATOM   2071  CA  PHE A 272       2.326  15.820   9.922  1.00 77.75           C  
ATOM   2072  C   PHE A 272       1.836  16.984   9.055  1.00 77.75           C  
ATOM   2073  CB  PHE A 272       2.574  14.586   9.055  1.00 77.75           C  
ATOM   2074  O   PHE A 272       1.652  16.812   7.848  1.00 77.75           O  
ATOM   2075  CG  PHE A 272       2.975  13.367   9.844  1.00 77.75           C  
ATOM   2076  CD1 PHE A 272       4.195  13.312  10.500  1.00 77.75           C  
ATOM   2077  CD2 PHE A 272       2.125  12.266   9.922  1.00 77.75           C  
ATOM   2078  CE1 PHE A 272       4.570  12.188  11.227  1.00 77.75           C  
ATOM   2079  CE2 PHE A 272       2.490  11.133  10.648  1.00 77.75           C  
ATOM   2080  CZ  PHE A 272       3.713  11.094  11.297  1.00 77.75           C  
ATOM   2081  N   GLN A 273       1.382  18.125   9.656  1.00 75.81           N  
ATOM   2082  CA  GLN A 273       0.919  19.297   8.930  1.00 75.81           C  
ATOM   2083  C   GLN A 273       2.070  20.266   8.656  1.00 75.81           C  
ATOM   2084  CB  GLN A 273      -0.187  20.016   9.711  1.00 75.81           C  
ATOM   2085  O   GLN A 273       2.998  20.375   9.461  1.00 75.81           O  
ATOM   2086  CG  GLN A 273      -1.476  19.203   9.828  1.00 75.81           C  
ATOM   2087  CD  GLN A 273      -2.559  19.938  10.594  1.00 75.81           C  
ATOM   2088  NE2 GLN A 273      -3.129  19.281  11.594  1.00 75.81           N  
ATOM   2089  OE1 GLN A 273      -2.881  21.094  10.297  1.00 75.81           O  
ATOM   2090  N   TYR A 274       2.061  20.797   7.402  1.00 76.62           N  
ATOM   2091  CA  TYR A 274       3.002  21.812   6.945  1.00 76.62           C  
ATOM   2092  C   TYR A 274       4.418  21.250   6.879  1.00 76.62           C  
ATOM   2093  CB  TYR A 274       2.965  23.031   7.871  1.00 76.62           C  
ATOM   2094  O   TYR A 274       5.375  21.922   7.262  1.00 76.62           O  
ATOM   2095  CG  TYR A 274       1.603  23.672   7.980  1.00 76.62           C  
ATOM   2096  CD1 TYR A 274       1.032  24.328   6.891  1.00 76.62           C  
ATOM   2097  CD2 TYR A 274       0.884  23.609   9.164  1.00 76.62           C  
ATOM   2098  CE1 TYR A 274      -0.222  24.922   6.988  1.00 76.62           C  
ATOM   2099  CE2 TYR A 274      -0.372  24.203   9.273  1.00 76.62           C  
ATOM   2100  OH  TYR A 274      -2.158  25.438   8.281  1.00 76.62           O  
ATOM   2101  CZ  TYR A 274      -0.916  24.859   8.180  1.00 76.62           C  
ATOM   2102  N   GLN A 275       4.461  20.000   6.605  1.00 80.88           N  
ATOM   2103  CA  GLN A 275       5.746  19.344   6.414  1.00 80.88           C  
ATOM   2104  C   GLN A 275       5.680  18.328   5.277  1.00 80.88           C  
ATOM   2105  CB  GLN A 275       6.195  18.656   7.707  1.00 80.88           C  
ATOM   2106  O   GLN A 275       4.594  17.953   4.824  1.00 80.88           O  
ATOM   2107  CG  GLN A 275       5.273  17.531   8.156  1.00 80.88           C  
ATOM   2108  CD  GLN A 275       5.727  16.875   9.453  1.00 80.88           C  
ATOM   2109  NE2 GLN A 275       5.488  15.578   9.586  1.00 80.88           N  
ATOM   2110  OE1 GLN A 275       6.289  17.547  10.328  1.00 80.88           O  
ATOM   2111  N   THR A 276       6.895  17.984   4.777  1.00 86.44           N  
ATOM   2112  CA  THR A 276       6.992  16.984   3.723  1.00 86.44           C  
ATOM   2113  C   THR A 276       7.219  15.594   4.316  1.00 86.44           C  
ATOM   2114  CB  THR A 276       8.125  17.312   2.740  1.00 86.44           C  
ATOM   2115  O   THR A 276       8.078  15.414   5.180  1.00 86.44           O  
ATOM   2116  CG2 THR A 276       8.195  16.297   1.611  1.00 86.44           C  
ATOM   2117  OG1 THR A 276       7.898  18.609   2.178  1.00 86.44           O  
ATOM   2118  N   ILE A 277       6.324  14.719   3.977  1.00 89.62           N  
ATOM   2119  CA  ILE A 277       6.504  13.328   4.363  1.00 89.62           C  
ATOM   2120  C   ILE A 277       6.953  12.508   3.152  1.00 89.62           C  
ATOM   2121  CB  ILE A 277       5.203  12.734   4.957  1.00 89.62           C  
ATOM   2122  O   ILE A 277       6.652  12.859   2.012  1.00 89.62           O  
ATOM   2123  CG1 ILE A 277       4.078  12.766   3.916  1.00 89.62           C  
ATOM   2124  CG2 ILE A 277       4.797  13.484   6.227  1.00 89.62           C  
ATOM   2125  CD1 ILE A 277       2.852  11.953   4.309  1.00 89.62           C  
ATOM   2126  N   THR A 278       7.758  11.578   3.438  1.00 93.44           N  
ATOM   2127  CA  THR A 278       8.273  10.719   2.373  1.00 93.44           C  
ATOM   2128  C   THR A 278       7.848   9.273   2.592  1.00 93.44           C  
ATOM   2129  CB  THR A 278       9.805  10.805   2.281  1.00 93.44           C  
ATOM   2130  O   THR A 278       8.008   8.734   3.688  1.00 93.44           O  
ATOM   2131  CG2 THR A 278      10.336   9.945   1.139  1.00 93.44           C  
ATOM   2132  OG1 THR A 278      10.195  12.164   2.061  1.00 93.44           O  
ATOM   2133  N   ILE A 279       7.230   8.703   1.602  1.00 94.88           N  
ATOM   2134  CA  ILE A 279       6.887   7.289   1.581  1.00 94.88           C  
ATOM   2135  C   ILE A 279       7.668   6.582   0.477  1.00 94.88           C  
ATOM   2136  CB  ILE A 279       5.367   7.078   1.380  1.00 94.88           C  
ATOM   2137  O   ILE A 279       7.695   7.043  -0.667  1.00 94.88           O  
ATOM   2138  CG1 ILE A 279       4.582   7.766   2.502  1.00 94.88           C  
ATOM   2139  CG2 ILE A 279       5.035   5.586   1.311  1.00 94.88           C  
ATOM   2140  CD1 ILE A 279       3.119   8.023   2.164  1.00 94.88           C  
ATOM   2141  N   GLN A 280       8.320   5.523   0.808  1.00 95.50           N  
ATOM   2142  CA  GLN A 280       9.094   4.773  -0.172  1.00 95.50           C  
ATOM   2143  C   GLN A 280       8.641   3.318  -0.239  1.00 95.50           C  
ATOM   2144  CB  GLN A 280      10.586   4.844   0.161  1.00 95.50           C  
ATOM   2145  O   GLN A 280       8.539   2.646   0.790  1.00 95.50           O  
ATOM   2146  CG  GLN A 280      11.484   4.203  -0.893  1.00 95.50           C  
ATOM   2147  CD  GLN A 280      12.961   4.371  -0.587  1.00 95.50           C  
ATOM   2148  NE2 GLN A 280      13.766   3.391  -0.983  1.00 95.50           N  
ATOM   2149  OE1 GLN A 280      13.375   5.375  -0.001  1.00 95.50           O  
ATOM   2150  N   ILE A 281       8.320   2.834  -1.442  1.00 95.44           N  
ATOM   2151  CA  ILE A 281       8.000   1.434  -1.690  1.00 95.44           C  
ATOM   2152  C   ILE A 281       9.156   0.764  -2.432  1.00 95.44           C  
ATOM   2153  CB  ILE A 281       6.691   1.287  -2.494  1.00 95.44           C  
ATOM   2154  O   ILE A 281       9.500   1.164  -3.547  1.00 95.44           O  
ATOM   2155  CG1 ILE A 281       5.543   2.006  -1.778  1.00 95.44           C  
ATOM   2156  CG2 ILE A 281       6.359  -0.191  -2.719  1.00 95.44           C  
ATOM   2157  CD1 ILE A 281       4.234   2.008  -2.555  1.00 95.44           C  
ATOM   2158  N   THR A 282       9.688  -0.219  -1.779  1.00 94.12           N  
ATOM   2159  CA  THR A 282      10.812  -0.936  -2.357  1.00 94.12           C  
ATOM   2160  C   THR A 282      10.422  -2.367  -2.715  1.00 94.12           C  
ATOM   2161  CB  THR A 282      12.016  -0.956  -1.395  1.00 94.12           C  
ATOM   2162  O   THR A 282      10.445  -3.254  -1.858  1.00 94.12           O  
ATOM   2163  CG2 THR A 282      13.250  -1.546  -2.068  1.00 94.12           C  
ATOM   2164  OG1 THR A 282      12.312   0.383  -0.976  1.00 94.12           O  
ATOM   2165  N   PRO A 283      10.016  -2.568  -3.977  1.00 88.81           N  
ATOM   2166  CA  PRO A 283       9.664  -3.926  -4.398  1.00 88.81           C  
ATOM   2167  C   PRO A 283      10.883  -4.820  -4.590  1.00 88.81           C  
ATOM   2168  CB  PRO A 283       8.930  -3.703  -5.723  1.00 88.81           C  
ATOM   2169  O   PRO A 283      12.016  -4.348  -4.520  1.00 88.81           O  
ATOM   2170  CG  PRO A 283       9.531  -2.457  -6.285  1.00 88.81           C  
ATOM   2171  CD  PRO A 283       9.938  -1.564  -5.148  1.00 88.81           C  
ATOM   2172  N   ASN A 284      10.672  -6.184  -4.805  1.00 85.12           N  
ATOM   2173  CA  ASN A 284      11.758  -7.141  -5.000  1.00 85.12           C  
ATOM   2174  C   ASN A 284      12.469  -6.914  -6.328  1.00 85.12           C  
ATOM   2175  CB  ASN A 284      11.234  -8.570  -4.918  1.00 85.12           C  
ATOM   2176  O   ASN A 284      13.656  -7.227  -6.465  1.00 85.12           O  
ATOM   2177  CG  ASN A 284      10.305  -8.922  -6.062  1.00 85.12           C  
ATOM   2178  ND2 ASN A 284      10.000 -10.203  -6.211  1.00 85.12           N  
ATOM   2179  OD1 ASN A 284       9.859  -8.047  -6.809  1.00 85.12           O  
ATOM   2180  N   ILE A 285      11.719  -6.438  -7.340  1.00 80.00           N  
ATOM   2181  CA  ILE A 285      12.273  -6.164  -8.664  1.00 80.00           C  
ATOM   2182  C   ILE A 285      11.953  -4.723  -9.062  1.00 80.00           C  
ATOM   2183  CB  ILE A 285      11.719  -7.148  -9.719  1.00 80.00           C  
ATOM   2184  O   ILE A 285      10.852  -4.234  -8.828  1.00 80.00           O  
ATOM   2185  CG1 ILE A 285      12.078  -8.586  -9.344  1.00 80.00           C  
ATOM   2186  CG2 ILE A 285      12.242  -6.797 -11.109  1.00 80.00           C  
ATOM   2187  CD1 ILE A 285      11.367  -9.641 -10.180  1.00 80.00           C  
ATOM   2188  N   GLY A 286      13.008  -4.070  -9.609  1.00 80.25           N  
ATOM   2189  CA  GLY A 286      12.828  -2.699 -10.062  1.00 80.25           C  
ATOM   2190  C   GLY A 286      13.312  -1.673  -9.055  1.00 80.25           C  
ATOM   2191  O   GLY A 286      13.727  -2.027  -7.949  1.00 80.25           O  
ATOM   2192  N   SER A 287      13.336  -0.394  -9.461  1.00 85.19           N  
ATOM   2193  CA  SER A 287      13.742   0.710  -8.594  1.00 85.19           C  
ATOM   2194  C   SER A 287      12.617   1.097  -7.641  1.00 85.19           C  
ATOM   2195  CB  SER A 287      14.148   1.925  -9.430  1.00 85.19           C  
ATOM   2196  O   SER A 287      11.438   0.920  -7.953  1.00 85.19           O  
ATOM   2197  OG  SER A 287      15.062   1.552 -10.445  1.00 85.19           O  
ATOM   2198  N   PRO A 288      12.961   1.510  -6.422  1.00 90.31           N  
ATOM   2199  CA  PRO A 288      11.984   1.938  -5.422  1.00 90.31           C  
ATOM   2200  C   PRO A 288      11.148   3.131  -5.883  1.00 90.31           C  
ATOM   2201  CB  PRO A 288      12.852   2.312  -4.219  1.00 90.31           C  
ATOM   2202  O   PRO A 288      11.602   3.924  -6.711  1.00 90.31           O  
ATOM   2203  CG  PRO A 288      14.141   1.588  -4.438  1.00 90.31           C  
ATOM   2204  CD  PRO A 288      14.352   1.430  -5.914  1.00 90.31           C  
ATOM   2205  N   LEU A 289       9.938   3.111  -5.531  1.00 92.06           N  
ATOM   2206  CA  LEU A 289       9.086   4.285  -5.676  1.00 92.06           C  
ATOM   2207  C   LEU A 289       9.172   5.172  -4.441  1.00 92.06           C  
ATOM   2208  CB  LEU A 289       7.637   3.867  -5.926  1.00 92.06           C  
ATOM   2209  O   LEU A 289       8.953   4.707  -3.320  1.00 92.06           O  
ATOM   2210  CG  LEU A 289       6.598   4.988  -5.910  1.00 92.06           C  
ATOM   2211  CD1 LEU A 289       6.816   5.930  -7.086  1.00 92.06           C  
ATOM   2212  CD2 LEU A 289       5.188   4.406  -5.938  1.00 92.06           C  
ATOM   2213  N   THR A 290       9.562   6.484  -4.641  1.00 93.25           N  
ATOM   2214  CA  THR A 290       9.609   7.449  -3.551  1.00 93.25           C  
ATOM   2215  C   THR A 290       8.570   8.555  -3.758  1.00 93.25           C  
ATOM   2216  CB  THR A 290      11.008   8.078  -3.418  1.00 93.25           C  
ATOM   2217  O   THR A 290       8.562   9.219  -4.797  1.00 93.25           O  
ATOM   2218  CG2 THR A 290      11.062   9.062  -2.260  1.00 93.25           C  
ATOM   2219  OG1 THR A 290      11.969   7.035  -3.189  1.00 93.25           O  
ATOM   2220  N   ILE A 291       7.664   8.656  -2.812  1.00 90.81           N  
ATOM   2221  CA  ILE A 291       6.637   9.688  -2.838  1.00 90.81           C  
ATOM   2222  C   ILE A 291       6.949  10.750  -1.783  1.00 90.81           C  
ATOM   2223  CB  ILE A 291       5.230   9.102  -2.602  1.00 90.81           C  
ATOM   2224  O   ILE A 291       7.035  10.445  -0.591  1.00 90.81           O  
ATOM   2225  CG1 ILE A 291       4.926   8.016  -3.645  1.00 90.81           C  
ATOM   2226  CG2 ILE A 291       4.168  10.203  -2.629  1.00 90.81           C  
ATOM   2227  CD1 ILE A 291       3.713   7.160  -3.311  1.00 90.81           C  
ATOM   2228  N   SER A 292       7.207  11.945  -2.268  1.00 88.94           N  
ATOM   2229  CA  SER A 292       7.359  13.102  -1.383  1.00 88.94           C  
ATOM   2230  C   SER A 292       6.137  14.008  -1.441  1.00 88.94           C  
ATOM   2231  CB  SER A 292       8.617  13.891  -1.749  1.00 88.94           C  
ATOM   2232  O   SER A 292       5.820  14.562  -2.494  1.00 88.94           O  
ATOM   2233  OG  SER A 292       9.781  13.102  -1.579  1.00 88.94           O  
ATOM   2234  N   GLU A 293       5.383  13.945  -0.340  1.00 85.38           N  
ATOM   2235  CA  GLU A 293       4.137  14.711  -0.312  1.00 85.38           C  
ATOM   2236  C   GLU A 293       4.176  15.789   0.765  1.00 85.38           C  
ATOM   2237  CB  GLU A 293       2.945  13.773  -0.081  1.00 85.38           C  
ATOM   2238  O   GLU A 293       4.516  15.516   1.917  1.00 85.38           O  
ATOM   2239  CG  GLU A 293       1.604  14.492  -0.051  1.00 85.38           C  
ATOM   2240  CD  GLU A 293       1.168  15.008  -1.413  1.00 85.38           C  
ATOM   2241  OE1 GLU A 293       0.104  15.664  -1.502  1.00 85.38           O  
ATOM   2242  OE2 GLU A 293       1.896  14.758  -2.398  1.00 85.38           O  
ATOM   2243  N   TYR A 294       3.838  17.000   0.272  1.00 81.44           N  
ATOM   2244  CA  TYR A 294       3.639  18.078   1.223  1.00 81.44           C  
ATOM   2245  C   TYR A 294       2.227  18.062   1.792  1.00 81.44           C  
ATOM   2246  CB  TYR A 294       3.910  19.438   0.557  1.00 81.44           C  
ATOM   2247  O   TYR A 294       1.247  18.109   1.044  1.00 81.44           O  
ATOM   2248  CG  TYR A 294       3.895  20.594   1.519  1.00 81.44           C  
ATOM   2249  CD1 TYR A 294       2.799  21.453   1.587  1.00 81.44           C  
ATOM   2250  CD2 TYR A 294       4.977  20.844   2.359  1.00 81.44           C  
ATOM   2251  CE1 TYR A 294       2.781  22.531   2.469  1.00 81.44           C  
ATOM   2252  CE2 TYR A 294       4.969  21.906   3.246  1.00 81.44           C  
ATOM   2253  OH  TYR A 294       3.855  23.812   4.168  1.00 81.44           O  
ATOM   2254  CZ  TYR A 294       3.867  22.750   3.293  1.00 81.44           C  
ATOM   2255  N   VAL A 295       2.115  17.781   3.066  1.00 75.81           N  
ATOM   2256  CA  VAL A 295       0.813  17.688   3.719  1.00 75.81           C  
ATOM   2257  C   VAL A 295       0.336  19.078   4.121  1.00 75.81           C  
ATOM   2258  CB  VAL A 295       0.864  16.766   4.953  1.00 75.81           C  
ATOM   2259  O   VAL A 295       1.016  19.781   4.875  1.00 75.81           O  
ATOM   2260  CG1 VAL A 295      -0.516  16.656   5.602  1.00 75.81           C  
ATOM   2261  CG2 VAL A 295       1.390  15.383   4.566  1.00 75.81           C  
ATOM   2262  N   TYR A 296      -0.678  19.500   3.262  1.00 69.81           N  
ATOM   2263  CA  TYR A 296      -1.302  20.781   3.547  1.00 69.81           C  
ATOM   2264  C   TYR A 296      -2.789  20.625   3.830  1.00 69.81           C  
ATOM   2265  CB  TYR A 296      -1.097  21.750   2.377  1.00 69.81           C  
ATOM   2266  O   TYR A 296      -3.490  19.906   3.104  1.00 69.81           O  
ATOM   2267  CG  TYR A 296      -1.765  23.094   2.574  1.00 69.81           C  
ATOM   2268  CD1 TYR A 296      -2.936  23.422   1.891  1.00 69.81           C  
ATOM   2269  CD2 TYR A 296      -1.228  24.031   3.441  1.00 69.81           C  
ATOM   2270  CE1 TYR A 296      -3.553  24.641   2.066  1.00 69.81           C  
ATOM   2271  CE2 TYR A 296      -1.837  25.266   3.625  1.00 69.81           C  
ATOM   2272  OH  TYR A 296      -3.605  26.797   3.113  1.00 69.81           O  
ATOM   2273  CZ  TYR A 296      -2.998  25.562   2.936  1.00 69.81           C  
ATOM   2274  N   GLN A 297      -3.311  20.859   5.020  1.00 60.12           N  
ATOM   2275  CA  GLN A 297      -4.742  20.844   5.289  1.00 60.12           C  
ATOM   2276  C   GLN A 297      -5.375  22.203   5.039  1.00 60.12           C  
ATOM   2277  CB  GLN A 297      -5.012  20.391   6.727  1.00 60.12           C  
ATOM   2278  O   GLN A 297      -5.039  23.188   5.715  1.00 60.12           O  
ATOM   2279  CG  GLN A 297      -6.480  20.109   7.020  1.00 60.12           C  
ATOM   2280  CD  GLN A 297      -6.699  19.484   8.383  1.00 60.12           C  
ATOM   2281  NE2 GLN A 297      -7.953  19.422   8.820  1.00 60.12           N  
ATOM   2282  OE1 GLN A 297      -5.746  19.062   9.047  1.00 60.12           O  
ATOM   2283  N   PRO A 298      -6.156  22.391   3.893  1.00 55.19           N  
ATOM   2284  CA  PRO A 298      -6.898  23.641   3.809  1.00 55.19           C  
ATOM   2285  C   PRO A 298      -8.039  23.734   4.820  1.00 55.19           C  
ATOM   2286  CB  PRO A 298      -7.441  23.641   2.377  1.00 55.19           C  
ATOM   2287  O   PRO A 298      -8.445  22.703   5.379  1.00 55.19           O  
ATOM   2288  CG  PRO A 298      -7.152  22.266   1.864  1.00 55.19           C  
ATOM   2289  CD  PRO A 298      -6.312  21.547   2.879  1.00 55.19           C  
ATOM   2290  N   GLU A 299      -8.180  24.719   5.699  1.00 50.69           N  
ATOM   2291  CA  GLU A 299      -9.312  25.047   6.566  1.00 50.69           C  
ATOM   2292  C   GLU A 299     -10.555  24.250   6.172  1.00 50.69           C  
ATOM   2293  CB  GLU A 299      -9.609  26.547   6.527  1.00 50.69           C  
ATOM   2294  O   GLU A 299     -11.023  24.344   5.039  1.00 50.69           O  
ATOM   2295  CG  GLU A 299      -8.625  27.391   7.324  1.00 50.69           C  
ATOM   2296  CD  GLU A 299      -9.000  28.859   7.383  1.00 50.69           C  
ATOM   2297  OE1 GLU A 299      -8.273  29.641   8.023  1.00 50.69           O  
ATOM   2298  OE2 GLU A 299     -10.039  29.219   6.781  1.00 50.69           O  
ATOM   2299  N   GLY A 300     -10.664  22.844   6.207  1.00 50.81           N  
ATOM   2300  CA  GLY A 300     -11.914  22.156   5.918  1.00 50.81           C  
ATOM   2301  C   GLY A 300     -11.875  20.672   6.238  1.00 50.81           C  
ATOM   2302  O   GLY A 300     -10.820  20.141   6.598  1.00 50.81           O  
ATOM   2303  N   SER A 301     -12.883  20.062   7.078  1.00 47.06           N  
ATOM   2304  CA  SER A 301     -13.195  18.703   7.504  1.00 47.06           C  
ATOM   2305  C   SER A 301     -13.023  17.719   6.355  1.00 47.06           C  
ATOM   2306  CB  SER A 301     -14.625  18.625   8.039  1.00 47.06           C  
ATOM   2307  O   SER A 301     -13.516  17.938   5.250  1.00 47.06           O  
ATOM   2308  OG  SER A 301     -14.867  19.641   8.992  1.00 47.06           O  
ATOM   2309  N   VAL A 302     -11.898  17.219   5.828  1.00 45.81           N  
ATOM   2310  CA  VAL A 302     -11.945  16.203   4.773  1.00 45.81           C  
ATOM   2311  C   VAL A 302     -12.469  14.891   5.336  1.00 45.81           C  
ATOM   2312  CB  VAL A 302     -10.555  15.992   4.129  1.00 45.81           C  
ATOM   2313  O   VAL A 302     -11.922  14.352   6.301  1.00 45.81           O  
ATOM   2314  CG1 VAL A 302     -10.633  14.938   3.025  1.00 45.81           C  
ATOM   2315  CG2 VAL A 302     -10.023  17.312   3.574  1.00 45.81           C  
ATOM   2316  N   SER A 303     -13.812  14.617   5.512  1.00 42.59           N  
ATOM   2317  CA  SER A 303     -14.438  13.359   5.895  1.00 42.59           C  
ATOM   2318  C   SER A 303     -14.773  12.516   4.672  1.00 42.59           C  
ATOM   2319  CB  SER A 303     -15.703  13.617   6.715  1.00 42.59           C  
ATOM   2320  O   SER A 303     -15.117  11.336   4.801  1.00 42.59           O  
ATOM   2321  OG  SER A 303     -16.844  13.625   5.879  1.00 42.59           O  
ATOM   2322  N   VAL A 304     -14.305  12.766   3.383  1.00 36.72           N  
ATOM   2323  CA  VAL A 304     -14.805  11.781   2.432  1.00 36.72           C  
ATOM   2324  C   VAL A 304     -13.688  11.375   1.472  1.00 36.72           C  
ATOM   2325  CB  VAL A 304     -16.016  12.320   1.641  1.00 36.72           C  
ATOM   2326  O   VAL A 304     -12.922  12.227   1.006  1.00 36.72           O  
ATOM   2327  CG1 VAL A 304     -16.594  11.234   0.743  1.00 36.72           C  
ATOM   2328  CG2 VAL A 304     -17.078  12.859   2.596  1.00 36.72           C  
ATOM   2329  N   ILE A 305     -13.250  10.102   1.567  1.00 39.12           N  
ATOM   2330  CA  ILE A 305     -12.469   9.375   0.570  1.00 39.12           C  
ATOM   2331  C   ILE A 305     -13.336   9.109  -0.663  1.00 39.12           C  
ATOM   2332  CB  ILE A 305     -11.930   8.039   1.137  1.00 39.12           C  
ATOM   2333  O   ILE A 305     -14.445   8.594  -0.550  1.00 39.12           O  
ATOM   2334  CG1 ILE A 305     -11.055   8.305   2.365  1.00 39.12           C  
ATOM   2335  CG2 ILE A 305     -11.156   7.273   0.063  1.00 39.12           C  
ATOM   2336  CD1 ILE A 305     -10.531   7.039   3.037  1.00 39.12           C  
ATOM   2337  N   GLY A 306     -13.570  10.117  -1.605  1.00 37.38           N  
ATOM   2338  CA  GLY A 306     -14.188   9.648  -2.838  1.00 37.38           C  
ATOM   2339  C   GLY A 306     -13.188   9.117  -3.842  1.00 37.38           C  
ATOM   2340  O   GLY A 306     -12.180   9.758  -4.129  1.00 37.38           O  
TER    2341      GLY A 306                                                      
ENDMDL                                                                          
END                                                                             
