# Supplementary material for: Towards a molecular picture of the archaeal cell surface
Source: Nat Commun. 2024 Nov 29;15:10401. doi: 10.1038/s41467-024-53986-9 (PMC11607397; doi:10.1038/s41467-024-53986-9)
Supplement: Supplementary file 5 — Supplementary Dataset 1 [file 41467_2024_53986_MOESM5_ESM.zip › Archaellum_Homologues_2024/SiRe_0124_Sulfolobus_islandicus/SiRe_0124_Sulfolobus_islandicus_95109_unrelaxed_rank_005_alphafold2_ptm_model_1_seed_000.pdb]

MODEL     1                                                                     
ATOM      1  N   MET A   1     -89.062  -8.289  66.250  1.00 51.34           N  
ATOM      2  CA  MET A   1     -88.000  -7.805  65.312  1.00 51.34           C  
ATOM      3  C   MET A   1     -86.688  -8.430  65.625  1.00 51.34           C  
ATOM      4  CB  MET A   1     -87.938  -6.277  65.375  1.00 51.34           C  
ATOM      5  O   MET A   1     -86.188  -8.328  66.750  1.00 51.34           O  
ATOM      6  CG  MET A   1     -88.250  -5.590  64.062  1.00 51.34           C  
ATOM      7  SD  MET A   1     -88.938  -3.906  64.312  1.00 51.34           S  
ATOM      8  CE  MET A   1     -87.625  -2.912  63.562  1.00 51.34           C  
ATOM      9  N   ASN A   2     -86.438  -9.617  65.188  1.00 55.53           N  
ATOM     10  CA  ASN A   2     -85.500 -10.766  65.188  1.00 55.53           C  
ATOM     11  C   ASN A   2     -84.062 -10.328  65.000  1.00 55.53           C  
ATOM     12  CB  ASN A   2     -85.938 -11.750  64.062  1.00 55.53           C  
ATOM     13  O   ASN A   2     -83.688  -9.977  63.875  1.00 55.53           O  
ATOM     14  CG  ASN A   2     -86.188 -13.141  64.625  1.00 55.53           C  
ATOM     15  ND2 ASN A   2     -86.625 -14.039  63.750  1.00 55.53           N  
ATOM     16  OD1 ASN A   2     -86.000 -13.406  65.812  1.00 55.53           O  
ATOM     17  N   THR A   3     -83.375  -9.844  65.938  1.00 65.81           N  
ATOM     18  CA  THR A   3     -82.000  -9.445  66.250  1.00 65.81           C  
ATOM     19  C   THR A   3     -81.000 -10.453  65.688  1.00 65.81           C  
ATOM     20  CB  THR A   3     -81.812  -9.297  67.750  1.00 65.81           C  
ATOM     21  O   THR A   3     -79.938 -10.086  65.250  1.00 65.81           O  
ATOM     22  CG2 THR A   3     -82.375  -7.984  68.250  1.00 65.81           C  
ATOM     23  OG1 THR A   3     -82.438 -10.383  68.438  1.00 65.81           O  
ATOM     24  N   LYS A   4     -81.438 -11.617  65.250  1.00 64.38           N  
ATOM     25  CA  LYS A   4     -80.625 -12.672  64.625  1.00 64.38           C  
ATOM     26  C   LYS A   4     -80.625 -12.539  63.125  1.00 64.38           C  
ATOM     27  CB  LYS A   4     -81.188 -14.047  65.000  1.00 64.38           C  
ATOM     28  O   LYS A   4     -79.562 -12.781  62.500  1.00 64.38           O  
ATOM     29  CG  LYS A   4     -80.750 -14.516  66.375  1.00 64.38           C  
ATOM     30  CD  LYS A   4     -81.125 -15.969  66.625  1.00 64.38           C  
ATOM     31  CE  LYS A   4     -80.750 -16.406  68.062  1.00 64.38           C  
ATOM     32  NZ  LYS A   4     -81.000 -17.859  68.250  1.00 64.38           N  
ATOM     33  N   LYS A   5     -81.562 -11.922  62.500  1.00 64.94           N  
ATOM     34  CA  LYS A   5     -81.688 -11.641  61.094  1.00 64.94           C  
ATOM     35  C   LYS A   5     -80.938 -10.359  60.719  1.00 64.94           C  
ATOM     36  CB  LYS A   5     -83.125 -11.531  60.656  1.00 64.94           C  
ATOM     37  O   LYS A   5     -80.312 -10.281  59.656  1.00 64.94           O  
ATOM     38  CG  LYS A   5     -83.500 -12.383  59.438  1.00 64.94           C  
ATOM     39  CD  LYS A   5     -85.000 -12.219  59.062  1.00 64.94           C  
ATOM     40  CE  LYS A   5     -85.312 -13.094  57.875  1.00 64.94           C  
ATOM     41  NZ  LYS A   5     -86.812 -12.984  57.531  1.00 64.94           N  
ATOM     42  N   MET A   6     -80.688  -9.531  61.656  1.00 65.44           N  
ATOM     43  CA  MET A   6     -79.938  -8.273  61.500  1.00 65.44           C  
ATOM     44  C   MET A   6     -78.438  -8.484  61.688  1.00 65.44           C  
ATOM     45  CB  MET A   6     -80.438  -7.227  62.500  1.00 65.44           C  
ATOM     46  O   MET A   6     -77.625  -7.852  61.000  1.00 65.44           O  
ATOM     47  CG  MET A   6     -81.812  -6.598  62.094  1.00 65.44           C  
ATOM     48  SD  MET A   6     -81.625  -5.281  60.844  1.00 65.44           S  
ATOM     49  CE  MET A   6     -81.188  -3.875  61.906  1.00 65.44           C  
ATOM     50  N   LEU A   7     -78.062  -9.375  62.438  1.00 66.38           N  
ATOM     51  CA  LEU A   7     -76.688  -9.742  62.656  1.00 66.38           C  
ATOM     52  C   LEU A   7     -76.125 -10.633  61.531  1.00 66.38           C  
ATOM     53  CB  LEU A   7     -76.500 -10.469  64.000  1.00 66.38           C  
ATOM     54  O   LEU A   7     -75.000 -10.531  61.156  1.00 66.38           O  
ATOM     55  CG  LEU A   7     -76.125  -9.602  65.188  1.00 66.38           C  
ATOM     56  CD1 LEU A   7     -76.812 -10.070  66.438  1.00 66.38           C  
ATOM     57  CD2 LEU A   7     -74.562  -9.641  65.375  1.00 66.38           C  
ATOM     58  N   LYS A   8     -76.938 -11.328  60.875  1.00 66.38           N  
ATOM     59  CA  LYS A   8     -76.625 -12.164  59.719  1.00 66.38           C  
ATOM     60  C   LYS A   8     -76.500 -11.320  58.469  1.00 66.38           C  
ATOM     61  CB  LYS A   8     -77.688 -13.242  59.531  1.00 66.38           C  
ATOM     62  O   LYS A   8     -75.625 -11.570  57.625  1.00 66.38           O  
ATOM     63  CG  LYS A   8     -77.250 -14.477  58.812  1.00 66.38           C  
ATOM     64  CD  LYS A   8     -78.312 -15.555  58.750  1.00 66.38           C  
ATOM     65  CE  LYS A   8     -77.812 -16.797  58.000  1.00 66.38           C  
ATOM     66  NZ  LYS A   8     -78.875 -17.859  57.969  1.00 66.38           N  
ATOM     67  N   GLU A   9     -77.250 -10.242  58.406  1.00 64.88           N  
ATOM     68  CA  GLU A   9     -77.188  -9.297  57.281  1.00 64.88           C  
ATOM     69  C   GLU A   9     -76.000  -8.336  57.406  1.00 64.88           C  
ATOM     70  CB  GLU A   9     -78.500  -8.508  57.188  1.00 64.88           C  
ATOM     71  O   GLU A   9     -75.375  -7.949  56.406  1.00 64.88           O  
ATOM     72  CG  GLU A   9     -79.625  -9.273  56.531  1.00 64.88           C  
ATOM     73  CD  GLU A   9     -79.562  -9.234  55.031  1.00 64.88           C  
ATOM     74  OE1 GLU A   9     -80.125 -10.172  54.375  1.00 64.88           O  
ATOM     75  OE2 GLU A   9     -79.000  -8.273  54.469  1.00 64.88           O  
ATOM     76  N   TYR A  10     -75.562  -8.078  58.594  1.00 66.62           N  
ATOM     77  CA  TYR A  10     -74.375  -7.273  58.875  1.00 66.62           C  
ATOM     78  C   TYR A  10     -73.125  -8.078  58.656  1.00 66.62           C  
ATOM     79  CB  TYR A  10     -74.438  -6.750  60.312  1.00 66.62           C  
ATOM     80  O   TYR A  10     -72.125  -7.562  58.094  1.00 66.62           O  
ATOM     81  CG  TYR A  10     -73.250  -5.879  60.688  1.00 66.62           C  
ATOM     82  CD1 TYR A  10     -72.188  -6.391  61.406  1.00 66.62           C  
ATOM     83  CD2 TYR A  10     -73.188  -4.547  60.281  1.00 66.62           C  
ATOM     84  CE1 TYR A  10     -71.062  -5.594  61.750  1.00 66.62           C  
ATOM     85  CE2 TYR A  10     -72.125  -3.738  60.625  1.00 66.62           C  
ATOM     86  OH  TYR A  10     -70.000  -3.475  61.688  1.00 66.62           O  
ATOM     87  CZ  TYR A  10     -71.062  -4.270  61.344  1.00 66.62           C  
ATOM     88  N   ASN A  11     -73.125  -9.352  59.000  1.00 65.81           N  
ATOM     89  CA  ASN A  11     -72.000 -10.273  58.812  1.00 65.81           C  
ATOM     90  C   ASN A  11     -71.812 -10.680  57.344  1.00 65.81           C  
ATOM     91  CB  ASN A  11     -72.125 -11.516  59.688  1.00 65.81           C  
ATOM     92  O   ASN A  11     -70.750 -10.914  56.844  1.00 65.81           O  
ATOM     93  CG  ASN A  11     -71.438 -11.375  61.031  1.00 65.81           C  
ATOM     94  ND2 ASN A  11     -71.812 -12.266  61.969  1.00 65.81           N  
ATOM     95  OD1 ASN A  11     -70.625 -10.461  61.219  1.00 65.81           O  
ATOM     96  N   LYS A  12     -72.875 -10.656  56.500  1.00 65.44           N  
ATOM     97  CA  LYS A  12     -72.875 -10.867  55.062  1.00 65.44           C  
ATOM     98  C   LYS A  12     -72.438  -9.625  54.312  1.00 65.44           C  
ATOM     99  CB  LYS A  12     -74.312 -11.242  54.594  1.00 65.44           C  
ATOM    100  O   LYS A  12     -71.688  -9.734  53.312  1.00 65.44           O  
ATOM    101  CG  LYS A  12     -74.375 -11.992  53.281  1.00 65.44           C  
ATOM    102  CD  LYS A  12     -75.750 -12.469  52.969  1.00 65.44           C  
ATOM    103  CE  LYS A  12     -75.812 -13.156  51.625  1.00 65.44           C  
ATOM    104  NZ  LYS A  12     -77.188 -13.648  51.312  1.00 65.44           N  
ATOM    105  N   LYS A  13     -72.625  -8.430  54.875  1.00 64.25           N  
ATOM    106  CA  LYS A  13     -72.188  -7.156  54.312  1.00 64.25           C  
ATOM    107  C   LYS A  13     -70.750  -6.883  54.656  1.00 64.25           C  
ATOM    108  CB  LYS A  13     -73.062  -6.016  54.812  1.00 64.25           C  
ATOM    109  O   LYS A  13     -70.000  -6.297  53.844  1.00 64.25           O  
ATOM    110  CG  LYS A  13     -74.375  -5.812  54.000  1.00 64.25           C  
ATOM    111  CD  LYS A  13     -75.062  -4.531  54.406  1.00 64.25           C  
ATOM    112  CE  LYS A  13     -76.375  -4.375  53.656  1.00 64.25           C  
ATOM    113  NZ  LYS A  13     -77.062  -3.078  53.969  1.00 64.25           N  
ATOM    114  N   VAL A  14     -70.250  -7.445  55.812  1.00 64.62           N  
ATOM    115  CA  VAL A  14     -68.875  -7.305  56.250  1.00 64.62           C  
ATOM    116  C   VAL A  14     -68.000  -8.383  55.625  1.00 64.62           C  
ATOM    117  CB  VAL A  14     -68.812  -7.387  57.812  1.00 64.62           C  
ATOM    118  O   VAL A  14     -66.875  -8.148  55.312  1.00 64.62           O  
ATOM    119  CG1 VAL A  14     -67.312  -7.359  58.250  1.00 64.62           C  
ATOM    120  CG2 VAL A  14     -69.562  -6.242  58.438  1.00 64.62           C  
ATOM    121  N   LYS A  15     -68.562  -9.609  55.250  1.00 63.06           N  
ATOM    122  CA  LYS A  15     -67.875 -10.711  54.562  1.00 63.06           C  
ATOM    123  C   LYS A  15     -67.750 -10.430  53.094  1.00 63.06           C  
ATOM    124  CB  LYS A  15     -68.688 -12.016  54.781  1.00 63.06           C  
ATOM    125  O   LYS A  15     -66.750 -10.859  52.469  1.00 63.06           O  
ATOM    126  CG  LYS A  15     -68.375 -12.734  56.062  1.00 63.06           C  
ATOM    127  CD  LYS A  15     -68.938 -14.148  56.094  1.00 63.06           C  
ATOM    128  CE  LYS A  15     -68.688 -14.828  57.438  1.00 63.06           C  
ATOM    129  NZ  LYS A  15     -69.000 -16.281  57.375  1.00 63.06           N  
ATOM    130  N   ARG A  16     -68.562  -9.523  52.438  1.00 63.03           N  
ATOM    131  CA  ARG A  16     -68.438  -9.070  51.062  1.00 63.03           C  
ATOM    132  C   ARG A  16     -67.500  -7.895  50.938  1.00 63.03           C  
ATOM    133  CB  ARG A  16     -69.812  -8.672  50.562  1.00 63.03           C  
ATOM    134  O   ARG A  16     -66.875  -7.699  49.875  1.00 63.03           O  
ATOM    135  CG  ARG A  16     -70.688  -9.844  50.062  1.00 63.03           C  
ATOM    136  CD  ARG A  16     -72.062  -9.391  49.562  1.00 63.03           C  
ATOM    137  NE  ARG A  16     -72.000  -8.961  48.188  1.00 63.03           N  
ATOM    138  NH1 ARG A  16     -74.250  -9.328  47.812  1.00 63.03           N  
ATOM    139  NH2 ARG A  16     -72.938  -8.531  46.125  1.00 63.03           N  
ATOM    140  CZ  ARG A  16     -73.062  -8.938  47.375  1.00 63.03           C  
ATOM    141  N   LYS A  17     -67.188  -7.219  52.062  1.00 62.03           N  
ATOM    142  CA  LYS A  17     -66.188  -6.117  52.125  1.00 62.03           C  
ATOM    143  C   LYS A  17     -64.750  -6.641  52.156  1.00 62.03           C  
ATOM    144  CB  LYS A  17     -66.500  -5.211  53.312  1.00 62.03           C  
ATOM    145  O   LYS A  17     -63.844  -6.008  51.625  1.00 62.03           O  
ATOM    146  CG  LYS A  17     -67.562  -4.195  53.094  1.00 62.03           C  
ATOM    147  CD  LYS A  17     -67.625  -3.164  54.219  1.00 62.03           C  
ATOM    148  CE  LYS A  17     -68.688  -2.117  53.938  1.00 62.03           C  
ATOM    149  NZ  LYS A  17     -68.688  -1.055  55.000  1.00 62.03           N  
ATOM    150  N   GLY A  18     -64.500  -7.914  52.625  1.00 62.88           N  
ATOM    151  CA  GLY A  18     -63.188  -8.562  52.625  1.00 62.88           C  
ATOM    152  C   GLY A  18     -62.844  -9.242  51.312  1.00 62.88           C  
ATOM    153  O   GLY A  18     -61.688  -9.352  50.969  1.00 62.88           O  
ATOM    154  N   LEU A  19     -63.938  -9.492  50.438  1.00 68.00           N  
ATOM    155  CA  LEU A  19     -63.812 -10.102  49.094  1.00 68.00           C  
ATOM    156  C   LEU A  19     -63.469  -9.055  48.062  1.00 68.00           C  
ATOM    157  CB  LEU A  19     -65.062 -10.844  48.750  1.00 68.00           C  
ATOM    158  O   LEU A  19     -62.781  -9.352  47.062  1.00 68.00           O  
ATOM    159  CG  LEU A  19     -65.000 -11.836  47.594  1.00 68.00           C  
ATOM    160  CD1 LEU A  19     -64.312 -13.109  48.031  1.00 68.00           C  
ATOM    161  CD2 LEU A  19     -66.375 -12.156  47.031  1.00 68.00           C  
ATOM    162  N   ALA A  20     -63.938  -7.836  48.250  1.00 74.75           N  
ATOM    163  CA  ALA A  20     -63.562  -6.727  47.375  1.00 74.75           C  
ATOM    164  C   ALA A  20     -62.094  -6.359  47.531  1.00 74.75           C  
ATOM    165  CB  ALA A  20     -64.438  -5.512  47.656  1.00 74.75           C  
ATOM    166  O   ALA A  20     -61.438  -5.938  46.562  1.00 74.75           O  
ATOM    167  N   GLY A  21     -61.438  -6.602  48.719  1.00 79.69           N  
ATOM    168  CA  GLY A  21     -60.000  -6.398  49.000  1.00 79.69           C  
ATOM    169  C   GLY A  21     -59.125  -7.391  48.250  1.00 79.69           C  
ATOM    170  O   GLY A  21     -58.062  -7.016  47.719  1.00 79.69           O  
ATOM    171  N   LEU A  22     -59.656  -8.586  48.219  1.00 84.62           N  
ATOM    172  CA  LEU A  22     -58.906  -9.633  47.531  1.00 84.62           C  
ATOM    173  C   LEU A  22     -58.969  -9.422  46.000  1.00 84.62           C  
ATOM    174  CB  LEU A  22     -59.500 -11.016  47.875  1.00 84.62           C  
ATOM    175  O   LEU A  22     -57.969  -9.656  45.312  1.00 84.62           O  
ATOM    176  CG  LEU A  22     -58.719 -12.219  47.344  1.00 84.62           C  
ATOM    177  CD1 LEU A  22     -58.812 -13.375  48.344  1.00 84.62           C  
ATOM    178  CD2 LEU A  22     -59.250 -12.641  45.969  1.00 84.62           C  
ATOM    179  N   ASP A  23     -60.125  -9.031  45.438  1.00 85.31           N  
ATOM    180  CA  ASP A  23     -60.281  -8.734  44.000  1.00 85.31           C  
ATOM    181  C   ASP A  23     -59.406  -7.574  43.594  1.00 85.31           C  
ATOM    182  CB  ASP A  23     -61.750  -8.414  43.719  1.00 85.31           C  
ATOM    183  O   ASP A  23     -58.781  -7.625  42.531  1.00 85.31           O  
ATOM    184  CG  ASP A  23     -62.625  -9.656  43.562  1.00 85.31           C  
ATOM    185  OD1 ASP A  23     -62.062 -10.773  43.469  1.00 85.31           O  
ATOM    186  OD2 ASP A  23     -63.844  -9.516  43.562  1.00 85.31           O  
ATOM    187  N   THR A  24     -59.312  -6.520  44.375  1.00 89.81           N  
ATOM    188  CA  THR A  24     -58.469  -5.375  44.094  1.00 89.81           C  
ATOM    189  C   THR A  24     -57.000  -5.770  44.188  1.00 89.81           C  
ATOM    190  CB  THR A  24     -58.750  -4.215  45.062  1.00 89.81           C  
ATOM    191  O   THR A  24     -56.156  -5.262  43.438  1.00 89.81           O  
ATOM    192  CG2 THR A  24     -60.125  -3.617  44.812  1.00 89.81           C  
ATOM    193  OG1 THR A  24     -58.688  -4.699  46.406  1.00 89.81           O  
ATOM    194  N   ALA A  25     -56.594  -6.656  45.156  1.00 92.00           N  
ATOM    195  CA  ALA A  25     -55.219  -7.137  45.312  1.00 92.00           C  
ATOM    196  C   ALA A  25     -54.750  -7.867  44.062  1.00 92.00           C  
ATOM    197  CB  ALA A  25     -55.125  -8.055  46.531  1.00 92.00           C  
ATOM    198  O   ALA A  25     -53.594  -7.688  43.625  1.00 92.00           O  
ATOM    199  N   ILE A  26     -55.656  -8.695  43.500  1.00 91.50           N  
ATOM    200  CA  ILE A  26     -55.312  -9.453  42.312  1.00 91.50           C  
ATOM    201  C   ILE A  26     -55.125  -8.492  41.125  1.00 91.50           C  
ATOM    202  CB  ILE A  26     -56.406 -10.492  41.969  1.00 91.50           C  
ATOM    203  O   ILE A  26     -54.188  -8.672  40.344  1.00 91.50           O  
ATOM    204  CG1 ILE A  26     -56.469 -11.586  43.031  1.00 91.50           C  
ATOM    205  CG2 ILE A  26     -56.156 -11.094  40.594  1.00 91.50           C  
ATOM    206  CD1 ILE A  26     -57.625 -12.547  42.906  1.00 91.50           C  
ATOM    207  N   ILE A  27     -55.969  -7.516  40.969  1.00 92.56           N  
ATOM    208  CA  ILE A  27     -55.812  -6.492  39.938  1.00 92.56           C  
ATOM    209  C   ILE A  27     -54.531  -5.707  40.125  1.00 92.56           C  
ATOM    210  CB  ILE A  27     -57.031  -5.535  39.938  1.00 92.56           C  
ATOM    211  O   ILE A  27     -53.844  -5.383  39.188  1.00 92.56           O  
ATOM    212  CG1 ILE A  27     -58.312  -6.297  39.562  1.00 92.56           C  
ATOM    213  CG2 ILE A  27     -56.812  -4.367  38.969  1.00 92.56           C  
ATOM    214  CD1 ILE A  27     -59.594  -5.496  39.781  1.00 92.56           C  
ATOM    215  N   LEU A  28     -54.156  -5.379  41.344  1.00 94.06           N  
ATOM    216  CA  LEU A  28     -52.906  -4.688  41.688  1.00 94.06           C  
ATOM    217  C   LEU A  28     -51.719  -5.504  41.281  1.00 94.06           C  
ATOM    218  CB  LEU A  28     -52.875  -4.414  43.188  1.00 94.06           C  
ATOM    219  O   LEU A  28     -50.750  -4.961  40.688  1.00 94.06           O  
ATOM    220  CG  LEU A  28     -51.656  -3.623  43.688  1.00 94.06           C  
ATOM    221  CD1 LEU A  28     -51.688  -2.193  43.156  1.00 94.06           C  
ATOM    222  CD2 LEU A  28     -51.594  -3.631  45.219  1.00 94.06           C  
ATOM    223  N   ILE A  29     -51.719  -6.820  41.562  1.00 93.38           N  
ATOM    224  CA  ILE A  29     -50.625  -7.703  41.188  1.00 93.38           C  
ATOM    225  C   ILE A  29     -50.500  -7.746  39.656  1.00 93.38           C  
ATOM    226  CB  ILE A  29     -50.812  -9.125  41.750  1.00 93.38           C  
ATOM    227  O   ILE A  29     -49.375  -7.727  39.125  1.00 93.38           O  
ATOM    228  CG1 ILE A  29     -50.688  -9.125  43.281  1.00 93.38           C  
ATOM    229  CG2 ILE A  29     -49.812 -10.102  41.125  1.00 93.38           C  
ATOM    230  CD1 ILE A  29     -51.125 -10.422  43.938  1.00 93.38           C  
ATOM    231  N   ALA A  30     -51.656  -7.910  39.000  1.00 95.69           N  
ATOM    232  CA  ALA A  30     -51.656  -7.910  37.531  1.00 95.69           C  
ATOM    233  C   ALA A  30     -51.094  -6.605  37.000  1.00 95.69           C  
ATOM    234  CB  ALA A  30     -53.062  -8.125  37.000  1.00 95.69           C  
ATOM    235  O   ALA A  30     -50.312  -6.617  36.031  1.00 95.69           O  
ATOM    236  N   PHE A  31     -51.375  -5.496  37.531  1.00 93.38           N  
ATOM    237  CA  PHE A  31     -50.875  -4.199  37.094  1.00 93.38           C  
ATOM    238  C   PHE A  31     -49.375  -4.098  37.375  1.00 93.38           C  
ATOM    239  CB  PHE A  31     -51.594  -3.062  37.812  1.00 93.38           C  
ATOM    240  O   PHE A  31     -48.625  -3.590  36.531  1.00 93.38           O  
ATOM    241  CG  PHE A  31     -51.250  -1.692  37.312  1.00 93.38           C  
ATOM    242  CD1 PHE A  31     -50.438  -0.855  38.062  1.00 93.38           C  
ATOM    243  CD2 PHE A  31     -51.750  -1.240  36.094  1.00 93.38           C  
ATOM    244  CE1 PHE A  31     -50.094   0.414  37.594  1.00 93.38           C  
ATOM    245  CE2 PHE A  31     -51.406   0.027  35.625  1.00 93.38           C  
ATOM    246  CZ  PHE A  31     -50.594   0.853  36.375  1.00 93.38           C  
ATOM    247  N   ILE A  32     -48.906  -4.582  38.469  1.00 95.81           N  
ATOM    248  CA  ILE A  32     -47.500  -4.559  38.875  1.00 95.81           C  
ATOM    249  C   ILE A  32     -46.719  -5.453  37.906  1.00 95.81           C  
ATOM    250  CB  ILE A  32     -47.312  -5.008  40.312  1.00 95.81           C  
ATOM    251  O   ILE A  32     -45.594  -5.090  37.500  1.00 95.81           O  
ATOM    252  CG1 ILE A  32     -47.875  -3.951  41.281  1.00 95.81           C  
ATOM    253  CG2 ILE A  32     -45.812  -5.277  40.625  1.00 95.81           C  
ATOM    254  CD1 ILE A  32     -47.906  -4.402  42.750  1.00 95.81           C  
ATOM    255  N   ILE A  33     -47.250  -6.527  37.594  1.00 96.56           N  
ATOM    256  CA  ILE A  33     -46.562  -7.469  36.719  1.00 96.56           C  
ATOM    257  C   ILE A  33     -46.406  -6.848  35.312  1.00 96.56           C  
ATOM    258  CB  ILE A  33     -47.344  -8.805  36.594  1.00 96.56           C  
ATOM    259  O   ILE A  33     -45.344  -6.930  34.719  1.00 96.56           O  
ATOM    260  CG1 ILE A  33     -47.281  -9.555  37.938  1.00 96.56           C  
ATOM    261  CG2 ILE A  33     -46.781  -9.672  35.469  1.00 96.56           C  
ATOM    262  CD1 ILE A  33     -48.094 -10.836  37.969  1.00 96.56           C  
ATOM    263  N   THR A  34     -47.531  -6.250  34.844  1.00 96.31           N  
ATOM    264  CA  THR A  34     -47.469  -5.570  33.562  1.00 96.31           C  
ATOM    265  C   THR A  34     -46.438  -4.445  33.562  1.00 96.31           C  
ATOM    266  CB  THR A  34     -48.844  -4.996  33.156  1.00 96.31           C  
ATOM    267  O   THR A  34     -45.688  -4.262  32.625  1.00 96.31           O  
ATOM    268  CG2 THR A  34     -49.875  -6.113  32.906  1.00 96.31           C  
ATOM    269  OG1 THR A  34     -49.344  -4.176  34.250  1.00 96.31           O  
ATOM    270  N   ALA A  35     -46.500  -3.643  34.656  1.00 96.81           N  
ATOM    271  CA  ALA A  35     -45.500  -2.564  34.812  1.00 96.81           C  
ATOM    272  C   ALA A  35     -44.094  -3.107  34.812  1.00 96.81           C  
ATOM    273  CB  ALA A  35     -45.781  -1.789  36.094  1.00 96.81           C  
ATOM    274  O   ALA A  35     -43.188  -2.523  34.219  1.00 96.81           O  
ATOM    275  N   SER A  36     -43.844  -4.227  35.531  1.00 96.19           N  
ATOM    276  CA  SER A  36     -42.531  -4.867  35.625  1.00 96.19           C  
ATOM    277  C   SER A  36     -42.062  -5.344  34.250  1.00 96.19           C  
ATOM    278  CB  SER A  36     -42.562  -6.047  36.594  1.00 96.19           C  
ATOM    279  O   SER A  36     -40.875  -5.164  33.906  1.00 96.19           O  
ATOM    280  OG  SER A  36     -42.812  -5.598  37.906  1.00 96.19           O  
ATOM    281  N   VAL A  37     -42.875  -5.953  33.500  1.00 96.44           N  
ATOM    282  CA  VAL A  37     -42.531  -6.461  32.156  1.00 96.44           C  
ATOM    283  C   VAL A  37     -42.219  -5.297  31.234  1.00 96.44           C  
ATOM    284  CB  VAL A  37     -43.656  -7.320  31.562  1.00 96.44           C  
ATOM    285  O   VAL A  37     -41.250  -5.355  30.469  1.00 96.44           O  
ATOM    286  CG1 VAL A  37     -43.375  -7.660  30.109  1.00 96.44           C  
ATOM    287  CG2 VAL A  37     -43.875  -8.594  32.406  1.00 96.44           C  
ATOM    288  N   LEU A  38     -43.062  -4.223  31.297  1.00 95.06           N  
ATOM    289  CA  LEU A  38     -42.812  -3.043  30.484  1.00 95.06           C  
ATOM    290  C   LEU A  38     -41.469  -2.402  30.844  1.00 95.06           C  
ATOM    291  CB  LEU A  38     -43.938  -2.025  30.641  1.00 95.06           C  
ATOM    292  O   LEU A  38     -40.750  -1.947  29.953  1.00 95.06           O  
ATOM    293  CG  LEU A  38     -44.844  -1.818  29.438  1.00 95.06           C  
ATOM    294  CD1 LEU A  38     -45.875  -2.945  29.344  1.00 95.06           C  
ATOM    295  CD2 LEU A  38     -45.562  -0.463  29.516  1.00 95.06           C  
ATOM    296  N   ALA A  39     -41.188  -2.352  32.156  1.00 96.50           N  
ATOM    297  CA  ALA A  39     -39.906  -1.819  32.625  1.00 96.50           C  
ATOM    298  C   ALA A  39     -38.719  -2.656  32.125  1.00 96.50           C  
ATOM    299  CB  ALA A  39     -39.875  -1.766  34.156  1.00 96.50           C  
ATOM    300  O   ALA A  39     -37.688  -2.111  31.719  1.00 96.50           O  
ATOM    301  N   TYR A  40     -38.906  -3.934  32.219  1.00 95.50           N  
ATOM    302  CA  TYR A  40     -37.875  -4.848  31.703  1.00 95.50           C  
ATOM    303  C   TYR A  40     -37.625  -4.617  30.219  1.00 95.50           C  
ATOM    304  CB  TYR A  40     -38.312  -6.301  31.938  1.00 95.50           C  
ATOM    305  O   TYR A  40     -36.469  -4.539  29.797  1.00 95.50           O  
ATOM    306  CG  TYR A  40     -37.312  -7.312  31.406  1.00 95.50           C  
ATOM    307  CD1 TYR A  40     -37.562  -7.957  30.188  1.00 95.50           C  
ATOM    308  CD2 TYR A  40     -36.156  -7.621  32.094  1.00 95.50           C  
ATOM    309  CE1 TYR A  40     -36.656  -8.891  29.688  1.00 95.50           C  
ATOM    310  CE2 TYR A  40     -35.250  -8.555  31.609  1.00 95.50           C  
ATOM    311  OH  TYR A  40     -34.594 -10.102  29.906  1.00 95.50           O  
ATOM    312  CZ  TYR A  40     -35.500  -9.180  30.406  1.00 95.50           C  
ATOM    313  N   VAL A  41     -38.562  -4.586  29.406  1.00 94.56           N  
ATOM    314  CA  VAL A  41     -38.469  -4.363  27.969  1.00 94.56           C  
ATOM    315  C   VAL A  41     -37.812  -3.006  27.703  1.00 94.56           C  
ATOM    316  CB  VAL A  41     -39.844  -4.438  27.281  1.00 94.56           C  
ATOM    317  O   VAL A  41     -36.938  -2.887  26.844  1.00 94.56           O  
ATOM    318  CG1 VAL A  41     -39.750  -4.023  25.812  1.00 94.56           C  
ATOM    319  CG2 VAL A  41     -40.438  -5.844  27.406  1.00 94.56           C  
ATOM    320  N   ALA A  42     -38.281  -1.986  28.469  1.00 94.81           N  
ATOM    321  CA  ALA A  42     -37.750  -0.634  28.312  1.00 94.81           C  
ATOM    322  C   ALA A  42     -36.250  -0.594  28.594  1.00 94.81           C  
ATOM    323  CB  ALA A  42     -38.500   0.339  29.219  1.00 94.81           C  
ATOM    324  O   ALA A  42     -35.500   0.036  27.859  1.00 94.81           O  
ATOM    325  N   ILE A  43     -35.844  -1.180  29.594  1.00 95.06           N  
ATOM    326  CA  ILE A  43     -34.438  -1.206  29.984  1.00 95.06           C  
ATOM    327  C   ILE A  43     -33.625  -1.945  28.922  1.00 95.06           C  
ATOM    328  CB  ILE A  43     -34.219  -1.867  31.359  1.00 95.06           C  
ATOM    329  O   ILE A  43     -32.531  -1.491  28.516  1.00 95.06           O  
ATOM    330  CG1 ILE A  43     -34.781  -0.964  32.469  1.00 95.06           C  
ATOM    331  CG2 ILE A  43     -32.750  -2.184  31.594  1.00 95.06           C  
ATOM    332  CD1 ILE A  43     -34.812  -1.616  33.844  1.00 95.06           C  
ATOM    333  N   ASN A  44     -34.125  -3.127  28.578  1.00 92.56           N  
ATOM    334  CA  ASN A  44     -33.406  -3.928  27.578  1.00 92.56           C  
ATOM    335  C   ASN A  44     -33.312  -3.203  26.250  1.00 92.56           C  
ATOM    336  CB  ASN A  44     -34.094  -5.289  27.406  1.00 92.56           C  
ATOM    337  O   ASN A  44     -32.250  -3.230  25.594  1.00 92.56           O  
ATOM    338  CG  ASN A  44     -33.781  -6.250  28.531  1.00 92.56           C  
ATOM    339  ND2 ASN A  44     -34.688  -7.176  28.797  1.00 92.56           N  
ATOM    340  OD1 ASN A  44     -32.719  -6.164  29.172  1.00 92.56           O  
ATOM    341  N   MET A  45     -34.438  -2.670  25.875  1.00 93.75           N  
ATOM    342  CA  MET A  45     -34.438  -1.873  24.656  1.00 93.75           C  
ATOM    343  C   MET A  45     -33.500  -0.659  24.797  1.00 93.75           C  
ATOM    344  CB  MET A  45     -35.844  -1.422  24.312  1.00 93.75           C  
ATOM    345  O   MET A  45     -32.812  -0.284  23.844  1.00 93.75           O  
ATOM    346  CG  MET A  45     -36.719  -2.527  23.734  1.00 93.75           C  
ATOM    347  SD  MET A  45     -38.344  -1.915  23.172  1.00 93.75           S  
ATOM    348  CE  MET A  45     -39.062  -3.441  22.484  1.00 93.75           C  
ATOM    349  N   GLY A  46     -33.594  -0.042  25.953  1.00 91.06           N  
ATOM    350  CA  GLY A  46     -32.688   1.062  26.250  1.00 91.06           C  
ATOM    351  C   GLY A  46     -31.219   0.671  26.156  1.00 91.06           C  
ATOM    352  O   GLY A  46     -30.422   1.396  25.562  1.00 91.06           O  
ATOM    353  N   LEU A  47     -30.828  -0.467  26.688  1.00 92.31           N  
ATOM    354  CA  LEU A  47     -29.453  -0.969  26.641  1.00 92.31           C  
ATOM    355  C   LEU A  47     -29.047  -1.315  25.219  1.00 92.31           C  
ATOM    356  CB  LEU A  47     -29.312  -2.199  27.547  1.00 92.31           C  
ATOM    357  O   LEU A  47     -27.922  -1.062  24.812  1.00 92.31           O  
ATOM    358  CG  LEU A  47     -29.328  -1.944  29.047  1.00 92.31           C  
ATOM    359  CD1 LEU A  47     -29.406  -3.266  29.812  1.00 92.31           C  
ATOM    360  CD2 LEU A  47     -28.094  -1.146  29.469  1.00 92.31           C  
ATOM    361  N   PHE A  48     -29.953  -1.977  24.547  1.00 89.31           N  
ATOM    362  CA  PHE A  48     -29.719  -2.293  23.156  1.00 89.31           C  
ATOM    363  C   PHE A  48     -29.438  -1.026  22.344  1.00 89.31           C  
ATOM    364  CB  PHE A  48     -30.922  -3.039  22.562  1.00 89.31           C  
ATOM    365  O   PHE A  48     -28.516  -0.989  21.531  1.00 89.31           O  
ATOM    366  CG  PHE A  48     -30.781  -3.342  21.094  1.00 89.31           C  
ATOM    367  CD1 PHE A  48     -31.438  -2.576  20.141  1.00 89.31           C  
ATOM    368  CD2 PHE A  48     -29.984  -4.398  20.656  1.00 89.31           C  
ATOM    369  CE1 PHE A  48     -31.312  -2.855  18.781  1.00 89.31           C  
ATOM    370  CE2 PHE A  48     -29.859  -4.684  19.297  1.00 89.31           C  
ATOM    371  CZ  PHE A  48     -30.516  -3.910  18.375  1.00 89.31           C  
ATOM    372  N   VAL A  49     -30.297  -0.012  22.453  1.00 91.31           N  
ATOM    373  CA  VAL A  49     -30.156   1.268  21.766  1.00 91.31           C  
ATOM    374  C   VAL A  49     -28.797   1.884  22.109  1.00 91.31           C  
ATOM    375  CB  VAL A  49     -31.281   2.244  22.141  1.00 91.31           C  
ATOM    376  O   VAL A  49     -28.094   2.395  21.219  1.00 91.31           O  
ATOM    377  CG1 VAL A  49     -30.969   3.654  21.625  1.00 91.31           C  
ATOM    378  CG2 VAL A  49     -32.625   1.755  21.562  1.00 91.31           C  
ATOM    379  N   THR A  50     -28.438   1.816  23.391  1.00 90.44           N  
ATOM    380  CA  THR A  50     -27.141   2.350  23.828  1.00 90.44           C  
ATOM    381  C   THR A  50     -26.000   1.594  23.172  1.00 90.44           C  
ATOM    382  CB  THR A  50     -27.016   2.279  25.359  1.00 90.44           C  
ATOM    383  O   THR A  50     -25.000   2.199  22.766  1.00 90.44           O  
ATOM    384  CG2 THR A  50     -25.688   2.898  25.828  1.00 90.44           C  
ATOM    385  OG1 THR A  50     -28.094   2.988  25.969  1.00 90.44           O  
ATOM    386  N   GLN A  51     -26.094   0.323  23.078  1.00 91.69           N  
ATOM    387  CA  GLN A  51     -25.062  -0.479  22.406  1.00 91.69           C  
ATOM    388  C   GLN A  51     -24.969  -0.120  20.938  1.00 91.69           C  
ATOM    389  CB  GLN A  51     -25.359  -1.970  22.578  1.00 91.69           C  
ATOM    390  O   GLN A  51     -23.875  -0.033  20.375  1.00 91.69           O  
ATOM    391  CG  GLN A  51     -25.188  -2.482  24.000  1.00 91.69           C  
ATOM    392  CD  GLN A  51     -25.547  -3.949  24.141  1.00 91.69           C  
ATOM    393  NE2 GLN A  51     -25.031  -4.590  25.188  1.00 91.69           N  
ATOM    394  OE1 GLN A  51     -26.281  -4.504  23.312  1.00 91.69           O  
ATOM    395  N   LYS A  52     -26.062  -0.014  20.344  1.00 89.94           N  
ATOM    396  CA  LYS A  52     -26.078   0.372  18.938  1.00 89.94           C  
ATOM    397  C   LYS A  52     -25.500   1.771  18.750  1.00 89.94           C  
ATOM    398  CB  LYS A  52     -27.516   0.313  18.391  1.00 89.94           C  
ATOM    399  O   LYS A  52     -24.766   2.016  17.781  1.00 89.94           O  
ATOM    400  CG  LYS A  52     -27.609   0.522  16.891  1.00 89.94           C  
ATOM    401  CD  LYS A  52     -26.922  -0.598  16.125  1.00 89.94           C  
ATOM    402  CE  LYS A  52     -26.797  -0.270  14.641  1.00 89.94           C  
ATOM    403  NZ  LYS A  52     -26.141  -1.376  13.883  1.00 89.94           N  
ATOM    404  N   ALA A  53     -25.922   2.699  19.562  1.00 88.31           N  
ATOM    405  CA  ALA A  53     -25.359   4.051  19.516  1.00 88.31           C  
ATOM    406  C   ALA A  53     -23.844   4.027  19.656  1.00 88.31           C  
ATOM    407  CB  ALA A  53     -25.984   4.910  20.625  1.00 88.31           C  
ATOM    408  O   ALA A  53     -23.141   4.754  18.969  1.00 88.31           O  
ATOM    409  N   LYS A  54     -23.406   3.328  20.594  1.00 87.50           N  
ATOM    410  CA  LYS A  54     -21.969   3.158  20.781  1.00 87.50           C  
ATOM    411  C   LYS A  54     -21.297   2.646  19.500  1.00 87.50           C  
ATOM    412  CB  LYS A  54     -21.688   2.199  21.938  1.00 87.50           C  
ATOM    413  O   LYS A  54     -20.250   3.146  19.109  1.00 87.50           O  
ATOM    414  CG  LYS A  54     -20.203   1.998  22.234  1.00 87.50           C  
ATOM    415  CD  LYS A  54     -20.000   1.068  23.422  1.00 87.50           C  
ATOM    416  CE  LYS A  54     -18.516   0.842  23.703  1.00 87.50           C  
ATOM    417  NZ  LYS A  54     -18.297  -0.085  24.844  1.00 87.50           N  
ATOM    418  N   SER A  55     -21.781   1.584  18.922  1.00 84.38           N  
ATOM    419  CA  SER A  55     -21.266   1.025  17.688  1.00 84.38           C  
ATOM    420  C   SER A  55     -21.250   2.070  16.578  1.00 84.38           C  
ATOM    421  CB  SER A  55     -22.094  -0.182  17.250  1.00 84.38           C  
ATOM    422  O   SER A  55     -20.281   2.164  15.820  1.00 84.38           O  
ATOM    423  OG  SER A  55     -21.672  -0.658  15.984  1.00 84.38           O  
ATOM    424  N   THR A  56     -22.297   2.842  16.469  1.00 84.62           N  
ATOM    425  CA  THR A  56     -22.406   3.879  15.453  1.00 84.62           C  
ATOM    426  C   THR A  56     -21.359   4.969  15.672  1.00 84.62           C  
ATOM    427  CB  THR A  56     -23.812   4.508  15.438  1.00 84.62           C  
ATOM    428  O   THR A  56     -20.750   5.445  14.719  1.00 84.62           O  
ATOM    429  CG2 THR A  56     -23.938   5.562  14.344  1.00 84.62           C  
ATOM    430  OG1 THR A  56     -24.781   3.480  15.203  1.00 84.62           O  
ATOM    431  N   ILE A  57     -21.266   5.434  16.859  1.00 83.88           N  
ATOM    432  CA  ILE A  57     -20.281   6.438  17.219  1.00 83.88           C  
ATOM    433  C   ILE A  57     -18.875   5.922  16.875  1.00 83.88           C  
ATOM    434  CB  ILE A  57     -20.359   6.801  18.719  1.00 83.88           C  
ATOM    435  O   ILE A  57     -18.062   6.652  16.312  1.00 83.88           O  
ATOM    436  CG1 ILE A  57     -21.641   7.602  19.000  1.00 83.88           C  
ATOM    437  CG2 ILE A  57     -19.109   7.582  19.156  1.00 83.88           C  
ATOM    438  CD1 ILE A  57     -21.984   7.719  20.484  1.00 83.88           C  
ATOM    439  N   ASN A  58     -18.562   4.750  17.266  1.00 78.62           N  
ATOM    440  CA  ASN A  58     -17.266   4.137  16.953  1.00 78.62           C  
ATOM    441  C   ASN A  58     -17.047   4.062  15.438  1.00 78.62           C  
ATOM    442  CB  ASN A  58     -17.172   2.740  17.562  1.00 78.62           C  
ATOM    443  O   ASN A  58     -15.938   4.336  14.961  1.00 78.62           O  
ATOM    444  CG  ASN A  58     -16.969   2.783  19.062  1.00 78.62           C  
ATOM    445  ND2 ASN A  58     -17.250   1.674  19.734  1.00 78.62           N  
ATOM    446  OD1 ASN A  58     -16.547   3.805  19.625  1.00 78.62           O  
ATOM    447  N   LYS A  59     -18.062   3.662  14.711  1.00 77.81           N  
ATOM    448  CA  LYS A  59     -17.969   3.619  13.258  1.00 77.81           C  
ATOM    449  C   LYS A  59     -17.797   5.020  12.672  1.00 77.81           C  
ATOM    450  CB  LYS A  59     -19.219   2.959  12.664  1.00 77.81           C  
ATOM    451  O   LYS A  59     -17.062   5.203  11.703  1.00 77.81           O  
ATOM    452  CG  LYS A  59     -19.234   1.441  12.789  1.00 77.81           C  
ATOM    453  CD  LYS A  59     -20.438   0.834  12.078  1.00 77.81           C  
ATOM    454  CE  LYS A  59     -20.484  -0.679  12.242  1.00 77.81           C  
ATOM    455  NZ  LYS A  59     -21.719  -1.266  11.656  1.00 77.81           N  
ATOM    456  N   GLY A  60     -18.547   5.961  13.227  1.00 76.94           N  
ATOM    457  CA  GLY A  60     -18.359   7.348  12.836  1.00 76.94           C  
ATOM    458  C   GLY A  60     -16.938   7.836  13.031  1.00 76.94           C  
ATOM    459  O   GLY A  60     -16.375   8.523  12.172  1.00 76.94           O  
ATOM    460  N   GLU A  61     -16.422   7.539  14.148  1.00 76.44           N  
ATOM    461  CA  GLU A  61     -15.031   7.875  14.438  1.00 76.44           C  
ATOM    462  C   GLU A  61     -14.078   7.203  13.453  1.00 76.44           C  
ATOM    463  CB  GLU A  61     -14.672   7.480  15.875  1.00 76.44           C  
ATOM    464  O   GLU A  61     -13.117   7.820  12.992  1.00 76.44           O  
ATOM    465  CG  GLU A  61     -13.266   7.887  16.297  1.00 76.44           C  
ATOM    466  CD  GLU A  61     -12.859   7.328  17.641  1.00 76.44           C  
ATOM    467  OE1 GLU A  61     -11.656   7.391  17.984  1.00 76.44           O  
ATOM    468  OE2 GLU A  61     -13.750   6.828  18.375  1.00 76.44           O  
ATOM    469  N   GLU A  62     -14.258   5.926  13.250  1.00 69.69           N  
ATOM    470  CA  GLU A  62     -13.461   5.152  12.297  1.00 69.69           C  
ATOM    471  C   GLU A  62     -13.492   5.777  10.906  1.00 69.69           C  
ATOM    472  CB  GLU A  62     -13.953   3.703  12.242  1.00 69.69           C  
ATOM    473  O   GLU A  62     -12.477   5.828  10.219  1.00 69.69           O  
ATOM    474  CG  GLU A  62     -13.516   2.857  13.430  1.00 69.69           C  
ATOM    475  CD  GLU A  62     -14.000   1.418  13.344  1.00 69.69           C  
ATOM    476  OE1 GLU A  62     -13.695   0.623  14.266  1.00 69.69           O  
ATOM    477  OE2 GLU A  62     -14.688   1.082  12.352  1.00 69.69           O  
ATOM    478  N   THR A  63     -14.648   6.254  10.508  1.00 69.94           N  
ATOM    479  CA  THR A  63     -14.828   6.840   9.180  1.00 69.94           C  
ATOM    480  C   THR A  63     -14.234   8.242   9.133  1.00 69.94           C  
ATOM    481  CB  THR A  63     -16.312   6.891   8.789  1.00 69.94           C  
ATOM    482  O   THR A  63     -13.805   8.703   8.070  1.00 69.94           O  
ATOM    483  CG2 THR A  63     -16.891   5.488   8.617  1.00 69.94           C  
ATOM    484  OG1 THR A  63     -17.047   7.570   9.812  1.00 69.94           O  
ATOM    485  N   ALA A  64     -14.234   8.953  10.234  1.00 75.56           N  
ATOM    486  CA  ALA A  64     -13.703  10.305  10.305  1.00 75.56           C  
ATOM    487  C   ALA A  64     -12.180  10.289  10.414  1.00 75.56           C  
ATOM    488  CB  ALA A  64     -14.305  11.055  11.492  1.00 75.56           C  
ATOM    489  O   ALA A  64     -11.508  11.211   9.930  1.00 75.56           O  
ATOM    490  N   SER A  65     -11.695   9.203  11.000  1.00 80.75           N  
ATOM    491  CA  SER A  65     -10.258   9.062  11.227  1.00 80.75           C  
ATOM    492  C   SER A  65      -9.594   8.281  10.094  1.00 80.75           C  
ATOM    493  CB  SER A  65      -9.992   8.367  12.562  1.00 80.75           C  
ATOM    494  O   SER A  65     -10.273   7.656   9.281  1.00 80.75           O  
ATOM    495  OG  SER A  65      -8.617   8.398  12.883  1.00 80.75           O  
ATOM    496  N   THR A  66      -8.312   8.547   9.781  1.00 85.38           N  
ATOM    497  CA  THR A  66      -7.598   7.820   8.734  1.00 85.38           C  
ATOM    498  C   THR A  66      -7.504   6.336   9.078  1.00 85.38           C  
ATOM    499  CB  THR A  66      -6.184   8.391   8.523  1.00 85.38           C  
ATOM    500  O   THR A  66      -7.156   5.973  10.203  1.00 85.38           O  
ATOM    501  CG2 THR A  66      -6.238   9.844   8.070  1.00 85.38           C  
ATOM    502  OG1 THR A  66      -5.457   8.312   9.758  1.00 85.38           O  
ATOM    503  N   ALA A  67      -7.918   5.496   8.203  1.00 89.12           N  
ATOM    504  CA  ALA A  67      -7.977   4.047   8.375  1.00 89.12           C  
ATOM    505  C   ALA A  67      -6.586   3.430   8.297  1.00 89.12           C  
ATOM    506  CB  ALA A  67      -8.898   3.420   7.336  1.00 89.12           C  
ATOM    507  O   ALA A  67      -6.340   2.355   8.852  1.00 89.12           O  
ATOM    508  N   LEU A  68      -5.684   4.141   7.707  1.00 93.38           N  
ATOM    509  CA  LEU A  68      -4.324   3.646   7.516  1.00 93.38           C  
ATOM    510  C   LEU A  68      -3.301   4.684   7.965  1.00 93.38           C  
ATOM    511  CB  LEU A  68      -4.090   3.285   6.047  1.00 93.38           C  
ATOM    512  O   LEU A  68      -3.545   5.887   7.863  1.00 93.38           O  
ATOM    513  CG  LEU A  68      -4.875   2.088   5.508  1.00 93.38           C  
ATOM    514  CD1 LEU A  68      -4.832   2.068   3.984  1.00 93.38           C  
ATOM    515  CD2 LEU A  68      -4.328   0.786   6.082  1.00 93.38           C  
ATOM    516  N   THR A  69      -2.238   4.230   8.406  1.00 93.31           N  
ATOM    517  CA  THR A  69      -1.115   5.102   8.734  1.00 93.31           C  
ATOM    518  C   THR A  69       0.166   4.609   8.070  1.00 93.31           C  
ATOM    519  CB  THR A  69      -0.903   5.188  10.258  1.00 93.31           C  
ATOM    520  O   THR A  69       0.347   3.404   7.875  1.00 93.31           O  
ATOM    521  CG2 THR A  69      -0.330   3.885  10.812  1.00 93.31           C  
ATOM    522  OG1 THR A  69       0.005   6.258  10.547  1.00 93.31           O  
ATOM    523  N   LEU A  70       1.059   5.520   7.676  1.00 93.88           N  
ATOM    524  CA  LEU A  70       2.359   5.195   7.102  1.00 93.88           C  
ATOM    525  C   LEU A  70       3.264   4.539   8.141  1.00 93.88           C  
ATOM    526  CB  LEU A  70       3.031   6.457   6.551  1.00 93.88           C  
ATOM    527  O   LEU A  70       3.436   5.066   9.242  1.00 93.88           O  
ATOM    528  CG  LEU A  70       4.391   6.262   5.879  1.00 93.88           C  
ATOM    529  CD1 LEU A  70       4.234   5.457   4.590  1.00 93.88           C  
ATOM    530  CD2 LEU A  70       5.047   7.609   5.594  1.00 93.88           C  
ATOM    531  N   SER A  71       3.686   3.287   7.828  1.00 88.69           N  
ATOM    532  CA  SER A  71       4.523   2.506   8.734  1.00 88.69           C  
ATOM    533  C   SER A  71       5.926   2.318   8.164  1.00 88.69           C  
ATOM    534  CB  SER A  71       3.889   1.144   9.008  1.00 88.69           C  
ATOM    535  O   SER A  71       6.117   1.555   7.215  1.00 88.69           O  
ATOM    536  OG  SER A  71       4.625   0.435   9.992  1.00 88.69           O  
ATOM    537  N   GLY A  72       6.855   3.340   8.227  1.00 85.81           N  
ATOM    538  CA  GLY A  72       8.219   3.330   7.723  1.00 85.81           C  
ATOM    539  C   GLY A  72       8.508   4.473   6.766  1.00 85.81           C  
ATOM    540  O   GLY A  72       7.734   5.426   6.676  1.00 85.81           O  
ATOM    541  N   SER A  73       9.617   4.324   6.066  1.00 87.44           N  
ATOM    542  CA  SER A  73      10.070   5.340   5.125  1.00 87.44           C  
ATOM    543  C   SER A  73       9.578   5.043   3.709  1.00 87.44           C  
ATOM    544  CB  SER A  73      11.594   5.438   5.133  1.00 87.44           C  
ATOM    545  O   SER A  73       9.320   3.889   3.367  1.00 87.44           O  
ATOM    546  OG  SER A  73      12.070   5.770   6.430  1.00 87.44           O  
ATOM    547  N   VAL A  74       9.445   6.082   2.998  1.00 90.38           N  
ATOM    548  CA  VAL A  74       9.125   5.973   1.578  1.00 90.38           C  
ATOM    549  C   VAL A  74      10.414   5.918   0.758  1.00 90.38           C  
ATOM    550  CB  VAL A  74       8.242   7.145   1.104  1.00 90.38           C  
ATOM    551  O   VAL A  74      11.266   6.797   0.876  1.00 90.38           O  
ATOM    552  CG1 VAL A  74       7.891   6.996  -0.376  1.00 90.38           C  
ATOM    553  CG2 VAL A  74       6.969   7.227   1.947  1.00 90.38           C  
ATOM    554  N   LEU A  75      10.500   4.879   0.031  1.00 90.12           N  
ATOM    555  CA  LEU A  75      11.688   4.695  -0.795  1.00 90.12           C  
ATOM    556  C   LEU A  75      11.367   4.926  -2.268  1.00 90.12           C  
ATOM    557  CB  LEU A  75      12.266   3.293  -0.599  1.00 90.12           C  
ATOM    558  O   LEU A  75      10.297   4.531  -2.744  1.00 90.12           O  
ATOM    559  CG  LEU A  75      12.578   2.887   0.841  1.00 90.12           C  
ATOM    560  CD1 LEU A  75      13.109   1.456   0.883  1.00 90.12           C  
ATOM    561  CD2 LEU A  75      13.586   3.852   1.460  1.00 90.12           C  
ATOM    562  N   TYR A  76      12.320   5.523  -2.936  1.00 89.50           N  
ATOM    563  CA  TYR A  76      12.188   5.871  -4.348  1.00 89.50           C  
ATOM    564  C   TYR A  76      13.438   5.465  -5.125  1.00 89.50           C  
ATOM    565  CB  TYR A  76      11.938   7.371  -4.512  1.00 89.50           C  
ATOM    566  O   TYR A  76      14.555   5.801  -4.734  1.00 89.50           O  
ATOM    567  CG  TYR A  76      11.898   7.824  -5.949  1.00 89.50           C  
ATOM    568  CD1 TYR A  76      12.805   8.766  -6.430  1.00 89.50           C  
ATOM    569  CD2 TYR A  76      10.945   7.316  -6.832  1.00 89.50           C  
ATOM    570  CE1 TYR A  76      12.766   9.188  -7.754  1.00 89.50           C  
ATOM    571  CE2 TYR A  76      10.906   7.730  -8.156  1.00 89.50           C  
ATOM    572  OH  TYR A  76      11.773   9.078  -9.922  1.00 89.50           O  
ATOM    573  CZ  TYR A  76      11.820   8.664  -8.609  1.00 89.50           C  
ATOM    574  N   ALA A  77      13.195   4.734  -6.258  1.00 89.25           N  
ATOM    575  CA  ALA A  77      14.336   4.246  -7.027  1.00 89.25           C  
ATOM    576  C   ALA A  77      14.352   4.836  -8.430  1.00 89.25           C  
ATOM    577  CB  ALA A  77      14.320   2.721  -7.094  1.00 89.25           C  
ATOM    578  O   ALA A  77      13.320   4.875  -9.102  1.00 89.25           O  
ATOM    579  N   VAL A  78      15.609   5.254  -8.836  1.00 89.50           N  
ATOM    580  CA  VAL A  78      15.836   5.770 -10.180  1.00 89.50           C  
ATOM    581  C   VAL A  78      17.062   5.086 -10.797  1.00 89.50           C  
ATOM    582  CB  VAL A  78      16.031   7.301 -10.172  1.00 89.50           C  
ATOM    583  O   VAL A  78      17.812   4.402 -10.102  1.00 89.50           O  
ATOM    584  CG1 VAL A  78      14.781   8.008  -9.672  1.00 89.50           C  
ATOM    585  CG2 VAL A  78      17.250   7.680  -9.312  1.00 89.50           C  
ATOM    586  N   ASN A  79      17.266   5.297 -12.125  1.00 88.00           N  
ATOM    587  CA  ASN A  79      18.453   4.785 -12.805  1.00 88.00           C  
ATOM    588  C   ASN A  79      19.672   5.676 -12.562  1.00 88.00           C  
ATOM    589  CB  ASN A  79      18.188   4.633 -14.305  1.00 88.00           C  
ATOM    590  O   ASN A  79      19.828   6.711 -13.211  1.00 88.00           O  
ATOM    591  CG  ASN A  79      18.125   5.969 -15.016  1.00 88.00           C  
ATOM    592  ND2 ASN A  79      18.906   6.121 -16.078  1.00 88.00           N  
ATOM    593  OD1 ASN A  79      17.359   6.859 -14.625  1.00 88.00           O  
ATOM    594  N   TYR A  80      20.250   5.543 -11.414  1.00 82.06           N  
ATOM    595  CA  TYR A  80      21.438   6.281 -10.984  1.00 82.06           C  
ATOM    596  C   TYR A  80      22.688   5.715 -11.633  1.00 82.06           C  
ATOM    597  CB  TYR A  80      21.578   6.246  -9.461  1.00 82.06           C  
ATOM    598  O   TYR A  80      22.875   4.496 -11.695  1.00 82.06           O  
ATOM    599  CG  TYR A  80      22.750   7.035  -8.945  1.00 82.06           C  
ATOM    600  CD1 TYR A  80      23.984   6.418  -8.703  1.00 82.06           C  
ATOM    601  CD2 TYR A  80      22.641   8.398  -8.688  1.00 82.06           C  
ATOM    602  CE1 TYR A  80      25.062   7.141  -8.227  1.00 82.06           C  
ATOM    603  CE2 TYR A  80      23.719   9.133  -8.203  1.00 82.06           C  
ATOM    604  OH  TYR A  80      26.000   9.211  -7.500  1.00 82.06           O  
ATOM    605  CZ  TYR A  80      24.922   8.492  -7.977  1.00 82.06           C  
ATOM    606  N   PRO A  81      23.594   6.629 -11.992  1.00 80.81           N  
ATOM    607  CA  PRO A  81      23.672   8.078 -11.789  1.00 80.81           C  
ATOM    608  C   PRO A  81      23.031   8.859 -12.930  1.00 80.81           C  
ATOM    609  CB  PRO A  81      25.188   8.344 -11.727  1.00 80.81           C  
ATOM    610  O   PRO A  81      23.031  10.094 -12.914  1.00 80.81           O  
ATOM    611  CG  PRO A  81      25.797   7.309 -12.609  1.00 80.81           C  
ATOM    612  CD  PRO A  81      24.938   6.074 -12.555  1.00 80.81           C  
ATOM    613  N   SER A  82      22.516   8.219 -14.016  1.00 85.56           N  
ATOM    614  CA  SER A  82      21.984   8.883 -15.211  1.00 85.56           C  
ATOM    615  C   SER A  82      20.656   9.570 -14.922  1.00 85.56           C  
ATOM    616  CB  SER A  82      21.812   7.875 -16.344  1.00 85.56           C  
ATOM    617  O   SER A  82      20.312  10.555 -15.578  1.00 85.56           O  
ATOM    618  OG  SER A  82      20.938   6.828 -15.961  1.00 85.56           O  
ATOM    619  N   ASN A  83      19.938   9.258 -13.891  1.00 85.38           N  
ATOM    620  CA  ASN A  83      18.672   9.828 -13.445  1.00 85.38           C  
ATOM    621  C   ASN A  83      17.766  10.172 -14.625  1.00 85.38           C  
ATOM    622  CB  ASN A  83      18.922  11.078 -12.594  1.00 85.38           C  
ATOM    623  O   ASN A  83      17.188  11.258 -14.680  1.00 85.38           O  
ATOM    624  CG  ASN A  83      19.656  10.766 -11.305  1.00 85.38           C  
ATOM    625  ND2 ASN A  83      20.438  11.719 -10.828  1.00 85.38           N  
ATOM    626  OD1 ASN A  83      19.516   9.672 -10.750  1.00 85.38           O  
ATOM    627  N   THR A  84      17.578   9.258 -15.469  1.00 88.88           N  
ATOM    628  CA  THR A  84      16.750   9.492 -16.656  1.00 88.88           C  
ATOM    629  C   THR A  84      15.445   8.695 -16.562  1.00 88.88           C  
ATOM    630  CB  THR A  84      17.500   9.109 -17.938  1.00 88.88           C  
ATOM    631  O   THR A  84      14.477   9.008 -17.266  1.00 88.88           O  
ATOM    632  CG2 THR A  84      18.719  10.000 -18.141  1.00 88.88           C  
ATOM    633  OG1 THR A  84      17.922   7.746 -17.859  1.00 88.88           O  
ATOM    634  N   ARG A  85      15.430   7.754 -15.641  1.00 90.81           N  
ATOM    635  CA  ARG A  85      14.266   6.883 -15.500  1.00 90.81           C  
ATOM    636  C   ARG A  85      13.938   6.617 -14.039  1.00 90.81           C  
ATOM    637  CB  ARG A  85      14.492   5.559 -16.234  1.00 90.81           C  
ATOM    638  O   ARG A  85      14.844   6.441 -13.219  1.00 90.81           O  
ATOM    639  CG  ARG A  85      14.633   5.707 -17.750  1.00 90.81           C  
ATOM    640  CD  ARG A  85      14.867   4.363 -18.422  1.00 90.81           C  
ATOM    641  NE  ARG A  85      14.852   4.484 -19.875  1.00 90.81           N  
ATOM    642  NH1 ARG A  85      15.133   2.225 -20.266  1.00 90.81           N  
ATOM    643  NH2 ARG A  85      14.945   3.688 -22.031  1.00 90.81           N  
ATOM    644  CZ  ARG A  85      14.977   3.465 -20.719  1.00 90.81           C  
ATOM    645  N   SER A  86      12.602   6.551 -13.758  1.00 92.12           N  
ATOM    646  CA  SER A  86      12.125   6.145 -12.438  1.00 92.12           C  
ATOM    647  C   SER A  86      11.609   4.711 -12.461  1.00 92.12           C  
ATOM    648  CB  SER A  86      11.023   7.086 -11.953  1.00 92.12           C  
ATOM    649  O   SER A  86      10.906   4.309 -13.391  1.00 92.12           O  
ATOM    650  OG  SER A  86      11.523   8.406 -11.805  1.00 92.12           O  
ATOM    651  N   TYR A  87      12.000   3.949 -11.430  1.00 93.31           N  
ATOM    652  CA  TYR A  87      11.672   2.529 -11.438  1.00 93.31           C  
ATOM    653  C   TYR A  87      10.477   2.238 -10.547  1.00 93.31           C  
ATOM    654  CB  TYR A  87      12.875   1.694 -10.992  1.00 93.31           C  
ATOM    655  O   TYR A  87       9.492   1.630 -10.984  1.00 93.31           O  
ATOM    656  CG  TYR A  87      14.086   1.852 -11.875  1.00 93.31           C  
ATOM    657  CD1 TYR A  87      13.953   2.051 -13.250  1.00 93.31           C  
ATOM    658  CD2 TYR A  87      15.375   1.801 -11.336  1.00 93.31           C  
ATOM    659  CE1 TYR A  87      15.070   2.195 -14.062  1.00 93.31           C  
ATOM    660  CE2 TYR A  87      16.500   1.943 -12.148  1.00 93.31           C  
ATOM    661  OH  TYR A  87      17.438   2.281 -14.312  1.00 93.31           O  
ATOM    662  CZ  TYR A  87      16.328   2.141 -13.508  1.00 93.31           C  
ATOM    663  N   TRP A  88      10.516   2.580  -9.250  1.00 94.69           N  
ATOM    664  CA  TRP A  88       9.453   2.211  -8.320  1.00 94.69           C  
ATOM    665  C   TRP A  88       9.500   3.072  -7.066  1.00 94.69           C  
ATOM    666  CB  TRP A  88       9.555   0.730  -7.949  1.00 94.69           C  
ATOM    667  O   TRP A  88      10.516   3.717  -6.793  1.00 94.69           O  
ATOM    668  CG  TRP A  88      10.945   0.296  -7.566  1.00 94.69           C  
ATOM    669  CD1 TRP A  88      11.836  -0.377  -8.352  1.00 94.69           C  
ATOM    670  CD2 TRP A  88      11.586   0.501  -6.305  1.00 94.69           C  
ATOM    671  CE2 TRP A  88      12.875  -0.073  -6.395  1.00 94.69           C  
ATOM    672  CE3 TRP A  88      11.195   1.117  -5.109  1.00 94.69           C  
ATOM    673  NE1 TRP A  88      13.000  -0.602  -7.648  1.00 94.69           N  
ATOM    674  CH2 TRP A  88      13.375   0.559  -4.168  1.00 94.69           C  
ATOM    675  CZ2 TRP A  88      13.773  -0.050  -5.328  1.00 94.69           C  
ATOM    676  CZ3 TRP A  88      12.102   1.139  -4.047  1.00 94.69           C  
ATOM    677  N   ILE A  89       8.461   3.154  -6.367  1.00 94.31           N  
ATOM    678  CA  ILE A  89       8.305   3.707  -5.023  1.00 94.31           C  
ATOM    679  C   ILE A  89       7.805   2.621  -4.074  1.00 94.31           C  
ATOM    680  CB  ILE A  89       7.340   4.914  -5.016  1.00 94.31           C  
ATOM    681  O   ILE A  89       6.895   1.860  -4.414  1.00 94.31           O  
ATOM    682  CG1 ILE A  89       7.895   6.047  -5.887  1.00 94.31           C  
ATOM    683  CG2 ILE A  89       7.090   5.395  -3.586  1.00 94.31           C  
ATOM    684  CD1 ILE A  89       6.922   7.199  -6.098  1.00 94.31           C  
ATOM    685  N   TYR A  90       8.375   2.605  -2.930  1.00 94.25           N  
ATOM    686  CA  TYR A  90       7.996   1.598  -1.946  1.00 94.25           C  
ATOM    687  C   TYR A  90       7.781   2.227  -0.575  1.00 94.25           C  
ATOM    688  CB  TYR A  90       9.062   0.503  -1.855  1.00 94.25           C  
ATOM    689  O   TYR A  90       8.570   3.064  -0.138  1.00 94.25           O  
ATOM    690  CG  TYR A  90       8.992  -0.315  -0.590  1.00 94.25           C  
ATOM    691  CD1 TYR A  90       9.828  -0.040   0.492  1.00 94.25           C  
ATOM    692  CD2 TYR A  90       8.086  -1.366  -0.473  1.00 94.25           C  
ATOM    693  CE1 TYR A  90       9.758  -0.793   1.659  1.00 94.25           C  
ATOM    694  CE2 TYR A  90       8.016  -2.127   0.690  1.00 94.25           C  
ATOM    695  OH  TYR A  90       8.789  -2.580   2.902  1.00 94.25           O  
ATOM    696  CZ  TYR A  90       8.852  -1.832   1.749  1.00 94.25           C  
ATOM    697  N   PHE A  91       6.789   1.780   0.120  1.00 94.50           N  
ATOM    698  CA  PHE A  91       6.520   2.182   1.495  1.00 94.50           C  
ATOM    699  C   PHE A  91       5.586   1.188   2.176  1.00 94.50           C  
ATOM    700  CB  PHE A  91       5.910   3.586   1.537  1.00 94.50           C  
ATOM    701  O   PHE A  91       4.969   0.351   1.512  1.00 94.50           O  
ATOM    702  CG  PHE A  91       4.629   3.717   0.760  1.00 94.50           C  
ATOM    703  CD1 PHE A  91       4.648   3.973  -0.605  1.00 94.50           C  
ATOM    704  CD2 PHE A  91       3.400   3.582   1.396  1.00 94.50           C  
ATOM    705  CE1 PHE A  91       3.465   4.094  -1.327  1.00 94.50           C  
ATOM    706  CE2 PHE A  91       2.213   3.703   0.682  1.00 94.50           C  
ATOM    707  CZ  PHE A  91       2.246   3.959  -0.680  1.00 94.50           C  
ATOM    708  N   THR A  92       5.516   1.287   3.488  1.00 94.56           N  
ATOM    709  CA  THR A  92       4.672   0.374   4.250  1.00 94.56           C  
ATOM    710  C   THR A  92       3.572   1.139   4.980  1.00 94.56           C  
ATOM    711  CB  THR A  92       5.500  -0.437   5.266  1.00 94.56           C  
ATOM    712  O   THR A  92       3.791   2.260   5.445  1.00 94.56           O  
ATOM    713  CG2 THR A  92       6.535  -1.304   4.559  1.00 94.56           C  
ATOM    714  OG1 THR A  92       6.168   0.464   6.156  1.00 94.56           O  
ATOM    715  N   VAL A  93       2.416   0.476   5.066  1.00 94.69           N  
ATOM    716  CA  VAL A  93       1.284   1.072   5.770  1.00 94.69           C  
ATOM    717  C   VAL A  93       0.740   0.089   6.801  1.00 94.69           C  
ATOM    718  CB  VAL A  93       0.164   1.490   4.789  1.00 94.69           C  
ATOM    719  O   VAL A  93       0.929  -1.123   6.676  1.00 94.69           O  
ATOM    720  CG1 VAL A  93       0.661   2.570   3.830  1.00 94.69           C  
ATOM    721  CG2 VAL A  93      -0.346   0.276   4.016  1.00 94.69           C  
ATOM    722  N   SER A  94       0.042   0.707   7.797  1.00 93.12           N  
ATOM    723  CA  SER A  94      -0.603  -0.092   8.836  1.00 93.12           C  
ATOM    724  C   SER A  94      -1.961   0.487   9.211  1.00 93.12           C  
ATOM    725  CB  SER A  94       0.288  -0.180  10.070  1.00 93.12           C  
ATOM    726  O   SER A  94      -2.168   1.700   9.133  1.00 93.12           O  
ATOM    727  OG  SER A  94       1.519  -0.813   9.766  1.00 93.12           O  
ATOM    728  N   PRO A  95      -2.873  -0.485   9.531  1.00 91.69           N  
ATOM    729  CA  PRO A  95      -4.109   0.075  10.086  1.00 91.69           C  
ATOM    730  C   PRO A  95      -3.855   1.011  11.266  1.00 91.69           C  
ATOM    731  CB  PRO A  95      -4.891  -1.164  10.531  1.00 91.69           C  
ATOM    732  O   PRO A  95      -2.996   0.730  12.109  1.00 91.69           O  
ATOM    733  CG  PRO A  95      -4.387  -2.266   9.656  1.00 91.69           C  
ATOM    734  CD  PRO A  95      -2.922  -2.051   9.406  1.00 91.69           C  
ATOM    735  N   SER A  96      -4.465   2.135  11.234  1.00 91.31           N  
ATOM    736  CA  SER A  96      -4.293   3.135  12.289  1.00 91.31           C  
ATOM    737  C   SER A  96      -4.719   2.590  13.648  1.00 91.31           C  
ATOM    738  CB  SER A  96      -5.094   4.395  11.961  1.00 91.31           C  
ATOM    739  O   SER A  96      -5.477   1.622  13.727  1.00 91.31           O  
ATOM    740  OG  SER A  96      -4.609   5.008  10.773  1.00 91.31           O  
ATOM    741  N   SER A  97      -4.262   3.221  14.703  1.00 87.62           N  
ATOM    742  CA  SER A  97      -4.641   2.826  16.062  1.00 87.62           C  
ATOM    743  C   SER A  97      -6.145   2.967  16.266  1.00 87.62           C  
ATOM    744  CB  SER A  97      -3.889   3.664  17.094  1.00 87.62           C  
ATOM    745  O   SER A  97      -6.734   3.990  15.922  1.00 87.62           O  
ATOM    746  OG  SER A  97      -4.266   3.295  18.406  1.00 87.62           O  
ATOM    747  N   GLY A  98      -6.781   1.973  16.781  1.00 83.69           N  
ATOM    748  CA  GLY A  98      -8.211   2.057  17.031  1.00 83.69           C  
ATOM    749  C   GLY A  98      -9.047   1.432  15.930  1.00 83.69           C  
ATOM    750  O   GLY A  98     -10.266   1.310  16.062  1.00 83.69           O  
ATOM    751  N   VAL A  99      -8.375   1.097  14.789  1.00 86.88           N  
ATOM    752  CA  VAL A  99      -9.016   0.405  13.672  1.00 86.88           C  
ATOM    753  C   VAL A  99      -8.719  -1.090  13.758  1.00 86.88           C  
ATOM    754  CB  VAL A  99      -8.547   0.970  12.312  1.00 86.88           C  
ATOM    755  O   VAL A  99      -7.559  -1.492  13.875  1.00 86.88           O  
ATOM    756  CG1 VAL A  99      -9.164   0.181  11.164  1.00 86.88           C  
ATOM    757  CG2 VAL A  99      -8.906   2.451  12.203  1.00 86.88           C  
ATOM    758  N   SER A 100      -9.828  -1.864  13.797  1.00 87.25           N  
ATOM    759  CA  SER A 100      -9.688  -3.305  13.969  1.00 87.25           C  
ATOM    760  C   SER A 100      -9.102  -3.961  12.727  1.00 87.25           C  
ATOM    761  CB  SER A 100     -11.039  -3.941  14.305  1.00 87.25           C  
ATOM    762  O   SER A 100      -8.266  -4.859  12.828  1.00 87.25           O  
ATOM    763  OG  SER A 100     -12.000  -3.645  13.305  1.00 87.25           O  
ATOM    764  N   SER A 101      -9.516  -3.459  11.539  1.00 88.44           N  
ATOM    765  CA  SER A 101      -9.031  -4.012  10.281  1.00 88.44           C  
ATOM    766  C   SER A 101      -9.398  -3.109   9.102  1.00 88.44           C  
ATOM    767  CB  SER A 101      -9.602  -5.414  10.055  1.00 88.44           C  
ATOM    768  O   SER A 101     -10.344  -2.318   9.195  1.00 88.44           O  
ATOM    769  OG  SER A 101     -11.008  -5.367   9.906  1.00 88.44           O  
ATOM    770  N   VAL A 102      -8.570  -3.314   7.977  1.00 90.38           N  
ATOM    771  CA  VAL A 102      -8.812  -2.562   6.750  1.00 90.38           C  
ATOM    772  C   VAL A 102      -8.773  -3.506   5.551  1.00 90.38           C  
ATOM    773  CB  VAL A 102      -7.785  -1.426   6.570  1.00 90.38           C  
ATOM    774  O   VAL A 102      -7.871  -4.336   5.438  1.00 90.38           O  
ATOM    775  CG1 VAL A 102      -8.023  -0.684   5.258  1.00 90.38           C  
ATOM    776  CG2 VAL A 102      -7.844  -0.460   7.754  1.00 90.38           C  
ATOM    777  N   GLU A 103      -9.836  -3.422   4.789  1.00 91.19           N  
ATOM    778  CA  GLU A 103      -9.836  -4.195   3.551  1.00 91.19           C  
ATOM    779  C   GLU A 103      -8.992  -3.520   2.475  1.00 91.19           C  
ATOM    780  CB  GLU A 103     -11.266  -4.398   3.045  1.00 91.19           C  
ATOM    781  O   GLU A 103      -9.258  -2.377   2.096  1.00 91.19           O  
ATOM    782  CG  GLU A 103     -11.359  -5.184   1.746  1.00 91.19           C  
ATOM    783  CD  GLU A 103     -11.109  -6.676   1.931  1.00 91.19           C  
ATOM    784  OE1 GLU A 103     -10.609  -7.328   0.990  1.00 91.19           O  
ATOM    785  OE2 GLU A 103     -11.430  -7.191   3.025  1.00 91.19           O  
ATOM    786  N   LEU A 104      -7.988  -4.273   1.957  1.00 90.88           N  
ATOM    787  CA  LEU A 104      -7.066  -3.715   0.974  1.00 90.88           C  
ATOM    788  C   LEU A 104      -7.133  -4.492  -0.336  1.00 90.88           C  
ATOM    789  CB  LEU A 104      -5.633  -3.723   1.515  1.00 90.88           C  
ATOM    790  O   LEU A 104      -6.098  -4.898  -0.875  1.00 90.88           O  
ATOM    791  CG  LEU A 104      -5.344  -2.773   2.680  1.00 90.88           C  
ATOM    792  CD1 LEU A 104      -3.961  -3.049   3.256  1.00 90.88           C  
ATOM    793  CD2 LEU A 104      -5.461  -1.321   2.227  1.00 90.88           C  
ATOM    794  N   SER A 105      -8.320  -4.715  -0.765  1.00 92.75           N  
ATOM    795  CA  SER A 105      -8.555  -5.328  -2.066  1.00 92.75           C  
ATOM    796  C   SER A 105      -8.617  -4.277  -3.170  1.00 92.75           C  
ATOM    797  CB  SER A 105      -9.852  -6.137  -2.051  1.00 92.75           C  
ATOM    798  O   SER A 105      -9.180  -3.201  -2.979  1.00 92.75           O  
ATOM    799  OG  SER A 105     -10.203  -6.555  -3.359  1.00 92.75           O  
ATOM    800  N   PRO A 106      -7.961  -4.641  -4.254  1.00 92.88           N  
ATOM    801  CA  PRO A 106      -8.016  -3.686  -5.359  1.00 92.88           C  
ATOM    802  C   PRO A 106      -9.445  -3.336  -5.766  1.00 92.88           C  
ATOM    803  CB  PRO A 106      -7.289  -4.414  -6.492  1.00 92.88           C  
ATOM    804  O   PRO A 106      -9.680  -2.311  -6.410  1.00 92.88           O  
ATOM    805  CG  PRO A 106      -6.352  -5.352  -5.805  1.00 92.88           C  
ATOM    806  CD  PRO A 106      -7.000  -5.832  -4.539  1.00 92.88           C  
ATOM    807  N   SER A 107     -10.477  -4.094  -5.344  1.00 92.69           N  
ATOM    808  CA  SER A 107     -11.883  -3.838  -5.645  1.00 92.69           C  
ATOM    809  C   SER A 107     -12.453  -2.752  -4.738  1.00 92.69           C  
ATOM    810  CB  SER A 107     -12.703  -5.117  -5.500  1.00 92.69           C  
ATOM    811  O   SER A 107     -13.414  -2.074  -5.102  1.00 92.69           O  
ATOM    812  OG  SER A 107     -12.594  -5.645  -4.188  1.00 92.69           O  
ATOM    813  N   THR A 108     -11.891  -2.549  -3.631  1.00 92.06           N  
ATOM    814  CA  THR A 108     -12.500  -1.663  -2.645  1.00 92.06           C  
ATOM    815  C   THR A 108     -11.531  -0.555  -2.242  1.00 92.06           C  
ATOM    816  CB  THR A 108     -12.945  -2.441  -1.392  1.00 92.06           C  
ATOM    817  O   THR A 108     -11.930   0.426  -1.610  1.00 92.06           O  
ATOM    818  CG2 THR A 108     -14.008  -3.479  -1.736  1.00 92.06           C  
ATOM    819  OG1 THR A 108     -11.805  -3.107  -0.824  1.00 92.06           O  
ATOM    820  N   THR A 109     -10.281  -0.707  -2.611  1.00 94.19           N  
ATOM    821  CA  THR A 109      -9.258   0.266  -2.262  1.00 94.19           C  
ATOM    822  C   THR A 109      -8.602   0.840  -3.518  1.00 94.19           C  
ATOM    823  CB  THR A 109      -8.172  -0.364  -1.364  1.00 94.19           C  
ATOM    824  O   THR A 109      -8.383   0.120  -4.492  1.00 94.19           O  
ATOM    825  CG2 THR A 109      -7.125   0.667  -0.961  1.00 94.19           C  
ATOM    826  OG1 THR A 109      -8.789  -0.890  -0.182  1.00 94.19           O  
ATOM    827  N   ALA A 110      -8.320   2.180  -3.436  1.00 95.75           N  
ATOM    828  CA  ALA A 110      -7.664   2.822  -4.570  1.00 95.75           C  
ATOM    829  C   ALA A 110      -6.355   3.482  -4.148  1.00 95.75           C  
ATOM    830  CB  ALA A 110      -8.594   3.854  -5.207  1.00 95.75           C  
ATOM    831  O   ALA A 110      -6.250   4.008  -3.037  1.00 95.75           O  
ATOM    832  N   ILE A 111      -5.363   3.342  -4.988  1.00 97.25           N  
ATOM    833  CA  ILE A 111      -4.094   4.043  -4.812  1.00 97.25           C  
ATOM    834  C   ILE A 111      -3.863   4.996  -5.984  1.00 97.25           C  
ATOM    835  CB  ILE A 111      -2.914   3.053  -4.684  1.00 97.25           C  
ATOM    836  O   ILE A 111      -3.824   4.570  -7.141  1.00 97.25           O  
ATOM    837  CG1 ILE A 111      -3.123   2.125  -3.482  1.00 97.25           C  
ATOM    838  CG2 ILE A 111      -1.587   3.807  -4.574  1.00 97.25           C  
ATOM    839  CD1 ILE A 111      -2.057   1.047  -3.340  1.00 97.25           C  
ATOM    840  N   SER A 112      -3.654   6.289  -5.605  1.00 96.69           N  
ATOM    841  CA  SER A 112      -3.455   7.320  -6.621  1.00 96.69           C  
ATOM    842  C   SER A 112      -2.074   7.953  -6.504  1.00 96.69           C  
ATOM    843  CB  SER A 112      -4.531   8.398  -6.508  1.00 96.69           C  
ATOM    844  O   SER A 112      -1.527   8.062  -5.402  1.00 96.69           O  
ATOM    845  OG  SER A 112      -5.824   7.836  -6.641  1.00 96.69           O  
ATOM    846  N   PHE A 113      -1.597   8.320  -7.555  1.00 96.38           N  
ATOM    847  CA  PHE A 113      -0.286   8.953  -7.633  1.00 96.38           C  
ATOM    848  C   PHE A 113      -0.370  10.281  -8.375  1.00 96.38           C  
ATOM    849  CB  PHE A 113       0.720   8.031  -8.320  1.00 96.38           C  
ATOM    850  O   PHE A 113      -0.913  10.344  -9.484  1.00 96.38           O  
ATOM    851  CG  PHE A 113       2.064   8.664  -8.562  1.00 96.38           C  
ATOM    852  CD1 PHE A 113       2.377   9.219  -9.797  1.00 96.38           C  
ATOM    853  CD2 PHE A 113       3.016   8.703  -7.547  1.00 96.38           C  
ATOM    854  CE1 PHE A 113       3.619   9.805 -10.016  1.00 96.38           C  
ATOM    855  CE2 PHE A 113       4.258   9.289  -7.766  1.00 96.38           C  
ATOM    856  CZ  PHE A 113       4.559   9.836  -9.000  1.00 96.38           C  
ATOM    857  N   THR A 114       0.257  11.320  -7.746  1.00 95.31           N  
ATOM    858  CA  THR A 114       0.228  12.648  -8.352  1.00 95.31           C  
ATOM    859  C   THR A 114       1.601  13.312  -8.273  1.00 95.31           C  
ATOM    860  CB  THR A 114      -0.820  13.547  -7.680  1.00 95.31           C  
ATOM    861  O   THR A 114       2.234  13.312  -7.219  1.00 95.31           O  
ATOM    862  CG2 THR A 114      -0.908  14.906  -8.375  1.00 95.31           C  
ATOM    863  OG1 THR A 114      -2.102  12.914  -7.738  1.00 95.31           O  
ATOM    864  N   ALA A 115       2.072  13.766  -9.367  1.00 93.44           N  
ATOM    865  CA  ALA A 115       3.234  14.641  -9.492  1.00 93.44           C  
ATOM    866  C   ALA A 115       2.855  15.961 -10.156  1.00 93.44           C  
ATOM    867  CB  ALA A 115       4.336  13.945 -10.297  1.00 93.44           C  
ATOM    868  O   ALA A 115       2.850  16.078 -11.383  1.00 93.44           O  
ATOM    869  N   SER A 116       2.527  16.938  -9.391  1.00 88.00           N  
ATOM    870  CA  SER A 116       1.900  18.188  -9.812  1.00 88.00           C  
ATOM    871  C   SER A 116       2.852  19.031 -10.664  1.00 88.00           C  
ATOM    872  CB  SER A 116       1.442  19.000  -8.602  1.00 88.00           C  
ATOM    873  O   SER A 116       2.428  19.688 -11.617  1.00 88.00           O  
ATOM    874  OG  SER A 116       0.459  18.281  -7.863  1.00 88.00           O  
ATOM    875  N   ALA A 117       4.121  18.984 -10.383  1.00 88.31           N  
ATOM    876  CA  ALA A 117       5.129  19.750 -11.117  1.00 88.31           C  
ATOM    877  C   ALA A 117       5.227  19.281 -12.570  1.00 88.31           C  
ATOM    878  CB  ALA A 117       6.488  19.641 -10.430  1.00 88.31           C  
ATOM    879  O   ALA A 117       5.570  20.062 -13.453  1.00 88.31           O  
ATOM    880  N   GLU A 118       4.863  18.000 -12.812  1.00 89.06           N  
ATOM    881  CA  GLU A 118       4.953  17.406 -14.141  1.00 89.06           C  
ATOM    882  C   GLU A 118       3.574  17.250 -14.773  1.00 89.06           C  
ATOM    883  CB  GLU A 118       5.648  16.031 -14.070  1.00 89.06           C  
ATOM    884  O   GLU A 118       3.451  16.734 -15.891  1.00 89.06           O  
ATOM    885  CG  GLU A 118       7.070  16.109 -13.523  1.00 89.06           C  
ATOM    886  CD  GLU A 118       8.055  16.719 -14.508  1.00 89.06           C  
ATOM    887  OE1 GLU A 118       9.141  17.172 -14.070  1.00 89.06           O  
ATOM    888  OE2 GLU A 118       7.742  16.750 -15.719  1.00 89.06           O  
ATOM    889  N   GLY A 119       2.490  17.750 -14.086  1.00 90.44           N  
ATOM    890  CA  GLY A 119       1.128  17.625 -14.586  1.00 90.44           C  
ATOM    891  C   GLY A 119       0.655  16.188 -14.695  1.00 90.44           C  
ATOM    892  O   GLY A 119      -0.120  15.859 -15.594  1.00 90.44           O  
ATOM    893  N   ILE A 120       1.155  15.320 -13.922  1.00 92.94           N  
ATOM    894  CA  ILE A 120       0.844  13.898 -13.953  1.00 92.94           C  
ATOM    895  C   ILE A 120      -0.103  13.555 -12.805  1.00 92.94           C  
ATOM    896  CB  ILE A 120       2.125  13.039 -13.867  1.00 92.94           C  
ATOM    897  O   ILE A 120       0.136  13.938 -11.656  1.00 92.94           O  
ATOM    898  CG1 ILE A 120       3.014  13.281 -15.094  1.00 92.94           C  
ATOM    899  CG2 ILE A 120       1.771  11.555 -13.734  1.00 92.94           C  
ATOM    900  CD1 ILE A 120       4.422  12.719 -14.961  1.00 92.94           C  
ATOM    901  N   SER A 121      -1.219  12.859 -13.156  1.00 93.75           N  
ATOM    902  CA  SER A 121      -2.172  12.398 -12.156  1.00 93.75           C  
ATOM    903  C   SER A 121      -2.777  11.055 -12.547  1.00 93.75           C  
ATOM    904  CB  SER A 121      -3.285  13.430 -11.953  1.00 93.75           C  
ATOM    905  O   SER A 121      -3.418  10.938 -13.594  1.00 93.75           O  
ATOM    906  OG  SER A 121      -4.184  13.008 -10.945  1.00 93.75           O  
ATOM    907  N   TYR A 122      -2.514  10.086 -11.688  1.00 94.25           N  
ATOM    908  CA  TYR A 122      -3.119   8.766 -11.805  1.00 94.25           C  
ATOM    909  C   TYR A 122      -4.078   8.492 -10.656  1.00 94.25           C  
ATOM    910  CB  TYR A 122      -2.039   7.676 -11.852  1.00 94.25           C  
ATOM    911  O   TYR A 122      -3.680   8.523  -9.484  1.00 94.25           O  
ATOM    912  CG  TYR A 122      -1.330   7.578 -13.180  1.00 94.25           C  
ATOM    913  CD1 TYR A 122      -1.629   6.555 -14.070  1.00 94.25           C  
ATOM    914  CD2 TYR A 122      -0.360   8.508 -13.539  1.00 94.25           C  
ATOM    915  CE1 TYR A 122      -0.977   6.457 -15.297  1.00 94.25           C  
ATOM    916  CE2 TYR A 122       0.298   8.422 -14.766  1.00 94.25           C  
ATOM    917  OH  TYR A 122       0.631   7.301 -16.844  1.00 94.25           O  
ATOM    918  CZ  TYR A 122      -0.017   7.391 -15.633  1.00 94.25           C  
ATOM    919  N   SER A 123      -5.309   8.312 -10.992  1.00 91.44           N  
ATOM    920  CA  SER A 123      -6.371   8.273  -9.992  1.00 91.44           C  
ATOM    921  C   SER A 123      -6.473   6.891  -9.352  1.00 91.44           C  
ATOM    922  CB  SER A 123      -7.711   8.648 -10.625  1.00 91.44           C  
ATOM    923  O   SER A 123      -6.723   6.777  -8.148  1.00 91.44           O  
ATOM    924  OG  SER A 123      -8.031   7.777 -11.695  1.00 91.44           O  
ATOM    925  N   ASN A 124      -6.152   5.809 -10.016  1.00 95.38           N  
ATOM    926  CA  ASN A 124      -6.191   4.469  -9.445  1.00 95.38           C  
ATOM    927  C   ASN A 124      -5.211   3.529 -10.141  1.00 95.38           C  
ATOM    928  CB  ASN A 124      -7.609   3.898  -9.508  1.00 95.38           C  
ATOM    929  O   ASN A 124      -5.520   2.971 -11.195  1.00 95.38           O  
ATOM    930  CG  ASN A 124      -7.738   2.570  -8.789  1.00 95.38           C  
ATOM    931  ND2 ASN A 124      -8.891   1.922  -8.938  1.00 95.38           N  
ATOM    932  OD1 ASN A 124      -6.816   2.133  -8.094  1.00 95.38           O  
ATOM    933  N   ILE A 125      -4.133   3.297  -9.445  1.00 95.94           N  
ATOM    934  CA  ILE A 125      -3.092   2.467 -10.039  1.00 95.94           C  
ATOM    935  C   ILE A 125      -2.920   1.188  -9.219  1.00 95.94           C  
ATOM    936  CB  ILE A 125      -1.749   3.227 -10.133  1.00 95.94           C  
ATOM    937  O   ILE A 125      -1.983   0.419  -9.453  1.00 95.94           O  
ATOM    938  CG1 ILE A 125      -1.341   3.764  -8.758  1.00 95.94           C  
ATOM    939  CG2 ILE A 125      -1.841   4.363 -11.156  1.00 95.94           C  
ATOM    940  CD1 ILE A 125       0.061   4.355  -8.711  1.00 95.94           C  
ATOM    941  N   TYR A 126      -3.850   0.929  -8.273  1.00 96.69           N  
ATOM    942  CA  TYR A 126      -3.852  -0.280  -7.457  1.00 96.69           C  
ATOM    943  C   TYR A 126      -4.496  -1.441  -8.203  1.00 96.69           C  
ATOM    944  CB  TYR A 126      -4.590  -0.036  -6.137  1.00 96.69           C  
ATOM    945  O   TYR A 126      -5.715  -1.472  -8.391  1.00 96.69           O  
ATOM    946  CG  TYR A 126      -4.527  -1.203  -5.184  1.00 96.69           C  
ATOM    947  CD1 TYR A 126      -5.590  -1.485  -4.324  1.00 96.69           C  
ATOM    948  CD2 TYR A 126      -3.404  -2.023  -5.133  1.00 96.69           C  
ATOM    949  CE1 TYR A 126      -5.535  -2.559  -3.441  1.00 96.69           C  
ATOM    950  CE2 TYR A 126      -3.340  -3.098  -4.254  1.00 96.69           C  
ATOM    951  OH  TYR A 126      -4.348  -4.422  -2.541  1.00 96.69           O  
ATOM    952  CZ  TYR A 126      -4.406  -3.357  -3.414  1.00 96.69           C  
ATOM    953  N   GLU A 127      -3.660  -2.455  -8.578  1.00 93.81           N  
ATOM    954  CA  GLU A 127      -4.203  -3.453  -9.492  1.00 93.81           C  
ATOM    955  C   GLU A 127      -4.098  -4.855  -8.906  1.00 93.81           C  
ATOM    956  CB  GLU A 127      -3.486  -3.391 -10.844  1.00 93.81           C  
ATOM    957  O   GLU A 127      -4.941  -5.715  -9.172  1.00 93.81           O  
ATOM    958  CG  GLU A 127      -3.711  -2.090 -11.602  1.00 93.81           C  
ATOM    959  CD  GLU A 127      -5.148  -1.898 -12.047  1.00 93.81           C  
ATOM    960  OE1 GLU A 127      -5.559  -0.742 -12.305  1.00 93.81           O  
ATOM    961  OE2 GLU A 127      -5.879  -2.912 -12.141  1.00 93.81           O  
ATOM    962  N   TYR A 128      -3.010  -5.043  -8.070  1.00 92.50           N  
ATOM    963  CA  TYR A 128      -2.760  -6.406  -7.617  1.00 92.50           C  
ATOM    964  C   TYR A 128      -2.492  -6.441  -6.117  1.00 92.50           C  
ATOM    965  CB  TYR A 128      -1.576  -7.020  -8.375  1.00 92.50           C  
ATOM    966  O   TYR A 128      -1.966  -5.480  -5.555  1.00 92.50           O  
ATOM    967  CG  TYR A 128      -1.741  -7.004  -9.875  1.00 92.50           C  
ATOM    968  CD1 TYR A 128      -2.561  -7.930 -10.516  1.00 92.50           C  
ATOM    969  CD2 TYR A 128      -1.078  -6.059 -10.656  1.00 92.50           C  
ATOM    970  CE1 TYR A 128      -2.713  -7.918 -11.898  1.00 92.50           C  
ATOM    971  CE2 TYR A 128      -1.225  -6.039 -12.039  1.00 92.50           C  
ATOM    972  OH  TYR A 128      -2.191  -6.957 -14.016  1.00 92.50           O  
ATOM    973  CZ  TYR A 128      -2.043  -6.973 -12.648  1.00 92.50           C  
ATOM    974  N   THR A 129      -2.898  -7.605  -5.496  1.00 90.94           N  
ATOM    975  CA  THR A 129      -2.613  -7.805  -4.082  1.00 90.94           C  
ATOM    976  C   THR A 129      -2.125  -9.227  -3.820  1.00 90.94           C  
ATOM    977  CB  THR A 129      -3.854  -7.516  -3.217  1.00 90.94           C  
ATOM    978  O   THR A 129      -2.689 -10.188  -4.348  1.00 90.94           O  
ATOM    979  CG2 THR A 129      -5.004  -8.453  -3.572  1.00 90.94           C  
ATOM    980  OG1 THR A 129      -3.518  -7.691  -1.834  1.00 90.94           O  
ATOM    981  N   LEU A 130      -1.055  -9.289  -3.076  1.00 87.12           N  
ATOM    982  CA  LEU A 130      -0.543 -10.602  -2.682  1.00 87.12           C  
ATOM    983  C   LEU A 130      -1.083 -11.000  -1.313  1.00 87.12           C  
ATOM    984  CB  LEU A 130       0.988 -10.594  -2.656  1.00 87.12           C  
ATOM    985  O   LEU A 130      -0.713 -12.055  -0.782  1.00 87.12           O  
ATOM    986  CG  LEU A 130       1.687 -10.453  -4.012  1.00 87.12           C  
ATOM    987  CD1 LEU A 130       3.199 -10.406  -3.824  1.00 87.12           C  
ATOM    988  CD2 LEU A 130       1.294 -11.602  -4.934  1.00 87.12           C  
ATOM    989  N   LEU A 131      -1.970 -10.227  -0.786  1.00 84.62           N  
ATOM    990  CA  LEU A 131      -2.580 -10.500   0.510  1.00 84.62           C  
ATOM    991  C   LEU A 131      -3.500 -11.711   0.430  1.00 84.62           C  
ATOM    992  CB  LEU A 131      -3.363  -9.281   1.004  1.00 84.62           C  
ATOM    993  O   LEU A 131      -3.748 -12.375   1.438  1.00 84.62           O  
ATOM    994  CG  LEU A 131      -2.553  -8.008   1.244  1.00 84.62           C  
ATOM    995  CD1 LEU A 131      -3.477  -6.859   1.638  1.00 84.62           C  
ATOM    996  CD2 LEU A 131      -1.494  -8.242   2.316  1.00 84.62           C  
ATOM    997  N   THR A 132      -4.031 -11.992  -0.692  1.00 80.88           N  
ATOM    998  CA  THR A 132      -5.027 -13.039  -0.882  1.00 80.88           C  
ATOM    999  C   THR A 132      -4.383 -14.312  -1.424  1.00 80.88           C  
ATOM   1000  CB  THR A 132      -6.145 -12.586  -1.839  1.00 80.88           C  
ATOM   1001  O   THR A 132      -5.047 -15.344  -1.564  1.00 80.88           O  
ATOM   1002  CG2 THR A 132      -6.879 -11.367  -1.284  1.00 80.88           C  
ATOM   1003  OG1 THR A 132      -5.570 -12.242  -3.105  1.00 80.88           O  
ATOM   1004  N   VAL A 133      -3.105 -14.203  -1.745  1.00 74.38           N  
ATOM   1005  CA  VAL A 133      -2.400 -15.336  -2.338  1.00 74.38           C  
ATOM   1006  C   VAL A 133      -1.916 -16.281  -1.236  1.00 74.38           C  
ATOM   1007  CB  VAL A 133      -1.210 -14.867  -3.205  1.00 74.38           C  
ATOM   1008  O   VAL A 133      -1.226 -15.852  -0.307  1.00 74.38           O  
ATOM   1009  CG1 VAL A 133      -0.463 -16.078  -3.783  1.00 74.38           C  
ATOM   1010  CG2 VAL A 133      -1.692 -13.945  -4.324  1.00 74.38           C  
ATOM   1011  N   SER A 134      -2.406 -17.531  -1.331  1.00 68.06           N  
ATOM   1012  CA  SER A 134      -2.027 -18.531  -0.344  1.00 68.06           C  
ATOM   1013  C   SER A 134      -0.588 -18.984  -0.547  1.00 68.06           C  
ATOM   1014  CB  SER A 134      -2.969 -19.734  -0.415  1.00 68.06           C  
ATOM   1015  O   SER A 134      -0.133 -19.141  -1.684  1.00 68.06           O  
ATOM   1016  OG  SER A 134      -2.527 -20.766   0.444  1.00 68.06           O  
ATOM   1017  N   PRO A 135       0.109 -19.188   0.620  1.00 60.88           N  
ATOM   1018  CA  PRO A 135       1.495 -19.672   0.601  1.00 60.88           C  
ATOM   1019  C   PRO A 135       1.654 -20.984  -0.144  1.00 60.88           C  
ATOM   1020  CB  PRO A 135       1.830 -19.828   2.086  1.00 60.88           C  
ATOM   1021  O   PRO A 135       2.709 -21.250  -0.732  1.00 60.88           O  
ATOM   1022  CG  PRO A 135       0.895 -18.906   2.795  1.00 60.88           C  
ATOM   1023  CD  PRO A 135      -0.389 -18.844   2.018  1.00 60.88           C  
ATOM   1024  N   SER A 136       0.676 -21.812  -0.235  1.00 63.09           N  
ATOM   1025  CA  SER A 136       0.709 -23.094  -0.929  1.00 63.09           C  
ATOM   1026  C   SER A 136       0.721 -22.906  -2.441  1.00 63.09           C  
ATOM   1027  CB  SER A 136      -0.488 -23.953  -0.523  1.00 63.09           C  
ATOM   1028  O   SER A 136       1.228 -23.766  -3.176  1.00 63.09           O  
ATOM   1029  OG  SER A 136      -1.705 -23.297  -0.800  1.00 63.09           O  
ATOM   1030  N   GLU A 137       0.161 -21.766  -2.877  1.00 65.94           N  
ATOM   1031  CA  GLU A 137       0.092 -21.438  -4.297  1.00 65.94           C  
ATOM   1032  C   GLU A 137       1.437 -20.922  -4.812  1.00 65.94           C  
ATOM   1033  CB  GLU A 137      -0.999 -20.391  -4.555  1.00 65.94           C  
ATOM   1034  O   GLU A 137       1.724 -21.016  -6.008  1.00 65.94           O  
ATOM   1035  CG  GLU A 137      -2.412 -20.922  -4.332  1.00 65.94           C  
ATOM   1036  CD  GLU A 137      -3.479 -19.844  -4.520  1.00 65.94           C  
ATOM   1037  OE1 GLU A 137      -4.621 -20.203  -4.898  1.00 65.94           O  
ATOM   1038  OE2 GLU A 137      -3.170 -18.656  -4.293  1.00 65.94           O  
ATOM   1039  N   LEU A 138       2.285 -20.484  -3.902  1.00 64.56           N  
ATOM   1040  CA  LEU A 138       3.561 -19.875  -4.277  1.00 64.56           C  
ATOM   1041  C   LEU A 138       4.727 -20.734  -3.803  1.00 64.56           C  
ATOM   1042  CB  LEU A 138       3.678 -18.469  -3.689  1.00 64.56           C  
ATOM   1043  O   LEU A 138       5.883 -20.469  -4.141  1.00 64.56           O  
ATOM   1044  CG  LEU A 138       2.736 -17.422  -4.270  1.00 64.56           C  
ATOM   1045  CD1 LEU A 138       2.586 -16.250  -3.301  1.00 64.56           C  
ATOM   1046  CD2 LEU A 138       3.248 -16.938  -5.625  1.00 64.56           C  
ATOM   1047  N   ALA A 139       4.379 -21.797  -2.975  1.00 59.53           N  
ATOM   1048  CA  ALA A 139       5.383 -22.703  -2.434  1.00 59.53           C  
ATOM   1049  C   ALA A 139       6.094 -23.469  -3.551  1.00 59.53           C  
ATOM   1050  CB  ALA A 139       4.738 -23.688  -1.457  1.00 59.53           C  
ATOM   1051  O   ALA A 139       5.449 -24.000  -4.461  1.00 59.53           O  
ATOM   1052  N   ASN A 140       7.473 -23.359  -3.543  1.00 55.78           N  
ATOM   1053  CA  ASN A 140       8.297 -24.156  -4.453  1.00 55.78           C  
ATOM   1054  C   ASN A 140       8.094 -23.719  -5.906  1.00 55.78           C  
ATOM   1055  CB  ASN A 140       8.008 -25.641  -4.293  1.00 55.78           C  
ATOM   1056  O   ASN A 140       8.359 -24.500  -6.828  1.00 55.78           O  
ATOM   1057  CG  ASN A 140       8.422 -26.172  -2.936  1.00 55.78           C  
ATOM   1058  ND2 ASN A 140       7.766 -27.234  -2.490  1.00 55.78           N  
ATOM   1059  OD1 ASN A 140       9.328 -25.641  -2.293  1.00 55.78           O  
ATOM   1060  N   GLN A 141       7.430 -22.562  -6.043  1.00 57.19           N  
ATOM   1061  CA  GLN A 141       7.066 -22.078  -7.371  1.00 57.19           C  
ATOM   1062  C   GLN A 141       7.863 -20.844  -7.750  1.00 57.19           C  
ATOM   1063  CB  GLN A 141       5.566 -21.797  -7.445  1.00 57.19           C  
ATOM   1064  O   GLN A 141       8.109 -20.594  -8.930  1.00 57.19           O  
ATOM   1065  CG  GLN A 141       4.688 -23.000  -7.195  1.00 57.19           C  
ATOM   1066  CD  GLN A 141       4.805 -24.047  -8.289  1.00 57.19           C  
ATOM   1067  NE2 GLN A 141       4.484 -25.297  -7.961  1.00 57.19           N  
ATOM   1068  OE1 GLN A 141       5.184 -23.734  -9.422  1.00 57.19           O  
ATOM   1069  N   VAL A 142       8.328 -20.078  -6.824  1.00 55.62           N  
ATOM   1070  CA  VAL A 142       9.188 -18.938  -7.129  1.00 55.62           C  
ATOM   1071  C   VAL A 142      10.648 -19.375  -7.109  1.00 55.62           C  
ATOM   1072  CB  VAL A 142       8.969 -17.781  -6.133  1.00 55.62           C  
ATOM   1073  O   VAL A 142      11.156 -19.828  -6.078  1.00 55.62           O  
ATOM   1074  CG1 VAL A 142       9.859 -16.578  -6.484  1.00 55.62           C  
ATOM   1075  CG2 VAL A 142       7.500 -17.359  -6.113  1.00 55.62           C  
ATOM   1076  N   TYR A 143      11.109 -19.641  -8.289  1.00 49.25           N  
ATOM   1077  CA  TYR A 143      12.344 -20.328  -8.648  1.00 49.25           C  
ATOM   1078  C   TYR A 143      13.492 -19.328  -8.812  1.00 49.25           C  
ATOM   1079  CB  TYR A 143      12.164 -21.141  -9.938  1.00 49.25           C  
ATOM   1080  O   TYR A 143      13.352 -18.328  -9.508  1.00 49.25           O  
ATOM   1081  CG  TYR A 143      13.195 -22.219 -10.125  1.00 49.25           C  
ATOM   1082  CD1 TYR A 143      14.305 -22.031 -10.938  1.00 49.25           C  
ATOM   1083  CD2 TYR A 143      13.055 -23.453  -9.492  1.00 49.25           C  
ATOM   1084  CE1 TYR A 143      15.258 -23.031 -11.117  1.00 49.25           C  
ATOM   1085  CE2 TYR A 143      13.992 -24.469  -9.664  1.00 49.25           C  
ATOM   1086  OH  TYR A 143      16.031 -25.234 -10.641  1.00 49.25           O  
ATOM   1087  CZ  TYR A 143      15.094 -24.234 -10.477  1.00 49.25           C  
ATOM   1088  N   ALA A 144      14.367 -19.266  -7.875  1.00 48.22           N  
ATOM   1089  CA  ALA A 144      15.594 -18.531  -8.156  1.00 48.22           C  
ATOM   1090  C   ALA A 144      16.812 -19.422  -8.023  1.00 48.22           C  
ATOM   1091  CB  ALA A 144      15.711 -17.328  -7.215  1.00 48.22           C  
ATOM   1092  O   ALA A 144      17.047 -20.031  -6.969  1.00 48.22           O  
ATOM   1093  N   ASN A 145      17.625 -19.656  -9.289  1.00 46.19           N  
ATOM   1094  CA  ASN A 145      18.891 -20.391  -9.297  1.00 46.19           C  
ATOM   1095  C   ASN A 145      18.719 -21.828  -8.836  1.00 46.19           C  
ATOM   1096  CB  ASN A 145      19.922 -19.672  -8.422  1.00 46.19           C  
ATOM   1097  O   ASN A 145      19.438 -22.297  -7.953  1.00 46.19           O  
ATOM   1098  CG  ASN A 145      21.359 -20.000  -8.805  1.00 46.19           C  
ATOM   1099  ND2 ASN A 145      22.297 -19.641  -7.949  1.00 46.19           N  
ATOM   1100  OD1 ASN A 145      21.609 -20.578  -9.867  1.00 46.19           O  
ATOM   1101  N   GLY A 146      17.703 -22.625  -9.359  1.00 42.19           N  
ATOM   1102  CA  GLY A 146      17.625 -24.062  -9.156  1.00 42.19           C  
ATOM   1103  C   GLY A 146      17.047 -24.438  -7.805  1.00 42.19           C  
ATOM   1104  O   GLY A 146      17.016 -25.625  -7.449  1.00 42.19           O  
ATOM   1105  N   GLN A 147      16.641 -23.328  -7.016  1.00 43.53           N  
ATOM   1106  CA  GLN A 147      16.000 -23.562  -5.719  1.00 43.53           C  
ATOM   1107  C   GLN A 147      14.719 -22.766  -5.578  1.00 43.53           C  
ATOM   1108  CB  GLN A 147      16.969 -23.219  -4.582  1.00 43.53           C  
ATOM   1109  O   GLN A 147      14.617 -21.641  -6.094  1.00 43.53           O  
ATOM   1110  CG  GLN A 147      18.266 -24.016  -4.609  1.00 43.53           C  
ATOM   1111  CD  GLN A 147      18.156 -25.344  -3.896  1.00 43.53           C  
ATOM   1112  NE2 GLN A 147      18.281 -26.438  -4.648  1.00 43.53           N  
ATOM   1113  OE1 GLN A 147      17.953 -25.406  -2.680  1.00 43.53           O  
ATOM   1114  N   TYR A 148      13.688 -23.344  -5.039  1.00 51.62           N  
ATOM   1115  CA  TYR A 148      12.430 -22.672  -4.730  1.00 51.62           C  
ATOM   1116  C   TYR A 148      12.594 -21.734  -3.535  1.00 51.62           C  
ATOM   1117  CB  TYR A 148      11.328 -23.688  -4.449  1.00 51.62           C  
ATOM   1118  O   TYR A 148      13.266 -22.078  -2.562  1.00 51.62           O  
ATOM   1119  CG  TYR A 148      10.875 -24.453  -5.676  1.00 51.62           C  
ATOM   1120  CD1 TYR A 148      10.000 -23.875  -6.590  1.00 51.62           C  
ATOM   1121  CD2 TYR A 148      11.328 -25.734  -5.918  1.00 51.62           C  
ATOM   1122  CE1 TYR A 148       9.578 -24.562  -7.719  1.00 51.62           C  
ATOM   1123  CE2 TYR A 148      10.914 -26.453  -7.043  1.00 51.62           C  
ATOM   1124  OH  TYR A 148       9.625 -26.547  -9.055  1.00 51.62           O  
ATOM   1125  CZ  TYR A 148      10.039 -25.859  -7.938  1.00 51.62           C  
ATOM   1126  N   LEU A 149      12.445 -20.391  -3.775  1.00 52.84           N  
ATOM   1127  CA  LEU A 149      12.445 -19.438  -2.684  1.00 52.84           C  
ATOM   1128  C   LEU A 149      11.383 -19.781  -1.647  1.00 52.84           C  
ATOM   1129  CB  LEU A 149      12.211 -18.016  -3.219  1.00 52.84           C  
ATOM   1130  O   LEU A 149      10.258 -20.141  -2.004  1.00 52.84           O  
ATOM   1131  CG  LEU A 149      13.336 -17.406  -4.062  1.00 52.84           C  
ATOM   1132  CD1 LEU A 149      12.836 -16.172  -4.789  1.00 52.84           C  
ATOM   1133  CD2 LEU A 149      14.539 -17.078  -3.188  1.00 52.84           C  
ATOM   1134  N   ASP A 150      11.664 -20.422  -0.401  1.00 53.91           N  
ATOM   1135  CA  ASP A 150      10.688 -20.500   0.683  1.00 53.91           C  
ATOM   1136  C   ASP A 150      10.086 -19.125   0.983  1.00 53.91           C  
ATOM   1137  CB  ASP A 150      11.336 -21.078   1.943  1.00 53.91           C  
ATOM   1138  O   ASP A 150      10.664 -18.344   1.730  1.00 53.91           O  
ATOM   1139  CG  ASP A 150      11.109 -22.578   2.096  1.00 53.91           C  
ATOM   1140  OD1 ASP A 150      10.195 -23.125   1.435  1.00 53.91           O  
ATOM   1141  OD2 ASP A 150      11.844 -23.203   2.883  1.00 53.91           O  
ATOM   1142  N   LEU A 151       9.805 -18.359  -0.013  1.00 52.50           N  
ATOM   1143  CA  LEU A 151       9.344 -16.984  -0.168  1.00 52.50           C  
ATOM   1144  C   LEU A 151       8.250 -16.656   0.837  1.00 52.50           C  
ATOM   1145  CB  LEU A 151       8.836 -16.734  -1.593  1.00 52.50           C  
ATOM   1146  O   LEU A 151       8.000 -15.484   1.142  1.00 52.50           O  
ATOM   1147  CG  LEU A 151       9.906 -16.672  -2.689  1.00 52.50           C  
ATOM   1148  CD1 LEU A 151       9.336 -17.203  -4.004  1.00 52.50           C  
ATOM   1149  CD2 LEU A 151      10.422 -15.258  -2.859  1.00 52.50           C  
ATOM   1150  N   VAL A 152       7.945 -17.594   1.893  1.00 53.81           N  
ATOM   1151  CA  VAL A 152       6.855 -17.328   2.820  1.00 53.81           C  
ATOM   1152  C   VAL A 152       7.266 -17.719   4.238  1.00 53.81           C  
ATOM   1153  CB  VAL A 152       5.562 -18.062   2.416  1.00 53.81           C  
ATOM   1154  O   VAL A 152       7.668 -18.859   4.477  1.00 53.81           O  
ATOM   1155  CG1 VAL A 152       4.398 -17.656   3.312  1.00 53.81           C  
ATOM   1156  CG2 VAL A 152       5.230 -17.797   0.948  1.00 53.81           C  
ATOM   1157  N   ASN A 153       8.125 -16.891   4.930  1.00 51.97           N  
ATOM   1158  CA  ASN A 153       8.367 -17.172   6.340  1.00 51.97           C  
ATOM   1159  C   ASN A 153       7.070 -17.484   7.082  1.00 51.97           C  
ATOM   1160  CB  ASN A 153       9.094 -16.000   7.004  1.00 51.97           C  
ATOM   1161  O   ASN A 153       6.141 -16.672   7.074  1.00 51.97           O  
ATOM   1162  CG  ASN A 153      10.578 -15.992   6.711  1.00 51.97           C  
ATOM   1163  ND2 ASN A 153      11.219 -14.844   6.934  1.00 51.97           N  
ATOM   1164  OD1 ASN A 153      11.148 -17.000   6.285  1.00 51.97           O  
ATOM   1165  N   GLN A 154       6.496 -18.656   6.875  1.00 55.12           N  
ATOM   1166  CA  GLN A 154       5.422 -19.250   7.668  1.00 55.12           C  
ATOM   1167  C   GLN A 154       5.750 -19.203   9.156  1.00 55.12           C  
ATOM   1168  CB  GLN A 154       5.164 -20.688   7.227  1.00 55.12           C  
ATOM   1169  O   GLN A 154       6.836 -19.609   9.570  1.00 55.12           O  
ATOM   1170  CG  GLN A 154       4.727 -20.812   5.777  1.00 55.12           C  
ATOM   1171  CD  GLN A 154       3.219 -20.906   5.621  1.00 55.12           C  
ATOM   1172  NE2 GLN A 154       2.740 -20.797   4.387  1.00 55.12           N  
ATOM   1173  OE1 GLN A 154       2.490 -21.078   6.605  1.00 55.12           O  
ATOM   1174  N   GLN A 155       5.328 -18.141   9.781  1.00 52.50           N  
ATOM   1175  CA  GLN A 155       5.441 -18.234  11.227  1.00 52.50           C  
ATOM   1176  C   GLN A 155       4.168 -18.797  11.844  1.00 52.50           C  
ATOM   1177  CB  GLN A 155       5.754 -16.859  11.836  1.00 52.50           C  
ATOM   1178  O   GLN A 155       3.062 -18.391  11.484  1.00 52.50           O  
ATOM   1179  CG  GLN A 155       6.227 -16.922  13.281  1.00 52.50           C  
ATOM   1180  CD  GLN A 155       6.648 -15.570  13.820  1.00 52.50           C  
ATOM   1181  NE2 GLN A 155       6.152 -15.219  15.000  1.00 52.50           N  
ATOM   1182  OE1 GLN A 155       7.414 -14.844  13.180  1.00 52.50           O  
ATOM   1183  N   THR A 156       4.301 -20.031  12.305  1.00 52.88           N  
ATOM   1184  CA  THR A 156       3.184 -20.594  13.047  1.00 52.88           C  
ATOM   1185  C   THR A 156       3.184 -20.094  14.492  1.00 52.88           C  
ATOM   1186  CB  THR A 156       3.232 -22.141  13.039  1.00 52.88           C  
ATOM   1187  O   THR A 156       4.195 -20.188  15.188  1.00 52.88           O  
ATOM   1188  CG2 THR A 156       1.942 -22.734  13.594  1.00 52.88           C  
ATOM   1189  OG1 THR A 156       3.414 -22.594  11.695  1.00 52.88           O  
ATOM   1190  N   ASN A 157       2.369 -19.109  14.742  1.00 50.22           N  
ATOM   1191  CA  ASN A 157       2.131 -18.719  16.125  1.00 50.22           C  
ATOM   1192  C   ASN A 157       0.688 -18.984  16.547  1.00 50.22           C  
ATOM   1193  CB  ASN A 157       2.482 -17.234  16.344  1.00 50.22           C  
ATOM   1194  O   ASN A 157      -0.248 -18.594  15.852  1.00 50.22           O  
ATOM   1195  CG  ASN A 157       3.049 -16.969  17.719  1.00 50.22           C  
ATOM   1196  ND2 ASN A 157       2.514 -15.945  18.375  1.00 50.22           N  
ATOM   1197  OD1 ASN A 157       3.961 -17.656  18.172  1.00 50.22           O  
ATOM   1198  N   ALA A 158       0.414 -19.906  17.500  1.00 52.91           N  
ATOM   1199  CA  ALA A 158      -0.882 -20.172  18.125  1.00 52.91           C  
ATOM   1200  C   ALA A 158      -1.826 -20.859  17.125  1.00 52.91           C  
ATOM   1201  CB  ALA A 158      -1.506 -18.875  18.641  1.00 52.91           C  
ATOM   1202  O   ALA A 158      -3.041 -20.641  17.188  1.00 52.91           O  
ATOM   1203  N   GLY A 159      -1.308 -21.719  16.109  1.00 52.34           N  
ATOM   1204  CA  GLY A 159      -2.166 -22.500  15.242  1.00 52.34           C  
ATOM   1205  C   GLY A 159      -2.543 -21.781  13.969  1.00 52.34           C  
ATOM   1206  O   GLY A 159      -3.340 -22.281  13.172  1.00 52.34           O  
ATOM   1207  N   GLN A 160      -1.962 -20.500  13.734  1.00 50.88           N  
ATOM   1208  CA  GLN A 160      -2.193 -19.672  12.555  1.00 50.88           C  
ATOM   1209  C   GLN A 160      -0.916 -19.500  11.734  1.00 50.88           C  
ATOM   1210  CB  GLN A 160      -2.732 -18.297  12.969  1.00 50.88           C  
ATOM   1211  O   GLN A 160       0.179 -19.406  12.297  1.00 50.88           O  
ATOM   1212  CG  GLN A 160      -4.008 -18.359  13.797  1.00 50.88           C  
ATOM   1213  CD  GLN A 160      -5.227 -18.734  12.969  1.00 50.88           C  
ATOM   1214  NE2 GLN A 160      -5.812 -17.734  12.312  1.00 50.88           N  
ATOM   1215  OE1 GLN A 160      -5.641 -19.891  12.930  1.00 50.88           O  
ATOM   1216  N   THR A 161      -0.927 -19.875  10.359  1.00 53.59           N  
ATOM   1217  CA  THR A 161       0.177 -19.719   9.414  1.00 53.59           C  
ATOM   1218  C   THR A 161       0.187 -18.312   8.820  1.00 53.59           C  
ATOM   1219  CB  THR A 161       0.095 -20.750   8.281  1.00 53.59           C  
ATOM   1220  O   THR A 161      -0.829 -17.844   8.305  1.00 53.59           O  
ATOM   1221  CG2 THR A 161       1.316 -20.672   7.371  1.00 53.59           C  
ATOM   1222  OG1 THR A 161       0.021 -22.062   8.852  1.00 53.59           O  
ATOM   1223  N   TYR A 162       1.328 -17.594   9.141  1.00 57.69           N  
ATOM   1224  CA  TYR A 162       1.512 -16.234   8.664  1.00 57.69           C  
ATOM   1225  C   TYR A 162       2.424 -16.203   7.441  1.00 57.69           C  
ATOM   1226  CB  TYR A 162       2.094 -15.352   9.773  1.00 57.69           C  
ATOM   1227  O   TYR A 162       3.402 -16.938   7.367  1.00 57.69           O  
ATOM   1228  CG  TYR A 162       1.279 -15.359  11.039  1.00 57.69           C  
ATOM   1229  CD1 TYR A 162       0.177 -14.516  11.195  1.00 57.69           C  
ATOM   1230  CD2 TYR A 162       1.610 -16.203  12.094  1.00 57.69           C  
ATOM   1231  CE1 TYR A 162      -0.575 -14.523  12.359  1.00 57.69           C  
ATOM   1232  CE2 TYR A 162       0.865 -16.219  13.273  1.00 57.69           C  
ATOM   1233  OH  TYR A 162      -0.965 -15.375  14.555  1.00 57.69           O  
ATOM   1234  CZ  TYR A 162      -0.224 -15.367  13.391  1.00 57.69           C  
ATOM   1235  N   VAL A 163       1.889 -15.305   6.398  1.00 63.38           N  
ATOM   1236  CA  VAL A 163       2.730 -15.180   5.215  1.00 63.38           C  
ATOM   1237  C   VAL A 163       3.270 -13.750   5.117  1.00 63.38           C  
ATOM   1238  CB  VAL A 163       1.958 -15.547   3.928  1.00 63.38           C  
ATOM   1239  O   VAL A 163       2.516 -12.789   5.250  1.00 63.38           O  
ATOM   1240  CG1 VAL A 163       2.863 -15.430   2.703  1.00 63.38           C  
ATOM   1241  CG2 VAL A 163       1.377 -16.953   4.039  1.00 63.38           C  
ATOM   1242  N   TYR A 164       4.566 -13.617   5.148  1.00 73.44           N  
ATOM   1243  CA  TYR A 164       5.156 -12.305   4.926  1.00 73.44           C  
ATOM   1244  C   TYR A 164       6.332 -12.391   3.959  1.00 73.44           C  
ATOM   1245  CB  TYR A 164       5.613 -11.688   6.250  1.00 73.44           C  
ATOM   1246  O   TYR A 164       6.863 -13.469   3.711  1.00 73.44           O  
ATOM   1247  CG  TYR A 164       6.750 -12.438   6.906  1.00 73.44           C  
ATOM   1248  CD1 TYR A 164       6.500 -13.516   7.754  1.00 73.44           C  
ATOM   1249  CD2 TYR A 164       8.070 -12.070   6.680  1.00 73.44           C  
ATOM   1250  CE1 TYR A 164       7.543 -14.203   8.359  1.00 73.44           C  
ATOM   1251  CE2 TYR A 164       9.125 -12.750   7.281  1.00 73.44           C  
ATOM   1252  OH  TYR A 164       9.883 -14.500   8.719  1.00 73.44           O  
ATOM   1253  CZ  TYR A 164       8.852 -13.820   8.117  1.00 73.44           C  
ATOM   1254  N   TYR A 165       6.656 -11.211   3.338  1.00 78.06           N  
ATOM   1255  CA  TYR A 165       7.828 -11.102   2.477  1.00 78.06           C  
ATOM   1256  C   TYR A 165       8.914 -10.266   3.143  1.00 78.06           C  
ATOM   1257  CB  TYR A 165       7.449 -10.477   1.129  1.00 78.06           C  
ATOM   1258  O   TYR A 165       8.711  -9.086   3.441  1.00 78.06           O  
ATOM   1259  CG  TYR A 165       6.438 -11.289   0.354  1.00 78.06           C  
ATOM   1260  CD1 TYR A 165       6.840 -12.289  -0.529  1.00 78.06           C  
ATOM   1261  CD2 TYR A 165       5.074 -11.055   0.505  1.00 78.06           C  
ATOM   1262  CE1 TYR A 165       5.910 -13.031  -1.246  1.00 78.06           C  
ATOM   1263  CE2 TYR A 165       4.133 -11.797  -0.207  1.00 78.06           C  
ATOM   1264  OH  TYR A 165       3.637 -13.516  -1.785  1.00 78.06           O  
ATOM   1265  CZ  TYR A 165       4.562 -12.781  -1.078  1.00 78.06           C  
ATOM   1266  N   PRO A 166      10.023 -10.891   3.512  1.00 70.50           N  
ATOM   1267  CA  PRO A 166      11.109 -10.242   4.250  1.00 70.50           C  
ATOM   1268  C   PRO A 166      11.797  -9.148   3.443  1.00 70.50           C  
ATOM   1269  CB  PRO A 166      12.070 -11.391   4.543  1.00 70.50           C  
ATOM   1270  O   PRO A 166      12.422  -8.250   4.020  1.00 70.50           O  
ATOM   1271  CG  PRO A 166      11.766 -12.422   3.504  1.00 70.50           C  
ATOM   1272  CD  PRO A 166      10.320 -12.289   3.113  1.00 70.50           C  
ATOM   1273  N   ASN A 167      11.602  -9.195   2.217  1.00 79.56           N  
ATOM   1274  CA  ASN A 167      12.156  -8.258   1.247  1.00 79.56           C  
ATOM   1275  C   ASN A 167      11.164  -7.938   0.138  1.00 79.56           C  
ATOM   1276  CB  ASN A 167      13.453  -8.812   0.651  1.00 79.56           C  
ATOM   1277  O   ASN A 167      10.516  -8.836  -0.401  1.00 79.56           O  
ATOM   1278  CG  ASN A 167      14.195  -7.785  -0.184  1.00 79.56           C  
ATOM   1279  ND2 ASN A 167      15.500  -7.656   0.051  1.00 79.56           N  
ATOM   1280  OD1 ASN A 167      13.609  -7.113  -1.032  1.00 79.56           O  
ATOM   1281  N   PRO A 168      10.992  -6.660  -0.230  1.00 87.50           N  
ATOM   1282  CA  PRO A 168      10.039  -6.285  -1.278  1.00 87.50           C  
ATOM   1283  C   PRO A 168      10.328  -6.973  -2.611  1.00 87.50           C  
ATOM   1284  CB  PRO A 168      10.219  -4.770  -1.396  1.00 87.50           C  
ATOM   1285  O   PRO A 168       9.414  -7.199  -3.406  1.00 87.50           O  
ATOM   1286  CG  PRO A 168      11.547  -4.496  -0.775  1.00 87.50           C  
ATOM   1287  CD  PRO A 168      11.812  -5.543   0.269  1.00 87.50           C  
ATOM   1288  N   TYR A 169      11.555  -7.312  -2.830  1.00 87.81           N  
ATOM   1289  CA  TYR A 169      11.930  -7.961  -4.082  1.00 87.81           C  
ATOM   1290  C   TYR A 169      11.445  -9.406  -4.109  1.00 87.81           C  
ATOM   1291  CB  TYR A 169      13.445  -7.918  -4.281  1.00 87.81           C  
ATOM   1292  O   TYR A 169      11.148  -9.953  -5.176  1.00 87.81           O  
ATOM   1293  CG  TYR A 169      13.984  -6.527  -4.508  1.00 87.81           C  
ATOM   1294  CD1 TYR A 169      13.422  -5.684  -5.465  1.00 87.81           C  
ATOM   1295  CD2 TYR A 169      15.062  -6.051  -3.771  1.00 87.81           C  
ATOM   1296  CE1 TYR A 169      13.914  -4.402  -5.680  1.00 87.81           C  
ATOM   1297  CE2 TYR A 169      15.570  -4.773  -3.979  1.00 87.81           C  
ATOM   1298  OH  TYR A 169      15.484  -2.689  -5.141  1.00 87.81           O  
ATOM   1299  CZ  TYR A 169      14.992  -3.957  -4.930  1.00 87.81           C  
ATOM   1300  N   TYR A 170      11.422 -10.047  -2.959  1.00 82.50           N  
ATOM   1301  CA  TYR A 170      10.789 -11.359  -2.871  1.00 82.50           C  
ATOM   1302  C   TYR A 170       9.312 -11.273  -3.232  1.00 82.50           C  
ATOM   1303  CB  TYR A 170      10.945 -11.938  -1.464  1.00 82.50           C  
ATOM   1304  O   TYR A 170       8.773 -12.164  -3.891  1.00 82.50           O  
ATOM   1305  CG  TYR A 170      12.328 -12.492  -1.189  1.00 82.50           C  
ATOM   1306  CD1 TYR A 170      12.805 -13.602  -1.881  1.00 82.50           C  
ATOM   1307  CD2 TYR A 170      13.156 -11.906  -0.239  1.00 82.50           C  
ATOM   1308  CE1 TYR A 170      14.070 -14.117  -1.631  1.00 82.50           C  
ATOM   1309  CE2 TYR A 170      14.422 -12.406   0.020  1.00 82.50           C  
ATOM   1310  OH  TYR A 170      16.125 -14.016  -0.428  1.00 82.50           O  
ATOM   1311  CZ  TYR A 170      14.875 -13.516  -0.680  1.00 82.50           C  
ATOM   1312  N   ALA A 171       8.656 -10.242  -2.805  1.00 86.38           N  
ATOM   1313  CA  ALA A 171       7.266  -9.992  -3.160  1.00 86.38           C  
ATOM   1314  C   ALA A 171       7.109  -9.805  -4.668  1.00 86.38           C  
ATOM   1315  CB  ALA A 171       6.738  -8.766  -2.420  1.00 86.38           C  
ATOM   1316  O   ALA A 171       6.137 -10.281  -5.262  1.00 86.38           O  
ATOM   1317  N   LEU A 172       8.047  -9.141  -5.281  1.00 89.06           N  
ATOM   1318  CA  LEU A 172       8.047  -8.898  -6.723  1.00 89.06           C  
ATOM   1319  C   LEU A 172       8.141 -10.211  -7.492  1.00 89.06           C  
ATOM   1320  CB  LEU A 172       9.219  -7.988  -7.113  1.00 89.06           C  
ATOM   1321  O   LEU A 172       7.453 -10.391  -8.500  1.00 89.06           O  
ATOM   1322  CG  LEU A 172       8.953  -6.484  -7.027  1.00 89.06           C  
ATOM   1323  CD1 LEU A 172      10.266  -5.711  -7.152  1.00 89.06           C  
ATOM   1324  CD2 LEU A 172       7.969  -6.047  -8.109  1.00 89.06           C  
ATOM   1325  N   LEU A 173       9.000 -11.062  -7.043  1.00 85.81           N  
ATOM   1326  CA  LEU A 173       9.117 -12.375  -7.668  1.00 85.81           C  
ATOM   1327  C   LEU A 173       7.816 -13.164  -7.535  1.00 85.81           C  
ATOM   1328  CB  LEU A 173      10.273 -13.172  -7.043  1.00 85.81           C  
ATOM   1329  O   LEU A 173       7.391 -13.828  -8.477  1.00 85.81           O  
ATOM   1330  CG  LEU A 173      11.680 -12.664  -7.340  1.00 85.81           C  
ATOM   1331  CD1 LEU A 173      12.711 -13.461  -6.543  1.00 85.81           C  
ATOM   1332  CD2 LEU A 173      11.977 -12.742  -8.836  1.00 85.81           C  
ATOM   1333  N   ALA A 174       7.230 -13.094  -6.379  1.00 83.69           N  
ATOM   1334  CA  ALA A 174       5.953 -13.758  -6.141  1.00 83.69           C  
ATOM   1335  C   ALA A 174       4.863 -13.203  -7.055  1.00 83.69           C  
ATOM   1336  CB  ALA A 174       5.539 -13.609  -4.676  1.00 83.69           C  
ATOM   1337  O   ALA A 174       4.051 -13.953  -7.594  1.00 83.69           O  
ATOM   1338  N   LEU A 175       4.863 -11.938  -7.141  1.00 88.25           N  
ATOM   1339  CA  LEU A 175       3.904 -11.281  -8.023  1.00 88.25           C  
ATOM   1340  C   LEU A 175       4.090 -11.742  -9.461  1.00 88.25           C  
ATOM   1341  CB  LEU A 175       4.055  -9.766  -7.938  1.00 88.25           C  
ATOM   1342  O   LEU A 175       3.111 -12.016 -10.164  1.00 88.25           O  
ATOM   1343  CG  LEU A 175       3.105  -8.938  -8.812  1.00 88.25           C  
ATOM   1344  CD1 LEU A 175       1.658  -9.172  -8.383  1.00 88.25           C  
ATOM   1345  CD2 LEU A 175       3.459  -7.457  -8.734  1.00 88.25           C  
ATOM   1346  N   ASN A 176       5.379 -11.711  -9.953  1.00 87.81           N  
ATOM   1347  CA  ASN A 176       5.699 -12.180 -11.297  1.00 87.81           C  
ATOM   1348  C   ASN A 176       5.145 -13.578 -11.547  1.00 87.81           C  
ATOM   1349  CB  ASN A 176       7.211 -12.156 -11.531  1.00 87.81           C  
ATOM   1350  O   ASN A 176       4.578 -13.844 -12.609  1.00 87.81           O  
ATOM   1351  CG  ASN A 176       7.590 -12.547 -12.945  1.00 87.81           C  
ATOM   1352  ND2 ASN A 176       8.500 -13.500 -13.070  1.00 87.81           N  
ATOM   1353  OD1 ASN A 176       7.070 -11.984 -13.914  1.00 87.81           O  
ATOM   1354  N   TYR A 177       5.324 -14.469 -10.617  1.00 82.75           N  
ATOM   1355  CA  TYR A 177       4.824 -15.836 -10.727  1.00 82.75           C  
ATOM   1356  C   TYR A 177       3.301 -15.859 -10.812  1.00 82.75           C  
ATOM   1357  CB  TYR A 177       5.281 -16.672  -9.523  1.00 82.75           C  
ATOM   1358  O   TYR A 177       2.732 -16.562 -11.656  1.00 82.75           O  
ATOM   1359  CG  TYR A 177       4.738 -18.078  -9.516  1.00 82.75           C  
ATOM   1360  CD1 TYR A 177       3.674 -18.438  -8.695  1.00 82.75           C  
ATOM   1361  CD2 TYR A 177       5.293 -19.062 -10.336  1.00 82.75           C  
ATOM   1362  CE1 TYR A 177       3.172 -19.734  -8.688  1.00 82.75           C  
ATOM   1363  CE2 TYR A 177       4.797 -20.359 -10.336  1.00 82.75           C  
ATOM   1364  OH  TYR A 177       3.246 -21.969  -9.508  1.00 82.75           O  
ATOM   1365  CZ  TYR A 177       3.738 -20.688  -9.508  1.00 82.75           C  
ATOM   1366  N   THR A 178       2.656 -15.141  -9.930  1.00 82.12           N  
ATOM   1367  CA  THR A 178       1.200 -15.078  -9.898  1.00 82.12           C  
ATOM   1368  C   THR A 178       0.655 -14.555 -11.227  1.00 82.12           C  
ATOM   1369  CB  THR A 178       0.702 -14.195  -8.742  1.00 82.12           C  
ATOM   1370  O   THR A 178      -0.345 -15.062 -11.734  1.00 82.12           O  
ATOM   1371  CG2 THR A 178      -0.821 -14.195  -8.664  1.00 82.12           C  
ATOM   1372  OG1 THR A 178       1.235 -14.688  -7.508  1.00 82.12           O  
ATOM   1373  N   LEU A 179       1.306 -13.570 -11.734  1.00 84.69           N  
ATOM   1374  CA  LEU A 179       0.880 -12.969 -12.992  1.00 84.69           C  
ATOM   1375  C   LEU A 179       1.104 -13.922 -14.164  1.00 84.69           C  
ATOM   1376  CB  LEU A 179       1.633 -11.656 -13.242  1.00 84.69           C  
ATOM   1377  O   LEU A 179       0.356 -13.898 -15.141  1.00 84.69           O  
ATOM   1378  CG  LEU A 179       1.263 -10.484 -12.336  1.00 84.69           C  
ATOM   1379  CD1 LEU A 179       2.178  -9.289 -12.609  1.00 84.69           C  
ATOM   1380  CD2 LEU A 179      -0.199 -10.094 -12.531  1.00 84.69           C  
ATOM   1381  N   SER A 180       2.156 -14.680 -14.125  1.00 78.50           N  
ATOM   1382  CA  SER A 180       2.473 -15.648 -15.164  1.00 78.50           C  
ATOM   1383  C   SER A 180       1.423 -16.750 -15.227  1.00 78.50           C  
ATOM   1384  CB  SER A 180       3.854 -16.266 -14.922  1.00 78.50           C  
ATOM   1385  O   SER A 180       1.188 -17.328 -16.297  1.00 78.50           O  
ATOM   1386  OG  SER A 180       3.842 -17.094 -13.781  1.00 78.50           O  
ATOM   1387  N   LYS A 181       0.764 -17.047 -14.125  1.00 71.06           N  
ATOM   1388  CA  LYS A 181      -0.314 -18.031 -14.062  1.00 71.06           C  
ATOM   1389  C   LYS A 181      -1.597 -17.484 -14.680  1.00 71.06           C  
ATOM   1390  CB  LYS A 181      -0.569 -18.453 -12.609  1.00 71.06           C  
ATOM   1391  O   LYS A 181      -2.400 -18.234 -15.227  1.00 71.06           O  
ATOM   1392  CG  LYS A 181       0.510 -19.344 -12.031  1.00 71.06           C  
ATOM   1393  CD  LYS A 181       0.015 -20.078 -10.789  1.00 71.06           C  
ATOM   1394  CE  LYS A 181       1.068 -21.047 -10.250  1.00 71.06           C  
ATOM   1395  NZ  LYS A 181       0.563 -21.812  -9.070  1.00 71.06           N  
ATOM   1396  N   ILE A 182      -1.755 -16.188 -14.516  1.00 63.12           N  
ATOM   1397  CA  ILE A 182      -2.971 -15.492 -14.930  1.00 63.12           C  
ATOM   1398  C   ILE A 182      -2.893 -15.148 -16.422  1.00 63.12           C  
ATOM   1399  CB  ILE A 182      -3.201 -14.211 -14.094  1.00 63.12           C  
ATOM   1400  O   ILE A 182      -3.881 -15.281 -17.141  1.00 63.12           O  
ATOM   1401  CG1 ILE A 182      -3.418 -14.570 -12.617  1.00 63.12           C  
ATOM   1402  CG2 ILE A 182      -4.387 -13.414 -14.648  1.00 63.12           C  
ATOM   1403  CD1 ILE A 182      -3.443 -13.367 -11.688  1.00 63.12           C  
ATOM   1404  N   ASP A 183      -1.632 -14.930 -16.922  1.00 56.88           N  
ATOM   1405  CA  ASP A 183      -1.542 -14.445 -18.297  1.00 56.88           C  
ATOM   1406  C   ASP A 183      -0.433 -15.172 -19.047  1.00 56.88           C  
ATOM   1407  CB  ASP A 183      -1.300 -12.938 -18.312  1.00 56.88           C  
ATOM   1408  O   ASP A 183       0.748 -14.859 -18.875  1.00 56.88           O  
ATOM   1409  CG  ASP A 183      -2.531 -12.148 -18.719  1.00 56.88           C  
ATOM   1410  OD1 ASP A 183      -3.498 -12.742 -19.234  1.00 56.88           O  
ATOM   1411  OD2 ASP A 183      -2.533 -10.914 -18.516  1.00 56.88           O  
ATOM   1412  N   LYS A 184      -0.532 -16.453 -19.375  1.00 55.53           N  
ATOM   1413  CA  LYS A 184       0.350 -17.422 -20.016  1.00 55.53           C  
ATOM   1414  C   LYS A 184       0.710 -16.984 -21.438  1.00 55.53           C  
ATOM   1415  CB  LYS A 184      -0.304 -18.797 -20.047  1.00 55.53           C  
ATOM   1416  O   LYS A 184       1.793 -17.297 -21.938  1.00 55.53           O  
ATOM   1417  CG  LYS A 184      -0.450 -19.453 -18.688  1.00 55.53           C  
ATOM   1418  CD  LYS A 184      -0.691 -20.953 -18.797  1.00 55.53           C  
ATOM   1419  CE  LYS A 184      -0.891 -21.594 -17.422  1.00 55.53           C  
ATOM   1420  NZ  LYS A 184      -1.060 -23.078 -17.531  1.00 55.53           N  
ATOM   1421  N   VAL A 185       0.440 -15.648 -21.969  1.00 48.19           N  
ATOM   1422  CA  VAL A 185       0.796 -15.273 -23.344  1.00 48.19           C  
ATOM   1423  C   VAL A 185       0.077 -13.977 -23.719  1.00 48.19           C  
ATOM   1424  CB  VAL A 185       0.453 -16.391 -24.344  1.00 48.19           C  
ATOM   1425  O   VAL A 185      -1.152 -13.953 -23.812  1.00 48.19           O  
ATOM   1426  CG1 VAL A 185       0.991 -16.047 -25.734  1.00 48.19           C  
ATOM   1427  CG2 VAL A 185       1.011 -17.734 -23.875  1.00 48.19           C  
ATOM   1428  N   SER A 186       0.603 -12.688 -23.219  1.00 60.06           N  
ATOM   1429  CA  SER A 186       0.225 -11.328 -23.578  1.00 60.06           C  
ATOM   1430  C   SER A 186       0.856 -10.312 -22.625  1.00 60.06           C  
ATOM   1431  CB  SER A 186      -1.296 -11.172 -23.562  1.00 60.06           C  
ATOM   1432  O   SER A 186       0.982 -10.570 -21.438  1.00 60.06           O  
ATOM   1433  OG  SER A 186      -1.673  -9.875 -24.016  1.00 60.06           O  
ATOM   1434  N   PRO A 187       1.477  -9.125 -23.250  1.00 65.06           N  
ATOM   1435  CA  PRO A 187       2.459  -8.484 -22.375  1.00 65.06           C  
ATOM   1436  C   PRO A 187       1.980  -8.383 -20.922  1.00 65.06           C  
ATOM   1437  CB  PRO A 187       2.627  -7.090 -22.984  1.00 65.06           C  
ATOM   1438  O   PRO A 187       0.872  -7.910 -20.672  1.00 65.06           O  
ATOM   1439  CG  PRO A 187       1.430  -6.914 -23.859  1.00 65.06           C  
ATOM   1440  CD  PRO A 187       0.765  -8.250 -24.031  1.00 65.06           C  
ATOM   1441  N   SER A 188       2.547  -9.219 -20.047  1.00 80.25           N  
ATOM   1442  CA  SER A 188       2.395  -9.156 -18.594  1.00 80.25           C  
ATOM   1443  C   SER A 188       2.857  -7.812 -18.047  1.00 80.25           C  
ATOM   1444  CB  SER A 188       3.176 -10.289 -17.922  1.00 80.25           C  
ATOM   1445  O   SER A 188       3.801  -7.215 -18.562  1.00 80.25           O  
ATOM   1446  OG  SER A 188       3.088 -10.188 -16.516  1.00 80.25           O  
ATOM   1447  N   PRO A 189       1.978  -7.270 -17.219  1.00 88.94           N  
ATOM   1448  CA  PRO A 189       2.354  -5.988 -16.609  1.00 88.94           C  
ATOM   1449  C   PRO A 189       3.717  -6.039 -15.922  1.00 88.94           C  
ATOM   1450  CB  PRO A 189       1.237  -5.738 -15.594  1.00 88.94           C  
ATOM   1451  O   PRO A 189       4.375  -5.008 -15.773  1.00 88.94           O  
ATOM   1452  CG  PRO A 189       0.618  -7.078 -15.367  1.00 88.94           C  
ATOM   1453  CD  PRO A 189       0.856  -7.926 -16.594  1.00 88.94           C  
ATOM   1454  N   LEU A 190       4.250  -7.227 -15.594  1.00 91.94           N  
ATOM   1455  CA  LEU A 190       5.547  -7.438 -14.969  1.00 91.94           C  
ATOM   1456  C   LEU A 190       6.168  -8.750 -15.438  1.00 91.94           C  
ATOM   1457  CB  LEU A 190       5.418  -7.441 -13.445  1.00 91.94           C  
ATOM   1458  O   LEU A 190       5.520  -9.797 -15.406  1.00 91.94           O  
ATOM   1459  CG  LEU A 190       6.691  -7.746 -12.648  1.00 91.94           C  
ATOM   1460  CD1 LEU A 190       7.699  -6.613 -12.820  1.00 91.94           C  
ATOM   1461  CD2 LEU A 190       6.363  -7.965 -11.180  1.00 91.94           C  
ATOM   1462  N   TYR A 191       7.379  -8.656 -15.883  1.00 91.19           N  
ATOM   1463  CA  TYR A 191       8.172  -9.812 -16.297  1.00 91.19           C  
ATOM   1464  C   TYR A 191       9.562  -9.766 -15.672  1.00 91.19           C  
ATOM   1465  CB  TYR A 191       8.273  -9.875 -17.812  1.00 91.19           C  
ATOM   1466  O   TYR A 191      10.289  -8.781 -15.844  1.00 91.19           O  
ATOM   1467  CG  TYR A 191       9.078 -11.055 -18.328  1.00 91.19           C  
ATOM   1468  CD1 TYR A 191      10.398 -10.891 -18.750  1.00 91.19           C  
ATOM   1469  CD2 TYR A 191       8.523 -12.328 -18.375  1.00 91.19           C  
ATOM   1470  CE1 TYR A 191      11.141 -11.969 -19.219  1.00 91.19           C  
ATOM   1471  CE2 TYR A 191       9.258 -13.414 -18.828  1.00 91.19           C  
ATOM   1472  OH  TYR A 191      11.297 -14.297 -19.719  1.00 91.19           O  
ATOM   1473  CZ  TYR A 191      10.562 -13.219 -19.250  1.00 91.19           C  
ATOM   1474  N   ILE A 192       9.906 -10.875 -14.969  1.00 90.31           N  
ATOM   1475  CA  ILE A 192      11.203 -10.914 -14.297  1.00 90.31           C  
ATOM   1476  C   ILE A 192      11.984 -12.141 -14.758  1.00 90.31           C  
ATOM   1477  CB  ILE A 192      11.047 -10.922 -12.758  1.00 90.31           C  
ATOM   1478  O   ILE A 192      11.445 -13.250 -14.797  1.00 90.31           O  
ATOM   1479  CG1 ILE A 192      10.312  -9.656 -12.289  1.00 90.31           C  
ATOM   1480  CG2 ILE A 192      12.414 -11.047 -12.078  1.00 90.31           C  
ATOM   1481  CD1 ILE A 192      10.031  -9.625 -10.797  1.00 90.31           C  
ATOM   1482  N   THR A 193      13.234 -11.930 -15.094  1.00 89.06           N  
ATOM   1483  CA  THR A 193      14.070 -13.008 -15.594  1.00 89.06           C  
ATOM   1484  C   THR A 193      15.508 -12.844 -15.117  1.00 89.06           C  
ATOM   1485  CB  THR A 193      14.047 -13.062 -17.141  1.00 89.06           C  
ATOM   1486  O   THR A 193      15.906 -11.758 -14.695  1.00 89.06           O  
ATOM   1487  CG2 THR A 193      14.656 -11.805 -17.734  1.00 89.06           C  
ATOM   1488  OG1 THR A 193      14.789 -14.203 -17.578  1.00 89.06           O  
ATOM   1489  N   THR A 194      16.234 -13.930 -15.211  1.00 89.75           N  
ATOM   1490  CA  THR A 194      17.656 -13.883 -14.883  1.00 89.75           C  
ATOM   1491  C   THR A 194      18.500 -13.820 -16.156  1.00 89.75           C  
ATOM   1492  CB  THR A 194      18.078 -15.109 -14.047  1.00 89.75           C  
ATOM   1493  O   THR A 194      19.734 -13.750 -16.078  1.00 89.75           O  
ATOM   1494  CG2 THR A 194      17.328 -15.148 -12.719  1.00 89.75           C  
ATOM   1495  OG1 THR A 194      17.797 -16.297 -14.781  1.00 89.75           O  
ATOM   1496  N   THR A 195      17.797 -13.844 -17.266  1.00 88.38           N  
ATOM   1497  CA  THR A 195      18.453 -13.742 -18.562  1.00 88.38           C  
ATOM   1498  C   THR A 195      18.766 -12.281 -18.891  1.00 88.38           C  
ATOM   1499  CB  THR A 195      17.594 -14.344 -19.672  1.00 88.38           C  
ATOM   1500  O   THR A 195      18.000 -11.383 -18.547  1.00 88.38           O  
ATOM   1501  CG2 THR A 195      18.375 -14.438 -20.984  1.00 88.38           C  
ATOM   1502  OG1 THR A 195      17.172 -15.664 -19.297  1.00 88.38           O  
ATOM   1503  N   THR A 196      19.891 -12.102 -19.406  1.00 91.75           N  
ATOM   1504  CA  THR A 196      20.281 -10.750 -19.781  1.00 91.75           C  
ATOM   1505  C   THR A 196      19.203 -10.078 -20.625  1.00 91.75           C  
ATOM   1506  CB  THR A 196      21.625 -10.734 -20.547  1.00 91.75           C  
ATOM   1507  O   THR A 196      18.484 -10.758 -21.359  1.00 91.75           O  
ATOM   1508  CG2 THR A 196      22.750 -11.320 -19.703  1.00 91.75           C  
ATOM   1509  OG1 THR A 196      21.484 -11.500 -21.750  1.00 91.75           O  
ATOM   1510  N   PRO A 197      19.078  -8.797 -20.469  1.00 90.25           N  
ATOM   1511  CA  PRO A 197      18.047  -8.055 -21.188  1.00 90.25           C  
ATOM   1512  C   PRO A 197      18.109  -8.242 -22.703  1.00 90.25           C  
ATOM   1513  CB  PRO A 197      18.328  -6.598 -20.797  1.00 90.25           C  
ATOM   1514  O   PRO A 197      17.078  -8.352 -23.359  1.00 90.25           O  
ATOM   1515  CG  PRO A 197      18.984  -6.680 -19.453  1.00 90.25           C  
ATOM   1516  CD  PRO A 197      19.828  -7.914 -19.422  1.00 90.25           C  
ATOM   1517  N   SER A 198      19.312  -8.289 -23.281  1.00 91.81           N  
ATOM   1518  CA  SER A 198      19.484  -8.477 -24.719  1.00 91.81           C  
ATOM   1519  C   SER A 198      18.922  -9.812 -25.188  1.00 91.81           C  
ATOM   1520  CB  SER A 198      20.969  -8.375 -25.094  1.00 91.81           C  
ATOM   1521  O   SER A 198      18.281  -9.891 -26.219  1.00 91.81           O  
ATOM   1522  OG  SER A 198      21.734  -9.312 -24.344  1.00 91.81           O  
ATOM   1523  N   SER A 199      19.141 -10.836 -24.422  1.00 90.88           N  
ATOM   1524  CA  SER A 199      18.656 -12.188 -24.703  1.00 90.88           C  
ATOM   1525  C   SER A 199      17.156 -12.289 -24.500  1.00 90.88           C  
ATOM   1526  CB  SER A 199      19.375 -13.203 -23.828  1.00 90.88           C  
ATOM   1527  O   SER A 199      16.453 -12.914 -25.281  1.00 90.88           O  
ATOM   1528  OG  SER A 199      20.766 -13.234 -24.109  1.00 90.88           O  
ATOM   1529  N   ALA A 200      16.641 -11.711 -23.469  1.00 87.81           N  
ATOM   1530  CA  ALA A 200      15.211 -11.711 -23.156  1.00 87.81           C  
ATOM   1531  C   ALA A 200      14.414 -10.992 -24.250  1.00 87.81           C  
ATOM   1532  CB  ALA A 200      14.961 -11.062 -21.797  1.00 87.81           C  
ATOM   1533  O   ALA A 200      13.344 -11.453 -24.656  1.00 87.81           O  
ATOM   1534  N   THR A 201      14.852  -9.844 -24.734  1.00 88.69           N  
ATOM   1535  CA  THR A 201      14.195  -9.047 -25.750  1.00 88.69           C  
ATOM   1536  C   THR A 201      14.258  -9.750 -27.109  1.00 88.69           C  
ATOM   1537  CB  THR A 201      14.828  -7.648 -25.859  1.00 88.69           C  
ATOM   1538  O   THR A 201      13.430  -9.492 -27.984  1.00 88.69           O  
ATOM   1539  CG2 THR A 201      14.555  -6.816 -24.609  1.00 88.69           C  
ATOM   1540  OG1 THR A 201      16.234  -7.781 -26.031  1.00 88.69           O  
ATOM   1541  N   GLN A 202      15.273 -10.586 -27.281  1.00 89.62           N  
ATOM   1542  CA  GLN A 202      15.359 -11.422 -28.484  1.00 89.62           C  
ATOM   1543  C   GLN A 202      14.266 -12.484 -28.484  1.00 89.62           C  
ATOM   1544  CB  GLN A 202      16.734 -12.078 -28.578  1.00 89.62           C  
ATOM   1545  O   GLN A 202      13.664 -12.758 -29.531  1.00 89.62           O  
ATOM   1546  CG  GLN A 202      17.844 -11.117 -29.000  1.00 89.62           C  
ATOM   1547  CD  GLN A 202      19.188 -11.805 -29.141  1.00 89.62           C  
ATOM   1548  NE2 GLN A 202      20.234 -11.016 -29.328  1.00 89.62           N  
ATOM   1549  OE1 GLN A 202      19.281 -13.039 -29.078  1.00 89.62           O  
ATOM   1550  N   ILE A 203      14.047 -13.016 -27.344  1.00 85.88           N  
ATOM   1551  CA  ILE A 203      13.047 -14.062 -27.172  1.00 85.88           C  
ATOM   1552  C   ILE A 203      11.656 -13.445 -27.172  1.00 85.88           C  
ATOM   1553  CB  ILE A 203      13.289 -14.875 -25.891  1.00 85.88           C  
ATOM   1554  O   ILE A 203      10.742 -13.938 -27.844  1.00 85.88           O  
ATOM   1555  CG1 ILE A 203      14.648 -15.570 -25.938  1.00 85.88           C  
ATOM   1556  CG2 ILE A 203      12.164 -15.891 -25.672  1.00 85.88           C  
ATOM   1557  CD1 ILE A 203      15.047 -16.250 -24.641  1.00 85.88           C  
ATOM   1558  N   TYR A 204      11.570 -12.305 -26.484  1.00 87.25           N  
ATOM   1559  CA  TYR A 204      10.320 -11.555 -26.375  1.00 87.25           C  
ATOM   1560  C   TYR A 204      10.516 -10.102 -26.781  1.00 87.25           C  
ATOM   1561  CB  TYR A 204       9.766 -11.633 -24.953  1.00 87.25           C  
ATOM   1562  O   TYR A 204      10.906  -9.273 -25.953  1.00 87.25           O  
ATOM   1563  CG  TYR A 204       9.531 -13.047 -24.469  1.00 87.25           C  
ATOM   1564  CD1 TYR A 204       8.500 -13.820 -24.984  1.00 87.25           C  
ATOM   1565  CD2 TYR A 204      10.352 -13.602 -23.484  1.00 87.25           C  
ATOM   1566  CE1 TYR A 204       8.289 -15.125 -24.531  1.00 87.25           C  
ATOM   1567  CE2 TYR A 204      10.148 -14.898 -23.031  1.00 87.25           C  
ATOM   1568  OH  TYR A 204       8.906 -16.938 -23.125  1.00 87.25           O  
ATOM   1569  CZ  TYR A 204       9.109 -15.656 -23.562  1.00 87.25           C  
ATOM   1570  N   PRO A 205      10.297  -9.734 -28.031  1.00 88.56           N  
ATOM   1571  CA  PRO A 205      10.570  -8.398 -28.562  1.00 88.56           C  
ATOM   1572  C   PRO A 205       9.711  -7.316 -27.922  1.00 88.56           C  
ATOM   1573  CB  PRO A 205      10.250  -8.547 -30.047  1.00 88.56           C  
ATOM   1574  O   PRO A 205      10.102  -6.145 -27.891  1.00 88.56           O  
ATOM   1575  CG  PRO A 205      10.477  -9.992 -30.359  1.00 88.56           C  
ATOM   1576  CD  PRO A 205      10.102 -10.797 -29.141  1.00 88.56           C  
ATOM   1577  N   PHE A 206       8.508  -7.648 -27.422  1.00 86.00           N  
ATOM   1578  CA  PHE A 206       7.629  -6.664 -26.797  1.00 86.00           C  
ATOM   1579  C   PHE A 206       8.273  -6.086 -25.547  1.00 86.00           C  
ATOM   1580  CB  PHE A 206       6.277  -7.297 -26.453  1.00 86.00           C  
ATOM   1581  O   PHE A 206       7.855  -5.031 -25.062  1.00 86.00           O  
ATOM   1582  CG  PHE A 206       6.383  -8.500 -25.547  1.00 86.00           C  
ATOM   1583  CD1 PHE A 206       6.340  -9.781 -26.078  1.00 86.00           C  
ATOM   1584  CD2 PHE A 206       6.527  -8.344 -24.172  1.00 86.00           C  
ATOM   1585  CE1 PHE A 206       6.438 -10.898 -25.234  1.00 86.00           C  
ATOM   1586  CE2 PHE A 206       6.625  -9.445 -23.344  1.00 86.00           C  
ATOM   1587  CZ  PHE A 206       6.578 -10.727 -23.875  1.00 86.00           C  
ATOM   1588  N   LEU A 207       9.297  -6.715 -24.906  1.00 89.94           N  
ATOM   1589  CA  LEU A 207       9.969  -6.266 -23.703  1.00 89.94           C  
ATOM   1590  C   LEU A 207      10.828  -5.035 -23.969  1.00 89.94           C  
ATOM   1591  CB  LEU A 207      10.836  -7.387 -23.109  1.00 89.94           C  
ATOM   1592  O   LEU A 207      11.211  -4.320 -23.047  1.00 89.94           O  
ATOM   1593  CG  LEU A 207      10.094  -8.617 -22.594  1.00 89.94           C  
ATOM   1594  CD1 LEU A 207      11.078  -9.656 -22.078  1.00 89.94           C  
ATOM   1595  CD2 LEU A 207       9.102  -8.227 -21.500  1.00 89.94           C  
ATOM   1596  N   ALA A 208      11.180  -4.738 -25.172  1.00 89.88           N  
ATOM   1597  CA  ALA A 208      12.078  -3.664 -25.594  1.00 89.88           C  
ATOM   1598  C   ALA A 208      11.508  -2.299 -25.219  1.00 89.88           C  
ATOM   1599  CB  ALA A 208      12.344  -3.738 -27.094  1.00 89.88           C  
ATOM   1600  O   ALA A 208      12.258  -1.340 -25.016  1.00 89.88           O  
ATOM   1601  N   HIS A 209      10.211  -2.256 -25.094  1.00 90.19           N  
ATOM   1602  CA  HIS A 209       9.570  -0.972 -24.828  1.00 90.19           C  
ATOM   1603  C   HIS A 209       9.180  -0.841 -23.359  1.00 90.19           C  
ATOM   1604  CB  HIS A 209       8.336  -0.797 -25.719  1.00 90.19           C  
ATOM   1605  O   HIS A 209       8.586   0.162 -22.953  1.00 90.19           O  
ATOM   1606  CG  HIS A 209       8.641  -0.816 -27.188  1.00 90.19           C  
ATOM   1607  CD2 HIS A 209       8.992   0.178 -28.031  1.00 90.19           C  
ATOM   1608  ND1 HIS A 209       8.586  -1.968 -27.938  1.00 90.19           N  
ATOM   1609  CE1 HIS A 209       8.898  -1.680 -29.188  1.00 90.19           C  
ATOM   1610  NE2 HIS A 209       9.148  -0.384 -29.266  1.00 90.19           N  
ATOM   1611  N   ASP A 210       9.578  -1.809 -22.609  1.00 93.12           N  
ATOM   1612  CA  ASP A 210       9.242  -1.819 -21.188  1.00 93.12           C  
ATOM   1613  C   ASP A 210      10.266  -1.025 -20.375  1.00 93.12           C  
ATOM   1614  CB  ASP A 210       9.164  -3.256 -20.656  1.00 93.12           C  
ATOM   1615  O   ASP A 210      11.414  -0.861 -20.797  1.00 93.12           O  
ATOM   1616  CG  ASP A 210       7.938  -4.000 -21.172  1.00 93.12           C  
ATOM   1617  OD1 ASP A 210       7.164  -3.434 -21.969  1.00 93.12           O  
ATOM   1618  OD2 ASP A 210       7.746  -5.168 -20.766  1.00 93.12           O  
ATOM   1619  N   ASN A 211       9.781  -0.473 -19.250  1.00 94.69           N  
ATOM   1620  CA  ASN A 211      10.695   0.064 -18.250  1.00 94.69           C  
ATOM   1621  C   ASN A 211      11.398  -1.050 -17.469  1.00 94.69           C  
ATOM   1622  CB  ASN A 211       9.953   0.988 -17.281  1.00 94.69           C  
ATOM   1623  O   ASN A 211      10.750  -1.961 -16.953  1.00 94.69           O  
ATOM   1624  CG  ASN A 211      10.883   1.901 -16.516  1.00 94.69           C  
ATOM   1625  ND2 ASN A 211      10.383   2.488 -15.430  1.00 94.69           N  
ATOM   1626  OD1 ASN A 211      12.047   2.078 -16.875  1.00 94.69           O  
ATOM   1627  N   MET A 212      12.711  -0.928 -17.438  1.00 93.88           N  
ATOM   1628  CA  MET A 212      13.461  -2.061 -16.906  1.00 93.88           C  
ATOM   1629  C   MET A 212      14.344  -1.626 -15.742  1.00 93.88           C  
ATOM   1630  CB  MET A 212      14.312  -2.701 -18.000  1.00 93.88           C  
ATOM   1631  O   MET A 212      14.938  -0.544 -15.773  1.00 93.88           O  
ATOM   1632  CG  MET A 212      15.094  -3.924 -17.531  1.00 93.88           C  
ATOM   1633  SD  MET A 212      16.750  -3.496 -16.891  1.00 93.88           S  
ATOM   1634  CE  MET A 212      17.578  -2.992 -18.422  1.00 93.88           C  
ATOM   1635  N   PHE A 213      14.328  -2.410 -14.680  1.00 93.88           N  
ATOM   1636  CA  PHE A 213      15.273  -2.199 -13.586  1.00 93.88           C  
ATOM   1637  C   PHE A 213      15.844  -3.523 -13.109  1.00 93.88           C  
ATOM   1638  CB  PHE A 213      14.594  -1.468 -12.430  1.00 93.88           C  
ATOM   1639  O   PHE A 213      15.305  -4.590 -13.406  1.00 93.88           O  
ATOM   1640  CG  PHE A 213      13.539  -2.287 -11.727  1.00 93.88           C  
ATOM   1641  CD1 PHE A 213      12.227  -2.293 -12.188  1.00 93.88           C  
ATOM   1642  CD2 PHE A 213      13.859  -3.051 -10.617  1.00 93.88           C  
ATOM   1643  CE1 PHE A 213      11.250  -3.049 -11.539  1.00 93.88           C  
ATOM   1644  CE2 PHE A 213      12.891  -3.811  -9.969  1.00 93.88           C  
ATOM   1645  CZ  PHE A 213      11.586  -3.807 -10.430  1.00 93.88           C  
ATOM   1646  N   THR A 214      16.969  -3.430 -12.367  1.00 93.56           N  
ATOM   1647  CA  THR A 214      17.672  -4.629 -11.922  1.00 93.56           C  
ATOM   1648  C   THR A 214      17.750  -4.664 -10.398  1.00 93.56           C  
ATOM   1649  CB  THR A 214      19.078  -4.707 -12.523  1.00 93.56           C  
ATOM   1650  O   THR A 214      17.844  -3.619  -9.750  1.00 93.56           O  
ATOM   1651  CG2 THR A 214      19.031  -4.680 -14.047  1.00 93.56           C  
ATOM   1652  OG1 THR A 214      19.859  -3.592 -12.055  1.00 93.56           O  
ATOM   1653  N   PHE A 215      17.656  -5.824  -9.859  1.00 90.69           N  
ATOM   1654  CA  PHE A 215      17.875  -6.016  -8.430  1.00 90.69           C  
ATOM   1655  C   PHE A 215      18.562  -7.355  -8.164  1.00 90.69           C  
ATOM   1656  CB  PHE A 215      16.562  -5.930  -7.656  1.00 90.69           C  
ATOM   1657  O   PHE A 215      18.453  -8.273  -8.977  1.00 90.69           O  
ATOM   1658  CG  PHE A 215      15.562  -6.988  -8.047  1.00 90.69           C  
ATOM   1659  CD1 PHE A 215      14.688  -6.781  -9.102  1.00 90.69           C  
ATOM   1660  CD2 PHE A 215      15.500  -8.188  -7.348  1.00 90.69           C  
ATOM   1661  CE1 PHE A 215      13.758  -7.758  -9.461  1.00 90.69           C  
ATOM   1662  CE2 PHE A 215      14.578  -9.172  -7.703  1.00 90.69           C  
ATOM   1663  CZ  PHE A 215      13.703  -8.953  -8.758  1.00 90.69           C  
ATOM   1664  N   THR A 216      19.312  -7.387  -7.035  1.00 89.00           N  
ATOM   1665  CA  THR A 216      20.062  -8.586  -6.676  1.00 89.00           C  
ATOM   1666  C   THR A 216      19.578  -9.141  -5.336  1.00 89.00           C  
ATOM   1667  CB  THR A 216      21.562  -8.297  -6.605  1.00 89.00           C  
ATOM   1668  O   THR A 216      19.328  -8.383  -4.395  1.00 89.00           O  
ATOM   1669  CG2 THR A 216      22.359  -9.570  -6.328  1.00 89.00           C  
ATOM   1670  OG1 THR A 216      22.000  -7.746  -7.855  1.00 89.00           O  
ATOM   1671  N   LEU A 217      19.375 -10.406  -5.293  1.00 83.19           N  
ATOM   1672  CA  LEU A 217      19.000 -11.086  -4.062  1.00 83.19           C  
ATOM   1673  C   LEU A 217      20.016 -12.156  -3.695  1.00 83.19           C  
ATOM   1674  CB  LEU A 217      17.609 -11.719  -4.203  1.00 83.19           C  
ATOM   1675  O   LEU A 217      20.594 -12.797  -4.578  1.00 83.19           O  
ATOM   1676  CG  LEU A 217      16.438 -10.750  -4.309  1.00 83.19           C  
ATOM   1677  CD1 LEU A 217      15.156 -11.500  -4.676  1.00 83.19           C  
ATOM   1678  CD2 LEU A 217      16.250  -9.984  -2.998  1.00 83.19           C  
ATOM   1679  N   ASN A 218      20.266 -12.195  -2.404  1.00 80.19           N  
ATOM   1680  CA  ASN A 218      21.047 -13.312  -1.878  1.00 80.19           C  
ATOM   1681  C   ASN A 218      20.172 -14.531  -1.594  1.00 80.19           C  
ATOM   1682  CB  ASN A 218      21.797 -12.898  -0.612  1.00 80.19           C  
ATOM   1683  O   ASN A 218      19.359 -14.516  -0.659  1.00 80.19           O  
ATOM   1684  CG  ASN A 218      22.734 -13.977  -0.105  1.00 80.19           C  
ATOM   1685  ND2 ASN A 218      23.609 -13.609   0.827  1.00 80.19           N  
ATOM   1686  OD1 ASN A 218      22.672 -15.125  -0.547  1.00 80.19           O  
ATOM   1687  N   ILE A 219      20.328 -15.562  -2.406  1.00 74.44           N  
ATOM   1688  CA  ILE A 219      19.531 -16.781  -2.258  1.00 74.44           C  
ATOM   1689  C   ILE A 219      20.438 -17.938  -1.819  1.00 74.44           C  
ATOM   1690  CB  ILE A 219      18.812 -17.141  -3.572  1.00 74.44           C  
ATOM   1691  O   ILE A 219      21.250 -18.422  -2.604  1.00 74.44           O  
ATOM   1692  CG1 ILE A 219      17.953 -15.953  -4.047  1.00 74.44           C  
ATOM   1693  CG2 ILE A 219      17.953 -18.391  -3.387  1.00 74.44           C  
ATOM   1694  CD1 ILE A 219      17.312 -16.156  -5.418  1.00 74.44           C  
ATOM   1695  N   SER A 220      20.406 -18.234  -0.441  1.00 71.94           N  
ATOM   1696  CA  SER A 220      21.172 -19.344   0.121  1.00 71.94           C  
ATOM   1697  C   SER A 220      22.672 -19.172  -0.134  1.00 71.94           C  
ATOM   1698  CB  SER A 220      20.688 -20.672  -0.463  1.00 71.94           C  
ATOM   1699  O   SER A 220      23.344 -20.141  -0.497  1.00 71.94           O  
ATOM   1700  OG  SER A 220      19.328 -20.891  -0.148  1.00 71.94           O  
ATOM   1701  N   GLY A 221      23.125 -17.906  -0.122  1.00 75.62           N  
ATOM   1702  CA  GLY A 221      24.547 -17.672  -0.177  1.00 75.62           C  
ATOM   1703  C   GLY A 221      25.047 -17.344  -1.571  1.00 75.62           C  
ATOM   1704  O   GLY A 221      26.234 -17.078  -1.767  1.00 75.62           O  
ATOM   1705  N   THR A 222      24.109 -17.359  -2.582  1.00 81.06           N  
ATOM   1706  CA  THR A 222      24.453 -16.984  -3.953  1.00 81.06           C  
ATOM   1707  C   THR A 222      23.703 -15.727  -4.367  1.00 81.06           C  
ATOM   1708  CB  THR A 222      24.125 -18.125  -4.934  1.00 81.06           C  
ATOM   1709  O   THR A 222      22.469 -15.656  -4.246  1.00 81.06           O  
ATOM   1710  CG2 THR A 222      24.609 -17.797  -6.340  1.00 81.06           C  
ATOM   1711  OG1 THR A 222      24.766 -19.328  -4.488  1.00 81.06           O  
ATOM   1712  N   LEU A 223      24.484 -14.789  -4.898  1.00 84.62           N  
ATOM   1713  CA  LEU A 223      23.859 -13.570  -5.398  1.00 84.62           C  
ATOM   1714  C   LEU A 223      23.266 -13.789  -6.785  1.00 84.62           C  
ATOM   1715  CB  LEU A 223      24.891 -12.430  -5.449  1.00 84.62           C  
ATOM   1716  O   LEU A 223      23.953 -14.250  -7.695  1.00 84.62           O  
ATOM   1717  CG  LEU A 223      25.438 -11.953  -4.105  1.00 84.62           C  
ATOM   1718  CD1 LEU A 223      26.484 -10.875  -4.320  1.00 84.62           C  
ATOM   1719  CD2 LEU A 223      24.312 -11.445  -3.217  1.00 84.62           C  
ATOM   1720  N   VAL A 224      22.031 -13.555  -6.887  1.00 84.81           N  
ATOM   1721  CA  VAL A 224      21.328 -13.695  -8.156  1.00 84.81           C  
ATOM   1722  C   VAL A 224      20.797 -12.336  -8.609  1.00 84.81           C  
ATOM   1723  CB  VAL A 224      20.172 -14.711  -8.055  1.00 84.81           C  
ATOM   1724  O   VAL A 224      20.141 -11.633  -7.844  1.00 84.81           O  
ATOM   1725  CG1 VAL A 224      19.516 -14.914  -9.414  1.00 84.81           C  
ATOM   1726  CG2 VAL A 224      20.688 -16.047  -7.508  1.00 84.81           C  
ATOM   1727  N   THR A 225      21.094 -12.023  -9.883  1.00 90.62           N  
ATOM   1728  CA  THR A 225      20.625 -10.758 -10.453  1.00 90.62           C  
ATOM   1729  C   THR A 225      19.375 -10.977 -11.289  1.00 90.62           C  
ATOM   1730  CB  THR A 225      21.719 -10.109 -11.320  1.00 90.62           C  
ATOM   1731  O   THR A 225      19.344 -11.828 -12.180  1.00 90.62           O  
ATOM   1732  CG2 THR A 225      21.234  -8.789 -11.914  1.00 90.62           C  
ATOM   1733  OG1 THR A 225      22.875  -9.859 -10.516  1.00 90.62           O  
ATOM   1734  N   TYR A 226      18.391 -10.156 -11.031  1.00 91.06           N  
ATOM   1735  CA  TYR A 226      17.125 -10.219 -11.734  1.00 91.06           C  
ATOM   1736  C   TYR A 226      16.891  -8.969 -12.578  1.00 91.06           C  
ATOM   1737  CB  TYR A 226      15.969 -10.383 -10.742  1.00 91.06           C  
ATOM   1738  O   TYR A 226      17.312  -7.871 -12.195  1.00 91.06           O  
ATOM   1739  CG  TYR A 226      15.938 -11.734 -10.070  1.00 91.06           C  
ATOM   1740  CD1 TYR A 226      15.203 -12.789 -10.609  1.00 91.06           C  
ATOM   1741  CD2 TYR A 226      16.641 -11.961  -8.891  1.00 91.06           C  
ATOM   1742  CE1 TYR A 226      15.172 -14.039  -9.992  1.00 91.06           C  
ATOM   1743  CE2 TYR A 226      16.609 -13.203  -8.266  1.00 91.06           C  
ATOM   1744  OH  TYR A 226      15.852 -15.461  -8.203  1.00 91.06           O  
ATOM   1745  CZ  TYR A 226      15.883 -14.234  -8.820  1.00 91.06           C  
ATOM   1746  N   TYR A 227      16.266  -9.188 -13.695  1.00 92.69           N  
ATOM   1747  CA  TYR A 227      15.852  -8.094 -14.570  1.00 92.69           C  
ATOM   1748  C   TYR A 227      14.336  -8.008 -14.648  1.00 92.69           C  
ATOM   1749  CB  TYR A 227      16.438  -8.273 -15.969  1.00 92.69           C  
ATOM   1750  O   TYR A 227      13.672  -8.953 -15.078  1.00 92.69           O  
ATOM   1751  CG  TYR A 227      17.938  -8.406 -15.984  1.00 92.69           C  
ATOM   1752  CD1 TYR A 227      18.766  -7.281 -16.062  1.00 92.69           C  
ATOM   1753  CD2 TYR A 227      18.547  -9.656 -15.922  1.00 92.69           C  
ATOM   1754  CE1 TYR A 227      20.141  -7.398 -16.078  1.00 92.69           C  
ATOM   1755  CE2 TYR A 227      19.938  -9.781 -15.938  1.00 92.69           C  
ATOM   1756  OH  TYR A 227      22.094  -8.773 -16.031  1.00 92.69           O  
ATOM   1757  CZ  TYR A 227      20.719  -8.648 -16.016  1.00 92.69           C  
ATOM   1758  N   ALA A 228      13.883  -6.875 -14.195  1.00 93.62           N  
ATOM   1759  CA  ALA A 228      12.430  -6.691 -14.148  1.00 93.62           C  
ATOM   1760  C   ALA A 228      11.961  -5.773 -15.273  1.00 93.62           C  
ATOM   1761  CB  ALA A 228      12.016  -6.125 -12.789  1.00 93.62           C  
ATOM   1762  O   ALA A 228      12.484  -4.668 -15.438  1.00 93.62           O  
ATOM   1763  N   PHE A 229      11.016  -6.281 -16.078  1.00 94.38           N  
ATOM   1764  CA  PHE A 229      10.398  -5.512 -17.156  1.00 94.38           C  
ATOM   1765  C   PHE A 229       8.969  -5.121 -16.797  1.00 94.38           C  
ATOM   1766  CB  PHE A 229      10.406  -6.309 -18.469  1.00 94.38           C  
ATOM   1767  O   PHE A 229       8.117  -5.984 -16.594  1.00 94.38           O  
ATOM   1768  CG  PHE A 229      11.781  -6.656 -18.953  1.00 94.38           C  
ATOM   1769  CD1 PHE A 229      12.430  -5.844 -19.891  1.00 94.38           C  
ATOM   1770  CD2 PHE A 229      12.438  -7.789 -18.500  1.00 94.38           C  
ATOM   1771  CE1 PHE A 229      13.703  -6.164 -20.344  1.00 94.38           C  
ATOM   1772  CE2 PHE A 229      13.711  -8.109 -18.953  1.00 94.38           C  
ATOM   1773  CZ  PHE A 229      14.344  -7.297 -19.875  1.00 94.38           C  
ATOM   1774  N   VAL A 230       8.719  -3.785 -16.688  1.00 94.88           N  
ATOM   1775  CA  VAL A 230       7.406  -3.266 -16.312  1.00 94.88           C  
ATOM   1776  C   VAL A 230       6.727  -2.631 -17.516  1.00 94.88           C  
ATOM   1777  CB  VAL A 230       7.523  -2.238 -15.156  1.00 94.88           C  
ATOM   1778  O   VAL A 230       7.230  -1.659 -18.078  1.00 94.88           O  
ATOM   1779  CG1 VAL A 230       6.137  -1.770 -14.711  1.00 94.88           C  
ATOM   1780  CG2 VAL A 230       8.289  -2.838 -13.984  1.00 94.88           C  
ATOM   1781  N   ASN A 231       5.641  -3.141 -17.844  1.00 92.75           N  
ATOM   1782  CA  ASN A 231       4.969  -2.732 -19.078  1.00 92.75           C  
ATOM   1783  C   ASN A 231       3.930  -1.645 -18.812  1.00 92.75           C  
ATOM   1784  CB  ASN A 231       4.312  -3.936 -19.750  1.00 92.75           C  
ATOM   1785  O   ASN A 231       3.604  -0.861 -19.703  1.00 92.75           O  
ATOM   1786  CG  ASN A 231       3.580  -3.562 -21.031  1.00 92.75           C  
ATOM   1787  ND2 ASN A 231       4.312  -3.494 -22.141  1.00 92.75           N  
ATOM   1788  OD1 ASN A 231       2.367  -3.336 -21.016  1.00 92.75           O  
ATOM   1789  N   GLN A 232       3.441  -1.492 -17.688  1.00 92.88           N  
ATOM   1790  CA  GLN A 232       2.484  -0.474 -17.266  1.00 92.88           C  
ATOM   1791  C   GLN A 232       2.676  -0.103 -15.805  1.00 92.88           C  
ATOM   1792  CB  GLN A 232       1.051  -0.956 -17.500  1.00 92.88           C  
ATOM   1793  O   GLN A 232       3.174  -0.910 -15.016  1.00 92.88           O  
ATOM   1794  CG  GLN A 232       0.654  -2.148 -16.641  1.00 92.88           C  
ATOM   1795  CD  GLN A 232      -0.737  -2.664 -16.969  1.00 92.88           C  
ATOM   1796  NE2 GLN A 232      -1.600  -2.705 -15.953  1.00 92.88           N  
ATOM   1797  OE1 GLN A 232      -1.034  -3.021 -18.109  1.00 92.88           O  
ATOM   1798  N   THR A 233       2.277   1.187 -15.508  1.00 95.50           N  
ATOM   1799  CA  THR A 233       2.359   1.677 -14.133  1.00 95.50           C  
ATOM   1800  C   THR A 233       1.246   1.077 -13.281  1.00 95.50           C  
ATOM   1801  CB  THR A 233       2.277   3.213 -14.086  1.00 95.50           C  
ATOM   1802  O   THR A 233       0.068   1.173 -13.633  1.00 95.50           O  
ATOM   1803  CG2 THR A 233       2.352   3.721 -12.648  1.00 95.50           C  
ATOM   1804  OG1 THR A 233       3.367   3.768 -14.836  1.00 95.50           O  
ATOM   1805  N   PHE A 234       1.610   0.456 -12.180  1.00 96.25           N  
ATOM   1806  CA  PHE A 234       0.618  -0.117 -11.273  1.00 96.25           C  
ATOM   1807  C   PHE A 234       1.190  -0.274  -9.875  1.00 96.25           C  
ATOM   1808  CB  PHE A 234       0.131  -1.472 -11.797  1.00 96.25           C  
ATOM   1809  O   PHE A 234       2.408  -0.249  -9.688  1.00 96.25           O  
ATOM   1810  CG  PHE A 234       1.177  -2.553 -11.750  1.00 96.25           C  
ATOM   1811  CD1 PHE A 234       2.094  -2.701 -12.781  1.00 96.25           C  
ATOM   1812  CD2 PHE A 234       1.240  -3.422 -10.672  1.00 96.25           C  
ATOM   1813  CE1 PHE A 234       3.062  -3.701 -12.734  1.00 96.25           C  
ATOM   1814  CE2 PHE A 234       2.205  -4.426 -10.617  1.00 96.25           C  
ATOM   1815  CZ  PHE A 234       3.115  -4.562 -11.656  1.00 96.25           C  
ATOM   1816  N   ALA A 235       0.294  -0.365  -8.914  1.00 97.25           N  
ATOM   1817  CA  ALA A 235       0.668  -0.633  -7.527  1.00 97.25           C  
ATOM   1818  C   ALA A 235       0.162  -2.000  -7.078  1.00 97.25           C  
ATOM   1819  CB  ALA A 235       0.126   0.460  -6.609  1.00 97.25           C  
ATOM   1820  O   ALA A 235      -0.861  -2.482  -7.566  1.00 97.25           O  
ATOM   1821  N   PHE A 236       0.891  -2.629  -6.195  1.00 95.44           N  
ATOM   1822  CA  PHE A 236       0.433  -3.867  -5.574  1.00 95.44           C  
ATOM   1823  C   PHE A 236       0.779  -3.891  -4.090  1.00 95.44           C  
ATOM   1824  CB  PHE A 236       1.051  -5.082  -6.277  1.00 95.44           C  
ATOM   1825  O   PHE A 236       1.662  -3.158  -3.643  1.00 95.44           O  
ATOM   1826  CG  PHE A 236       2.492  -5.320  -5.918  1.00 95.44           C  
ATOM   1827  CD1 PHE A 236       3.506  -4.594  -6.527  1.00 95.44           C  
ATOM   1828  CD2 PHE A 236       2.832  -6.277  -4.969  1.00 95.44           C  
ATOM   1829  CE1 PHE A 236       4.840  -4.816  -6.195  1.00 95.44           C  
ATOM   1830  CE2 PHE A 236       4.164  -6.504  -4.633  1.00 95.44           C  
ATOM   1831  CZ  PHE A 236       5.168  -5.773  -5.246  1.00 95.44           C  
ATOM   1832  N   THR A 237       0.102  -4.691  -3.338  1.00 94.12           N  
ATOM   1833  CA  THR A 237       0.315  -4.789  -1.897  1.00 94.12           C  
ATOM   1834  C   THR A 237       0.705  -6.211  -1.505  1.00 94.12           C  
ATOM   1835  CB  THR A 237      -0.943  -4.367  -1.116  1.00 94.12           C  
ATOM   1836  O   THR A 237       0.350  -7.172  -2.193  1.00 94.12           O  
ATOM   1837  CG2 THR A 237      -1.268  -2.895  -1.354  1.00 94.12           C  
ATOM   1838  OG1 THR A 237      -2.055  -5.164  -1.542  1.00 94.12           O  
ATOM   1839  N   TYR A 238       1.455  -6.297  -0.426  1.00 88.94           N  
ATOM   1840  CA  TYR A 238       1.913  -7.594   0.061  1.00 88.94           C  
ATOM   1841  C   TYR A 238       2.141  -7.559   1.567  1.00 88.94           C  
ATOM   1842  CB  TYR A 238       3.203  -8.008  -0.652  1.00 88.94           C  
ATOM   1843  O   TYR A 238       2.381  -6.496   2.143  1.00 88.94           O  
ATOM   1844  CG  TYR A 238       4.328  -7.012  -0.509  1.00 88.94           C  
ATOM   1845  CD1 TYR A 238       4.449  -5.941  -1.393  1.00 88.94           C  
ATOM   1846  CD2 TYR A 238       5.266  -7.141   0.509  1.00 88.94           C  
ATOM   1847  CE1 TYR A 238       5.484  -5.023  -1.266  1.00 88.94           C  
ATOM   1848  CE2 TYR A 238       6.305  -6.223   0.645  1.00 88.94           C  
ATOM   1849  OH  TYR A 238       7.434  -4.262  -0.115  1.00 88.94           O  
ATOM   1850  CZ  TYR A 238       6.406  -5.172  -0.245  1.00 88.94           C  
ATOM   1851  N   PRO A 239       2.021  -8.703   2.168  1.00 85.88           N  
ATOM   1852  CA  PRO A 239       2.217  -8.742   3.619  1.00 85.88           C  
ATOM   1853  C   PRO A 239       3.684  -8.602   4.023  1.00 85.88           C  
ATOM   1854  CB  PRO A 239       1.674 -10.117   4.012  1.00 85.88           C  
ATOM   1855  O   PRO A 239       4.547  -9.297   3.477  1.00 85.88           O  
ATOM   1856  CG  PRO A 239       1.832 -10.953   2.781  1.00 85.88           C  
ATOM   1857  CD  PRO A 239       1.725 -10.062   1.580  1.00 85.88           C  
ATOM   1858  N   VAL A 240       3.936  -7.684   4.938  1.00 83.31           N  
ATOM   1859  CA  VAL A 240       5.285  -7.449   5.441  1.00 83.31           C  
ATOM   1860  C   VAL A 240       5.418  -8.023   6.848  1.00 83.31           C  
ATOM   1861  CB  VAL A 240       5.641  -5.945   5.445  1.00 83.31           C  
ATOM   1862  O   VAL A 240       6.418  -8.672   7.168  1.00 83.31           O  
ATOM   1863  CG1 VAL A 240       7.016  -5.715   6.062  1.00 83.31           C  
ATOM   1864  CG2 VAL A 240       5.582  -5.383   4.027  1.00 83.31           C  
ATOM   1865  N   ALA A 241       4.348  -7.699   7.742  1.00 78.69           N  
ATOM   1866  CA  ALA A 241       4.344  -8.180   9.125  1.00 78.69           C  
ATOM   1867  C   ALA A 241       2.939  -8.133   9.719  1.00 78.69           C  
ATOM   1868  CB  ALA A 241       5.305  -7.348   9.969  1.00 78.69           C  
ATOM   1869  O   ALA A 241       2.084  -7.379   9.250  1.00 78.69           O  
ATOM   1870  N   GLY A 242       2.648  -9.039  10.781  1.00 64.75           N  
ATOM   1871  CA  GLY A 242       1.486  -8.836  11.633  1.00 64.75           C  
ATOM   1872  C   GLY A 242       0.214  -9.430  11.055  1.00 64.75           C  
ATOM   1873  O   GLY A 242      -0.886  -9.125  11.523  1.00 64.75           O  
ATOM   1874  N   ASP A 243       0.187 -10.516  10.211  1.00 60.84           N  
ATOM   1875  CA  ASP A 243      -0.817 -11.570  10.180  1.00 60.84           C  
ATOM   1876  C   ASP A 243      -1.938 -11.234   9.203  1.00 60.84           C  
ATOM   1877  CB  ASP A 243      -1.394 -11.812  11.578  1.00 60.84           C  
ATOM   1878  O   ASP A 243      -3.094 -11.078   9.602  1.00 60.84           O  
ATOM   1879  CG  ASP A 243      -0.363 -12.336  12.562  1.00 60.84           C  
ATOM   1880  OD1 ASP A 243       0.549 -13.086  12.148  1.00 60.84           O  
ATOM   1881  OD2 ASP A 243      -0.467 -12.000  13.758  1.00 60.84           O  
ATOM   1882  N   PRO A 244      -1.830 -10.703   7.926  1.00 57.94           N  
ATOM   1883  CA  PRO A 244      -3.053 -10.648   7.121  1.00 57.94           C  
ATOM   1884  C   PRO A 244      -3.711 -12.023   6.965  1.00 57.94           C  
ATOM   1885  CB  PRO A 244      -2.562 -10.125   5.770  1.00 57.94           C  
ATOM   1886  O   PRO A 244      -3.029 -13.047   7.012  1.00 57.94           O  
ATOM   1887  CG  PRO A 244      -1.090 -10.375   5.770  1.00 57.94           C  
ATOM   1888  CD  PRO A 244      -0.639 -10.562   7.191  1.00 57.94           C  
ATOM   1889  N   LEU A 245      -4.898 -12.297   7.496  1.00 58.06           N  
ATOM   1890  CA  LEU A 245      -5.664 -13.539   7.371  1.00 58.06           C  
ATOM   1891  C   LEU A 245      -5.398 -14.203   6.027  1.00 58.06           C  
ATOM   1892  CB  LEU A 245      -7.160 -13.258   7.531  1.00 58.06           C  
ATOM   1893  O   LEU A 245      -5.383 -13.539   4.988  1.00 58.06           O  
ATOM   1894  CG  LEU A 245      -7.648 -12.984   8.953  1.00 58.06           C  
ATOM   1895  CD1 LEU A 245      -8.711 -11.891   8.945  1.00 58.06           C  
ATOM   1896  CD2 LEU A 245      -8.195 -14.258   9.586  1.00 58.06           C  
ATOM   1897  N   ILE A 246      -4.734 -15.375   5.996  1.00 57.97           N  
ATOM   1898  CA  ILE A 246      -4.457 -16.156   4.801  1.00 57.97           C  
ATOM   1899  C   ILE A 246      -5.672 -16.156   3.879  1.00 57.97           C  
ATOM   1900  CB  ILE A 246      -4.066 -17.609   5.156  1.00 57.97           C  
ATOM   1901  O   ILE A 246      -6.785 -16.469   4.305  1.00 57.97           O  
ATOM   1902  CG1 ILE A 246      -2.807 -17.625   6.027  1.00 57.97           C  
ATOM   1903  CG2 ILE A 246      -3.863 -18.438   3.885  1.00 57.97           C  
ATOM   1904  CD1 ILE A 246      -2.498 -18.984   6.645  1.00 57.97           C  
ATOM   1905  N   GLY A 247      -5.461 -15.539   2.695  1.00 63.38           N  
ATOM   1906  CA  GLY A 247      -6.477 -15.648   1.661  1.00 63.38           C  
ATOM   1907  C   GLY A 247      -7.500 -14.523   1.709  1.00 63.38           C  
ATOM   1908  O   GLY A 247      -8.516 -14.578   1.018  1.00 63.38           O  
ATOM   1909  N   SER A 248      -7.285 -13.555   2.613  1.00 77.44           N  
ATOM   1910  CA  SER A 248      -8.141 -12.375   2.676  1.00 77.44           C  
ATOM   1911  C   SER A 248      -7.344 -11.102   2.422  1.00 77.44           C  
ATOM   1912  CB  SER A 248      -8.836 -12.289   4.035  1.00 77.44           C  
ATOM   1913  O   SER A 248      -6.137 -11.055   2.682  1.00 77.44           O  
ATOM   1914  OG  SER A 248      -8.922 -10.945   4.473  1.00 77.44           O  
ATOM   1915  N   ALA A 249      -7.906 -10.180   1.754  1.00 85.94           N  
ATOM   1916  CA  ALA A 249      -7.293  -8.883   1.498  1.00 85.94           C  
ATOM   1917  C   ALA A 249      -7.484  -7.945   2.688  1.00 85.94           C  
ATOM   1918  CB  ALA A 249      -7.879  -8.258   0.234  1.00 85.94           C  
ATOM   1919  O   ALA A 249      -7.477  -6.723   2.529  1.00 85.94           O  
ATOM   1920  N   ILE A 250      -7.660  -8.609   3.912  1.00 88.31           N  
ATOM   1921  CA  ILE A 250      -7.930  -7.828   5.117  1.00 88.31           C  
ATOM   1922  C   ILE A 250      -6.641  -7.668   5.922  1.00 88.31           C  
ATOM   1923  CB  ILE A 250      -9.023  -8.492   5.984  1.00 88.31           C  
ATOM   1924  O   ILE A 250      -5.949  -8.648   6.203  1.00 88.31           O  
ATOM   1925  CG1 ILE A 250     -10.352  -8.539   5.223  1.00 88.31           C  
ATOM   1926  CG2 ILE A 250      -9.180  -7.750   7.316  1.00 88.31           C  
ATOM   1927  CD1 ILE A 250     -11.445  -9.320   5.934  1.00 88.31           C  
ATOM   1928  N   ALA A 251      -6.352  -6.406   6.219  1.00 89.00           N  
ATOM   1929  CA  ALA A 251      -5.227  -6.090   7.094  1.00 89.00           C  
ATOM   1930  C   ALA A 251      -5.699  -5.836   8.523  1.00 89.00           C  
ATOM   1931  CB  ALA A 251      -4.469  -4.875   6.566  1.00 89.00           C  
ATOM   1932  O   ALA A 251      -6.293  -4.797   8.812  1.00 89.00           O  
ATOM   1933  N   PRO A 252      -5.422  -6.781   9.469  1.00 87.00           N  
ATOM   1934  CA  PRO A 252      -5.852  -6.586  10.859  1.00 87.00           C  
ATOM   1935  C   PRO A 252      -4.988  -5.578  11.609  1.00 87.00           C  
ATOM   1936  CB  PRO A 252      -5.719  -7.984  11.469  1.00 87.00           C  
ATOM   1937  O   PRO A 252      -3.891  -5.242  11.156  1.00 87.00           O  
ATOM   1938  CG  PRO A 252      -4.645  -8.648  10.664  1.00 87.00           C  
ATOM   1939  CD  PRO A 252      -4.707  -8.125   9.258  1.00 87.00           C  
ATOM   1940  N   ALA A 253      -5.543  -5.184  12.750  1.00 86.69           N  
ATOM   1941  CA  ALA A 253      -4.797  -4.273  13.609  1.00 86.69           C  
ATOM   1942  C   ALA A 253      -3.432  -4.852  13.969  1.00 86.69           C  
ATOM   1943  CB  ALA A 253      -5.590  -3.971  14.883  1.00 86.69           C  
ATOM   1944  O   ALA A 253      -3.316  -6.035  14.297  1.00 86.69           O  
ATOM   1945  N   GLY A 254      -2.395  -3.990  13.742  1.00 84.81           N  
ATOM   1946  CA  GLY A 254      -1.064  -4.438  14.117  1.00 84.81           C  
ATOM   1947  C   GLY A 254      -0.288  -5.039  12.961  1.00 84.81           C  
ATOM   1948  O   GLY A 254       0.904  -5.328  13.094  1.00 84.81           O  
ATOM   1949  N   SER A 255      -0.929  -5.230  11.828  1.00 87.06           N  
ATOM   1950  CA  SER A 255      -0.253  -5.750  10.648  1.00 87.06           C  
ATOM   1951  C   SER A 255       0.431  -4.633   9.867  1.00 87.06           C  
ATOM   1952  CB  SER A 255      -1.244  -6.484   9.742  1.00 87.06           C  
ATOM   1953  O   SER A 255       0.077  -3.461  10.008  1.00 87.06           O  
ATOM   1954  OG  SER A 255      -2.207  -5.586   9.219  1.00 87.06           O  
ATOM   1955  N   VAL A 256       1.459  -5.051   9.109  1.00 90.12           N  
ATOM   1956  CA  VAL A 256       2.150  -4.133   8.211  1.00 90.12           C  
ATOM   1957  C   VAL A 256       2.029  -4.621   6.773  1.00 90.12           C  
ATOM   1958  CB  VAL A 256       3.639  -3.975   8.602  1.00 90.12           C  
ATOM   1959  O   VAL A 256       2.311  -5.785   6.480  1.00 90.12           O  
ATOM   1960  CG1 VAL A 256       4.348  -3.021   7.641  1.00 90.12           C  
ATOM   1961  CG2 VAL A 256       3.768  -3.480  10.039  1.00 90.12           C  
ATOM   1962  N   ILE A 257       1.569  -3.625   5.957  1.00 91.94           N  
ATOM   1963  CA  ILE A 257       1.374  -3.949   4.547  1.00 91.94           C  
ATOM   1964  C   ILE A 257       2.348  -3.143   3.691  1.00 91.94           C  
ATOM   1965  CB  ILE A 257      -0.081  -3.680   4.102  1.00 91.94           C  
ATOM   1966  O   ILE A 257       2.498  -1.934   3.885  1.00 91.94           O  
ATOM   1967  CG1 ILE A 257      -1.066  -4.395   5.035  1.00 91.94           C  
ATOM   1968  CG2 ILE A 257      -0.290  -4.113   2.648  1.00 91.94           C  
ATOM   1969  CD1 ILE A 257      -0.857  -5.898   5.117  1.00 91.94           C  
ATOM   1970  N   GLY A 258       3.045  -3.908   2.793  1.00 93.62           N  
ATOM   1971  CA  GLY A 258       3.916  -3.227   1.851  1.00 93.62           C  
ATOM   1972  C   GLY A 258       3.189  -2.730   0.615  1.00 93.62           C  
ATOM   1973  O   GLY A 258       2.348  -3.438   0.057  1.00 93.62           O  
ATOM   1974  N   VAL A 259       3.465  -1.505   0.250  1.00 95.69           N  
ATOM   1975  CA  VAL A 259       2.939  -0.923  -0.980  1.00 95.69           C  
ATOM   1976  C   VAL A 259       4.090  -0.597  -1.931  1.00 95.69           C  
ATOM   1977  CB  VAL A 259       2.105   0.346  -0.697  1.00 95.69           C  
ATOM   1978  O   VAL A 259       5.031   0.106  -1.557  1.00 95.69           O  
ATOM   1979  CG1 VAL A 259       1.544   0.925  -1.995  1.00 95.69           C  
ATOM   1980  CG2 VAL A 259       0.977   0.035   0.284  1.00 95.69           C  
ATOM   1981  N   MET A 260       3.979  -1.188  -3.102  1.00 96.19           N  
ATOM   1982  CA  MET A 260       4.988  -0.883  -4.113  1.00 96.19           C  
ATOM   1983  C   MET A 260       4.336  -0.368  -5.391  1.00 96.19           C  
ATOM   1984  CB  MET A 260       5.832  -2.121  -4.418  1.00 96.19           C  
ATOM   1985  O   MET A 260       3.398  -0.979  -5.906  1.00 96.19           O  
ATOM   1986  CG  MET A 260       7.051  -1.834  -5.285  1.00 96.19           C  
ATOM   1987  SD  MET A 260       8.188  -3.270  -5.398  1.00 96.19           S  
ATOM   1988  CE  MET A 260       9.547  -2.523  -6.336  1.00 96.19           C  
ATOM   1989  N   ILE A 261       4.812   0.781  -5.840  1.00 96.69           N  
ATOM   1990  CA  ILE A 261       4.383   1.359  -7.105  1.00 96.69           C  
ATOM   1991  C   ILE A 261       5.453   1.128  -8.172  1.00 96.69           C  
ATOM   1992  CB  ILE A 261       4.082   2.869  -6.969  1.00 96.69           C  
ATOM   1993  O   ILE A 261       6.602   1.541  -8.000  1.00 96.69           O  
ATOM   1994  CG1 ILE A 261       3.045   3.107  -5.863  1.00 96.69           C  
ATOM   1995  CG2 ILE A 261       3.602   3.449  -8.297  1.00 96.69           C  
ATOM   1996  CD1 ILE A 261       2.791   4.578  -5.559  1.00 96.69           C  
ATOM   1997  N   LEU A 262       5.051   0.457  -9.242  1.00 96.69           N  
ATOM   1998  CA  LEU A 262       5.965   0.205 -10.352  1.00 96.69           C  
ATOM   1999  C   LEU A 262       5.648   1.118 -11.531  1.00 96.69           C  
ATOM   2000  CB  LEU A 262       5.887  -1.260 -10.789  1.00 96.69           C  
ATOM   2001  O   LEU A 262       4.488   1.240 -11.938  1.00 96.69           O  
ATOM   2002  CG  LEU A 262       6.297  -2.301  -9.742  1.00 96.69           C  
ATOM   2003  CD1 LEU A 262       5.781  -3.682 -10.141  1.00 96.69           C  
ATOM   2004  CD2 LEU A 262       7.809  -2.318  -9.570  1.00 96.69           C  
ATOM   2005  N   PHE A 263       6.723   1.789 -12.023  1.00 95.69           N  
ATOM   2006  CA  PHE A 263       6.520   2.758 -13.094  1.00 95.69           C  
ATOM   2007  C   PHE A 263       6.695   2.100 -14.461  1.00 95.69           C  
ATOM   2008  CB  PHE A 263       7.496   3.932 -12.953  1.00 95.69           C  
ATOM   2009  O   PHE A 263       7.727   1.480 -14.727  1.00 95.69           O  
ATOM   2010  CG  PHE A 263       7.270   4.758 -11.711  1.00 95.69           C  
ATOM   2011  CD1 PHE A 263       5.984   4.980 -11.234  1.00 95.69           C  
ATOM   2012  CD2 PHE A 263       8.344   5.312 -11.031  1.00 95.69           C  
ATOM   2013  CE1 PHE A 263       5.773   5.746 -10.086  1.00 95.69           C  
ATOM   2014  CE2 PHE A 263       8.141   6.078  -9.883  1.00 95.69           C  
ATOM   2015  CZ  PHE A 263       6.852   6.293  -9.414  1.00 95.69           C  
ATOM   2016  N   GLY A 264       5.691   2.107 -15.250  1.00 94.56           N  
ATOM   2017  CA  GLY A 264       5.785   1.683 -16.641  1.00 94.56           C  
ATOM   2018  C   GLY A 264       6.430   2.721 -17.531  1.00 94.56           C  
ATOM   2019  O   GLY A 264       6.836   3.787 -17.078  1.00 94.56           O  
ATOM   2020  N   PRO A 265       6.523   2.408 -18.797  1.00 92.38           N  
ATOM   2021  CA  PRO A 265       7.227   3.283 -19.734  1.00 92.38           C  
ATOM   2022  C   PRO A 265       6.621   4.684 -19.797  1.00 92.38           C  
ATOM   2023  CB  PRO A 265       7.074   2.557 -21.062  1.00 92.38           C  
ATOM   2024  O   PRO A 265       7.336   5.656 -20.062  1.00 92.38           O  
ATOM   2025  CG  PRO A 265       6.750   1.144 -20.703  1.00 92.38           C  
ATOM   2026  CD  PRO A 265       6.148   1.135 -19.328  1.00 92.38           C  
ATOM   2027  N   ASP A 266       5.336   4.879 -19.516  1.00 89.94           N  
ATOM   2028  CA  ASP A 266       4.645   6.160 -19.547  1.00 89.94           C  
ATOM   2029  C   ASP A 266       5.098   7.062 -18.406  1.00 89.94           C  
ATOM   2030  CB  ASP A 266       3.129   5.957 -19.484  1.00 89.94           C  
ATOM   2031  O   ASP A 266       5.344   8.250 -18.594  1.00 89.94           O  
ATOM   2032  CG  ASP A 266       2.572   5.277 -20.719  1.00 89.94           C  
ATOM   2033  OD1 ASP A 266       3.193   5.375 -21.812  1.00 89.94           O  
ATOM   2034  OD2 ASP A 266       1.501   4.641 -20.625  1.00 89.94           O  
ATOM   2035  N   LEU A 267       5.219   6.562 -17.250  1.00 91.19           N  
ATOM   2036  CA  LEU A 267       5.605   7.320 -16.062  1.00 91.19           C  
ATOM   2037  C   LEU A 267       7.090   7.145 -15.758  1.00 91.19           C  
ATOM   2038  CB  LEU A 267       4.770   6.891 -14.852  1.00 91.19           C  
ATOM   2039  O   LEU A 267       7.715   8.023 -15.164  1.00 91.19           O  
ATOM   2040  CG  LEU A 267       4.621   7.918 -13.727  1.00 91.19           C  
ATOM   2041  CD1 LEU A 267       3.902   9.156 -14.242  1.00 91.19           C  
ATOM   2042  CD2 LEU A 267       3.877   7.312 -12.547  1.00 91.19           C  
ATOM   2043  N   GLY A 268       7.699   6.023 -16.156  1.00 89.00           N  
ATOM   2044  CA  GLY A 268       9.078   5.660 -15.891  1.00 89.00           C  
ATOM   2045  C   GLY A 268      10.086   6.574 -16.578  1.00 89.00           C  
ATOM   2046  O   GLY A 268      11.242   6.645 -16.156  1.00 89.00           O  
ATOM   2047  N   SER A 269       9.633   7.332 -17.641  1.00 90.19           N  
ATOM   2048  CA  SER A 269      10.484   8.258 -18.391  1.00 90.19           C  
ATOM   2049  C   SER A 269      10.602   9.594 -17.672  1.00 90.19           C  
ATOM   2050  CB  SER A 269       9.938   8.469 -19.797  1.00 90.19           C  
ATOM   2051  O   SER A 269      11.414  10.438 -18.062  1.00 90.19           O  
ATOM   2052  OG  SER A 269       8.625   9.000 -19.766  1.00 90.19           O  
ATOM   2053  N   HIS A 270       9.773   9.758 -16.578  1.00 90.38           N  
ATOM   2054  CA  HIS A 270       9.836  10.945 -15.727  1.00 90.38           C  
ATOM   2055  C   HIS A 270      10.695  10.703 -14.492  1.00 90.38           C  
ATOM   2056  CB  HIS A 270       8.430  11.375 -15.312  1.00 90.38           C  
ATOM   2057  O   HIS A 270      10.703   9.594 -13.945  1.00 90.38           O  
ATOM   2058  CG  HIS A 270       7.570  11.805 -16.453  1.00 90.38           C  
ATOM   2059  CD2 HIS A 270       7.254  13.039 -16.922  1.00 90.38           C  
ATOM   2060  ND1 HIS A 270       6.914  10.914 -17.266  1.00 90.38           N  
ATOM   2061  CE1 HIS A 270       6.234  11.578 -18.188  1.00 90.38           C  
ATOM   2062  NE2 HIS A 270       6.422  12.875 -18.000  1.00 90.38           N  
ATOM   2063  N   VAL A 271      11.453  11.711 -14.102  1.00 88.62           N  
ATOM   2064  CA  VAL A 271      12.234  11.664 -12.867  1.00 88.62           C  
ATOM   2065  C   VAL A 271      11.695  12.695 -11.883  1.00 88.62           C  
ATOM   2066  CB  VAL A 271      13.734  11.914 -13.133  1.00 88.62           C  
ATOM   2067  O   VAL A 271      11.602  13.883 -12.203  1.00 88.62           O  
ATOM   2068  CG1 VAL A 271      14.523  11.906 -11.828  1.00 88.62           C  
ATOM   2069  CG2 VAL A 271      14.289  10.867 -14.102  1.00 88.62           C  
ATOM   2070  N   PHE A 272      11.188  12.219 -10.742  1.00 86.25           N  
ATOM   2071  CA  PHE A 272      10.492  13.062  -9.781  1.00 86.25           C  
ATOM   2072  C   PHE A 272      11.453  13.594  -8.727  1.00 86.25           C  
ATOM   2073  CB  PHE A 272       9.359  12.273  -9.109  1.00 86.25           C  
ATOM   2074  O   PHE A 272      11.070  13.805  -7.574  1.00 86.25           O  
ATOM   2075  CG  PHE A 272       8.406  11.633 -10.078  1.00 86.25           C  
ATOM   2076  CD1 PHE A 272       7.574  12.406 -10.875  1.00 86.25           C  
ATOM   2077  CD2 PHE A 272       8.344  10.250 -10.188  1.00 86.25           C  
ATOM   2078  CE1 PHE A 272       6.691  11.812 -11.773  1.00 86.25           C  
ATOM   2079  CE2 PHE A 272       7.461   9.648 -11.086  1.00 86.25           C  
ATOM   2080  CZ  PHE A 272       6.637  10.430 -11.875  1.00 86.25           C  
ATOM   2081  N   GLN A 273      12.727  14.031  -9.109  1.00 83.44           N  
ATOM   2082  CA  GLN A 273      13.734  14.602  -8.219  1.00 83.44           C  
ATOM   2083  C   GLN A 273      13.508  16.094  -8.023  1.00 83.44           C  
ATOM   2084  CB  GLN A 273      15.141  14.344  -8.758  1.00 83.44           C  
ATOM   2085  O   GLN A 273      13.125  16.797  -8.961  1.00 83.44           O  
ATOM   2086  CG  GLN A 273      15.570  12.891  -8.680  1.00 83.44           C  
ATOM   2087  CD  GLN A 273      17.031  12.688  -9.062  1.00 83.44           C  
ATOM   2088  NE2 GLN A 273      17.391  11.445  -9.344  1.00 83.44           N  
ATOM   2089  OE1 GLN A 273      17.812  13.641  -9.109  1.00 83.44           O  
ATOM   2090  N   TYR A 274      13.656  16.500  -6.770  1.00 82.50           N  
ATOM   2091  CA  TYR A 274      13.539  17.906  -6.383  1.00 82.50           C  
ATOM   2092  C   TYR A 274      12.117  18.406  -6.602  1.00 82.50           C  
ATOM   2093  CB  TYR A 274      14.523  18.766  -7.180  1.00 82.50           C  
ATOM   2094  O   TYR A 274      11.922  19.531  -7.066  1.00 82.50           O  
ATOM   2095  CG  TYR A 274      15.961  18.312  -7.047  1.00 82.50           C  
ATOM   2096  CD1 TYR A 274      16.625  18.406  -5.828  1.00 82.50           C  
ATOM   2097  CD2 TYR A 274      16.656  17.797  -8.133  1.00 82.50           C  
ATOM   2098  CE1 TYR A 274      17.953  18.000  -5.699  1.00 82.50           C  
ATOM   2099  CE2 TYR A 274      17.969  17.391  -8.023  1.00 82.50           C  
ATOM   2100  OH  TYR A 274      19.922  17.094  -6.680  1.00 82.50           O  
ATOM   2101  CZ  TYR A 274      18.625  17.500  -6.801  1.00 82.50           C  
ATOM   2102  N   GLN A 275      11.211  17.562  -6.445  1.00 83.75           N  
ATOM   2103  CA  GLN A 275       9.789  17.906  -6.488  1.00 83.75           C  
ATOM   2104  C   GLN A 275       9.000  17.078  -5.473  1.00 83.75           C  
ATOM   2105  CB  GLN A 275       9.227  17.672  -7.895  1.00 83.75           C  
ATOM   2106  O   GLN A 275       9.492  16.078  -4.953  1.00 83.75           O  
ATOM   2107  CG  GLN A 275       9.234  16.219  -8.336  1.00 83.75           C  
ATOM   2108  CD  GLN A 275       8.680  16.031  -9.734  1.00 83.75           C  
ATOM   2109  NE2 GLN A 275       7.965  14.922  -9.938  1.00 83.75           N  
ATOM   2110  OE1 GLN A 275       8.883  16.859 -10.617  1.00 83.75           O  
ATOM   2111  N   THR A 276       7.758  17.609  -5.188  1.00 87.19           N  
ATOM   2112  CA  THR A 276       6.863  16.906  -4.277  1.00 87.19           C  
ATOM   2113  C   THR A 276       5.938  15.961  -5.047  1.00 87.19           C  
ATOM   2114  CB  THR A 276       6.023  17.891  -3.447  1.00 87.19           C  
ATOM   2115  O   THR A 276       5.352  16.344  -6.059  1.00 87.19           O  
ATOM   2116  CG2 THR A 276       5.078  17.156  -2.502  1.00 87.19           C  
ATOM   2117  OG1 THR A 276       6.898  18.719  -2.678  1.00 87.19           O  
ATOM   2118  N   ILE A 277       5.953  14.727  -4.625  1.00 92.44           N  
ATOM   2119  CA  ILE A 277       4.992  13.766  -5.156  1.00 92.44           C  
ATOM   2120  C   ILE A 277       3.949  13.430  -4.090  1.00 92.44           C  
ATOM   2121  CB  ILE A 277       5.688  12.477  -5.645  1.00 92.44           C  
ATOM   2122  O   ILE A 277       4.238  13.500  -2.893  1.00 92.44           O  
ATOM   2123  CG1 ILE A 277       6.387  11.773  -4.473  1.00 92.44           C  
ATOM   2124  CG2 ILE A 277       6.684  12.789  -6.766  1.00 92.44           C  
ATOM   2125  CD1 ILE A 277       6.867  10.359  -4.797  1.00 92.44           C  
ATOM   2126  N   THR A 278       2.756  13.164  -4.551  1.00 94.69           N  
ATOM   2127  CA  THR A 278       1.672  12.828  -3.635  1.00 94.69           C  
ATOM   2128  C   THR A 278       1.104  11.453  -3.953  1.00 94.69           C  
ATOM   2129  CB  THR A 278       0.544  13.875  -3.693  1.00 94.69           C  
ATOM   2130  O   THR A 278       0.829  11.141  -5.113  1.00 94.69           O  
ATOM   2131  CG2 THR A 278      -0.575  13.539  -2.717  1.00 94.69           C  
ATOM   2132  OG1 THR A 278       1.078  15.164  -3.361  1.00 94.69           O  
ATOM   2133  N   ILE A 279       1.049  10.609  -2.928  1.00 96.12           N  
ATOM   2134  CA  ILE A 279       0.402   9.305  -3.008  1.00 96.12           C  
ATOM   2135  C   ILE A 279      -0.797   9.266  -2.062  1.00 96.12           C  
ATOM   2136  CB  ILE A 279       1.389   8.164  -2.670  1.00 96.12           C  
ATOM   2137  O   ILE A 279      -0.688   9.648  -0.895  1.00 96.12           O  
ATOM   2138  CG1 ILE A 279       2.580   8.188  -3.633  1.00 96.12           C  
ATOM   2139  CG2 ILE A 279       0.678   6.809  -2.707  1.00 96.12           C  
ATOM   2140  CD1 ILE A 279       3.826   7.496  -3.094  1.00 96.12           C  
ATOM   2141  N   GLN A 280      -1.929   8.828  -2.598  1.00 96.00           N  
ATOM   2142  CA  GLN A 280      -3.141   8.750  -1.788  1.00 96.00           C  
ATOM   2143  C   GLN A 280      -3.730   7.344  -1.812  1.00 96.00           C  
ATOM   2144  CB  GLN A 280      -4.176   9.766  -2.275  1.00 96.00           C  
ATOM   2145  O   GLN A 280      -3.922   6.766  -2.883  1.00 96.00           O  
ATOM   2146  CG  GLN A 280      -5.402   9.867  -1.378  1.00 96.00           C  
ATOM   2147  CD  GLN A 280      -6.387  10.922  -1.851  1.00 96.00           C  
ATOM   2148  NE2 GLN A 280      -7.676  10.625  -1.737  1.00 96.00           N  
ATOM   2149  OE1 GLN A 280      -5.992  12.000  -2.312  1.00 96.00           O  
ATOM   2150  N   ILE A 281      -3.955   6.793  -0.593  1.00 95.94           N  
ATOM   2151  CA  ILE A 281      -4.637   5.512  -0.454  1.00 95.94           C  
ATOM   2152  C   ILE A 281      -6.047   5.734   0.084  1.00 95.94           C  
ATOM   2153  CB  ILE A 281      -3.855   4.551   0.471  1.00 95.94           C  
ATOM   2154  O   ILE A 281      -6.223   6.281   1.175  1.00 95.94           O  
ATOM   2155  CG1 ILE A 281      -2.422   4.367  -0.042  1.00 95.94           C  
ATOM   2156  CG2 ILE A 281      -4.574   3.205   0.585  1.00 95.94           C  
ATOM   2157  CD1 ILE A 281      -1.553   3.494   0.854  1.00 95.94           C  
ATOM   2158  N   THR A 282      -6.969   5.316  -0.709  1.00 94.44           N  
ATOM   2159  CA  THR A 282      -8.367   5.465  -0.326  1.00 94.44           C  
ATOM   2160  C   THR A 282      -8.992   4.105  -0.004  1.00 94.44           C  
ATOM   2161  CB  THR A 282      -9.188   6.152  -1.437  1.00 94.44           C  
ATOM   2162  O   THR A 282      -9.383   3.367  -0.909  1.00 94.44           O  
ATOM   2163  CG2 THR A 282     -10.594   6.484  -0.960  1.00 94.44           C  
ATOM   2164  OG1 THR A 282      -8.523   7.363  -1.823  1.00 94.44           O  
ATOM   2165  N   PRO A 283      -8.984   3.764   1.263  1.00 90.62           N  
ATOM   2166  CA  PRO A 283      -9.562   2.473   1.644  1.00 90.62           C  
ATOM   2167  C   PRO A 283     -11.086   2.494   1.664  1.00 90.62           C  
ATOM   2168  CB  PRO A 283      -9.000   2.234   3.047  1.00 90.62           C  
ATOM   2169  O   PRO A 283     -11.703   3.545   1.455  1.00 90.62           O  
ATOM   2170  CG  PRO A 283      -8.805   3.602   3.617  1.00 90.62           C  
ATOM   2171  CD  PRO A 283      -8.477   4.543   2.496  1.00 90.62           C  
ATOM   2172  N   ASN A 284     -11.719   1.343   1.948  1.00 85.38           N  
ATOM   2173  CA  ASN A 284     -13.172   1.180   1.981  1.00 85.38           C  
ATOM   2174  C   ASN A 284     -13.773   1.810   3.232  1.00 85.38           C  
ATOM   2175  CB  ASN A 284     -13.547  -0.301   1.896  1.00 85.38           C  
ATOM   2176  O   ASN A 284     -14.969   2.096   3.271  1.00 85.38           O  
ATOM   2177  CG  ASN A 284     -13.078  -1.092   3.102  1.00 85.38           C  
ATOM   2178  ND2 ASN A 284     -13.883  -2.061   3.523  1.00 85.38           N  
ATOM   2179  OD1 ASN A 284     -12.008  -0.834   3.652  1.00 85.38           O  
ATOM   2180  N   ILE A 285     -12.906   2.037   4.211  1.00 85.38           N  
ATOM   2181  CA  ILE A 285     -13.344   2.664   5.457  1.00 85.38           C  
ATOM   2182  C   ILE A 285     -12.375   3.779   5.840  1.00 85.38           C  
ATOM   2183  CB  ILE A 285     -13.453   1.631   6.602  1.00 85.38           C  
ATOM   2184  O   ILE A 285     -11.203   3.746   5.465  1.00 85.38           O  
ATOM   2185  CG1 ILE A 285     -12.086   0.984   6.867  1.00 85.38           C  
ATOM   2186  CG2 ILE A 285     -14.508   0.569   6.270  1.00 85.38           C  
ATOM   2187  CD1 ILE A 285     -12.016   0.203   8.172  1.00 85.38           C  
ATOM   2188  N   GLY A 286     -12.891   4.785   6.527  1.00 85.94           N  
ATOM   2189  CA  GLY A 286     -12.039   5.863   7.004  1.00 85.94           C  
ATOM   2190  C   GLY A 286     -11.695   6.875   5.930  1.00 85.94           C  
ATOM   2191  O   GLY A 286     -12.039   6.688   4.762  1.00 85.94           O  
ATOM   2192  N   SER A 287     -11.008   7.977   6.320  1.00 88.12           N  
ATOM   2193  CA  SER A 287     -10.508   8.992   5.402  1.00 88.12           C  
ATOM   2194  C   SER A 287      -9.258   8.508   4.664  1.00 88.12           C  
ATOM   2195  CB  SER A 287     -10.188  10.289   6.156  1.00 88.12           C  
ATOM   2196  O   SER A 287      -8.516   7.668   5.176  1.00 88.12           O  
ATOM   2197  OG  SER A 287     -11.359  10.812   6.758  1.00 88.12           O  
ATOM   2198  N   PRO A 288      -9.078   9.023   3.432  1.00 92.00           N  
ATOM   2199  CA  PRO A 288      -7.895   8.633   2.658  1.00 92.00           C  
ATOM   2200  C   PRO A 288      -6.586   8.969   3.369  1.00 92.00           C  
ATOM   2201  CB  PRO A 288      -8.039   9.438   1.365  1.00 92.00           C  
ATOM   2202  O   PRO A 288      -6.516   9.953   4.102  1.00 92.00           O  
ATOM   2203  CG  PRO A 288      -9.492   9.766   1.277  1.00 92.00           C  
ATOM   2204  CD  PRO A 288     -10.039   9.891   2.670  1.00 92.00           C  
ATOM   2205  N   LEU A 289      -5.680   8.094   3.279  1.00 93.94           N  
ATOM   2206  CA  LEU A 289      -4.305   8.383   3.676  1.00 93.94           C  
ATOM   2207  C   LEU A 289      -3.557   9.102   2.557  1.00 93.94           C  
ATOM   2208  CB  LEU A 289      -3.572   7.094   4.055  1.00 93.94           C  
ATOM   2209  O   LEU A 289      -3.465   8.586   1.439  1.00 93.94           O  
ATOM   2210  CG  LEU A 289      -2.072   7.223   4.332  1.00 93.94           C  
ATOM   2211  CD1 LEU A 289      -1.837   8.062   5.586  1.00 93.94           C  
ATOM   2212  CD2 LEU A 289      -1.435   5.848   4.477  1.00 93.94           C  
ATOM   2213  N   THR A 290      -3.059  10.336   2.863  1.00 94.25           N  
ATOM   2214  CA  THR A 290      -2.305  11.102   1.878  1.00 94.25           C  
ATOM   2215  C   THR A 290      -0.846  11.242   2.303  1.00 94.25           C  
ATOM   2216  CB  THR A 290      -2.918  12.500   1.668  1.00 94.25           C  
ATOM   2217  O   THR A 290      -0.559  11.680   3.422  1.00 94.25           O  
ATOM   2218  CG2 THR A 290      -2.137  13.297   0.626  1.00 94.25           C  
ATOM   2219  OG1 THR A 290      -4.273  12.359   1.228  1.00 94.25           O  
ATOM   2220  N   ILE A 291       0.041  10.805   1.423  1.00 92.88           N  
ATOM   2221  CA  ILE A 291       1.479  10.930   1.633  1.00 92.88           C  
ATOM   2222  C   ILE A 291       2.049  11.969   0.668  1.00 92.88           C  
ATOM   2223  CB  ILE A 291       2.201   9.578   1.453  1.00 92.88           C  
ATOM   2224  O   ILE A 291       1.932  11.828  -0.550  1.00 92.88           O  
ATOM   2225  CG1 ILE A 291       1.595   8.523   2.381  1.00 92.88           C  
ATOM   2226  CG2 ILE A 291       3.705   9.734   1.706  1.00 92.88           C  
ATOM   2227  CD1 ILE A 291       1.991   7.094   2.033  1.00 92.88           C  
ATOM   2228  N   SER A 292       2.615  13.016   1.237  1.00 90.62           N  
ATOM   2229  CA  SER A 292       3.295  14.031   0.444  1.00 90.62           C  
ATOM   2230  C   SER A 292       4.793  14.039   0.729  1.00 90.62           C  
ATOM   2231  CB  SER A 292       2.705  15.414   0.723  1.00 90.62           C  
ATOM   2232  O   SER A 292       5.215  14.297   1.859  1.00 90.62           O  
ATOM   2233  OG  SER A 292       1.348  15.469   0.317  1.00 90.62           O  
ATOM   2234  N   GLU A 293       5.551  13.648  -0.321  1.00 85.94           N  
ATOM   2235  CA  GLU A 293       6.988  13.500  -0.122  1.00 85.94           C  
ATOM   2236  C   GLU A 293       7.773  14.352  -1.115  1.00 85.94           C  
ATOM   2237  CB  GLU A 293       7.402  12.031  -0.247  1.00 85.94           C  
ATOM   2238  O   GLU A 293       7.484  14.344  -2.314  1.00 85.94           O  
ATOM   2239  CG  GLU A 293       8.867  11.773   0.088  1.00 85.94           C  
ATOM   2240  CD  GLU A 293       9.180  11.945   1.564  1.00 85.94           C  
ATOM   2241  OE1 GLU A 293      10.367  11.844   1.947  1.00 85.94           O  
ATOM   2242  OE2 GLU A 293       8.234  12.195   2.346  1.00 85.94           O  
ATOM   2243  N   TYR A 294       8.719  15.109  -0.473  1.00 84.44           N  
ATOM   2244  CA  TYR A 294       9.695  15.773  -1.328  1.00 84.44           C  
ATOM   2245  C   TYR A 294      10.828  14.820  -1.705  1.00 84.44           C  
ATOM   2246  CB  TYR A 294      10.266  17.016  -0.632  1.00 84.44           C  
ATOM   2247  O   TYR A 294      11.516  14.289  -0.832  1.00 84.44           O  
ATOM   2248  CG  TYR A 294      11.156  17.844  -1.517  1.00 84.44           C  
ATOM   2249  CD1 TYR A 294      12.539  17.750  -1.439  1.00 84.44           C  
ATOM   2250  CD2 TYR A 294      10.609  18.750  -2.430  1.00 84.44           C  
ATOM   2251  CE1 TYR A 294      13.367  18.516  -2.250  1.00 84.44           C  
ATOM   2252  CE2 TYR A 294      11.430  19.516  -3.246  1.00 84.44           C  
ATOM   2253  OH  TYR A 294      13.609  20.172  -3.957  1.00 84.44           O  
ATOM   2254  CZ  TYR A 294      12.805  19.406  -3.150  1.00 84.44           C  
ATOM   2255  N   VAL A 295      10.961  14.523  -2.977  1.00 83.00           N  
ATOM   2256  CA  VAL A 295      11.930  13.547  -3.457  1.00 83.00           C  
ATOM   2257  C   VAL A 295      13.289  14.219  -3.658  1.00 83.00           C  
ATOM   2258  CB  VAL A 295      11.461  12.883  -4.773  1.00 83.00           C  
ATOM   2259  O   VAL A 295      13.391  15.211  -4.383  1.00 83.00           O  
ATOM   2260  CG1 VAL A 295      12.492  11.867  -5.262  1.00 83.00           C  
ATOM   2261  CG2 VAL A 295      10.102  12.219  -4.582  1.00 83.00           C  
ATOM   2262  N   TYR A 296      14.203  13.734  -2.824  1.00 73.75           N  
ATOM   2263  CA  TYR A 296      15.570  14.219  -2.930  1.00 73.75           C  
ATOM   2264  C   TYR A 296      16.562  13.055  -2.893  1.00 73.75           C  
ATOM   2265  CB  TYR A 296      15.883  15.203  -1.805  1.00 73.75           C  
ATOM   2266  O   TYR A 296      16.484  12.195  -2.014  1.00 73.75           O  
ATOM   2267  CG  TYR A 296      17.312  15.680  -1.796  1.00 73.75           C  
ATOM   2268  CD1 TYR A 296      18.234  15.195  -0.865  1.00 73.75           C  
ATOM   2269  CD2 TYR A 296      17.766  16.625  -2.719  1.00 73.75           C  
ATOM   2270  CE1 TYR A 296      19.547  15.633  -0.852  1.00 73.75           C  
ATOM   2271  CE2 TYR A 296      19.078  17.062  -2.715  1.00 73.75           C  
ATOM   2272  OH  TYR A 296      21.266  17.000  -1.772  1.00 73.75           O  
ATOM   2273  CZ  TYR A 296      19.969  16.562  -1.780  1.00 73.75           C  
ATOM   2274  N   GLN A 297      17.422  12.844  -3.902  1.00 65.81           N  
ATOM   2275  CA  GLN A 297      18.422  11.789  -3.891  1.00 65.81           C  
ATOM   2276  C   GLN A 297      19.797  12.352  -3.535  1.00 65.81           C  
ATOM   2277  CB  GLN A 297      18.484  11.086  -5.246  1.00 65.81           C  
ATOM   2278  O   GLN A 297      20.344  13.180  -4.266  1.00 65.81           O  
ATOM   2279  CG  GLN A 297      19.312   9.805  -5.242  1.00 65.81           C  
ATOM   2280  CD  GLN A 297      19.188   9.016  -6.531  1.00 65.81           C  
ATOM   2281  NE2 GLN A 297      20.016   7.988  -6.680  1.00 65.81           N  
ATOM   2282  OE1 GLN A 297      18.344   9.328  -7.387  1.00 65.81           O  
ATOM   2283  N   PRO A 298      20.312  12.055  -2.344  1.00 59.03           N  
ATOM   2284  CA  PRO A 298      21.672  12.500  -2.035  1.00 59.03           C  
ATOM   2285  C   PRO A 298      22.734  11.750  -2.838  1.00 59.03           C  
ATOM   2286  CB  PRO A 298      21.797  12.203  -0.540  1.00 59.03           C  
ATOM   2287  O   PRO A 298      22.438  10.695  -3.414  1.00 59.03           O  
ATOM   2288  CG  PRO A 298      20.719  11.227  -0.241  1.00 59.03           C  
ATOM   2289  CD  PRO A 298      19.719  11.273  -1.362  1.00 59.03           C  
ATOM   2290  N   GLU A 299      23.797  12.297  -3.580  1.00 54.59           N  
ATOM   2291  CA  GLU A 299      24.906  11.695  -4.320  1.00 54.59           C  
ATOM   2292  C   GLU A 299      25.234  10.305  -3.779  1.00 54.59           C  
ATOM   2293  CB  GLU A 299      26.141  12.586  -4.262  1.00 54.59           C  
ATOM   2294  O   GLU A 299      25.641  10.164  -2.625  1.00 54.59           O  
ATOM   2295  CG  GLU A 299      26.031  13.836  -5.133  1.00 54.59           C  
ATOM   2296  CD  GLU A 299      27.328  14.625  -5.199  1.00 54.59           C  
ATOM   2297  OE1 GLU A 299      27.391  15.625  -5.953  1.00 54.59           O  
ATOM   2298  OE2 GLU A 299      28.297  14.242  -4.496  1.00 54.59           O  
ATOM   2299  N   GLY A 300      24.312   9.125  -4.074  1.00 53.97           N  
ATOM   2300  CA  GLY A 300      24.641   7.754  -3.695  1.00 53.97           C  
ATOM   2301  C   GLY A 300      23.688   6.734  -4.293  1.00 53.97           C  
ATOM   2302  O   GLY A 300      22.625   7.098  -4.820  1.00 53.97           O  
ATOM   2303  N   SER A 301      24.250   5.570  -4.926  1.00 51.97           N  
ATOM   2304  CA  SER A 301      23.578   4.430  -5.535  1.00 51.97           C  
ATOM   2305  C   SER A 301      22.766   3.646  -4.504  1.00 51.97           C  
ATOM   2306  CB  SER A 301      24.594   3.506  -6.207  1.00 51.97           C  
ATOM   2307  O   SER A 301      23.281   3.318  -3.430  1.00 51.97           O  
ATOM   2308  OG  SER A 301      25.500   4.250  -7.008  1.00 51.97           O  
ATOM   2309  N   VAL A 302      21.406   3.838  -4.234  1.00 50.53           N  
ATOM   2310  CA  VAL A 302      20.656   2.961  -3.334  1.00 50.53           C  
ATOM   2311  C   VAL A 302      20.281   1.677  -4.066  1.00 50.53           C  
ATOM   2312  CB  VAL A 302      19.406   3.656  -2.777  1.00 50.53           C  
ATOM   2313  O   VAL A 302      19.578   1.720  -5.082  1.00 50.53           O  
ATOM   2314  CG1 VAL A 302      18.656   2.732  -1.818  1.00 50.53           C  
ATOM   2315  CG2 VAL A 302      19.781   4.965  -2.080  1.00 50.53           C  
ATOM   2316  N   SER A 303      21.125   0.658  -4.184  1.00 48.84           N  
ATOM   2317  CA  SER A 303      20.969  -0.644  -4.824  1.00 48.84           C  
ATOM   2318  C   SER A 303      20.359  -1.664  -3.863  1.00 48.84           C  
ATOM   2319  CB  SER A 303      22.312  -1.152  -5.340  1.00 48.84           C  
ATOM   2320  O   SER A 303      19.859  -2.701  -4.293  1.00 48.84           O  
ATOM   2321  OG  SER A 303      23.172  -1.502  -4.266  1.00 48.84           O  
ATOM   2322  N   VAL A 304      19.844  -1.241  -2.561  1.00 42.91           N  
ATOM   2323  CA  VAL A 304      19.297  -2.312  -1.737  1.00 42.91           C  
ATOM   2324  C   VAL A 304      18.172  -1.765  -0.861  1.00 42.91           C  
ATOM   2325  CB  VAL A 304      20.375  -2.971  -0.858  1.00 42.91           C  
ATOM   2326  O   VAL A 304      18.312  -0.702  -0.251  1.00 42.91           O  
ATOM   2327  CG1 VAL A 304      19.875  -4.293  -0.281  1.00 42.91           C  
ATOM   2328  CG2 VAL A 304      21.656  -3.186  -1.665  1.00 42.91           C  
ATOM   2329  N   ILE A 305      16.859  -2.205  -1.061  1.00 46.38           N  
ATOM   2330  CA  ILE A 305      15.680  -2.035  -0.217  1.00 46.38           C  
ATOM   2331  C   ILE A 305      15.711  -3.051   0.923  1.00 46.38           C  
ATOM   2332  CB  ILE A 305      14.375  -2.184  -1.032  1.00 46.38           C  
ATOM   2333  O   ILE A 305      15.883  -4.250   0.690  1.00 46.38           O  
ATOM   2334  CG1 ILE A 305      14.320  -1.132  -2.146  1.00 46.38           C  
ATOM   2335  CG2 ILE A 305      13.148  -2.078  -0.117  1.00 46.38           C  
ATOM   2336  CD1 ILE A 305      13.133  -1.295  -3.092  1.00 46.38           C  
ATOM   2337  N   GLY A 306      16.359  -2.629   2.146  1.00 37.28           N  
ATOM   2338  CA  GLY A 306      16.281  -3.424   3.361  1.00 37.28           C  
ATOM   2339  C   GLY A 306      17.312  -3.027   4.402  1.00 37.28           C  
ATOM   2340  O   GLY A 306      18.500  -2.975   4.109  1.00 37.28           O  
TER    2341      GLY A 306                                                      
ENDMDL                                                                          
END                                                                             
