# Supplementary material for: Towards a molecular picture of the archaeal cell surface
Source: Nat Commun. 2024 Nov 29;15:10401. doi: 10.1038/s41467-024-53986-9 (PMC11607397; doi:10.1038/s41467-024-53986-9)
Supplement: Supplementary file 5 — Supplementary Dataset 1 [file 41467_2024_53986_MOESM5_ESM.zip › Archaellum_Homologues_2024/STK_25180_Sulfurisphaera_tokodaii/STK_25180_Sulfurisphaera_tokodaii_db704_env/bfd.mgnify30.metaeuk30.smag30.a3m]

>101
MGAKNAIKKYNKIVKRKGLAGLDTAIILIAFIITASVLAYVAINMGLFVTQKAKSTINKGEETASTALTLSGSVLYAVNYPTNTKSYWIFFTVSPSSGVSSVELSPATTAISFTASTEGIAYSNIYKYTLLTVSPSTLSDVVYSNSQYLSLVDTESSGGQTYVYYPNPYYALLALNYTLSQKVNDKIIKYSPLFINYTPIPTKPSWLQSDNVFSFTLNISGKPVTYCAFVNQTFAFTYPVAGDPLVGSAIAPAGSVIGVMILFGPSLGSHVFQYQTISIQISPNIGSPLTLSEYIYQPEGTVTVIG
>8450|scaffold15450_1|-47|01	376	0.789	1.773E-113	0	305	306	7	312	313
MNTKKMLKEYNKKVKRKGLAGLDTAIILIAFIITASVLAYVAINMGLFVTQKAKSTINKGEETASTALTLSGSVLYAVNYPSNTQSYWIYFTVSPSSGVSSVELSPSTTAISFTASAEGISYSNIYEYTLLTVSPSELANQVYANGQYLDLVNQQTNAGQTYVYYPNPYYALLALNYTLS---KIDKVSPSPLYItTTTPSSATQTypFLAHDNMFTFTLNISGTLVTYYAFVNQTFAFTYPVAGDPLIGSAIAPAGSVIGVMILFGPDLGSHVFQYQTITIQITPNIGSPLTISEYVYQPEGSVSVIG
>A0A1C8ZU76	367	0.826	3.372E-110	0	305	306	0	305	306
MGFKKVIKEYNKKMKRKGLAGLDTAIILIAFIITASVLAYVAINMGLFVTQKAKSTIDKGEETASTALTLSGSVLYAVNYPSNSRSYWIYFTVSPSSGVSSVELSPATTAISFTASALGVAYSNIYKYTLLTVSPSEVNGVVYAAPQYLSLADQESSGGQTYVYYPNPYYALLALNYSLYQMVLSKQIKYSPLYITTTKSTSTQTWLTSDNVFQFTLNISGTLEIFYAYVNQTFAFTYPVAGDPLIGSAIAPAGSVIGVMILFGPDLGSHVFQYQTITIQISPNIGSPLTLSEYVYQPEGNVTVIG
>D0KUW1	361	0.802	5.173E-108	4	305	306	7	309	310
----KMLKEYNKKVKRKGLAGLDTAIILIAFIITASVLAYVAINMGLFVTQKAKSTINKGEETASTALTLSGSVLYAVNYPLNTRSYWIYFTVSPSSGVSSVELSPTTTAISFTASAEGVTYSNIYKYTLLTVSPSELANVVYANGQYLDLVNQQTSAGQTYVYYPNPYYALLALNYTLYNYY-LSTKTPSPIFINSSilSLSSLPSWLKNDNSFTFTLNISGKLVTYYVFVNQTFAFTYPVAGDPLIGSAIAPAGSVIGVILLFGPDLGSHVFQYQTITIQITPNIGSPLTISEYIYQPEGSVSVIG
>H2C431	314	0.712	4.889E-92	3	305	306	4	303	304
---KKVVQSYNRLVRRKGLAGLDTAIILIAFIITASVLAFVAINMGLFVTQKAKTTINKGEETASTALTVSSSVLYAVNYPTNSKSYWIYFTVSPTSGVSSVELDPATTGLSFVATQEGLTLSNIYKYTLLT-VPNPGTLYSTVSGSYLTLQNNVSSGGNTYVYYPNPYYALLALNETL-----GKNMKNSPIYINYTAytvQSPEPVWLKHDNNFTFTLTINGNTVKYYVFVNQTFAFSFPVAGDPLVGSAIAPAGSTIGFMILFGPNVGSHIFEYQTINIQITPNIGSPLTLSEYIYQPEGSVTSIG
>A4YGD6	304	0.700	1.725E-88	5	305	306	6	301	302
-----LVQKYNKLVRRRGLAGLDTAIILIAFIITASVLAFVAINMGLFVTQKAKTTINKGEETASTALTVSSSVLYAVNYPSNTKSYWIYFTVSPTSGVSSVELDPATTGLSFIATEEGITLSNIYKYTLLTDTH---LTPVSASGYSLTLESNLTSGGNTYYYFSSPYLALLALNQSLS-----KVSGHSPIYINYTSFSSTnpePSWLKNDNNFTFTLTIAGQKVLYYVFINQTFAFSYPVAGDPLVGSAIAPAGSTVGFMILFGPNLGQHVFEYQTINIQITPNIGSPLTLSEYIYQPEGTVTAIG
>Q4J9K5	294	0.664	6.071E-85	9	305	306	2	303	304
---------YMKRRKTRGLAGLDTAIILIAFIITAAVLAYVAVNMGLFVTQKAKTTINKGEETASTALSLSGNVLYAVNYPTNTKSYWMYFTVSPSSGVSSVDLSPSTTAISFTAASRGVSLSNIYQFSLLSVLPSQVNNKVQVK-LGTSIINLTlafssNSAGQTYVYYSDPNYALLALNYTLGQEVKGGQLTSSPLYIisNTSIVASKP-WLKNDNVFTFNISVNGTEVEYYAYVNKTFAFTYPVSGFPLAGSDIAPAGSVIGVMILFGPGEATNVFQYETVTIQITPNIGSPLTISQYIYQPDGKVTVIG
>Laugrefbdmm110sn_1035136.scaffolds.fasta_scaffold254650_1	263	0.608	3.551E-74	7	305	306	15	290	291
-------RSVRSKKRKRGLAGLDTAIIMIAFIITASVLAYVAINMGLFVTQKAKTTIDQGEKTASTALTLSGAVLYAVNYPQNTKSYWIYFPVSPSAGVSSVDMSPQTTAISFIASTEGISLSNIYNASLLGIT--NPSALKYANV-------SVAPSGQTYYSYSSPYAALLALNAT----------KALNKIFIVETSNTAPTGFSTANEFSF----SYGGTTYYAFVKSTFAFTYPIAGDPLVGSNIAPAGSTVGVMILFGSDIGSHVFQYETITMQITPNVGSPLTISQYIYQPSGNVSVIG
>SoiMetStandDraft_5_1073268.scaffolds.fasta_scaffold4838306_1	252	0.628	1.232E-70	2	305	306	0	291	292
--MKSLITRYNQKVKRRGLAGLDTAIILIAFIITASVLAYVAINMGLFVTQKAKTTISKGEETASTALTLSSSVLYAVNYPLNSLSYWIYFTVSPSSGISSVELSPQTTAISFTAASSGISLSNIYISTLLNVTSVQPAFYNGYYTAYLLT-SSKSPNGQTYYYYANPYAAVLALAEQ-PGSSSYLVVSPNPSTGATVTAPSAP-----HNTFTFQYG----GVTYTAYILQTFAFTFPVAGDPLVGSAIAPAGSTIGVMILFGPN-ADQVYQYQTITIQITPNIGSPLTISQYVYQPQGNVSVIG
>18_taG_2_1085343.scaffolds.fasta_scaffold356379_1	251	0.614	4.315E-70	0	305	306	0	288	289
MNLKSAVKAYNRKMRRRGLAGLDTAIILIAFIITASVLAYVAVNMGLFVTQKAKSTITKGEETASTALTLSGSVLYSVNYPTDTQSYWIYFPVSPSSGVSSVELSPATTAISFTASSSGIQLSNIYALSLLA-YASNSN----LNSHNYTTVSNDTSGGQTYYYFSSPYAALVAI-YNLNQT----GTMPSAWNNYLEVSTAKPT---VGSYFSFLY----QGTTFYVKVLRTFAFTFPIAGFSLAGSYVAPAGSTIGVMVLFGPHVGSNVFQYQTVTVQITPNIGSPLTVSEYVYQPEGNVTIIG
>SRR5579875_411247	243	0.615	1.662E-67	12	305	306	8	275	276
------------KKRKKGLAGLDTAIILIAFIITASVLAYVAVSMGIFVTQKAKTTINKGEETASTALSITGNILYASNYPTDTYSYWIYFPVSPSSGVSSVQLSPSTTAISFEASAEGIVLTNIYNYTLLT---------VTSNPYLL----QQTSGNQVYYYYPSVYAAFLAL-----QSVVPKN--IFSVASTTTPSSCTSS--SSANEFTFTY----QGTTYCATVSQDFAFTFPVAGDALVGSAIAPAGSTVGVVVLFGPSTGHNVFQYQTLTIAITPNIGSPLTVSQYVYQPDGSVSVIG
>20365|Ga0154453_1027_2|+814|00	157	0.250	7.679E-38	6	191	306	0	200	247
------MRRYAKKliRNQQGITGIETAIILIAFVIVASVFAYVVLSAGLFSTQKAKEAIHAGLDEARSTIEVKGNIYGRMVS---SVLQEVYFTIATTTGGDMIDFTPPSsgnysnlVVISYSDAYQLF---PTINWTLTKLNTNNADNLLDRNELFMITVDLsvvsaNATASELPGPYhkfnlevKPPVGAVLVLERTIPARVDDKGGTILP------------------------------------------------------------------------------------------------------------------
>MGYP001386120143	156	0.277	1.427E-37	11	197	306	20	203	214
-----------LWRDQRGITGLETAIVLIAFVVVSSVFAFAALSTSLFSSDKAKETIQAGLSETRGSMELKGSVILTAsTTGTSGVVSDIAFQVASAAGGESIDLTPGKTIIKYTDSGQSKIFQSTSGFTVTGLGTADSDNLLERNEVYEIqLIDLETtgSGNDTLT-------AQLQTNKTFSLEVIPPSGAVLFIERTTP------------------------------------------------------------------------------------------------------------
>MGYP001425485312	155	0.277	2.651E-37	12	179	306	15	198	209
------------WRDQRGITGLETAIVLIAFVVVSSVFAFAALSTGLFSSDKAKETIQAGLSETRGSMELKGSVILTsSTTGTSGAVSDIAFQVASAAGGESIDLTPGKTIIKYTDPSQSKIFESTSGFTVTALGNADTDKLLERNEVYEIqLIDLETGTGtgrdtltNTLVPNKtfsieviPPSGAVLFIQRTTP------------------------------------------------------------------------------------------------------------------------------
>MGYP001493174767	149	0.280	2.748E-35	11	197	306	58	243	254
-----------LLPDQRGITGLETAIVLIAFVVVSSVFAFAALSTGLFSSDKAKETIQAGLAETRGSMELKGSVILTAsTTGTSGVVSDIAFQVANAAGGESIDLTPGKTLIKYTDSTQSKMFVSTSGFTASSLGSADSDKLLERNEVYeLQLVDLENS---VHATNDDTLASTIGVNTTFSLQVIPPKGAVLFIERTSP------------------------------------------------------------------------------------------------------------
>GraSoiStandDraft_16_1057320.scaffolds.fasta_scaffold10839190_1	147	0.273	1.755E-34	13	197	306	0	182	193
-------------RDQRGITDLETAIVLIAFVVVSSVFAFAALSTGLFSSDKAKETILVGLAETQGSMELKGSVILTsSTTGTSGVVSDIAFQVASAAGGGSIDLTPGKTLIKYTDSTQSKIFESTAGFTVTALGTADSDKLLERNEVYEVqLIDLEAglgTGNDTLTNQ-------LMINKTFSLEVIPPSGAVLFIERTTP------------------------------------------------------------------------------------------------------------
>MGYP000960052660	145	0.250	6.039E-34	7	159	306	24	191	196
-------KMFQFFKKQRGITGLETAIILIAFVVVAAVFAYTVLSAGLFSTQKSQEAIYSGLEQAQSTLEIKGGVIAKAeNTGADGYISQITFTIANALGGEPVNFTEPQqsvsnngladsstsdnvVVISYIDQDQRV--DDLYW-TVTKLGSANSNNLLESNEKFQITIGSDTAGSN--------------------------------------------------------------------------------------------------------------------------------------------------
>GraSoiStandDraft_16_1057320.scaffolds.fasta_scaffold1910867_1	139	0.267	8.407E-32	6	182	306	0	182	190
------MRRFIRwgHRNQEGITGLETAIILIAFVIVASVFAYVVLSAGLFSTQKAKEAVYSGLQETRSTVEIKGDVIGKMVNG---VITEIYFSVGGRPFNEPVDFtdtsnSSNKVVISFQDQDQLI---NTVNWTLTKLVSTNDDNLLDQNELFLITVDLSNADN--IGPYhtftlevKPPVGAVLPIERTVPARV---------------------------------------------------------------------------------------------------------------------------
>MGYP000669201521	139	0.290	8.407E-32	13	183	306	4	186	197
-------------RGRRGITGLETAIILIAFVIVASVFAFTVLNMGFLTTQTTQSTIQAGTQQAASSMQLAGSVIAYDTNGD-DKVDKIEIYVKLSPGRQAVDLSEGKLIISYTNSKG--HWVNVYnstaytNGCVVAEVTGDGDMLLERGELFKITLNLTAIDGSNAVlsAYDWfkielkpPVGAVLAVERTIPANVD--------------------------------------------------------------------------------------------------------------------------
>MGYP000247530149	138	0.269	2.119E-31	13	182	306	10	185	193
-------------QEERGITGLETTIVLIAFVMVASIFAYVVLSAGIFSSQKAKQAIRSGLEETESTLVVKGNVVARVED---QKVTHIYFTVGIVPGAGPIDFTDTSegknvVVISYRDSNE---YIPKTTWTMEKINKHNEDNLLDEDELFQITVDLTASEVQDLGPYDtftlevkPPTGAVLTIERTIPARV---------------------------------------------------------------------------------------------------------------------------
>MGYP000486373982	138	0.282	2.119E-31	13	183	306	4	184	195
-------------KGRRGITGLETAIILIAFVIVASVFAFTVLNMGFLTTQTAQSTIQAGTQQAASSIQLAGSVIAY-DTNDDNKVDKIEIYVKLSPGKQAVDLSEGKLIVSYTNAKG--HWVNVYnstlGGCTVTEVTGDGDMLLERGEMFKITLNLTAidATNGPLSAYDWfkvelkpPVGAVLAVERTIPANVD--------------------------------------------------------------------------------------------------------------------------
>HubBroStandDraft_1064217.scaffolds.fasta_scaffold392387_1	137	0.283	3.923E-31	14	182	306	17	185	215
--------------DQRGITGLETAIVLIAFVVVSSVFAFAALSTGLFSSDKAKETIQAGLAETRGSMELKGSVVLTSpSSGTAAIISQIAFQVANAAGGNAIDLTPGKTLIKYTDQTQSKMFltdSSSEGFTSTGLGSADSDMLLERNEVY----ELTLTGLDTTDSGDNNLTNTLGVNTTFSLEI---------------------------------------------------------------------------------------------------------------------------
>7754|Ga0208336_1042471_1|+1|11	137	0.283	3.923E-31	14	182	306	35	203	230
--------------DQRGITGLETAIVLIAFVVVSSVFAFAALSTGLFSSDKAKETIQAGLAETRGSMELKGSVVLTSpSSGTAAIISQIAFQVANAAGGNAIDLTPGKTLIKYTDQTQSKMFltdSSSEGFTSTGLGSADSDMLLERNEVY----ELTLTGLDTTDSGDNNLTNTLGVNTTFSLEI---------------------------------------------------------------------------------------------------------------------------
>MGYP000262344517	136	0.283	7.263E-31	6	132	306	5	130	161
------LFSGSRVNEERGITGLETAIVLIAFVVVSSVFAFAALSTGLFSSDQAKETIRAGLSEARGTLELRGAVIA-EDTDTDGDIDKVYFQVSNAAGGEPIDLTQGKTIIRYSDSSQSVIFDTSALFSVTAI-----------------------------------------------------------------------------------------------------------------------------------------------------------------------------
>MGYP000050031357	136	0.277	1.344E-30	14	182	306	53	221	251
--------------DQRGITGLETAIVLIAFVVVSSVFAFAALSTGLFSSDKAKETIQAGLAETRGSMELKGSVVLTSpSSGTAAIISQIAFQVANAAGGNAIDLTPGKTLIKYTDQTQSKMFltdSSSEGFTSTGLGSADSDMLLERNEVY----ELTLTGLDTTDSGDDNLTNSLGVNTTFSLEI---------------------------------------------------------------------------------------------------------------------------
>MGYP000639756692	134	0.280	3.384E-30	4	149	306	7	156	191
----KLLHRLrSLLPGQQGITGLETAIVLIAFVVVSSVFAFAALSTGLFSADKAKDTIQAGLAETRGSMELKGSVVLTATIGTSGVVSQIAFQVSNAAGGEAIDLTPGKTLIKYTDELQSkmfVTDSASNGFTTTGLGSADSDKLLDRNEVYEI------------------------------------------------------------------------------------------------------------------------------------------------------------
>OM-RGC.v1.034675313	134	0.261	3.384E-30	13	183	306	9	184	191
-------------RGERGITGLETAIILIAFVVVASVFAYTVLSAGIFSSQKGKEAIYTGLAEARSSLTLKGELVAR-DTNSDGKLNTVTFMLTNALNGEAVDMTPTAggnnvTVISYTDKTQHI---DNLSWTVAKLGMDDGDDLLEPGETFEVTVDVAAANVGAYTTFtlevKPPVGSVLAIEATTPAVID--------------------------------------------------------------------------------------------------------------------------
>MGYP001104897209	134	0.273	4.602E-30	11	184	306	9	186	192
-----------WRNQRRGLTGLETAIILIAFVIVAAAFAFTVLNVGYQSIQKSQEVIAAGLEEASSVMEIDGAVIAK---SDGNTLQNVSFIIKLSAGKSPIDLSEGKLAITWTSKN--MHLDNIYNGTIANVTAvfgDDTDMYLRYGDKYKVTIDVAALGDELgandefKVELKPPKGAVLTLARRLPPALDP-------------------------------------------------------------------------------------------------------------------------
>AraplaMF_Cvi_mMS_1032046.scaffolds.fasta_scaffold06662_2	134	0.269	4.602E-30	13	184	306	9	191	197
-------------KNQQGITGIETAIILIAFVIVASVFAYVVLSAGLFSTQKAKESIHSGLNEARSAIEVKGNTYGR---MTNDVLTSVYFTVATTTGGDMIDFTdtdnfTNKVVISYTDAYQIF---PSVNWTLTKLNTHTNDNILDQNELFMLTVDLscvsaNATAEEMPGPYhkfsxevKPPVGAVLIIERTIPARADD-------------------------------------------------------------------------------------------------------------------------
>MGYP000241663602	134	0.257	6.260E-30	14	150	306	20	159	207
--------------DQRGITGLETAIVLIAFVVVSSVFAFAALSTGLFSSDKAKETHTAGLAEARGTLELKGSVVAKvsGTTGATSVVTSIEFQISNAAAGEAVDMTPGNTIIKYSDKTQTVNMNASTEFSASNIaAFGDTDSLLEIGELFQIT-----------------------------------------------------------------------------------------------------------------------------------------------------------
>MGYP000120790096	133	0.355	8.514E-30	12	117	306	9	115	137
------------WTEQRGITGLETAIVLIAFVVVSSVFAFAALSTGLFSSDKAKETIQAGLAETRGSMELKGSVVLTATTaGTGATVSKIAFQVSNAAGGEAIDLTPGKTIIKYNDDTQ--------------------------------------------------------------------------------------------------------------------------------------------------------------------------------------------
>MGYP001069209287	132	0.295	1.575E-29	13	149	306	30	171	176
-------------RDQRGITGLKTAIVLIAFVVVSSVFAFAALSTGLFSSDKAKETIQAGLAETRGSMELKGSVIleADGTSTATSVATSIAFQVANAAGGNSIDLTPGKTLIKYTDQTQSKMFltdSSSNGFTASGLGSADSDKLLERNEVYEI------------------------------------------------------------------------------------------------------------------------------------------------------------
>UniRef100_A0A3C0EBB1	132	0.309	2.141E-29	14	121	306	23	132	164
--------------DQRGITGLETAIVLIAFVVVSSVFAFAALSTGLFSSDKAKETHAAGLSEARGTLELKGSVVAKvsGTTGASGVVTSIEFQLSNAAAGEAIDMTPGNTVIKYGDKNQTLTL----------------------------------------------------------------------------------------------------------------------------------------------------------------------------------------
>MGYP000041113992	132	0.271	2.141E-29	13	183	306	4	188	199
-------------KGRRGITGLETAIILIAFVIVASVFAFTMLNMGFLTTQTAQSTIQAGTQQATSAMQLAGSVIAYDNN-DDDRVDMVEIYIKLSPGRQAVDLSEGKLIVSYTSSRG--HWVNVYNSTKYQNacnvveVTGDGDMLLERGELFKITLNLtaidPTNKNAELVAYDWfkvelkpPVGAVLSIERMIPANVD--------------------------------------------------------------------------------------------------------------------------
>Orb8nscriptome_5_FD_contig_31_3430315_length_460_multi_2_in_0_out_0_1	132	0.255	2.912E-29	5	182	306	0	185	193
-----MIKRFlaKLRQAQEGITGLETAIILIAFVIVASVFAYVVLSAGLFSSQKVKEAVNAGLESTMATVEVRGDIIARMDTG---IVSEIYICVGIPQAGTPVDFSPTSanispLVISYMDAN---NMLPTMNWTLNKLSTINADNLLDANELFMVTVIVPTSGNVSIGPYhrfaleiKPPDGPTLTIQRTIPARV---------------------------------------------------------------------------------------------------------------------------
>MGYP001053780774	132	0.261	2.912E-29	11	184	306	8	192	198
-----------LRRDERGITGLETAIILIAFVVVASVFAYTVLSAGIFSSQKGQEAVYAGLEEARASMTVKGSMFA---YGSGGNVTSVSFCLVNTMKGQAIDLTPSGgngttdnvTIISFTDSAQHV--ADLAWST-TFVGDNNSDDLLEDEEQVIVTVDfTDSDAAVTgLGIYDsftievkPVTGAALVMERTLPGRIDP-------------------------------------------------------------------------------------------------------------------------
>SRR5579862_4709114	131	0.496	3.959E-29	161	305	306	0	127	128
-----------------------------------------------------------------------------------------------------------------------------------------------------------------YYFYQSPYAALLDLNGTASSSVFQVHQTAGNCF-------------AKANNFSF----SYGGIQYTGCVGSDFAYTFPISGDPLVGSSIAPAGSVIGVMVLFGPDTGSKVFQYQSIQVEITPNIGSSLAVTEYVYQPDGTVTTIG
>APSaa5957512576_1039674.scaffolds.fasta_scaffold140447_1	131	0.279	3.959E-29	8	184	306	6	186	192
--------KLSWRTQRRGLTGLETAIILIAFVIVASAFAFTVLNIGFQSTQKSQEVIAAGIEEASSVMEIDGAVIAK---SDGTTLHNVSFVIKLSAGKSPVDLSQDKLVITWTSKNKHE--DNIYDGTkasVEAIFANDTDMYLRYGDKYKVFIDVTQIGddlganDEFKIELKPPKGAVLTLARRLPPALDP-------------------------------------------------------------------------------------------------------------------------
>MGYP001460693809	131	0.312	3.959E-29	13	149	306	54	194	201
-------------RGQQGITGLETAIVLIAFVVVSSVFAFAALSTGLFSSDKAKETIQAGLAETRGSMELKGSVIVLAETfGTTAAATSIAFQVANAAGGESIDLTPGKTLIKYTDSTQSkmfLTNSGTEGFTSTGLGSADSDMLLERNEVYEI------------------------------------------------------------------------------------------------------------------------------------------------------------
>16167|scaffold136545_2|+367|00	131	0.269	3.959E-29	2	182	306	19	203	211
--MSKLTRVSNINSEEKGITGLETAIILIAFVIVASVFAYVVLSAGLFSAQKAKEAVNAGLQETRSTVELKGDIIVRMDNST---VTEAYFTVGIPPAGEGIDFTDTTngnnvVVISYSDSRQQI---PSVNWTVTKLNTNTSDFLLDPNELFQINVDLSCTDN--VGPYstfalelKPPVGAILLLERTVPARV---------------------------------------------------------------------------------------------------------------------------
>MGYP000843571154	130	0.296	7.319E-29	3	152	306	2	150	156
---KKIIKVMN--HDQKGITGLETAIILIAFVVVASVFAYTVLSAGIFSSEKGKEAVYAGLDQARSSMTLKGSVVAMGDVAEN-ELTSVVFTVANALDGEAIDLTPPAggknvTVISCFDNNQR--MEDIDWTTVKLGDSDE-DDLLEPGEKFEITVD---------------------------------------------------------------------------------------------------------------------------------------------------------
>MGYP001196350717	130	0.309	7.319E-29	14	121	306	23	132	179
--------------DQRGTTGLETAIVLIAFVVVSSVFAFAALSTGLFSSDKAKETHAAGLSEARGTLELKGSVVAKvsGTTGASGVVTSIEFQLSNAAAGEAIDMTPGNTVIKYGDKNQTLTL----------------------------------------------------------------------------------------------------------------------------------------------------------------------------------------
>MGYP000359651693	130	0.311	7.319E-29	14	134	306	28	148	194
--------------DQRGITGLETAIVLIAFVVVASVFAFAVLNTGLLSSEKSKEAALGGLEETSATLSIRGNVIAAANSG-KTAIDTLKFNLTPAsTSSESVDLSTTGTVVTYLDENQGINCQNPQAFDSVPDTA---------------------------------------------------------------------------------------------------------------------------------------------------------------------------
>BarGraIncu01121A_1022015.scaffolds.fasta_scaffold388538_1	130	0.264	1.353E-28	11	181	306	7	189	198
-----------KLSNQKGITGIETAIILIAFVIVASVFAYVVLTAGLFSTQKANEAIHSGLEEAQNTIELKGIVYGKMVNG---ILDKVYLAIATTSAGAQVDFTdttngSNYVIISYADAFQIY---NSVNWTLTKINAGNGDNLLDKNELFLITVDLacvasgTNVTAEKPGAYhkfnleiKPPTGAVLVLERTIPAR----------------------------------------------------------------------------------------------------------------------------
>JI10StandDraft_1071094.scaffolds.fasta_scaffold5734321_1	129	0.248	1.839E-28	21	184	306	0	170	175
---------------------LETAIILIAFVVVASVFAYTVLSAGIFSSQKGQEAIHSGLQQARSTLELKGDVVAESN---GTAVQTVSFCVGNALDGEAIDLTEPGnstnvTVISYS--SQAVRQDDLSW-TTTKLGMSDGDNLLEAGEMFEITVDVTgLDGGETIGPYktfsleiKPPVGSVLVIERITPAALDD-------------------------------------------------------------------------------------------------------------------------
>SRR5581483_846462	129	0.264	1.839E-28	11	155	306	80	221	222
-----------RVHDERGITGLETAIILIAFVVVAAVFAFVVLSTGLFSSERGKEAVYAGLAKTRGTMELSSGVVANSN---GTNVTTVEFDMTLAAGGDSVNLDPtatsNRTVISYIDSSQVIN------DVVYTVTPisGNANTLLEPGELLRITIDLPA------------------------------------------------------------------------------------------------------------------------------------------------------
>3300017987.a:Ga0180431_10001760_6	129	0.239	1.839E-28	1	184	306	24	232	239
-GTKMLNKVFNRiHARQKGITGLETAIILIAFVVVAAVFAYTVLSAGLFATQKSSDAVYSGLKEAQSTMELKGAVISFADPVETSEVGWFKFTLAPALKGEPINFTAPTdnsgmaassssnvVTISYIDQYQRV--DDLYW-TATELGEGDGDNLLEVGERFEICV-TSSSGGSMFsdvldtditanrkcsLEIKPPAGAALVIERTMPAVIDD-------------------------------------------------------------------------------------------------------------------------
>SynMetStandDraft_1070027.scaffolds.fasta_scaffold84035_1	129	0.278	2.500E-28	13	153	306	11	156	157
-------------RDQRGITGLETAIVLIAFVVVASVFAFAVLSTGLLSSEKSKETVLGGLEETSSTLSVRGDVIGDANSG-KTALDTVKFTLpSAAQAADAVDLSSTGVVITYLDQDQALNCTNASGSGnsycfWTTSWIIGSGDLVDPGEQVDVTVDL--------------------------------------------------------------------------------------------------------------------------------------------------------
>MGYP001281108238	128	0.300	3.398E-28	10	120	306	14	126	146
----------NSWSDQRGITGLETAIVLIAFVVVSSVFAFAALSTGLFSSDKAKETHAAGLSEARGTLELKGSVVAKvsGTTGASGVVTSIEFHISNAAAGEAIDMTLGNTVIKYSDNSQSVT-----------------------------------------------------------------------------------------------------------------------------------------------------------------------------------------
>MGYP000285046978	128	0.300	4.618E-28	13	124	306	16	127	138
-------------RDQRGITGLETAIVLIAFVVVASVFAFAVLSTGLLSSEKSKETVLGGLEETSSTLSIRGDIIGTANTP-KDALDSIKFTLSSAtQASEAVDLSTTGVVVTYLDANHALNCDNP-------------------------------------------------------------------------------------------------------------------------------------------------------------------------------------
>MGYP001409765154	128	0.256	4.618E-28	14	184	306	16	201	235
--------------DQRGITGLETAIVLIAFVVVASVFAFAVLNVGLLSSQKSEQAALGGLEETSATLSIRGDVIASANAG-KTAIDTVRFNLAPAsTSSESVDLSTAGTVVTYLDENQGINCENPQSFDGDVDTPecswstdwlIGSGDIVDSGEQVEITVTLTnltpllTEKTEFSVQVKPNKGAIVIVSKTLPGELKG-------------------------------------------------------------------------------------------------------------------------
>GraSoiStandDraft_5_1057265.scaffolds.fasta_scaffold438832_1	128	0.250	6.277E-28	11	147	306	10	148	163
-----------LWTDQRGITGLETAIVLIAFVVVSSVFAFSVLSTGLFSSDKAKETIAAGLEGKRSTLEMKGSIVLTASTTvASGVVSQIEFQVGMVAAGDHADLTPGHTIIRYSDNNQVRNFTNSTEFSSANIsSFGDSDTLLERGELF--------------------------------------------------------------------------------------------------------------------------------------------------------------
>MGYP001212034954	128	0.228	6.277E-28	5	151	306	0	162	185
-----MLKKLDRHSSERGITGLETAIILIAFVVVASVFAFTVLSTGIFASERSKETVFAGLEEAKSSIEPRGSVIAyKGKVGSTETLYKVVFVVSNAVSGEAVDMTPPytangadtdpdivsnaeyKTVISYIDVNQY--LPDVPW-SIDWVGQNNADSLLEAGEKAEITV----------------------------------------------------------------------------------------------------------------------------------------------------------
>MGYP001436874930	127	0.261	1.159E-27	11	183	306	10	194	201
-----------KLSNQKGITGIETAIILIAFVIVASVFAYVVLTAGLFSTQKANEAIHAGLDEAQNTIEVKGNVYGQ---MANGILTTVYVTVGTTVGGDQVDFTDTTngtnlVTISYADAYQIFT---SVNWTMTKINSGNGDNLLDKNELFMLAIDLSCVAAgadapeEQPGAYhkfqieiKPPTGAVLVLERTIPARVN--------------------------------------------------------------------------------------------------------------------------
>GraSoiStandDraft_15_1057317.scaffolds.fasta_scaffold4446832_1	126	0.250	1.575E-27	2	183	306	1	185	192
--FSKLLRKVD--ENQSGITGLETAIILIAFVMVASVLAYVVISAGLFSSQKAKEAIHAGLDETRNSVDVKGNLLGKMEDG---VLTELSFTIGCVSGGSGIDFTDSSedsnvVVISYSDiaiQSPSVNW------TMEKLTTVNEDNILDPNELFLITVNLSAVSANLTPYktfaleIKPPSGAVLSIERTIPPRVN--------------------------------------------------------------------------------------------------------------------------
>MGYP001037356738	126	0.302	1.575E-27	14	120	306	23	131	210
--------------DQRGITGLETAIVLIAFVVVSSVFAFAALSAGLFSSDKANETHTAGLAEARGTLELKGSVVAKvsGTTGATGVVTSIEFLISNAAAGEAIDMTPGNSIIKYSDKTQTVN-----------------------------------------------------------------------------------------------------------------------------------------------------------------------------------------
>MGYP000406793387	126	0.303	1.575E-27	14	134	306	174	294	317
--------------DQRGITGLETAIVLIAFVVVASVFAFAVLNTGFLSSEKSKEAALGGLEETSATLSIRGNVIAAANSG-KTAIDTLKFNLTPAsTSSESVDLSTTGSVITYLDDFQGINCQNPQSFDGDPDTA---------------------------------------------------------------------------------------------------------------------------------------------------------------------------
>MGYP001356296317	126	0.311	2.141E-27	14	134	306	16	136	193
--------------DQRGIIGLETAIVLIAFVVVASVFAFAVLNTGLLSSQKSEQAALGGLEETSATLSIRGDVIASANAG-KTSIDTVRFNLAPAsTSSESVDLSTTGTVVTYLDENQGINCENPQSFDGDADTP---------------------------------------------------------------------------------------------------------------------------------------------------------------------------
>SoimicMinimDraft_2_1059730.scaffolds.fasta_scaffold35293_1	126	0.285	2.909E-27	8	182	306	5	189	197
--------RYRKFRKKQGLTGIETAIILIAFVIVAAAFAFAILNVGFQTTQKSQSVISEGMLQASSSVELVGAVIAKGDT-TTNNVTYLEFTIQLSPGMTQVDLSPGKLIVSWFGD---VYSMNIYSDdinttavTITALTPGDTDLILKPGEKYKVVVDLSKIPGESLEAYDsfkiefkPQKGAVLTVERMLPAKI---------------------------------------------------------------------------------------------------------------------------
>SRR5271165_6950301	125	0.422	3.952E-27	119	305	306	4	162	163
-----------------------------------------------------------------------------------------------------------------------VTLSNMYNYTLLTST--TGANILE-----------QKSGGENYFFYSSPYAALIDLNKTV-ADTAVFQVTASGGHCTTSSASE--------------FNFTYSGTSYNGCVAKDVAFTFPVAGDPLVGSSIAPAGSVVGVMLLFGPSTGKNVFQYQNIQVEITPNIGSSLALSLYVYQPDGTVTSIG
>MGYP000341914833	125	0.270	5.369E-27	7	128	306	3	144	149
-------HKFGTPTSEKGITGLETAIILIAFVVVASVFAFTVLSTGIFASERSKETVYAGLEEAKSSIEPRGSVIAfkgrIENSSTTDTIYKLSFVVANAIAGEPVDLTPPyvqgndgtdpdivsnaeyKTVISYTDKNQY--LADVPWTV---------------------------------------------------------------------------------------------------------------------------------------------------------------------------------
>MGYP001460721096	125	0.306	5.369E-27	15	150	306	17	153	157
---------------EKGIIGLETAILLIAFVVVSSVFDFSALSTGMFSSDKARETVTAGLAQTRASMQLKGSIIGTANAASaTGTLTTISFHVSQTSGGADVDLTSGTTMITYTDEFQSKLFSSTTGMTVTPVGASDSDKLLEANEIYKIE-----------------------------------------------------------------------------------------------------------------------------------------------------------
>MGYP000627986226	125	0.272	5.369E-27	0	134	306	0	134	158
MERKRFASPGDLRADQRGIPGLETAIVLIAFVVVASVFAFAVLSTGLLSSEKSKETVLGGLEETSSTISVRGSVIGDSNT-AKTFIDTVKFTLSSAAqASDTVDLSTTGVVVTYLDQDQAINCENPQSFDGDADTA---------------------------------------------------------------------------------------------------------------------------------------------------------------------------
>SRR5258708_9743811	124	0.290	7.294E-27	4	115	306	53	167	186
----NFMRRLN--KDERGITGLETAIILIAFVVVATVFAFIVLTTGIFSAERGKETVYAGLQKARGTMEVRGGIVVKSTgCPSSCAVDSISFQVSPAAGGDAIPLDPsattNRTVIAYRDP----------------------------------------------------------------------------------------------------------------------------------------------------------------------------------------------
>MGYP000356637693	124	0.264	7.294E-27	16	184	306	5	191	197
----------------KGVTGIQTAIIMIAFIVVASVLAFAVLNMGLSATQRAQEVGTRGLRQAASALQLHGSVIGYDKDydneePGNRTIDLIEICVKLAPGNEPIDVGLGKLTISYT--NTRLHVANIYDGTnatikwVTFIDYPAPDDLLEAGEVARIVIDLgaidatnaPLSANEWFKIeIKPPVGAILVIERTTPPGIDP-------------------------------------------------------------------------------------------------------------------------
>MGYP000277023217	124	0.283	7.294E-27	14	200	306	3	202	211
--------------RRKGVVGIESAIVLIAFVIVAAALAFVVLNMGFFTTQRSKQVISSGLGEASSALEIDGSIVAHVDT-SAKNITYIVIPVKLASGQHEVDLTPGKTTIAYWSPNKGIALTDIYNATLETGTYTDPSQVaseMSPDENNTVLANIawvtninndkVLDPGEKVFVVIKFYQSVQPKNYdTIKVEIRPPIGAPLTIERTVPASL---------------------------------------------------------------------------------------------------------
>MGYP000659743131	124	0.236	7.294E-27	9	151	306	33	194	267
---------FNRETNvgaQKGITGLETAIILIAFVVVASVFAFTVLSTGIFASERSKETVFTGLQEAKSSIEPRGSVIAfKANRGGTDTIFKVSWVVSNAVAGEPVDLTPPytegadgtdpdivtdaeyKTVISYTDINQHLN--DVPW-TVSWVGNNNGDNLLEEGEKGEITV----------------------------------------------------------------------------------------------------------------------------------------------------------
>APDOM4702015248_1054824.scaffolds.fasta_scaffold2568645_1	124	0.236	7.294E-27	9	151	306	33	194	267
---------FNRETNvgaQKGITGLETAIILIAFVVVASVFAFTVLSTGIFASERSKETVFTGLQEAKSSIEPRGSVIAfKANRGGTDTIFKVSWVVSNAVAGEPVDLTPPytegadgtdpdivtdaeyKTVISYTDINQHLN--DVPW-TVSWVGNNNGDNLLEEGEKGEITV----------------------------------------------------------------------------------------------------------------------------------------------------------
>MGYP000079451444	124	0.277	1.346E-26	6	201	306	0	225	233
------MRRGRRALKRRGVVGIESAIVLIAFVIVAAALAFVVLNMGFFTTQKSKETIRSGLGEASSALELDGSIVAHVDV-TNKKVTYWYAPLKLAAGEHPVDLTVGKATIAYWSPQRGISYTDIYALALSDTEYKSVSDVMsNSDVQAkleTQTVDNQTvftgyAKNETFAVIAWVTNinqdnvldpgekAMLIIFYTSSdapesydvvkAEVKVPVGAPLTIERSIPPSLT--------------------------------------------------------------------------------------------------------
>MGYP000447429929	123	0.275	1.828E-26	5	119	306	21	158	159
-----LMFKTSRGQDngQRGITGLETAIILIAFVVVASVFAFTVLSTGIFASERSKETVFAGLDEVRSSLEPRGSVIaykGRYTSGNTDSIYKVVFTVSNAVQGESINLTPPYnvggsgddpdlisgaqyrTIISYTDENQYI------------------------------------------------------------------------------------------------------------------------------------------------------------------------------------------
>MGYP000261659751	123	0.245	2.483E-26	7	151	306	3	166	193
-------HKYDAPKNEKGITGLETAIILIAFVVVASVFAFTVLSTGIFASERSKETVFSGLEEAKSSIEPRGSIIAykgrVDTTSATDAIYKVVFVVSNAVAGEPVDLTPPydidgsgtdpdivsgaeyKTVVSYTDSNQYR--PDVPW-TIDWVGNANSDSLLEEGEKAEITV----------------------------------------------------------------------------------------------------------------------------------------------------------
>SRR6266566_8263726	123	0.246	3.372E-26	5	145	306	9	147	157
-----LMRRFQ--HEEDGITGLETAIVLIAFVVVSSVFAYTILNTGMFSADRSKESITAGMMQTRSNMELKGSVTALADDPTaPTAVASVKFYVGTTAAAEPIDFDPATLVVSYTDDKVAEVLASTDL-TITAKGTDNGDKMLDPGE----------------------------------------------------------------------------------------------------------------------------------------------------------------
>MGYP000529780810	122	0.233	4.580E-26	5	118	306	0	132	154
-----MFRTVTRESSQRGITGLETAIILIAFVVVASVFAFTVLSTGIFASERSKETVYAGIQKTKSSLEPRGAVVAyKADRGGTNTIYKVSFIVSNAVAGEPIDLTPPytsdgsgtdpdissgaeyKTIVSYNDQNQV-------------------------------------------------------------------------------------------------------------------------------------------------------------------------------------------
>SRR5574337_1233860	122	0.310	4.580E-26	11	154	306	14	157	160
-----------LHKNESGLSALETAIILIAFIVVASVFAFTILSAGSASTDKSKKAINAGLEQVQSSMTIKGDVIAKGNAG-NTAVDNAVFTLSLVSGGDPVDLTSAaadrKVIISYRDGTQSVNNLD---YTVAWIGANNGNNLLEGNELAEITVDLT-------------------------------------------------------------------------------------------------------------------------------------------------------
>MGYP001238115336	122	0.289	6.219E-26	11	123	306	11	123	146
-----------LRADQKGITGLETAIVLIAFVVVASVFAFAVLSTGLLSSGESKETVLGGLEETSSTLSVRGDIIGDANAG-KTAIDTVKFTLTSAAqAAEAVDLSSTGVVITYLDEDQALNCTN--------------------------------------------------------------------------------------------------------------------------------------------------------------------------------------
>MGYP001244424862	122	0.258	6.219E-26	12	184	306	3	186	192
------------LKNDNAFTGLEAAIVLIAFIVVAAVFSYVVLGAGFFTTQKSQEVVHTGVTQASSSLELIGDVYGLADKPSSTHIGTLEFTVGLTAGGSVVDLS--KTVLTYSDKDSYYNLvktsatsdltSKNWCIYLRKPGNDVQGDVVEAGQQYvlRAELDKPINVNHKFTLeIKPPTGATFAISRTTPPQIDP-------------------------------------------------------------------------------------------------------------------------
>ABMV01.1.fsa_nt_gi|175950141|gb|ABMV01099793.1|_1	122	0.280	6.219E-26	5	117	306	0	131	235
-----MIRTIDGGTSERGITGLETAIILIAFVVVASVFAFTALSTGLFASERSKETVYAGLQEAKSSLEPRGaTVAYKADRGGTDTIYKLSFVVTNAVDGEPVDLTPPytadgsatdpdisigaeyKTIISYSDINQ--------------------------------------------------------------------------------------------------------------------------------------------------------------------------------------------
>7457|Ga0209635_10408321_2|+525|01	121	0.268	8.445E-26	15	135	306	39	174	177
---------------ERGITGIETAIILIAFVVVAAVFAYTVLSAGLFATQKSQEAVYSGLKEARSTVELKGGVIATGNqTGNNGNIKSLSFVLSNSLGGEAIDFTPptanttytglaagnsnNKVIISYIDKDQAV--SDLYWTITKLGSSD--------------------------------------------------------------------------------------------------------------------------------------------------------------------------
>MGYP000014573838	121	0.267	8.445E-26	15	183	306	14	190	197
---------------QSGITGLETAIILIAFIMVASVFSYVILSAGLFSSQKAKEAVHTGLQKTRSSVDLKGNVLGWVQHG---NITTVYFTVVSIPGADAVDFTNTTgsrsLVISYSDKH---TYDPDVTWGVTRLTSTGSDYLLDENELFQVTVYLNAPGSaiDPLpGPYDkftlevkPPAGATLTIERTVPARVN--------------------------------------------------------------------------------------------------------------------------
>13097|Ga0208747_1012483_3|+1505|01	121	0.302	8.445E-26	7	134	306	29	156	226
-------RPVTFLQNQWGITGLETAIVLIAFVVVASVFAFAVLNTGLLSSEKSKEATLGGLEETSATLSLRGQVIAVANTGT-TSVDTVKFTIAPAsTASETVDFSNTGTVITYLDEGQGINRGNPQSFDGDADTA---------------------------------------------------------------------------------------------------------------------------------------------------------------------------
>MGYP000212262556	121	0.240	1.147E-25	3	183	306	4	198	205
---KKVMKRV--LRGERGITGLETAIILIAFVIVASVFAFVTLSTGLFSAERSKETVFAGLQKAQSNLELHGSVVITDtvltdhdtdpTTPDAATDGTITFQLALAAGGAPISLDPASTnnrvVMNFIDADGRVQDLNY----TATAVVGDGDTMLEAGELFTIAIDL---GTNTLALSPNerfsievvaPQGGSMLIVRTMPPAID--------------------------------------------------------------------------------------------------------------------------
>13272|Ga0209610_1029136_2|+348|00	121	0.272	1.147E-25	15	184	306	46	233	239
---------------QRGMTGLETAIILIAFVTVASVFAYAVLSAGLFSAERGKETVYAGLEQAKANLEVSGSVIVTSDNATRTAATEIRFTVRNAIAGSPIDMTPndgetagtNRCILSLTTAKAYFN--NIPW-SCEPIGDDDGDYLLESGEQleiTLVMADLGTpTTGEWADLGPNDWfniqvkpmlGSTMTLQRTLPAGLDD-------------------------------------------------------------------------------------------------------------------------
>MGYP000022804170	121	0.283	1.147E-25	7	120	306	3	136	241
-------HNFGSPKSEKGITGLETAIILIAFVVVASVFAFTVLSTGIFASERSKETVFSGLEEAKSSIEPRGSVIAyKGNiSGSNDTIYKVSFVVSNAVAGEPVDLTPPytaggsgsdpdivasaeyKTVVSFIDGNQYLN-----------------------------------------------------------------------------------------------------------------------------------------------------------------------------------------
>MGYP000035271444	121	0.345	1.557E-25	13	117	306	30	136	156
-------------RDQRGITGLKTAIVLIAFVVVSSVFAFAALSTGLFSSDKAKETIQAGLAETRGSMELKGSVIleADGTSTATSVATSIAFQVANGAGGNSIGLTPGKTLIKYPVQTQ--------------------------------------------------------------------------------------------------------------------------------------------------------------------------------------------
>MGYP001086249186	121	0.284	1.557E-25	12	120	306	33	138	182
------------RNDQSGITGLETAIVLIAFIVVAAVFAFAVLTTGLFTTERAKETTLSALGEAQSTLAPKGAVIGEA---AGTSVDTVKFKLANATGAAAVDLATTRTLLTYSDDNQNVN-----------------------------------------------------------------------------------------------------------------------------------------------------------------------------------------
>16226|scaffold383796_1|+2|10	121	0.265	1.557E-25	8	117	306	49	180	286
--------RLDVEHQQRGITGLETAIILIAFVVVASVFSFTVLSTGVFASERSKETVYAGLEEAKSSLEPKGSVIAfkgrAGTTSADDSIYKISFVLGNAIAGEPVDLTPPytsddsgsdpdisigseyKTVISYLDKSQ--------------------------------------------------------------------------------------------------------------------------------------------------------------------------------------------
>SRR6187549_3343706	120	0.297	2.114E-25	10	115	306	9	119	125
----------NRARNEKGITGLETAIILIAFVVVATVFAFIVLTTGIFSAERGKETVYAGLNKARGTMEVRGGIVVTSTgCPSTCAVDSISFQVSTAAGGDPIPLDPaatnNRTVIAYRDA----------------------------------------------------------------------------------------------------------------------------------------------------------------------------------------------
>SRR5687768_754659	120	0.310	2.114E-25	1	115	306	37	150	159
-GIQKKLR--SLWRDERGITGLETAIILIAFVVVATVFAFVVLTTGIFSAERGKETVFAGLQKARGTMEVRGGVLIRATPPT---VDSIEFTVGTTAGGDPIPLDPAatslRTVIAYRDD----------------------------------------------------------------------------------------------------------------------------------------------------------------------------------------------
>MGYP000710537169	120	0.243	2.114E-25	9	144	306	1	157	247
---------FNNSHDrdeaQRGITGLETAIILIAFVVVASVFAFTVLSTGVFSSERSKETVFAGLDEVRSSLQPRGSVIDYkgALDGSTNTIYKVVFVVSNAVKGESVNLTPPYtaggtgddpdidsgaaseTIISYSDSNQF--LSDLPWSVSWPG-YDNGDDLPDAD-----------------------------------------------------------------------------------------------------------------------------------------------------------------
>MGYP000019666417	120	0.326	2.869E-25	7	109	306	3	106	123
-------HNFGSPKSEKGITGLETAIILIAFVVVASVFAFTVLSTGIFASERSKETVFAGLEEAKSSIEPRGSVIAyKGYEDTTDTIYKVSFVVSNAVAGEPVDLTPPYAT----------------------------------------------------------------------------------------------------------------------------------------------------------------------------------------------------
>MGYP001164130456	120	0.278	2.869E-25	7	138	306	10	141	161
-------RTVTLLQNQQGITGFETAIVLIAFVVVASVFAFAVLNVGLLSSEKSKEATLGSLEETSATLSLRGQVIAVANTG-KTSVDTVKFTIAPAsTASETVDLSTTGTAITYLDENQGINCETPQSFDGDADTDADAD-----------------------------------------------------------------------------------------------------------------------------------------------------------------------
>MGYP001045620739	119	0.346	3.895E-25	0	117	306	0	123	124
MNVKNFYQKGYQgyrkiAVDQSGITGLETAIVLIAFIVVAAVFAFTVLTTGLFTSEKAKQTAQAGVGETQATLTLKGSVIATSSgCPSECELETISFKLAQAAGSDPVDLEPSRTLITFADASN--------------------------------------------------------------------------------------------------------------------------------------------------------------------------------------------
>MGYP001127708167	119	0.321	3.895E-25	12	120	306	33	140	229
------------RNDQSGITGLETAIVLIAFIVVAAVFAFAVLTTGLFTTERAKETTLSALGEAQSTLAPKGAVIGEA-TANQTYVDTIKFKLANAAGALSVDLASAKTLLTYTDDSQSVT-----------------------------------------------------------------------------------------------------------------------------------------------------------------------------------------
>MGYP000951458511	119	0.349	5.287E-25	10	108	306	8	110	153
----------NEIRHQHGITGLETAIILIAFVVVASVFAFTVLSTGMFASERSKETVYSGLEEAKSSLEPRGSVIAfkgrAGTTVADDTIYKIKFVLSNAIAGEPIDLTPPYT-----------------------------------------------------------------------------------------------------------------------------------------------------------------------------------------------------
>SRR5579862_4087432	119	0.574	5.287E-25	9	175	306	11	164	165
---------IKNRRRQSAMAGLDTAIILIAFVITASVLAYVAVNMGLFVTQKAKAVINNGEAQASTALEVGGSVLYSTNYPLNTKSNWLYFPITPSAGISSVQLAPATTSIAFTASAENVTLSNVYNYTLLSSAT----------GSHLIK---EISGGENYYYYPSPYSALLDLN----------------------------------------------------------------------------------------------------------------------------------
>MGYP001425957354	119	0.284	7.176E-25	12	117	306	8	116	120
------------LKDESGITALETAIILIAFVVVAAIFAFTVLSTGTFLTEKSKEAAYAGLQEVRGSMELKGGMVAHATTSSSNIVDYVSFTLSTVAGGSPVDFSTGSTAklrISYRDNEN--------------------------------------------------------------------------------------------------------------------------------------------------------------------------------------------
>MGYP000049842742	119	0.371	7.176E-25	12	107	306	9	105	141
------------HKSEKGITGLETAIILIAFVVVAAVFAYTALSAGLFSTQKSQEAVYSGLQEARSTLELKGAVIATANtTGSSGTIKQISFTVGNVLGGEPIDFTAPT------------------------------------------------------------------------------------------------------------------------------------------------------------------------------------------------------
>MGYP000734142183	119	0.293	7.176E-25	12	120	306	33	138	202
------------RNDQSGITGLETAIVLIAFIVVAAVFAFAVLTTGLFTTERAKETTLSALGEAQSTLAPKGAIVAEA---SATTVDTIKFKLANATGSLGVDLASGTTLLTYRDDNQSVN-----------------------------------------------------------------------------------------------------------------------------------------------------------------------------------------
>ETNmetMinimDraft_13_1059891.scaffolds.fasta_scaffold452657_2	119	0.287	7.176E-25	14	159	306	17	169	207
--------------DQSGITGLETAIVLIAFIVVAAVFAFTVLTTGLFTTEKAKQTAQAGVGETQATLTLKGAVMATSDgCPTECEVKTITFKLAQAAGSDAVDLEPSRTLITFADANNQEvgiyasSGARPYTSAQVNSALDAASDNLNWGNRWLLGAGETVDSGE--------------------------------------------------------------------------------------------------------------------------------------------------
>MGYP001146641488	119	0.321	7.176E-25	12	120	306	11	118	215
------------RRDQSGITGLETAIVLIAFIVVAAVFAFAVLTTGLFTTERARDTTVSAVGEAQSTLSPKGAVIAEAN-PGLDEVDVIRFKLANASGAEGVDLAGATTLLTYSDQNQSAN-----------------------------------------------------------------------------------------------------------------------------------------------------------------------------------------
>Q9YAN6	119	0.278	7.176E-25	13	171	306	1	153	246
-------------RRRRGIVGIEAAIVLIAFVIVAAALAFVALNMGLFTTQKSKEVMQRGLEEATSALEVDGSVIARAIDADTTtgsyniVVDALAVPLKISPGREGIDLDPSKLTVRLLLPNGF--YENVYCG-----YASGSA-----GEDFEAVLSNAPTGCEPYTTSPGPFVAT--------------------------------------------------------------------------------------------------------------------------------------
>MGYP000439197957	118	0.283	9.740E-25	15	164	306	4	154	315
---------------DGAFTGLEASIVLIAFVVVGAVFGYTILGSGFFTAQKSKSIVVNGVKQASASLVLDGQYIYLACDPTGssGCVNTIYFYVTQSAGGASVDLEKASIAVITKDGYEQ----KPYTSGVTPIIAGNVTNNITLNTQGLYLIGSTAyppSGCEPLVVY---------------------------------------------------------------------------------------------------------------------------------------------
>3300014911.a:Ga0180301_10000259_41	118	0.283	9.740E-25	15	164	306	4	154	316
---------------DGAFTGLEASIVLIAFVVVGAVFGYTILGSGFFTAQKSKSIVVNGVKQASASLVLDGQYIYLACDPTGssGCVNTIYFYVTQSAGGASVDLEKASIAVITKDGYEQ----KPYTSGVTPIIAGNVTNNITLNTQGLYLIGSTAyppSGCEPLVVY---------------------------------------------------------------------------------------------------------------------------------------------
>MGYP000442196934	118	0.317	1.322E-24	14	120	306	16	121	135
--------------DQRGITGLETAIVLIAFIVVAAVFAFAVLTTGLFTTERAKETTLSALGEAQSTLAPKGAVIGEA-TANQTYVDTIKFKLANTTGAVGVDLASDTTLLTYTDDSQSVT-----------------------------------------------------------------------------------------------------------------------------------------------------------------------------------------
>MGYP001090539288	118	0.309	1.322E-24	12	120	306	18	130	162
------------RHDQSGITGLETAIVLIAFIVVAAVFAFAVLTTGLFTTERAKDTTISAVGEAQSTLSPKGAVFAqslmQAVDPAPQFVDRIIFKLANASGAEAVDLGDLTTLLTYTDENQSVN-----------------------------------------------------------------------------------------------------------------------------------------------------------------------------------------
>SRR5208283_5152010	118	0.291	1.322E-24	11	179	306	11	188	194
-----------LHRGEKGITGLETAIILIAFVTVASVLGYSVLSAGIFSSEKGKETVYQGLAQAQASMEVKGSVYATV-DQTTSKVTDITFTLASVLNDQAVDMTPpgtgnkNTTVISYTDSTGTYN-DVTWTETPLGVDTGDTSGMLKPNEQ--MTIDVTLPKAASLGTYGtftiqivPASSAAITIERTLP------------------------------------------------------------------------------------------------------------------------------
>MGYP000459833676	118	0.356	1.322E-24	6	133	306	0	125	234
------MKRLkGLLRNRKGLTGLETAIIVIAFVIVAAAFAFAVLNMGFQTSQRSTEVMQSGLQEASSAIELDGAVIAYSNR-TKNGVDRIEFCIKLSAGKHPVDLSNETLAIAYTDPY--IHVYDIYNGTVLPST----------------------------------------------------------------------------------------------------------------------------------------------------------------------------
>MGYP000492274255	117	0.355	1.794E-24	8	141	306	4	136	163
--------RRKLLRNKRAIVGIEAAIVLIAFVVVASALAYIAINMGFFASQKSKDTISRGISEATSALELDGSVIAKTD--SDGKIKYIAFPVKLSVGRSEVDLGANATVVSVYAPDDSFTLLDIYNGVNQSlNDPSNLDTII--------------------------------------------------------------------------------------------------------------------------------------------------------------------
>GraSoi2013_100cm_1033763.scaffolds.fasta_scaffold1022533_1	117	0.254	1.794E-24	11	154	306	8	164	177
-----------LHQGKRGITGLETAIILIAFVVVASVFAYTVLSAGIFSSEKGKEAVHSGLDTARSSMSLVGGVVA-SDTNSDGNLDEIIFTVSNALDGEAVDLTVTtdsdgdgdlsdeaspshTTIITYLDKTQRK--EDIAW-TKTEVGRGDGDELLEPGEKFEVTVKLN-------------------------------------------------------------------------------------------------------------------------------------------------------
>MGYP000542425765	117	0.299	1.794E-24	14	120	306	46	149	238
--------------DQSGITGLETAIVLIAFIVVAAVFAFTVLTTGLFTTEKARETTMSALGEAQSTLAPKGAIVGEAR---TTVVDTIKFKLANATGALGVDLASGTTLLTYRDDNQSVN-----------------------------------------------------------------------------------------------------------------------------------------------------------------------------------------
>MGYP000603745198	117	0.285	2.434E-24	13	145	306	8	141	143
-------------KQQQGITGIETAIILIAFVIVASVFAYVVLSAGLFSTQKAKEAIHAGLEEAKATIEIKGNIYGT---MQGGYLTTVYFTVATTTGGDQIDFTPPSssnssnlVIISYTDAYQLF---PSVNWTMTKLNTADVDNLLDNNE----------------------------------------------------------------------------------------------------------------------------------------------------------------
>MGYP000252813354	117	0.231	2.434E-24	15	145	306	10	157	158
---------------QRGITGLETAIVLIAFVVVSSVFAFTVLTTGIFSSERSKQTVFAGLDEVRSSLHPKGSVIAYkgALDGSTDTIYKVSFVVSSAVDGDQIDLTPPydvgsdgddpdivsgartKTVISYSDSDQF--LSDLPWTVSWPG-ADNGDNVLDSGE----------------------------------------------------------------------------------------------------------------------------------------------------------------
>MGYP000149604399	117	0.235	2.434E-24	13	151	306	2	155	187
-------------TKQRGITGLETAIILIAFVVVASVFAFTVLSTGVFSSERAKETIFAGLEQTKSSLRPSGSVIAfKGFVGSTEAIFKFSMVVEGVDGAEPIDMTPPYTAdgngtdpdssvttnrtsIVYIDDNQI--LQNVPW-SINFMGDDNGDTLLDDGEKAEVVV----------------------------------------------------------------------------------------------------------------------------------------------------------
>MGYP001421147045	117	0.314	2.434E-24	12	119	306	16	121	206
------------RNGQSGITGLETAIVLIAFIVVAAVFAFAVLTTGLFTTERAKETTLRGVGEAQSTLAPKGGVIGT--SSDDTNVDTVRFKLANATGATGVDLASDTTLLTYTDDSQSV------------------------------------------------------------------------------------------------------------------------------------------------------------------------------------------
>MGYP001234118593	117	0.324	2.434E-24	13	120	306	23	126	212
-------------RDERGITGLETAIVLIAFVVVASVFAFTVLTTGLFGTSKAKDSVEAGLSVAGSTLAKKGSTVLTAD----TAVETIHFKLASVAGSDSIDLDPNRTLITYADANNRVN-----------------------------------------------------------------------------------------------------------------------------------------------------------------------------------------
>MGYP000277161033	117	0.243	2.434E-24	12	181	306	9	205	213
------------RRDEKGFTGLEAAIVLIAFVVVAAVFSYVMLGAGFYTTQKSKKVVDTGVKQASSSLTLDGQYIYLdcttakgGSTGSNGQVGEVYFYVTQTAGGSPVDLNKTSIAITTDDGFKQLFYDEnncaPGSGGascpwWYENVVGDNDNVVEQNEKYKIVINvtltdwSNNIGQlnpneEVTIEVRPPIGAPLAITKTLPPS----------------------------------------------------------------------------------------------------------------------------
>E0SRS0	117	0.321	2.434E-24	6	140	306	0	135	399
------MGKTNRKTLKRGIVGIEAAIVMIAFVIVAAALAFVVLNMGFFTTQQSRQVMQRGLGESSSALMVDGSVVATVDT-SISRISYIYVPIKLSTGQYMVDLTPGKSIVGYWSPQRGIAIANTYLMAVLTpvDTPDTLANI---------------------------------------------------------------------------------------------------------------------------------------------------------------------
>UniRef100_E0SRS0	117	0.321	2.434E-24	6	140	306	0	135	399
------MGKTNRKTLKRGIVGIEAAIVMIAFVIVAAALAFVVLNMGFFTTQQSRQVMQRGLGESSSALMVDGSVVATVDT-SISRISYIYVPIKLSTGQYMVDLTPGKSIVGYWSPQRGIAIANTYLMAVLTpvDTPDTLANI---------------------------------------------------------------------------------------------------------------------------------------------------------------------
>MGYP000564559047	117	0.291	3.303E-24	5	118	306	0	116	140
-----MLKRLSGKmfRDERGITGLETAIILIAFVVVASVFAYTVLSAGIFSSQKGQEAVYTGLEEARSTLEMKGEVVAT---SDGSAVQTLVFCVGNALNGEAIDLTDTTgdnvTVISYASESER-------------------------------------------------------------------------------------------------------------------------------------------------------------------------------------------
>SRR3970282_1617707	117	0.272	3.303E-24	9	114	306	20	126	149
---------IQRTRDERGITGLETAIILIAFVVVATVFAFIVLTTGIFSAERGKETVFAGLQKARGTMEVRGGIIVTATPPD---VDNIQFAVSKTAGGDPIPLdaaaTTQRTVIAYRD-----------------------------------------------------------------------------------------------------------------------------------------------------------------------------------------------
>MGYP000940813869	117	0.281	3.303E-24	14	121	306	23	132	164
--------------DQRRITGMETAIVLIAFVVVSSVFAFAALSTGLFSSDKAKETHAAVLTEARGTLELKGSVVAKasGTTGANGVVTSIELQLSNAATGEAINMTPGNTVIKYGDKSQTLTL----------------------------------------------------------------------------------------------------------------------------------------------------------------------------------------
>MGYP000252812251	117	0.271	3.303E-24	13	119	306	11	139	244
-------------QQQRGITGLETAIILIAFVVVASVFSFTVLSTGVFASERSKETVYAVLEEAKSSLNPSGSIIAfkgrAGTSTDEDSIYKIQFVLSNAIAGEPVDMTPPytvdatntdpdissgseyKTVISYQDKNQYI------------------------------------------------------------------------------------------------------------------------------------------------------------------------------------------
>15120|scaffold93046_1|-65|00	117	0.226	3.303E-24	4	180	306	37	236	246
----NKMRNHKLLGNRRGMTGLETAIILVAFVITAAAFAFVVLNMGFLTAEKAQSVISSGMSEASSALLVDSGVIGqfgsTGGDQADIDLTKLTFYIKLSQGHEPIDLDDSKLVATYTNP---RTHAELYDVNTTIMTIqgvnSDGDSLCETGEKFKVTIDfsqLTNSTMEPDVslqnAYTHPYeefrielrpsaGAVLTIERQLPA-----------------------------------------------------------------------------------------------------------------------------
>MGYP001341308110	116	0.280	4.481E-24	11	124	306	10	121	124
-----------RLQDQRGITGLETAIVLISLVVVSLVFAFAALSTGLFSSDKAKKTASARLAETRGALETKGSIILT--TGTSGVISLIEFHVSNAAGGEPIDLAPGNTIVRYSDKTRSTTCPQV-------------------------------------------------------------------------------------------------------------------------------------------------------------------------------------
>MGYP001238243921	116	0.311	6.079E-24	12	120	306	11	118	119
------------RHDQAGITGLETAIVLIAFIVVAAVFAFAVLTTGLFTTERAKDTTISAVGEAQSTLSPKGAVIAEADDG-LAFVELIRFKLANASGAEGVDLAGATTLLTYSDANQNAN-----------------------------------------------------------------------------------------------------------------------------------------------------------------------------------------
>18719|scaffold_445570_c1_2|-270|00	116	0.272	6.079E-24	5	182	306	33	219	227
-----PMKRLiqRLHQKQEGLTGLSTAIILIAFVIVASVFAYVVLSAGLYASQKVKEAVTSGLGSTMSVLELKGDVMAKMENG---VLTEVYLTVGIPAAGSPVDFgsvnGTQKVVISYADAQNIFPTCNYTLQKIVDLDPSAG-DLLEPNDLFLIDVDLADTGNMTIGAYatftlevKPPDGPVLSIERTIPGLV---------------------------------------------------------------------------------------------------------------------------
>AntAceMinimDraft_4_1070372.scaffolds.fasta_scaffold397520_1	116	0.276	6.079E-24	10	152	306	92	244	272
----------NIFRGQRGMTGLETAIILIAFVTVAAVFGYAVLSAGLFSAERGKETIYAGLQQAKANMELSGSVIVVA---TNTSVSEIRFTVRNAVAGTPIDMTPngfnnsrgghvdttghNRCVLSLTTAHAYYN--NILWD-IQSIGDDDADNLLESGEQMEITVD---------------------------------------------------------------------------------------------------------------------------------------------------------
>MGYP001337990006	115	0.300	8.247E-24	5	106	306	0	102	111
-----MFRTINRESSQRGITGLETAIILIAFVVVASVFAFTVLSTGIFASERSKETVFAGIEETKSSLEPRGAVVAyKADRGGTDTIYKVSFIVANAVSGMPVVLTPP-------------------------------------------------------------------------------------------------------------------------------------------------------------------------------------------------------
>MGYP001099673982	115	0.336	8.247E-24	14	117	306	18	118	120
--------------DQSGITGLETAIVLIAFIVVAAVFAFAVLTTGLFTTERARETTMSGVGEAQSTLATKGTVIGAA---AATTVDTIKFKLANATGASGVDLASGTTLLTYRDDNQ--------------------------------------------------------------------------------------------------------------------------------------------------------------------------------------------
>MGYP001288230530	115	0.284	8.247E-24	1	123	306	4	123	198
-NLKTLWSRF--LADRSGITGLETAIVLIAFVVVAAGFAFTVLTTGLFTSEKAKETALAGVATTSSSLVIKGSIIA-GDPDDNDDVDYLRLKLATATGVEQVLLDPDQLVVTYTDDNNVVLLQN--------------------------------------------------------------------------------------------------------------------------------------------------------------------------------------
>MGYP000052909774	115	0.246	8.247E-24	4	184	306	2	204	210
----KRLRKFAKHR--KAMTGLETAIVLIAFVVVAAAFAFVVLNMGFYTSQKSRTVISAGLGEASSSIELDGSVIATVDvnqtNPQLTNVTGVIMYIKLSVGRQPVELNTDKMVISYVNP--RVSVDNVYdnSTCVITQIIGDGDAILEEGEKFKVflnitsLVSNKSNFGlsnadsdiylhphdQFRVELKPPVGSILTVERIIPASVSD-------------------------------------------------------------------------------------------------------------------------
>MGYP000114833191	115	0.380	8.247E-24	11	131	306	7	124	233
-----------LLRNRKGLTGLETAIIVIAFVIVAAAFAFAVLNMGFQTSQRSTEVMQSGLQEASSAIELDGAVIAYSNT-AKTNVTSIEFCIKLSAGKHPVDLSNETLAIAYTDPY--IHVYDIYNGTVLT------------------------------------------------------------------------------------------------------------------------------------------------------------------------------
>SRR4051812_24230385	115	0.294	1.119E-23	4	114	306	21	130	139
----KLIRRFQ--HEEDGITGLETAIVLIAFVVVSSVFAYTILNTGMFSADRSKESITAGMTQTRSNMELKGSVTASADDaTTPTKVESVKFHVGTAAGAEPMDFKVENLVMSYTD-----------------------------------------------------------------------------------------------------------------------------------------------------------------------------------------------
>MGYP001223688677	115	0.336	1.119E-23	10	122	306	6	116	171
----------NFRRDQRGITGLETAIVLIAFVVVASVFAFAVITTGLFSSEQASETASSGLKEASTTLTPKGAVIAQSNAG-QDSIATVSFKLTN-GGSSAIGLAPSTTLLTYTDTNNLVTLA---------------------------------------------------------------------------------------------------------------------------------------------------------------------------------------
>SRR6476661_8922604	115	0.313	1.517E-23	2	112	306	27	138	139
--MKRLLGFVRKIGNERGITGLETAIVLIAFVVVAAVFAFVVLSTGLFSSERGKETVYAGLAKTRGSMELTGGVIA---ASDTTKLTSLTFDLTLAAGGDAVNLNPadttNRTVISY-------------------------------------------------------------------------------------------------------------------------------------------------------------------------------------------------
>MGYP001471302363	115	0.333	1.517E-23	6	118	306	0	112	158
------MKKFNRFyRDDSGITGLETAIILIAFVVVAAVFAFTIMTTGLFSTEKAKTTAQAALTEASSSFITKGAVTATADAG-LAYVDSITFTVALASGAEAQTLSAGELSFLYTDPNNT-------------------------------------------------------------------------------------------------------------------------------------------------------------------------------------------
>MGYP001182646195	115	0.344	1.517E-23	6	119	306	0	115	211
------MKKINRFyRDDSGITGLETAIILIAFVVVAAVFAFTIMTTGLFSTEKAKTTAQAALTEASSSFITKGAVTATCDTPGTCvYVDSITFTVALASGAEAQTLTPAELSFMYTDVNNTF------------------------------------------------------------------------------------------------------------------------------------------------------------------------------------------
>MGYP001192125128	115	0.314	1.517E-23	13	120	306	23	127	213
-------------KDERGITGLETAIVLIAFVVVASVFAFTVLTTGLFGTAKAKDSVETGLSVAGSTLAKKGSTVLTA---GTDSVETIHFKLASAAGSESIDLDPNRTLLSYADGNNRVN-----------------------------------------------------------------------------------------------------------------------------------------------------------------------------------------
>MGYP000259322780	115	0.215	1.517E-23	11	183	306	18	233	240
-----------LKRDRAALTGIETAIILIAFVIVAAAFAFVVLNMGFYTSQRSKTVIQSGLGEASSAIELDGSVVAYGEPGDGnvpssrQNITGLVIYIKLSSGRYPVELNEGKLVISY--ANARISFDNLYNSSLVDGSFpvcqvvqvvGDNDTILEEGEKFKIFINLTAlenflsanQGKEITGlnappgwkpsdVYlhphdifrieiKPPVGAILTVERIIPPSID--------------------------------------------------------------------------------------------------------------------------
>UPI00020BB284	115	0.289	1.517E-23	14	120	306	104	206	292
--------------DERGITGLETAIVLIAFVVVASVFAFTVLTTGLYGTSKAKDSVEAGLSVAGSTLAKKGATVLTA----GTTVETIHFKLASATGSEPIDLDPNRTLVTYADENNRVN-----------------------------------------------------------------------------------------------------------------------------------------------------------------------------------------
>SRR5215211_327666	114	0.243	2.058E-23	14	128	306	7	125	143
--------------EEDGITALETAIILIAFVVVASVFAFTMLSAGTFSTERGKEAIYAGLTEVQSSMEIKGGVIAIADtTGASGTVDSLVFTIANVLDGEAVNLATGDqavVVFEYRDATQRVALGNDDWSV---------------------------------------------------------------------------------------------------------------------------------------------------------------------------------
>MGYP001430101140	114	0.292	2.058E-23	12	149	306	8	145	146
------------KRGQHGITGLETAIILIAFVIVASVFAYVVLSAGLFATQKSKEAVYAGLEETRNTIELKGDVLCKMESSIMTTVY---FTVGTTPSGGSIDFTPPTsgntslVIISYSDKYQiypTVNW------TMTKLNTTEADNLLDRNELFMI------------------------------------------------------------------------------------------------------------------------------------------------------------
>A0A2E7G478	114	0.282	2.058E-23	6	158	306	0	155	217
------MKIFNRFyRDNSGITGLETAIILIAFVVVAAVFAFTVMTTGLFSTEKAKTTAQAALTEASSSFITKGAVTATCDDPaACAYVNSITFTVALASGADAQTLSAGELSFLYTDPNNTMRTSGlVPVGGIITVDADGAAGEPDGNGVDIVSIIDTGPGG---------------------------------------------------------------------------------------------------------------------------------------------------
>MGYP001321737100	114	0.263	2.058E-23	11	119	306	115	243	265
-----------RVDRQKGITGLETAIILISFVVVASVFAFTVLSTGIFASERSKEIVFAGIEEAQSSLEPRGSVIAYkaTLPDSTSTVFKLSFVVSNAIAGEPVDLTPDYtaddsgtdpdvssgaesiTVISYSDANNQF------------------------------------------------------------------------------------------------------------------------------------------------------------------------------------------
>1319|scaffold_24724_c1_2|+1279|00	114	0.392	2.058E-23	6	135	306	0	128	356
------MSKTNRRNKRKGIVGIESAIVMIAFVIVAAALAFVVLNMGFFTTQQTRGAIQRGLGEASSALELDGTVVAHVNI-TASKIDYWFATLKLSSGQHKVDLTPVKAVISYWSPQRGISLANTYLTAITTPLYD--------------------------------------------------------------------------------------------------------------------------------------------------------------------------
>MGYP000324280194	114	0.264	2.791E-23	6	114	306	0	135	136
------MRGIQWLRrtsaEQRGITGLETAIILIAFVVVASVFAYTVLSAGIFSSEKGKEAIHSGLEQARGTMELVGGVVLKDTgaptssTSSDDKVDQVIFTVSNALDGEAIDLTTTvdsdndgeltnetgethMTIISYID-----------------------------------------------------------------------------------------------------------------------------------------------------------------------------------------------
>16185|scaffold489097_2|+825|01	114	0.313	2.791E-23	13	117	306	33	144	146
-------------RNQKGITGIETAIILIAFVIVASVFAYVVLSAGLFSTQKAKEAIHAGLDEAKSTIEVKGNIYGRMTSG---YMTEVFFTLATTTGGDMIDFTdttpdgtgnvSNKVIISYSDQYQ--------------------------------------------------------------------------------------------------------------------------------------------------------------------------------------------
>MGYP000742967693	114	0.330	2.791E-23	12	120	306	11	118	147
------------RHDQSGITGLETAIVLIAFIVVAAVFAFAVLTTGLFTTERARDTTVNAVGEAQSTLSPKGAVIAEAN-GILTAVNMIKFKLANGSGAEGVDLAGATTLLTYTDVNQSVN-----------------------------------------------------------------------------------------------------------------------------------------------------------------------------------------
>MGYP000742959575	114	0.293	2.791E-23	12	120	306	33	138	156
------------RNDQSGITGLETAIVLIAFIVVAAVFAFAVLTTGLFTTERAKETTLSALGEAQSTLAPKGAIIG---EGSGTTVDTIKFKLANATGAVGVALASDMTLLTYTDDSQAVN-----------------------------------------------------------------------------------------------------------------------------------------------------------------------------------------
>MGYP001380129731	114	0.273	2.791E-23	13	115	306	32	137	163
-------------REEAGITALETAIILIAFVVVASVFAFTILSAGTFSTERGKEAVFTGLSEVQSSMEVKGSVIALGeTTGTTGTVDSLVFTIANAVGGEPINLSDTErvVVIDYRDA----------------------------------------------------------------------------------------------------------------------------------------------------------------------------------------------
>UPI0007786C12	114	0.250	2.791E-23	36	179	306	0	159	170
------------------------------------VFAFAALSTGLFSSDKAKETIQAGLSETRGSMELKGSVILTsSTTGTSGAVSDIAFQVASAAGGESIDLTPGKTIIKYTDPSQSKIFESTSGFTVTALGNADTDKLLERNEVYEIqLIDLETGTGtgrdtltNTLVPNKtfsieviPPSGAVLFIQRTTP------------------------------------------------------------------------------------------------------------------------------
>MGYP001324925681	114	0.333	2.791E-23	12	118	306	13	120	218
------------RDDQRGITGLETAIILIAFIVVAAVFAFTIMTTGLFSTEKAKTTAQAGIQQVSSTFTHKGSVTAEGDPaATPSFVSKIIFQIATASGAETGSIDPNDIAVVYIDENQR-------------------------------------------------------------------------------------------------------------------------------------------------------------------------------------------
>3300009503.a:Ga0123519_10003027_21	114	0.228	2.791E-23	15	151	306	12	189	257
---------------QKGITGLETAIILIAFVVVAAVFAYTVLSAGLFSTQKSQEVVYSGLEQTQSTLELKGGVIAYGSSGTGTGVDtidrsdgstdlssynnygpkfvtRISFTVAGVLGGEPIDLSAPYTVddtvdppsdidaattdnhitiISYDDEYNHFpdcAWTKKFVG------YDDGDNLLEQDEKATITV----------------------------------------------------------------------------------------------------------------------------------------------------------
>A0A2E2DQX1	114	0.279	2.791E-23	10	126	306	54	170	437
----------NLKTDQRGITGLETAIVLVAFILVATVFAFAVLSTGLVASEKSKEAALGSLKEASGTLMVRGRVVGTSNN-ALTALDQVKFTLSSAtQANEGVEFTTAASVISYLDENQAVNLAASDW-----------------------------------------------------------------------------------------------------------------------------------------------------------------------------------
>MGYP001126066860	113	0.285	3.785E-23	9	106	306	5	102	113
---------YGVWKDERGITALETAIILIAFVVVASVFAFTVLSAGTFLTERSEEAAYAGLEEVRGSVERKGDVVAYESTVSSDAVGKVTFKVALVAGGEPVDLTPP-------------------------------------------------------------------------------------------------------------------------------------------------------------------------------------------------------
>MGYP000433401236	113	0.339	3.785E-23	9	108	306	68	170	179
---------YGSPRSEKGITGLETAIILIAFVVVASVFAFTVLSTGVFSAERSKDTIYAGLQEARSSLEPRGALIAYAGGAGatpTESVYKVSFIVSPAVAGESIDLTPPYT-----------------------------------------------------------------------------------------------------------------------------------------------------------------------------------------------------
>ETNmetMinimDraft_19_1059907.scaffolds.fasta_scaffold349801_1	113	0.310	3.785E-23	10	108	306	7	106	192
----------NMHREQRGMTGLETAIILIAFVTVAAVFGYAVLSAGLFSAERGKETVYAGLAQAKANMEIAGSVIVTAdNTSTPKAANEIRFVVRNAIAGTPIDMTEPGT-----------------------------------------------------------------------------------------------------------------------------------------------------------------------------------------------------
>SRR4030042_553475	113	0.287	3.785E-23	12	115	306	93	199	206
------------HRDERGITGLETAIILIAFVVVATVFAFVVLTAGIFSSERGKETVYAGLAKARGTMEVRGGVVATA-TGSPLTVDDIFFAVASTASGESIPLntaaTNHRTVIAYRDA----------------------------------------------------------------------------------------------------------------------------------------------------------------------------------------------
>MGYP001378938751	113	0.324	5.132E-23	10	122	306	5	118	134
----------QAWKDERGITGLETAIVLIAFVIVASVFAFTMMSKELLTTEKTRETVLGGLEETSASLTLRGSLIVTANtTPPTPYVETTTFQVTVAFSNGSVDLSTSTAIVTYIDEDQVVNLS---------------------------------------------------------------------------------------------------------------------------------------------------------------------------------------
>SRR5262249_43316965	113	0.267	5.132E-23	2	128	306	7	135	147
--IKNTMRFFKQIGaEEAGITALETAIILIAFVVVASVFAFTMLSAGTFSTERGKEAIYAGLTEVQSSLEVKGGVIAMA--STTSSVDSLIFTVANVLDGEPVNLATGDdavVVFEYRDATQRVALGNDDWSV---------------------------------------------------------------------------------------------------------------------------------------------------------------------------------
>APIni6443716594_1056825.scaffolds.fasta_scaffold4897836_1	113	0.324	5.132E-23	8	119	306	11	124	225
--------KINRFyRDDSGITGLETAIILIAFVVVAAVFAFTVMTTGLFSTEKAKTTAQAALTEASSSFITKGAVTARCDTPGTCVfVDEVTFTIALASGAEAQTLTPAELSFMYTDPNNTF------------------------------------------------------------------------------------------------------------------------------------------------------------------------------------------
>MGYP001389986740	113	0.311	6.959E-23	12	120	306	20	124	149
------------WQDQRGITGLETAIVLIAFVVVASVFAFTVLTTGLFATEKAKESVQSGLRLSGATLAKKGSTFVQA----GVAVETVKFKLSSPVGTDVVDLSPETTLVTYSDGNQNEN-----------------------------------------------------------------------------------------------------------------------------------------------------------------------------------------
>SRR5581483_274887	113	0.283	6.959E-23	11	133	306	77	200	211
-----------RRSNEAGITGLETAIVLIAFVVVAAVFAFVVLSTGLFSSERGKDTVYAGLAKTRGSMALTGGIIAESN---TTKVTAIKLTLTLAAGGDSVNLNPsdtnNRTVISYADTGHSNNNLTYTTSVITGDS----------------------------------------------------------------------------------------------------------------------------------------------------------------------------
>MGYP000681053574	112	0.355	9.435E-23	14	102	306	17	106	171
--------------DQRGITGLETAIVLIAFVVVSSVFAFAALSTGLFSSDKAKETIQAGLAETRGSMELKGSVVLTSpSSGTAAIISQIAFQVANAAGGNAID-----------------------------------------------------------------------------------------------------------------------------------------------------------------------------------------------------------
>MGYP001358999211	112	0.250	9.435E-23	15	150	306	24	163	197
---------------QRGiITGLETAIVLIAFVVVSSVYAFAAQSTGLFSSDKAKETHAAGGPEARGTLELKGSVVvkASGTTGAKGVVTSMEFQISNAAAGEPSDLTPGNTVIKYSDNAQTVAMNSSTEFSASNIaAFAHSDSLLETDEVFQIT-----------------------------------------------------------------------------------------------------------------------------------------------------------
>A0A1B8X2B7	112	0.231	9.435E-23	13	181	306	6	188	199
-------------KNDKAFTGLEAAIVLIAFVVVAAVFSYVMLGAGFYTTQKSQEVVHTGVQQASSSLISSGETI-VASDSDGDNASEVYFYLANTAGGSSVDL--NKTLITYTDSDDFVTHSltnnnstSDFWAYERVIKSGDAYNLVEQGEKYKITVNLSNGGSswnslpsvneQIKIEVKPPEGAVLAMERRMPPS----------------------------------------------------------------------------------------------------------------------------
>MGYP001481829523	112	0.330	9.435E-23	6	118	306	0	114	215
------MKIFNRFyRDNSGITGLETAIILIAFVVVAAVFAFTVMTTGLFSTEKAKTTAQAALTEASSSFITKGAVTATCDDPaACAYVDSITFTVALASGADAQTLSQAELSFLYSDPNNT-------------------------------------------------------------------------------------------------------------------------------------------------------------------------------------------
>MGYP001319639755	112	0.292	9.435E-23	12	134	306	7	123	222
------------HKDCRGITGLETAIVLIAFVVVASVFAFTVLITGLFATEKTKESVQSGLRLSGETLAKKGATFLRA----GTAIDTITFKLSNALGTEVIDLSPDTILVTYSDDNQNTN--AIYADSSATDLP---------------------------------------------------------------------------------------------------------------------------------------------------------------------------
>MGYP001167339259	112	0.326	1.279E-22	12	108	306	1	98	112
------------HTNQRGITGLETAIILIAFVVVASVFAFTVLSTGVFASERAKETIFAGLAETKSSLRPSGSVIAfKGFVGSTEAIFKFSMIVESVTGSAPIDLTPPYT-----------------------------------------------------------------------------------------------------------------------------------------------------------------------------------------------------
>MGYP001031056855	112	0.321	1.279E-22	0	107	306	19	122	131
MKEQKEMRRGA-----RGITGLETAIILIAFVVVAAVFAYTVLSAGIFSTQKSQETIYSGLQEASGTMQVKGGVIAYDTDGTPDnNVDQVKFVVSTGSAGGAIDLTAPT------------------------------------------------------------------------------------------------------------------------------------------------------------------------------------------------------
>SRR4051812_45202323	112	0.300	1.279E-22	0	108	306	23	129	134
LKFKNLLQKT---RDERGITGLETAIILIAFVVVATVFAFIVLTAGIFSAERGKETVYAGLQKARGTMEVRGGMVVEASgCPSSCAVTSVQFQVATSAGGEPIPLDPAAT-----------------------------------------------------------------------------------------------------------------------------------------------------------------------------------------------------
>GraSoiStandDraft_11_1057310.scaffolds.fasta_scaffold1037917_2	112	0.318	1.279E-22	13	125	306	15	122	201
-------------RRKKGLTGLETAIVLIAFVVVAAAFAFAVLNMGFFTTQKSSEVMQAGLEETLSSIEIAGSVIAR---SSGGQISNITIYVKSAVGKNPVDMRDGVLVISYRDPYNFI--PNIY------------------------------------------------------------------------------------------------------------------------------------------------------------------------------------
>MGYP000224059729	112	0.259	1.279E-22	6	153	306	0	161	216
------MKRLRRlLSGQEGITGLETAIILIAFVIVASVFAFVVLSTGLFSAERGKETVFAGLNKAQANLELHGSVVVTDlnewNDPGTGCVeqagsdgepDRVVFSLALAAGGAPVNVDPAATIntvaINYVDQDVRVA-DVSYTVTVVQG---DSDNLLEPGELFEVTVNL--------------------------------------------------------------------------------------------------------------------------------------------------------
>JI8StandDraft_1071087.scaffolds.fasta_scaffold41633_1	112	0.218	1.279E-22	12	180	306	5	211	223
------------LKDEKGFTGLEAAIVLIAFVVVAAVFSYVMLGAGFFTTQKSQEVVHTGVQQASSSIALSGDVIVRGFN--TSAANQITFYITNTAGGTAVDLD--KTILTYTDsksfKTKSYAFDNspgaivqgsssipptswaktnawLYNGIIVTDNSatngngGSGNNLLEPGEKYKVVVDLTSlvtdpklpTVNEKFTIeLKPSEGAVLYITRTLPP-----------------------------------------------------------------------------------------------------------------------------
>3300009556.a:Ga0127641_10096_34	112	0.218	1.279E-22	12	180	306	5	211	224
------------LKDEKGFTGLEAAIVLIAFVVVAAVFSYVMLGAGFFTTQKSQEVVHTGVQQASSSIALSGDVIVRGFN--TSAANQITFYITNTAGGTAVDLD--KTILTYTDsksfKTKSYAFDNspgaivqgsssipptswaktnawLYNGIIVTDNSatngngGSGNNLLEPGEKYKVVVDLTSlvtdpklpTVNEKFTIeLKPSEGAVLYITRTLPP-----------------------------------------------------------------------------------------------------------------------------
>MGYP000421495673	112	0.382	1.279E-22	10	136	306	5	128	240
----------NLLKNKRGIVGIEAAIVLIAFVVIASALAYVVVNMGFYSSQKAKSTISRGIEEATSALQLDGSVIAYTNeTGGSKYVQYLLIPVKLSIGRSSLDLANTTTVISVWGS----NLLNIYRGVVNETGDGG-------------------------------------------------------------------------------------------------------------------------------------------------------------------------
>26271|scaffold_2199_c1_11|+5744|00	112	0.362	1.279E-22	16	131	306	10	124	290
----------------KAIVGIESAIVLIAFVVVAAALAFVVLNMGFFTTQKSKETIGSGLGEASSALEIDGTVVA-GVDTTTSTITYFYIPLKLSAGKASIDVTPGKSVVSLWSPTRGYTYADIYVATLTS------------------------------------------------------------------------------------------------------------------------------------------------------------------------------
>3300006311.a:Ga0068478_1118694_3	112	0.279	1.279E-22	10	126	306	54	170	438
----------NLKTDWRGITGLETAIVLVAFILVATVFAFAVLSTGLVASEKSKEAALGSLKEASGTLMVRGRVVGTSNN-ALTALDQVKFTLSSAtQANEGVEFTTAASVISYLDENQAVNLAASDW-----------------------------------------------------------------------------------------------------------------------------------------------------------------------------------
>SRR4030042_4416590	111	0.333	1.734E-22	0	103	306	9	113	117
MEGRNMFRQaLKRTRDERGITGLETAIILIAFVVVASVFAYTVLTAGMFSSQKSQEAIYTGLEETKCTLKLMGAVYAKDTGDTADKVDQITFTLSTALNGLPIDF----------------------------------------------------------------------------------------------------------------------------------------------------------------------------------------------------------
>MGYP001028421935	111	0.314	1.734E-22	13	120	306	23	126	212
-------------KDEKGITGLETAIVLIAFVVVASVFAFTVLTTGLLGTSKAKHSVETGLSVAGSTLTKKGSTVLTA----GTSVETIHFKLASAAGSEAIDLDPGRTLVTYADANNRVN-----------------------------------------------------------------------------------------------------------------------------------------------------------------------------------------
>MGYP000486400294	111	0.333	2.350E-22	14	115	306	18	117	211
--------------DQRGITGLETAIVLIAFVVVAAVFAFTVLTTGLFTSEKAKETALAGVAASSSTLAVKGSIIAT--SADNTNVDMIRVKVSTAAGIDRVPFNPADVLVTYQDD----------------------------------------------------------------------------------------------------------------------------------------------------------------------------------------------
>MGYP001223584465	111	0.347	2.350E-22	6	118	306	0	114	215
------MKKFNKFyRDDSGITGLETAIILIAFVVVAAVFAFTVMTTGLFSTEKAKTTAQAALTEASSSFITKGAVTATCDaPGACTRVNSITFTVALASGADAQTLDLAELSFLYTDPNNT-------------------------------------------------------------------------------------------------------------------------------------------------------------------------------------------
>MGYP000548418213	111	0.292	2.350E-22	13	118	306	10	131	223
-------------RGEQGITGIETAIILIAFVVVASVFAYTVLSAGIFSSEKGKEAVHSGLDTARSSMSLVGGVVA-SDTNSDGNLDEIIFTVSNALDGEAVDLTVTtdsdgdgdlsdeaspshTTIITYLDKTQR-------------------------------------------------------------------------------------------------------------------------------------------------------------------------------------------
>SRR3972149_4803825	111	0.333	2.350E-22	2	119	306	106	223	227
--MKNLIRK--LRERQEGITGLETAIILIAFVIVASVFAYVVLSAGLFSSQKAKEAVNAGLDSTMSTVEIRGNIVAKMVSG---EVTEISFPVGIPSAGTPVDFSPSSanvtpVVISYMDADSYV------------------------------------------------------------------------------------------------------------------------------------------------------------------------------------------
>MGYP001156090925	111	0.246	2.350E-22	13	151	306	14	168	244
-------------RKQKGITGLETAIVLIAFVVVASVFAFTILSAGVFSSEANKQTIHAGLSETRTGLRQHGSAFAfAGFQGSTQAVFKIVFIVSNSLAGEPVDLTPPYsandsatdpdivpgansaTIIAYADENQRFSDL---AWSMTFIGNNNSDDLLEDGEKAEITV----------------------------------------------------------------------------------------------------------------------------------------------------------
>23240|Ga0272442_10205078_1|+3|10	111	0.244	2.350E-22	15	180	306	49	237	247
---------------RRGMTGLETAIILVAFVITAAAFAFVVLNMGFLTAEKAQSVISSGMSEASSALLTDSGVIGQFTSTGGDQADvdlaKLTFYLKLSQGHEPVDLDDSKLVATYT---NARTHANLYasNGTIMTITgvNDDGDSLCETGEKFKVVIDfsqLTNSTMDPDVTLDNAYahpyeefrielrpsaGAVLSIERQLPA-----------------------------------------------------------------------------------------------------------------------------
>SRR5581483_1991300	111	0.294	2.350E-22	8	163	306	45	197	270
--------RKANRNHRRGVIGIESAIVLIAFVIVAAALSFVVLNMGFSTSQKAKTTIGQGLDTSSSALEVGGTVSGHLN-GTAQTLDIVTIPLKVASGSTSVDLQKSLTAVKYF--TTKVNYDNIYNGTITSNTYTNVKDALDAAVTAKILQHSPLATSSPTTP----------------------------------------------------------------------------------------------------------------------------------------------
>26189|Ga0315274_10127298_2|+239|00	111	0.283	2.350E-22	0	158	306	48	197	272
MKIKQNLRK--LLKQNRGMVGIEAAIVLISFVIVAAAFSFMVVNMGLFATQRSKETIQNGVTQSSTPLVISGDIWVRANATAPFYVDAIVIPLQ-TIGVRYVPMDVNATQVTLTVANRT-AFADVYAGV----APDNAIDNPYNNT-FTSLVSQVTTLG---------------------------------------------------------------------------------------------------------------------------------------------------
>SRR5690606_22192667	111	0.254	3.186E-22	14	123	306	47	160	164
--------------EEAGITALETAIILIAFVVVASVFAFTMLSAGTFSTERGKEAIYAGLTEVQSTMEIKGGVIAlSGEDALSQTVDSLVFTVANALDGEPVNLTNDQaavVVFEYRDAKQRAALPN--------------------------------------------------------------------------------------------------------------------------------------------------------------------------------------
>ADGO01.1.fsa_nt_gi|285048850|gb|ADGO01199871.1|_1	111	0.309	3.186E-22	5	154	306	0	148	176
-----MPKKLKIFKQEKGITGLETAIILIAFVIVASVLAYVVISAGLFSSQKAKSAVNSGLXQTGCTVELKGNVIAKMEAG---FATELYLTVGLVPGGAPVDLTdttagKNKVTISYSDSFNQ--YPSLDW-TMVMINAGNGDNLIDPGELAQIIVDLS-------------------------------------------------------------------------------------------------------------------------------------------------------
>MGYP000577791773	111	0.317	3.186E-22	11	173	306	1	170	199
-----------RRHGRKGLTGIQTAIILIAFVIVASVFAFAVLNMGLLTTQRAGETVSAGMQQATSALQLAGSVIAY-SSAEGYVADKIIIYIKISPGREPVDLSQAAFTIAFT--NDRVHASNVYDGTKAAITFitGDGDFMLEYDETAKVEVNLgeVSTEGVTgesvsiTGSGQGPYNGTLS------------------------------------------------------------------------------------------------------------------------------------
>MGYP000324195740	111	0.256	3.186E-22	6	183	306	0	195	202
------MRYMSKFERRKGLTGLETAIILIAFIITAAAFAFAILNVGFQTTQQAQSVISEGMKEASAAIELSGAVVAQ-DTDDDGYVDIIRFTIKLSPGMKPVDLTPGKLIIAwhssdmyevniYSDTNQTKV--SSEGGAVIIPVPGATDNdyLLELGEKYEVVIYVSGTNFNVqlgandafTVELKPAMGAVLTVHRVLPPEIN--------------------------------------------------------------------------------------------------------------------------
>GraSoiStandDraft_46_1057282.scaffolds.fasta_scaffold667735_1	111	0.305	3.186E-22	2	118	306	0	120	204
--MKNMMNRINgLWKDQKGITGLETAIILIAFIVVAAVFAFTVMTTGLFSTEKAKTTAQAGIAEASSTFAPKGGLIaecAQNAQNACTHVDALTFQITTASGSTGTSIAPDKIALIYSDDNQR-------------------------------------------------------------------------------------------------------------------------------------------------------------------------------------------
>MGYP000565993776	111	0.377	3.186E-22	8	141	306	4	135	212
--------RRSLLRSKRAIVGIEAAIILIAFVVIASALAYVAINMGFFASQKSKDTISRGISEATSALELDGVVIAK---TSGGKVKYIAFPVKLSVGRSEVDLGQNATVVSVYAPDDSFALLDIYQGVNQSLSdPTDLDTVI--------------------------------------------------------------------------------------------------------------------------------------------------------------------
>A0A060HIR5	111	0.307	3.186E-22	15	141	306	3	126	218
---------------RRGITGVESAIVLIAFVIVAAAIAYVVLNSGFQTTEKAKSTITTGLSEASSGIEVAGAATGKGNV-TSAAVAAYTIPVKLAAGGSSIDIAQDKMIIRYSSK--SVTYDNIYAGIMSNTTFASIDDAI--------------------------------------------------------------------------------------------------------------------------------------------------------------------
>MGYP000141374669	111	0.400	3.186E-22	6	129	306	0	120	240
------MERPRLFRDKRGIVGVEAAIVLIAFVVIASALAYVVVNMGFFSAQKAKMTISRGIEESTSALQLDGSVIAYTNeTGGSKYIQYLLIPVKLSIGRSSLDLSNKTTAISVWGS----NLLNIYKGVV--------------------------------------------------------------------------------------------------------------------------------------------------------------------------------
>2352|scaffold_102739_c1_2|-323|00	111	0.321	3.186E-22	12	120	306	48	153	244
------------RNDQSGITGLETAIVLIAFIIVAAVFAFAVLTTGLFTTERAKETSMAGVGEAQATLAQKGAVLGEA---ATSTVQRVKFKIANASGAQAVNLASNTTLLTYADPSNNVN-----------------------------------------------------------------------------------------------------------------------------------------------------------------------------------------
>MGYP001071843744	110	0.421	4.318E-22	11	138	306	9	132	145
-----------LLKSKKGIVGIEAAIVLIAFVIIAAALAYVVINMGFFATQKTKETIGSGIEEATSALQLDGSVIGKTNAG--AKISYVVFPVKLSVGRSAVDLSNGSVVISVYLPN--ATLLNIYNGTYQGSSPTELN-----------------------------------------------------------------------------------------------------------------------------------------------------------------------
>MGYP000753901755	110	0.263	4.318E-22	11	119	306	42	170	191
-----------RSDSQKGITGLETAIILIAFVVVASVFAFTVLSTGIFASERSKETVFAGIEEAQSSIEPRGSVVAYkaTLPSSVATGFKVTYVVSNAIAGEPVDLTPDYtsddsgtdpdvssgaesvTVVSYLDKNQHI------------------------------------------------------------------------------------------------------------------------------------------------------------------------------------------
>MGYP000281556743	110	0.366	4.318E-22	15	144	306	17	146	297
---------------RRGIVGIESAIVLIAFVIVAAALAFVVLNMGFFTSQQSKLVMQRGLGEASSALELDGTVVAAVNVTAQNILYAWT-PVKLSSGQHKVDLTPTKTVISYWSPDKGLTLSNTYLvAVLTPVTNTSKMEILIRD-----------------------------------------------------------------------------------------------------------------------------------------------------------------
>MGYP001300068284	110	0.323	5.851E-22	11	107	306	6	104	115
-----------RSDSQKGITGLETAIILIAFVVVASVFAFTVLSTGIFASERSKETVFSGIEEAPNSIEPRGRVIAYKGlvDGSMSIIYKVTFVVSNAIAGEPVDLTPDY------------------------------------------------------------------------------------------------------------------------------------------------------------------------------------------------------
>MGYP001377019684	110	0.281	5.851E-22	9	115	306	5	113	123
---------YGVWKDERGITALETAIILIAFVVVAAVFAFTILSAGTFLTERSEEAAYAGLEEVRGSLQRKGDVVAYTGN-TTNEVAKVTFKLALVAGGAPVDLTPGTNAVvhmSYRDA----------------------------------------------------------------------------------------------------------------------------------------------------------------------------------------------
>1574|NODE_2673999_length_453_cov_0.334356_1|-2|11	110	0.290	5.851E-22	6	120	306	15	145	150
------MKSMKLFKQESGITGLETAIIFIAFIILAAVFAYSVLSAGLFTTQRSQEAINSGLKNAESTAVLKSTVFGKAeNTGAQGYLSQITFTVSTTAGGEPIDFTPplssgtdgkapagstNKIVVSYKDAYQVIN-----------------------------------------------------------------------------------------------------------------------------------------------------------------------------------------
>MGYP001312883662	110	0.291	5.851E-22	0	119	306	0	116	232
MNFRNKFRTFS--RDNSGITGLETAIILIAFVVVAAVFAFTVMTTGLFSTEKAKTTAQAALTEASSSFIIKGAVTARANIAD-GAMSSISFNIALASGADQQTMDPGELSFLWTDDNNSF------------------------------------------------------------------------------------------------------------------------------------------------------------------------------------------
>MGYP001434964419	109	0.351	7.929E-22	14	106	306	17	110	111
--------------DQRGITGLETAIVLIAFVVVSSEFAFAALSTGLFSSDKAMETIQAGLAETRGSMELKGSVVLTASiTGTSGIVSEIAFQVGSAAGGESKDLTPG-------------------------------------------------------------------------------------------------------------------------------------------------------------------------------------------------------
>APHig6443717497_1056834.scaffolds.fasta_scaffold2921509_1	109	0.321	7.929E-22	7	114	306	11	119	217
-------RMGTLLLDQRGITGLETAIVLIAFVVVAAVFAFTVLTTGLFTSEKAKETALAGVAASSATLAVKGSVTATsAMAGPPDTLDMIRIKVSTATGVDSVPFNPAGVLVTYQD-----------------------------------------------------------------------------------------------------------------------------------------------------------------------------------------------
>MGYP001437706600	109	0.345	1.074E-21	10	122	306	7	117	157
----------NALKDQKGITGLETAIVLIAFVVVAAVFAFTVITTGLFSSEKAAETATAGLGEVSTSLTPKGSALASGNHG-NDSVSIVWFKLANS-GAQAVGLPAARTLVTYSDTSNLVTLE---------------------------------------------------------------------------------------------------------------------------------------------------------------------------------------
>GraSoiStandDraft_60_1057301.scaffolds.fasta_scaffold254673_1	109	0.250	1.074E-21	13	149	306	12	164	165
-------------RKQKGITGLETAIVLIAFVVVASVFAFTILSAGVFSSEANKQTIHAGLSETRTGLRQHGSAFAySGKQGSTQAVYKIVFIVSNSLAGEPVDLTPPYaaddsgtdpdvvpgaataTIMSYADENQRFsdlAWSQSFIGT------NNSDNLLEDGEKAEI------------------------------------------------------------------------------------------------------------------------------------------------------------
>SRR5215203_5359091	109	0.245	1.074E-21	14	119	306	60	169	170
--------------EEDGITALETAIILIAFVVVASVFAFTMLSAGTFSTERGKEAIYAGLTEVQSSMEIKGGVIAIAETqGASGTVDSLVFTIANVLDGEAVNLATGEnavIVFEYRDATQRV------------------------------------------------------------------------------------------------------------------------------------------------------------------------------------------
>MGYP001395347324	109	0.308	1.074E-21	14	120	306	22	124	210
--------------DQRGITGLETAIVLIAFVVVAAVFAFTVLTTGLFATEKAKESSQAGLSLSGMTLAKKGATFLEAD----TAVETIKFKLSSPLGTEIIDLAPDKTLITYSDSSQTAN-----------------------------------------------------------------------------------------------------------------------------------------------------------------------------------------
>MGYP001192115609	109	0.254	1.074E-21	12	124	306	46	163	216
------------HKENSGITGLETAIVLIAFVVVAAVFAFTVLTTGLFTSEKAKETALAGVATTSSSLTIKGSIIAHgtglpGTAANPASIDYLRVKLAAATGVEQILFDPEDIIVTYVDRNNVVQLQAP-------------------------------------------------------------------------------------------------------------------------------------------------------------------------------------
>MGYP001212161967	109	0.277	1.074E-21	15	133	306	24	139	224
---------------EYGFTGLEAAIVLIAFVVVAAVFSYVVLGAGFFTTQTAQATVHTGVQQASSSIEIVGNTYGIADPGDLTHLKYINITVALTAGGTAVDLQ--QMVLSYNDNNGGHN-ANLTYGGVAPDT----------------------------------------------------------------------------------------------------------------------------------------------------------------------------
>MGYP001219622649	109	0.323	1.456E-21	11	107	306	6	104	121
-----------RSDSQKGITGLETAIILIAFVVVASVFAFTVLSTGIFASERSKETVFAGIEEAQSSIEPRGSVVAYkgVLADSTSTVFKVTFVVSNAIAGEPVDLTADY------------------------------------------------------------------------------------------------------------------------------------------------------------------------------------------------------
>SRR5512143_672227	109	0.323	1.456E-21	13	114	306	21	120	122
-------------RDERGITALETAIILIAFVVVAAIFAFTVLSTGTFLTEKSKEAAYGGLQEVRGSLELKGSMVLESSDPMTTTGNIVVFNLSNVSGGSSVDLAKVTFI--YRD-----------------------------------------------------------------------------------------------------------------------------------------------------------------------------------------------
>MGYP001490465092	109	0.273	1.456E-21	15	123	306	3	130	135
---------------ERGITGLETAIILIAFVVVASVFAFTVLSVGIFASERSKETTLAGVEEARSTLAPAGAVIAfRDTIAGIDGITRLRFNVTLSNAGAPIDLTPswtaaasgvspvasggisGPTVISYTDKNQHVSDAN--------------------------------------------------------------------------------------------------------------------------------------------------------------------------------------
>SRR3989304_4801899	109	0.299	1.456E-21	14	116	306	42	147	149
--------------NQRGITGLETAIILIAFVTVASVLAYSVLSAGIFSAERGKETVYRGLDQAQSSMQVRGSVYATDNN-SDQIVNQVQFVLASVLGDEAVDLTdttgNNNVVINYSDQD---------------------------------------------------------------------------------------------------------------------------------------------------------------------------------------------
>SRR3972149_553472	109	0.281	1.456E-21	15	151	306	2	141	187
---------------RKGMTGLETAIIPIAFIIVASAFAFTVLNLGFQSSQKAGQVIQRGTEEASSAFELDGAVVAYQNGTSSAYIKNVTFVIKLSAGRQAIDLSASKLTVAYWSVNKYV--ANAYTSNSTTTVYvdqlvGDNDAMLEYGEKFQVTI----------------------------------------------------------------------------------------------------------------------------------------------------------
>MGYP001030537113	109	0.414	1.456E-21	11	138	306	6	129	209
-----------LLKSKKGIVGIEAAIVLIAFVIIAAALAYVVINMGFFATQKTKETIGQGIEEATSALQLDGSVIGK--TGASANISYIIFPVKLSVGRSGVDLSNGSVVISVYLPN--ATLLNIYNGTYQGSSPTELN-----------------------------------------------------------------------------------------------------------------------------------------------------------------------
>Dee2metaT_5_FD_contig_31_2402458_length_252_multi_1_in_0_out_0_1	109	0.289	1.456E-21	2	118	306	0	120	215
--MKNMLNRMNgLWKDQRGITGLETAIILIAFIVVAAVFAFTVMTTGLFSTEKAKTTAQAGIAEASSTFAPKGGLIAECAVnaqNACTRVEALTFQITTASGSTGTSIARDKIALIYSDDNQR-------------------------------------------------------------------------------------------------------------------------------------------------------------------------------------------
>A0A2E8RB08	109	0.289	1.456E-21	2	118	306	0	120	215
--MKNMFDRMNgLWKDQRGITGLETAIILIAFIVVAAVFAFTVMTTGLFSTEKAKTTAQAGIAEASSTFAPKGGLIaecAQNAQGACTRVEALTFQITTASGSTGTSIARDKIALIYSDDNQR-------------------------------------------------------------------------------------------------------------------------------------------------------------------------------------------
>MGYP001443089684	109	0.260	1.456E-21	13	183	306	1	208	215
-------------RSERGITGLETAIILIAFVVVASVFAFTILSSGIFASERAKETAYAGVEETQTTLHPTGGVVAlSGAVSATTAVNRLKFTVSLTTDGDAVELTPAYTagssgtapissgvssplVVSYTDSTQHIADS---RWTLAWLGNNDGDSLLEGDETAEITVwlqprasDDSFSLSTTSTVYmdhrlvgngkfsleiTPPVGASFDIQRTLPVQLD--------------------------------------------------------------------------------------------------------------------------
>SRR5271157_2889774	109	0.318	1.456E-21	0	131	306	55	182	284
MKIKQSLRK--LLKQNRGMVGIEAAIVLIAFVIVAAAFAFMVVNMGLFATQSSKQTIQTGLSEASSPLVVDGDIMIRANTTAPYYVDAIMIPLQ-VIGVRYVPMDANSTQITLTVSNQT-AIANCYYGVNAT------------------------------------------------------------------------------------------------------------------------------------------------------------------------------
>SRR5271157_3604871	108	0.269	1.972E-21	12	123	306	36	148	166
------------KSNDEGFTGLEAAIVLIAFVVVAAVFSYVVLGAGFFTTQKAQQTVHTGVQQTSSTLEIVGNVYGAAPGASgspTDAVKYVNFSMALAPGGTPIDF--EKVVLVYSNETQLITLAN--------------------------------------------------------------------------------------------------------------------------------------------------------------------------------------
>GraSoiStandDraft_16_1057320.scaffolds.fasta_scaffold8542962_1	108	0.252	1.972E-21	8	155	306	4	165	186
--------RWNLFRsDQKGITGLETAIILIAFVVVASVFAYTILSAGIYSSEKGKEAIHSGLSTARASMQLSGPVLARDTDSNNT-VDQMLFVIANLLKSAPMNLVPTvdsdsdgllsdespklhSLVITYIDQAQMVT--DIAW-TATEVGKSDGDTLMETSERFEIIVDLSA------------------------------------------------------------------------------------------------------------------------------------------------------
>MGYP000710556559	108	0.365	2.672E-21	15	106	306	6	98	103
---------------EKGITGLETAIVLIAFVVVSSVFAFAALSTGLFSSDKAKETIQAGLAETRGTMELKGSIIVEAqTTGTTASATTIAFQVSNAAGGEPTAPWPP-------------------------------------------------------------------------------------------------------------------------------------------------------------------------------------------------------
>I0A1Q5	108	0.275	2.672E-21	16	290	306	4	207	224
----------------RGIVGIEAAIVLIAFVIVAAALAFVALNMGLFTTQKAKETISQGLGEASTALEVDGYVVGISN---GTTVNTVSIPIRTSAGVSSVDLAPSRTSIDAIVGNQ--SFENIYKA--------------------------------IFYVYPNGTLA----------------------YANNGTLTNLTTDFSTHNLTADIESVLGSPSTPTAYVVIIQNVNY---------NSVLETGEKAVVLIdLENNGLGP----YGQLSVEIRPPEGAPLTV---------------
>GraSoiStandDraft_40_1057318.scaffolds.fasta_scaffold3347310_1	108	0.265	3.619E-21	6	154	306	0	150	194
------MKRFIN--DNKGFTGLEAAIVLTAFVVVAAVFSYVVLGAGFFTTDTAKQVVHTGMEQATSSASVVGDVMAAGN---GTNVTNITVTLQLTAGNNPVDMAKNRTIISYTAIDRHV--DDLYGTNSTvtwvinethLGISSTGDDMLEVNEKLQIELDIS-------------------------------------------------------------------------------------------------------------------------------------------------------
>SRR5208337_2224702	108	0.272	3.619E-21	12	134	306	39	161	238
------------RSDDRGFTGLEAAIVLVAFVVVAAVFAYVVLGAGFFTTQKAQQTVHTSVEQTSSTLEIVGNVYGTGSGTGavGNTIKYVNFSMGLAPGGTAIDFS--KVAISYSNATTLETLSQPDMSSATIQQP---------------------------------------------------------------------------------------------------------------------------------------------------------------------------
>SRR4030042_2103530	107	0.354	4.902E-21	11	106	306	2	94	105
-----------LLGNQRGITGIETALILIAFVIVASVFAYVVLSAGLFSTQKAKEAINAGLDEAKSTIEIKGNVYGRMED---SVLTEVYFTVATTTGGDMIDFTDN-------------------------------------------------------------------------------------------------------------------------------------------------------------------------------------------------------
>HubBroStandDraft_1064217.scaffolds.fasta_scaffold1823213_2	107	0.308	4.902E-21	5	117	306	30	146	154
-----MIKRFlaKLRQAQEGITGLETAIILIAFVIVASVFAYVVLSAGLFSSQKVKEAVNAGLESTMATVEVKGDIIAKMDTG---IVSEIYICVGIPQAGTPVDFSPTSanispLVISYMDANN--------------------------------------------------------------------------------------------------------------------------------------------------------------------------------------------
>MGYP001286412043	107	0.277	4.902E-21	11	117	306	2	107	211
-----------LLKNANAFTGLEAAIVLIAFVVVAAVFSYVVLGAGFFTTQKSQEVVHTGVSQASSSMEIIGSVFGYGNANDPiDGLAYVVFTIGNTAGGAPIDIT--KMIITYTSEDE--------------------------------------------------------------------------------------------------------------------------------------------------------------------------------------------
>MGYP001010076348	107	0.308	4.902E-21	12	117	306	13	119	218
------------HKEQSGITGLETAIVLIAFVVVASVFAFTVLTTGLFTSEKAKETALAGVATTSTSLTIKGAIFAGQSPGNqADRVDYVRVNISSATGLEQVSFNPTDVLVTYTDDNN--------------------------------------------------------------------------------------------------------------------------------------------------------------------------------------------
>MGYP000185602282	107	0.264	4.902E-21	1	165	306	27	196	351
-NLGEVMGRYTRKL-RRGIVGVEAAIVLIAFVIISAAFAFMVINMGLFATQRSKDTISQGLREASSPLQVDGSIFVRTTSDLDVNASIIPLR---SMGVKYVPVGKDETVVSLSIVYRegsSKSFANIYYGVVdsdfdpTGKSFDELAQEAYKYVNGSFEFSYDSTKGELTVTYD--------------------------------------------------------------------------------------------------------------------------------------------
>16200|Ga0265296_1002980_17|-14611|00	107	0.355	4.902E-21	13	116	306	10	112	383
-------------KDERGITGLETAIILIAFIVVASVFAYTVLSAGLFSSQKAEETIHSGIGTAQSTMEMKGGnvIAYKGTANGDECITKLSFTISNAlESGTSIDLTPAY----YIDSN---------------------------------------------------------------------------------------------------------------------------------------------------------------------------------------------
>3300028032.a:Ga0265296_1002980_18	107	0.355	4.902E-21	13	116	306	10	112	384
-------------KDERGITGLETAIILIAFIVVASVFAYTVLSAGLFSSQKAEETIHSGIGTAQSTMEMKGGnvIAYKGTANGDECITKLSFTISNAlESGTSIDLTPAY----YIDSN---------------------------------------------------------------------------------------------------------------------------------------------------------------------------------------------
>SRR3972149_4045722	107	0.300	6.638E-21	2	116	306	21	135	166
--MKRLLKRIHQRQD--GITGLETAIILIAFVIVASVFSYVVLSAGLFSSQKVKEAVNAGIQSTMATVEIRGNIIARMESGT---VREVYLTVGIPMAGTPVDFSPSTanispVVIAYSDAN---------------------------------------------------------------------------------------------------------------------------------------------------------------------------------------------
>MGYP000362635843	107	0.340	6.638E-21	14	109	306	8	104	186
--------------RERGITGLETSIVLIAFVVVASVFAFTVLSAGVFSSEAAKQTIFAGLKETRSRLRQNGSVFAfSAQAGTTQSVYKIVFIVSNSLAGEPLDLTAPYTV----------------------------------------------------------------------------------------------------------------------------------------------------------------------------------------------------
>SRR3990170_8497636	107	0.322	6.638E-21	13	108	306	78	170	187
-------------REEQGITGLETAIILIAFVVVATVFAFVVLTAGIFSSERGKETVFAGLQKARGTVEVRGGIVVTA---TGGVIDDIQFAVATTAGGDPIPLDPAPT-----------------------------------------------------------------------------------------------------------------------------------------------------------------------------------------------------
>MGYP000296226918	107	0.247	6.638E-21	12	180	306	3	195	205
------------LRNRRGMTGLETAIILVAFVITAAAFAFVVLNMGFLTAEKAQSVISAGMTEASSSILMDSGMVGQFQNVTGPqsgiDLVKLTFYIKLSQGHEPVDLSSDKLVATYTNARcHGELYASNGTIMTITGVNSDGDRLIETGEKFKVTVDFTA-LSNTAVdptlasqddVYAHPYeefrielrpatGAVLAIERQIPA-----------------------------------------------------------------------------------------------------------------------------
>SRR5271157_524756	107	0.328	6.638E-21	2	131	306	11	138	227
--VGKMGKRMHRRVwNRRGIVGIEAAIVLIAFVVIAAALAYVVINMGFYASQTAKSTIDKGIQEATSALELDGFVTGKTNS-TDSAVTYLAIPLKLAVGQEEVDLASSTVVVAVESGN--FSLANIYSGVATS------------------------------------------------------------------------------------------------------------------------------------------------------------------------------
>926|scaffold_35764_c1_2|-254|01	107	0.345	6.638E-21	4	139	306	35	170	270
----NLIQKGHRHT-HRGIIGVESAIVLIAFVIVAAALAFVVLNMGFTTAQKAKTTIVSTLAEAGSSLEIEGKAIGSSYQPGGGlpsSLNATSFPIKIAGSGDSVNLNPSITAIKYL--SNLITYDNIYGGTLNPTSYSRLED----------------------------------------------------------------------------------------------------------------------------------------------------------------------
>12633|scaffold2812310_1|+130|01	106	0.283	8.990E-21	6	120	306	0	118	137
------MFNFNRLnKDESGQTALETAIILIAFIVVASVFAFAILSAGSASTEKGQQAINAGLEGVQSSMAIKGAIVAEGTAAGGTVKDAV-FTLSLVSGGDPIDLTSTATgkkvLVGYRDATQIIN-----------------------------------------------------------------------------------------------------------------------------------------------------------------------------------------
>GraSoiStandDraft_50_1057286.scaffolds.fasta_scaffold7459078_1	106	0.298	8.990E-21	14	117	306	15	115	210
--------------DQSGITGLETAIVLIAFVVVAAVFAFTVLTTGLFTSEKAKETAMAGVATTSSSLNVKGGVIAHADAG--GLVDYLRIKIA-AAGTKEVLFTPADVLITYADENN--------------------------------------------------------------------------------------------------------------------------------------------------------------------------------------------
>MGYP001224497728	106	0.298	8.990E-21	14	117	306	15	115	210
--------------DQSGITGLETAIVLIAFVVVAAVFAFTVLTTGLFTSEKAKETAMAGVATTSSSLNVKGGVIAHADAG--GLVDYLRIKIA-AAGTKEVLFTPADVLITYADENN--------------------------------------------------------------------------------------------------------------------------------------------------------------------------------------------
>MGYP001128730914	106	0.264	8.990E-21	15	151	306	16	168	216
---------------QKGITGLETAIVLIAFVVVASVFAFTILSAGVFSSEANKQTIHAGLKETRTRLSQQGSAFAfAGYEGSTQSVYKIVFIVSNSLAGEPVDLiapytaddantdpdvvsgANTATIISYADENQRmsdVAWSQTFIGT------NNGDNRLEDGEKAESTV----------------------------------------------------------------------------------------------------------------------------------------------------------
>MGYP000150343247	106	0.250	8.990E-21	0	181	306	0	216	226
MGTKDAGRKTHRLpKKVKAVVGIESAIVLIAFVVVAAALAFVVLNMGFFTTQRSKETIGSGLAQASSSLELDGTVVARVDI-SKSIVDCVIIPIRLSAGQKPVDLTPTKTNIAIWV-LGRYGYANIYtsesqavktqsdfnvsalCTTVMPSTTDtvnasiiwqkgnNGDNVLDPGEKALVVLAFN-GGNVTLGAYnvfkveiRVPIGAALTVERSIPAS----------------------------------------------------------------------------------------------------------------------------
>8907|scaffold_681602_c1_1|-2|11	106	0.282	1.217E-20	13	119	306	24	146	165
-------------RKEHGVTGLETAIILIAFVVVASVFAYTVLSAGIFSAQKGQEAIHTGLEQARSSMSITGGLTAK-NTDADDKLDEFWFVVKNSLDGEAIDLTNTTdadsdgvlsdeatknhvAVMTYVDSSQRI------------------------------------------------------------------------------------------------------------------------------------------------------------------------------------------
>MGYP000427396078	106	0.373	1.217E-20	8	114	306	3	108	208
--------KLNVKKARKGIVGIEAAIVLIAFVIVAAALAFVVLNMGFTTTQKSKETMSSGLSEASSALEIDGTVLAKADTGT-QKVTVVAIPLKLASGKAPIDMSRAAVSIVYYD-----------------------------------------------------------------------------------------------------------------------------------------------------------------------------------------------
>MGYP000424444294	106	0.306	1.217E-20	7	153	306	2	143	217
-------REISLHRDKRGIVGIEAAIVLIAFVVIAAALAGVVINMGFYSTQKVKGTISRGISEASSALQLNGHVIGKTN--GTGHLVVMAFPVKVSVGKSEVDLNVNTTVVSI---EGRVCLLDIYRGVIDEESTGLSEDPEELDEIIEQIFNN--------------------------------------------------------------------------------------------------------------------------------------------------------
>MGYP001126153175	106	0.292	1.648E-20	11	108	306	8	106	142
-----------LRTDQRGTTGLETAIVLIAFVVVSSASEFADLSTGLFSSDKAKETIQAGLAETRGSMELKSPvVIIPDGSSTTSSAISIAFQVANAAGGNAIDLTPEKL-----------------------------------------------------------------------------------------------------------------------------------------------------------------------------------------------------
>MGYP001114459407	106	0.336	1.648E-20	11	105	306	7	101	154
-----------LRRDERGVTALETAIILIAFVVVASVFAFTVLTSGVTSTEKAKEAVVSGLEDVQGTMELKGSVIATAASSTATEVETVILNFASVAGGNSVDLHP--------------------------------------------------------------------------------------------------------------------------------------------------------------------------------------------------------
>AraplaL_Cvi_mTSA_1032052.scaffolds.fasta_scaffold00008_117	106	0.299	1.648E-20	13	139	306	1	122	193
-------------TREDAFTGLEAAIVLIAFVVVAAVFSYVILGAGFFTTQKSQETVYSGVRSASSSFEIVGSVY--GMSSGTDYLNYTKFTVALTAGQTPLDIT--KMAVSYTDESTRWTGAN-YGDAVIGVTPSDVSD----------------------------------------------------------------------------------------------------------------------------------------------------------------------
>12485|scaffold02911_4|-3143|00	106	0.246	1.648E-20	15	182	306	10	200	208
---------------EEGFTGLEAAIVLIAFVVVAAVFAYVVLGAGLFTAQKAQATIHAGVQQGSSSMEVVGNVYGIA-VGQTDHLSYANTTVALTAGDTPMDIS--QMVISYND-NKGGHIGNLTYMGLALDTPDACTDILDASTSSPSWcisesINNQTSGAlldpnaqmVLSIYLPPsttPYtqftlnfqpaqGAVLSIQRTVPAAV---------------------------------------------------------------------------------------------------------------------------
>MGYP000524705188	106	0.352	1.648E-20	14	132	306	13	128	216
--------------NRRGMVGIEAAIVLIAFVIVAAAFSFMVVNMGLFATQRGRDTVQQGLQEASTPLTLDGSILIRGNS-DGDGIDVIIIPLK-TMGVEYVPMGTNTTVVTLRIENKT-AYANIYQGINTTD-----------------------------------------------------------------------------------------------------------------------------------------------------------------------------
>SoimicmetaTmtHPB_FD_contig_41_3973200_length_515_multi_1_in_0_out_0_2	106	0.376	1.648E-20	15	131	306	6	121	261
---------------RRGIVGIESAIVLIAFVIVAAALAFVVLNMGFFTSQQSKLVMQRGLGEASSALELDGTFVAAVDTTAQNIVYAWA-PVKLSSGQHKVDLTPTKTVVSYWSPDKGLTITNAYLIAILT------------------------------------------------------------------------------------------------------------------------------------------------------------------------------
>SRR5271157_5787410	105	0.310	2.232E-20	13	115	306	4	102	126
-------------RNYEAFTGLEAAIVLIAFVVVAAVFSYVVLGAGFFTTQKAQETVHTSVQQASSTLEIVGNVYGTNTVSAN--IKFINFTVALAPGGTPVDFS--KVVMTYSNA----------------------------------------------------------------------------------------------------------------------------------------------------------------------------------------------
>MGYP001290347914	105	0.238	2.232E-20	7	114	306	0	123	172
-------KRKSLRKDKRGFTGLEAAIVLTAFVVVAAVFSYVVLNAGFFTSQKSKEVVHTGVEQVTSSFELAGDIIGYGwkyngtnytyyyndssgkNELDDTNLTAVKLYLTLTAGQNPIDLD--KLTISYTD-----------------------------------------------------------------------------------------------------------------------------------------------------------------------------------------------
>MGYP001492765672	105	0.285	2.232E-20	5	108	306	0	104	174
-----MYKKVSGESSQRGIIRLEAAIILITFVVAASVFAFTVLSTGIFTSERAKETIFAGVEETKGAIETRGAVVAyKADRGGTNTICKVSLIVSNAVSGEPIDLTPLYT-----------------------------------------------------------------------------------------------------------------------------------------------------------------------------------------------------
>APDee1175537692_1029409.scaffolds.fasta_scaffold170648_1	105	0.283	2.232E-20	8	134	306	12	136	203
--------KITRMSNEPAFTGLEAAIVLIAFVVVAAVFSYVVLGAGFFTTQKSQETIYRGVEQASSNIQMVGNVYGIGSGTNPTQINKIQFNLALAPGAPALDIS--KMIIVVSLPGQGAVTQLTYSSSLTTATF---------------------------------------------------------------------------------------------------------------------------------------------------------------------------
>AOAMet1_18_M0_10_1038524.scaffolds.fasta_scaffold220514_1	105	0.248	2.232E-20	15	180	306	5	194	204
---------------RRGMTGLETAIILVAFVITAAAFAFVVLNMGFLTAEKAQSVISSGMTEASSALLVDSGVIGqfgtTGGDQDLIDLTKLIFYIKLSQGHEPIDLDDSKLVATYT---NARVHGEIYdtNGTIMTiqGINSDGDSLLETGEKFKVEIEFGSITNSTIdpsptslqDVYAHPYeefrielrpsaGAVLTLERQLPA-----------------------------------------------------------------------------------------------------------------------------
>MGYP001038798447	105	0.390	2.232E-20	11	138	306	6	129	209
-----------LLKAKKGIVGIEAAIVLIAFVVIAAALSYVVINMGFFATQKTKETIGSGMEEATSALQLDGSVIGK--TGASTNILYIVFPVKLSVGRSAVDLSNESVVLSVYLPN--ATLLNIYNGTYQGSAPTELD-----------------------------------------------------------------------------------------------------------------------------------------------------------------------
>15120|scaffold30716_2|-549|00	105	0.360	2.232E-20	6	139	306	0	131	246
------MEKRARLRNRLGIVGIEAAIVLIAFVVIAAALAYVVVNMGFYSSQEAKSTISRGISEATSALQLDGSVIAYTNRSDtrGTCVQYLLIPVKLSIGRSSLDLANTTTIISVWGS----NLLNIYKGVVNETGEGGQAN----------------------------------------------------------------------------------------------------------------------------------------------------------------------
>18715|scaffold92890_2|+411|00	105	0.373	2.232E-20	11	107	306	40	138	254
-----------KLRGQRGITGLETAIILIAFVVVAAVFAYTALSAGLFSTQKSQEAIYAGLERTQSTLQQTGSVIAyKGDINIANSVGKVEITVQNALkGGESVDLTPPY------------------------------------------------------------------------------------------------------------------------------------------------------------------------------------------------------
>SRR5574337_202349	105	0.289	2.232E-20	2	157	306	59	213	293
--ISNLMNSSSRRKTRRGVIGIESAIVMIAFVIVAAALDFVVLNMGFSTTQKAKSAISSSITEASSSLEIAGKVTGIGYV-SVGKLNATIIPIKVAGGGDSVNLDPATTTIKYY--SNSVRYDNIYnnnNCVLTSTTYNNATTALEAAKTATC-IDQNPSG----------------------------------------------------------------------------------------------------------------------------------------------------
>SRR5512147_1735858	105	0.288	3.021E-20	11	114	306	23	121	147
-----------LHRNEHGITALETAIILIAFVVVAAIFAFTVLSTGTFLTEKSKEASYAGLQEVRGSMELKGGVVLSTTTALG---DTIIFNLAPVAGGSSQDLSQVK--ITYRD-----------------------------------------------------------------------------------------------------------------------------------------------------------------------------------------------
>SRR3972149_1002573	105	0.265	3.021E-20	8	138	306	78	202	205
--------KFNRLmKDESGITALETAIILIAFVVVAAIFAFTVLSTGTFLTERSKEAAYSGLQEVRGSMDLKGSVVL---EDTAARGDTIVFNLATVAGGSSQDLS--KVKITYRDSTMNTELA--YSNGTAPTTNNWVA-----------------------------------------------------------------------------------------------------------------------------------------------------------------------
>MGYP001030538424	105	0.241	3.021E-20	13	183	306	12	212	219
-------------RNKKAVSGLETAIVLIAFVIVASAFAYAVLNMGFLATQKSQEVAVGGLQAASAAIVLDGPVYGYSTqSGANANLTTIIFWMKTASGADSIDLNVNKTTIGFQNPRGV--WPNVYNtgggdlvysiggisykaktGASLVEWEVGSGNLLDRNEKVRVTIDLTkleatyATAGQVAkneqlkIIVKPPVGSVLTLVRYAPPEVR--------------------------------------------------------------------------------------------------------------------------
>MGYP001083207292	105	0.303	3.021E-20	11	150	306	1	136	228
-----------LLKDKKGMTGIETAIILIAFVIAASVFAFAVLNMGLIATQRAQEAVGAGLQQASSSLLLDTLVLKAGTGGNPTtplpfKVDNITILVKIAPGQSPCDFNQSRMTISY--KNNFTFIGNIYTMA-------DGDFVSTYQEDYRFT-----------------------------------------------------------------------------------------------------------------------------------------------------------
>3300021469.a:Ga0190361_1006144_4	105	0.360	3.021E-20	6	139	306	0	131	242
------MEKRARLRNRLGIVGIEAAIVLIAFVVIAAALAYVVVNMGFYSSQEAKSTISRGISEATSALQLDGSVIAYTNRSStrGTCVQYLLIPVKLSIGRSSLDLANTTTVVSVWGS----NLLNIYKGVVNETGNGGQAD----------------------------------------------------------------------------------------------------------------------------------------------------------------------
>MGYP001170727995	105	0.288	3.021E-20	10	120	306	94	200	259
----------NFWQDERGITGLETAIVLIAFVVVAAVFAFTVLTTGLFATEKAKASAQAGLGLSGATLAKKGSTFLEA----GVAVKTIKFKLSSPIGTEIIDLASDKTLLTYSDSSQSEN-----------------------------------------------------------------------------------------------------------------------------------------------------------------------------------------
>15313|scaffold_25128_c2_2|+722|00	105	0.256	3.021E-20	12	134	306	58	180	259
------------KRDDNAFTGLEAAIVLIAFVVVAAVFSYVVLGAGFFTTQKAQQTVHTGVEQSSSTLEVVGNVYGSGTGTGavGSTITFVNFSLGLAPGGTPIDFS--KVVIVFSNATTLETLKAPSSWSTTVGQP---------------------------------------------------------------------------------------------------------------------------------------------------------------------------
>16461|Ga0209484_10054709_1|-94|01	105	0.390	3.021E-20	12	111	306	75	173	259
------------KRNDEGFTGLEAAIVLIAFVVVAAVFSYAVISAGFFTTQKAQETMYKGLEQSTSNIQLIGNVYGLSNDTTKG-ISEIRFSVGLGPGASSVDLSKFTVIFS--------------------------------------------------------------------------------------------------------------------------------------------------------------------------------------------------
>MGYP000651394722	104	0.362	4.089E-20	11	101	306	8	95	96
-----------LKRDQSGITGLETAIILIAFVMVASVLAYVVLTAGLFSSQKAKEAVYAGMDETRSTMEIKGDVIAK---MENSVVTELYFTVGTRPGAEPI------------------------------------------------------------------------------------------------------------------------------------------------------------------------------------------------------------
>SRR4030042_4186502	104	0.391	4.089E-20	3	94	306	4	98	99
---KNMFKKFmkamaNLHKDNRGMTGLETAIILIAFVTVAAVFGYAVLSAGLFSAERGKETIHAGLQQAKSNLELSGSVIAT--SSDNTTVETILITVRN-------------------------------------------------------------------------------------------------------------------------------------------------------------------------------------------------------------------
>ERR1035437_6840255	104	0.304	4.089E-20	8	117	306	4	115	124
--------RNSLHRGQRGITGLETAIILIAFVMVASVLSYVVLSAGLYSSQKAKEAVNAGLQQSNSTLEVKGNVVA---DTDGTNIDTIYLTLGMASTNGSIDFTdtaagKNVVVISYSDRDR--------------------------------------------------------------------------------------------------------------------------------------------------------------------------------------------
>MGYP000710549935	104	0.372	4.089E-20	14	99	306	17	99	151
--------------EQRGITGLETAIVLIAFVVVSSVFAFAALSTGLFSADKSKETIRAGLSEARGTLEMRGSVIAK---KGSTNVDEIILRVSNAAGGE--------------------------------------------------------------------------------------------------------------------------------------------------------------------------------------------------------------
>SRR5512142_880339	104	0.296	5.535E-20	10	117	306	6	108	121
----------HLHRNESGITALETAIILIAFVVVAAVFAFTVLSTGTFLTARSKEAAYAGLQEVQGSMELKGSMVL---NTTTAKGDTVIFNLATVSGGASVDLS--KIKITYRDATH--------------------------------------------------------------------------------------------------------------------------------------------------------------------------------------------
>APPan5920702963_1055757.scaffolds.fasta_scaffold928555_1	104	0.297	5.535E-20	11	111	306	15	113	202
-----------LHHDEDGFTGLEAAIVLIAFVVVAAVFSYVVLGAGFFTTQKAQETVHTAVGQATSAVELSGPVMVEG--GSSNDVTNATFYLQLAAGGNPVDVTKIGYTVS--------------------------------------------------------------------------------------------------------------------------------------------------------------------------------------------------
>MGYP000382363382	104	0.254	5.535E-20	17	151	306	0	150	203
-----------------GITGLETAIVLIAFVVVASVFAFTILSAGVFLSEANKQTIHAGLKETCTRLSQQGSAFAfAGKVSTTQAVYKLVFIVSNSLAGEPVDLTAPYtadgantdpdvvpgastaTIISYADENQRksdVAWSQTFIGT------NNGDNLLEDGEKAEITV----------------------------------------------------------------------------------------------------------------------------------------------------------
>Laugresbdmm110dd_1035094.scaffolds.fasta_scaffold175154_1	104	0.265	5.535E-20	0	118	306	2	129	225
LNKGNMIARYWRKlvHEERGITGLETAIVLIAFVVVAAVFAFTVLTTGLFTSEKAKETAMAGVAATSSSLTVKGSLTAMGGDATTaggagccDRVDHIRVKITGATDVNDVPFDPNEVLVTYQDDANV-------------------------------------------------------------------------------------------------------------------------------------------------------------------------------------------
>SRR3989304_5589675	104	0.301	5.535E-20	4	167	306	46	211	284
----NLIQKGHRHT-HRGIIGVESAIVLIAFVIVAAALAFVVLNMGFSTTQKAKTTIVSTLAEAGSSLEIEGKVIASSYQPGGGitsSINVTSIPIKIAGSGDSVNLDPALTAIKYL--SNTITYDDIYSGTLNSVGIFSTLESATNqaDTSNIFLGDSPYLGGNDADKDDWP------------------------------------------------------------------------------------------------------------------------------------------
>SRR5512140_176346	104	0.299	7.491E-20	11	117	306	9	110	119
-----------LHRNEHGVTALETAIILIAFVVVAAVFAFTILSTGTFLTERSKEATYAGLQEVRGSMELKGSVVL---NTITNKGDSLIFNLAPVSGGSSVDLSQIR--VTYRDASH--------------------------------------------------------------------------------------------------------------------------------------------------------------------------------------------
>SRR5712692_1505949	104	0.310	7.491E-20	4	121	306	9	121	124
----NMFGKFNKLmKNESGVTALETAIILIAFVVVASIFAFTMLSTGTFLTERSKEATYAGLQEVRGSMELKGSVILEST------GDFVSFNLSTVAGGQSVDLSKIKMAYLDASTNQDIAY----------------------------------------------------------------------------------------------------------------------------------------------------------------------------------------
>MGYP001444443695	104	0.336	7.491E-20	12	107	306	10	110	127
------------RTEERGLTGLETAIILIAFVVVAAVFSYTVLSAGVFSAEKSKQGIYSGLSSVQCSLPLNGSVLAIDsdsdiDSDSDNDVDQIAFTLVTALGGEPVDLTETT------------------------------------------------------------------------------------------------------------------------------------------------------------------------------------------------------
>MGYP001068696516	104	0.371	7.491E-20	10	114	306	7	109	144
----------NALKDQKGIIGLETAIVLIAFVVVAAVFAFTVITTGLFSSEKAAETATAGLGEVSTSLTPKGSALASGNHG-NDSASIVRFKLANS-GAQAVGLPAARTLVTYSD-----------------------------------------------------------------------------------------------------------------------------------------------------------------------------------------------
>SRR4030067_3190572	104	0.314	7.491E-20	2	117	306	32	147	166
--IKRIWKRI--REFEEGITGLETAIILIAFVIVASVFAYVVLSAGLYSSQKAKEAVNAGLEATMSTVEIRGNIIAKMES---SVVTEIYFCVGIPRAGSPVDFNPSSanispLLISYSDADN--------------------------------------------------------------------------------------------------------------------------------------------------------------------------------------------
>OrbCnscriptome_FD_contig_121_349352_length_332_multi_4_in_0_out_0_1	104	0.340	7.491E-20	14	108	306	10	106	168
--------------RQQGITGLETAIILIAFVVVASVFAFTVLSTGIFSAERSKDTVYAGLSEARSSLATRGSFVGFAGKVSPTqTPYKFSFVVSSAVGsSDPIDLTPPYT-----------------------------------------------------------------------------------------------------------------------------------------------------------------------------------------------------
>MGYP000704645927	104	0.298	7.491E-20	13	108	306	20	116	178
-------------RNERGVTGLETAIILIAFVVVASVFAFTVLSTGVLASERAKESIFAGLQQTKSTLRPSGSVIAfKGFVGSTAAIFKFSLIVEAIDDADPIDLTPPYT-----------------------------------------------------------------------------------------------------------------------------------------------------------------------------------------------------
>MGYP000162014007	104	0.307	7.491E-20	12	141	306	3	129	206
------------RLNKRGMVGIEAAIVLIAFVIVAAAFSFMVVNMGLFATQRGRDAVQQGLQEASTPLTMDGSIIIRGNS-TGDGVDVIIIPLK-TVGVKYVPMGADTTVVTLKIENRT-AYANIYHGINTTDPTDKTYDQL--------------------------------------------------------------------------------------------------------------------------------------------------------------------
>MGYP001262157697	104	0.274	7.491E-20	4	118	306	6	129	227
----KMIERYVRKlvREERGITGLETAIVLIAFVVVAAVFAFTVLTTGLFTSEKAKETAMAGVAAASSTLTVKGSMtamgglaGGAGGAGCCDRVDHIRVKLTGATNVNDVPFNPSQVLVTYQDDANV-------------------------------------------------------------------------------------------------------------------------------------------------------------------------------------------
>1245|scaffold_28697_c1_2|+307|00	104	0.208	7.491E-20	2	184	306	7	236	264
--FGDLMKKF-----RRGLTGIETAIILIAFVIVAAAFAFAILNVGFQTTEKSQSVITEGMLQASSSIDLVGAVIAEDCynvtwtgpnangqynvtsiaNQPDGVVDIIRFTIKLSPGMTPVDLNPGKLVLSWTDKDQYLVniypksnnndLANVksYGGVyIKALTPNDNDLILKPGEKYEVIIyvhpveNLTNIPGtsivmnSTLEAYDefkieikPEKGSVLTIERMLPAKIEP-------------------------------------------------------------------------------------------------------------------------
>15313|scaffold_90797_c1_1|+2|10	104	0.330	7.491E-20	1	126	306	33	155	267
-NLLKSLKRF--ARNKKAISGLETAIVLIAFVIVASAFAYAVLNMGFLATQKSQQVVLGGLSAASSALVVDGPVYGYSTAPGpTGNITSLIFWLKTASAASSVDLNVNKTTIGYQNSRGV--WPNIYN-----------------------------------------------------------------------------------------------------------------------------------------------------------------------------------
>MGYP000377271689	103	0.346	1.014E-19	6	129	306	0	118	134
------MRGIGLLGDKRGIVGIEAAIVLIAFVVIAAALAGVVINMGFYSTQKVKGTIGRGISEASSALQLNGHVIGKTN--GTGHLVIMTFPVKVSVGKSEVDLNVNTTVVSI---EGRVCLLDIYRGVI--------------------------------------------------------------------------------------------------------------------------------------------------------------------------------
>MGYP001207441069	103	0.391	1.014E-19	4	77	306	8	81	149
----NWIKRSRDRLDQRGVTGLETAIILIAFVVVASVFAFTVLSTGIFSAERGKETIHAGLKEARSSIELKGSVAANG------------------------------------------------------------------------------------------------------------------------------------------------------------------------------------------------------------------------------------
>MGYP001215135230	103	0.320	1.014E-19	10	108	306	39	138	159
----------NMNTKQRGITGLETMIIMLAFVVVASVFALKVLSTGVFSSESAKETIFAGLEQTKSSLRPSGSAIAfKGFVGSTEAIFKISMVVESVDGSDPIDLTPPYT-----------------------------------------------------------------------------------------------------------------------------------------------------------------------------------------------------
>MGYP001041329032	103	0.250	1.014E-19	13	116	306	17	155	217
-------------RDQSGITGLETAIVLIAFVVVAAVFAFTVLTTGLFTSEKAKETAMAGVSSAGGSLELVGSVIAGGNnigqacrtvtgagggappihpappyeNATSCDIDWmvssphvqtLRFRLGLALGVEDLNFDPNRILITYQDEN---------------------------------------------------------------------------------------------------------------------------------------------------------------------------------------------
>SRR3990172_9099762	103	0.319	1.014E-19	14	109	306	31	127	218
--------------EQRGITGLETAIILIAFVIVASVFAFTILSVGVFSAQQSQQTAYAGLEETRGTLNPNGILVGmTGDIAGTTGAVQLVFTMQLAVDGNPVDLTPPYTV----------------------------------------------------------------------------------------------------------------------------------------------------------------------------------------------------
>SRR5665647_471717	103	0.380	1.014E-19	12	111	306	70	168	254
------------KRNDEGFTGLEAAIVLIAFVVVAAVFSYAVISAGFFTTQKAQETMYKGLEQSTSNIQLIGNMYGLSNDTTKG-ISEIRFSVGLGPGASSVDLSKFTVIFS--------------------------------------------------------------------------------------------------------------------------------------------------------------------------------------------------
>18246|scaffold00025_2|-375|00	103	0.304	1.014E-19	12	142	306	35	173	284
------------RKHRRGILGIESAIVMIAFVVVAAALAFVVLNAGFGTTQKSKTTINEGLKSATGAVEVAGLVTGKkvtftlDDNSSVTALEYYSIPIKLASGANSVNLQPELTAVKYFSK--SVSYDNIYKGVVFaasgNGSFSNVNDAIT-------------------------------------------------------------------------------------------------------------------------------------------------------------------
>OpeIllAssembly_1097287.scaffolds.fasta_scaffold3029008_1	103	0.323	1.372E-19	13	111	306	5	102	181
-------------KNEDAFTGLEAAIVLIAFVVVAAVFSYVVLGAGFFTTQKSQETVHSGVAMASSAVEVLGDVYGIADN-DGDDIKYIQFTVGLAAGASTVDMNKTVMVFS--------------------------------------------------------------------------------------------------------------------------------------------------------------------------------------------------
>MGYP000072122669	103	0.309	1.372E-19	13	122	306	4	110	208
-------------KNEEGFTGLEAAIVLIAFVVVAAVFSYVMLGAGFFTSQKSQEVVHTSVQQASSSVEVVGDVIGEG-DASNTKLEYVVFTIATTAGGSSFDL--RSMLVTFTDADGHEAIS---------------------------------------------------------------------------------------------------------------------------------------------------------------------------------------
>MGYP001031051336	103	0.317	1.372E-19	12	140	306	8	131	211
------------RKNKRGIVGIEAAIVMIAFVVIAAAFAYVVINMGFYSAQQAKSTIDKGIDEATSSLELDGFLVGRTN---GTSIQWLAVPIKLAVGQSEVDLGSETVVVAILGD--SFALSDIYSGAIATTENTNITDM---------------------------------------------------------------------------------------------------------------------------------------------------------------------
>MGYP000663309941	103	0.286	1.372E-19	5	133	306	1	125	211
-----MFGKFVRRNGKRGLTGIETAIILVAFVIVAASFAFAVLNVGFQSTQKAQDVMRGGMEQASSAMEIDGGVVGYA--SQYGSLDQLNFTIRLSPGRTPIDLHKDYFVITVTTSSGSFT--DVYVGVLGNGT----------------------------------------------------------------------------------------------------------------------------------------------------------------------------
>MGYP000028600091	103	0.303	1.372E-19	4	142	306	1	142	239
----NLIRKGH-RQSHRGVIGVESAIVMIAFVIVAAALAFVVLNMGFSTTQKAKTTIISGLGEASSSLEVAGKVKGIGCTtsaggcSTNAYLNATIIPLKIVSGGDSVNLQASTTTVKYI--SNSKSFDDIYAGPITATLPGNATDAFT-------------------------------------------------------------------------------------------------------------------------------------------------------------------
>917|scaffold73746_2|-1067|00	103	0.300	1.372E-19	6	138	306	34	163	258
------LQRKGTRHSHRGVIGVESAIVMIAFVIVAAALAFVVLNMGFSTTQKTKNAIVSSADEASSALEIAGKVIGSGDV-TAGKLNATAVPLKIVSGGSAINLNPSNAAIRYLSNN--VEHGNIYAGAISSGTHDTLA-----------------------------------------------------------------------------------------------------------------------------------------------------------------------
>MGYP001418212893	103	0.215	1.372E-19	13	135	306	21	159	259
-------------TDRRGITGLETAIVLIAFVVVAAVFAFTVLTTGLFTSEKAKETTMAGVASSSSTLALKGTITAIGGSGAQGApvvdcappavpctfVQYIRVKITSASSAQDVAFDPRNVLVTYRDDQDVilVNWFDPDGGIVDWIRLD--------------------------------------------------------------------------------------------------------------------------------------------------------------------------
>3300020145.a:Ga0197144_100875_9	103	0.275	1.372E-19	8	160	306	10	181	265
--------KTGRRKSRRGILGIESAIVMIAFVVVAAALAFVVLNAGFGTTQKSKTTISEGLQSATGAIEVAGLVTGQkvtftldvnndddnSNDTSVTALEFYSIPIKLASGANAVNLQKELTAVRYF--SNTIKYDNIYKGVVFnstgNGSFSSVTDAIsAADTQNICdyTAGSPSTAGQT-------------------------------------------------------------------------------------------------------------------------------------------------
>1313|scaffold_9997_c1_2|-703|00	103	0.337	1.372E-19	4	85	306	6	88	364
----KAMHRlYGASKDQRGMTGLETAIILIAFVTVAAVFGYAVLSAGIFSAEKGKETVYAGLEQAKSSMELKGSVIAYGAPGGGGTI----------------------------------------------------------------------------------------------------------------------------------------------------------------------------------------------------------------------------
>SRR5919108_3408481	102	0.287	1.856E-19	22	114	306	0	93	100
----------------------ETAIVLIAFVVVSAVFAYTILNTGMFSADRSKESINSSLTQTRSNMELKGAVIATADDaTTPTKVAKVKFYIGTAAGAESIDFKVDNLVISYQD-----------------------------------------------------------------------------------------------------------------------------------------------------------------------------------------------
>MGYP000256421927	102	0.306	1.856E-19	13	109	306	2	99	107
-------------TNQRCITGLETAIILIAFVVVASVFAFTVLSTGVFSAERGKETVFAGLSEAQASLANAGSLAAsRGNVEGTNAPVKIKFVVMSAVSGEEIDLTPPNTT----------------------------------------------------------------------------------------------------------------------------------------------------------------------------------------------------
>SRR5919202_3997872	102	0.278	1.856E-19	20	115	306	0	96	112
--------------------GLETAIVLIAFVVVSSVFASTILNTGMFSADRSKEAITASMQQTRSNMELKGAVTATADSTTaPTKVAKVKFYLGTAAGAQPLDFKVDNLVISYQDD----------------------------------------------------------------------------------------------------------------------------------------------------------------------------------------------
>MGYP001439966367	102	0.282	1.856E-19	4	123	306	6	136	158
----NMIERYVRKfaHEEKGITGLETAIVLIAFVVVAAVFAFTVLTTGLFTSEKAKETAMAGVAATSSTLTVKGSLTAMGGTATGaggatccDRVDHIRVKLTGATDVNDVPFNPSQVLVTYQDDAnvQLMTYDN--------------------------------------------------------------------------------------------------------------------------------------------------------------------------------------
>MGYP001031145999	102	0.354	1.856E-19	12	104	306	39	130	170
------------KHNDEGFTGLEAAIVLIAFVVVAAVFSYVVLGAGFFTTQKAQETVYKGLEQSTSNIQLIGNVYGLSNDTTKG-ISEIRFSIGLAPGAPSIDLT---------------------------------------------------------------------------------------------------------------------------------------------------------------------------------------------------------
>MGYP001430203798	102	0.289	1.856E-19	12	138	306	9	134	196
------------KNSSDGFTGLEAAIVLIAFVVVAAVFSYVVLGAGFFTTQKSQQTIYKGVEQATSNIQMMGQVYGTNSgGGDDTTIKQIEFSIGLAPGAPSIDLS--KMVIVVSQPSDARINQLIYSSVASATTFSSVN-----------------------------------------------------------------------------------------------------------------------------------------------------------------------
>SRR5271157_1476710	102	0.312	1.856E-19	0	127	306	42	165	271
MKIKQSLRK--LLKQNRGMVGIEAAIVLIAFVIVAAAFAFMVVNMGLFATQSSKQTIQTGLSEASSPLVVDGDIMVRANSTAPYFVDAVMIPLQ-VIGVRYVPMDANSTQITVTVSGQS-AIANCYFG----------------------------------------------------------------------------------------------------------------------------------------------------------------------------------
>MGYP001157185889	102	0.269	1.856E-19	4	122	306	15	140	277
----NWTKRFQSHvyHDESGITGLETAIILIAFIVVAAVFAFTIMTTGLFSSERAKTVARSGLSEVASSLILKGPVYAEASDtiipPTGMVPSKLIFQVALAGSvGDEVSLKLDGLAFRYVDENSVYSFD---------------------------------------------------------------------------------------------------------------------------------------------------------------------------------------
>SRR3990170_8745623	102	0.276	2.511E-19	10	114	306	39	135	136
----------NLMKEESGITALETAIILIAFVVVAAIFAFTVLSTGTFLTERSKEAAYAGLQEVRGSMELKGSVVL------EDTGDMVVFNLATVAGGSSVDLS--KVKVMYRD-----------------------------------------------------------------------------------------------------------------------------------------------------------------------------------------------
>MGYP001336764742	102	0.283	2.511E-19	15	120	306	6	109	144
---------------EDAFTGLEAAIVLIAFVVVAAVFSYVVLGAGFFTTQTAQATVHTSVAQASSSMEIVGNVYGIDTTTTHANLTYANITVALTAGGTAVDIS--QMVVSYSDNNGGYN-----------------------------------------------------------------------------------------------------------------------------------------------------------------------------------------
>SRR5512147_1594930	102	0.278	2.511E-19	11	114	306	34	129	174
-----------LHRNEHGITALETAIILIAFVVVAAIFAFTVLSTGTFLTERSKEAAYAGLQEVRGSMELKGSVVLESTGA------NMVFNLATVAGGSSVDLS--KVKITYRD-----------------------------------------------------------------------------------------------------------------------------------------------------------------------------------------------
>MGYP001436858108	102	0.320	2.511E-19	15	116	306	9	109	206
---------------ENAFTGLEAAIVLIAFVVVAAVFSYVVLGAGFFTTQSAQEAVHTSVDQASSSLELSGDVYGIGDiHNTNNHLDYVNATVALTAGGTPVDVS--QMIISYSDNN---------------------------------------------------------------------------------------------------------------------------------------------------------------------------------------------
>1610|scaffold_281_c1_24|+20926|00	102	0.300	2.511E-19	12	111	306	37	135	219
------------KRNDEGFTGLEAAIVLIAFVVVAAVFSYVVLGAGFFTTQKAQETVYKGVEQSTANIQMIGIVYGLSSDTASG-VDEIRFSIGLAPGAPAIDLTKMKIVFS--------------------------------------------------------------------------------------------------------------------------------------------------------------------------------------------------
>MGYP000044062672	102	0.328	2.511E-19	11	144	306	3	132	221
-----------LFRNRRGIVGIEAAIVLIAFIIIAAALSYVVINMGFYTTQKTKETMQTGLEESLSALQLDGSVIGKTN--GAGHIEWVIVPVKLSAGKGTLDLNNGSLIVSVYLP--TATLLDIYVGVVRGEEYGTDIDILIGN-----------------------------------------------------------------------------------------------------------------------------------------------------------------
>UPI000774B1BC	102	0.215	2.511E-19	7	181	306	4	216	226
-------HRTRITRRMKAIVGIESAIVLIAFVVVAAALAFVVLNMGFFTTQRSKETIGSGLAQASSSIEIDGTVLANVTisgSGNSGNVTCLLIPIRLSAGQKPVDLTPGKSIISVWilgkaafpqvynstDTNSFTSISNnnitticnnvtldgasSVNASIVWTTPNNHDNVLDPGEKALIVVRFDNTIAPTAydvvkVELKVPIGAALTVERSIPAS----------------------------------------------------------------------------------------------------------------------------
>LakMenE18May11ns_1017448.scaffolds.fasta_scaffold8323301_1	102	0.323	2.511E-19	11	104	306	3	101	235
-----------LFKNEDAFTGLEAAIVLIAFVVVAAVFSYVMLNAGFFAAQEAQRTVHTGSQQASSSLEVIGDVYGRTNNTTmspekPGCLEWIEFTVGNTAGGTPIDIT---------------------------------------------------------------------------------------------------------------------------------------------------------------------------------------------------------
>GWRWMinimDraft_8_1066016.scaffolds.fasta_scaffold00285_4	102	0.338	3.397E-19	7	135	306	2	127	212
-------KRMHRRVwNRRGIVGIEAAIVLIAFVVIAAALAYVVINMGFYASQTAKSTINKGVQEATSALELDGFV--TGETSSSGNVTYLAIPMKLSVGQSEVDLANNTAVVAVQSGN--FSLANIYSGAVTSNETD--------------------------------------------------------------------------------------------------------------------------------------------------------------------------
>KBSMisStandDraft_5_1062788.scaffolds.fasta_scaffold9309742_1	102	0.244	3.397E-19	4	118	306	1	127	246
----NPPHRSNLLHRiagKDGITGLETAIVLIAFVVVAAVFAFTVLTTGLFTSEKAKETALAGVAATSSTIAVKGSVtawglagpdGGAASAGDPLEIDRIAIKLTTAGDTDPVSFDPTGVMVTYQDEANV-------------------------------------------------------------------------------------------------------------------------------------------------------------------------------------------
>MGYP001315443296	102	0.252	3.397E-19	7	122	306	18	140	277
-------RRFIRRiyDDESGITGLETAIILIAFIVVAAVFAFTVMTTGLFSSERAKTVARSGLSEAASSLILKGPVYAESSDFILPTIgmvpSKLIFQVALAGSiGDEVSLELDGLAFRYVDENSVYSFD---------------------------------------------------------------------------------------------------------------------------------------------------------------------------------------
>MGYP000421618553	101	0.361	4.595E-19	10	101	306	9	102	105
----------QLHKREDGITGLETAIILIAFVIVASVFAFVVLSTGLFSAERGKDTVFAGLEKARGNLEVRGalTIIDADTSGTITTADDIVFNLATAAGGFPV------------------------------------------------------------------------------------------------------------------------------------------------------------------------------------------------------------
>11177|Ga0265309_13116774_1|+1|11	101	0.314	4.595E-19	22	108	306	14	102	113
----------------------ETAIILIAFVVVASVFAFTVLSTGVFSAERSKDTIYAGLQEARSSLEPKGALIAYsgGDSSATATIFKVGFIVAPAVAGESIDLTPPYT-----------------------------------------------------------------------------------------------------------------------------------------------------------------------------------------------------
>SRR4030043_228115	101	0.320	4.595E-19	12	111	306	33	130	152
------------KRNDEGFTGLEAAIVLIAFVVVAAVFSYVVLGAGFFTTQKAQETVYKGVEQSTANIQMIGNVYGL--STDNATITNLTFVVGLAPGASAIDLTKMKIVFS--------------------------------------------------------------------------------------------------------------------------------------------------------------------------------------------------
>SRR3972149_4426537	101	0.321	4.595E-19	11	119	306	29	141	158
-----------LHKNEKGITGLETAIILIAFVIVASVFAFVVLSTGLFSAEKGKAAVFAGLEKASGNLEVRGAVTAASTAP--PVVNTITFNLGLAAAGVPtlVDDTaigaVNNLAINYIDEQNRF------------------------------------------------------------------------------------------------------------------------------------------------------------------------------------------
>MGYP001120906300	101	0.262	4.595E-19	14	180	306	1	191	200
--------------NRRGLTGLETAIILVAFVITASAFAFVVLNMGMLSADQAQSVISSSVEETSAALMMDTDIIGTFSNTTGAqstiCLTKATFYVRLSQGDSPIDMDDSKVVITFTKP---RCHTDIYdsNGTITTITPvaGDSDSMLEVGEKFKIVIDFTQIdkatvdpvQGDMNNVYTHPYeelrleiqpsgGAKLAIERSIPQ-----------------------------------------------------------------------------------------------------------------------------
>SRR5574337_1944632	101	0.320	4.595E-19	12	142	306	32	162	202
------------RKTRRGVIGIESAIVMIAFVIVAAALAFVVLNMGFSTTQKAKSAISSSITEASSSLEIAGKVTGIGYV-SVGKLNATIIPIKVAGGGDSVNLDPATTTIKYY--SNSVRYDNIYnnnNCVLTSTTYNNATTALE-------------------------------------------------------------------------------------------------------------------------------------------------------------------
>MGYP001086408452	101	0.216	4.595E-19	13	141	306	17	182	249
-------------RDQSGITGLETAIVLIAFVVVAAVFAFTVLTTGLFTSEKAKETAMAGVSSAGGSLELVGSVIAGGNnigqacrsvsgaggatppiypappyeNATSCDIDWnvgsphvqtLRFRLGLALGVEDLNFDPNDILVTYQDAtlSELLTFKPVRGGGNETDADMRGDNAG--------------------------------------------------------------------------------------------------------------------------------------------------------------------
>MGYP001258911510	101	0.352	6.215E-19	7	77	306	6	76	122
-------RRTDMARDERGITGLETAIILIAFVVVASVFAFTVLSTGIFSSERGKETVFAGLSEARGAIEPKGSVIANG------------------------------------------------------------------------------------------------------------------------------------------------------------------------------------------------------------------------------------
>MGYP001342377381	101	0.261	6.215E-19	4	122	306	19	144	198
----NWTKRFQSHiyHDESGITGLETAIILIAFIVVAAVFAFTVMTTGLFSSERAKTVARSGLSEAASSLILKGPVYAESSDFILPTIgmvpSKLIFQVALAGSiGDEVSLELDGLAFRYVDENSVYSFD---------------------------------------------------------------------------------------------------------------------------------------------------------------------------------------
>Dee2metaT_18_FD_contig_21_4571_length_257_multi_6_in_0_out_0_1	101	0.294	6.215E-19	15	116	306	6	104	199
---------------EDAFTGLEAAIVLIAFVVVAAVFSYVVLGAGFFTSQTAQATVHTGVQQASSSMELVGNVYG-VQSAGHQYLAYTNITVALTAGGTPIDLS--QMVVSYNDNN---------------------------------------------------------------------------------------------------------------------------------------------------------------------------------------------
>MGYP001374785552	101	0.262	6.215E-19	0	120	306	0	134	232
MPKMNFLKQFS--RDNSGITGLETAIILIAFVVVAAVFAFTVMTTGLFSTEKAKTTAQAALTEASSSFILKGAITAKcelnlagdacdndaavAGGTATPYINQIAFQIALASGADQQTMIPGEMAFIYSDSNNNFT-----------------------------------------------------------------------------------------------------------------------------------------------------------------------------------------
>UPI0003B7F353	101	0.307	6.215E-19	10	134	306	9	135	236
----------NLYSDRSGITGLETAIILIAFIVVAAVFAFTVMTTGLFSTEKAKTTAQAGITEASSTFAPKGAIVAQATAlgTDNARVQTLFVQLQPATGSAGASINRADLAFIYVDKNQRYATDGIITDTYDAGPP---------------------------------------------------------------------------------------------------------------------------------------------------------------------------
>SRR5574337_858980	101	0.291	6.215E-19	3	137	306	36	169	270
---PQIMNSVSRRRTRRGVMGIEAAIVMIAFVIVAAALAFVVLNMGFSTTQKAKTAVISSQTEASSALEIAGKVTGIGYV-SGGVLNATIIPIKVASGGDSVSLNPNQTSIKYYSD--TVRYDDIYanKCVLTSSTYQNV------------------------------------------------------------------------------------------------------------------------------------------------------------------------
>MGYP001398400673	100	0.393	8.406E-19	12	77	306	18	83	95
------------RRDQRGVTGLETAIILIAFVVVASVFAFTVLSTGIFSAERGKETIHAGLSEARSSVELKGSVTANG------------------------------------------------------------------------------------------------------------------------------------------------------------------------------------------------------------------------------------
>MGYP000002845925	100	0.265	8.406E-19	25	118	306	18	130	138
-------------------------IILIAFVVVASVFAFTVLSMGIFASERSKETVFAGLQEAKSTLEPRGaTVGYKADRGGTDTIYKVSFIVTNAVDGEPVDLTPPytadgsatdpdissgaeyKTIISYSDINQV-------------------------------------------------------------------------------------------------------------------------------------------------------------------------------------------
>GraSoiStandDraft_49_1057285.scaffolds.fasta_scaffold2970201_1	100	0.313	8.406E-19	13	111	306	24	121	193
-------------RTEDAFTGLEAAIVLIAFVVVAAVFSYVVLGAGFFTTQKSQETIYAGVGQSTSNVEIVGPVTVKANTAGDAA-KEIYFKMKLAAGGSNLDLNKMTFTIS--------------------------------------------------------------------------------------------------------------------------------------------------------------------------------------------------
>MGYP001103856536	100	0.336	8.406E-19	6	127	306	0	118	209
------MRIRKILKNKRGMIGVEAAIVMIAFVIVAAAFSFMVVNMGLFATQRGRDTIQQGIHESSTPLMLDGSVLIRGN-GTGDGVDAVVIPLK-TLGVKYVPMANETTVVTLRIET-TIAYANIYNG----------------------------------------------------------------------------------------------------------------------------------------------------------------------------------
>MGYP000278610470	100	0.387	8.406E-19	16	113	306	10	106	215
----------------KAIVGIESAIVLIAFVVVAAALAFVVLNMGFFTTQRSKETIGSGLAQASSALEIDGTVLAKIDT-DNRGLQCMVIPLRLSAGQKPVDLTPNKTSISVW------------------------------------------------------------------------------------------------------------------------------------------------------------------------------------------------
>MGYP001088365913	100	0.338	8.406E-19	0	132	306	0	127	220
MNIKKALQK--LLKQTRGMVGIEAAIVLIAFVIVAAAFSFMVVNMGLFSTQRGRETIQQGVSEASSPLTLDGSVHIWCN-ASATNVSGIVIPLK-TLGVRYVPMDTPESEIGFRIET-TVAYADIYNGIDTND-----------------------------------------------------------------------------------------------------------------------------------------------------------------------------
>MGYP000987477917	100	0.250	8.406E-19	17	118	306	18	129	247
-----------------GITGLETAIVLIAFVVVAAVFAFTVLTTGLFTSEKAKETALAGVAATSSTIAVKGSVTAWGEPgidggaaagaGDPLEIDRIAIKLTTAGDTDPVSFDPTGVMVTYQDEANV-------------------------------------------------------------------------------------------------------------------------------------------------------------------------------------------
>SRR5574337_934406	100	0.284	8.406E-19	2	142	306	40	180	274
--ISNLMNSSSRRKTRRGVIGIESAIVMIAFVIVAAALAFVVLNMGFSTTQKAKSAISSSITEASSSLEIAGKVTGIGYV-SVGKLNATIVPLKIAGGGDAVNLDPAVVSIKYYSD--TVRYDNIYtnnNCILTSSTYNNVTTALE-------------------------------------------------------------------------------------------------------------------------------------------------------------------
>SRR5512147_231890	100	0.269	1.137E-18	11	114	306	23	118	137
-----------LHRNEHGITALETAIILIAFVVVAAIFAFTVLSTGTFLTERSKEAAYSGLQEVRGSMELKGSVVLEGTGTMA------VFNIATVAGGSSVDLSKVKM--TYRD-----------------------------------------------------------------------------------------------------------------------------------------------------------------------------------------------
>MGYP001055087197	100	0.238	1.137E-18	2	115	306	4	148	149
--FKRAMHR--LHKGERGLTGLETAIILIAFVTVAAVFGYAVLSAGIFSTEKAKETIYEGMAEAKSTMVVKGATIASKDvsaayytstgvtttdytYTSGNYVGEIRVTLANIMGGEPLDLTlpldanadgqigttedNARTVVTYADK----------------------------------------------------------------------------------------------------------------------------------------------------------------------------------------------
>MGYP001121488754	100	0.323	1.137E-18	10	111	306	2	102	162
----------QLKSDDNGFTGLEAAIVLIAFVVVAAVFSYVVLGAGFFTTQKSQETVYKGVEQASTNIQMIGNVYGLA-SPVASGINTIEFSIGLAPGAPTIDLTKMRIVFS--------------------------------------------------------------------------------------------------------------------------------------------------------------------------------------------------
>MGYP001102822042	100	0.341	1.137E-18	11	127	306	62	174	281
-----------LLKNKKGMTGIETAIILIAFVIAASVFAFAVLNMGLIATQRAQEAVGAGLEQASSSLLL--DTLVQKASGNPPAVDNITILVKIAPGQSPCDFNQTRMTISF--KNNYTFIGNIYTM----------------------------------------------------------------------------------------------------------------------------------------------------------------------------------
>MGYP000580743519	100	0.337	1.137E-18	9	85	306	9	85	355
---------WRAIRDQRGMTGLETAIILIAFVTVAAVFGYAVLSAGIFSAEKGKETVYAGLEQSKSSMELKGSVIAYGAPGDEGTI----------------------------------------------------------------------------------------------------------------------------------------------------------------------------------------------------------------------------
>1307|scaffold_30384_c1_2|-472|00	100	0.417	1.137E-18	11	77	306	16	82	365
-----------KLREERGITGLETAIILIAFVVVASVFAYTVLSAGIFSSERGKETIHAGLKEARGSLELKGGVIAFG------------------------------------------------------------------------------------------------------------------------------------------------------------------------------------------------------------------------------------
>MGYP001122948090	100	0.318	1.537E-18	6	136	306	0	128	179
------MSLKRLLKSKKGIVGVEAAIVLIAFIIIAAALSYVVINMGFYTTQKTKETMSAGVEESTSALLLDGVVTGKTN-ASSGEIEYLIIPVKLSVGKTPLDLKNGTVVVSVYLSN--ATLMNIYRGVnVTSDTAWD-------------------------------------------------------------------------------------------------------------------------------------------------------------------------
>MGYP001155988769	100	0.343	1.537E-18	8	141	306	4	132	196
--------KRNIRKNKRGIVGIEAAIVLIAFVVIAAALAYVVINMGFYSSQQAKSTIDKGLKEATSALTLDGFAVGLASNGTLTG---LAIPLKLAVGQQAVDMNANTTVVAVY--CTGWALSNIYEGVQEPTNETDLETLI--------------------------------------------------------------------------------------------------------------------------------------------------------------------
>MGYP000066221746	100	0.235	1.537E-18	13	114	306	4	105	203
-------------KHEEAFTGLEAAIVLIAFVVVAAVFSYVMLGAGFFTSQKSQEVVHSSVDQASSSVEIRGDVFGRDAGSTASEIEIVEFAVALTAGGTALDMNSSVLTFQKSD-----------------------------------------------------------------------------------------------------------------------------------------------------------------------------------------------
>MGYP000111885915	100	0.292	1.537E-18	6	128	306	0	118	212
------MRRVERRRGSRGIVGLEAAIVLIAFVIIAAAFSFMVVNQGLFATERGKTVIQEGLKQASTPLTVDGSIFVK-TDSTGDKITDFVIPLR-AFGVKYVAMWKNETVVTL--KIGSKAYADIYQGV---------------------------------------------------------------------------------------------------------------------------------------------------------------------------------
>SRR5918911_3508394	100	0.335	1.537E-18	12	154	306	17	155	219
------------RRTRRGVIGIEAAIVLIAFVIVAAALSFVVLNAGFTTTQQAKTTVSQGLQTSSSVLAVSGTVVGHVN-GTSSSIDVITLPLRVASGSNNVDLQKSLVAVKYFSK--TKSYDNIYAGTLETKQYASISDALADAT-TSSLIDQN-------------------------------------------------------------------------------------------------------------------------------------------------------
>4259|Ga0209501_10010695_3|+2892|00	100	0.285	1.537E-18	12	116	306	36	139	224
------------WKDEQGITGLETAIILIAFVVVATVFAFAILNTGLGATSNAEDAISTAQNETQSTLVPRGDIILVA-SAGLSDVEQIRFKLAPSPGARAISLAEEITLIQYSDND---------------------------------------------------------------------------------------------------------------------------------------------------------------------------------------------
>MGYP000664892686	100	0.310	1.537E-18	6	148	306	0	141	227
------MKKINKK----GIVGIEAAIILIAFVIVATAFAFMVVNMGLTSTQRGKEAIQQGLKEATSPLTLDGTILLKSDNSYPNNITNIIIPLK-TLGVKYVPMWANETVVSVKIGT-RVAIANIYAGIehdidPTTMTFDAIIDNLTSTGGFL-------------------------------------------------------------------------------------------------------------------------------------------------------------
>SRR4030042_3001764	100	0.377	1.537E-18	13	134	306	34	150	237
-------------KNKRAIVGIEAAIVLIAFVVIAAAMAYVVINMGFYSAQQAKSTIDKGIGEATSALTLDGFLVGRTN---GTSIQWIAIPVKLAVGQSEVDMASDTVVIAVVGSD--FALSNIYSGATNTTTA---------------------------------------------------------------------------------------------------------------------------------------------------------------------------
>I7L0E4	100	0.277	1.537E-18	6	119	306	0	118	238
------MNMMKLLKNEDAFTGLEAAIVLIAFIVVAAVFSYVMLGAGFFATQEAQRTVHTGSQQASSSLEIIGNVYGRTTNTTvnatqQGYLEWIEFTVGNTAGGTPIDINQMLVTFVCGEEAQVI------------------------------------------------------------------------------------------------------------------------------------------------------------------------------------------
>7457|Ga0209635_10001271_16|+12727|00	100	0.273	1.537E-18	2	140	306	43	175	279
--MKNLLKK--LLRQKRGIVGLEAAIVLIAFVIIAAAFSFMVVNQGLFATERGKAVVQEGLQQASTPLSLDGTIFVR-TDSDGTSVNCMAIPLR-AFGVDYVAMWRNETVVTLKVANN--AWGNVYGGVLYDNTTGAVYDP---------------------------------------------------------------------------------------------------------------------------------------------------------------------
>3300017391.a:Ga0185304_1002872_6	100	0.341	1.537E-18	11	136	306	1	122	290
-----------RKPCRRGIVGIEAAIVLIAFVIVAAAFAFMVVNMGLTSTQRSKEAIQQGLKEASCPLTLDGSILLK--SATPNNVSTIIIPLK-TLGVKYVPMWTNETVVSIKIGT-RVTLANIYSGINHTIDPSG-------------------------------------------------------------------------------------------------------------------------------------------------------------------------
>MGYP000695805929	99	0.366	2.078E-18	7	77	306	11	81	91
-------RMGTLLLDQRGITGLETAIVLIAFVVVASVFAFTVLSTGIFSAERGKETIHAGLRGARSSLELKGSVVAEG------------------------------------------------------------------------------------------------------------------------------------------------------------------------------------------------------------------------------------
>MGYP000424508738	99	0.358	2.078E-18	14	92	306	20	100	101
--------------DQRGITGLETAIVLIAFVVVSSVFAFAALSTGLFSSDKAKETHTAGLAESRGTLELKGSVVAKvsGTTGATGVVTSIEFQI---------------------------------------------------------------------------------------------------------------------------------------------------------------------------------------------------------------------
>MGYP001331627533	99	0.352	2.078E-18	7	91	306	10	93	117
-------RPVTFLQNQRGITGIETAIVLIAFVVVASVFAFAVLNTGLLSSEKSKEATLGGLEETSATLSLRGQVIAVANTGT-TSVDTVKFT----------------------------------------------------------------------------------------------------------------------------------------------------------------------------------------------------------------------
>SRR3972149_5653697	99	0.394	2.078E-18	11	81	306	7	77	120
-----------LHRRQRGITGLETAIILIAFVVVASVFAYTVLSAGIFASEKGKEAIHAGLEEARSSMELVGSVKATAVTSD--------------------------------------------------------------------------------------------------------------------------------------------------------------------------------------------------------------------------------
>MGYP001295067699	99	0.327	2.078E-18	11	117	306	15	118	137
-----------LRSNQRGVTGLETAIILIAFVVVASVFGYVVLTTGIFATEKGKEATMAGLQQIRTTLQQRSGVT-TVKSLTENTIDRIKLRVSSMPGGAAVD--PVELSVHYQDSTQ--------------------------------------------------------------------------------------------------------------------------------------------------------------------------------------------
>SRR4030042_2055980	99	0.219	2.078E-18	18	180	306	0	186	189
------------------MTGLETAIMLVAFIITASAFSFVVLNMGYLTSQSAESVIQSGMSEASSTLLLDSALIGTFANNTGRQSDVCltraVFYVRLGEGGEPIDMGDSRLVITYSNERcQTSVYDSNGTICTVKGVAGNGDSALEPGERFKVIIDFTqidkaavdpaQAAKPSVYVHPyetfridvrPPHGAVLRVERTLPQ-----------------------------------------------------------------------------------------------------------------------------
>GraSoi2013_100cm_1033763.scaffolds.fasta_scaffold408165_1	99	0.310	2.078E-18	11	111	306	2	104	190
-----------RNLDDDGFTGLEAAIVLIAFVVVAAVFSYVVLGAGFFTTQKAQETVYQGVAQSTTNILLKGSVYGFTDPtaGPGTAITKVNFTLGLAPGAPTIDLQTLKIIYS--------------------------------------------------------------------------------------------------------------------------------------------------------------------------------------------------
>MGYP001062142370	99	0.346	2.078E-18	1	77	306	15	92	204
-QMSNPIRRMQALvKDQRGVTGLETAITLIAFVVVASVFAFIVLSTGIFSAERGKETIHAGLKEARSSAELKGSVIALG------------------------------------------------------------------------------------------------------------------------------------------------------------------------------------------------------------------------------------
>APLow6443716910_1056828.scaffolds.fasta_scaffold1345392_1	99	0.317	2.078E-18	13	135	306	9	128	213
-------------KRSRGIVGIEAAIVLIAFVVIAAAMAYVCINMGFFAAQKAKSTIDQGIQEATSGLEIDGFVTGETNS-TNVAVTYLAIPLKLSVGQDQVDLANNSVVVAVQCGN--FSLANVYSGVRTSNDSS--------------------------------------------------------------------------------------------------------------------------------------------------------------------------
>OM-RGC.v1.014028127	99	0.333	2.078E-18	10	135	306	3	124	221
----------QLKGNKRAIVGVEAAIVLIAFIIIAAALAYVVINMGFYTTQKTKEVMQSGLEESISALQLDGSISAKTN--DDGNIEWLIIPVKLSAGKGEIDLKNGTLAVSIYLPN--ATLLNIYNGPVLDAKAD--------------------------------------------------------------------------------------------------------------------------------------------------------------------------
>ADurb_Met_01_Slu_FD_contig_21_1887355_length_277_multi_3_in_0_out_0_1	99	0.324	2.078E-18	12	127	306	1	115	230
------------RKHRRGILGIESAIVMIAFVVVAAALAFVVLNAGFGTTQKSKTTINEGLKSATGAVEVAGLVQGRGNTAANPPVlQFYSIPIKLASGAGEVNLQKDLTAVRYSSK--SVSYDNIYAG----------------------------------------------------------------------------------------------------------------------------------------------------------------------------------
>26239|scaffold_7753_c1_5|-4316|00	99	0.323	2.078E-18	7	135	306	35	160	245
-------KRMQRRgGKNRGIVGIEAAIVLIAFVVIAAALAYVVINMGFYASQTAKSTIDKGIQEATSALELDGFVTGETN--SNGNVTYLAIPLKLAVGQADVDLAVHTVVVAVEGGN--FSLANIYSGAVTSNETD--------------------------------------------------------------------------------------------------------------------------------------------------------------------------
>MGYP000081036335	99	0.315	2.078E-18	14	141	306	15	142	246
--------------NRRGILGIESAIVMIAFVVVAAALAFVVLNAGFGTTQKSKTTISEGLQSATGAVEVAGLVTGqnRGTPETPEKLEFYSIPIKLASGANAVNLQKELTAVRYF--SNSVSYDNIYVGTARNDSNASYSDEL--------------------------------------------------------------------------------------------------------------------------------------------------------------------
>7512|contig_128538_2|-469|01	99	0.338	2.078E-18	4	127	306	26	143	252
----KSMKK--LLKNKKGIVGIEAAIVLIAFVVIAAALSYVVINMGFFTTQKTKEAMQSGLDESLSALQLDGLVTGKTNN--QTRIEWLVLPVKLSAGKASIDLKNGTVVVSVYLPD--ATLLNLYQG----------------------------------------------------------------------------------------------------------------------------------------------------------------------------------
>SRR4030042_7204583	99	0.333	2.809E-18	13	111	306	46	143	150
-------------RNSDAFTGLEAAIVLIAFVVVAAVFAYVILGAGFFTTQKAQETVYKSVEQSTTNLQLIGNVYGLASVPATG-IDEIKFSIGLAPGAPAIDLTKLRIVLS--------------------------------------------------------------------------------------------------------------------------------------------------------------------------------------------------
>ABLV01.1.fsa_nt_gi|185923476|gb|ABLV01196309.1|_1	99	0.348	2.809E-18	13	164	306	3	148	164
-------------RNRKGMVGIDTAIILIAFVLVAAAVAFVVLDMGMTSAQKAKQTMENGLQQASTALQVNGEVMAYVN--TNGYVQDIFIPLGVTPGTGYVSFAKNLLSVSLIAGN--MSYANIYNGVNETTLNSGTSNLAAIAHYYDN--NNSTSGEVLAVVY---------------------------------------------------------------------------------------------------------------------------------------------
>MGYP000751843271	99	0.322	2.809E-18	13	102	306	19	108	171
-------------RNQRGVTGLETAIILIAFVVVASVFAFTVLSTGIFSAERGKETIYAGLREARSTIQLKGSVIANGITDKSLSLGDTVWTASSTAEETSID-----------------------------------------------------------------------------------------------------------------------------------------------------------------------------------------------------------
>MGYP001290898666	99	0.273	2.809E-18	12	115	306	13	118	195
------------WKDERGITGLETAIILIAFVVVAAVFAFAILNAGLGATSNAEDAISTAQTETQSTLAPRGDsiLVARGAGPAFADVETVSFKLAPSPGAKAISLANDITLVQYSDE----------------------------------------------------------------------------------------------------------------------------------------------------------------------------------------------
>5|scaffold81980_3|-1448|00	99	0.245	2.809E-18	14	121	306	6	115	206
--------------REDAFTGLEAAIVLIAFVVVAAVFSYVVLGAGFFTTQKSQAVIQGGVQQASSSMQILGNVYGLDMSqltppgTGGVQINYLNFTIGLAPGGMPIDFTKVTMVF----YNQTVRY----------------------------------------------------------------------------------------------------------------------------------------------------------------------------------------
>MGYP001118376190	99	0.317	2.809E-18	11	136	306	5	126	209
-----------LFKNKRGIVGIEAAIVLIAFIIIAAALSYVVINMGFYTTQKTKEAMAAGLEESMTALQLDGIITAKTN--SSGYIEYMAVPVKLSAGRASIDLGESAVVVSVYLPNS--TLMNIHKGGIATDKTDW-------------------------------------------------------------------------------------------------------------------------------------------------------------------------
>MGYP000474584675	99	0.358	2.809E-18	15	129	306	7	121	218
---------------RRGIVGIEAAIVLIAFVIIAAALAYVVVNTGFFASQKSKDTIMRGISEAASALQLDGSVIAYVN--GSGNVTALVIPVKISVGREGVDVSNKSLVVTVWitGTDRSIYMPDIYNGTT--------------------------------------------------------------------------------------------------------------------------------------------------------------------------------
>EndMetStandDraft_3_1072993.scaffolds.fasta_scaffold2578051_1	99	0.368	2.809E-18	16	129	306	3	113	221
----------------RGVIGVESAIVMIAFVIVAAALAFVVLNMGFTTSQKAKTSIISSLEEASSSMQIAGKVIGSG-DAAVGKLNVTAFPVKISSGGDNVDLAASTAAVKYV--SNSIDYDNIYVGTL--------------------------------------------------------------------------------------------------------------------------------------------------------------------------------
>GraSoi013_1_40cm_4_1032424.scaffolds.fasta_scaffold52817_1	99	0.384	2.809E-18	13	77	306	19	83	363
-------------RDERGVTGLETAIILIAFVVVASVFAFTVLSTGIFSAERGKETIHAGLQQSRSSVELKGSVVANG------------------------------------------------------------------------------------------------------------------------------------------------------------------------------------------------------------------------------------
>MGYP000058870590	98	0.341	3.798E-18	4	85	306	6	85	88
----NLLRRF--RSDQRGITGLETAIVLIAFVVVSSVFAFAALSTGLFSSDKAKETIRAGLAETRCSMELKGSVILTISVTGTSAI----------------------------------------------------------------------------------------------------------------------------------------------------------------------------------------------------------------------------
>SRR5664279_6306394	98	0.307	3.798E-18	11	117	306	53	169	171
-----------LNKNQSGQAALEAAIILIVFVVVASVFAFAILSAGSASTQKGEQAIYSGLANVQSSMQVKGAVIANGSlTPSPGNVTTIVFTVAPVSGGNPVKLigvtagtppASPTTIISYRDATQ--------------------------------------------------------------------------------------------------------------------------------------------------------------------------------------------
>GraSoiStandDraft_23_1057293.scaffolds.fasta_scaffold3927178_1	98	0.232	3.798E-18	12	152	306	1	152	209
------------WNRRRGMTGLETAIILVAFVITAAAFAFVVLNMGFLTAEKAQSVIATGISEASSSMLIDSGLVGYFSNTTlvpvtqaDVCLTKVVFYIKLSQGHEPIDVDDARLVATYT---NSRCHAVIYSSSVTNGTIMtikritaDGDTLLETGEKFRVEVD---------------------------------------------------------------------------------------------------------------------------------------------------------
>UPI0006B4B8FC	98	0.341	3.798E-18	16	138	306	6	125	214
----------------RGVIGVESAIVMIAFVIVAAALAFVVLNMGFSTTQKTKQAIVSSADEASSALEIAGKVIGSGHV-TAGKLNATAIPLKIVSGGASINLNPANAAIRYLSNN--VEHGNIYAGAIPTGVHDTLA-----------------------------------------------------------------------------------------------------------------------------------------------------------------------
>SRR5271157_320325	98	0.289	3.798E-18	8	135	306	5	128	218
--------RCIRRRNKQGIVGIEAAIVLIAFVVIAAALAYVVINMGFYAAQQSKSTINKGINEATSALELDG--YITGLTSSTGNVTALAIPLKLAVAQAQVDLTNGTAVVAVQAGN--FSLANIYSGSATSNQSD--------------------------------------------------------------------------------------------------------------------------------------------------------------------------
>SRR5271157_740191	98	0.312	3.798E-18	8	135	306	5	127	218
--------RCIRRRNKQGIVGIEAAIVLIAFVVIAAALAYVVINMGFFAAQEAKSTINKGINEATSALELDGYITGFTN---NDNVTALVIPLKLAVAQQQVDMSGKTVVVAVEGAN--FSLANIYNGSTTSTATD--------------------------------------------------------------------------------------------------------------------------------------------------------------------------
>A0A0D5C1S6	98	0.304	3.798E-18	6	130	306	2	123	234
------LQRKGTRHSHRGVIGVESAIVMIAFVIVAAALAFVVLNMGFTTSQKAKTSIISSLGEASSSMQVAGKVIGEGDS-STGYLNMTAFPIKVSSGGNDINLEAKTTSVRYV--SNSIDYSDIYVGTLT-------------------------------------------------------------------------------------------------------------------------------------------------------------------------------
>SRR5574338_43098	98	0.330	3.798E-18	0	132	306	33	162	272
MISRQCMNLLRRNARHSGIAGLETAIIAIVVVIVAAALAFVVLNMGFSTTQKAKTTVVSSLGEASSTLEVSGKVFGSGDT-TNNKLKVLAIPIKTAAGGESINLDVSTAAVKYL--SNSKTYDNIYAGTLEAD-----------------------------------------------------------------------------------------------------------------------------------------------------------------------------
>SRR5574338_702353	98	0.389	5.133E-18	11	141	306	13	140	158
-----------RKGTRRGVIGIEAAIVLIAFVIVAAALSFVVLNMGFSTTQKAKTTIGSGLETSSSVLSTSGTVTGHVNS-TASKLDVIAYPLKVASGSKSVDLQEASVAVKYFSK--SISYDDIYVGTLHTAEYGSLDEAL--------------------------------------------------------------------------------------------------------------------------------------------------------------------
>MGYP001103454094	98	0.272	5.133E-18	13	118	306	19	143	164
-------------RRQNGITGLKTAIVLIAFVVVASVFAFTILSAGAFSSEANKQTIHAGLKETRTRLRQHGSAFAfSGYVGNTQAVHKLVFIVSNSLAGESVDLTahyttddpstdpdivvgaNTMTTISYADENQR-------------------------------------------------------------------------------------------------------------------------------------------------------------------------------------------
>SRR5664279_127107	98	0.344	5.133E-18	11	103	306	79	170	182
-----------LNKNQSGQAALEAAIILIAFVVVASVFAFAILSAGQSSTQKGEQAIYSGLANVQSSMEVKGAVIAKGNSGS-TAVQYVVFTVAPVSGGNPVKL----------------------------------------------------------------------------------------------------------------------------------------------------------------------------------------------------------
>RifCSP16_2_1023846.scaffolds.fasta_scaffold02320_4	98	0.273	5.133E-18	12	115	306	29	134	218
------------WKDERGITGLETAIILIAFVVVAAVFAFAILNAGLGATSNAEDAISTAQTETQSTLAPRGDsiLVARGAGPVFADVESVAFKLAPSPGAKAISLANDITLVQYSDE----------------------------------------------------------------------------------------------------------------------------------------------------------------------------------------------
>1319|scaffold_45045_c1_3|+759|00	98	0.218	5.133E-18	3	183	306	7	256	263
---KWKIRRKDLLKSKAAMTGIETAIILIAFVIVAASFAFVVLNMGFFTAQRSKTVIGSGLAEASSAIEIDGSVIAYGIPGPYASVqelpsemsseggtiqslednneeyrygfaYRIVIYVKLSSGRQPVEYTRGKMVITFTNP--RVSIDNIYPEATDSDELSKLENickietvvgdsdyLLEEGEKVRIVIDlwklyqqlesnpsLKSTLGLTYMSGPedvfvgtheaftievkPPVGAILTIERMIPPAVD--------------------------------------------------------------------------------------------------------------------------
>OM-RGC.v1.005523731	98	0.282	6.937E-18	13	135	306	9	130	221
-------------RKKRGIVGIEAAIVLIAFVVIAAALAYVVINMGFYSAQTAKSTISKGINEATSALELDGYITAwTSSDGSTCNVTALAIPLKLAVAQQQVDMAGNTVVVAVEGAN--FSLANVYNGSTTSTATD--------------------------------------------------------------------------------------------------------------------------------------------------------------------------
>KBSSwiStaDraftv2_1062776.scaffolds.fasta_scaffold4267705_1	98	0.296	6.937E-18	12	114	306	23	130	229
------------WKDERGITGLETAIILIAFVVVAAVFAFAILNAGLGATSNAEDAISTAQTETQSTLAPRGDVVLVARAPvapatAFSQVETIRFKLAPSPGAKQISLADLSTLIQYSD-----------------------------------------------------------------------------------------------------------------------------------------------------------------------------------------------
>MGYP000573481112	98	0.341	6.937E-18	12	127	306	8	122	235
------------RKQRRGILGIESAIVMIAFVVVAAALAFVVLNAGFGTTQKSKTTINEGLQAATGAVEVAGLVTGQDRaATTPEKLEFYSIPIKLASGANAVNLQKELTAVRYF--SNSIKYDNIYKG----------------------------------------------------------------------------------------------------------------------------------------------------------------------------------
>MGYP000226941954	98	0.337	6.937E-18	6	85	306	24	103	253
------LFSGSRVNEERGITGLETAIVLIAFVVVSSVFAFAALSTGLFSSDQAKETIRAGLSEARGTLELRGAVIAEDTDTDGDGV----------------------------------------------------------------------------------------------------------------------------------------------------------------------------------------------------------------------------
>L0HDX9	97	0.283	9.375E-18	15	120	306	6	109	206
---------------DDAFTGLEAAIVLIAFVVVAAVFSYVLLGAGFYTTQTAQETVHNGVVQASSSLEIVGDIMAIAEGADPARLSYINTSVALTAGGTPMDLT--QMVISCSDSNGGRN-----------------------------------------------------------------------------------------------------------------------------------------------------------------------------------------
>MGYP001179943549	97	0.300	9.375E-18	12	114	306	37	138	206
------------WKDEQGITGLETAIILIAFVVVAAVFAFAILNAGLGATSNAEDAISTAQTETQSTLAPRGDVVLIARAG-LADVEIIMFKLAPSPGAKQISLADGSTLIQYSD-----------------------------------------------------------------------------------------------------------------------------------------------------------------------------------------------
>SoimicmetaTmtLPB_FD_contig_31_26041074_length_291_multi_3_in_0_out_0_2	97	0.209	9.375E-18	15	180	306	5	197	207
---------------RRGMTGLETAIILVAFVITAAAFAFVILNMGFLTAEKAQSVISSGMSEASSSMLIDSGLVGYFSNTTvapvsqaDVCLTKVVFYIKLSQGHEPIDVDSNRLVATYTS---SRCHGEVYqqNGTIMTIkrITGDADTLLETGEKFRVEIDFTelaLDGVDPVLAtrpelYAHPYekfrveirpsqGAVMAIERLIPA-----------------------------------------------------------------------------------------------------------------------------
>MGYP000105992593	97	0.312	9.375E-18	0	94	306	119	211	212
MQEAAAMRRFHQHlHDERGITGLETAIVLIAFIVVAAVFAFVVLSTGLFSADRGKETVFAGLQKTRGSVTLAGGITA---VSDGTELTDVKFTLSL-------------------------------------------------------------------------------------------------------------------------------------------------------------------------------------------------------------------
>MGYP001036804116	97	0.314	9.375E-18	11	131	306	5	122	213
-----------LRRNKRGIVGIEAAIVLVAFIIIAAALSYVVINMGFYTSQKTKETMQTGLDESLTALQLDGIVTAKTN-ASSSEILNVLVPVKLSAGKAAIDLGEDAVVVSIYLNNQ--TLLNIYNGSTST------------------------------------------------------------------------------------------------------------------------------------------------------------------------------
>MGYP000580741880	97	0.338	9.375E-18	6	129	306	0	118	221
------MSGRRAFKDKRGIVGIEASIVLIAFVVIAAALACVVINMGFYSSQKVKDTINRGVNEASSSLQLDGQVIGKTN--STRHLIIIVLPVKVSVGRSEVDLNANTTVVSI---EGRTCLLDVYKGVL--------------------------------------------------------------------------------------------------------------------------------------------------------------------------------
>A0A151BBE1	97	0.354	9.375E-18	11	134	306	1	122	230
-----------RRSGRKGIVGIEAAIVMIAFVIVASAFAFMIVNMGLTSTQRSKEAIQQGLKEASCPLTLDGSLLLKSDETYPNNVSAIIIPLK-TLGVKYVPMWTNETVVSIKIGT-KVALANIYAGINHTVDP---------------------------------------------------------------------------------------------------------------------------------------------------------------------------
>MGYP000214272605	97	0.415	9.375E-18	13	77	306	19	83	266
-------------RGQRGVTGLETAIILIAFVVVASVFAFTVLSTGIFSAERGKETIHAGLRGARSSLELKGSVIAEG------------------------------------------------------------------------------------------------------------------------------------------------------------------------------------------------------------------------------------
>DewCreStandDraft_4_1066084.scaffolds.fasta_scaffold284112_1	97	0.338	9.375E-18	11	134	306	3	122	364
-----------RRSNKRGIVGIEAAIVLIAFVIVAAAFAFMVVNMGLTSTEKSKEAIQQGLKEASCPLTLDGSMLLKSESANN--VATIIIPLK-TLGVKYVPMWTNETVVSIKIGT-RVAVANIYTGINHNVDP---------------------------------------------------------------------------------------------------------------------------------------------------------------------------
>MGYP000651538434	97	0.358	1.267E-17	11	90	306	30	110	111
-----------WLPDQRGITGLETAIVLIAFVVVSSVFAFAALSTGLFSSDKAKETITAGLAETRGTLEQKGSIILTsSTTGTSGVVSQIQF-----------------------------------------------------------------------------------------------------------------------------------------------------------------------------------------------------------------------
>8975|scaffold355213_2|-63|01	97	0.305	1.267E-17	15	117	306	14	118	143
---------------EEGITGLETAIILIAFVIVASVFAYVVLSAGLYSSQKVKQAVNSGIDSTMSTIELKGDILAKV---SATLVQEIYLFIGIPAAGTPIDFTNSsnttqKVIISYSDARH--------------------------------------------------------------------------------------------------------------------------------------------------------------------------------------------
>MGYP001188478005	97	0.333	1.267E-17	15	107	306	31	122	146
---------------EHGVTGLETAIILIAFVVVASVFAYAVPSAGIFSAQKGQEAFYQGLLQTRSSMTMIGGLTLK-DTDSDDKVDELWFTVSNALNGEAVDLTNTT------------------------------------------------------------------------------------------------------------------------------------------------------------------------------------------------------
>SRR4030066_365513	97	0.341	1.267E-17	21	105	306	70	150	151
---------------------IETAIILIAFVVVASVFAYTVLSAGIFSSQKGQEAIHAGLEEARASMEIKGSVFAEGN----GTATTVIFTLTNALKGQKIDLTP--------------------------------------------------------------------------------------------------------------------------------------------------------------------------------------------------------
>MGYP001039429430	97	0.409	1.267E-17	12	77	306	21	86	169
------------LRGQRGVTGLETAIILIAFVVVASVFAFTVLSTGIFSAERGKETIHAGLRGARSSLELKGSVVAEG------------------------------------------------------------------------------------------------------------------------------------------------------------------------------------------------------------------------------------
>ETNvirenome_6_85_1030632.scaffolds.fasta_scaffold275094_1	97	0.370	1.267E-17	13	128	306	4	116	174
-------------RKKRGMVGIDTAIILISFVLVAAAVAFVVLDMGMTSATKAKQTMVNGLQEASTALEVNGEILGVVN-GTGTGIEEIAIPLGVTPGTGYVSFDTDTFVVSFTD--QYGTYPNIYSGV---------------------------------------------------------------------------------------------------------------------------------------------------------------------------------
>MGYP001074940849	97	0.326	1.267E-17	12	152	306	8	149	211
------------RRNKRGIVGIEAAIVLIAFVVIAAALAYVVINMGFYSGQKAKSTIDSGVKEASSALILDGFLTGLASSGNLTG---LAIPIKLAVGQEAVDMNQNSTVVAVFG--TGWALSNVYGGTErsnetdLETLISNVDNSVSSNATCLILFG---------------------------------------------------------------------------------------------------------------------------------------------------------
>MGYP001074017083	97	0.322	1.267E-17	15	108	306	32	127	227
---------------QQGITGLETAIILIAFVVVMSAFAFTGLSTGIFSPERSKDTAYAGLSEARSSLVTRGSFGGfAGKVSTTETPYEFSFVVASAVGsSDPIDLTPSYT-----------------------------------------------------------------------------------------------------------------------------------------------------------------------------------------------------
>MGYP001170451499	97	0.292	1.267E-17	13	115	306	17	128	250
-------------REQSGITGLETAIVLIAFVVVAAVFAFTVLTTGLFTSEKAKETTMAGVAATSSTLSLKGTVTAIGGPvvnpadtcvaGACEYIDHIRVKVAPS-GVEETAFRPENVMVTYQDD----------------------------------------------------------------------------------------------------------------------------------------------------------------------------------------------
>UPI000457EB0E	97	0.240	1.267E-17	14	115	306	18	154	251
--------------DQSGITGLETAIVLIAFVVVAAVFAFTVLTTGLFTSEKAKETALKGVSSAGGSLELIGGVVAGGTNIGTTcdtaegptnpplapiitppyqnqtecdidwneaspHIQTLRFRLGLALGVSAIPFDPNNILVTYQDE----------------------------------------------------------------------------------------------------------------------------------------------------------------------------------------------
>MGYP001151429352	96	0.379	1.711E-17	12	98	306	4	89	101
------------RSDDNGFTGLEAAIVLIAFVVVAAVFSYVVLGAGFFTTQKSQETVYKGVEQASTNIQMIGNVYGLAATPANG-IDEIRFSVGLAPGA---------------------------------------------------------------------------------------------------------------------------------------------------------------------------------------------------------------
>SRR4030042_7095346	96	0.400	1.711E-17	10	79	306	30	99	104
----------NLHRDDRGMTGLETAIILIAFVTVAAVFGYAVLSAGLFSAERGKETIYSGLQQAKSNLEVSGSVIAQSSD----------------------------------------------------------------------------------------------------------------------------------------------------------------------------------------------------------------------------------
>MGYP001478949033	96	0.306	1.711E-17	14	111	306	6	102	107
--------------NDKGFTGLEAAIVLIAFVVVAAVFSYVVLGAGFFTTQKAQESVHTAVGQATSAVELSGPVMVKAGT-APNTVGNASFYLQLAAGGAAVDVTKIGYTVS--------------------------------------------------------------------------------------------------------------------------------------------------------------------------------------------------
>MGYP000244463475	96	0.340	1.711E-17	7	103	306	9	100	112
-------KRINGK--EEGITGLETAIILIAFVMVASVFSYVVLSAGLYSSQKAKQAVYAGLDSTMSTIEIKGDVIAK---MSNNSVEEIYLFVGIPSAGSPVDF----------------------------------------------------------------------------------------------------------------------------------------------------------------------------------------------------------
>MGYP001387566825	96	0.391	1.711E-17	9	77	306	7	75	115
---------FGLLKGQQGVTGLETAIILIAFVVVASVFAFTVLSTGIFSAERGKETIHAGLRGARSSLELKGSVVAEG------------------------------------------------------------------------------------------------------------------------------------------------------------------------------------------------------------------------------------
>SRR3972149_11696806	96	0.310	1.711E-17	20	115	306	0	99	135
--------------------GLETAIILIAFVVVATIFAFVVLTTGVFSSERGKESVFAGLNKARGTLELRGGVVASSSgCPSACAVSGIQFAVANSAGGDPVSLansGDNRTILAYRDA----------------------------------------------------------------------------------------------------------------------------------------------------------------------------------------------
>SRR5574340_326665	96	0.297	1.711E-17	12	142	306	57	184	207
------------RKTRRGVIGIESAIVMIAFVIVAAALAFVVLNMGFSTTQKAKTAISSSVTESSSALEISGKVTGFGDV-AKSQLNATMIPLKVAGGGDAVSLDPTLTDIKYY--SNSVRYDNIFGVGCALGSSGNVINASY-------------------------------------------------------------------------------------------------------------------------------------------------------------------
>SRR3989304_9040433	96	0.283	1.711E-17	4	160	306	38	192	269
----NLIQKGHRHT-HRGIIGVESAIVLIAFVIVAAALAFVVLNMGFATTQKAKTTIISSLSEASSGIAVSGKVTAIANVAA-DNVNATSIPLKITSGGDSINLDNSTVSLKYL--SNTVEYDNILVATLTDRTYGNLSQAFQGAIDAPVWqISrNPVNGSEP-------------------------------------------------------------------------------------------------------------------------------------------------
>MGYP001157857055	96	0.378	1.711E-17	4	77	306	2	75	350
----KLIQAIKPLRQEKGVTGLETAIILIAFVVVASVFAFTVLSTGIFSAERGKETIHAGLKGARSSLEIKGSVIANG------------------------------------------------------------------------------------------------------------------------------------------------------------------------------------------------------------------------------------
>MGYP000480529004	96	0.381	2.312E-17	2	77	306	0	75	106
--MKQPIISRGALRGQRGVTGLETAIILIAFVVVASVFAFTVLSTGIFSAERGKETIHAGLRGARSSLQLKGSVVAEG------------------------------------------------------------------------------------------------------------------------------------------------------------------------------------------------------------------------------------
>MGYP001205739397	96	0.408	2.312E-17	8	78	306	24	94	190
--------KYLAWRDERGITGLETAIVLIAFVVVSSVFAFAALSTGLFSSDKSKETIRAGLAEAQGTLELRGDVKVKAT-----------------------------------------------------------------------------------------------------------------------------------------------------------------------------------------------------------------------------------
>GraSoiStandDraft_48_1057284.scaffolds.fasta_scaffold3436882_1	96	0.313	2.312E-17	11	128	306	3	116	221
-----------LHKDRRGIVGIEAAIVLIAFLIVAAALSYVVINMGFYITQKTKETMQSSLDESLGALQLDGLVAGKTNN--DSQIEWLVIPMKLSVGKEGLDLRKEAIVVSVYLPN--ATLINIYNGV---------------------------------------------------------------------------------------------------------------------------------------------------------------------------------
>1319|scaffold_28579_c1_3|+1393|00	96	0.328	2.312E-17	8	138	306	54	180	262
--------RGEMFRNKKGMLGVESAIILIAFVIVAAAFSFMVVNMGLYATQKGRDVISQGVQEASTPLTLDGTIMIRGT--SSGKVDAIIIPLK-TLGVKYVPMANQTTMVSLRVENHT-AYANIYNGINKEVDPRGKN-----------------------------------------------------------------------------------------------------------------------------------------------------------------------
>SRR3989304_878686	96	0.343	2.312E-17	4	129	306	32	157	270
----NLIQKWHKNNTHRALIGLESAIILIAFVLVAVALAFVVLNMGFSTAQKAKTTIISTMTTTDSSLEIEGGVIASSYrpPGGPPSLNVTSIPIKVTAGGESVNLAPSDTAVKYL--SNQITYDDIYNGTL--------------------------------------------------------------------------------------------------------------------------------------------------------------------------------
>SRR5574340_988990	96	0.347	2.312E-17	12	129	306	61	175	286
------------RKTRRGVIGIESAIVMIAFVIVAAALAFVVLNMGFSTTQKAKTAISSSVSESSSALEIAGKVTGVGDV-VNNKLNATVIPLKVAGGGDAVSLDPALADIKYY--SNTVRYDNIYKSTC--------------------------------------------------------------------------------------------------------------------------------------------------------------------------------
>MGYP001096062949	96	0.384	2.312E-17	13	77	306	7	71	293
-------------KDQRGVTGLETAITLIAFVVVASVFAFTVLSTGIFSAERGKETIHAGLKDARSSAELKGSVIALG------------------------------------------------------------------------------------------------------------------------------------------------------------------------------------------------------------------------------------
>7570|JGI24020J35080_1000047_117|-128882|00	96	0.384	2.312E-17	13	77	306	18	82	373
-------------RDEMGITGLETAIILIAFVVVASVFAYTVLSAGIFSSERGKEAVYAGLKEARGTLEPKGSVIATG------------------------------------------------------------------------------------------------------------------------------------------------------------------------------------------------------------------------------------
>SRR3972149_5859224	96	0.329	3.123E-17	10	98	306	16	106	109
----------NIHREQTGITGLETAIILIAFVVVASVFAYTVLSAGIFSSERSKEAVYSGLQEARNAIELRGNVTGYkaSISGQEDSLGRLDFVVSNSMTG---------------------------------------------------------------------------------------------------------------------------------------------------------------------------------------------------------------
>MGYP001131831155	96	0.406	3.123E-17	14	77	306	16	79	118
--------------DQRGGTGLETAIILIAFVVVASVFAFTVLSTGIFSAERGKETIHAGLKEARSSAELKGSVTANG------------------------------------------------------------------------------------------------------------------------------------------------------------------------------------------------------------------------------------
>SRR6478672_10125370	96	0.333	3.123E-17	4	86	306	35	118	121
----KRIKEFLRRsRNEHGITGLETAIVLIAFVVVAAVFAFVVLSTGLFSSERSKETVYAGLSKTRGSMELTGGVIAASNLSNVTTVE---------------------------------------------------------------------------------------------------------------------------------------------------------------------------------------------------------------------------
>MGYP001254444294	96	0.330	3.123E-17	14	110	306	30	129	131
--------------DDRGITGLETAIILIAFIVVAAVFAFTVMTTGLFSTEKAKTTAQAGIAEASSTFAPKGAIVAESNgmwAGPPRFVQWIYIQVTLATGATDASIDREDLAF---------------------------------------------------------------------------------------------------------------------------------------------------------------------------------------------------
>SRR3990172_5712673	96	0.389	3.123E-17	3	79	306	61	135	137
---KEMLRK--LIKGQRGITGLETAIILIAFVVVASVFAYTVLSAGIFSAEKGKEAIHSGLETARSSMEIVGAVVAKDTD----------------------------------------------------------------------------------------------------------------------------------------------------------------------------------------------------------------------------------
>SRR5574340_817932	96	0.347	3.123E-17	12	126	306	35	146	150
------------RKTRRGVIGIESAIVMIAFVIVAAALAFVVLNMGFSTTQKTKSAISSSIVESGSSLEVSGKVTGIGYV-SAGKLNATIVPLKIAGGGDAVNLDPATTAIKYY--SNSVRYDNIYN-----------------------------------------------------------------------------------------------------------------------------------------------------------------------------------
>MGYP001150316497	96	0.439	3.123E-17	12	77	306	9	74	175
------------RGNERGITGLETAIILIAFVVVASVFAYTALSAGLFSTQKSQEAVYSGLEETRSTLELKGGVIANG------------------------------------------------------------------------------------------------------------------------------------------------------------------------------------------------------------------------------------
>UPI00073AFA91	96	0.428	3.123E-17	15	77	306	39	101	175
---------------QRGVTGLETAIILIAFVVVASVFAFTVLSTGIFSAERGKETIHAGLRGARSSLELKGSVVAEG------------------------------------------------------------------------------------------------------------------------------------------------------------------------------------------------------------------------------------
>AntAceMinimDraft_9_1070365.scaffolds.fasta_scaffold01597_3	96	0.353	3.123E-17	13	111	306	7	104	188
-------------QSSDGFTGLEAAIVLIAFVVVASVFAYVILGAGFFTTQRAQETVYKSVEQASTNVQIVGNVYGIQSEGSTG-INEIRFSLKLTTGSPGVDLSRMQIIFS--------------------------------------------------------------------------------------------------------------------------------------------------------------------------------------------------
>MGYP001473531865	96	0.336	3.123E-17	9	111	306	2	103	190
---------FNNSSD--AFTGLEAAIVLIAFVVVAAVFSYVVLGAGFFTTQKSQETIYKGVEMATSNVQMIGQVYATNSgGGTDTTIKGIQFNLGLAPGAPSIDLSRMIIVVS--------------------------------------------------------------------------------------------------------------------------------------------------------------------------------------------------
>GraSoiStandDraft_32_1057276.scaffolds.fasta_scaffold2819403_2	96	0.335	3.123E-17	6	133	306	0	124	213
------MFAKKLFKNRKGIVGVEAAIVLIAFLIIAAALSYVVINMGFYTTQKTKETMQTGLDESLTALQLDGVVTARTN-QSSAHILYILVPVKLSAGKGAVDLGTSSVVVSVYLPN--ATLMNIYQGATSTST----------------------------------------------------------------------------------------------------------------------------------------------------------------------------
>SRR3970282_1031669	96	0.338	3.123E-17	4	139	306	44	175	275
----NLIQKGHRHT-HRGIIGVESAIVLIAFVIVAAALAFVVLNMGFATTQKAKTTIISSLSEASSGIAVSGKVTAIANVAA-DNVNATSIPLKITSGGDSINLDNSTVSIKYL--SNPVEYDNILVATLTDRSYGNLSQ----------------------------------------------------------------------------------------------------------------------------------------------------------------------
>1106|Ga0265326_10000201_11|+8442|00	96	0.296	3.123E-17	12	139	306	54	178	280
------------RKTRRGVIGIESAIVMIAFVIVAAALAFVVLNMGFSTTQKAKTAISSSVTESSSALEIAGKVTGFGDI-ANAQLNATVIPLKVAGGGDAVSLDPTLTDIKYY--SNTVRYDNIFGTGCALGSSGNIIN----------------------------------------------------------------------------------------------------------------------------------------------------------------------
>MGYP000627806010	95	0.337	4.218E-17	12	93	306	10	92	95
------------LRNERGLSALETAITLIAFVVVAAVFAFTMLSAGMFSTEKSKEAIYAGLDEVRSSVELRGSVIAiAATTGSAGSVESLAFTVR--------------------------------------------------------------------------------------------------------------------------------------------------------------------------------------------------------------------
>MGYP000560166007	95	0.333	4.218E-17	5	79	306	26	100	104
-----LLHPSNLKKDQRGITGLETAIVLVAFVLVASVFAFAVLSTGLVASEKSKETSLESLKEASSTLMVRGRVVGTANS----------------------------------------------------------------------------------------------------------------------------------------------------------------------------------------------------------------------------------
>MGYP001371337609	95	0.309	4.218E-17	5	100	306	0	96	107
-----MYKKVPGGSPQRGIAGLEAAIILITFVVAASVFAFTVLSTGIFTSERAKETIFAGVEETKGAIETRGAVVAyKADPGGTNTIYKVSLIVSNAVSGGA-------------------------------------------------------------------------------------------------------------------------------------------------------------------------------------------------------------
>SRR3972149_820849	95	0.345	4.218E-17	11	112	306	6	109	111
-----------RRERQEGIPGLETAIILIAFVIVASVFAYVVLSAGLFSSQKAKEAVNAGLDSSMATGVIKGDIIAK---MEESVLTEIIFGVAIPSAGSPVDFAPPsennsSVIISY-------------------------------------------------------------------------------------------------------------------------------------------------------------------------------------------------
>SRR5512134_3151821	95	0.341	4.218E-17	9	90	306	50	130	131
---------FRRLSEQRGITGLETAIILIAFVVVAAVFAFVVLSTGLVSAEKGKQTVLAGLDKAQGNLELRGAVIATA-SGTTLATDDVIF-----------------------------------------------------------------------------------------------------------------------------------------------------------------------------------------------------------------------
>MGYP001204728694	95	0.388	4.218E-17	11	77	306	17	83	162
-----------KLKQERGVTGLETAIILIAFVVVASVFAFTVLSTGIFSAERGKETIHAGLKGARSSMAIKGSVVANG------------------------------------------------------------------------------------------------------------------------------------------------------------------------------------------------------------------------------------
>MGYP000282920283	95	0.312	4.218E-17	11	157	306	3	136	207
-----------LLKAKKGMLGVESAIILIAFVIVAAAFSFMVVNMGLFATQRGRSVIQQGIQEASTPLMLDGSIMIRG--SSNNKADAIVIPLK-TLGVKYVPMANETTVVLLRVENHT-AYANIYNGINTTD---------PRGEDFTTLINGLGSG----------------------------------------------------------------------------------------------------------------------------------------------------
>3300009503.a:Ga0123519_10004952_3	95	0.347	4.218E-17	10	147	306	3	136	223
----------NMRMNRKGLTGIETAIIVIAFVIAASVFAFAVLNMGLLTTAKAQDAIVSGVGQAQSSLKITSVYAYSDEEGSDAKCKGVAILVQPS-GTANVDFTPTKVAISYKNAN--VAYPDVYEGS-ASDLFITKSDFMNSSGDY--------------------------------------------------------------------------------------------------------------------------------------------------------------
>3300014914.a:Ga0164311_10000108_16	95	0.187	4.218E-17	8	174	306	1	227	244
--------RKNIFNNKRGFTGLEAAIVLTAFVVVAAVFSYVVLNAGFFTTQKSKEVVHTGVEQATSSIELAGTVIGHGweygevvgsitgttnavvgtwnrstytnpnnyttywsyyawNDTNKTQLDStnltvVEFYIQLTAGQNPIAL--NKLTIAYTDKELHEgnltycAYGNASKGNMTmgcwnyTIVQGDSDNLLEANEQAKIIVSLPdygvTANKEFTIEVKPASGASIAI-----------------------------------------------------------------------------------------------------------------------------------
>MGYP001244859326	95	0.229	4.218E-17	7	138	306	10	185	263
-------RRLNDLHiGQSGITGLETAIVLIAFVVVAAVFAFTVLTTGLFTSEKAKETVMSGVS-SQSSLELVGSVIAGGTNLGNTcrtaagpvgpanrppvagagvtpfedletcdmdwngwdanppqiHVQTIRFTLKPALGAGKIPFNPNDLLITYSDGRlaELFNFVNARAG--NTVTPDNAD-----------------------------------------------------------------------------------------------------------------------------------------------------------------------
>MGYP001344014346	95	0.248	4.218E-17	14	115	306	18	154	275
--------------DQNGITGLETAIVLIAFVVVAAVFAFTVLTTGLFTSEKAKETALDGVSSAGGNLELMGAVVAGGTnigtqcdpargpttpplapiitppyqNQTGCDIDWteasphvqtLRFRLGLALGVSAVPFDPNDILVTYQDE----------------------------------------------------------------------------------------------------------------------------------------------------------------------------------------------
>21928|Ga0310342_100112688_2|+1255|00	95	0.229	4.218E-17	7	138	306	10	185	294
-------RRLNDLHiGQSGITGLETAIVLIAFVVVAAVFAFTVLTTGLFTSEKAKETVMSGVS-SQSSLELVGSVIAGGTNLGNTcrtaagpvgpanrppvagagvtpfedletcdmdwngwdanppqiHVQTIRFTLKPALGAGKIPFNPNDLLITYSDGRlaELFNFVNARAG--NTVTPDNAD-----------------------------------------------------------------------------------------------------------------------------------------------------------------------
>MGYP001190567746	95	0.349	5.697E-17	13	95	306	15	96	112
-------------DDQRGITGLETAIVLIAFVVVASVFAFAVLNVGLLSSQKSEQAALGGLEATSASLSIRGDVIASANAG-KTAIDTVRFNLAPA------------------------------------------------------------------------------------------------------------------------------------------------------------------------------------------------------------------
>SRR3989304_5920980	95	0.405	5.697E-17	14	82	306	42	110	120
--------------NQKGITGLETAIILIAFVVVASVFAFTVLSTGIFSAEKGKEAVNSGLQTARSSMELVGSVVAKDTDADD-------------------------------------------------------------------------------------------------------------------------------------------------------------------------------------------------------------------------------
>A0A2E8EZ14	95	0.275	5.697E-17	13	118	306	17	131	253
-------------REQSGITGLETAIVLIAFVVVAAVFAFTVLTTGLFTSEKAKETTLAGVASVSSTLSVKGSVTAIGGPVTGTNntcvpaacqfVDHIRVNLA-TTGGEEATFQAANIMLTYQDSSNV-------------------------------------------------------------------------------------------------------------------------------------------------------------------------------------------
>LauGreDrversion4_1035100.scaffolds.fasta_scaffold116381_3	95	0.196	5.697E-17	14	140	306	18	185	271
--------------DQSGITGLETAIVLIAFVVVAAVFAFTVLTTGLFTSEKAKETAMAGVSSAGGSLELVGAVIAGGDniglacrttmaaqgppapihpdspyeNASGCDVDWnlvpptiyphvqtLRFRLGLALDAEDVSFDPNQILVTYQDDelSELLTFKPVRTGGNETDADMRGDNV---------------------------------------------------------------------------------------------------------------------------------------------------------------------
>MGYP000250477224	95	0.424	5.697E-17	12	77	306	9	74	371
------------HKSERGITGLETAIILIAFVVVAAVFAYTALSAGLFSTQKSQEAVYSGLEETRSTLELKGGVVAQG------------------------------------------------------------------------------------------------------------------------------------------------------------------------------------------------------------------------------------
>MGYP000991849505	94	0.468	7.693E-17	12	75	306	9	72	73
------------KQNQKGITGLETAIILIAFVVVASVFAYTVLSAGIFSSQKGKEAVYAGLDQARSSLTLKGSVVG--------------------------------------------------------------------------------------------------------------------------------------------------------------------------------------------------------------------------------------
>MGYP000344900655	94	0.360	7.693E-17	11	85	306	10	84	86
-----------LKSEQEGITRLETAIVLIAFVVVSSVFAFAALSTGLFSSDKAKETIQAGLAETRGSMELKGSVILTATATTTGVV----------------------------------------------------------------------------------------------------------------------------------------------------------------------------------------------------------------------------
>MGYP001086406473	94	0.393	7.693E-17	12	77	306	18	83	120
------------LKQERGVTGLETAIILIAFVVVASVFAFTVLSTGIFSAERGKETIHAGLKGARSSLALKGSIVASG------------------------------------------------------------------------------------------------------------------------------------------------------------------------------------------------------------------------------------
>SRR5512137_2934406	94	0.291	7.693E-17	13	115	306	38	135	138
-------------RGEKGITGLETAIILIAFVTVAAVLAYSVLSAGIFSSERGKEAVYQGLSTAQATMKVTSSVYAQGN---GSTVDNVSFQLSSVLQNQNVDL--GKCVVNYQDP----------------------------------------------------------------------------------------------------------------------------------------------------------------------------------------------
>MGYP001488289990	94	0.393	7.693E-17	12	77	306	18	83	140
------------LKQERGVTGLETAIILIAFVVVASVFAFTVLSTGIFSAERGKETIHAGLKGARSSLALKGSIVASG------------------------------------------------------------------------------------------------------------------------------------------------------------------------------------------------------------------------------------
>SRR3990172_7074959	94	0.333	7.693E-17	11	115	306	46	154	156
-----------LHKNEKGITSLVTAIILIAFVIVASVFAFVVLSTGLFSAEKGKAAVFAGLEKARGNLEVRGSVTAASAVP--PAVDSITFNLGLAAAGSPtlVDeltiGDANNIAINYIDE----------------------------------------------------------------------------------------------------------------------------------------------------------------------------------------------
>MGYP001296326619	94	0.349	1.039E-16	15	117	306	19	118	133
---------------QEGVTGLETAIILIAFVVVASVFGYVVLTTGIFATEKGKDATMAGLEQVRTTLQQRSGVT-TVKSLTENTIDRIKLRVSSMPGGAAVD--PVELSVHYQDSTQ--------------------------------------------------------------------------------------------------------------------------------------------------------------------------------------------
>MGYP001392285501	94	0.283	1.039E-16	15	120	306	9	112	150
---------------DNAFTGLEAAIVLIAFVVVAAVFSYVLLGAGFYTTQTAQEAVHSGVAQASSSLEIVGDMLAIAEGTNPTRLTYVNTSVALTAGGTSMDLT--QMVISCADNNGGRN-----------------------------------------------------------------------------------------------------------------------------------------------------------------------------------------
>GraSoiStandDraft_24_1057298.scaffolds.fasta_scaffold08943_6	94	0.232	1.039E-16	15	138	306	17	181	221
---------------RSGITGLETAIVLIAFVVVAAVFAFTVLTTGLFTSEKAKETVMSGVS-SQSSLELVGSVIAGGTNLGDGcrnaagpvgnpppvagagtspfedletcdmdwngwdanppqiHVQTIRFTLKPALGAAKIPLNPSDLLVTYSDGRvaELFTFVNARGG--TTVTPDNAD-----------------------------------------------------------------------------------------------------------------------------------------------------------------------
>MGYP001123021469	94	0.404	1.402E-16	11	94	306	7	87	90
-----------LFTREQGITGIETAIILIAFVIVASVFAYVALSAGLFSTQKAKEAIYSGLDEAKSTVEIKGNVYGRMES---AVLREVYFTLAP-------------------------------------------------------------------------------------------------------------------------------------------------------------------------------------------------------------------
>23244|Ga0272441_12079613_1|-3|10	94	0.365	1.402E-16	14	95	306	12	92	93
--------------RERGITGIETAIILIAFVVVSSVLAYVVLSAGVFATQKSKEAVYAGLEEARGTVKLLGEVVAKDTDGD-GCVELVTFTIANA------------------------------------------------------------------------------------------------------------------------------------------------------------------------------------------------------------------
>MGYP001209327044	94	0.388	1.402E-16	11	77	306	17	83	363
-----------LRRTELGVTGLETAIILIAFVVVASVFAFTVLSTGIFVSERGKETVYAGLQQASGSIEIKGSVIASG------------------------------------------------------------------------------------------------------------------------------------------------------------------------------------------------------------------------------------
>MGYP000896134470	93	0.287	1.893E-16	12	105	306	8	101	112
------------RKDEKAFTGLESAIVLTAFVVVAAVFSYVVLGAGITASDTAKKTIDEGVKKTTSSLELAGDVIAKGTPGDAPRVDNIIVTLQLTAGQSPAPATP--------------------------------------------------------------------------------------------------------------------------------------------------------------------------------------------------------
>UPI0006591AB7	93	0.358	1.893E-16	11	77	306	17	83	154
-----------LRRTELGVTGLETAIILIAFVVVASVFAFTVLSTGIFASERGKETVYAGLQQTSGSIEIKGSVIASG------------------------------------------------------------------------------------------------------------------------------------------------------------------------------------------------------------------------------------
>MGYP001380146662	93	0.305	1.893E-16	13	120	306	5	109	158
-------------RNEPAFTGLEAAIVLIAFVVVAAVFSYVALGAGFFTTQKAQATIHTGVDQASAGLA-AGTVMGIAIADPPARLTYVNVSVTITAGGTPLDLS--RMVVSYADDKGGRN-----------------------------------------------------------------------------------------------------------------------------------------------------------------------------------------
>MGYP000333099052	93	0.388	1.893E-16	11	77	306	9	75	181
-----------WLPDQRGITGLETAIVLIAFVVVSSVFAFAALSTGLFSSDKAKETITAGLAETRGTLEQKGSIILTG------------------------------------------------------------------------------------------------------------------------------------------------------------------------------------------------------------------------------------
>MGYP001145943538	93	0.294	1.893E-16	15	152	306	7	149	185
---------------RRGMTGLEVSIILVAFVITASVFAYMVLNVGFLTAEKAQSVISSGISEASSALFLDIDVIGSFANNTGAQSDicltKAVFYVRLGQGDSPISLSDSKLVVTYT---NARCHASVYdsNGTITTVTgvTGDGDEIIEKGERFKVSID---------------------------------------------------------------------------------------------------------------------------------------------------------
>MGYP001276640866	93	0.307	1.893E-16	15	116	306	19	120	205
---------------DDAFTGLEAAIVLIAFVVVAAVFSYVVLGAGFFTTQKSQETVYKGVEQATSNIQMLGQVYGinSGATSASNAVNMIQFTIGLAPGAPSMDLD--AMTIIYSAPD---------------------------------------------------------------------------------------------------------------------------------------------------------------------------------------------
>V4JQ72	93	0.312	1.893E-16	8	164	306	1	149	214
--------RNRPWRNRRAMVGVDTAIILIAFVLVAAAVAFVVLDMGMTSAQKAKQSMENGLQQASTALQVNGEVMAYVN--TNGYVQDIYIPLGVTPGTGYVSFAKNLLSVSLIAGN--MSYANIYNGVNETTLGNSTSNLSAIASYY----DNNYQGKVLAVVY---------------------------------------------------------------------------------------------------------------------------------------------
>MGYP000950093447	93	0.395	2.555E-16	13	93	306	24	103	104
-------------RDEQGVTALETAIILIAFVVVASVFAFTILSSGTSSTQQAKEAIASGLEQVSGALEVRGSVIATGNV-TDGEVSTVVFTLA--------------------------------------------------------------------------------------------------------------------------------------------------------------------------------------------------------------------
>MGYP000170743692	93	0.320	2.555E-16	11	85	306	10	84	111
-----------LHRGEKGMTGLETAIILIAFVTVAAVFGYAVLSAGIFSAEQGKETLYAGLEQAKSSMEIKGSIIAYGAPGEDGDI----------------------------------------------------------------------------------------------------------------------------------------------------------------------------------------------------------------------------
>MGYP001094675111	93	0.281	2.555E-16	15	117	306	19	118	168
---------------QEGVTGLETSIILIAFVVVASVFGYVVLTTGVFATEKSRDATTSGLNQIRTTLMQRGGVTA-VKSASTDTVDKLTLRVSTIASGEPIAFS--DLTILYQDANQ--------------------------------------------------------------------------------------------------------------------------------------------------------------------------------------------
>MGYP000748001155	93	0.412	2.555E-16	15	77	306	21	83	259
---------------QRGVTGLETAISLIAFVVVASVFAFTVLSTGIFSAERGKETIHAGLRGARSSLELKGSVVAEG------------------------------------------------------------------------------------------------------------------------------------------------------------------------------------------------------------------------------------
>SRR5574338_343985	93	0.327	3.449E-16	12	127	306	0	119	132
------------RQSHRGVIGVESAIVMIVFVIIAAALAFVVLNLGFSTTQKAKTTIVSSLGEASSSLEVSGKVTGTGCTtaaggcSTTPRLNVTAIPIKIASGGESVNLALATASIKYL--SNSIQYDNIYTG----------------------------------------------------------------------------------------------------------------------------------------------------------------------------------
>MGYP000347907531	93	0.297	3.449E-16	12	105	306	9	119	173
------------HNDNKGITGLETAIILIAFVVVASVFAYTVLSAGIFSSEKGKEAVYEGLDEASSGLVLLGmpslytpddlylygevPAAGTKATNTGAAVARVDFVVGLAASnGTPMDLSP--------------------------------------------------------------------------------------------------------------------------------------------------------------------------------------------------------
>MGYP001285498718	93	0.353	3.449E-16	13	77	306	17	81	198
-------------RQQRGVTGLETAIILIAFVVVASVFAFTVLSTGIFSSERGKETVFAGLEEAQGTIEPRGRITANG------------------------------------------------------------------------------------------------------------------------------------------------------------------------------------------------------------------------------------
>GraSoiStandDraft_59_1057299.scaffolds.fasta_scaffold1490281_1	93	0.294	3.449E-16	12	164	306	2	141	206
------------WRNRRAMVGVDTAIILIAFVLVAAAVAFVVLDMGMTAAQKAKQSMEGGLEQSSTALQVDGDVMAYVN--TSGAVQVIYIPLGVTPGTGYVSFAKNLLSVSVIAGN--MSYANIYNGVEGVITNQNLTAIAN---------NNSTSGEVLAVVY---------------------------------------------------------------------------------------------------------------------------------------------
>EndMetStandDraft_8_1072994.scaffolds.fasta_scaffold1168207_1	93	0.277	3.449E-16	0	161	306	0	156	210
MNRKKALXK--LXKQKRGMVGLEAAIILIAFVIIAGAFSFMVINQGLFATERGKTVVQDSLRQSSTPLIVDGSIYVHAD--SSTSIDAIVIPLR-AYGVKYVALGEDETSVSLQVA--GSAWPNVYEGIngtfTTTDDFDDLVANVTNDHAALFI--QNSNGDEAL------------------------------------------------------------------------------------------------------------------------------------------------
>APLak6261671648_1056085.scaffolds.fasta_scaffold156331_1	93	0.287	3.449E-16	11	163	306	3	150	220
-----------LLKNRKGLTGIETAIIVIAFVIAASVFAFAVLNMGLLTTSKAQEAIVSGVGQAQSSMKITSVYAYADGTGASAKVKGLAMLVQIS-GTQSVDFTASKIAISY--KNDRISIADVYTSDHFLNSTEFAND--TYKGDLRTLVNSTINPNECTIV----------------------------------------------------------------------------------------------------------------------------------------------
>MGYP001277751039	93	0.226	3.449E-16	13	117	306	17	130	227
-------------REQNGITGLETAIVLIAFVVVAAVFAFTVLTTGMFTSEKAKETTMAAVAATSSTLSIKGAVIAiggpvrgtnnTCDADECQYVDHVRVKLAP-TGVEEAAFQAENIMVTYQDDSN--------------------------------------------------------------------------------------------------------------------------------------------------------------------------------------------
>MGYP000353686587	93	0.341	3.449E-16	12	129	306	6	123	229
------------RRGRRGTFSVEAAIILIAFVVIASALAFAVMNMGYYAAQKTKETMEKGVQEVSSALELDGSITAYVNhtNDNEPRVQYLIIPVKTCVARSPVDLSNGSFIVTVTLSE--LTLPNIYNGTI--------------------------------------------------------------------------------------------------------------------------------------------------------------------------------
>14_taG_2_1085336.scaffolds.fasta_scaffold25988_2	93	0.297	3.449E-16	12	105	306	9	119	234
------------HNDNKGITGLETAIILIAFVVVASVFAYTVLSAGIFSSEKGKEAVYEGLDEASSGLVLLGmpslytpddlylygevPAAGTKATNTGAAVARVDFVVGLAASnGTPMDLSP--------------------------------------------------------------------------------------------------------------------------------------------------------------------------------------------------------
>MGYP001334776775	93	0.390	3.449E-16	14	77	306	82	145	240
--------------NERGVTGLETAIILIAFVVVASVFAFTVLSIGIFSSERGKETVFAGLEEAQGTLEPKGRVIANG------------------------------------------------------------------------------------------------------------------------------------------------------------------------------------------------------------------------------------
>SRR3989338_138696	93	0.359	3.449E-16	4	129	306	28	153	264
----NLIQKGHKNNSHRALIGLESAIIIIAFVIVVAGLAFVVINMGLSTSQTAKTAIRSTMTSASSSLEPEGKVIASSYRPpvGEPSLNVTSIPIRIAAGGESVNLDPTVTAVKYL--SNQITYDNIYSGTL--------------------------------------------------------------------------------------------------------------------------------------------------------------------------------
>DeetaT_5_FD_contig_31_521321_length_203_multi_6_in_0_out_0_1	93	0.384	3.449E-16	13	77	306	12	76	351
-------------RQERGVTGLETAIIMIAFVVVASVFAFTVLSSGIFAAERGKETIHAGLKGARSSLEIKGSVVANG------------------------------------------------------------------------------------------------------------------------------------------------------------------------------------------------------------------------------------
>10832|scaffold85478_2|-109|00	93	0.279	3.449E-16	6	134	306	0	124	396
------MKGKSFRRSRRGIVGIEAAIVMIAFVVIAAAFAFMVVNMGLTSTQRSQEAIQQGLKEASCPLTIDGSILLKSVEAND--VRYVIVPLK-VLGVKYVPMWTNETVVSMKVGSRT-AMANMYSGINHDVDP---------------------------------------------------------------------------------------------------------------------------------------------------------------------------
>MGYP001457556856	92	0.457	4.654E-16	13	71	306	16	74	87
-------------RDERGITGLETAIVLIAFVVVSSVFAFAALSTGLFSSDKAKETISAGLAEARGTLELKG------------------------------------------------------------------------------------------------------------------------------------------------------------------------------------------------------------------------------------------
>MGYP001150776202	92	0.321	4.654E-16	1	85	306	3	89	101
-NWKRWMRKhmGTLLLDQRGITGLETAIVLIAFVVVAAVFAFTVLTTGLFTSEKAKETALAGVAASSATLAVKGSVTAISFGGGTGLV----------------------------------------------------------------------------------------------------------------------------------------------------------------------------------------------------------------------------
>SRR4030043_1733064	92	0.383	4.654E-16	12	97	306	33	117	118
------------KRKDEGVTGLEAAIVLIAFVVVAAVFSYVVLGAGFFTTQKAQETIYKGLEQSPSNTQLIGNVYGLSNDTSKG-ISEIRFSVGLGPG----------------------------------------------------------------------------------------------------------------------------------------------------------------------------------------------------------------
>MGYP001161237712	92	0.303	4.654E-16	2	103	306	5	103	133
--IKKFIQPF--WKDERGITGLETAIILIAFVVVAAVFAFAILNAGLGATSNAEDAITTAQSETQSTLAPRGDVILVAKD-DLSTVNVIKFKLAPSPGAKAISL----------------------------------------------------------------------------------------------------------------------------------------------------------------------------------------------------------
>MEHZ01.3.fsa_nt_MEHZ010821790.1_2	92	0.294	4.654E-16	10	111	306	2	102	190
----------QLKKDNEAFTGLEASMVLIAFVVVASVFSYVMLGAGFFSTQKSQQVIQAGIGQTSGNIALKGEIFGIADNNTAT-IEKIQFGVGPAIAGTNVDFSRMGITWS--------------------------------------------------------------------------------------------------------------------------------------------------------------------------------------------------
>MGYP000744509360	92	0.390	4.654E-16	27	130	306	0	103	199
---------------------------MIAFVVVAAALAFVVLNMGMFTTQRARETINSGLAHASSALEVDGSITALVNSNGNG-VELISIPIRLAPGKDSVDLNPEKLTVAlFVTGTQNIAYENIYSKVFT-------------------------------------------------------------------------------------------------------------------------------------------------------------------------------
>MGYP001108509172	92	0.231	4.654E-16	15	152	306	10	156	213
---------------RRGITGIETAIILVAFVITASAFSFVILNVGFLTSDKAQTTVITSMRETTSALLVDAGITGyfsntTVANQDEVCLEEVVFYIRLAQGHEPVDCSDTKLVMTYTNmRGHAVVYSNTFtNGTITTIrtINGDSDALLEPGEKMQVYMD---------------------------------------------------------------------------------------------------------------------------------------------------------
>GraSoiStandDraft_16_1057320.scaffolds.fasta_scaffold7850074_1	92	0.321	4.654E-16	4	139	306	1	133	241
----NLIQKGHRHT-HRGIIGIESAIVLIAFVIVAAALAFVVLNMGFSTTQKAKTAIIAAVEEAGSSLEVAGKITGVGDINTN-VLNATSIPVKLVSGGASSNMDGNFTSIKVITSN--IEYDNVYKfGPLFVGTYDNATN----------------------------------------------------------------------------------------------------------------------------------------------------------------------
>MGYP001102827261	92	0.299	4.654E-16	13	129	306	48	160	274
-------------RHKRAIIGLEAAIVLIAFVIIAAAFSFMVINQGLFATERGKTVIQEGLKQASTPLTVDGTTF-TRTDPSGETVNVIIIPVR-AFGVKYVAMGRNETVVTLKIGRQ--TWANAYCGVL--------------------------------------------------------------------------------------------------------------------------------------------------------------------------------
>23250|scaffold16289_7|-5155|00	92	0.426	4.654E-16	3	77	306	2	74	375
---KRFLKRIHSR--QKGITGLETAIILIAFVVVAAVFAYTVLSAGLFATQKSSEAVYSGLEEARSSLELKGSVITDG------------------------------------------------------------------------------------------------------------------------------------------------------------------------------------------------------------------------------------
>SRR5581483_8765821	92	0.353	6.280E-16	11	75	306	103	167	170
-----------RVHDERGITGLETAIILIAFVVVAAVFAFVVLSTGLFSSERGKEAVYAGLAKTRGTMELSSGVVA--------------------------------------------------------------------------------------------------------------------------------------------------------------------------------------------------------------------------------------
>ETN02SMinimDraft_4_1059925.scaffolds.fasta_scaffold356663_1	92	0.308	6.280E-16	18	111	306	18	110	191
------------------FTGLEAAIVLIAFVVVAAVFSYVVLGAGFYTTQKSQETVYKSVEQATSNIQMVGNVYGIASTGS-SAIDSIVFTIGLTPGAPTADLTKMTVVYS--------------------------------------------------------------------------------------------------------------------------------------------------------------------------------------------------
>MGYP000925793839	92	0.290	6.280E-16	12	104	306	5	96	191
------------LRNTDAFTGLEAAIVLIAFVVVAAVFSYVILGAGYYATQKSQETVYKSVEQATSNIQVTGQVYGIA-SASSNAIDTIQFTISLAPGAPPMDMT---------------------------------------------------------------------------------------------------------------------------------------------------------------------------------------------------------
>UPI0007F4B8AB	92	0.380	6.280E-16	27	130	306	0	103	199
---------------------------MIAFVVVAAALAFVVLNMGMFTTQRARETINSGLAHASSALEVDGSITALVNSNGNG-VELISIPLRLAPGKDSVDLNPEKLTVAlFVTGTQNLAYENIYSKVFT-------------------------------------------------------------------------------------------------------------------------------------------------------------------------------
>MGYP001206084996	92	0.384	6.280E-16	13	77	306	2	66	239
-------------QDQRGITGLETAIILIAFVVVAAVFAYTVLSAGTFSAEKGKEAIHSGLETARSSMKVVGNISAKG------------------------------------------------------------------------------------------------------------------------------------------------------------------------------------------------------------------------------------
>GraSoiStandDraft_27_1057306.scaffolds.fasta_scaffold3920457_1	92	0.306	6.280E-16	13	136	306	52	171	301
-------------QQKRAIVGLEAAIVLIAFVIIAAAFSFMVINQGLYATERGKVVIQEGLKQASTPLTVDGTIFVR-TTPDGKAVDVIIIPVK-AFGVKFVAVGRNQTV--LMLKIGQKAWANIYLGVLYTGYPNG-------------------------------------------------------------------------------------------------------------------------------------------------------------------------
>MGYP001317057933	91	0.342	8.473E-16	9	78	306	7	76	100
---------FRLVGQERGVTGLETAVILIAFVVVASVFAFTVLSTGIFSAERGKETIHAGLTGARSSMELKGSIVSNGT-----------------------------------------------------------------------------------------------------------------------------------------------------------------------------------------------------------------------------------
>MGYP000226889424	91	0.359	8.473E-16	12	125	306	3	113	121
------------KRLKRGMVGIEAAIVLIAFVIVAAALAFVVLNMGFLTTQRSGIVIRSGLGEASTALEVDGSVLAFSQKGD--VVNYTMIPIKVSPGRHLVDLHPDRASILYW-STEAGSYADIY------------------------------------------------------------------------------------------------------------------------------------------------------------------------------------
>DeeseametaMP0200_FD_k123_3439_1	91	0.213	8.473E-16	13	180	306	1	192	201
-------------KNRRGLTGIETAIILVAFVITSSAFAFVVLNMGTQSAEQTQTVISSSMDESSSAIQMDSDIIGTFDnntlSQDETCLIKAVLYVRLGQGHTAIDMDDSKIMISYTNPRvHGIVYDGDTSVATVTVITGDADAILEAGERFKISIDfttLPLSGVDPTIVdrndlYAHPYekirielrpstGAGMVIERRVPQ-----------------------------------------------------------------------------------------------------------------------------
>SRR5208337_3787743	91	0.277	8.473E-16	16	159	306	51	189	278
----------------RGIVGLETAIILIAFVIIAAAFSFMVVNQGLFATQRGQTVIQQGLQEASSPLLVDGTILVR-TTPAGQAVNLVVVPVE-AFGVNVVNMGKNQTSVMLNIGDQ--AWANAYLGPLYVGYVDQSNGTSYNNYNATNVV-YDPTGKE--------------------------------------------------------------------------------------------------------------------------------------------------
>MGYP000986064364	91	0.380	1.143E-15	13	83	306	20	90	107
-------------KDQAGITGLETAIVLIAFVVVAAVFAFTVLTTGLFTSEKAKETTMAGVTSANSSLELVGGVIAGGTNIGTT------------------------------------------------------------------------------------------------------------------------------------------------------------------------------------------------------------------------------
>SRR3970040_1729645	91	0.308	1.143E-15	12	79	306	57	124	136
------------RRGERGITGLETAIILIAFVVVATVFAFIVLTTGIFSAERGKETVFAGLAKARGTMEVRGGIVVTDDD----------------------------------------------------------------------------------------------------------------------------------------------------------------------------------------------------------------------------------
>EndMetStandDraft_9_1072997.scaffolds.fasta_scaffold5205736_1	91	0.304	1.143E-15	27	118	306	0	91	196
---------------------------LIAFVVVAAVFAFTVLTTGLFTSEKAKETALAGVATTSSSLTVKGNVIAQTDGAAPDVVERIRIKLATATGVERVEFIPSDIIITYLDDQNV-------------------------------------------------------------------------------------------------------------------------------------------------------------------------------------------
>MGYP000138549009	91	0.391	1.143E-15	11	79	306	7	75	244
-----------LLRDESGITALETAIILIAFVVVAAVFAFTILSAGTVSTEKGKEAIYSGLQEVSSSLELRGSVLAISNT----------------------------------------------------------------------------------------------------------------------------------------------------------------------------------------------------------------------------------
>MGYP001042364410	91	0.380	1.542E-15	13	75	306	9	71	90
-------------RTQQGITGLETAIILIAFVVVASVFAFTVLSTGIFASERSKETVFAGIEEAQSTIEPRGSIVA--------------------------------------------------------------------------------------------------------------------------------------------------------------------------------------------------------------------------------------
>23244|Ga0272441_11270632_1|+217|01	91	0.408	1.542E-15	6	76	306	29	99	110
------LKIIMRHDGQRGITGLETAIVLIAFVMVASVFAYVVLSAGLFSSQKAKEAVYQGMSQTSGSVSLKGNVYAR-------------------------------------------------------------------------------------------------------------------------------------------------------------------------------------------------------------------------------------
>18781|Ga0209431_12133367_1|-3|11	91	0.324	1.542E-15	2	74	306	38	111	113
--VKKLLQVFRRtAQEEEGITGLETAIILIAFVVVATVFAFVVLTTGIFSSERGKETVFAGLQKARGTMEVRGGVV---------------------------------------------------------------------------------------------------------------------------------------------------------------------------------------------------------------------------------------
>SRR4030042_78445	91	0.290	1.542E-15	15	125	306	10	126	127
---------------ERGITGIETAIILVAFVITASAFSFVILNVGFLTSDKAQTTVITSMKETSSALLADVGVTGYFSNTTEGnqdevCLEEIIFYIRLAQGHEPVDCSDAKMVMTYTNlRGHAVIYSNSF------------------------------------------------------------------------------------------------------------------------------------------------------------------------------------
>MGYP001485997760	91	0.273	1.542E-15	14	117	306	6	111	166
--------------DESGITGLETAIIVIAFIVVAAVFAFTVMTTGLFGVERAKTVARSGLSEAASSRILKGPATVKGREMDGKLRPWVlVFQVGLVGRvGEQVPLELDKLAFRYIDEHN--------------------------------------------------------------------------------------------------------------------------------------------------------------------------------------------
>MGYP001318083083	91	0.400	1.542E-15	14	83	306	44	113	169
--------------DQNGITGLETAIVLIAFVVVAAVFAFTVLTTGLFTSEKAKETALEGVSSAGGSLELIGSVVAGGTNIGTT------------------------------------------------------------------------------------------------------------------------------------------------------------------------------------------------------------------------------
>MGYP001432798790	91	0.339	1.542E-15	11	125	306	3	114	226
-----------LRLNKKGMTGIETAIIVIAFVIAASVFAFAILNMGLLTTSKAQEAIVSGVSQAQSSMKITSVYAYSDSTGADARANGIVMIVQPS-GTASVDFGHSRTAISY--KNENVSIADVY------------------------------------------------------------------------------------------------------------------------------------------------------------------------------------
>EndMetStandDraft_7_1072992.scaffolds.fasta_scaffold7971816_1	91	0.335	1.542E-15	12	139	306	8	132	227
------------RQSHKGIIGVESAIVLIAFVIVAAALAFVVLNMGISTTQKAKTTTILTLGEASXSIQISAGIKGAGHI-TDGVLNVTAIPLKIVPGGNPVNLAEQFTAIKY--QXNSITYDDIYVGTLNPGSRTSLED----------------------------------------------------------------------------------------------------------------------------------------------------------------------
>MGYP000518716441	91	0.319	1.542E-15	4	125	306	1	118	230
----NLIQKGHRHT-HRGIIGIESAIVLIAFVIVAAALAFVVLNMGFSTTQKAKTAIIAAVEEAGSSLEVAGKITAAGWV-TQDSLNATNIPLKIVSGGATSNLDGNFTSIKYISDN--VEYDNVY------------------------------------------------------------------------------------------------------------------------------------------------------------------------------------
>A0A0D5C143	91	0.279	1.542E-15	12	134	306	8	134	239
------------RHSHRGVIGVESAIVMIAFIIVAAALAFVVLNMGFTTSQMVKTTTIAGLEESSSSMKISGTITAVGCIDSESSCFSIprinatNIPLKISKDGNSVNFSPDVISIRYIGE--SIQYDNIYTGAITADTY---------------------------------------------------------------------------------------------------------------------------------------------------------------------------
>MGYP001191937735	91	0.342	1.542E-15	9	78	306	7	76	306
---------FRLVGQERGVTGLETAVILIAFVVVASVFAFTVLSTGIFSAERGKETIHAGLTGARSSMELKGSMVSNGT-----------------------------------------------------------------------------------------------------------------------------------------------------------------------------------------------------------------------------------
>MGYP001168071155	91	0.337	1.542E-15	2	77	306	28	104	379
--FMNLLREYRALaRQERGVTVLETAIIMIAFVVVASVFAFTVLSSGIFAAERGKETIHAGLKGARSSLEVKGSVVATG------------------------------------------------------------------------------------------------------------------------------------------------------------------------------------------------------------------------------------
>MGYP001119341282	90	0.439	2.080E-15	11	76	306	8	73	76
-----------LRTDQSGITGLETAIILIAFVMVASVLAYVVLTAGLYSSQKAKEAVHAGLEEVSATVEIKGDVIAK-------------------------------------------------------------------------------------------------------------------------------------------------------------------------------------------------------------------------------------
>MGYP001181864598	90	0.290	2.080E-15	15	114	306	15	110	111
---------------QRGMTGLETAIILIAFVTVASVLAYSVLSAGIFSAERGKETVYSGLESAQSSLEVKGAVI--GHSADNIVLTTLTMKLGMAIQDERVD--ADSIHVTYLD-----------------------------------------------------------------------------------------------------------------------------------------------------------------------------------------------
>MGYP001331225049	90	0.284	2.080E-15	15	116	306	26	124	138
---------------EKGITGLETAIILIAFVTVAAVLAYSVLSAGVFSAEKGQEAVYRGLKESEASMQVVSSVYVTTNV-SGAIATNVSFQISTVLVGESVDLD--FCVVNYMDND---------------------------------------------------------------------------------------------------------------------------------------------------------------------------------------------
>B8GGI7	90	0.268	2.080E-15	15	111	306	1	96	186
---------------DDAFTGLEAAIVLIAFVVVSAVFSYMVLSAGFYATQKVQEVVHAGVDQTGSTLQISGDVYGSADSP-GGPVTMLTIMLKNGVPYGSVDLNKTTFIIS--------------------------------------------------------------------------------------------------------------------------------------------------------------------------------------------------
>GraSoiStandDraft_53_1057289.scaffolds.fasta_scaffold4320626_1	90	0.299	2.080E-15	8	164	306	3	151	216
--------RNRPWRNRRAMVGVDTAIILIAFVLVAAAVAFVVLDMGMTSAQKAKQSMENGLQQASTALQVNGEVMAYVD--SSGYVQDIFIPLGVTPGTGYVSFAKNLLSVSLIAGN--MSYANIYNGVNETTLNYNTSNLTAIASYY----DKSYPGKVLAVVY---------------------------------------------------------------------------------------------------------------------------------------------
>MGYP001161387284	90	0.227	2.080E-15	14	108	306	22	131	223
--------------RQRGITGIETAIIMISFVVVASVFAFATLSTGFFAAEEGKKTILGGLNKAESSIIVRGGVTAtrggvdvdadntlliTSTSTDEYAIATVKFLLTTAMSNGDIDLTPPYT-----------------------------------------------------------------------------------------------------------------------------------------------------------------------------------------------------
>3300005298.a:Ga0071330_1084926_8	90	0.298	2.080E-15	13	136	306	51	170	301
-------------QQKRAIVGLEAAIVLIAFVIIAAAFSFMVINQGLYATERGKVVIQEGLKQASTPLTVDGTPFVR-TTPDGKAVDVIIIPVK-AFGVKFVAVGRNQTVV--MLKIGQKAWANLYLGVLYTGHPNG-------------------------------------------------------------------------------------------------------------------------------------------------------------------------
>25886|scaffold127666_2|-203|00	90	0.354	2.080E-15	10	88	306	13	91	363
----------NIYKEQKGITGLETAIILIAFVVVAAVFAYTVLSAGLFSTQKSQEAVYSGLQETQNTLVVKGGVLSVAEPKFTDTADAV-------------------------------------------------------------------------------------------------------------------------------------------------------------------------------------------------------------------------
>SRR5689334_4790946	90	0.277	2.804E-15	23	120	306	0	99	102
-----------------------TAIILIAFIVVASVFAFTILSAGTASTQRGSEAINAGLSSVQSSMEIKGSIVA-MDGAGSGNVESIVFTLGQVSGGDPIDMTADAnkvVVIGYRDGTQFVN-----------------------------------------------------------------------------------------------------------------------------------------------------------------------------------------
>MGYP001480870284	90	0.402	2.804E-15	13	79	306	34	100	135
-------------RDQSGITGLETAIVLIAFVVVAAVFAFTVLTTGLFTSEKAKETAMAGVTSAGGNLELVGSVTAGGSN----------------------------------------------------------------------------------------------------------------------------------------------------------------------------------------------------------------------------------
>MGYP001502650864	90	0.330	2.804E-15	4	98	306	15	114	140
----NWTKRFQSHiyHDESGITGLETAIILIAFIVVAAVFAFTVMTTGLFSSERAKTVALSGLSEAASSLTLKGPVSAEAHNigqPYGQVPVKLVFQVGLSMCG---------------------------------------------------------------------------------------------------------------------------------------------------------------------------------------------------------------
>MGYP000863936134	90	0.264	2.804E-15	21	134	306	0	114	202
---------------------LEAAIVLIAFVVVAAVFSYVmMLGAGFFATGEAQKVVHTGTGQASSSLEIIGNVYGYNVGGSTTELDYLVFTVGNTAGGTPIDIT--QMLVTYVCGNvsEVITYDTINSSVNSTGDA---------------------------------------------------------------------------------------------------------------------------------------------------------------------------
>MGYP001051707210	90	0.324	2.804E-15	16	129	306	52	161	274
----------------RAIIGLEAAIVLIAFVIIAAAFAFMVVNQGLFATERGKAIVQEGLKQASTPLGLDGSMFVR-TTADGKSVDVIIIPLR-AFGVKYVAMWQNETAVSLKVA--KSAWANIYGGVL--------------------------------------------------------------------------------------------------------------------------------------------------------------------------------
>1235|Ga0190286_1016389_2|-498|00	90	0.384	2.804E-15	0	77	306	18	95	357
MGGDRMRGKGEMSRKRRGFTGLEAAIVLTAFVVVAAVFSYVVLNAGFFTTQKSKEVVHTGVEQATSSVELAGDVIGYG------------------------------------------------------------------------------------------------------------------------------------------------------------------------------------------------------------------------------------
>1502|scaffold304671_2|+655|00	90	0.474	2.804E-15	15	73	306	18	76	378
---------------QKGITGLETAIILIAFVVVAAVFAYTVLSAGLFSTQKSQEAVYSGLQQTQSTLELKGSV----------------------------------------------------------------------------------------------------------------------------------------------------------------------------------------------------------------------------------------
>SRR4030042_1241084	89	0.415	3.781E-15	12	76	306	32	96	100
------------RKNERGITGLETAIILIAFVIVASVFAYVVLSAGLFSSQQAKEAVNAGLDATMATVEIRGDIIAK-------------------------------------------------------------------------------------------------------------------------------------------------------------------------------------------------------------------------------------
>MGYP001476591984	89	0.378	3.781E-15	12	77	306	10	75	198
------------LRRQRRVTELETAIILIAFLVVASVFAFTVLSTGIFSAERGKETIHAGLMGARSSLELKGSVVAEG------------------------------------------------------------------------------------------------------------------------------------------------------------------------------------------------------------------------------------
>GraSoiStandDraft_13_1057314.scaffolds.fasta_scaffold3269151_1	89	0.297	3.781E-15	18	111	306	18	110	200
------------------FTGLEAAIVLIAFVVVAAVFSYVVLGAGFYTSQKSQETVYKSVEQATSNIQMVGNVYGIASTGS-SAIDSIDFSVALTPGAPTADLTKMTVMYS--------------------------------------------------------------------------------------------------------------------------------------------------------------------------------------------------
>D5U2X5	89	0.389	3.781E-15	16	110	306	3	94	207
----------------KGIVGIEAAIVLIAFVIVAAALAFVVINMGMYTTQKSKEVMQQGLNEATTALEVDGTVLG---YGDTNGITRIYIPLKVSPGQLAVDFSNDKIDI---------------------------------------------------------------------------------------------------------------------------------------------------------------------------------------------------
>MGYP000153167276	89	0.307	3.781E-15	13	103	306	8	98	217
-------------RKRRGFTGLEAAIVLTAFVVVAAVFSYVVLNAGFFTTQKSKEVVHTGVEQATSSVELAGDVIGYGWKKSPGSGDSGNITLGFIDDGTFYDM----------------------------------------------------------------------------------------------------------------------------------------------------------------------------------------------------------
>OM-RGC.v1.027928056	89	0.320	3.781E-15	16	139	306	0	121	229
----------------RGIIGIESAIVLIAFVIVAAALAFVVLNMGFSTTQKAKTAIIAAVEEAGSSLEVAGKITAVGDI-DNNVINATSIPVKIVSGGSSSNMDGNFTSIKVITSD--IEYDNVYTfGPLFVGTFDNATN----------------------------------------------------------------------------------------------------------------------------------------------------------------------
>LauGreDrversion4_2_1035121.scaffolds.fasta_scaffold924131_1	89	0.391	3.781E-15	13	81	306	10	78	238
-------------RGEQGITGIETAIILIAFVVVASVFAYTVLSAGIFSSEKGKEAVHSGLETSRSSMELVGSVKALAVTAT--------------------------------------------------------------------------------------------------------------------------------------------------------------------------------------------------------------------------------
>SRR3990172_7153106	89	0.307	3.781E-15	4	130	306	43	165	272
----NLIQKGHRHT-HRGIIGIESAIVLIAFVIVAAALAFVVLNMGFSTTQKAKTAIIAAVEEAGSSLEVAGKITAVGDV-DNNVLNATTIPLKIVSGGANSNMDGNFTSIKVITSN--VEYDNVYTFGPL-------------------------------------------------------------------------------------------------------------------------------------------------------------------------------
>3300026108.a:Ga0208391_1000117_41	89	0.320	5.098E-15	14	94	306	46	125	131
--------------DQRGMSAIETSIVLIAFVVVASVFGFAMLNTGLMSSEKEQKAVQAGIDETSSNLILRGGVLAIGN-GGKTGIDTIKFYLTP-------------------------------------------------------------------------------------------------------------------------------------------------------------------------------------------------------------------
>MGYP001087965790	89	0.369	5.098E-15	2	74	306	49	121	139
--FKSPIWRITWWRDQRGITGLETAIVLIAMVVVSSVFAFVALTTGLYSNYKAGETIPSGLAQTRGSTELKGSVV---------------------------------------------------------------------------------------------------------------------------------------------------------------------------------------------------------------------------------------
>MGYP001072875394	89	0.287	5.098E-15	0	131	306	0	125	147
MKIRKKLSVF--LQQNHGIVGIEAAIVLISFVVIAASLAYVVINMGFYSSQKAKSTIDRGVQEATSALALDG--FITGHTDANSQLQYFAVPLKLAVGQDEVDMSGNTTLVAVLG--TTFSLTDIYSSVASS------------------------------------------------------------------------------------------------------------------------------------------------------------------------------
>MGYP000262157565	89	0.412	5.098E-15	12	74	306	9	71	178
------------HKGEKGITGLETAIILIAFVVVSAVFAYTVLSAGIFTTQKSQETIYSGLTQAASSMEMKGGVV---------------------------------------------------------------------------------------------------------------------------------------------------------------------------------------------------------------------------------------
>SRR5512145_2275605	89	0.308	5.098E-15	18	111	306	10	102	190
------------------FTGLEAAIVLIAFVVVAAVFSYVILGAGFYTTQKSQETVYKSVEQATSNIMVAGTVYGIASEPASG-IDTIDFAITLTPGAPDADLSKMSVMFS--------------------------------------------------------------------------------------------------------------------------------------------------------------------------------------------------
>D9PZ77	89	0.350	5.098E-15	12	128	306	2	114	219
------------RRSRRGMVGIDTAIILIAFVLVAAAVAFVVLDMGMTSAQKAKQTMESGLQESSTALQVDGNVMAYVN--GSGYVQDIFIPLGVTPGTGYVSFAPSLMEVSIITSKG--SYPDIYIGV---------------------------------------------------------------------------------------------------------------------------------------------------------------------------------
>MGYP000645615147	89	0.371	5.098E-15	8	77	306	4	73	300
--------RISIRRDRRGFTGLEAAIVLTAFVVVAAVFSYVVLNAGFFTTQTSKEVIHTGVEQATSSAELAGNVYGHG------------------------------------------------------------------------------------------------------------------------------------------------------------------------------------------------------------------------------------
>2350|scaffold_91394_c1_3|-1245|00	89	0.346	6.873E-15	4	77	306	1	75	157
----NLLREYRvLARQERGVTGLETAIIMTAFVVVASVFAFTALSSGIFAAERGKETIHASLKGARSSLEIKGSVVATG------------------------------------------------------------------------------------------------------------------------------------------------------------------------------------------------------------------------------------
>SRR3989304_1087126	89	0.365	6.873E-15	12	74	306	138	200	216
------------RRGEDGITGLETAIILIAFVVVATVFAFVVLTTGIFSAERGKETVFAGLQKARGTMEVRGGVV---------------------------------------------------------------------------------------------------------------------------------------------------------------------------------------------------------------------------------------
>MGYP000297662293	89	0.304	6.873E-15	2	129	306	44	165	377
--IKRSIKRI--ITNKRAIIGLEAAIVLIAFVIIAAAFAFMVINQGLFATERGKTVIEQGLKQSSTPLIVDGTIFVRA-TPEGRAVNVIIIPLK-AYGVKYVSVGKGY--VSVTIKVGQKAWADIYGGVL--------------------------------------------------------------------------------------------------------------------------------------------------------------------------------
>3282|scaffold1023450_1|-1|10	88	0.359	9.264E-15	14	77	306	33	96	112
--------------DQRGVTGLETAIILIAFVVVASVFAFTVLSSGIFSAERGKETVFASLREARGSAAIKGSVVANG------------------------------------------------------------------------------------------------------------------------------------------------------------------------------------------------------------------------------------
>MGYP001006684085	88	0.478	9.264E-15	10	78	306	9	77	117
----------NLYSDRKGITGLETAIILIAFIVVAAVFAFTVMTTGLFSTEKAKTTAQAGIAEASSTFAPKGGVIAASN-----------------------------------------------------------------------------------------------------------------------------------------------------------------------------------------------------------------------------------
>HubBroStandDraft_4_1064222.scaffolds.fasta_scaffold3638610_1	88	0.277	9.264E-15	13	111	306	1	101	165
-------------KKDNAFTGLEAAIVLIAFVVVAAVFSYVLLGAGFFATQKAQEVTYSGIQQTTSNMYLVGQVYGNVQPDSDGvnVLSTINLKLGIPEGGQPQDISQIQLLFS--------------------------------------------------------------------------------------------------------------------------------------------------------------------------------------------------
>3300026518.a:Ga0256829_1000682_18	88	0.296	9.264E-15	13	172	306	4	160	210
-------------RKKRGMVGIDTAIILIAFVLVAVAVAFVTLDMGMTSATKAKQTMVNGLQEASTALQVNGEVLGVTN--SSGDVEEVAIPLGVTPGSGYVSFDNTTFSVSVVD--QYGSYPNVYVGVVGTIGSTTNLSALY-NGQNLTTPEAKVyfITGNITPTVLGPYGQAL-------------------------------------------------------------------------------------------------------------------------------------
>MGYP000162013930	88	0.333	9.264E-15	13	145	306	3	134	215
-------------KSKKGMIGIEAAIILIAFVIVATAFGYMVINMGMTATSKGKESIQVGLQEASSPLTIDGTILLRE---QNQKVNAIIIPLK-VVGVDYVPMGANRTVVS--VRMNATAYPNVYLGVDTSNDPaektfDDLVDVVKSDT----------------------------------------------------------------------------------------------------------------------------------------------------------------
>MGYP000182655638	88	0.385	9.264E-15	8	77	306	4	73	282
--------RISIRKDRRGFTGLEAAIVLTAFIVVAAVFSYVVLNAGFFTTQTSKEVIHTGVEQATSSAELAGNVYGHG------------------------------------------------------------------------------------------------------------------------------------------------------------------------------------------------------------------------------------
>6671|scaffold60744_2|-1127|00	88	0.380	9.264E-15	5	75	306	10	78	286
-----LLRRFAL--SERGITGLETAIVLIAFVVVAAVFAFVVITTGLFSGQRAQETAQAGLKEARTSLAPKGSIVA--------------------------------------------------------------------------------------------------------------------------------------------------------------------------------------------------------------------------------------
>24402|Ga0307375_10082664_2|-609|00	88	0.258	9.264E-15	11	115	306	7	112	296
-----------LHRGQRGMTGLETAIILIAFVTVASVLAYSVLSAGIFSAERGKATVYSGLESVQATMELQGSVLGLSTDGVKATLT------TGTPSTDEIDyvadttgIAGNSITIAYIDP----------------------------------------------------------------------------------------------------------------------------------------------------------------------------------------------
>MGYP001068750151	88	0.353	1.249E-14	4	101	306	5	101	102
----KTLRRF--ARNKKAISGLETAIVLIAFVIVASAFAYAVLNMGFLATQKTQEVAIGGLQAASAAIVLDGPVYGYSSqSGTNANMTTVIFWLKTASGADSV------------------------------------------------------------------------------------------------------------------------------------------------------------------------------------------------------------
>MGYP000022816111	88	0.325	1.249E-14	13	95	306	15	96	112
-------------DDQRGITGLETAIVLIDFVVVASVFVFAVLNVGLLSSQKSEQAALGGREATSASLSIRGDVIASANAG-KTAIDTVRFNLAPA------------------------------------------------------------------------------------------------------------------------------------------------------------------------------------------------------------------
>MGYP001140504003	88	0.196	1.249E-14	7	116	306	17	169	171
-------RERELRMDTKGFTGLEAGIVLTAFVVIAAVFSYVVLNAGFFSIQKTEEVIHTGIKQATSSAELAGDVIGHGwrygyvnnsasgydgtwdsgatsnpgynypgyyawnypdeaskYQADTTNLTVVEFYLQLSTSGEPLSLSPTKLTIGYSDKN---------------------------------------------------------------------------------------------------------------------------------------------------------------------------------------------
>MGYP001077450831	87	0.342	1.683E-14	13	82	306	6	75	92
-------------KDEKGFTGLEAAIVLVAFVVVAAVFSYVMLGAGFYTTQKSQEVVHTGVQQASSSVELSGDVVAKSDDGNT-------------------------------------------------------------------------------------------------------------------------------------------------------------------------------------------------------------------------------
>MGYP000710516241	87	0.268	1.683E-14	14	95	306	17	98	103
--------------NERGITGLDAALITTAFVVVASVFAFTVLSTGIFSSERGKETVLAGVREARGTMEPKGRVVANGLTAETLSLGEAAWTVTNA------------------------------------------------------------------------------------------------------------------------------------------------------------------------------------------------------------------
>ERR1043165_7844630	87	0.333	1.683E-14	12	98	306	30	113	115
------------HKNESGQAALETAIILIAFVVVASVFAFTILSAGSSSTEKGKQAIQAGLEGVQSSMNVKGSIIA---EGSGTSVNDAIFTLSLVAGG---------------------------------------------------------------------------------------------------------------------------------------------------------------------------------------------------------------
>A0A2A4S9N1	87	0.320	1.683E-14	14	94	306	46	125	130
--------------DQRGMSAIETSIVLIAFVVVASVFGFAMLNXGLMSSEKEQKAVQAGIDETSSNLILRGGVLAIGN-GGKTGIDTIKFYLTP-------------------------------------------------------------------------------------------------------------------------------------------------------------------------------------------------------------------
>23931|scaffold_80886_c1_2|+517|00	87	0.254	1.683E-14	13	122	306	13	124	196
-------------RGQRGVSAIETAIILIAFIVVASVAAYALLASGIMTAGQNREVVRAGTGSAGGTMILRGAVTAFGTPPNT--VDRLVFYVVNAtESGSAVNLSSSGadaMTVVYTDDFQAVNLA---------------------------------------------------------------------------------------------------------------------------------------------------------------------------------------
>MGYP001121682816	87	0.270	1.683E-14	10	120	306	4	111	226
----------NMRKDERAFSGIEAAIVLIAFVVVAAVFSYVLIGAGMNVTNRAGSAVNSSLVQATSAIEVSGRTLGLDNT-NNSRIDNVVVWIENTAGGTPVDMT--NMMINFRSKDTTFT-----------------------------------------------------------------------------------------------------------------------------------------------------------------------------------------
>3300027742.a:Ga0209121_10017251_3	87	0.270	1.683E-14	10	120	306	4	111	227
----------NMRKDERAFSGIEAAIVLIAFVVVAAVFSYVLIGAGMNVTNRAGSAVNSSLVQATSAIEVSGRTLGLDNT-KDSKIDNVVVWIENTAGGTPVDMT--NMMINFRSKDTTFT-----------------------------------------------------------------------------------------------------------------------------------------------------------------------------------------
>MGYP001028936183	87	0.343	2.267E-14	11	77	306	17	83	96
-----------LRRTELGVTELETAIILIAVVVVASVFAFTVLSTGIFASERGKETVYAGLQQASGSIEIKGSVIASG------------------------------------------------------------------------------------------------------------------------------------------------------------------------------------------------------------------------------------
>MGYP001091927868	87	0.323	2.267E-14	14	111	306	13	110	113
--------------DQRGTSGIETAIILIFVVIVGTVFAVTTLNTGLISSEKAEKTVTAGMDETSGTMVIKGVVFADANVG-KTDIDTIKFTLTSASdSSSGIDLSNTSTVVS--------------------------------------------------------------------------------------------------------------------------------------------------------------------------------------------------
>MGYP000181828523	87	0.347	2.267E-14	14	104	306	37	127	128
--------------DQRGITGLEPAIVRISLGVVASVLAFAVLNTGLLSSEKRKEAAFGGLEETSATLSIRGNVIAAANSG-KTAIDNLKFNFTPtSTSSESVDLS---------------------------------------------------------------------------------------------------------------------------------------------------------------------------------------------------------
>MGYP001497708753	87	0.262	2.267E-14	4	81	306	1	80	309
----KMIRSLMRKasRDERGITGLETAIILIAFVVVATVFAFIVLTTGIFSAERGKETVFAGLQKARGTREVRVGIVVDRDTGS--------------------------------------------------------------------------------------------------------------------------------------------------------------------------------------------------------------------------------
>MGYP000928647295	87	0.275	3.054E-14	13	110	306	5	100	185
-------------RDDRAFTGLEAAIIFIAFVVVASVFAYVVLGVGMTTSQKSQEVMHAALEEAGSALRPGYTVIAKLD--TLGVLDFVKFDLETTADLAAVDMGSMTYTI---------------------------------------------------------------------------------------------------------------------------------------------------------------------------------------------------
>MGYP000580807743	86	0.403	4.114E-14	10	66	306	10	66	74
----------NLGTDQRGITGLETAIVLIAFVVVASVFAFAVLSTGLLSSEKSKETVLGGLEETSST-----------------------------------------------------------------------------------------------------------------------------------------------------------------------------------------------------------------------------------------------
>MGYP000588148712	86	0.371	4.114E-14	8	77	306	3	72	88
--------KKSMIKDKRAFTGLEAAIVLTAFVVVAAVFSYVVLNAGFFTTQKSKEVVHTGVEQATSSAELAGDVIGHG------------------------------------------------------------------------------------------------------------------------------------------------------------------------------------------------------------------------------------
>SRR3989344_9322951	86	0.329	4.114E-14	3	97	306	3	98	99
---KKPMKlvRRGRRKSHRGVIGVESAIVMIAFVIVAAALAFVVLNMGFSTTQKAKTTIVSSLSEASSSLEVAGKVIAVGDT-TLSNLRVVSIPIKVASG----------------------------------------------------------------------------------------------------------------------------------------------------------------------------------------------------------------
>MGYP001140090859	86	0.328	4.114E-14	5	68	306	39	102	103
-----MFRNVTQESSERGITGLETAIILIAFVVVASVFAFTVLSTGIFASERSKETVFAGIQETKSSLE---------------------------------------------------------------------------------------------------------------------------------------------------------------------------------------------------------------------------------------------
>SRR5512147_2594208	86	0.359	4.114E-14	11	74	306	34	97	110
-----------LHRNEHGITALETAIILIAFVVVAAIFAFTVLSTGTFLTEKSKEASYAGLQEVRGSLALKGSVV---------------------------------------------------------------------------------------------------------------------------------------------------------------------------------------------------------------------------------------
>MGYP000218041030	86	0.363	4.114E-14	6	124	306	0	118	119
------MKRLRRLLfNKKAIVGIEAAIVLIAFVIIAAAFAFMAINMGLFATQRSKDTIAQGLRESSSPLQLDGNIFLRVNE-TNMRAEAIIIPLR-AMGVKYVPMGTDQTVVSISISGQRkLGYSNI-------------------------------------------------------------------------------------------------------------------------------------------------------------------------------------
>MGYP001453245363	86	0.471	4.114E-14	13	82	306	8	77	131
-------------KDQKGMTGLETAIILIAFVTVASVLGYAVLSAGVFSAEQGKETIYAGLKEASTNLTLPGSVVGKSADRTG-------------------------------------------------------------------------------------------------------------------------------------------------------------------------------------------------------------------------------
>SRR5512143_1870803	86	0.323	5.542E-14	11	112	306	2	98	99
-----------LHKNEQGQAALETAIILIAFVVVAAVFAFTILSAGNASTDKGKAAINAGMQSVESSLAVKGAVIA---AGTSNKVTDVTFTVGVSGGSSPI--KTDQITITY-------------------------------------------------------------------------------------------------------------------------------------------------------------------------------------------------
>SRR4030043_1321966	86	0.369	5.542E-14	12	95	306	33	114	115
------------KRKDEGVTGLEAAIVLIAFVVVAAVFSYVVLGAGFFTTQKAQETVYKSVEQSTTNLLLIGNVYGL--SPDNANITEVRFSIGLA------------------------------------------------------------------------------------------------------------------------------------------------------------------------------------------------------------------
>MGYP000138491599	86	0.288	5.542E-14	14	101	306	17	105	122
--------------DQSGMSAIETSIVLIAFVVVASVFGFAMLNTGILSSEKEQKVVQAGIDETSSNLILRGGVLAIGN-GGKTGIDTIKFYLtqSLNLGDPPI------------------------------------------------------------------------------------------------------------------------------------------------------------------------------------------------------------
>SRR3989304_1196342	86	0.325	5.542E-14	27	149	306	33	152	248
---------------------------LIAFVIVAAALAFVVLNMGFATTQKAKTTIISSLAEASSSLEISGKVTAIANVP-RALVNATGIPLKITSGGSSINLDNSTISIKYL--SNVVEYDNILAGTMIGRTYSNMSQAFQDAEDNTF------------------------------------------------------------------------------------------------------------------------------------------------------------
>MGYP000179703445	86	0.291	5.542E-14	8	127	306	53	168	291
--------RGEMFRDKKGMLGVESAIILIAFVIVAAAFSFMVVNMGLYATQKGRDVISQGIHESGCPLTIDGNILIKASNRS-GYAKAIIVPLK-TMGTKWVSMGTNGTVISLRIRD--KAWANIYRG----------------------------------------------------------------------------------------------------------------------------------------------------------------------------------
>MGYP000861079980	85	0.421	7.463E-14	13	76	306	14	77	97
-------------KDQAGITGLETAIILIAFIVVAAVFAFTIMTTGLFSTEKAKTTAQAGITEASSTFVPKGAIVAK-------------------------------------------------------------------------------------------------------------------------------------------------------------------------------------------------------------------------------------
>MGYP000530607421	85	0.430	7.463E-14	13	77	306	8	72	334
-------------RKRKGFTGLEAAIVLTAFVVVAAVFSYVVLNAGFFTTQKSKEVVHTGVEQATSSVELAGDVIGYG------------------------------------------------------------------------------------------------------------------------------------------------------------------------------------------------------------------------------------
>4295|scaffold36741_4|+1988|00	85	0.359	7.463E-14	14	77	306	30	93	377
--------------DQQGVTGLETAIILIAFVVVASVFAFTVLSSGIFSAERGKETVFSSLREARGSAAIKGSVVANG------------------------------------------------------------------------------------------------------------------------------------------------------------------------------------------------------------------------------------
>MGYP001294591110	85	0.393	1.005E-13	10	75	306	10	75	86
----------NVHRGQKGITGLETAIILIAFVTVAAVLAYTVLSAGIFSSERGKEGVYSGLNSAQSTMDVKGSVIG--------------------------------------------------------------------------------------------------------------------------------------------------------------------------------------------------------------------------------------
>JI61114DRNA_FD_contig_51_2888673_length_280_multi_1_in_0_out_0_1	85	0.315	1.005E-13	13	104	306	2	90	176
-------------KKEAAFSGLEAAIVLIAFVVVAAVFSYVMLGAGFFATQKSQEVTYSGVKQSTSNLVLDGQLYG---NYDGTKVTSIDFYLAIPEGGQPQSLS---------------------------------------------------------------------------------------------------------------------------------------------------------------------------------------------------------
>H1YXI9	85	0.319	1.005E-13	16	112	306	8	99	186
----------------EAFTGLEAAIVLTAFVVVAAVFAFVVLGAGFFVTDKSEDVINSGLKETSNSLNLAGTVVGRV-KLSGSELRYIMFYLEHCGGGTGIDISK----ISY-------------------------------------------------------------------------------------------------------------------------------------------------------------------------------------------------
>UPI0004CB2CB0	85	0.238	1.005E-13	6	110	306	0	102	196
------MSISNYSNGENGFTGLEAAIVLIAFVVVASIFSYTILGEGFHFSQESQSVIHQSIQQAGSSCTVTGTVYGVSDSP--ESLKYIIVPIGLTAGGEPIDITTVSIRI---------------------------------------------------------------------------------------------------------------------------------------------------------------------------------------------------
>MGYP000132522220	85	0.329	1.005E-13	13	104	306	31	124	357
-------------RKRKGFTGLEAAIVLTAFVVVAAVFSYVVLNAGFFTTQKSKEVVHTGVEQATSSVELAGDVVGYGwkNSPGTGSGNRTLGFIKNGVFSDLLSLT---------------------------------------------------------------------------------------------------------------------------------------------------------------------------------------------------------
>SRR5690606_13957256	85	0.277	1.353E-13	13	95	306	23	102	103
-------------KEEEGVSALETAIILIAFVVVAAIFAFTILSAGTSSTEQSKEAIYAGRSEVRSSMELRGAVVA---ETDGTEVTDLIFSVANA------------------------------------------------------------------------------------------------------------------------------------------------------------------------------------------------------------------
>9040|Ga0208132_1246112_1|+1|11	85	0.338	1.353E-13	14	75	306	7	68	121
--------------RHRGITGLETAIIVIAFVVVASAFAFTVLSTGVFSAERSKDTVYAGLSEVRSSLATRGSFVA--------------------------------------------------------------------------------------------------------------------------------------------------------------------------------------------------------------------------------------
>A0A2E9TE18	85	0.338	1.353E-13	14	75	306	10	71	196
--------------RHRGITGLETAIIVIAFVVVASAFAFTVLSTGVFSAERSKDTVYAGLSEVRSSLATRGSFVA--------------------------------------------------------------------------------------------------------------------------------------------------------------------------------------------------------------------------------------
>MGYP001303257633	85	0.354	1.353E-13	17	95	306	116	193	206
-----------------GIIGLETAIVFIAFVVVASVFAFAVLNVGLLSSQKSEQAALGGLEATSASLSIRGDVIASANAG-KTAIDTVRFNLAPA------------------------------------------------------------------------------------------------------------------------------------------------------------------------------------------------------------------
>MGYP000396548669	85	0.307	1.353E-13	9	134	306	2	127	220
---------IKGKSSRKGMIGIEAAIVLIAFVIVASAFSFMVINMGLTSTQRGKEAIATSLQEVLSPLQVDGSIMIKTED---QIVTAIIIPLK-VSGVSYLPMGVNRTVVSFkLTGYGTVlskAYPNVYSGVNKTVDP---------------------------------------------------------------------------------------------------------------------------------------------------------------------------
>MGYP001416312123	85	0.264	1.353E-13	14	115	306	40	140	220
--------------DDRAFTGLEAAIVFIAFIVVAAVFAYVVLGLGVVTSQKSQEAMHTALGEAGSALRPGQSVIAKVDN-TQGLVKFVEFDLETATNLAAIDLGRMTYTIMTKDA----------------------------------------------------------------------------------------------------------------------------------------------------------------------------------------------
>MGYP000200342364	85	0.430	1.353E-13	13	77	306	8	72	236
-------------RKRKGFTGLEAAIVLTAFVVVAAVFSYVVLNAGFFTTQKSKEVVHTGVEQATSSVELAGDVVGYG------------------------------------------------------------------------------------------------------------------------------------------------------------------------------------------------------------------------------------
>MGYP000701711463	84	0.418	1.822E-13	11	65	306	8	62	68
-----------LRNDQRGITGLETAIVLIAFVVVSSVFAFAALSTGLFSSDKAKETIQAGLAETGG------------------------------------------------------------------------------------------------------------------------------------------------------------------------------------------------------------------------------------------------
>MGYP001387224858	84	0.387	1.822E-13	12	73	306	15	76	93
------------LRDQRGIGGLETAIVLIAFVVVSSVFAFAALSTGLLSSDRAKQTFRRGLSEARGSLELRGGI----------------------------------------------------------------------------------------------------------------------------------------------------------------------------------------------------------------------------------------
>MGYP001381736178	84	0.297	1.822E-13	14	96	306	22	105	119
--------------NQEGITDLETAIVLIAFVVVSSVFAFTALSTDLFATDKAKQTIHSFLAETGGTMELKRSVSGTNDvTGSAGYVSDLSFGLPTPP-----------------------------------------------------------------------------------------------------------------------------------------------------------------------------------------------------------------
>APLak6261660806_1056025.scaffolds.fasta_scaffold455267_1	84	0.285	2.452E-13	14	111	306	6	102	188
--------------DDRAFTGLEAAMVFIAFIVVASVFAYVALGAGFFTTQKTEQTIYSAVEQVGSVVQITEPIMVQA-SADGQHVRYIVVTVKVPPGNNDVDVERIVVTVS--------------------------------------------------------------------------------------------------------------------------------------------------------------------------------------------------
>A0A101IV97	84	0.277	2.452E-13	14	103	306	1	90	190
--------------DEDGFTGLESAIILIAFVVVGAVFSHVIISAGMGISDDAGSKVHEGLSRAGSSLVVAGSIYAVDLNDDPKIAEGILVPIRLLPGSDPVDL----------------------------------------------------------------------------------------------------------------------------------------------------------------------------------------------------------
>HubBroStandDraft_4_1064222.scaffolds.fasta_scaffold1840876_1	84	0.277	2.452E-13	14	103	306	1	90	190
--------------DEDGFTGLESAIILIAFVVVGAVFSHVIISAGMGISDDAGSKVHEGLSRAGSSLVVAGSIYAVDLNDDPKIAEGILVPIRLLPGSDPVDL----------------------------------------------------------------------------------------------------------------------------------------------------------------------------------------------------------
>MGYP001016902030	84	0.244	2.452E-13	7	104	306	30	125	224
-------RGSGRDPSDAGFTGLEAAIVLIAFVVVAAVFAYTVLAVGILFSGESRATVHQGVQQAGSACTVTGTIYGISE--TSGRIDVILVPVGLTVGSEPIDMT---------------------------------------------------------------------------------------------------------------------------------------------------------------------------------------------------------
>MGYP001113215374	84	0.272	2.452E-13	16	149	306	3	134	237
----------------RAIIGLESAIVLIAFVIIAAAFSFMVVNQGLFATERGKTIIQQGLKQSSTPLTVDGTSFIRIN-PDETRVDVLLIPVK-AFGVKYVSMGTNQTAVTLTIGD--KSWPTVYYGVLYNNKTGKTYDPsaIYNATDDRI------------------------------------------------------------------------------------------------------------------------------------------------------------
>MGYP001347778607	84	0.197	2.452E-13	9	114	306	8	144	249
---------ITLLAEQRGITGLETAIVLIAFVVVASVFAFTVLTTGIFTSQEAQKASESAVRTTESTLRKLGPFVAGGscvpggtcnqqsytidwsgcpgrdannfpvDQGGTCHAHAQLFRFKLAPaGNRPVDFDPTKTIITWFD-----------------------------------------------------------------------------------------------------------------------------------------------------------------------------------------------
>A3CVA4	83	0.257	3.300E-13	14	110	306	6	101	186
--------------DDRAFTGLEAAIVFIAFIVVAAVFAYVVLGVGMTTSQKSQETMHAALGEAGSALRPGQSVIAKLDN-NQGFLDSIEFDLETATDLAVIDMGSMTYTV---------------------------------------------------------------------------------------------------------------------------------------------------------------------------------------------------
>24127|scaffold136409_3|-1594|00	83	0.267	3.300E-13	11	111	306	22	120	232
-----------KMKRNNAFTGLEAAIVLIAFVVVASIFSYVMLSAGFFASQKAQDVTYAGIKQVTSIMYPVGSVQGAAT--DDGSLNFIEFGLGIPDIGQAQDLTNLRLIFS--------------------------------------------------------------------------------------------------------------------------------------------------------------------------------------------------
>GraSoiStandDraft_24_1057298.scaffolds.fasta_scaffold4323231_1	83	0.369	3.300E-13	10	74	306	26	90	373
----------NQARQERDVTGLETAIILIAFVVVASVFAFTVRSTGIFSAERGKETIHARRAGARSSMELKGSIV---------------------------------------------------------------------------------------------------------------------------------------------------------------------------------------------------------------------------------------
>3280|scaffold61392_1|-1|10	83	0.291	4.441E-13	5	107	306	12	113	114
-----PINNVKLLKSHRGVTGVEAALLTIVIVIVAAALAFIVLNAGFSTTQKAKTTIISGLSESSSALEVSGNVVGIGDT-TLSNLRVVSIPIKVAAGGDSINLQNTT------------------------------------------------------------------------------------------------------------------------------------------------------------------------------------------------------
>A0A0F9CDY0	83	0.339	4.441E-13	22	130	306	1	106	212
----------------------EAALILIAFVIVAAALAFVVLNMGFATSQKAKTSITSALGGASNTILISGKVIGAA-PAAGGVLNATMIPLKLTSNGESVDLSDTLATISYLGE--TIEYDNIYSAGCT-------------------------------------------------------------------------------------------------------------------------------------------------------------------------------
>MGYP001187119364	82	0.400	8.039E-13	11	65	306	9	63	64
-----------LHKNQQGITGLETAIVLIAFVVVASVFAFAVLSTGLLSSEKSKETVLGGLEETSS------------------------------------------------------------------------------------------------------------------------------------------------------------------------------------------------------------------------------------------------
>SRR5664279_6029107	82	0.303	8.039E-13	6	83	306	49	127	134
------MYGWNKLnKNQSGQAALEAAIILIAFVVVASVFAFAILSAGQSSTQKGEQAIYSGLQNVQSSMEVKGAVIANGTAGASG------------------------------------------------------------------------------------------------------------------------------------------------------------------------------------------------------------------------------
>MGYP001443118398	82	0.236	8.039E-13	14	114	306	13	142	252
--------------DQRGITGLETAIVLIAFVVVAAVFAFTVLTTGLFTSKEAEKASRAALTSAEATLVHMGTTIAGGafNVGGSQAVDWggcantpgtiadppyddnsanclahaqlVRFKLTPA-GKESVPFDPASTKIWWHD-----------------------------------------------------------------------------------------------------------------------------------------------------------------------------------------------
>MGYP001456490200	82	0.215	8.039E-13	17	117	306	14	129	294
-----------------GVTGLETAIILIGLVVVAAVFAFVVMTVGLFSSEKSKNISYEALTESTSSFIVKGGITATCGVGDdnldcekdadpvgknDKYVDSISFAIALSSGSDIQSINKNEFAFHYFDGNN--------------------------------------------------------------------------------------------------------------------------------------------------------------------------------------------
>MGYP001171723242	82	0.301	1.081E-12	14	96	306	18	99	101
--------------DLSGIIGLETSIVLLAFVVVATVFAFAILNTGMFSSERSARAALGSLEETSAAMNIRGKVIADAND-AKTAIDAIKFTVTLGP-----------------------------------------------------------------------------------------------------------------------------------------------------------------------------------------------------------------
>SRR4030043_256847	82	0.298	1.081E-12	15	113	306	10	113	118
---------------RRGITGIETAIILVAFVITASAFSFVILNVGFLTADKAQTTVITSMKETSSALLADTGVTGYFSNTTEAnqdevCLEELIFYIRLAQGHQPVDCKDAKMARTYT------------------------------------------------------------------------------------------------------------------------------------------------------------------------------------------------
>MGYP001222143425	82	0.276	1.081E-12	14	104	306	46	149	150
--------------DQRGMSAIETSIvliafvvvasvfgVLIAFVVVASVFGFAMLNTGLMSSEKEQKAVQAGIDETSSNLILRGGVLAIGN-GGRTGIDTIKFYLTPiVESGGSTDLS---------------------------------------------------------------------------------------------------------------------------------------------------------------------------------------------------------
>MGYP001329455655	82	0.272	1.081E-12	15	113	306	6	101	183
---------------DEGFTGLEAAIVMIGFIVVAAVFAMAVISSGFIATEESKETTVAGYKQASSTVYIEGAVYASLDSGT-KALDKVWFSAGIPETGQPQDLS--KMIIVYT------------------------------------------------------------------------------------------------------------------------------------------------------------------------------------------------
>MGYP000354155969	82	0.265	1.081E-12	14	111	306	6	102	188
--------------DDKAFTGLEAAMVFIAFIVVASVFAYVALGAGFFTTQKTEQTVYSAVKQVGSVVQIVEPIMVQA-SADGQHVRYIVVTVKVPPGSNDIDVERIVVTVS--------------------------------------------------------------------------------------------------------------------------------------------------------------------------------------------------
>MGYP000347788302	82	0.304	1.081E-12	13	127	306	54	164	287
-------------KSKKGTLGVESAIILIAFVIVAAAFSFMVVNMGLYATQKGRDVISQGIHESGCPLTIDGNILIKASNRS-GYAKAIIIPLK-TMGTKWVSMGTNGTVISLRIRDR--AWANIYRG----------------------------------------------------------------------------------------------------------------------------------------------------------------------------------
>MGYP000268225735	81	0.400	1.454E-12	10	64	306	9	63	64
----------NLGIDQRGITGLETAIVLIAFVVVASVFAFAVLNTGLLSSEKSKEAALGGLQETS-------------------------------------------------------------------------------------------------------------------------------------------------------------------------------------------------------------------------------------------------
>MGYP001072875955	81	0.521	1.454E-12	13	83	306	1	71	87
-------------KSKKGIVGIEAAIVLIAFVVIAAALAYVVINMGFFATQKTKETIGSGMEEATSALQLDGSVIGKTGSSTNT------------------------------------------------------------------------------------------------------------------------------------------------------------------------------------------------------------------------------
>MGYP001083309487	81	0.396	1.454E-12	5	62	306	23	80	113
-----MFKTVTRGTSQRGITGLETAIILIAFTVVASVFAFTVLSTGLFTSERSKETVFAGIEE---------------------------------------------------------------------------------------------------------------------------------------------------------------------------------------------------------------------------------------------------
>MGYP000486443468	81	0.282	1.454E-12	33	108	306	1	78	129
---------------------------------VASVFAFTVLSTGIFSSERSKETVFAGLDEVRSSLQPRGSVIAYkgALDGSTNTIYKVVFVVSNAVKGESVNLTPPYT-----------------------------------------------------------------------------------------------------------------------------------------------------------------------------------------------------
>tagenome__1003787_1003787.scaffolds.fasta_scaffold12204443_1	81	0.330	1.454E-12	14	113	306	0	96	180
--------------REYAFTGLEAAIILIAFVIVAAVFAYTILGAGFFVTDKASTTTTGSLKEASSTVYLEGTVHGRLSSG-NQRLHEVDFTLAIPDTGRDQDL--GGMTISYT------------------------------------------------------------------------------------------------------------------------------------------------------------------------------------------------
>MGYP000495222639	81	0.327	1.454E-12	31	140	306	0	106	186
-------------------------------VIVAAALAFVVLNMGFFTTQRTKQAISSGLSEATTAIEVEGTVIGH-RVENGSSLDWIAIPIKLSSGQQSIDLDDSRVAISYISD--QMVYSNIYAGPTTDRTYQEPSTV---------------------------------------------------------------------------------------------------------------------------------------------------------------------
>KBSMisStandDraft_5_1062788.scaffolds.fasta_scaffold7380760_1	81	0.235	1.454E-12	13	115	306	12	146	261
-------------TDQRGITGLETAIVLIAFVVVASVFAFTVLTTGIFTSQEARDASEAAITSGESTLKRVGPFLGGGTclnnpcSGTNGPIDWsgcprsnanppitfddgspacgahaqlIRFRLTPSED-ERISFDPAETTITWFDK----------------------------------------------------------------------------------------------------------------------------------------------------------------------------------------------
>MGYP000032316972	81	0.333	1.956E-12	0	71	306	0	71	76
MERKRFASPGDLRADQRGITGLETAIVLIAFVVVASVFAFAVLSTGLLSSEKSKETVLGGLRGNFVDTEHSG------------------------------------------------------------------------------------------------------------------------------------------------------------------------------------------------------------------------------------------
>MGYP000335380751	81	0.403	1.956E-12	14	75	306	13	74	83
--------------NEKGITGLETAIVLIAFVVVASVFAFTILSAGVFSSEANKQTIHAGLKETRTGLRQHGSAFA--------------------------------------------------------------------------------------------------------------------------------------------------------------------------------------------------------------------------------------
>SRR3972149_3435301	81	0.471	1.956E-12	11	63	306	33	85	105
-----------LHKNEEGITGLETAIILIAFVIVASVFAFVVLSTGLFSAERGKETVFAGLEKA--------------------------------------------------------------------------------------------------------------------------------------------------------------------------------------------------------------------------------------------------
>SRR4030042_1957552	81	0.391	1.956E-12	12	85	306	29	102	107
------------RSREEGVTGLETAIILIAFGIVASVFAYVVLSAGLFSSQKAKEAVNAGLDASMATIQIKGDIVAKMENSLLTEV----------------------------------------------------------------------------------------------------------------------------------------------------------------------------------------------------------------------------
>SRR5208337_5509384	81	0.330	1.956E-12	0	108	306	13	117	118
MNWKKIL--INFAKQKRAIVALEAAIILIAFVIIAGVFSFMVINQGLFATQQGQSVIQQGVQQASSPLTVDGSIFVKA-STDGTSVTGLLIPLE-VFGTSYVSMNQNTT-----------------------------------------------------------------------------------------------------------------------------------------------------------------------------------------------------
>8_EtaG_2_1085327.scaffolds.fasta_scaffold176151_3	81	0.244	1.956E-12	13	110	306	5	99	184
-------------RDEQAFTGLEAGIIFIAFVVVASVFAYVVLGAGMATSQKNQEVLHAALDEAGSALRPGNAVITKL---DGGLLRFSEFDLETAAGPTAIDMESVTCTI---------------------------------------------------------------------------------------------------------------------------------------------------------------------------------------------------
>MGYP001271260334	81	0.288	2.630E-12	21	117	306	0	91	177
---------------------LEAAIVLIAFVVVAAVFSYVMLGAGFFATQKAQEVTYSGIQQATSNMVIDGNIYGT---MGATGLKQIYFWVNVPIGGQAQKLS--DVVFSWSSKQN--------------------------------------------------------------------------------------------------------------------------------------------------------------------------------------------
>ETNmetMinimDraft_16_1059900.scaffolds.fasta_scaffold799526_1	81	0.275	2.630E-12	13	110	306	5	100	180
-------------TDDQAFTGLEAAIIFIAFIVVASVFAYVVLGVGMTTSQKSQEVMHAALEEAGSALRPGYTVIAKLD--SLGVLHFVEFDLETATDLAAVDMGSMTYTI---------------------------------------------------------------------------------------------------------------------------------------------------------------------------------------------------
>MGYP000892636527	81	0.280	2.630E-12	15	114	306	2	99	181
---------------DSGFSGLEAAITLIAFVVVAAVFSFATLGSGFFATSKAQDTAHTGMKQASSGIYIDGTLYGGVD--TNGQLQELTFYVAIPETGLDMDLEKMIMAYTKSD-----------------------------------------------------------------------------------------------------------------------------------------------------------------------------------------------
>MGYP001315813142	81	0.240	2.630E-12	15	107	306	3	110	233
---------------QRGITGIKTAIIMISFVVVASVFAFATLNTGFFTAEEGKKTILGGLNKAETSIIVRGGITAirggvdvdandtlliNSTSTDKYVITTVKFLVPTALTDGDIDLPPPY------------------------------------------------------------------------------------------------------------------------------------------------------------------------------------------------------
>MGYP000008723910	80	0.423	3.535E-12	9	60	306	11	62	65
---------WPGLGDQRGVTGLETAIILIAFVVVASVFAFIVLSTGVFASERAKETIFAGL-----------------------------------------------------------------------------------------------------------------------------------------------------------------------------------------------------------------------------------------------------
>MGYP000165033566	80	0.365	3.535E-12	4	66	306	1	63	75
----NIVSRQRFVKDERGITGLETAIVLIAFVVVSSVFAFAALSTRLFSSDKAKEAIQAGLAEAKGP-----------------------------------------------------------------------------------------------------------------------------------------------------------------------------------------------------------------------------------------------
>tagenome__1003787_1003787.scaffolds.fasta_scaffold15622706_1	80	0.244	3.535E-12	13	110	306	5	101	186
-------------RDEEAFTGLEAAIVFIAFIVVASVFAYAVLGVGMTTSQKSQKTMHAALGEAGSALRPGYTVIAKLDN-DQGNLEFIEFDLETATDLAVIDMGRMTYTV---------------------------------------------------------------------------------------------------------------------------------------------------------------------------------------------------
>HubBroStandDraft_1064217.scaffolds.fasta_scaffold1666237_1	80	0.257	3.535E-12	14	110	306	6	101	186
--------------DDRAFTGLEAAIVFIAFIVVAAVFGYVVLGVGMTTSQKSQETMYAALGEAGSALRPGQTIIAKLEPP-QGLVKFIEFDLETATDIAVIDLGKMTYTI---------------------------------------------------------------------------------------------------------------------------------------------------------------------------------------------------
>MGYP001205463988	80	0.272	3.535E-12	23	118	306	77	175	198
-----------------------TFYILIAFIVVAAVFAFTVMTTGLFSTEKAKTTAQAGIAEASSTFAPKGGLIaecAQNAQGACTRVEALTFQITTASGSTGTSIARDKIALIYSDDNQR-------------------------------------------------------------------------------------------------------------------------------------------------------------------------------------------
>MGYP001044947287	80	0.444	4.752E-12	15	59	306	11	55	70
---------------QRGITGLETAIILIAFVVVASVFAFTVLSTGIFSSERSKETVHAG------------------------------------------------------------------------------------------------------------------------------------------------------------------------------------------------------------------------------------------------------
>SRR5579871_459318	80	0.297	4.752E-12	4	96	306	20	112	113
----NLMFK-SMHKNESGQAALETAIILIAFVVVASVFAFAILSAGSASTDKGKQAINSGLEGVQSSMTVKGSLTADGSgTGATANVKDVVVDLALAA-----------------------------------------------------------------------------------------------------------------------------------------------------------------------------------------------------------------
>MGYP001173155620	80	0.359	4.752E-12	14	77	306	13	76	148
--------------DQRGITGLETAIVLIAFVVVASVFAFTVLTTGLFTSEEAKKASRAAITSAEATLVQVGSIVAGG------------------------------------------------------------------------------------------------------------------------------------------------------------------------------------------------------------------------------------
>3313|scaffold1964927_1|+3|11	79	0.329	6.387E-12	22	99	306	0	78	79
----------------------ETAILLIAFIVIAAVFATTMLSAGLFSSQKSQEAVFSGLNQVKGTLELRGDVIAiAGSTGNNGTIGQISFLINNILGGE--------------------------------------------------------------------------------------------------------------------------------------------------------------------------------------------------------------
>MGYP000645666961	79	0.400	6.387E-12	11	65	306	22	76	101
-----------WLPDQRGITGLETAIVLIAFVVVSSVFAFAALSTGLLSSDKAKETISAGLAETTG------------------------------------------------------------------------------------------------------------------------------------------------------------------------------------------------------------------------------------------------
>MGYP000892993990	79	0.363	6.387E-12	6	71	306	34	99	169
------IGRKRSFGNERGITGLETAIVLIAFVVLASVFAFASLSTGIFASEKAEESIKTGLHSAIGAIEVRG------------------------------------------------------------------------------------------------------------------------------------------------------------------------------------------------------------------------------------------
>MGYP000353686163	79	0.325	6.387E-12	29	114	306	0	84	188
-----------------------------AFVIVAAALAFVVLNMGFTTTQKSKETMSSGLSEASSALEIDGTILAKVNT-SEQKVKVVAIPLKIAPGKEPIDMRKTAVSIAFYD-----------------------------------------------------------------------------------------------------------------------------------------------------------------------------------------------
>988|Ga0256839_1032961_3|+1387|00	79	0.280	6.387E-12	16	118	306	3	109	221
----------------RGIVGIEAAIVLIAFVLVASALAFVAINMGMFASQKSKEIMARAYESSTKSLDVAGNALGKvvnvGGTVGDEAVSIVYIPVKLTGGARPIDLSKTVVSVLLQLPNGT-------------------------------------------------------------------------------------------------------------------------------------------------------------------------------------------
>MGYP001402490043	79	0.343	6.387E-12	14	77	306	13	76	258
--------------DQRGITGLETAIVLIAFVVVASVFAFTVLSTGLFTSKEAEKASRAAITSAEATMVRVGSVVAGG------------------------------------------------------------------------------------------------------------------------------------------------------------------------------------------------------------------------------------
>MGYP001426017740	79	0.470	8.584E-12	11	61	306	17	67	82
-----------KLEQEKGVTGLETAIILIAFVVVASVFAFTVLSTGIFSAERGKETIHAGLE----------------------------------------------------------------------------------------------------------------------------------------------------------------------------------------------------------------------------------------------------
>MGYP000229839267	79	0.357	8.584E-12	2	57	306	63	118	119
--MKRIMEFASRIRNERGITGLETAIVLIAFVVVAAVFSFVVLSTGLFSSERGKETVY--------------------------------------------------------------------------------------------------------------------------------------------------------------------------------------------------------------------------------------------------------
>MGYP000159113161	79	0.320	8.584E-12	8	88	306	51	130	132
--------RADLRADQLGITGLETAIVLIAFVVVASVFAFAVLTAGLKSSEESTNTVRAGMKAAQRTIMVRGPVLAHKNDLTPT-IDKI-------------------------------------------------------------------------------------------------------------------------------------------------------------------------------------------------------------------------
>MGYP001386736181	79	0.263	8.584E-12	13	103	306	1	87	135
-------------RKDAAFSGLEAAIVLIAFVVVAAVFSYVMLGAGFFATQKSQEVTYSGMKQTTSNMVVDGMLYGSY----SESLQALYFEVRVPEGGETQDL----------------------------------------------------------------------------------------------------------------------------------------------------------------------------------------------------------
>MGYP001003468897	79	0.312	8.584E-12	14	93	306	6	84	185
--------------DDRAFTGLEAAMVFIAFIVVASVFAYVALGTGFFTTQKTEQTVYSAVQQVGSVVQVVEPVMVQANAPGDG-IRYISIMVR--------------------------------------------------------------------------------------------------------------------------------------------------------------------------------------------------------------------
>MGYP001029094361	78	0.328	1.549E-11	14	77	306	26	89	90
--------------DQRGVTGLETAIVMIAFVVVASVFAFSVLSIGLLSAEEVEQTVVGSMAETSATLMLRGAVIAEG------------------------------------------------------------------------------------------------------------------------------------------------------------------------------------------------------------------------------------
>MGYP000865097820	78	0.244	1.549E-11	9	102	306	3	95	188
---------YRGERDDRAFTGLEAAIVLIAIVVVASVFAYVVLGAGMATSQKSQQTMYAALGEAASGLRTGDSVIVKLDN-DRGYVRFVEFDLETVTDIAAID-----------------------------------------------------------------------------------------------------------------------------------------------------------------------------------------------------------
>MGYP001452442190	78	0.205	1.549E-11	14	114	306	13	148	258
--------------DQRGITGLETAIVLIAFVVVASVFAFTVLTTGLFTSKEAEKSSRAAITSAEATMVRVGSIVAGGaclqlppgncVNDGSGAVDWINcgatgtdpdrrpvdngvcaghaqlLRFKLTPGGDvPVEFDPESVDIYYYD-----------------------------------------------------------------------------------------------------------------------------------------------------------------------------------------------
>MGYP001437177850	78	0.337	2.081E-11	13	91	306	1	80	90
-------------RSERGITGLEIAIILIAFVVVTSVFAFTILPSGIIASERAKETAYAGVEETQTMLHPtDGVVAISGPVSTTTAVTRLTFT----------------------------------------------------------------------------------------------------------------------------------------------------------------------------------------------------------------------
>SRR3990172_5696389	78	0.352	2.081E-11	17	108	306	2	106	109
-----------------GVTGLETAIIMISFVVVASVFAFTMMNTGLFVAGHAGQTSLAGVERARGSVVPRGSVFvtrGDVDVDANNVIDlngvdlravvKATFTLSVSSDGSDIDLTPPYT-----------------------------------------------------------------------------------------------------------------------------------------------------------------------------------------------------
>APDOM4702015159_1054818.scaffolds.fasta_scaffold1387869_1	78	0.247	2.081E-11	13	117	306	59	158	240
-------------RDDRAFTGLEAAIVFIALIVVASVFAYVVVGAGIAASQKNQEVMHAALEEAGSALRPGQAVIAKLDN-NEGLLYSVEFDLEAATNLAAVDMGS----VIYTVATQ--------------------------------------------------------------------------------------------------------------------------------------------------------------------------------------------
>RhiMetStandDraft_4_1073278.scaffolds.fasta_scaffold2359062_1	78	0.211	2.081E-11	12	114	306	11	146	257
------------LTDQRGITGLETAIVLIAFVVVASVFAFTVLTTGLFTSEETKKASMAAARSTESTLQRMGAFisggpcqpgggsrecgdisymvdwsacganIAVGFPSDDGSCRAhpqlFRFKLAPA-GNRSVEFDPTKTLITWFD-----------------------------------------------------------------------------------------------------------------------------------------------------------------------------------------------
>MGYP001481024857	78	0.333	2.795E-11	11	76	306	7	72	127
-----------LRTEFHGITGIETAIIMIAFIVVASVFAYTVLSAGILSSSQGKAAVFAGIKAAGGAMEIKGAVIAK-------------------------------------------------------------------------------------------------------------------------------------------------------------------------------------------------------------------------------------
>MGYP001430361068	78	0.338	2.795E-11	10	77	306	1	68	248
----------NITNDQRGITGLETAIVLIAFVVVAAVFAFTVLTTGLFTSQETEKASRAAIATTESSLVKLGSVVAGG------------------------------------------------------------------------------------------------------------------------------------------------------------------------------------------------------------------------------------
>UPI00047C53DD	78	0.338	2.795E-11	10	77	306	4	71	251
----------NITNDQRGITGLETAIVLIAFVVVAAVFAFTVLTTGLFTSQETEKASRAAIATTESSLVKLGSVVAGG------------------------------------------------------------------------------------------------------------------------------------------------------------------------------------------------------------------------------------
>MGYP001421079730	77	0.440	3.754E-11	14	63	306	18	67	69
--------------DQSGITGLETAIVLIAFVVVAAVFAFTVLTTGLFTSEKAKETALEGVSSA--------------------------------------------------------------------------------------------------------------------------------------------------------------------------------------------------------------------------------------------------
>MGYP000882404461	77	0.349	5.040E-11	12	74	306	11	73	113
------------LTDQRGITGLETAIVLIAFVVVASVFAFTVLTTGLFTSEEAKKASISAANSADSTLQRIGAFV---------------------------------------------------------------------------------------------------------------------------------------------------------------------------------------------------------------------------------------
>SRR5665647_3049806	77	0.421	5.040E-11	12	68	306	65	121	124
------------KRNDEGFTGLEAAIVLIAFVVVAAVFSYVVLGAGFFTTQKAQETVYKGVEQSTTNIQ---------------------------------------------------------------------------------------------------------------------------------------------------------------------------------------------------------------------------------------------
>MGYP001219152776	77	0.375	5.040E-11	14	77	306	34	97	136
--------------DQSGVTGLETAIILIVFVVMASVFVFTILSTGLFSVGLGKETVYAGLNEASPILGRSGGIVGYG------------------------------------------------------------------------------------------------------------------------------------------------------------------------------------------------------------------------------------
>MGYP001303757933	77	0.234	5.040E-11	14	111	306	30	126	212
--------------EDRAFTGLEAAMVFIAFIVVASIFAYMALGAGFFTTQKTQDTVYSAVKHVGSTVQIVEPIMVQAG-ADGQHLRCIVITVKIPQGDADIDVEQIVVTVS--------------------------------------------------------------------------------------------------------------------------------------------------------------------------------------------------
>A0A1V4Z5G1	76	0.288	6.767E-11	14	107	306	4	100	178
--------------DDRALTGLESAIVLIAFVVVASVFAYVVIGSGLFAAQKSREVVSGAVDQTTSILMTAGSgskTIQPGVSEQGNHLLTISISLKLPSYSSPIDLNRTK------------------------------------------------------------------------------------------------------------------------------------------------------------------------------------------------------
>MGYP000938533543	76	0.367	9.083E-11	13	80	306	5	72	87
-------------KNEDAFTGLEAAIVLIAFIVVAAVFSYVMLGAGFFATGEAQRVVDTGVAQASSAVELSGPVIVNATDG---------------------------------------------------------------------------------------------------------------------------------------------------------------------------------------------------------------------------------
>3300025661.a:Ga0208905_1000902_6	76	0.363	9.083E-11	8	73	306	24	89	91
--------RLKGQSDDAGFTGLEGAIILIAFVFVASVFSFTILNSGFFTTGTAQKVIYTGVDQSASSLMLVGDV----------------------------------------------------------------------------------------------------------------------------------------------------------------------------------------------------------------------------------------
>25865|Ga0069004_10233850_1|-36|00	76	0.280	9.083E-11	17	98	306	17	95	97
-----------------GFTGLEAAVVLIAFVVVAAVFSYVVLGAGFMVTQKTQNVIISSVAQVGSTVVPVGGLYGT---GSGTCITSVNFSVALGAGG---------------------------------------------------------------------------------------------------------------------------------------------------------------------------------------------------------------
>MGYP001087442563	76	0.465	1.219E-10	15	57	306	62	104	105
---------------QRGVTGLETAIILIAFVVVASVFAFTVLSTGIFSAERGKETIH--------------------------------------------------------------------------------------------------------------------------------------------------------------------------------------------------------------------------------------------------------
>SRR3972149_10100548	76	0.235	1.219E-10	30	114	306	0	85	108
------------------------------FVVVATVFAFVVLTAGVFSSEGGKEAVFAGLSKARGTMEVRGGIVAT---STGGAVDDIFFAVASTASGESIPLDPvatnNRTVIAYRD-----------------------------------------------------------------------------------------------------------------------------------------------------------------------------------------------
>MGYP001369020673	76	0.255	1.219E-10	14	111	306	6	99	185
--------------DDGAFTGLEVAMVFIAFIVVASIFAYAALSAGFFTTQKTEQAVYSAVQQVGTVIQIVEPVMVQAGS-SGDSVRYITITVK---GSSNVDIDVERIVVT--------------------------------------------------------------------------------------------------------------------------------------------------------------------------------------------------
>MGYP000344227414	76	0.315	1.219E-10	34	108	306	0	75	202
----------------------------------ASVFAFTVLSTGIFTSERAKETIFAGVEETKGALEPSGSLIAyTADRGGVDTVYKVSFIVSNVVNGAAVDLTPPYL-----------------------------------------------------------------------------------------------------------------------------------------------------------------------------------------------------
>APLak6261661892_1056031.scaffolds.fasta_scaffold467125_1	76	0.310	1.219E-10	14	113	306	0	96	266
--------------NDDGFSGLEAAIVLIAFVVVAAVFAYATLGSGFYVSDKAQVSVHQGTKTAATSVYQEGGVYGTMHE-NSKQLDRLFFTIYVPEGAEDQDLK--GMTISYT------------------------------------------------------------------------------------------------------------------------------------------------------------------------------------------------
>MGYP000689025537	75	0.363	1.636E-10	5	59	306	8	62	70
-----LIKSARLHSDQRGITGLETAIVLIVFVVVASVFAFAVLSTGLLSSEKSKEAALGG------------------------------------------------------------------------------------------------------------------------------------------------------------------------------------------------------------------------------------------------------
>5346|scaffold_804472_c1_2|+189|00	75	0.344	1.636E-10	11	68	306	13	70	71
-----------LRKDESGRTGLEAAIILIAFVTVAAVFAYSILSAGLFAAERDKDIVYAGLEQSRSTIE---------------------------------------------------------------------------------------------------------------------------------------------------------------------------------------------------------------------------------------------
>MGYP000033855096	75	0.285	1.636E-10	32	135	306	0	109	225
--------------------------------VVAAALAFVVLNAGFGTTQKSKTTISEGLQSATGAIEVAGLVTGqkatfTLDDGDDTSVTALEFysiPIKLASGANAVNLQKELTAVRYF--SNTIKYDNIYKGVVFNNSSD--------------------------------------------------------------------------------------------------------------------------------------------------------------------------
>MGYP000442211942	75	0.363	2.195E-10	0	54	306	0	54	85
MERKRFASPGDLRADQRGITGLETAIVLIAFVVVASVFAFAVLSTGLLSSEKSKE-----------------------------------------------------------------------------------------------------------------------------------------------------------------------------------------------------------------------------------------------------------
>MGYP000876048806	75	0.239	2.195E-10	11	101	306	3	98	109
-----------LRKESSGITGIETAIIMLTFVVVASVFAYMVLSAGILSSTQGAAAVHSGIKAAGGAMEIKGAVTAkcltfTGESLGAGEGATVLFTTANSPIADSV------------------------------------------------------------------------------------------------------------------------------------------------------------------------------------------------------------
>MGYP001346325452	75	0.454	2.195E-10	10	53	306	78	121	125
----------NLREDQRGITGLETAIVLIAFVVVASVFAFAVLSTGLLSSEKAK------------------------------------------------------------------------------------------------------------------------------------------------------------------------------------------------------------------------------------------------------------
>SRR3972149_7493358	75	0.271	2.195E-10	28	115	306	0	91	154
----------------------------IPFVGVAPVFAFVVLTTGVFGSGRGKESVFAGLQKARGTLELRGGvVISSSGCPANCVVSGIQFAVANSAGGDPVSLanaGDNRTILAYRDE----------------------------------------------------------------------------------------------------------------------------------------------------------------------------------------------
>MGYP000701644806	75	0.222	2.195E-10	21	151	306	19	182	217
---------------------LKQLIVLTVFVVVAAVFSYVVLNAGFFTTQKSKKVVHTGVEQATSSIELSGDVIGHGwkyskinhskgdwesgtnnhsyyawNNNTNKYIldsnnlAVVEFYLTLTAGRHPISMD--DLVISYTDKDaheGNISYCNNPNASLGNLTrPSWNYTIINGDEDALLEF----------------------------------------------------------------------------------------------------------------------------------------------------------
>MGYP001086306349	74	0.238	2.944E-10	27	152	306	1	131	140
---------------------------LVAFIVTASAFSFMILNMGYLTSQKAESVISAGMSEATSTLYMDSDLIGTFSNNTSAQSDicltKAVFYVRLGDGDSPIDMSDSRLVITYSND---RCYTSVYdsNGTICTvkGVTGNGDNVLEAGERFKVIID---------------------------------------------------------------------------------------------------------------------------------------------------------
>SRR3989337_3750674	74	0.318	2.944E-10	25	136	306	14	123	223
-------------------------ILLIAFVIVAAALAFVVLNMGFSTTQKAKVAIIAAVEEAGSSLEVAGKITAVGDV-DNNVLNATTIPLKIVSGGTSSNMDGNFTSIKVITSN--IEYDNVYKfGPLFIGTYDN-------------------------------------------------------------------------------------------------------------------------------------------------------------------------
>MGYP001177333139	74	0.403	3.949E-10	14	65	306	27	78	79
--------------DESGITGLETAIILIAFIVVAAVFAFTIMTTGLFSSERAKTVARSGLSEVAS------------------------------------------------------------------------------------------------------------------------------------------------------------------------------------------------------------------------------------------------
>MGYP001083830262	74	0.381	3.949E-10	11	65	306	14	68	93
-----------WHSDKRGITGLETAIVLIAFVVVSSVFAFAALSTGLLSCDKAKETISADLAETKG------------------------------------------------------------------------------------------------------------------------------------------------------------------------------------------------------------------------------------------------
>1186.fasta_scaffold1013532_1	74	0.278	3.949E-10	15	111	306	7	102	188
---------------EDAFTGIEAAIIFIAFIVVASVFTYIMLGTGFFTTQVSQKVVNAEVQGAATKVLVIGDIYGLAANTSLG-IDTVQFGVTISSGKTPFDLRGSQMILS--------------------------------------------------------------------------------------------------------------------------------------------------------------------------------------------------
>MGYP000904696274	74	0.275	3.949E-10	34	120	306	0	84	191
----------------------------------AAVFSYVVLGAGFFTTQTAQATVHTGVSQASSSLEIVGNVMGVAIAATPVRLTYVNVSVATTAGGTPMDLS--QMVISYSDSSGVRN-----------------------------------------------------------------------------------------------------------------------------------------------------------------------------------------
>HubBroStandDraft_1064217.scaffolds.fasta_scaffold371556_2	74	0.258	5.296E-10	15	103	306	1	89	189
---------------DDAITGLEAAIVLIAFVVVGAVFSHVIISAGMTLSDGTRTEVHKGMSRAGSGLVTAGSIYAVDLNDDLRDAEGILVPIRLLSGSDPVDL----------------------------------------------------------------------------------------------------------------------------------------------------------------------------------------------------------
>MGYP000683848283	73	0.470	7.102E-10	5	54	306	0	50	51
-----MLKRFMKmHRSEKGITGLETAIILIAFVVVASVFAYTVLSAGIFSSQKGKE-----------------------------------------------------------------------------------------------------------------------------------------------------------------------------------------------------------------------------------------------------------
>MGYP001278749549	73	0.415	7.102E-10	15	67	306	17	69	70
---------------EKGITGLETAIVLIAFVVISSVFAFATLSTGMFASDKARETINVGLAQTRASM----------------------------------------------------------------------------------------------------------------------------------------------------------------------------------------------------------------------------------------------
>MGYP000079508306	73	0.400	7.102E-10	5	54	306	8	57	77
-----LIKSARLHSDQRGITGLETAIVLIAFVVVASVFAFAVLSSGLLSSEKSKE-----------------------------------------------------------------------------------------------------------------------------------------------------------------------------------------------------------------------------------------------------------
>MGYP000949104906	73	0.328	7.102E-10	14	77	306	6	69	88
--------------DDRAFTGLEAAMVFIAFIVVASVFAYVALGTGFFTTQKTEQTVYSAVQQVGSVVQVVEPVMVQA------------------------------------------------------------------------------------------------------------------------------------------------------------------------------------------------------------------------------------
>MGYP000365541736	73	0.323	7.102E-10	8	71	306	15	82	104
--------RTDGARNQRGITGLETAIVLIAFVIVTSVFAFTILSAGVFSSEANKQTIHADLpdraAPARFSLRIRG------------------------------------------------------------------------------------------------------------------------------------------------------------------------------------------------------------------------------------------
>MGYP001458916479	73	0.477	7.102E-10	10	53	306	18	61	114
----------NFWQDERGITGLETAIVLIAFVVVAAVFAFTVLTTGLFATEKAK------------------------------------------------------------------------------------------------------------------------------------------------------------------------------------------------------------------------------------------------------------
>MGYP000551247399	73	0.272	7.102E-10	41	127	306	0	85	192
-----------------------------------------VLNMGFQTSQRSTEVMQSGLQEASSAIELDGAVIARGETiNGEMNVTFIEFCIKLSAGKHPVDLSNETLVIAYTDPYMHVY--NIYNG----------------------------------------------------------------------------------------------------------------------------------------------------------------------------------
>H1YXI8	73	0.257	7.102E-10	14	109	306	10	106	199
--------------DDEAFTGLEAAIVLIAFVVVAAVFSYMVLGAGFNAAAQDVKSVHDGIGMSSTFLNLNGDMYAGVNSlFSPVRADSIFIPVSINPTGDPVDFTKVNVI----------------------------------------------------------------------------------------------------------------------------------------------------------------------------------------------------
>APDOM4702015118_1054815.scaffolds.fasta_scaffold403698_1	73	0.227	9.521E-10	15	102	306	7	92	193
---------------EAGFTGLEAAIVLMAFVVVAATFAHVVLGTGLTFAGESQSLVHQSVRQAGSGLIVTTSIHGISNSPD--RIDTLVIPIGLTAGSEPID-----------------------------------------------------------------------------------------------------------------------------------------------------------------------------------------------------------
>SRR5579875_651999	72	0.731	1.276E-09	2	83	306	37	117	118
--VKNPVHK-QRKKRKKGLAGLDTAIILIAFIITASVLAYVAVSMGIFVTQKAKTTINKGEETASTALSITGNILYASNYPTDT------------------------------------------------------------------------------------------------------------------------------------------------------------------------------------------------------------------------------
>MGYP001474228752	72	0.408	1.276E-09	13	61	306	77	125	126
-------------RSQHGITGLETAIVLIAFVVVASVFAFTILSAGVFSSEANKQTIRAGLK----------------------------------------------------------------------------------------------------------------------------------------------------------------------------------------------------------------------------------------------------
>MGYP001359981722	72	0.418	1.711E-09	12	54	306	18	60	61
------------LKQERGVTGLETAIILIAFVVVASVFAFTVLSTGIFSAERGKE-----------------------------------------------------------------------------------------------------------------------------------------------------------------------------------------------------------------------------------------------------------
>3300013126.a:Ga0172367_10048722_5	72	0.328	1.711E-09	12	81	306	16	85	88
------------HRGDHAFTGLEAALILIAFVVVAAVFSYTLLNTGFMVTQQSRNTIFTAVEQTTSTLDLSSEVYGVGEAGS--------------------------------------------------------------------------------------------------------------------------------------------------------------------------------------------------------------------------------
>SRR5665811_964534	72	0.454	1.711E-09	13	56	306	44	87	99
-------------RDQRGITGLETAIILIAFVVVASVFAYTVLTAGVFSSQKSSEAV---------------------------------------------------------------------------------------------------------------------------------------------------------------------------------------------------------------------------------------------------------
>APEBP8051073302_1049394.scaffolds.fasta_scaffold49907_2	72	0.320	1.711E-09	32	136	306	0	102	189
--------------------------------IIAAALSYVVINMGFYTTQKTKETMQTGLDESLTALQLDGVVTGKTND-TSSHILYILIPVKLSAGRGSVDLGSSSVVVSVYLP--SVTLMNIYQGpVITSNTTWD-------------------------------------------------------------------------------------------------------------------------------------------------------------------------
>MGYP000561685231	72	0.346	1.711E-09	5	102	306	1	100	223
-----ALRKIGGRK-RKGIVGIEAAVVLIAFVLVAASLAFVALNMGMFATQRTKEVIGKAYESSSRALEVPGSALANMNGSSDSSANpalEILVPIRLTAGSKAID-----------------------------------------------------------------------------------------------------------------------------------------------------------------------------------------------------------
>MGYP000846373461	72	0.345	2.292E-09	13	67	306	4	58	59
-------------KSDNAFTGLEAAIVLIAFVVVAAVFSYVVLGAGFFTTQKSQEVVHTSVGQTSSSL----------------------------------------------------------------------------------------------------------------------------------------------------------------------------------------------------------------------------------------------
>MGYP001061626043	72	0.321	2.292E-09	12	67	306	15	70	71
------------LTSEEGITGLETAIVLIAFVAVSSAFTFATLSTGMFSSDKARETMNAGLAQTRATM----------------------------------------------------------------------------------------------------------------------------------------------------------------------------------------------------------------------------------------------
>SRR5690554_4890581	72	0.363	2.292E-09	13	67	306	44	98	100
-------------RDERAFTGLEAAIVFIALIVVASVFAYVVLGAGIATSQKSQEVMHAALEEAGSAL----------------------------------------------------------------------------------------------------------------------------------------------------------------------------------------------------------------------------------------------
>3300025439.a:Ga0208323_1001225_10	72	0.403	2.292E-09	4	65	306	6	65	101
----KAICRLN--KEEAGTNGLDTAIILIAFVTVAAVFGYAVLSAGLFSAERGKETVYAGLAEAKS------------------------------------------------------------------------------------------------------------------------------------------------------------------------------------------------------------------------------------------------
>A0A1G9AFR4	72	0.288	2.292E-09	14	110	306	6	101	185
--------------NREASSGLEAAIVFIAIIVIASIFAYVVLGAGIFASQKSQEVMHAGLMDAGSALRL-GDVVIVKMDSSRDLVERIVFDLETMTDLAAFDMGSMTYTI---------------------------------------------------------------------------------------------------------------------------------------------------------------------------------------------------
>MGYP000969151860	72	0.288	2.292E-09	14	110	306	6	101	185
--------------NREASSGLEAAIVFIAIIVIASIFAYVVLGAGIFASQKSQEVMHAGLMDAGSALRL-GDVVIVKMDSSRDLVERIVFDLETMTDLAAFDMGSMTYTI---------------------------------------------------------------------------------------------------------------------------------------------------------------------------------------------------
>MGYP001316668785	72	0.416	2.292E-09	14	73	306	17	76	206
--------------DQRGVTGLDAAIVLITFVVVSSVFGFSALYAGLVSTDKAKSTIDSSLSEARGSLELRSGV----------------------------------------------------------------------------------------------------------------------------------------------------------------------------------------------------------------------------------------
>3300005081.a:Ga0072335_10089309_139	71	0.269	3.071E-09	15	103	306	6	94	195
---------------DDALTGLESAIILIAFVVVGAVFSHVIISAGMEMSDGTRTEVHKGMSRAGSGLVTAGSIYAVDLNDDLRDAEGILVPIRLLPGCDPVDL----------------------------------------------------------------------------------------------------------------------------------------------------------------------------------------------------------
>MGYP001125480592	71	0.333	3.071E-09	6	77	306	54	128	237
------MKRFalsSALTEQRGATALETAIILIAFMVAASALAWALLSAGLFTTQKSGETLAAGIDQVTNGIEISGDPKADA------------------------------------------------------------------------------------------------------------------------------------------------------------------------------------------------------------------------------------
>MGYP000657459962	71	0.382	4.115E-09	6	52	306	0	46	47
------MFAKSLIRDQRGITGLETAIVLIAFVVVASVFAFAVLSTGLLSSEKS-------------------------------------------------------------------------------------------------------------------------------------------------------------------------------------------------------------------------------------------------------------
>MGYP001420067341	71	0.500	4.115E-09	13	56	306	12	55	58
-------------RGERGITGLETAIVLIAFVVVSSVFSFAALPTGLFSTDKAKETI---------------------------------------------------------------------------------------------------------------------------------------------------------------------------------------------------------------------------------------------------------
>MGYP001318494526	71	0.400	4.115E-09	14	78	306	17	81	120
--------------DQNGLTGLDAAIVLITFVVVSSVFSFTALSAGLVSTDKAKSTIDGSLSSARGSLELRSGVKAETT-----------------------------------------------------------------------------------------------------------------------------------------------------------------------------------------------------------------------------------
>MGYP001227345085	70	0.338	5.511E-09	12	76	306	8	72	86
------------RKDSSGITGIETAIILLAFIMVSSVFAYTVLFAGILASAQGKAAIFSGLKASGRAMEIEGSVSAK-------------------------------------------------------------------------------------------------------------------------------------------------------------------------------------------------------------------------------------
>5503|Ga0310121_10776245_1|+214|01	70	0.338	5.511E-09	12	76	306	8	72	96
------------RKDSSGITGIETAIILLAFIMVSSVFAYTVLFAGILASAQGKAAIFSGLKASGRAMEIEGSVSAK-------------------------------------------------------------------------------------------------------------------------------------------------------------------------------------------------------------------------------------
>MGYP001206824999	70	0.370	9.884E-09	14	67	306	22	75	96
--------------NQEGITDVETAIVLIAFVVVSSVFAFTALSTDLFATDKAKQTIYAFLAETGGTI----------------------------------------------------------------------------------------------------------------------------------------------------------------------------------------------------------------------------------------------
>MGYP001339760968	70	0.313	9.884E-09	13	95	306	15	87	103
-------------DDQRGIAGLETAIVLIAF---------AVLNVGLLSSQKSEQAALGGLEATSASLSIRGDVIASANAG-KTAIDTVRFNLAPA------------------------------------------------------------------------------------------------------------------------------------------------------------------------------------------------------------------
>MGYP001080110535	70	0.320	9.884E-09	34	132	306	74	171	174
----------------------------------AAAFSFMVVNMGLFSTQKGREVIQQGVSEASSPLTLDGSVFVYANeTGSGTFVVGIMVPLK-TLGVKYVPMKSPETKITLTIANHT-AYADVYCGISSTG-----------------------------------------------------------------------------------------------------------------------------------------------------------------------------
>MGYP000996756398	70	0.333	9.884E-09	32	107	306	0	77	212
--------------------------------VVAAVFAYTALSAGLFSTQKSQEAIYYGLERTQSTLQQTGSVIAyKGDGAISHSVGKIEITVQNALkGGESVDLTPPY------------------------------------------------------------------------------------------------------------------------------------------------------------------------------------------------------
>8905|scaffold_867506_c1_1|-2|10	69	0.392	1.323E-08	14	64	306	34	84	86
--------------DQLGVTGLETTIILVVFVVVASVFTFTILSTGLFSTGLGKETVYAGLNEAS-------------------------------------------------------------------------------------------------------------------------------------------------------------------------------------------------------------------------------------------------
>MGYP001231404111	69	0.222	1.323E-08	37	117	306	1	99	203
-------------------------------------FIFTVLSTGIFTSERSKETIFVGIEETKSTLEPGGSlVAYKADRGGTDTIYKLSFIVSNVVSGSPIDLPPymvddsgtdpdisygaeYNTVVSYSDSNQ--------------------------------------------------------------------------------------------------------------------------------------------------------------------------------------------
>MGYP000327146238	69	0.418	1.771E-08	9	63	306	6	60	61
---------FFNKRKMRGIVGIEAAIVLIAFVIVAAALAFVVLNMGFTTTQKSKEAMVSGLKEA--------------------------------------------------------------------------------------------------------------------------------------------------------------------------------------------------------------------------------------------------
>SRR5208337_3178834	69	0.507	1.771E-08	7	68	306	41	103	104
-------KRMQRRgGKNRGIVGIEAAIVLIAFVVIAAALAYVVINMGFYASQTAKSTINKGIEEATSALE---------------------------------------------------------------------------------------------------------------------------------------------------------------------------------------------------------------------------------------------
>SRR4030067_24241	69	0.276	1.771E-08	29	132	306	1	110	114
-----------------------------AFVIAAAAFAFVILNMGSLTAEKAQSVIATGMAEASSSMLIDnGVVGYFGNTTTapvlqsNVYLYKVVFYIKLSQGHEPIDVSGNRLVATYTNARcQGELYK--HNGTVTAI-----------------------------------------------------------------------------------------------------------------------------------------------------------------------------
>MGYP000406754945	68	0.322	2.371E-08	48	140	306	0	89	171
------------------------------------------------TTQRTKQAISSGLTEATTALEVEGTVIGHQN-GTSQVLDWVAIPLKLSSGQQSIDLDEDRVAISYISEDNVI--SNIYSGPLTSQTYSNPATV---------------------------------------------------------------------------------------------------------------------------------------------------------------------
>PorBlaBluebeHill_2_1084457.scaffolds.fasta_scaffold1137532_1	68	0.306	2.371E-08	38	129	306	2	97	226
--------------------------------------AFVVLNAGFGTTQKSKTTISEGLKSATGAVEVSGLVTGKkatftmDDDSSVTALEYYSIPIKLASGANSVNLQPELTAVKYFSK--SVSYDNIYKGVV--------------------------------------------------------------------------------------------------------------------------------------------------------------------------------
>3300020214.a:Ga0194132_10006137_2	68	0.346	2.371E-08	6	80	306	14	88	363
------WRTPSHRKGQEGLAGLSTAIVLIAFVVVGSVLAYTMLSSGVNAVDKSKQAIYEGLRRSQSSLAISGRVMGTTVVG---------------------------------------------------------------------------------------------------------------------------------------------------------------------------------------------------------------------------------
>MGYP001152321500	68	0.343	3.173E-08	27	92	306	1	67	68
---------------------------LIAFVVVSSVFAFGALSTGLFATDKAKQTIHAGLDETSGTMEPNSSVSATNDvTGSAGYISDLSFSV---------------------------------------------------------------------------------------------------------------------------------------------------------------------------------------------------------------------
>MGYP001497135824	68	0.338	3.173E-08	13	71	306	6	64	79
-------------RSQHGITGLKTAIVLIACVVVVSVFAFTILSAGVLSSGANKQTIHAGLKETRTRLRQAG------------------------------------------------------------------------------------------------------------------------------------------------------------------------------------------------------------------------------------------
>3300020373.a:Ga0211660_10017605_4	68	0.338	3.173E-08	13	71	306	6	64	80
-------------RSQHGITGLKTAIVLIACVVVVSVFAFTILSAGVLSSGANKQTIHAGLKETRTRLRQAG------------------------------------------------------------------------------------------------------------------------------------------------------------------------------------------------------------------------------------------
>MGYP001066789458	68	0.395	4.245E-08	11	53	306	27	69	70
-----------RLNEQRGITGLETAVVLIAFVVVASVFAFAVLTTGLISSEKSK------------------------------------------------------------------------------------------------------------------------------------------------------------------------------------------------------------------------------------------------------------
>MGYP000249863111	68	0.270	4.245E-08	27	109	306	0	95	101
---------------------------MIAFIVVASVFAMTTLKTGLFSAEQGQQVAYSGLDQATGSLQLRGSVRAiRGDVDvdgddtillsgvDDQAVAKVIFTVTGVIGSSMTDLTPPNTV----------------------------------------------------------------------------------------------------------------------------------------------------------------------------------------------------
>SRR3990172_3762275	68	0.415	4.245E-08	4	80	306	25	101	120
----NLIQKWPKNNTHRALIGLESAIIIIAFVIVVAALAFVVINMGFSTAQKAKTAISSTMTSASSSLEPEGKVIASSYRP---------------------------------------------------------------------------------------------------------------------------------------------------------------------------------------------------------------------------------
>A0A2E2DSA2	67	0.300	5.679E-08	14	63	306	17	66	67
--------------DQRGMSAIETSIVLIAFVVVASVFGFAMLNTGLLSSQNEQEVVQAGIDET--------------------------------------------------------------------------------------------------------------------------------------------------------------------------------------------------------------------------------------------------
>MGYP000047080462	67	0.421	5.679E-08	13	50	306	11	48	85
-------------RDQRGITGLETAIVLIAFVVVASVFAFAVLSTGLLSSE---------------------------------------------------------------------------------------------------------------------------------------------------------------------------------------------------------------------------------------------------------------
>MGYP001397043733	67	0.423	7.596E-08	15	66	306	48	99	100
---------------QRGITGIETAIIMIAFIVVASVAAFTTLNTGFFAASEGKSAILSGITKAKGS-----------------------------------------------------------------------------------------------------------------------------------------------------------------------------------------------------------------------------------------------
>UniRef100_F8AMQ0	67	0.274	7.596E-08	12	121	306	8	118	437
------------LKNKKGASGIGTLIVFIAMVLVAAVAASVLINTSGFLQQKASSTGKESTEQVASGLLcngVSGHIYKYGD--TFYDLDKMVMYVSPNAGSAPIDLKQAKLFLTYDGKSVVLKY----------------------------------------------------------------------------------------------------------------------------------------------------------------------------------------
>F8AMQ0	67	0.274	7.596E-08	12	121	306	8	118	437
------------LKNKKGASGIGTLIVFIAMVLVAAVAASVLINTSGFLQQKASSTGKESTEQVASGLLcngVSGHIYKYGD--TFYDLDKMVMYVSPNAGSAPIDLKQAKLFLTYDGKSVVLKY----------------------------------------------------------------------------------------------------------------------------------------------------------------------------------------
>MGYP001468965515	66	0.454	1.016E-07	13	56	306	1	44	56
-------------RGEEGITGLETAIILIAFVIVASSFAFMVLSTGLFAAERGKQTV---------------------------------------------------------------------------------------------------------------------------------------------------------------------------------------------------------------------------------------------------------
>MGYP000471624707	66	0.300	1.016E-07	13	111	306	1	100	106
-------------QKRDALTGMEAAIVLIAFIIVASVFSCVTLHAGTLATRDGERAVHDGIRTAACGMQVHGSVFGLNlMHQDPERLECFLVPVQLAPGASAVDMSSVSVRIT--------------------------------------------------------------------------------------------------------------------------------------------------------------------------------------------------
>MGYP000035264497	66	0.387	1.358E-07	5	53	306	0	48	87
-----MFWTVDRSTSERGITGLETAIILIAFVVVASVFAFTVLSMGIFASRDQK------------------------------------------------------------------------------------------------------------------------------------------------------------------------------------------------------------------------------------------------------------
>16258|Ga0233407_10233932_1|+3|10	66	0.304	1.816E-07	15	102	306	1	92	93
---------------RREMTGLETAIILVAFVITAAAFAFVVLHKGFLKAKKAQSVISSSMSKASSAMLIDGGIISTFNQTGGDHADvdmvNLLFTCARASLRGAQD-----------------------------------------------------------------------------------------------------------------------------------------------------------------------------------------------------------
>24198|Ga0082212_10124342_1|+210|00	66	0.257	1.816E-07	8	112	306	14	102	205
--------RGNDMQKDNAFTGLEAALVLIAFVVVATIFLYVMLGAGFFATEKAK-----------SNVVFDGSLYGK---ITTNELVGFTFNVRVPEGGQAVDM--AHTIFTY-------------------------------------------------------------------------------------------------------------------------------------------------------------------------------------------------
>A9A8Z7	66	0.301	1.816E-07	6	111	306	0	103	221
------MKITEFMKSKKGGSGIGTLIVFIAMVLVAAVAASVLINTSGFLQQKAATAGKESTEQVASGIQVI-QIMGKVNAGAND-IQYITLIITPNAGSSSIDLSQATLMIT--------------------------------------------------------------------------------------------------------------------------------------------------------------------------------------------------
>4295|scaffold1574515_1|-251|01	65	0.351	3.245E-07	10	63	306	5	58	59
----------NGSRSQKGIRGLETGIALIAFVVVASVFVSTILSAGGFSSEANQQTIYAGLKET--------------------------------------------------------------------------------------------------------------------------------------------------------------------------------------------------------------------------------------------------
>MGYP001326314333	65	0.327	3.245E-07	10	70	306	10	61	74
----------NLREDQRGITGLETAIVLIAF---------AVLRTGLLSSEKSKETVLGGLEDTSSTLNIR-------------------------------------------------------------------------------------------------------------------------------------------------------------------------------------------------------------------------------------------
>16105|scaffold03205_1|+3|10	65	0.294	3.245E-07	14	81	306	15	81	192
--------------DDDGFSGLEAAIVLIAFVVVAAVFSFVILGAGFSSSSKVEEVVRDG-GRSPPAVMVMGSVVGQVDNSG--------------------------------------------------------------------------------------------------------------------------------------------------------------------------------------------------------------------------------
>H3ZRC5	65	0.292	3.245E-07	13	111	306	3	99	315
-------------RTRRGAVGIGTLIVFIAMVLVAAVAAAVLINTSGFLQQKASSTGRQTTQEVASGVKVTSVVGYVPTNG--NKITKLAIYVSPNAGSSGIDLLNTKIVLS--------------------------------------------------------------------------------------------------------------------------------------------------------------------------------------------------
>MGYP001032575600	64	0.257	4.336E-07	11	80	306	9	78	80
-----------NRKRENAFSGLEAAIVMIVFVVAAAVFGYSMISTGMFATQKVQEVTYAGIKQNASVAITDGLIRGHYNEG---------------------------------------------------------------------------------------------------------------------------------------------------------------------------------------------------------------------------------
>MGYP001261720269	64	0.487	5.794E-07	20	58	306	0	38	86
--------------------GLETAIVLIAFVVVAAVFAFTVLTTGLFTSEKAKETALA-------------------------------------------------------------------------------------------------------------------------------------------------------------------------------------------------------------------------------------------------------
>MGYP001322222676	64	0.408	5.794E-07	21	69	306	29	77	103
---------------------LETAIVLIAFVVVASVFAFAVLTTGLLSSGKSKEAVIGALEGAGSTLRL--------------------------------------------------------------------------------------------------------------------------------------------------------------------------------------------------------------------------------------------
>MGYP000670718181	64	0.273	5.794E-07	38	110	306	0	70	168
--------------------------------------SYVVLGAGFFTTQKSQEVVHTGVAQTSSTLEISGPVIAQASSA--TALGQVSFYLQIAAGGSSVDMKKVTYTV---------------------------------------------------------------------------------------------------------------------------------------------------------------------------------------------------
>MGYP001193802387	64	0.375	5.794E-07	22	77	306	0	55	180
----------------------ETAIILIVFVVMASVFVFTILSTGLFSVGLGKETVYAGLNEASPILGRSGGIVGYG------------------------------------------------------------------------------------------------------------------------------------------------------------------------------------------------------------------------------------
>OpeIllAssembly_1097287.scaffolds.fasta_scaffold2201722_1	64	0.200	7.740E-07	25	115	306	0	128	159
-------------------------IVLIAFVVVAAVFAFTVLTTGLFTSEKAKETTMAGIS-SQASLALASGVIAGGNNlgadcrgttgvtpnppvettgqftdlvecdihwagwntvPPTVHIQTMQVRIEPAVGVENVPFDPNRLLVTYMDA----------------------------------------------------------------------------------------------------------------------------------------------------------------------------------------------
>3300000563.a:SL_3KL_010_SEDDRAFT_10005348_7	64	0.322	7.740E-07	13	74	306	17	77	193
-------------DDEEAFTGLEAGIILIAFVVVAAVFSYVVLGSGFYATEKARQVTSDA-GTTPSSLVVNGAVI---------------------------------------------------------------------------------------------------------------------------------------------------------------------------------------------------------------------------------------
>HubBroStandDraft_2_1064218.scaffolds.fasta_scaffold5002627_1	63	0.381	1.034E-06	50	125	306	0	73	173
--------------------------------------------------QRSKETIGSGLAQASSALELDGSVIARVNT-TNNSVDCIVIPLRLSAGQKPVDLTPNQTNIALWV-MGRYGYLNIY------------------------------------------------------------------------------------------------------------------------------------------------------------------------------------
>UPI000614468D	63	0.263	1.034E-06	27	108	306	0	94	217
---------------------------MIAFVVVASVFAMTTLQTGIFSAEQGKEVALSGLDLATGSLQLrgflravRGDVDVDGNDvillsgVDDQAVAKVIFTVVGALGSSMTDLTPPHT-----------------------------------------------------------------------------------------------------------------------------------------------------------------------------------------------------
>MGYP001038243409	63	0.315	1.381E-06	15	90	306	3	76	156
---------------DDGFSGLEAAIVLIAFIVLAGVFSFAILGAGFSSSSKAKEVALDG-GRSPTAVMVMGTVVGRADDNSN-YIEKLFF-----------------------------------------------------------------------------------------------------------------------------------------------------------------------------------------------------------------------
>GraSoiStandDraft_39_1057311.scaffolds.fasta_scaffold1933499_1	63	0.273	1.381E-06	27	110	306	0	82	167
---------------------------FIAFIVVAAVFAYVVLGVGMTTSQKSQETMHAALGEAGSALRPGQSVIAKLDNG-QGFLDFIEFDLEAVTDLAVIDLGSMTYTI---------------------------------------------------------------------------------------------------------------------------------------------------------------------------------------------------
>MGYP000932304056	63	0.392	1.844E-06	13	63	306	5	55	67
-------------KNEDAFTGLEAAIVLIAFVVVAAVFSYVMLGAGFFATQEAPRTAHTGVGPA--------------------------------------------------------------------------------------------------------------------------------------------------------------------------------------------------------------------------------------------------
>21876|Ga0214474_1589504_1|+163|01	63	0.300	1.844E-06	10	69	306	10	69	71
----------NLHRDERGMTGVETVAIVIAFAALVAVTMYVLFAGSVFSAERSKETIHAGVNQAKTDMEI--------------------------------------------------------------------------------------------------------------------------------------------------------------------------------------------------------------------------------------------
>MGYP001300419015	63	0.340	1.844E-06	28	74	306	3	49	140
----------------------------IAFVVVASLFAFTGLSAGIFSVERGKETIHAGLVGARSSMELKGSII---------------------------------------------------------------------------------------------------------------------------------------------------------------------------------------------------------------------------------------
>A0A0S1XC37	63	0.278	1.844E-06	15	111	306	2	95	311
---------------RRGAIGIGTLIVFIAMVLVAAVAAAVLINTSGFLQQKASSTGRQTTQEVASGIKVTSVVGYT---PDRTDITKLAVYITPNAGSAGIDLVNTRITLS--------------------------------------------------------------------------------------------------------------------------------------------------------------------------------------------------
>MGYP000574897078	62	0.392	2.462E-06	1	50	306	11	61	62
-GIKELYGRSRQILEERsGITGLETAIVLIAFVVVSSVFAFAALSTGLFSSD---------------------------------------------------------------------------------------------------------------------------------------------------------------------------------------------------------------------------------------------------------------
>EBPBio282013_DNA_FD.fasta_scaffold102670_1	62	0.343	3.286E-06	15	81	306	19	84	196
---------------EDGFSGLEAAIVLIAFIVVAGIFSFVILGAGFSSSAKAKEVAFDG-GRSGTAVMVMGSVVGQVDNSG--------------------------------------------------------------------------------------------------------------------------------------------------------------------------------------------------------------------------------
>MGYP000467321877	61	0.244	5.853E-06	42	133	306	0	95	214
------------------------------------------LNAGFGTTQKSKTTISEGLQSATGAVEVAGLVTGQkvtftmDDDSSVTALEHVSIPIKLASGANAVNLSETLSSVRYFSK--SLSYDNIYKGVVFNTT----------------------------------------------------------------------------------------------------------------------------------------------------------------------------
>MGYP000327113889	61	0.404	7.810E-06	5	51	306	179	225	226
-----MYSQLNLHKDESGQNALETAIILIAFIVVASVFAFTVLSAGSASTEK--------------------------------------------------------------------------------------------------------------------------------------------------------------------------------------------------------------------------------------------------------------
>MGYP000857295107	60	0.333	1.042E-05	15	71	306	4	60	62
---------------DEAFTGLEAAIVVIAFVVVAVVFGMAVLGTGFFATQEAEKTTTSGYKLASSTIYIEG------------------------------------------------------------------------------------------------------------------------------------------------------------------------------------------------------------------------------------------
>MGYP001067198379	60	0.471	1.042E-05	4	56	306	1	51	67
----NPLRR--LLKAKKGIVGIEAAIVLIAFVVIAAALSYVVINMGFFATQKTKETI---------------------------------------------------------------------------------------------------------------------------------------------------------------------------------------------------------------------------------------------------------
>MGYP001116704618	60	0.360	1.390E-05	12	61	306	8	57	92
------------RKDSSGITGMETAIILLAFIMVSSVFAYTVLFAGILASAQGKAAIFSGLK----------------------------------------------------------------------------------------------------------------------------------------------------------------------------------------------------------------------------------------------------
>SRR5450759_5161782	60	0.343	1.390E-05	43	108	306	0	66	142
-------------------------------------------SAGLFSTQKSQEAVYSGLQEAQSTMQVMGDVVGyRSTLNTNIDLGKVEFTVSLSSGGAPLDLTPAYT-----------------------------------------------------------------------------------------------------------------------------------------------------------------------------------------------------
>17731|Ga0153916_15284559_1|-3|10	59	0.446	1.854E-05	1	45	306	6	52	53
-GEAKAMHKLlrRLRRNQEGVTGLETAIILIAFVIVASVFSYVVLSAG--------------------------------------------------------------------------------------------------------------------------------------------------------------------------------------------------------------------------------------------------------------------
>MGYP000300610176	59	0.456	2.472E-05	6	51	306	0	45	71
------MKKPRLLRDKRGIVGIEATIVLIAFVVIASALAGVVINMGFYSTQK--------------------------------------------------------------------------------------------------------------------------------------------------------------------------------------------------------------------------------------------------------------
>MGYP001075976376	59	0.303	2.472E-05	43	131	306	1	85	174
-------------------------------------------NMGLFSTQRGRETIQDSIQEANSPLITDGSFHVRATSG--TKVDAVIIPLK-TIGVRDVSIAQASTVISLRVENHS-AFANIYNGINTT------------------------------------------------------------------------------------------------------------------------------------------------------------------------------
>MGYP001037765425	59	0.315	2.472E-05	44	135	306	0	86	174
--------------------------------------------MGFYSAQQAKSTIDKGIQEATSALTLDGFLVGKTN---GTAIQWLAVPVKLAVGQSEVDMASDTVVVAVVGDD--FALANIYSGANYTSTQD--------------------------------------------------------------------------------------------------------------------------------------------------------------------------
>MGYP001432787937	59	0.500	3.296E-05	14	47	306	7	40	41
--------------RQKGITGLETAIVLIAFVVVASVFAFTILSAGVF------------------------------------------------------------------------------------------------------------------------------------------------------------------------------------------------------------------------------------------------------------------
>MGYP000482610706	59	0.354	3.296E-05	27	74	306	0	47	51
---------------------------MISFVVVASVFAYTVLSAGVFSVEKGKQAIHAGMEQVQGSVHLVGGVM---------------------------------------------------------------------------------------------------------------------------------------------------------------------------------------------------------------------------------------
>MGYP001302812715	58	0.370	4.393E-05	2	55	306	0	51	52
--MSKLFKRLN--RNEKGQAALESAIILIAFVVVASVFAFTILSAGSATTEKGEEA----------------------------------------------------------------------------------------------------------------------------------------------------------------------------------------------------------------------------------------------------------
>MGYP001366742436	58	0.470	5.856E-05	14	47	306	59	92	150
--------------EERGITGLETALVLIAFVVVSSVFAFVSLSTGLF------------------------------------------------------------------------------------------------------------------------------------------------------------------------------------------------------------------------------------------------------------------
>MGYP000365510014	57	0.441	7.804E-05	14	54	306	28	70	86
--------------NQKGITGLETAIELIAFVVVASVFAFAVLSTGLqyGTAQLGKE-----------------------------------------------------------------------------------------------------------------------------------------------------------------------------------------------------------------------------------------------------------
>MGYP001456284744	57	0.301	7.804E-05	31	83	306	0	52	183
-------------------------------VVVAAVFAFTVMTTGLFSSEKAKTTAQAALTEATSSFILKGSVTATCTPSDTT------------------------------------------------------------------------------------------------------------------------------------------------------------------------------------------------------------------------------
>MGYP001139991096	57	0.500	1.040E-04	12	43	306	9	40	41
------------WRDEKGITGLETAIILIAFVVVAAVFAYTVLS----------------------------------------------------------------------------------------------------------------------------------------------------------------------------------------------------------------------------------------------------------------------
>MGYP001316339746	57	0.446	1.386E-04	4	50	306	6	50	51
----KAVKRIHA--GEAGITGLETAIILIAFVTVASVLAYSVLSAGIFSSE---------------------------------------------------------------------------------------------------------------------------------------------------------------------------------------------------------------------------------------------------------------
>MGYP001128731120	56	0.470	1.846E-04	15	48	306	41	74	75
---------------QRGVTGLETAIIMIAFVVVASVFAMTTLQTGIFS-----------------------------------------------------------------------------------------------------------------------------------------------------------------------------------------------------------------------------------------------------------------
>MGYP000362578824	56	0.416	2.459E-04	23	70	306	47	94	159
-----------------------AAIVLITFVVVSSVFGFTALSAGLVSTDKAKSTIGESLSEARGSLVLR-------------------------------------------------------------------------------------------------------------------------------------------------------------------------------------------------------------------------------------------
>MGYP000435934719	55	0.288	3.274E-04	21	72	306	73	123	124
---------------------LNVPIGIIGF-VVAAIFAFTVLSTGTFLTERSKEAAYSGLQEVRGSLELKGS-----------------------------------------------------------------------------------------------------------------------------------------------------------------------------------------------------------------------------------------
>MGYP001295054360	55	0.470	3.274E-04	14	47	306	48	81	139
--------------EERGIIGLETALVLIAFVVVSSVFAFVSLSTGLF------------------------------------------------------------------------------------------------------------------------------------------------------------------------------------------------------------------------------------------------------------------
>MGYP000462855465	55	0.535	5.805E-04	13	40	306	159	186	187
-------------KDQRGVTGLETAIILIAFVVVASVFAFT-------------------------------------------------------------------------------------------------------------------------------------------------------------------------------------------------------------------------------------------------------------------------
>MGYP001485050068	54	0.375	7.729E-04	14	53	306	16	55	57
--------------NEQGATGLEAAIVSIAFVVVASVTAFRILATGIFSSQQSR------------------------------------------------------------------------------------------------------------------------------------------------------------------------------------------------------------------------------------------------------------
>MGYP000185599696	54	0.487	7.729E-04	13	53	306	27	67	80
-------------RKRKGFTGLKAAIVLTAFVVVAAVFSYVVLNAGFFTTRNQK------------------------------------------------------------------------------------------------------------------------------------------------------------------------------------------------------------------------------------------------------------
>MGYP001187978342	54	0.422	1.029E-03	0	39	306	0	44	55
MNVKNFCQKTYRRfrriaVDQAGITGLETAIVLIAFIVVAAVFAF--------------------------------------------------------------------------------------------------------------------------------------------------------------------------------------------------------------------------------------------------------------------------
>23071|Ga0207421_10290027_1|+191|01	53	0.290	1.369E-03	12	73	306	9	70	164
------------RDNDRGQVGIETLIVFIAMILVAAIAASVLINTAGFLQNQASQTSQDSEDQVSNQVLIISSI----------------------------------------------------------------------------------------------------------------------------------------------------------------------------------------------------------------------------------------
>MGYP001039827790	53	0.279	1.822E-03	43	128	306	1	82	173
-------------------------------------------NQGLFATERGKTVIQEGLRQASTPLAVDGTTFVR-THPDGTNITAILVPLK-AYGAKYVPMWRNETAVTLKVGTN--AWANVYDGV---------------------------------------------------------------------------------------------------------------------------------------------------------------------------------
>1875|Ga0207754_100005_83|-95891|00	53	0.257	1.822E-03	5	69	306	0	65	320
-----MFKTDNRESDrDRGQVGIGTLIVFIAMVLVAAIAAGVLINTAGFLQSSAEQTGEESQQQVTDRLEV--------------------------------------------------------------------------------------------------------------------------------------------------------------------------------------------------------------------------------------------
>3300026957.a:Ga0207754_100005_84	53	0.257	1.822E-03	5	69	306	0	65	321
-----MFKTDNRESDrDRGQVGIGTLIVFIAMVLVAAIAAGVLINTAGFLQSSAEQTGEESQQQVTDRLEV--------------------------------------------------------------------------------------------------------------------------------------------------------------------------------------------------------------------------------------------
>M0A2V1	53	0.280	1.822E-03	13	69	306	6	62	431
-------------DDDRGQVGIGTLIVFIAMVLVAAIAAGVLINTAGFLQTQAEATGEESTSQVSDRLQI--------------------------------------------------------------------------------------------------------------------------------------------------------------------------------------------------------------------------------------------
>L9ZWH1	53	0.280	1.822E-03	13	69	306	6	62	481
-------------DDDRGQVGIGTLIVFIAMVLVAAIAAGVLINTAGFLQTQAEATGEESTSQVSDRLQI--------------------------------------------------------------------------------------------------------------------------------------------------------------------------------------------------------------------------------------------
>UniRef100_L9ZWH1	53	0.280	1.822E-03	13	69	306	6	62	481
-------------DDDRGQVGIGTLIVFIAMVLVAAIAAGVLINTAGFLQTQAEATGEESTSQVSDRLQI--------------------------------------------------------------------------------------------------------------------------------------------------------------------------------------------------------------------------------------------
>MGYP000103073640	53	0.326	2.424E-03	5	56	306	8	50	52
-----LIKSARLHSDQRGITGLETAIVLIAF---------AVLSTGLLSSEKSKDTV---------------------------------------------------------------------------------------------------------------------------------------------------------------------------------------------------------------------------------------------------------
>MGYP000564633377	52	0.243	3.225E-03	53	160	306	0	120	203
-----------------------------------------------------KTTISEGLQSATGAIEVAGLVTGqkatfTLDDGDDTSVTALEFysiPIKLASGANAVNLQKELTAVRYF--SNTIKYDNIYKGVVFnstgNGSFSSVTDAIsAADTQNICdyTAGSPSTAGQT-------------------------------------------------------------------------------------------------------------------------------------------------
>EPASupsiteSAE347_1022098.scaffolds.fasta_scaffold27948_1	52	0.306	3.225E-03	12	73	306	9	70	312
------------RDKDRGQVGIETLIVFIAMILVAAIAASVLINTAGFLQNQASQTSQDSEDQVSNQVLIISSI----------------------------------------------------------------------------------------------------------------------------------------------------------------------------------------------------------------------------------------
>A0A1J4LXG3	52	0.280	3.225E-03	13	69	306	6	62	445
-------------DDDRGQVGIGTLIVFIAMVLVAAIAAGVLINTAGFLQTQAEATGEDSTSQVSDRLQI--------------------------------------------------------------------------------------------------------------------------------------------------------------------------------------------------------------------------------------------
>MGYP001071434590	51	0.533	5.707E-03	12	41	306	18	47	48
------------LKQEKGVTGLETAIILIAFVVVASVFAFTV------------------------------------------------------------------------------------------------------------------------------------------------------------------------------------------------------------------------------------------------------------------------
>MGYP001240796471	51	0.428	5.707E-03	13	40	306	16	43	54
-------------RDERGITGLETAIVLISFVVVSSVFAFA-------------------------------------------------------------------------------------------------------------------------------------------------------------------------------------------------------------------------------------------------------------------------
>SRR4030042_1454842	51	0.275	5.707E-03	13	90	306	36	115	116
-------------RREEGLAGPAAAIILSSFMLAGSSFAFVVVNTGTFSAQEVADTLMASLDSVLGTLEPQGPvaVIAANDDGVIDESDHVVL-----------------------------------------------------------------------------------------------------------------------------------------------------------------------------------------------------------------------
>MGYP000580152982	51	0.281	7.589E-03	4	67	306	23	86	94
----KNMFDIDTETPDRGQVGIGTLIVFIALVLVAAIAAGVLINTAGFLQTQAQSTGEESTEQVATNL----------------------------------------------------------------------------------------------------------------------------------------------------------------------------------------------------------------------------------------------
>MGYP001069347621	51	0.428	7.589E-03	11	45	306	4	38	162
-----------LHREDAGITALETAIILIAFVRVASVFAFTMLSAG--------------------------------------------------------------------------------------------------------------------------------------------------------------------------------------------------------------------------------------------------------------------
>MGYP001256861419	51	0.400	1.009E-02	13	42	306	5	34	35
-------------QDEHGFTGLEAAIVLIAFVVVAAVFSYMVL-----------------------------------------------------------------------------------------------------------------------------------------------------------------------------------------------------------------------------------------------------------------------
>MGYP000319813256	51	0.432	1.009E-02	5	40	306	0	36	37
-----MLHRLNRIvQDERGLSALETAIVLIAFVVVASVFAFT-------------------------------------------------------------------------------------------------------------------------------------------------------------------------------------------------------------------------------------------------------------------------
>MGYP001247568692	50	0.406	1.342E-02	14	45	306	16	47	64
--------------DQRSITGLETAIVLIAFVVVASGFAFPEERTG--------------------------------------------------------------------------------------------------------------------------------------------------------------------------------------------------------------------------------------------------------------------
>MGYP001296973908	50	0.311	1.342E-02	14	57	306	12	56	72
--------------DEEAFTGLEAAMVFIAFLVVASIFAYVALGAGFSrLSERSRPCIQ--------------------------------------------------------------------------------------------------------------------------------------------------------------------------------------------------------------------------------------------------------
>MGYP000677461150	50	0.245	1.784E-02	13	69	306	7	63	92
-------------TRERGQVGIGTLIVFIAMVLVAAIAAGVLLNTSGALADRAEQTSRDSTDRVSNRLMV--------------------------------------------------------------------------------------------------------------------------------------------------------------------------------------------------------------------------------------------
>L9XUB6	50	0.250	1.784E-02	14	73	306	8	67	267
--------------DERGQVGIGTLIVFIAMVLVAAIAAGVLINTAGSLQSQASDTGSETQQAVANQIEVSHAV----------------------------------------------------------------------------------------------------------------------------------------------------------------------------------------------------------------------------------------
>736|scaffold_25156_c1_2|-577|01	50	0.359	1.784E-02	14	77	306	31	94	274
--------------NESGIAGLPLAVILIASMAMPAVFVHTALSAGLLPTQKSPEAVCSAPQEAPNSLKLSGSVVAGG------------------------------------------------------------------------------------------------------------------------------------------------------------------------------------------------------------------------------------
>MGYP001459247316	49	0.348	2.371E-02	12	54	306	13	46	47
------------WRDQRGITGLETAIVLIAF---------AALSTGLFSSDKVRE-----------------------------------------------------------------------------------------------------------------------------------------------------------------------------------------------------------------------------------------------------------
>3300026026.a:Ga0210129_1001730_4	49	0.437	2.371E-02	15	46	306	15	46	48
---------------DNAFTGLEAAIVLIAFVVVAAVFAYVILGAGF-------------------------------------------------------------------------------------------------------------------------------------------------------------------------------------------------------------------------------------------------------------------
>MGYP001006309879	49	0.424	2.371E-02	13	45	306	5	37	79
-------------KNEDAFTGLEAAIVLIAFIVVAAVFSYVMLGAG--------------------------------------------------------------------------------------------------------------------------------------------------------------------------------------------------------------------------------------------------------------------
>SRR6056297_395589	49	0.282	2.371E-02	13	58	306	92	137	141
-------------TDNRGQVGIGTLIVFIAMVLVAAIAAGVLVNTAGFLQENAEQTGQE-------------------------------------------------------------------------------------------------------------------------------------------------------------------------------------------------------------------------------------------------------
>A0A1J1ADQ8	49	0.290	2.371E-02	15	69	306	17	71	339
---------------EHGQVGIGTLIVFIAMVLVAAIAAGVLINTAGFLQSSAEQTGEESTEQVTNQLQI--------------------------------------------------------------------------------------------------------------------------------------------------------------------------------------------------------------------------------------------
>MGYP000397910902	49	0.296	2.371E-02	6	69	306	0	63	352
------MKKYIKGREKEGDMGIGTMIIFIAMVLVAAVAASLLISTAGSLNQQAQETGRLAQQDVSSGFVV--------------------------------------------------------------------------------------------------------------------------------------------------------------------------------------------------------------------------------------------
>A0A1I1LNK1	49	0.254	2.371E-02	14	72	306	8	66	416
--------------EERGQVGIGTLIVFIAMVLVAAIAAGVLINTAGLLQTQAEATGEESTQQVSDRISIVSS-----------------------------------------------------------------------------------------------------------------------------------------------------------------------------------------------------------------------------------------
>GraSoiStandDraft_27_1057306.scaffolds.fasta_scaffold157968_2	49	0.262	3.152E-02	13	73	306	9	69	317
-------------REDRGQVGIETLIVFIAMILVAAIAASVLIHTAGYLQNQASTTSQESEDQVSNQVLIISSI----------------------------------------------------------------------------------------------------------------------------------------------------------------------------------------------------------------------------------------
>MGYP000358998776	49	0.272	3.152E-02	15	69	306	17	71	340
---------------EHGQVGIGTLIVFIAMVLVAAIAAGVLINTAGFLQSSAEQTGEESTDQVTNQLQV--------------------------------------------------------------------------------------------------------------------------------------------------------------------------------------------------------------------------------------------
>1903|Ga0207715_103905_3|+901|00	49	0.267	4.188E-02	14	69	306	7	62	319
--------------RERGQVGIGTLIVFIAMVLVAAIAAGVLIDTAGLLQQNAENTGQESQAQVTDRLTV--------------------------------------------------------------------------------------------------------------------------------------------------------------------------------------------------------------------------------------------
>MGYP000020459921	49	0.267	4.188E-02	14	69	306	7	62	319
--------------RERGQVGIGTLIVFIAMVLVAAIAAGVLIDTAGLLQQNAENTGQESQAQVTDRLTV--------------------------------------------------------------------------------------------------------------------------------------------------------------------------------------------------------------------------------------------
>MGYP001327153985	48	0.468	5.566E-02	7	37	306	56	87	88
-------REFNReLRSEQGITGLETAIILIAFVVVASVF----------------------------------------------------------------------------------------------------------------------------------------------------------------------------------------------------------------------------------------------------------------------------
>SRR3990172_5016719	48	0.279	5.566E-02	36	108	306	0	85	107
------------------------------------VFAYTMMNTGLFVADVAGQTALSGVERARGNAVPRGSVYATrgnVDVDGNNVIDlngvdlqavvKVTFTLTIASDGDAIDLTPPFT-----------------------------------------------------------------------------------------------------------------------------------------------------------------------------------------------------
>MGYP000707679664	48	0.259	5.566E-02	16	69	306	4	57	230
----------------RGQVGIGTLIVFIAMVLVAAIAAGVLVDTAGFLQSKAQQTGEDSTEKVTNRVEI--------------------------------------------------------------------------------------------------------------------------------------------------------------------------------------------------------------------------------------------
>MGYP001312463529	48	0.375	7.395E-02	11	42	306	8	39	40
-----------LRTGQRGITGLETAIVLIAFVVVSSASAFADL-----------------------------------------------------------------------------------------------------------------------------------------------------------------------------------------------------------------------------------------------------------------------
>MGYP000728223153	48	0.520	7.395E-02	14	38	306	42	66	106
--------------NERGITGLETAIVLIAFVVVSSVFA---------------------------------------------------------------------------------------------------------------------------------------------------------------------------------------------------------------------------------------------------------------------------
>MGYP001500415546	48	0.448	7.395E-02	9	37	306	21	49	171
---------IRRVQEERGITGLETAIVLIAFIVVAAVF----------------------------------------------------------------------------------------------------------------------------------------------------------------------------------------------------------------------------------------------------------------------------
>MGYP001490043046	47	0.382	1.305E-01	32	78	306	13	59	72
--------------------------------VASSVLTYIALSTGLFATCKAKQTIHAGLDETSRTMEVERSVSASDD-----------------------------------------------------------------------------------------------------------------------------------------------------------------------------------------------------------------------------------
>MGYP000499756341	46	0.382	4.060E-01	8	41	306	44	77	78
--------KTGRRKSRRGILGIESAIVMIAFVVVAAALAFVV------------------------------------------------------------------------------------------------------------------------------------------------------------------------------------------------------------------------------------------------------------------------
>22510|Ga0209965_1063450_2|+586|01	44	0.325	9.501E-01	5	47	306	21	63	64
-----AMFDNEKHDSERGQVGIGTLIVFIAMVLVAAIAAGVLINTAGF------------------------------------------------------------------------------------------------------------------------------------------------------------------------------------------------------------------------------------------------------------------
>1902|JGI12448J12851_1024223_2|+488|01	44	0.282	1.261E+00	9	54	306	20	65	66
---------FENINEDRGQVGIGTLIVFIAMVLVAAIAAGVLVNTAGFLQATAED-----------------------------------------------------------------------------------------------------------------------------------------------------------------------------------------------------------------------------------------------------------
>MGYP001197956616	43	0.523	2.948E+00	13	33	306	12	32	33
-------------RDERGVTGLETAIILIAFVVV--------------------------------------------------------------------------------------------------------------------------------------------------------------------------------------------------------------------------------------------------------------------------------
>MGYP000627333803	42	0.325	5.190E+00	16	55	306	29	68	70
----------------RGQVGIGTLIVFIAMVLVAAIAAGVLINTAGLLQAQAQAT----------------------------------------------------------------------------------------------------------------------------------------------------------------------------------------------------------------------------------------------------------
