# Supplementary material for: Towards a molecular picture of the archaeal cell surface
Source: Nat Commun. 2024 Nov 29;15:10401. doi: 10.1038/s41467-024-53986-9 (PMC11607397; doi:10.1038/s41467-024-53986-9)
Supplement: Supplementary file 5 — Supplementary Dataset 1 [file 41467_2024_53986_MOESM5_ESM.zip › Archaellum_Homologues_2024/STK_25180_Sulfurisphaera_tokodaii/STK_25180_Sulfurisphaera_tokodaii_db704_env/pdb70.m8]

101	8cwm_F	0.798	288	52	3	21	305	3	287	1.078E-118	382	160M3I12M1D9M2D101M
101	7txi_A	0.366	109	64	2	21	129	2	105	5.173E-20	94	61M3I34M2I9M
101	5tfy_I	0.252	119	79	3	19	137	1	109	9.072E-17	84	64M1I22M2I14M7I9M
101	7ofq_B	0.326	92	58	2	21	112	3	90	2.086E-05	49	50M3I9M1I29M
101	7ofq_A	0.269	104	73	1	21	124	3	103	4.893E-05	48	52M3I49M
101	5o4u_O	0.228	92	69	2	21	112	3	92	1.106E-03	43	51M1I9M1I30M
101	5z1l_A	0.233	103	75	1	21	123	3	101	2.585E-03	42	52M4I47M
