# Supplementary material for: Towards a molecular picture of the archaeal cell surface
Source: Nat Commun. 2024 Nov 29;15:10401. doi: 10.1038/s41467-024-53986-9 (PMC11607397; doi:10.1038/s41467-024-53986-9)
Supplement: Supplementary file 5 — Supplementary Dataset 1 [file 41467_2024_53986_MOESM5_ESM.zip › Archaellum_Homologues_2024/STK_25180_Sulfurisphaera_tokodaii/STK_25180_Sulfurisphaera_tokodaii_db704_env/uniref.a3m]

>101
MGAKNAIKKYNKIVKRKGLAGLDTAIILIAFIITASVLAYVAINMGLFVTQKAKSTINKGEETASTALTLSGSVLYAVNYPTNTKSYWIFFTVSPSSGVSSVELSPATTAISFTASTEGIAYSNIYKYTLLTVSPSTLSDVVYSNSQYLSLVDTESSGGQTYVYYPNPYYALLALNYTLSQKVNDKIIKYSPLFINYTPIPTKPSWLQSDNVFSFTLNISGKPVTYCAFVNQTFAFTYPVAGDPLVGSAIAPAGSVIGVMILFGPSLGSHVFQYQTISIQISPNIGSPLTLSEYIYQPEGTVTVIG
>UniRef100_Q96XJ6	477	1.00	3.411E-148	0	305	306	0	305	306
MGAKNAIKKYNKIVKRKGLAGLDTAIILIAFIITASVLAYVAINMGLFVTQKAKSTINKGEETASTALTLSGSVLYAVNYPTNTKSYWIFFTVSPSSGVSSVELSPATTAISFTASTEGIAYSNIYKYTLLTVSPSTLSDVVYSNSQYLSLVDTESSGGQTYVYYPNPYYALLALNYTLSQKVNDKIIKYSPLFINYTPIPTKPSWLQSDNVFSFTLNISGKPVTYCAFVNQTFAFTYPVAGDPLVGSAIAPAGSVIGVMILFGPSLGSHVFQYQTISIQISPNIGSPLTLSEYIYQPEGTVTVIG
>UniRef100_A0A0E3GSS4	415	0.798	7.366E-127	0	305	306	0	306	307
MNSKKMLKEYNKKVKRKGLAGLDTAIILIAFIITASVLAYVAINMGLFVTQKAKSTINKGEETASTALTLSGSVLYAVNYPLNTRSYWIYFTVSPSSGVSSVELSPTTTAISFTASAEGVTYSNIYKYTLLTVSPSELANVVYANGQYLDLVNQQTSAGQTYVYYPNPYYALLALNYTLYNYY-LSTKTPSPIFINSSilSLSSLPSWLKNDNSFTFTLNISGKLVTYYVFVNQTFAFTYPVAGDPLIGSAIAPAGSVIGVILLFGPDLGSHVFQYQTITIQITPNIGSPLTISEYIYQPEGSVSVIG
>UniRef100_A0A9E4ZSE7	415	0.831	7.366E-127	6	305	306	10	308	309
------LKKYNKIMKRRGLAGLDTAIILIAFIITASVLAYVAINMGLFVTQKAKSTINKGEETASTALTLSGSVLYAVNYPTNTKSYWIYFTVSPSSGVSSVELSPSTTAISFTASALGITYSNIYKFTLLTVSPTQVNGNVYANGQYLALADQETSGGQTYAYYPNPYYALLALNYTLGKILG---VKQSPLYITNTPISSSslPSWLQHDNVFSFTLNISGTPVTYYAFVNQTFAFTYPVSGDPLIGSAIAPAGSVIGVMILFGPNVGSHVFQYETISIQITPNIGSPLTLSEYVYQPEGNVTVIG
>UniRef100_A0A1C8ZU76	410	0.826	3.219E-125	0	305	306	0	305	306
MGFKKVIKEYNKKMKRKGLAGLDTAIILIAFIITASVLAYVAINMGLFVTQKAKSTIDKGEETASTALTLSGSVLYAVNYPSNSRSYWIYFTVSPSSGVSSVELSPATTAISFTASALGVAYSNIYKYTLLTVSPSEVNGVVYAAPQYLSLADQESSGGQTYVYYPNPYYALLALNYSLYQMVLSKQIKYSPLYITTTKSTSTQTWLTSDNVFQFTLNISGTLEIFYAYVNQTFAFTYPVAGDPLIGSAIAPAGSVIGVMILFGPDLGSHVFQYQTITIQISPNIGSPLTLSEYVYQPEGNVTVIG
>UniRef100_A0A8F5BMX8	409	0.794	6.042E-125	0	305	306	0	304	305
MGLQKIVKKYNKKMKRKGLAGLDTAIILIAFIITASVLAYVAINMGLFVTQKAKSTINKGEETASTALTLSGSVLYAVNYPSNTRSYWIYFTVSPSSGVSSVELSPTTTAISFTASTEGVAYSNIYKYTLLTVDPSSLGHAVYANGQYLNLINQQTSAGQTYVYYPNPYYALLALNYTLYNYY-LSTKTPSPIFINSSTLSSIPQWLKNDNSFTFTLNISGQLVTYDVFVNQTFAFTYPVAGDPLIGSAIAPAGSVIGVMILFGPDLGSHVFQYQTVTIQITPNVGSPLTISEYIYQPEGSVSVIG
>UniRef100_UPI00048D96BB	408	0.792	2.128E-124	0	305	306	0	304	305
MNTKKMLKEYNKKVKRKGLAGLDTAIILIAFIITASVLAYVAINMGLFVTQKAKSTINKGEETASTALTLSGSVLYAVNYPSNTRSYWIYFTVSPSSGVSSVELSPSTTAISFTASAEGISYSNIYEYTLLTVSPSELTNQVYANGQYLDLVNQQTNAGQTYVYYPNPYYALLALNYTLS---KIDKVSPSPLYITTTPSSATQTYpfLAHDNMFTFTLNISGTLVTYYAFVNQTFAFTYPVAGDPLIGSAIAPAGSVIGVMILFGPDLGSHVFQYQTITIQITPNIGSPLTISEYVYQPEGSVSVIG
>UniRef100_A0A5Q0TRE0	400	0.778	1.580E-121	0	305	306	0	302	303
MNPKKMLKEYNKKVKRKGLAGLDTAIILIAFIITASVLAYVAINMGLFVTQKAKSTINKGEETASTALTLSGSVLYAVNYPSNTRSYWIYFTVSPSSGVSSVELSPTTTAISFIASAEGVAYSNIYNYTLLTVSPSELANAVYANGQYLDLVNQQTSAGQTYVYYPNPYYALLALNYTLYH----SIKTPSPIFITTSESaPTNYPWLKNDNSFTFTLNISGQLITYYVFVNQTFAFTYPVAGDPLIGSAIAPAGSVIGVMLLFGPDLGSYVFQYQTITIQITPNIGSSLTISEYVYQPEGSISVIG
>UniRef100_H2C431	353	0.719	2.879E-105	3	305	306	4	303	304
---KKVVQSYNRLVRRKGLAGLDTAIILIAFIITASVLAFVAINMGLFVTQKAKTTINKGEETASTALTVSSSVLYAVNYPTNSKSYWIYFTVSPTSGVSSVELDPATTGLSFVATQEGLTLSNIYKYTLLTVPnPGTL--YSTVSGSYLTLQNNVSSGGNTYVYYPNPYYALLALNETLG-----KNMKNSPIYINYTAytvQSPEPVWLKHDNNFTFTLTINGNTVKYYVFVNQTFAFSFPVAGDPLVGSAIAPAGSTIGFMILFGPNVGSHIFEYQTINIQITPNIGSPLTLSEYIYQPEGSVTSIG
>UniRef100_A0A088E662	345	0.706	1.552E-102	6	305	306	7	301	302
------VQKYNKLVRRRGLAGLDTAIILIAFIITASVLAFVAINMGLFVTQKAKTTINKGEETASTALTVSSSVLYAVNYPSNTKSYWIYFTVSPTSGVSSVELDPATTGLSFIATEEGITLSNIYKYTLLTDTHLT---PVSASGYSLTLESNLTSGGNTYYYFSSPYLALLALNQSLS-----KVSGHSPIYINYTSFSStnpEPSWLKNDNNFTFTLTIAGQKVLYYVFINQTFAFSYPVAGDPLVGSAIAPAGSTVGFMILFGPNLGQHVFEYQTINIQITPNIGSPLTLSEYIYQPEGTVTAIG
>UniRef100_A0A0U2WRA8	330	0.669	2.396E-97	9	305	306	2	303	304
---------YMKRRKTRGLAGLDTAIILIAFIITAAVLAYVAVNMGLFVTQKAKTTINKGEETASTALSLSGNVLYAVNYPTNTKSYWMYFTVSPSSGVSSVDLSPSTTAISFTAASRGVSLSNIYQFSLLSVLPSQVNNKVQVKLGtsiiNLTLAFSSNSAGQTYVYYSDPNYALLALNYTLGQEVKGGQLTSSPLYIisNTSIVASKP-WLKNDNVFTFNISVNGTEVEYYAYVNKTFAFTYPVSGFPLAGSDIAPAGSVIGVMILFGPGEATNVFQYETVTIQITPNIGSPLTISQYIYQPDGKVTVIG
>UniRef100_UPI001E4EF099	280	0.624	3.705E-80	0	305	306	0	285	286
MSLKSAIRAYNRKMRRRGLAGLDTAIILIAFIITASVLAYVAVNMGLFVTQKAKSTITKGEETASTALTLSGSVLYAVNYPTDTNSYWLYFPVSPSSGVSSVELSPATTAISFTASSSGIELSNIYVFSLM----SYVSNYYVTQT-----VSNQSQGGQTYYYFTSPYAALVALSEIISNK---QNTTPVPVNISTT----KPTTTTDVNTFSFEY----QRTTYYVTVYRTFAFTFPIAGFSLAGSDVAPAGSTIGVMVLFGPHAGSQVFQYQTVTVQITPNIGSPLTVSEYIYQPEGNVTIIG
>UniRef100_A0A2R6C587	269	0.613	3.316E-76	12	305	306	6	277	278
------------KRRKKGLAGLDTAIILIAFIITASVLAYVAVSMGIFVTQKAKTTINKGEETASTALSITGNILYASNYPTDSYSYWIYFPVSPSSGVASVQLSPSTTAISFEASTEGIVLTNIYNYTLLT---------VTSDSPYLL---SQKSGGITYYYYPSVYAALLALSNAPAQ-----SKPPSGVFqVLSGSCPSTPPTGYN----TFTFNYTGKQ--YCAEVGVTFAFTFPVAGDSLVGSAIAPAGSSVGVVILFGPNTGHHVFQYQTLTITITPNIGSPLTVSQYVYQPDGNISVIG
>UniRef100_A0A2R6CE99	265	0.584	4.078E-75	0	305	306	0	286	287
MNTLGATKLHTKSKKKKGLAGLDTAIILIAFIITASVLAYVAVSMGIFVTQKAKTTINKGQETASTALSLAGNILYATNYPTDTESFWLYLPIAPSAGVSSVQLAPATTSISLTASTENIVLSNIYNYTLLTIT----------NSPYL---QSLTAGSQTYYYYSSPYTALLALGYTTTSYKAVANK--DVFQVQSGACSSTTPGLSGANYFTF--NVS--KTQYCAEVYRTFAFTFPVAGDSLVGSSIAPAGSVVGVMILFGPAEGHIVFQYQTITIQVQPNIGSPLTVAQYVYQPDGTVTVLG
>UniRef100_A0A2R6C5H8	264	0.632	1.430E-74	12	305	306	6	271	272
------------KRRKKGLAGLDTAIILIAFIITASVLAYVAVSMGIFVTQKAKTTINKGEETASTALSITGNILYASNYPTDTYSYWIYFPVSPSSGVSSVQLSPSTTAISFEASSEGIVLTNIYNYTLLT---------VTSN-QYL---QQQTSGGQTYYYYPSVYAAFLAL-----QNVVPKNI------FSVQSSPTTCASSSTVNEFEFTY--QGT--TYCASVYYDFAFTFPVAGDALVGSAIAPAGSTVGVVVLFGPSTGHNVFQYQTLTITITPNIGSPLTVSQYVYQPEGTVSVIG
>UniRef100_UPI001F461F2A	251	0.596	3.254E-70	3	305	306	1	271	272
---KNIIRRYNKLVKRKGLAGLDTAIILIAFIITASVLAFVAINMGLFVTQKAKTTINKGDETASTALQLSSSILYATNFPKDSVSYWIYFTVSPSAGVSSVYLSPATTSISFLASASGISCSNIYAYTLLNCTSDHL---------YLC---SQKAGSQTYYYYSSPYAALLALHYNTGCKY---------ICIETT----KPT-----NGQYFTFNYSGTQ--YYAYVksSKPVAITFPVAGDPLVGSDVAPAGSTVGVIILFPQS--TPVFQYQTITIQVIPNIGAPLTLCQYVYQPEANVSVIG
>UniRef100_A0A2R6B1X2	233	0.610	8.055E-64	44	305	306	0	233	234
--------------------------------------------MGIFVTQKAKTTINKGEETASTALSITGNILYASNYPTDNYSYWIYFPVSPSSGVSSVQLSPSTTAISFEASSEGIVLTNIYNYTLLT---------VTSN-QYL---QQQTSGGQTYYYYPSVYAAFLAL-----QKVVPKNI----FSVQSNPTTCASS--STVNKFEFTY--QGT--TYCASVYYDFAFTFPVAGDALVGSAIAPAGSTVGVVVLFGPSTGHNVFQYQTLTITITPNIGSPLTVSEYVYQPEGTISVIG
>UniRef100_A0A662VUX2	140	0.281	4.683E-32	18	164	306	7	154	315
------------------FTGLEASIVLIAFVVVGAVFGYTILGSGFFTAQKSKSIVVNGVKQASASLVLDGQYIYLACDPTGSSGCvnTIYFYVTQSAGGASVDLEKASiAVITKDGYEQ-----KPYTSGVTPIIAGNVTNNITLNTQGLYLIGSTAyppSGCEPLVVY---------------------------------------------------------------------------------------------------------------------------------------------
>UniRef100_E0SRS0	139	0.328	8.674E-32	6	140	306	0	135	399
------MGKTNRKTLKRGIVGIEAAIVMIAFVIVAAALAFVVLNMGFFTTQQSRQVMQRGLGESSSALMVDGSVVATVDTSISRIS-YIYVPIKLSTGQYMVDLTPGKSIVGYWSPQRGIAIANTYLMAVLTpvDTPDTLANI---------------------------------------------------------------------------------------------------------------------------------------------------------------------
>UniRef100_A0A2E2VG19	129	0.350	2.579E-28	12	124	306	15	127	311
------------LQNQRGITGLETAIVLIAFVVVASIFAFAVLNTGLLSSEKSKEATLGGLEETSATLSLRGQVIAVANTGT-TSVDTVKFTIAPAStASETVDLSNTGTVITYLDEXQGINXGNP-------------------------------------------------------------------------------------------------------------------------------------------------------------------------------------
>UniRef100_A0A2A4SBZ8	128	0.319	3.506E-28	14	134	306	16	136	182
--------------DQRGITGLETAIVLIAFVVVASVFAFAVLNTGLLSSEKSKEAALGGLEETSATLSIRGNVIAAANSG-KTAIDTLKFNLTPAStSSESVDLSTTGTVVTYLDENQGINCQNPQAFDSVPDTA---------------------------------------------------------------------------------------------------------------------------------------------------------------------------
>UniRef100_A0A7C7I753	127	0.310	8.801E-28	6	124	306	0	127	208
------MRKWKNRllretvtffQNQRGITGLETAIVLIAFVVVASVFAFAVLNTGLLSSEKSKEAALGGLEETSSTLSLRGQVIADANS-DKTAIDLVKFVVAPAStASESVDLSTTGSVITYLDENQGLNCENP-------------------------------------------------------------------------------------------------------------------------------------------------------------------------------------
>UniRef100_A0A2N0MAL8	126	0.296	3.001E-27	0	133	306	0	133	204
MELKKFIASRNLVVDQRGITGLETAIVLIAFVVVAAVFAFAVLSTGLLSSEKSKETVLGGLEETSSTMTVRGDVIGTSNSAKD-EVDEIKFTLTSaAQASDAVDLSTTGVVVTYLDEDQATNCDNPAVADVLTTS----------------------------------------------------------------------------------------------------------------------------------------------------------------------------
>UniRef100_A0A7C7IAW1	126	0.336	3.001E-27	10	124	306	12	126	207
----------NIRVDQRGITGLETAIVLIAFVVVASVFAFAVLNTGLLSSEKSKEAALGGLEETSATLSIRGKVIADAN-AGKTAIDTLKFNLTPAStSSEPVELSTTGAVVTYLDENQGINCQNP-------------------------------------------------------------------------------------------------------------------------------------------------------------------------------------
>UniRef100_A0A2A4SD31	124	0.333	7.525E-27	6	124	306	9	127	208
------IRTDNFLHNQRGITGLETAIVLIAFVVVASVFAFAVLNTGFLSSEKSKEAALGGLQETSSTLSLRGEVIADSN-AAKTAVDLIKFNLAPAStASESVDLSTTGSVITYLDDFQGINCQNP-------------------------------------------------------------------------------------------------------------------------------------------------------------------------------------
>UniRef100_A0A2E8EZK1	124	0.339	1.022E-26	14	124	306	16	126	193
--------------DQRGITGLETAIVLIAFVVVASVFAFAVLNTGLLSSQKSEQAALGGLEETSATLSIRGDVIASAN-AGKTSIDTVRFNLAPAStSSESVDLSTTGTVVTYLDENQGINCENP-------------------------------------------------------------------------------------------------------------------------------------------------------------------------------------
>UniRef100_A0A2E2DVV3	124	0.312	1.389E-26	14	124	306	17	127	208
--------------NQRGITGLETAIVLIAFVVVASVFAFAVLSTGLLSSEKSKETVLGGLEETSSTISVRGSVIGDSNSG-KTAIDTVKFTLSSaAQASDAVDLSTTGVVVTYLDNNQAINCENP-------------------------------------------------------------------------------------------------------------------------------------------------------------------------------------
>UniRef100_UPI000C1F7747	123	0.335	1.886E-26	4	170	306	1	161	240
----NLIRKGHR-QSHRGVIGVESAIVMIAFVIVAAALAFVVLNMGFSTTQKAKTTISAGLGEASSTLEVAGKVIGSGHVSA-AKLNYTAVPIKIASGGDSVNLDDATAAVKYL--SNSISYDNIYAGTLTTTTQDN--DDGTADGQWLSLEEASESAKDEGYISDDPFEA---------------------------------------------------------------------------------------------------------------------------------------
>UniRef100_A0A2A4SE49	122	0.288	4.725E-26	0	123	306	0	123	201
MERKRFASPGDLRADQRGITGLETAIVLIAFVVVASVFAFAVLSTGLLSSEKSKETVLGGLEETSSTLSIRGDIVGDAN-AGKTAXDTVKFTLTSaAQAADAVDLSSTGVVITYLDSDQALNCTN--------------------------------------------------------------------------------------------------------------------------------------------------------------------------------------
>UniRef100_A0A2N0LY30	122	0.315	6.416E-26	14	123	306	12	121	157
--------------DQRGITGLETAIVLIAFVVVASVFAFAVLSTGLLSSEKSKETVLGGLEETSSTLSVRGDVIGDANSG-KTALDTVKFTLpSAAQAADAVDLSSTGVVITYLDQDQALNCTN--------------------------------------------------------------------------------------------------------------------------------------------------------------------------------------
>UniRef100_A0A497IY76	122	0.345	6.416E-26	11	120	306	5	113	185
-----------KFKNKKGFTGLEAAIVLTAFVVVAAVFSYVVLNAGFFTTQKSQEVVHTGVTQATSSVELLGDVIAYGN-TTSGKVVNITFTLALTAGRHPVDLTPGKTVISYYDADRYVN-----------------------------------------------------------------------------------------------------------------------------------------------------------------------------------------
>UniRef100_A0A2D8PKM5	122	0.350	6.416E-26	12	124	306	15	127	208
------------LQNQRGITGLETAIVLIAFVVVASIFALTVLNTGLLSSEKSKEATLGGLEETSATLSLRGQVIAVANAGT-TSVDTVKFTIAPAStASETVXLSNXGTXITYLDEXQGINRGNP-------------------------------------------------------------------------------------------------------------------------------------------------------------------------------------
>UniRef100_A0A9E4UXT1	121	0.351	8.713E-26	14	120	306	6	112	197
--------------DQRGITGLETAIVLIAFVVVASVFAFAVLNTGLLSSEKSKETVLGGLGETSATMSLRGDVIADAN-PAKASVDTITFTLTPAStSSEAVDLSASGTVVTYLDADQGIN-----------------------------------------------------------------------------------------------------------------------------------------------------------------------------------------
>UniRef100_A0A9E4PEU0	121	0.291	8.713E-26	10	117	306	1	127	231
----------NRDASERGITGLETAIILIAFVVVASVFAFTVLSTGIFASERSKETVFAGLQEAKSSLEPRGAtVAYKANRGGTDTVYKVSFIVSNAIDGEPVDLTPPYtadgaatdpdissgaeyrTVISYNDQNQ--------------------------------------------------------------------------------------------------------------------------------------------------------------------------------------------
>UniRef100_A0A2E8EZH7	121	0.342	1.183E-25	12	120	306	15	125	204
------------RQDQRGITGLETAIVLIAFVVVSSVFAFAALSTGLFSSDKAKETISAGLAEARGTLELKGSVIAKvsGTTGASGVVTTMEFQVSNAAAGESIDLTPGNTVIKYSDSSQTVN-----------------------------------------------------------------------------------------------------------------------------------------------------------------------------------------
>UniRef100_A0A9E4VVP2	121	0.310	1.606E-25	8	117	306	4	132	240
--------KFGAPGHEKGITGLETAIILIAFVVVASVFAFTVLSTGIFASERSKETVYAGLEEAKSSIEPRGSVIaYKGHDGTNQTIYKLSFVVSNAIAGEPVDLTPPYdtddsntdpdivanaeyrTVISYIDKNQ--------------------------------------------------------------------------------------------------------------------------------------------------------------------------------------------
>UniRef100_A0A938HQ75	120	0.257	2.181E-25	14	158	306	9	172	237
--------------RQKGITGLETAIILIAFVVVASVFAFTVLSTGLFSSERSKETVYAGLTEARSSLEPRGSLIaYKGLVGSTGTVFKVSFVVSNAAAGDPIDLTPPYtaddsgtdpdvvsgaqyaTVISYTDQNQ---YLNDVPWTIAWPGYNNGDNILELNEKAeitVWLLDRNTATG---------------------------------------------------------------------------------------------------------------------------------------------------
>UniRef100_A0A2E8F397	119	0.324	4.019E-25	9	120	306	18	131	210
---------GNSWSDQRGITGLETAIVLIAFVVVSSVFAFAALSTGLFSSDKAKETHAAGLTEARGTLELKGSVVAKvsGTTGASGVVTSIEFQISNAAAGEPIDLTPGNTVIKYSDNTQSVN-----------------------------------------------------------------------------------------------------------------------------------------------------------------------------------------
>UniRef100_A0A9E4PQ39	119	0.270	4.019E-25	14	134	306	21	141	212
--------------DQRGITGLETAIVLIAFVVVASVFAFAVLSTGLLSSEKAKETVLGGLAETSSTISIRGDIIADANTG-KTFIDTVKFTLSSaAQAADAVDLSTTGVVVTYLDNDQAINCENPQAFDGDPDTA---------------------------------------------------------------------------------------------------------------------------------------------------------------------------
>UniRef100_A0A9E4QBN5	119	0.293	4.019E-25	7	117	306	3	135	243
-------KKSAKAESQKGITGLETAIILIAFVVVASVFAFTVLSTGIFASERSKETVYAGLEEAKSSIEPRGSVIAfkgrVGTSTATDTIYKLSFVVSNAIAGEPVDLTPPYttndagsdpdivanaeyrTVISYIDKNQ--------------------------------------------------------------------------------------------------------------------------------------------------------------------------------------------
>UniRef100_A0A7J3A714	119	0.322	5.455E-25	8	134	306	6	127	192
--------RQSLRTQRRGLTGLETAIILIAFVIVAAAFAFTVLNVGYQSIQKSQEVIAAGLEEASSVMEIDGAVIAKSD---GNTLQNVSFIIKLSAGKSPIDLSEGKLAITWTSKN--MHLDNIYNGTIANVTA---------------------------------------------------------------------------------------------------------------------------------------------------------------------------
>UniRef100_A0A419KID4	119	0.358	5.455E-25	6	142	306	0	151	241
------MRKGrNLLKSRRGIVGIESAIVLIAFVVIASALAYVVVNMGFYSSQKAKSTISRGIDEATSALQLDGSVIAYTNETGGSKyVQYLLIPVKLSIGRSSLDLADTTTVISIW----GSNLLNIYKGVVnetgtggasggvginfsLPEDPSNMTEIIY-------------------------------------------------------------------------------------------------------------------------------------------------------------------
>UniRef100_A0A9E4V1J7	119	0.293	7.404E-25	7	117	306	32	164	202
-------KKSAKAESQKGITGLETAIILIAFVVVASVFAFTVLSTGIFASERSKETVYAGLEEAKSSIEPRGSVIAykgrVDTSTATDTIYKLSFVVSNAIAGEPVDLTPPYttndagsdpdivsgaeyrTVISYIDKNQ--------------------------------------------------------------------------------------------------------------------------------------------------------------------------------------------
>UniRef100_A0A9E5D1N0	119	0.327	7.404E-25	12	120	306	15	127	206
------------MPDQRGITGLETAIVLIAFVVVSSVFAFAALSTGLFSSDVAKQTIQAGLAETRGTLELKGSVIAKVSgatgSGTGVAVTTILFHVSNAAAGEAIDLTPGNTIIKYSDKNQTVN-----------------------------------------------------------------------------------------------------------------------------------------------------------------------------------------
>UniRef100_A0A520JXA0	118	0.327	1.005E-24	14	120	306	10	113	187
--------------DQKGFTGLEAAIVLTAFVVVAAVFSYVVLNAGFFTAQKSEEVIHTGVEQATSSVELVGDVIA---HGDGTNVTNVTLTLGLTAGKSPIDLKVGRTVISYTDKNQYVA-----------------------------------------------------------------------------------------------------------------------------------------------------------------------------------------
>UniRef100_A0A9E4TQ70	118	0.368	1.005E-24	15	117	306	18	120	209
---------------QRGITGLETAIVLIAFVVVSSVFAFAALSTGLFSADKAKDTIQAGLAETRGSMELKGSVVLKSTVGTSGVVSNIAFQVSNAAGGEAIDLTPGKTIIKYNDETQ--------------------------------------------------------------------------------------------------------------------------------------------------------------------------------------------
>UniRef100_A0A2N0MA09	118	0.321	1.364E-24	14	121	306	13	121	199
--------------DQRGITGLETAIVLIAFVVVSSVFAFAALSTGLFSSDKAKETISAGLAETRGTLEQKGSVILTAsTTGTSGVISQIEFQVTNAAAGEPIDLTPGNTIIRYSDKNQVKNL----------------------------------------------------------------------------------------------------------------------------------------------------------------------------------------
>UniRef100_A0A2N0L4K9	118	0.330	1.364E-24	14	121	306	13	121	199
--------------DQRGITGLETAIVLIAFVVVSSVFAFAALSTGLFSSDKAKETISAGLAETRGTLEQKGSVILTsSTTGTSGVISQIEFQVSNAAAGEPIDLTPGNTIIRYSDKNQVKNL----------------------------------------------------------------------------------------------------------------------------------------------------------------------------------------
>UniRef100_A0A9E5CL46	118	0.300	1.364E-24	13	124	306	16	127	207
-------------KDQRGITGLETAIVLIAFVVVASVFAFAVLSTGLLSAEKSKETVLGGLAETSSTIAIRGDIIATANTNT-TFIDSIKFTLSSaAQASDAVDLSTTGVVVTYLDSDQATNCKNP-------------------------------------------------------------------------------------------------------------------------------------------------------------------------------------
>UniRef100_A0A945A4Q7	118	0.269	1.364E-24	11	117	306	18	143	247
-----------RETSQRGITGLETAIILIAFVVVASVFAFTVLSTGIFASERSKETIFAGIQETKSSLEPRGAVVaYKADRGGTDTIYKVSFIVSNAVGGEPVDLTAPYtangaatdpdfvsgaeykTVVSYNDQNQ--------------------------------------------------------------------------------------------------------------------------------------------------------------------------------------------
>UniRef100_A0A3C0EBB1	117	0.309	1.851E-24	14	121	306	23	132	164
--------------DQRGITGLETAIVLIAFVVVSSVFAFAALSTGLFSSDKAKETHAAGLSEARGTLELKGSVVAKvsGTTGASGVVTSIEFQLSNAAAGEAIDMTPGNTVIKYGDKNQTLTL----------------------------------------------------------------------------------------------------------------------------------------------------------------------------------------
>UniRef100_A0A2N0LYP3	117	0.309	1.851E-24	14	121	306	20	129	207
--------------DQRGITGLETAIVLIAFVVVSSVFAFAALSTGLFSSDKAKETHTAGLAESRGTLELKGSVVAKvsGTTGATGVVTSIEFQISNAAAGEAIDMTPGNTIIKYSDKTQTVNL----------------------------------------------------------------------------------------------------------------------------------------------------------------------------------------
>UniRef100_A0A497JTD2	117	0.374	1.851E-24	6	142	306	0	150	240
------MKKPRLLRDKRGIVGIEAAIVLIAFVVIASALAYVVVNMGFFSAQKAKMTITRGIEESTSALQLDGSVIAYTNETGGSKyIQYLLIPVKLSIGRSSLDLSNKTTAISVW----GSNLLNIYKGVVnetgtggasggvginfgLPEDPSNMTEVIY-------------------------------------------------------------------------------------------------------------------------------------------------------------------
>UniRef100_A0A523IAL1	117	0.285	2.511E-24	7	117	306	3	135	241
-------RKLGTDYQQRGITGLETAIILIAFVVVASIFAFTVLSTGVFASERSKETVYAGLEETRSSLEPQGSVIAftgrAGTSATEDSIYKISFVLSNAIAGEPVDLTPPYtfdnsgsdpdissgaeykTIISFQDRNQ--------------------------------------------------------------------------------------------------------------------------------------------------------------------------------------------
>UniRef100_A0A933TJ22	116	0.315	4.623E-24	11	137	306	2	127	187
-----------RARDERGITGLETAIVLIAFVVVAAVFAFVVLSTGLFSSERGKETVYAGLSKTRGSMTITGSVVGTTNLTNLTALT---FNVTLAAGGDSVNLNPsgtNSTNISYQDQDNAIG-DVTYTTTVITGNADNL------------------------------------------------------------------------------------------------------------------------------------------------------------------------
>UniRef100_A0A7J3A872	116	0.362	6.272E-24	8	134	306	6	127	192
--------KQSLRTQRRGLTGLETAIILIAFVIVASAFAFTVLNVGFQSTQKSQEVIAAGMEEASSVMEIDGAVIAKSD---GNALKNVTFVVKLSAGKSPVDLSVGKLAITWTSKN--MHEDNIYDGTRANVTA---------------------------------------------------------------------------------------------------------------------------------------------------------------------------
>UniRef100_A0A497MLW9	116	0.373	6.272E-24	8	133	306	1	123	196
--------KTKTPRSRRGLTGLETAIILIAFVIVAAAFAFTVLNMGVQTSQKSKEVIGTGLAEASSVIELDGSVIAYDTDNDDAP-DRIQFYIKTSAGKHPVDLSQNTVAIAYTDP--YIHVDNIYDGTQANIT----------------------------------------------------------------------------------------------------------------------------------------------------------------------------
>UniRef100_A0A832AAL4	116	0.302	6.272E-24	14	140	306	5	132	273
--------------NRKGIVGIEAAIVMIAFVIVAAALAFVVLNMGFFTTQQTRQVIQRGLGQSASALEVDGTLVANVDVSQSR-IQFVYVPIKLSTGQYVVDLTPGKSIVAYWSPQRGISIANTYLAAILTpiDTPQKLANI---------------------------------------------------------------------------------------------------------------------------------------------------------------------
>UniRef100_A0A9E4PNA5	115	0.300	1.154E-23	12	120	306	12	120	206
------------MRDQRGITGLETAIVLIAFVVVASVFAFAVLSTGLLSAEKSKETVLGGLAETSSTISIRGDIIAESN-TDKTFIDSVRFTLSSaAQSADAVDLSKTGVVVTYLDSTQAIN-----------------------------------------------------------------------------------------------------------------------------------------------------------------------------------------
>UniRef100_A0A521X4Z4	115	0.291	1.154E-23	11	137	306	26	152	210
-----------RLREERGITGLETAIVLIAFVVVAAVFAFVVLSTGLFSSERSKETVYAGLAKTRGSMELAGSIIA---DSDGTKLTDVTFDLTLAAGGDQVNLNPtdpsNRTVISYVDS----NYTNnnlTYTTAVITGNADSL------------------------------------------------------------------------------------------------------------------------------------------------------------------------
>UniRef100_A0A1F8M7F6	115	0.318	1.154E-23	9	125	306	1	133	214
---------YNKyLKHEKGITGLETAIILIAFVVVAAVFAYTALSAGLFSTQKAQEAVYAGLKEAQSTLELRGGIVATAGTPGaSGTIKQITFVVSNALGGDPIDFTEPSMatdnsgisalgssnkvVINYIDSNQVV--SNLY------------------------------------------------------------------------------------------------------------------------------------------------------------------------------------
>UniRef100_A0A850SLG5	115	0.315	1.154E-23	12	141	306	0	126	218
------------MKTRRGVVGIESAIVLIAFVVVAAAIAFVVLNSGFQTTEKAKTAITAGLSEASSGLEVAGAATAKGNLTSASIAAYT-IPVKLAAGGSSIDISKASTVIRYTSKN--VAYDNIYVGPMSNTTFSSVDDAI--------------------------------------------------------------------------------------------------------------------------------------------------------------------
>UniRef100_A0A9E4VUD1	115	0.280	1.154E-23	8	117	306	4	135	240
--------KFGAPSHEKGITGLETAIILIAFVVVASVFAFTVLSTGIFASERSKETVYAGLEEAKSSIEPRGSVIAykgrIDTTSATDTIYKLSFVVSNAIAGEPVDLTPPYtasdtgtdpnivsgaeyrTVISYIDKNQ--------------------------------------------------------------------------------------------------------------------------------------------------------------------------------------------
>UniRef100_A0A9E4URY8	115	0.299	1.565E-23	14	120	306	17	123	127
--------------DQRGITGIETAIILIAMVIVGTVFSVTLLNTGLLSAKKSEETVIEGLKEISSTLFLRGSVFAQANPGKTAIDTITFYLIVEAQSVESVDLSSTGTVVTYQDSDNALN-----------------------------------------------------------------------------------------------------------------------------------------------------------------------------------------
>UniRef100_A0A1F8PCD0	115	0.328	1.565E-23	6	125	306	1	130	210
------LKKF--LRKEKGITGLETAIILIAFVVVAAVFAYTALSAGLFSTQKAQEAVYSGLKEAQSTLEIRGSVIATGNViGDAGNIGQITFTVSNVLGGEPIDFTIPsggalgiatgtahKVVISYIDNNQEVN--NLY------------------------------------------------------------------------------------------------------------------------------------------------------------------------------------
>UniRef100_A0A7C7IAM1	115	0.302	1.565E-23	14	120	306	23	131	210
--------------DQRGITGLETAIVLIAFVVVSSVFAFAALSAGLFSSDKANETHTAGLAEARGTLELKGSVVAKvsGTTGATGVVTSIEFLISNAAAGEAIDMTPGNSIIKYSDKTQTVN-----------------------------------------------------------------------------------------------------------------------------------------------------------------------------------------
>UniRef100_A0A497BSE8	115	0.296	1.565E-23	6	119	306	5	137	218
------LKKTNR--DERGITGLETAIILIAFVVVAAVFAYTALSAGLFSTQQSQDAVYSGLEEAQSTLELKGGVIGLANatgSGTTGKLEQILITVGLCSGGEPINFTDPtvsgnndgkalstssathYVTITYVDKDQKV------------------------------------------------------------------------------------------------------------------------------------------------------------------------------------------
>UniRef100_A0A9E4Y635	115	0.293	1.565E-23	14	117	306	10	135	241
--------------QQRGITGLETAIILIAFVVVASIFAFTVLSTGVFASERSKETVYAGLEEAKSSLEPHGSVIAftgrAGTSAAEDSIYKISFVLSNAIAGEPVDLTPPYtfddsgsdpdissgaeykTIISFQDRNQ--------------------------------------------------------------------------------------------------------------------------------------------------------------------------------------------
>UniRef100_A0A1F8PLZ3	114	0.325	2.123E-23	14	120	306	7	129	213
--------------REKGITGLETAIILIAFVVVAAVFAYTALSAGLFATQKSQEAVYSGLKEASSTLELRGSVIATANtTGASGTIKQITFTVANVLGGESIDFtaptagtatgvaassSTNKVVINYLDQDQKVN-----------------------------------------------------------------------------------------------------------------------------------------------------------------------------------------
>UniRef100_A0A497BNE2	114	0.300	2.123E-23	12	125	306	68	195	273
------------RRDQRGITGLETAIILIAFVVVAAVFSYTVISSGLFSTQKSKETVYSGLDEARGCLELKGGIIALANsTGTNGQVTMLSFTVANAMDGAPIDFtapldadndgvadsgSSNQVVISYLDKNNRKN--NLY------------------------------------------------------------------------------------------------------------------------------------------------------------------------------------
>UniRef100_A0A2N0LY43	114	0.321	2.880E-23	14	124	306	3	113	194
--------------NQKGITGLETAIELIAFVVVASVFAFAVLSTGLLSSEKSKETVLGGLEETSSTISVRGSVIGDSNSA-KTFIDTVKFTLSSaAQASDVVDLSTTGVVSTYLDDNQAINCENP-------------------------------------------------------------------------------------------------------------------------------------------------------------------------------------
>UniRef100_A0A9E6CU97	114	0.321	2.880E-23	12	119	306	14	122	209
------------RNNQRGITGLETAIVLIAFVVVSSVFAFAALSTGMFSSDKARETVTAGLAQTRATMELKGSVIGTATVTGSaGSMTTVNFHVTQSAGGADVDLTPGTTVIKYTDKVQSV------------------------------------------------------------------------------------------------------------------------------------------------------------------------------------------
>UniRef100_A0A075MUQ6	114	0.345	2.880E-23	11	143	306	11	140	230
-----------NRHNRRGVVGIESAIVLIAFVIVAAALSFVVLNMGFSTTQKAKSTITSGLGEASSAIEIAGQVTGKGN-TTASKVDAYTIPIKLASGGSSVDITASKTAVKYFSK--SVTYDNIFKGTLTSGTYTDINSALTA------------------------------------------------------------------------------------------------------------------------------------------------------------------
>UniRef100_A0A944W2D1	114	0.299	2.880E-23	15	120	306	11	137	241
---------------QRGITGLETAIILIAFVVVASVFAFTVLSTGIFASERSKETVFAGLDEVRSSLEPRGSVIaykGRYTSGNTDSIYKVVFTVSNAVQGESINLTPPYnvggsgddpdlisgaqyrTIISYTDENQYIA-----------------------------------------------------------------------------------------------------------------------------------------------------------------------------------------
>UniRef100_A0A497K6L3	113	0.328	3.905E-23	6	125	306	1	123	210
------LKRLRKFTKHRkAMTGLETAIVLIAFVVVAAAFAFVVLNMGFYTSQKSKTVISAGLGEASSSIELDGSVIATVDvnqtNPQLTNVTGVIMYIKLSVGRQPVELNTDKMVISYVNP--RVSVDNVY------------------------------------------------------------------------------------------------------------------------------------------------------------------------------------
>UniRef100_A0A9E4SE71	113	0.287	3.905E-23	8	148	306	4	152	238
--------KFGAPGHEKGITGLETAIILIAFVVVASVFAFTVLSTGIFASERSKETVFAGLEEAKSSIEPRGSVIaYKGKVGSTETLYKVSFFVSNAIAGEPVDLTAPYtegedgtdpdivsnaeyrTVISFTDKNQH-----------LPDVPWTLDWVGNDNGDSL-------------------------------------------------------------------------------------------------------------------------------------------------------------
>UniRef100_A0A662PS21	113	0.358	5.295E-23	15	119	306	13	118	200
---------------RRGLTGLETAIILIAFVIVAAAFAFAVLNLGFSSTQKSGEVLKAGLEEATSSVELAGSVIAMGANTTNGiKVENITLYIKTAVGKRPVDMSEQTLVISYLDPYKAV------------------------------------------------------------------------------------------------------------------------------------------------------------------------------------------
>UniRef100_A0A2N0KH51	113	0.342	5.295E-23	14	117	306	14	118	205
--------------DQRGITGLETAIVLIAFVVVSSVFAFAALSTGLFTTDKAKQTIHAGLAETQGTMELKGSVTATADiTGSSGTVSDLVFWVANAAGGENTDLTPGNTIIKYTDPVQ--------------------------------------------------------------------------------------------------------------------------------------------------------------------------------------------
>UniRef100_A0A7V2KNN7	113	0.259	5.295E-23	14	120	306	14	148	240
--------------DERGITGLETAIILIAFVVVASVFAYTVLSAGIFSAERGKEAVYAGLQEARSSMEPRGSTLAYDNVDvydsggttvvasAGTAVTKISFVVSNAVAGEPVDLTPPYtysagtgisasgldyvTVLSYSDQVQFLN-----------------------------------------------------------------------------------------------------------------------------------------------------------------------------------------
>UniRef100_A0A9E4UYW5	113	0.285	5.295E-23	14	117	306	10	135	241
--------------QQRGITGLETAIILIAFVVVASIFAFTVLSTGVFASERSKETVYAGLEEAKSSLEPHGSVIAftgrAGTSAAEDSIFKISFVLSNAIAGEPVDLTPPYtfddsgsdpdiasgaeykTIISFQDRNQ--------------------------------------------------------------------------------------------------------------------------------------------------------------------------------------------
>UniRef100_Q9YAN6	113	0.294	5.295E-23	12	178	306	0	160	246
------------MRRRRGIVGIEAAIVLIAFVIVAAALAFVALNMGLFTTQKSKEVMQRGLEEATSALEVDGSVIARAIDADTTtgsyniVVDALAVPLKISPGREGIDLDPSKLTVRLLLPNG--FYENVYCG-YASGSAGEDFEAVLSNA---------PTGCEPYTTSPGPFVATDAYVYVI-------------------------------------------------------------------------------------------------------------------------------
>UniRef100_A0A2N0LLN5	113	0.312	7.180E-23	15	156	306	17	160	209
---------------EKGITGLETAIVLIAFVVVSSVFAFAALSTGMFASDKARETISAGLAQTRASMQLKGSIIGTANSATaTGTMTTISFHVAQTAGGADVDLTPGTTTVRYTDENQHKLFSSTTGLTVTPVGSSDSDNLLENNEVYkIELINLDTS-----------------------------------------------------------------------------------------------------------------------------------------------------
>UniRef100_A0A7V2RHB2	113	0.278	7.180E-23	6	157	306	1	164	214
------LKKF--LNREKGITGLETAIILIAFVVVAAVFAYTTLSAGLFSTQKSQEAVYSGLKEAQSTLELKGNVIATANgTGANGVVKQISFTVSNVLGGEAIDFtaptadaastgiadssSTNKVVINYIDQSQTVN--DLY-WTVTKLGGSDSDDLLENNEKFKITVGDTTAG----------------------------------------------------------------------------------------------------------------------------------------------------
>UniRef100_A0A7C4D3R3	113	0.386	7.180E-23	12	143	306	7	134	217
------------LKSRQGIVGIEAAIVLIAFVVIASALAYVVINMGFYSAQKAKETIDRGVGEATSSLQLDGTVVGKTND--NSKIQYLVIPVKLAVGQSEVDLSSKTVTVSVFYTN--FTLANIYKGTLEENNGTDVADVAYL------------------------------------------------------------------------------------------------------------------------------------------------------------------
>UniRef100_A0A3R7AQ00	113	0.377	7.180E-23	13	141	306	15	144	225
-------------KDKRGIVGIEAAIVLIAFVVIAAALACVVINMGFYSTQKVKDTINRGVNEASSSLQLDGQVIGKTND--TRHLTIIVFPVKVSVGRSEVDLNANTTVVSV---EGRICLLDIYKGVInessvgLEEDPESLDDVI--------------------------------------------------------------------------------------------------------------------------------------------------------------------
>UniRef100_A0A2V2XNN1	113	0.350	7.180E-23	0	149	306	0	151	226
MRTKDAGRKTYRLSKKvKAVVGIESAIVLIAFVVVAAALAFVVLNMGFFTTQRSKETIGSGLAQASSALELDGSVIARVNTTNNSVDC-IVIPLRLSAGQKPVDLTPSKTNIAFW-VLGEYGYANIYDKEtqaVKTETNFSVDNLCTTVKSGLS------------------------------------------------------------------------------------------------------------------------------------------------------------
>UniRef100_A0A944W600	113	0.272	7.180E-23	15	127	306	11	146	239
---------------QRGITGLETAIILIAFVVVASVFAFTVLSTGIFASERSKETVFAGLDEVRSSLEPRGSVIAYkgALDGSTDTIFKVVFTVSNAVQGESINLTPPYtaggtgddpdlssgaqykTIISYTDDNQFLNdlpWSITYPG----------------------------------------------------------------------------------------------------------------------------------------------------------------------------------
>UniRef100_N0BK23	113	0.336	7.180E-23	14	117	306	13	114	286
--------------DEKGFTGLEAAIVLIAFVVVAAVFSYVMLGAGFFTTQKSQEVVHTGVQQASSSIELAGDVVVKGDDTIANAVDTITFYVTVTAGSTPVDLDK--TIISYKDDDE--------------------------------------------------------------------------------------------------------------------------------------------------------------------------------------------
>UniRef100_A0A2E2DQX1	113	0.289	7.180E-23	10	122	306	54	166	437
----------NLKTDQRGITGLETAIVLVAFILVATVFAFAVLSTGLVASEKSKEAALGSLKEASGTLMVRGRVVGTSNNA-LTALDQVKFTLSSAtQANEGVEFTTAASVISYLDENQAVNLA---------------------------------------------------------------------------------------------------------------------------------------------------------------------------------------
>UniRef100_A0A2N0LR52	112	0.361	9.734E-23	14	117	306	17	121	209
--------------DQRGITGLETAIVLIAFVVVSSVFAFAALSTGLFSSDKAKETIQAGLAETRGSMELKGSVVLTSSvSGTAGTVSDIAFQVSNAAGGEAIDLTPGQTLIKYTDELQ--------------------------------------------------------------------------------------------------------------------------------------------------------------------------------------------
>UniRef100_A0A521X561	112	0.327	9.734E-23	14	119	306	61	167	244
--------------EERGITGLETAIVLIAFVVVAAVFAFVVLSTGLFSSERAKETVFAGLSKTRGSMALTGNVYGTTD---LTKITDLTFDVTLAAGGDQVNLDPaaasNRTVISYQDSQNAV------------------------------------------------------------------------------------------------------------------------------------------------------------------------------------------
>UniRef100_UPI000AA6A52D	112	0.333	1.320E-22	9	118	306	1	108	144
---------WNRLiKNEKGFTGLEAAIVLIAFVVVAAVFSYVMLGAGFYTTQKSQEVVHTGVAQASSSLAPSGDVIVKATNAGDTA-ESITFYVTNTAGGTDVDLDK--TIITYTDKDEA-------------------------------------------------------------------------------------------------------------------------------------------------------------------------------------------
>UniRef100_A0A933WY23	112	0.286	1.320E-22	6	137	306	0	135	193
------MKRINefirKLREERGITGLETAIVLIAFVVVAAVFAFVVLSTGLFSAERSKETVYAGLAKTRGSMELAGGVIASSN---TTQVLNVQFDLTLAAGGDQVNLNPadtsNRTVISYIDGD----YTNnnlPYTVLVITGNADNL------------------------------------------------------------------------------------------------------------------------------------------------------------------------
>UniRef100_A0A0E3WUA4	112	0.333	1.320E-22	9	118	306	1	108	196
---------WNRLiKNEKGFTGLEAAIVLIAFVVVAAVFSYVMLGAGFYTTQKSQEVVHTGVAQASSSLAPSGDVIVKATNAGDTA-ESITFYVTNTAGGTDVDLDK--TIITYTDKDEA-------------------------------------------------------------------------------------------------------------------------------------------------------------------------------------------
>UniRef100_A0A1F8PLY2	112	0.351	1.320E-22	15	139	306	11	138	198
---------------QEGITGLETAIILIAFVIVASVFAYTVLSAGLFSAQKAKEAVHSGLQEARSTVELKGNVLGKI---ENRVLTELYFTVGVPPGGDSVDFTPPTAnttsfvIISYSDAYQVFPTLSWTMAKLNTTTPDNLLD----------------------------------------------------------------------------------------------------------------------------------------------------------------------
>UniRef100_A0A1F8MP53	112	0.325	1.320E-22	14	125	306	7	130	211
--------------KEKGITGLETAIILIAFVVVAAVFAYTALSAGLFSTQKAQEAVYSGLKEAQSTLEIKGAIIATGNVTGDAGRIgQITFTVSNVLGGEPIDFtepsggalgiatgSTNKVVINYLDSSQEV--DNLY------------------------------------------------------------------------------------------------------------------------------------------------------------------------------------
>UniRef100_A0A351JXZ0	111	0.313	1.789E-22	14	117	306	11	128	161
--------------EQKGITGLETAIILIAFVVVASVFAYTVLSAGLFAAERGKEAVHAGLEGARSTVELRGGVIALAGNVTTASVNRLTFTMSSTLGGEPVNFTPPTnvtggmagdnnpnvVVISYIDQDQ--------------------------------------------------------------------------------------------------------------------------------------------------------------------------------------------
>UniRef100_A0A7C3UB95	111	0.318	1.789E-22	14	126	306	5	114	200
--------------DKKGFTGLEAAITLIAFITVAAVFSYILLGAGFFSTQKGQEVVHTGVQQVSSSVEIVGSVIAHGNL-TTNKLTDTIFTIQLAAGGQPIDLEK--TVITVTDPKNGLSVDLAYN-----------------------------------------------------------------------------------------------------------------------------------------------------------------------------------
>UniRef100_A0A7C4CLY9	111	0.342	1.789E-22	11	119	306	8	118	200
-----------RKMSRRGLTGLETAIILIAFVIVAAAFAFAVLNLGFASTQKSGEVLKAGLEEATSSIELAGSVIATGEKASDNnmKVSNITLYVKTAVGKRPVDLSNNTLIISYMDPYKVV------------------------------------------------------------------------------------------------------------------------------------------------------------------------------------------
>UniRef100_A0A520KFF2	111	0.409	1.789E-22	6	127	306	0	118	212
------MKSHNTSKSRKGTIGVETAIIMIAFVVVASVVAYVIINMGFFSAQKTKETIWRGVESASTSLELDGSIIGRADSNGN-YIEFLIVPIRLSVGRTAVDLSNNSVVVSVIGSNFTIT--NLYKG----------------------------------------------------------------------------------------------------------------------------------------------------------------------------------
>UniRef100_A0A3B9VP49	111	0.277	2.425E-22	18	117	306	0	118	127
------------------MTGLETAIILIAFVVVASVFAFTVLSMGIFASERSKETVFAGLQEAKSTLEPRGAtVAYKADRGGTDTIYKVSFIITNAVDGEPVDLTPPYtadgsatdpdissgaeykTIISYSDINQ--------------------------------------------------------------------------------------------------------------------------------------------------------------------------------------------
>UniRef100_A0A2H5YAH7	111	0.280	2.425E-22	15	117	306	14	120	196
---------------QRGITGLETAIILIAFVVVASVFAYTVLSAGIFSSEKGKEAVHSGLKQARGSMELVGGVVAIGNSTsSPSSVAKVRLTVSNALGGEPIDFTakpNNVVVVDYIDRDQ--------------------------------------------------------------------------------------------------------------------------------------------------------------------------------------------
>UniRef100_A0A662VV53	111	0.327	2.425E-22	9	118	306	2	108	203
---------WKIVKDEKGFTGLEAAIVLIAFVTVAAVFSYVLLGAGFFATQKGQETVHTGVKQATSSMELVGSIVATGNISAN-KIENVTFTIQLAAGGQSIDL--NKTVITVLVPSDG-------------------------------------------------------------------------------------------------------------------------------------------------------------------------------------------
>UniRef100_A0A7C0XJ01	111	0.333	2.425E-22	13	125	306	9	123	210
-------------KHRKAMTGLETAIVLIAFVVVAAAFAFVVLNMGFYTSQKSRTVISAGLGEASSSIELDGSVIATVDvnqtNPQLTNVTGVIMYIKLSVGRQPVELNTDKMVISYVNP--RVSVDNVY------------------------------------------------------------------------------------------------------------------------------------------------------------------------------------
>UniRef100_A0A1F8MP55	111	0.298	2.425E-22	13	119	306	6	129	215
-------------KHEKGITGLETAIILIAFVVVAAVFAYTALSAGLFSTQKAQEAVYSGLKEAQSTLELRGGIVATANTvGATGNIKQLTFVVSNALGGDPIDFtepspasdnsgvadtnSSNKVVINYIDSNQVV------------------------------------------------------------------------------------------------------------------------------------------------------------------------------------------
>UniRef100_A0A948VV36	111	0.274	2.425E-22	13	119	306	9	132	217
-------------KNEKGITGLETAIILIAFVVVAAVFAYTVLSAGLFATQKSQEAVYAGLKEAQSSLELRSGVIATaGTTGANGTIKQLSFIVSNALGGEPMDFTQPTAasantgvanttsshkvVINYIDQNQSV------------------------------------------------------------------------------------------------------------------------------------------------------------------------------------------
>UniRef100_A0A7J2V0I7	111	0.353	2.425E-22	0	128	306	0	127	226
MGTKDAGRKTHRLPKKvKAVVGIESAIVLIAFVVVAAALAFVVLNMGFFTTQRSKETIGSGLAQASSSLELDGTVVARVDISKSIVDC-VIIPIRLSAGQKPVDLTPTKTNIAIW-VLGRYGYANIYTSE---------------------------------------------------------------------------------------------------------------------------------------------------------------------------------
>UniRef100_A0A7C7TJH5	111	0.298	3.287E-22	6	108	306	21	124	168
------LKRVARESSQYGITGLETAIILIAFVVVASVFAFTVLSTGIFASERSKETVFAGIKETKSSIEPRGAIVaYTADRDGTDTIYKVSFIVSNAVSGEPVDLTPPYT-----------------------------------------------------------------------------------------------------------------------------------------------------------------------------------------------------
>UniRef100_A0A832S598	111	0.339	3.287E-22	9	116	306	1	105	194
---------WNRfIKNQNGFTGLEAAIVLIAFVVVAAVFSYVMLGAGFYTTQKSQEVVHTGVTQASSSLAPSGDVIVEG--ASSNRVENITFYVTNTAGGSAVDLDK--TIITYTDSN---------------------------------------------------------------------------------------------------------------------------------------------------------------------------------------------
>UniRef100_A0A8T4GAZ5	111	0.295	3.287E-22	13	133	306	6	125	198
-------------KNEKGFTGLEAAIVLIAFVTVAAVFSYVLLGAGFFATQKGQETVHTGVKQATSSMELVGSVVAMGDtSSDPNKITNVTFTLQLAAGGQPIDL--NKTVITVLVPADGDYVEYVYSNETLDET----------------------------------------------------------------------------------------------------------------------------------------------------------------------------
>UniRef100_A0A662S7A5	111	0.364	3.287E-22	14	127	306	5	120	199
--------------RRKGLTGLETAIILIAFIIVAAAFAFTVLNMGFFTTQRSKEVIKAGMEEAASSVELAGNVVAMANgSGTPSNGVfvqNITIYVKSAVGKQPISMANGSLVISYTDPYKHV--ENIYDG----------------------------------------------------------------------------------------------------------------------------------------------------------------------------------
>UniRef100_A0A497NKB9	111	0.401	3.287E-22	12	128	306	0	113	204
------------MRSKRAIVGIEAAIILIAFVVIASALAYVAINMGFFASQKSKDTISRGISEATSALELDGVVIAKT---SGGKVKYIAFPVKLSVGRSEVDLGQNATVVSVYAPDDSFALLDIYQGV---------------------------------------------------------------------------------------------------------------------------------------------------------------------------------
>UniRef100_A0A7C0Z223	111	0.390	3.287E-22	12	139	306	3	120	206
------------LKSRRGMVGIEAAIILIAFIVTAAALSYVVINMGFFATQKTKEAINKGLGESTSALQLDGVVTAKTNASG--AIEYIIFPVKLSVGGSEVDLNNDSIVVSIYLPD--AELLDIYAG------PSSLDD----------------------------------------------------------------------------------------------------------------------------------------------------------------------
>UniRef100_A0A8T4XHX4	111	0.368	3.287E-22	6	128	306	0	118	210
------MARYIFLKSKRGIVGIEAAIVLIAFVVIASALAYVVINMGFYSAQKAKETIDRGVGEATSSLQLDGTVIGKTNN--QSKIQYLVIPVKLAVGQSEVDLSNKTVTVSvfYKD----FTLANIYKGT---------------------------------------------------------------------------------------------------------------------------------------------------------------------------------
>UniRef100_A0A948VXA1	111	0.278	3.287E-22	6	119	306	0	132	217
------MKKlFEVHKGQKGITGLETAIILIAFVVVAAVFAYTVLSAGLFATQKSQEAVYAGLKEAQGSLELRSGIVATANNtGASGNVQQISFIVSNALGGEPMDFtastantssnngiansgSSNKVIISYVDQNQSV------------------------------------------------------------------------------------------------------------------------------------------------------------------------------------------
>UniRef100_A0A842MCU7	111	0.305	3.287E-22	11	163	306	1	151	221
-----------RRMNRKGMTGIETAIILIAFVIAASVFAFAVLNMGLLTTAKAQDAIISGVGQAQSSLKITSVYAYSDSAGSEANTKGVAMLVQPS-GTANVDFTASKIAISY--KNEHVAYPDVYEAETASDVFINKTDFAGSyDGNLVNLLNASGMENQTCVV----------------------------------------------------------------------------------------------------------------------------------------------
>UniRef100_A0A944W796	111	0.259	3.287E-22	14	145	306	10	152	241
--------------NQRGITGLETAIILIAFVVVASVFSFTVLSTGIFSSERSKETVHAGLEEVTSSIEPRGSVTAfRGRYGSGSGTETIFkvsMVVSQSLGGEPLDLTPPYsaddasedpdivsgaqnkTIITYTDLNQH-----------LSDVPWSINWLGYSNG----------------------------------------------------------------------------------------------------------------------------------------------------------------
>UniRef100_A0A7J2K9C2	110	0.349	4.455E-22	15	119	306	2	107	189
---------------RRGLTGLETAIILIAFVIVAAAFAFAVLNLGFSSTQKSGEVLKAGLEEATSSVELAGSVIAMGANTTNgVKVENFTIYIKTAVGERPVDMSEQTLVISYLDPYKAV------------------------------------------------------------------------------------------------------------------------------------------------------------------------------------------
>UniRef100_A0A101E1E9	110	0.317	4.455E-22	12	118	306	3	106	200
------------LKNEKGFTGLEAAIVLIAFVTVAAVFSYVLLGAGFFATQKGQETVHTGVKQATSSMELVGSIVAKG-STTNNNITEVTFTLQLAAGGQPIDL--NKTVITVLVPKDG-------------------------------------------------------------------------------------------------------------------------------------------------------------------------------------------
>UniRef100_A0A1F8PN69	110	0.301	4.455E-22	12	120	306	5	130	214
------------LKHEKGITGLETAIILIAFVVVAAVFAYTALSAGLFATQKSQEAVYSGLKEAQSTLELRGSVVATANsTGSSGTVKQITFTVANVLGGDAIDFTVPTAssdntgvaasgsinkvVINYLDQDQTVN-----------------------------------------------------------------------------------------------------------------------------------------------------------------------------------------
>UniRef100_A0A842MTZ2	110	0.328	4.455E-22	15	154	306	7	140	220
---------------RKAIVGVEAAIVLIAFIIVAAALSYVVINMGFYTTQKTKEAMQSGLEESLCALQLDGSISAKTNN--DSYIEWIILPVKLSAGRGEIDLKNGTLVVSVYLPN--ATLLDIYNGVYLNATPD--CDLLIMNLSSLYGMNET-------------------------------------------------------------------------------------------------------------------------------------------------------
>UniRef100_A0A832U323	110	0.274	6.037E-22	9	137	306	1	131	191
---------WNRlLKNDKGFTGLEAAIVLVAFVVVAAVFSYVMLGAGFYTTQKSQEVVHTGVAQASSSLSPSGDVIVRG--TKDADIDNITFYITNTAGGSSVDL--NKTIITYIDDDDFVTQDELsadwkYEPVISTGYAWNL------------------------------------------------------------------------------------------------------------------------------------------------------------------------
>UniRef100_A0A0F8SJH2	110	0.287	6.037E-22	9	141	306	1	135	198
---------WNRLiKDEKGFTGLEAAIVLVAFVVVAAVFSYVMLGAGFYTTQKSQEVVHTGVAQASSSLAPSGDVIVKG--GASSKIGEITFYITNTAGGTAVDL--NKTIITYTDiddyNTQAYNdTANAWDYSVVIDSGSNALNLV--------------------------------------------------------------------------------------------------------------------------------------------------------------------
>UniRef100_O29208	110	0.317	6.037E-22	12	118	306	5	108	203
------------LKNEKGFTGLEAAIVLIAFVTVAAVFSYVLLGAGFFATQKGQETVHTGVKQATSSMELVGSIVAKG-STTNDNITEVTFTLQLAAGGQPIDL--NKTVITVLVPKDG-------------------------------------------------------------------------------------------------------------------------------------------------------------------------------------------
>UniRef100_A0A521XHN1	110	0.311	6.037E-22	12	116	306	21	126	207
------------REDDRGITGLETAIILIAFVVVAAVFAFVVLSTGLFSSERGKEAVYAGLAKTRGTMELTGSVTAVSNA---TNITSVTFSLTLAAGGDSVNLnnadTTNRTVISYIDQN---------------------------------------------------------------------------------------------------------------------------------------------------------------------------------------------
>UniRef100_A0A1F8QAE6	110	0.359	6.037E-22	6	107	306	1	101	211
------LKKF--LRHEKGITGLETAIILIAFVVVAAVFAYTALSAGLFSTQKSQEAVYSGLKEAQSTLELRGGVVAVASTTGSaGTIGQIKFTVANVLGGEPVDFTEPY------------------------------------------------------------------------------------------------------------------------------------------------------------------------------------------------------
>UniRef100_A0A151BCF4	110	0.370	6.037E-22	6	139	306	0	130	211
------MKRCRGFRSRRGTIGVETAIVMIAFVVVASAVAYVIINMGFYAAQKSKETIGRGVDSASSSLELDGSVVGKV-DSTGSYIEYLIIPVRLSVGKSQVDLDGNATMVSvYSD---GFTLPDIYQGVDLTFDESTETD----------------------------------------------------------------------------------------------------------------------------------------------------------------------
>UniRef100_A0A1F8R5N6	110	0.307	6.037E-22	13	125	306	6	133	214
-------------KREKGITGLETAIILIAFVVVAAVFAYTALSAGLFSTQKAQEAVYSGLQEARSTLELRGGVVAKAAvTGSSGTIKQISFVVSNVLGGEALDFNPPTLssantgladssstnvvVINYQDEDQTA--DNLY------------------------------------------------------------------------------------------------------------------------------------------------------------------------------------
>UniRef100_A0A1F8PCC6	110	0.304	6.037E-22	13	120	306	6	130	214
-------------KHEKGITGLETAIILIAFVVVAAVFAYTALSAGLFSTQKAQEAVYSGLKEAQSTLELRGGIIATaGATGATGTVKQISFVVSNALGGESIDFtepnaatdnagraalgSPNKVVINYIDANQTVT-----------------------------------------------------------------------------------------------------------------------------------------------------------------------------------------
>UniRef100_A0A1F8QAL3	110	0.293	6.037E-22	6	120	306	1	131	215
------LKKF--LRHEKGITGLETAIILIAFVVVAAVFAYTTLSAGLFSTQKSQEAVYSGLKEAQSTLELKGNVIATANtTGAAGKIQQISFTVTNVLGGEAIDFtapsantssnngrsatsSTNKVIINYVDQDQAVN-----------------------------------------------------------------------------------------------------------------------------------------------------------------------------------------
>UniRef100_A0A948W2E8	110	0.250	6.037E-22	15	157	306	11	166	216
---------------QKGITGLETAIILIAFVVVAAVFAYTVLSAGLFATQKSSEAVYAGLKEAQGSLELRSGVIATANtTGSSGYIKQISFVVSNALGGEPIDFieptadtntglaasgSSNKVVINYVDQDQTLN--DLYWTITKLGSADS-DDLLEANEKFKITIGSATAG----------------------------------------------------------------------------------------------------------------------------------------------------
>UniRef100_A0A1F8R5N4	110	0.290	6.037E-22	15	120	306	11	134	218
---------------QRGITGLETAIILIAFVVVAAVFAYTALSAGLFSTQKGQEAVYSGLKEAQSTLELKGAVIATANTTGnNGTIKQISFVVSNVLNGEAIDFAPPSAntssnngvsdtdstnkvVINYIDDDQTVN-----------------------------------------------------------------------------------------------------------------------------------------------------------------------------------------
>UniRef100_A0A060HIR5	110	0.315	6.037E-22	12	141	306	0	126	218
------------MVQRRGITGVESAIVLIAFVIVAAAIAYVVLNSGFQTTEKAKSTITTGLSEASSGIEVAGAATGKGNV-TSAAVAAYTIPVKLAAGGSSIDIAQDKMIIRY--SSKSVTYDNIYAGIMSNTTFASIDDAI--------------------------------------------------------------------------------------------------------------------------------------------------------------------
>UniRef100_UPI000C1EE00B	110	0.314	6.037E-22	15	170	306	6	156	235
---------------RRGISGIEASILAITIVIVAAALAFVVLNMGFSTTQKAKTTISAGLGEASSTIQVDGTIFGSGHVSA-AKLNYTAVPIKIASGGDSVNLDDATAAVKYL--SNSISYDNIYAGTLTTTTQDN--DDGTADGQWLSLEEASESAKDEGYISDDPFEA---------------------------------------------------------------------------------------------------------------------------------------
>UniRef100_A0A944VZY1	110	0.260	6.037E-22	15	117	306	10	132	239
---------------QRGITGLETAIVLIAFVVVSSVFAFTVLTTGIFSSERSKQTVFAGLDEVRSSLHPKGSVIAYkgALDGSTDTIYKVSFVVSSAVDGDQIDLTPPYdvgsdgddpdivsgartkTVISYSDSDQ--------------------------------------------------------------------------------------------------------------------------------------------------------------------------------------------
>UniRef100_UPI00064E6EB7	109	0.315	8.181E-22	11	121	306	1	109	194
-----------KLNKEEAFTGLEAAIVLIAFVVVAAVFSYVVLGAGFFTTQKAQEVVYTSVDQASSSIEILGDVYGLGDSVGPTYIDKVRFTVGLTAGGSPVDFSQ--TTLTYSDSTNVSRL----------------------------------------------------------------------------------------------------------------------------------------------------------------------------------------
>UniRef100_A0A972TQQ2	109	0.301	8.181E-22	10	117	306	7	121	203
----------NVRKDQRGITGLETAIILIAFVVVAAVFAYTIISAGLFATQKSQEAVFEGLEETQSTLEISGYFIAQ-DAGDNDAVDQMKFTLKLALMGHPIDLTPKTvssstgnvVVICYMDKNQ--------------------------------------------------------------------------------------------------------------------------------------------------------------------------------------------
>UniRef100_A0A9E6D2I0	109	0.326	8.181E-22	15	117	306	15	118	205
---------------QRGITGLETAIVLIAFVVVSSVFAFATLSVGMFASDKSREVHMVGLENTRTSLELKGSIIGKANaFGVTGVLTELKFNVSQAAGGFEVDLTPGTLIIKYTDKRQ--------------------------------------------------------------------------------------------------------------------------------------------------------------------------------------------
>UniRef100_A0A7V2W300	109	0.300	8.181E-22	6	119	306	1	128	210
------LKKF--LNREKGITGLETAIILIAFVVVAAVFAYTALSAGLFSTQKSQEAVYSGLKEAQSTLELRGGVIAvAGTTGSSGTVAQLKFTIANVLGGEPVDFtiptdadgdgvadtgSSNVVVINYHDQTQTV------------------------------------------------------------------------------------------------------------------------------------------------------------------------------------------
>UniRef100_A0A948VXS3	109	0.297	8.181E-22	15	117	306	11	131	218
---------------QKGITGLETAIILIAFVVVAAVFAYTILSAGLFATQKSQEAVYAGLKEAQSSLELRSGVIATANtTGASGTVQQISFIVSNALGGEPMDFTAPTAntssnngvansggsnkvVISYVDQDQ--------------------------------------------------------------------------------------------------------------------------------------------------------------------------------------------
>UniRef100_UPI001FD8AF47	109	0.294	1.109E-21	6	117	306	3	109	187
------MKKLSN--DTRAFTGLEAAIVLIAFVVVAAVFSYVMLGAGFYTTQKSQEVVHTGVEQASSSIELTGDVIATGNTTSDTVANLTLF-LQLTAGGHAVDL--NKTLVTYTDQSN--------------------------------------------------------------------------------------------------------------------------------------------------------------------------------------------
>UniRef100_A0A9D8B9D9	109	0.283	1.109E-21	13	117	306	5	116	198
-------------KDQSGITGLETAIILIAFVVVAAVFAYTVLSAGLFSTQRSQEAVYSSLEKTQSTLELAGTVITQDQDN-NDYVDQIDIPVKLALQGEPVDFTPNsgatagthKVVISYQDENQ--------------------------------------------------------------------------------------------------------------------------------------------------------------------------------------------
>UniRef100_A0A972TQR8	109	0.270	1.109E-21	12	119	306	9	128	211
------------KENQKGITGLETAIILIAFVVVAAVFAYTVLSAGLFSSQKSSEAVYSGLEEASSTMELDGAVIGFGTAGDD--LEWVKFSLANALEGEPINFTEPTydskgtaaaastnvMVMSYVDKNVRI------------------------------------------------------------------------------------------------------------------------------------------------------------------------------------------
>UniRef100_A0A1F8M7J1	109	0.308	1.109E-21	14	119	306	7	126	211
--------------KEKGITGLETAIILIAFVVVAAVFAYTALSAGLFSTQKAQEAVYSGLKEAQSTIEVKGAIIATGNITGDvGNIGQITFTVSNVLGGEPIDFtapsggalglatgTSNRVVINYLDSSQEV------------------------------------------------------------------------------------------------------------------------------------------------------------------------------------------
>UniRef100_A0A850SCL2	109	0.356	1.109E-21	8	136	306	1	126	223
--------KSKQRQTRRGVIGIESAIVLIAFVMVAAALSFVILNMGFSTTQKAKTTITSGLSEASSAMEITGGVVGSGNVTQNR-LNYYAIPIKVAPGGESVNLEVENTAIRYYSKN--IALESIYKGILPTGTYSN-------------------------------------------------------------------------------------------------------------------------------------------------------------------------
>UniRef100_A0A2R4ZNB6	109	0.391	1.109E-21	7	125	306	2	119	234
-------RKTHRLSRRvKAVVGVESAIVLIAFVVVAAALAFVVLNMGFFTTQRSKETIGSGLAQASSALELDGSVIARVNTTNNSVDC-IVIPLRLSAGQKPVDLTPNQTNIALW-VMGRYGYLNIY------------------------------------------------------------------------------------------------------------------------------------------------------------------------------------
>UniRef100_A0A944W631	109	0.257	1.109E-21	15	120	306	11	138	235
---------------QRGITGLETAIILIAFVVVASVFAFTVLSTGIFASERSKETVFAGLDEVRSSLEPRGSIIAykgrVGATAAFDTIYKVVFTVSNAVQGEAINLTPPYtsndsaddpdvssgakyrTVISYADEDQFVN-----------------------------------------------------------------------------------------------------------------------------------------------------------------------------------------
>UniRef100_A0A3N5YZF8	109	0.257	1.109E-21	6	133	306	0	137	342
------MKTFNNLiKDQRGMTGLETAIILIAFVTVAAVFSYAVLSAGLFSAERGKETIYAGLQEAKSNLEICGSVMATSTDSTNVA--KVIFTIKNAIAGTPIDMTAcdgtstavNKCVISLTtssDYLNNVKWTRTAVGTNDADT----------------------------------------------------------------------------------------------------------------------------------------------------------------------------
>UniRef100_A0A9E4U8U5	109	0.293	1.502E-21	15	127	306	12	143	159
---------------QKGITGLETAIILIAFVVVASVFAYTVLSAGIFSSEKGKEAIYEGLESARSSLVIVGSVVAKDTD-SDKDVDQIIFTVANALAGEPIDLhittdvdgdglindeSNPehTTIITYLDKSNllgDLAWTKVQLG----------------------------------------------------------------------------------------------------------------------------------------------------------------------------------
>UniRef100_A0A1F8R5V3	109	0.281	1.502E-21	13	169	306	9	167	199
-------------KRQKGITGIETAIILIAFVIVASVFAYVVLSAGLFSTQKAKEAIHAGLEEARSTIEVKGNMYGKM---ESSILTEVYFTLATTTGGDMIDFTDTSSanssnlvVISYSDAYQMIPTINWTMTKLNTTTTDNL-----LDKNELFLITvdlSVVSDNVPAAWKPGPYH----------------------------------------------------------------------------------------------------------------------------------------
>UniRef100_A0A842LS72	109	0.360	1.502E-21	8	139	306	1	130	220
--------RYHRASRsRKGTIGVETAIIMIAFVVVASAVAYVVINMGFYAAQKSKETIGRGVDSASSSLELDGSVIGKVDSSG-SCVEYLIIPVKLSVGKSQVDLANDTMMVTVLSS--SFTIADIYEGVLDEVTALNVTD----------------------------------------------------------------------------------------------------------------------------------------------------------------------
>UniRef100_A0A850S8M6	109	0.356	1.502E-21	15	143	306	14	139	229
---------------RRGVVGIESAIVLIAFVIVAAALSFVVLNMGFSTTQKAKSTITSGLGEASSALEIAGQVTAKGN-TTASKVDAYTIPVKIASGGSSIDVTASKTAVKYFSK--SVTYDNIFKGVLESTTYTNMDAAMTA------------------------------------------------------------------------------------------------------------------------------------------------------------------
>UniRef100_UPI001E64660B	108	0.339	2.035E-21	13	118	306	7	109	197
-------------KDMKGFTGLEAAIVLIAFVTVAAVFSYVLLGAGFFATQKGQETVHTGVKQATSSMELVGSVVATGN-TTQNKLTSVTFTLQLAAGGQPIDL--NKTVITVLVPADG-------------------------------------------------------------------------------------------------------------------------------------------------------------------------------------------
>UniRef100_A0A8T5A2J7	108	0.386	2.035E-21	10	128	306	4	118	210
----------NFLKSKRGIVGIEAAIVLIAFVVIASALAYVVINMGFYSAQKAKETIDRGVGEATSSLQLDGTVVGKTN--SQSKIQYLVIPVKLAVGQSEVDLSNKTVTVSVFYTN--FTLANIYKGT---------------------------------------------------------------------------------------------------------------------------------------------------------------------------------
>UniRef100_A0A0E3L8Z4	108	0.327	2.035E-21	9	114	306	1	104	215
---------WNRLiKNEKGFTGLEAAIVLIAFVVVAAVFSYVMLGAGFYTTQKSQEVVHTGVTQASSSIAPSGDVIVRGDDDGGNAS-QITFYMTNTAGGTAVDLDK--TIISYTD-----------------------------------------------------------------------------------------------------------------------------------------------------------------------------------------------
>UniRef100_Q8TLH4	108	0.327	2.035E-21	9	114	306	1	104	215
---------WNRLiKNERGFTGLEAAIVLIAFVVVAAVFSYVMLGAGFYTTQKSQEVVHTGVTQASSSIAPSGDVIVRGDAYGGNAS-QITFYVTNTAGGTSVDLDK--TIVSYTD-----------------------------------------------------------------------------------------------------------------------------------------------------------------------------------------------
>UniRef100_A0A1E7GE59	108	0.326	2.035E-21	12	115	306	5	104	223
------------LKDEKGFTGLEAAIVLIAFVVVAAVFSYVMLGAGFFTTQKSQEVVHTGVQQASSSIALSGDVIVRGFN--TSAANQITFYITNTAGGTAVDLDK--TILTYTDS----------------------------------------------------------------------------------------------------------------------------------------------------------------------------------------------
>UniRef100_A0A7V2P615	108	0.287	2.035E-21	6	148	306	1	149	224
------LKRFFKMHRsEKGITGLETAIILIAFVVVASVFAYTVLSAGIFSSQKGKEAIYSGLDEARASLEPRGSMYaYEGTVGTTDTAVKLSFTLTTALSGQAIDLTPPYTAsatdltasgldhvclVSFIDENQ-----------LIPDAAWTIDFVGKNNGDYL-------------------------------------------------------------------------------------------------------------------------------------------------------------
>UniRef100_A0A2R4ZP39	108	0.331	2.035E-21	0	149	306	0	151	226
MRTKDAGRKTYRLSKKvKAVVGIESAIVLIAFVVVAAALAFVVLNMGFFTTQRSKETIGSGLAQASSSLELDGTVISRVNISSKKVDCLI-IPIRLSAGQKPVDLTPSKTNIAFW-VLGEYGYANIYDKEtqaVKTETNFSVDNLCTTVKSGLS------------------------------------------------------------------------------------------------------------------------------------------------------------
>UniRef100_A0A2E8F396	108	0.324	2.035E-21	15	120	306	44	151	230
---------------ERGITGLETAIVLIASVVVSFVFPFAALSTGLFSSDKAKETISAGLAEARGPLELKGSVVAKvsGSTGSSGVVTTIEFQVSNAAAGESIDMTPGNTVIKYSDNTQTVT-----------------------------------------------------------------------------------------------------------------------------------------------------------------------------------------
>UniRef100_A0A7C3UB55	108	0.240	2.035E-21	13	205	306	8	234	236
-------------KDKKGFTGLEAAIVLIAFVTVAAVFSYVMLGAGFFTAQKGKQSVDTGVKQASSSLELDGQYIYLEANKTGSDGDvkKIFFYVTLSAGGTPIDLDKTVLAIRYQDKygqipfgtmnkqdNNTTVIYNInrsaidpktgeynetnetgyllwwYEGIVYTDSGNTFDNLLEKNEKYKIKINLTQINATKGYQYPLPK----------TNDYLTIELKPSigaPLIINkqIPPSLTKLTW----------------------------------------------------------------------------------------------------
>UniRef100_A0A9E4YYA6	108	0.310	2.756E-21	12	113	306	12	113	150
------------MRDQRGITGLETAIVLIAFVVVASVFAFAVLSTGLLSSEKSKETVLGGLAETSSTISIRGDIIATANTN-KTAIDSITFTLSSaAQASDPVDLSTDGVVVIWT------------------------------------------------------------------------------------------------------------------------------------------------------------------------------------------------
>UniRef100_A0A9D7B2B3	108	0.270	2.756E-21	0	117	306	0	119	195
MNSNNFWKKLGR--DESGITALETAIILIAFIVVASVFAFTILSAGTFSTERGKEAVYSGLGEVQSSMEVKGSLIATAAVSGTTAaeMDTLVFTVGNVVGGEPLDLntTTPVMVVNYVDSAQ--------------------------------------------------------------------------------------------------------------------------------------------------------------------------------------------
>UniRef100_UPI002100EA70	108	0.308	2.756E-21	9	114	306	1	103	196
---------WNRfLKDEKGFTGLEAAIVLVAFVVVAAVFSYVMLGAGFYTTQKSQEVVHTGVAQASSSLAPSGDVIVKG--GDSTNVTNVTFYVTNTAGGTAVDLDK--TIITYID-----------------------------------------------------------------------------------------------------------------------------------------------------------------------------------------------
>UniRef100_UPI001E658503	108	0.333	2.756E-21	9	111	306	1	105	199
---------WNKfVKDEKGFTGLEAAIVLVAFVVVAAVFSYVMLGAGFYTTQKSQEVVHTGVQQASSSVELSGDLIAKADDPdTPTKIDTLTLCLQLTSGGSSVDMAKTLIVVS--------------------------------------------------------------------------------------------------------------------------------------------------------------------------------------------------
>UniRef100_A0A832Z140	108	0.287	2.756E-21	6	165	306	0	166	201
------MGNHNIFKDKKGFTGLEAAIVLIAFVTVAAIFSYVMLGAGFFTAQKGKQSVDTGVKQASSALELDGQYIYlvAGQTGSNGNVKEIYFYVTLTAGGTPVDLNNTVLTIRWKDDYVQIKYGEKYNDTYPLWDYECVvgdnDNLVEINEKYKITINVTAiKGVYTNVDYP--------------------------------------------------------------------------------------------------------------------------------------------
>UniRef100_UPI0005B2D9E7	108	0.299	2.756E-21	12	118	306	4	107	205
------------LKDNRGFTGLEAAIVLIAFVTVAAVFSYVLLSAGFFTTQKSQEVVHTGVKQATSSIELVGSIVATGNTTSDNIANTT-FTIQLAAGGNPINL--NDTVITVLAPQDG-------------------------------------------------------------------------------------------------------------------------------------------------------------------------------------------
>UniRef100_A0A8T5AQG1	108	0.319	2.756E-21	12	154	306	4	143	223
------------RKDRKGVVGIEAAIVLIAFIIVAAALSYVVVNMGLFITQKTKDTMQEGVDESQSALQLDGIIVGKTNN--ERQVEWLILPVKLSVGKAALDFKKEAIVISVYLPN--ATLLNIYNGVYMNGTQtETDCDVLIANLSRLYKMNET-------------------------------------------------------------------------------------------------------------------------------------------------------
>UniRef100_A0A812FA53	108	0.335	2.756E-21	4	143	306	1	135	225
----NLIRKGHR--SHRGVIGVESAIVMIAFVIVAAALAFVVLNMGFSTTQRAKTAIVSSLEESSSALEIAGKVTGSGHV-TGGKLNVTAVPVKLASGGSSVNLNSGTLAIKY--YSNTVQYDNIYAGILTNGIYTNLTSAMTA------------------------------------------------------------------------------------------------------------------------------------------------------------------
>UniRef100_A0A944ZAN5	108	0.284	2.756E-21	15	117	306	11	133	227
---------------QRGITGLETAIILIAFVVVASVFAFTVLSTGIFASERSKETVFAGLDEVRSSLEPRGSIIAYKGrfVGDVDSIFKIVFTVSNAVQGESINLTPPYtaggtgddpdlssgaqyrTIISYTDENQ--------------------------------------------------------------------------------------------------------------------------------------------------------------------------------------------
>UniRef100_A0A3G1B562	108	0.300	2.756E-21	4	146	306	1	140	228
----KLVRKGHR-PSHRGVIGVESAIVMIAFVIVAAALAFVVLNMGFSTTQRAKTAIISSLEESSSALEIAGKVTGSGDVSPTGKMNVTAVPLKLASGGSSVNLGNTTMAVKYF--SNTVEYDNIMTGVLTSGTYSNLTTAMQAAAQ---------------------------------------------------------------------------------------------------------------------------------------------------------------
>UniRef100_A0A7J2I4T4	108	0.414	3.734E-21	15	113	306	8	105	108
---------------RRGITGLETAIILIAFVIVASVFAFTVLNMGFLTTQTAQSTIQSGTQQAASSIQLAGAVIA-YDTNDDDKVDKIEIYVKLSPGKQAVDLSEGKLIVSYT------------------------------------------------------------------------------------------------------------------------------------------------------------------------------------------------
>UniRef100_A0A7J3GW01	108	0.321	3.734E-21	14	125	306	13	119	198
--------------RKKGLTGLETAIVLIAFVVVAAAFAFAVLNMGFFTTQKSSEVMQAGLEETLSSIEIAGSVIARS---SGGQISNITIYVKSAVGKNPVDMRDGVLVISYRDPYNFI--PNIY------------------------------------------------------------------------------------------------------------------------------------------------------------------------------------
>UniRef100_A0A1F8QA93	108	0.325	3.734E-21	9	121	306	4	123	198
---------FKATKKQQGITGIETAIILIAFVIVASVFAYVVLSAGLFSTQKAKEAIHAGLEEAKATVEVKGNMYGTMVNG---VLNTIYFTVATTTGGDQIDFTPPSSsnnsnlvVISYTDAYQifpSVNW----------------------------------------------------------------------------------------------------------------------------------------------------------------------------------------
>UniRef100_A0A662JGG2	108	0.338	3.734E-21	12	135	306	8	125	202
------------LQRRRGLTGLETAIILIAFIIVAAAFAFAVLNMGFQTVQRSSEVMQSGLQEASSALELDGAVIAYADSG-KTYMDYTVFYIKLSAGKQPVVLSTGSLSVAYTDP--YIHVDNVYTS---SDSYS--------------------------------------------------------------------------------------------------------------------------------------------------------------------------
>UniRef100_A0A662PPA2	108	0.312	3.734E-21	6	115	306	0	111	202
------MRRSDTRKTRRlGLTGLETAIILIAFVIVAAAFAFAVLNLGFASTQKSGEVLKAGLEEATSSIEPAGSVIAGGGLSGDTyYVKNVSIYVKTAVGKRPVDMSNDTLTISYLDP----------------------------------------------------------------------------------------------------------------------------------------------------------------------------------------------
>UniRef100_A0A938HMD8	108	0.330	3.734E-21	4	108	306	6	109	206
----KAIRR--RRTCQRGITGLETAIILIAFVVVASVFAFTVLSTGLFSSERGKETVLTALEETQSTLVARSSVVAfRGKVGSTQTVYKISFVVSNAAGGRAIDLTPPYT-----------------------------------------------------------------------------------------------------------------------------------------------------------------------------------------------------
>UniRef100_A0A0E3PFW7	108	0.317	3.734E-21	9	114	306	1	104	215
---------WNRLiKNEKGFTGLEAAIVLIAFVVVAAVFSYVMLGAGFYTTQKSQEVVHTGVTQASSSIAPSGDVIVRGDADGDNAS-QITFYITNTAGGTAVDLDK--TIVSYTD-----------------------------------------------------------------------------------------------------------------------------------------------------------------------------------------------
>UniRef100_A0A6I1ZX58	107	0.303	5.057E-21	15	139	306	11	139	174
---------------QRGITGIETAIILIAFVIVASVFSYVALSAGLFSTQKAKEVIYAGLDEARSTIEVKGNIYGKMEAG---VLTEVYFTIATTSGGDMIDFTdtsstngSNMVIISYTDAYQmfpTVNWTMT---KLNTETPDNLLD----------------------------------------------------------------------------------------------------------------------------------------------------------------------
>UniRef100_A0A0W8FFT5	107	0.269	5.057E-21	14	117	306	5	106	192
--------------NEEGFTGLEAAIVLIAFVVVAAVFSYVVLGAGFFTTQKSQEVVHTGVAQASSSMEIIGNVYGINTSANPDGLTYVRFTVGNTAGGAAIDVKQ--MIITYIDESN--------------------------------------------------------------------------------------------------------------------------------------------------------------------------------------------
>UniRef100_A0A957F0Y3	107	0.258	5.057E-21	13	120	306	9	120	194
-------------KNEDGITALETAIILIAFIVVASVFAFTILSAGTFSTERGKEAVFAGLAEVQSSMEVKGSVIATAAVTGTTTAELdsLIFTVGNVVGGEPLDLntTDPVMVVNYRDDSQFVN-----------------------------------------------------------------------------------------------------------------------------------------------------------------------------------------
>UniRef100_A0A7V2P717	107	0.302	5.057E-21	6	119	306	1	126	200
------LKKIHR--NERGITGLETAIILIAFVVVASVFAYTVLSAGIFSSQKAKEAIYSGLEEVRASVSLKGSVVAEDTDADD-DIDQLVFVVALALEGEAIDFtaptdadtdgiadddSPNVVVISYSDQTQRI------------------------------------------------------------------------------------------------------------------------------------------------------------------------------------------
>UniRef100_A0A7C3MBL7	107	0.322	5.057E-21	14	106	306	7	98	203
--------------NEKGFTGLEAAIVLIAFVTVAAVFSYILLGAGFFATQKSQEVVHTGVKQATSSMEIVGSIVAIGN-TTNNNVTNVTFTLQLAAGGQPIDLSKT-------------------------------------------------------------------------------------------------------------------------------------------------------------------------------------------------------
>UniRef100_A0A945A400	107	0.272	5.057E-21	14	119	306	8	132	237
--------------QQKGITGLETAIVLIAFVVVASVFAFTILSAGVFSSEANKQTIHAGLKETRTGLRQAGSAFAfSGYVGSTRAVHKIVFVVQNSLAGEPVDLTPPYtwddsgtdpdivpsntaaTIVSYADENQRL------------------------------------------------------------------------------------------------------------------------------------------------------------------------------------------
>UniRef100_A0A7V3SCU0	107	0.322	5.057E-21	6	109	306	5	129	256
------LKKVNH--GQKGITGLETAIILIAFVVVAAVFAYTVLSAGLFSTQKSQEVVYSGLEQTQSTLELKGGVIAYGSSGTGTGVDtidrsdgstdlssynnygpkfvtRISFTVAGVLGGEPIDLSAPYTV----------------------------------------------------------------------------------------------------------------------------------------------------------------------------------------------------
>UniRef100_A0A1F8P753	107	0.325	6.849E-21	3	117	306	2	116	193
---KKFVKRLQN--RQEGITGLETAIILIAFVIVASVFSYVVLSAGLFSSQKTKEAVNGGLQSTMSTLEIKGNVVAKMEAG---VVTHIYFSVGIPAAGSPVDFNPTAentslMVISYTDADN--------------------------------------------------------------------------------------------------------------------------------------------------------------------------------------------
>UniRef100_A0A0F8MKI8	107	0.313	6.849E-21	13	111	306	6	103	198
-------------KDEKGFTGLEAAIVLVAFVVVAAVFSYVMLGAGFYTTQKSQEVVHTGVQQASSSVELSGDVVAKSDDG-NTEIDTVTLFLQLTSGGSPVDMAKTLIVVS--------------------------------------------------------------------------------------------------------------------------------------------------------------------------------------------------
>UniRef100_A0A257AQM2	107	0.322	6.849E-21	15	119	306	13	130	212
---------------RRGLTGLETAIILIAFVIVAAAFAFAVLNLGFSSTQKSGEVLKAGLEEATSSIELAGSVEATSsielagsviamgeNASGTMKVANITLYVKTAVGKRPVDMSTNTLVISYLDPYKAV------------------------------------------------------------------------------------------------------------------------------------------------------------------------------------------
>UniRef100_A0A7C5NZZ1	107	0.321	6.849E-21	13	154	306	9	147	227
-------------KNRKGVVGIEAAIVLIAFIIVAAALSYVVVNMGLFITQKTKDTMQEGVDESQSALQLDGVIVGKTN--GQRQVEWIILPVKLSVGKAALDLKKEALVVSVYLPN--ATLLNIYNGVYLNATRADADcDVMIANLSRFYRMNET-------------------------------------------------------------------------------------------------------------------------------------------------------
>UniRef100_Q12YY5	106	0.301	9.275E-21	6	120	306	0	112	190
------MNQWNKiIKDDKAFTGLEAAIVLVAFVVVAAVFSYVMLGAGFYTTQKSQEVVHTGVAQASSSVAVAGDVVAKG-HTSDGSVANITFYISTTAGGSPVDLSK--SILTYTDSDNFVA-----------------------------------------------------------------------------------------------------------------------------------------------------------------------------------------
>UniRef100_UPI0006CFEAF8	106	0.309	9.275E-21	12	124	306	4	114	192
------------MRNEDAFTGLEAAIVLIAFIVVAAVFSYVVLGAGFFTTQKSQEVVHTGVAQASSNMEVSGPVVIAGND--TNKVANITFYLQLAAGGSPIDMNKTTYVVSTKTNQQTYTSSNV-------------------------------------------------------------------------------------------------------------------------------------------------------------------------------------
>UniRef100_A0A832ZVE1	106	0.310	9.275E-21	3	131	306	1	126	197
---KDYLKMLVRRRGKKGLTGLETAIILIAFVIVASAFAFAVLNLGMFTTQKSAEAMQAGLQESLSSIEVAGAVIARV-DTTTNKVANITIQIKSAVGKQPIDMSIGKLVIAYRDTE--VFLENIYTQDLQT------------------------------------------------------------------------------------------------------------------------------------------------------------------------------
>UniRef100_A0A2V3JB67	106	0.310	9.275E-21	7	125	306	2	117	199
-------KRSSLRKDERAFTGLEAAIVLTAFVVVAAVFSYVVLNAGFFTTQTAKSTVHTGVTQATSSVELAGDVIGYGNTA-ESKLDNVTFYLRLTAGKNPVNI--NKTIVTFTTSEKHIVLTKNY------------------------------------------------------------------------------------------------------------------------------------------------------------------------------------
>UniRef100_A0A1F8R090	106	0.296	9.275E-21	6	121	306	0	124	199
------MRRYAKKliRNQQGITGIETAIILIAFVIVASVFAYVVLSAGLFSTQKAKEAIHAGLDEARSTIEVKGNIYGRM---VSSVLQEVYFTIATTTGGDMIDFTPPSSgnysnlvVISYSDAYQlfpTINW----------------------------------------------------------------------------------------------------------------------------------------------------------------------------------------
>UniRef100_A0A7C3RE84	106	0.294	9.275E-21	12	106	306	5	98	202
------------LRNEKGFTGLEAAIVLIAFVTVAAVFSYILLGAGFFATQKSQEVVHTGVKQATSSMEIVGSIVATGNTTGQNIKN-VTFTLQLAAGGQPIDLSKT-------------------------------------------------------------------------------------------------------------------------------------------------------------------------------------------------------
>UniRef100_A0A7V3W936	106	0.276	9.275E-21	14	117	306	12	122	204
--------------NQSGITGLETAIILIAFVVVAAVFAYTVLSAGLFSSQKSGQAVYSGLKKTQSTLKLAGAVIARDTD-DNDYVDSIALPVQLALEGEPMDFTPnsgtttglNKVVITYQDSSQ--------------------------------------------------------------------------------------------------------------------------------------------------------------------------------------------
>UniRef100_A0A540VDN8	106	0.254	9.275E-21	6	118	306	18	133	211
------LKRLQR--DERGITALETAIILIAFVVVASVFAFTILSAGTFSTERGKEAVYAGLSEVRSSIEIKGSVVIIGeTTGATGTVDSVIFTVASAAGGEPIDLNNDpddrVVVIDYRDATQR-------------------------------------------------------------------------------------------------------------------------------------------------------------------------------------------
>UniRef100_A0A662VWV4	106	0.342	9.275E-21	8	111	306	1	111	212
--------KWKIRKDEKGFTGLEAAIVLIAFVVVAAVFSYVMLGAGFFTTQKSKKVVDTGVKQASSSLTLDGQYIYLncssdanGETGSNGKVGKIYFYVTQTAGGTPVDLNKTSISIT--------------------------------------------------------------------------------------------------------------------------------------------------------------------------------------------------
>UniRef100_A0A7V3W8T8	106	0.289	9.275E-21	13	118	306	11	129	215
-------------TKQKGITGLETAIILIAFVVVAAVFAYTVLSAGLFSSQKSQEAVYSGMKEAQSTLELVGSVIAF--EGNTDKVSYIKLTVANALQGEPINFTPPTdsdwdgladsnstnvIVVTYKDQYQR-------------------------------------------------------------------------------------------------------------------------------------------------------------------------------------------
>UniRef100_A0A7C3BV94	106	0.402	9.275E-21	17	107	306	14	105	218
-----------------GITGLETAIILIAFVVVASVFAYTVLSAGLFSTQKSQETIYSGLEEAQSTLEIQGSVIAKAtTTGSTGTIGQITFTVAPVLGGEAMDFTEPG------------------------------------------------------------------------------------------------------------------------------------------------------------------------------------------------------
>UniRef100_A0A7C4NHR6	106	0.298	9.275E-21	13	209	306	12	211	218
-------------KNRKGIVGVEAAIVLIAFIIIAAALSYVVINMGFYTTQKTKETMEAGLEESTTALQLDGVVTAKTNDTSP-HILYILVPVKLSSGKGAVDLGENSVVVSVYLP--RATLMNIYKGAV-SATSSNWNALITA----LNLANNTAKfaiyngDGDTVLEANEKAFLVIRLNstdtkYMLGEYETIKIEVRAAKGAALTVVRTAPGGLKED------------------------------------------------------------------------------------------------
>UniRef100_A0A842SSJ4	106	0.321	9.275E-21	13	123	306	26	136	220
-------------KDRRGMTGLETAIILVAFVITAAAFAFVVLNMGFLTAQKSQTVISAGMQEASSSLQADGDIIGI-MDTTNKNMTSCEFYIRLSQGKEPVDINESKLIVTYANPYQhGVVYSD--------------------------------------------------------------------------------------------------------------------------------------------------------------------------------------
>UniRef100_UPI0005B2E52A	106	0.300	9.275E-21	4	143	306	1	137	228
----KLVRKGHR-QSHRGVIGVESAIVMIAFVIVAAALAFVVLNMGFSTTQRAKTAIVSSLEESSSALEIAGKITASGDVSPTGKLNVTAVPVKLASGGSSVNLGNTTMAVKYF--SNTVEYDNIMSGVLSSGTYSNLTTAMTA------------------------------------------------------------------------------------------------------------------------------------------------------------------
>UniRef100_A0A661W327	106	0.313	9.275E-21	6	116	306	1	115	229
------MRKLSRMrRDERGITGLETAIILIAFVVVAAVFAYTALSAGLFSTQKSQESVYSGLQETQSTLELRGGVVaYKHAVTGESTDPVVKVDITLAivSGGEPVDLTTRYTATGDWESN---------------------------------------------------------------------------------------------------------------------------------------------------------------------------------------------
>UniRef100_A0A3G1B224	106	0.362	9.275E-21	4	130	306	1	123	237
----NLIRKGHR-QSHRGVIGVESAIVMIAFVIVAAALAFVVLNMGFSTTQKAKTTIASSLGEASSALEIAGKVTASGN-TTSAILEVVGVPLKIATGGESVNLAPGTAAVKYL--SNTVTYDNIYAGTLT-------------------------------------------------------------------------------------------------------------------------------------------------------------------------------
>UniRef100_A0A800K1L4	106	0.259	9.275E-21	11	119	306	9	139	237
-----------RADSQRGITGLETAIILIAFVVVASVFAFTVLSTGIFSSERSKETVFTGLDEVRSSLEPRGSVIAykgrVGTSSSFDTIYKVVFSVSNAVQGESVILTPPYtfnsagddpdvspgaqyrTIIPYSDNNQSL------------------------------------------------------------------------------------------------------------------------------------------------------------------------------------------
>UniRef100_UPI001E452C09	106	0.288	1.256E-20	10	120	306	3	110	185
----------NFSKDDKAFTGLEAAIVLIAFVVVAAVFSYVMLGAGFYTTQKSQEVVHTGVQQASSSVAVAGDVVIKGHTSAGSA-TDVIFYVTNTAGGSPVDLSKSM--LTYTDPNDFVA-----------------------------------------------------------------------------------------------------------------------------------------------------------------------------------------
>UniRef100_Q8TLH5	106	0.314	1.256E-20	13	116	306	6	111	190
-------------KDEKGFTGLEAAIVLVAFVVVAAVFSYVMLGAGFYTTQKSQEVVHTGVQQASSSVELSGDVIARGNttaaNPADYSIDSITLCLQLTSGGSSVDMDK--TLIVYSDPD---------------------------------------------------------------------------------------------------------------------------------------------------------------------------------------------
>UniRef100_A0A957AWE7	106	0.254	1.256E-20	0	117	306	0	119	195
MNNNNLWKKLDR--DESGITALETAIILIAFIVVASVFAFTILSAGTFSTERGKEAVYSGLGEVQSSMEVKGSLIATAGVTGTTTaeMDTLVFTLGNVVGGEPLDLntTEPVMVVNYVDASQ--------------------------------------------------------------------------------------------------------------------------------------------------------------------------------------------
>UniRef100_A0A8J7RGZ1	106	0.313	1.256E-20	12	126	306	3	114	197
------------MRNEEGFTGLEAAIVLIAFVVVAAVFSYVMLGAGFFTSQKSQEVVHTSVDTASASLEVRGDVIGRDN-TTNQKIDVIEFAVAQTAGGTPVDL--NSTVLTYATDEGVWILDQVYK-----------------------------------------------------------------------------------------------------------------------------------------------------------------------------------
>UniRef100_A0A8T4GAE8	106	0.368	1.256E-20	12	111	306	9	111	207
------------RRDEKGFTGLEAAIVLIAFVVVAAVFSYVMLGAGFYTTQKSKKVVDTGVKQASSSLTLDGQYIYlncTGHTGSNGKANQIYFYVTQTAGGSPVDLNMTSIAIT--------------------------------------------------------------------------------------------------------------------------------------------------------------------------------------------------
>UniRef100_UPI0005B2A08B	106	0.312	1.256E-20	6	110	306	0	111	209
------MRGWRIVKDERGFTGLEAAIVLVAFVVVAAVFSYVMLGAGFFTTQKSKQVVDTGVKQASSSLTLDGQYIylnctsdAKGTTGSNGKVGEIYFYITQTAGGVSVDLNKTSLAI---------------------------------------------------------------------------------------------------------------------------------------------------------------------------------------------------
>UniRef100_A0A932FSI2	106	0.278	1.256E-20	14	119	306	11	132	217
--------------EEKGITGLETAIILIAFVVVASVFAYTALSAGLFSTQKSQEAIYSGLEETRSTLEMKGAIVAKAeTTGADGYLSQLTFTLANALGGEAIDFTVPTSdvttglaasgsnnvvVVSYIDKDQRV------------------------------------------------------------------------------------------------------------------------------------------------------------------------------------------
>UniRef100_A0A7C3RE96	106	0.336	1.256E-20	12	111	306	9	115	223
------------RRDEKGFTGLEAAIVLIAFVVVAAVFSYVMLGAGFYTTQKSKQVVDTGVKQASSSLTLDGQYIylncsegADGETGSDGKVGRIYFYVTQTAGGSPVDLNKTSIAIT--------------------------------------------------------------------------------------------------------------------------------------------------------------------------------------------------
>UniRef100_Q12YY4	106	0.306	1.701E-20	7	117	306	2	107	186
-------KKFFN--DDKAFTGLEAAIVLVAFVVVAAVFSYVMLGAGFYTTQKSQEVVHTGVAQASSSLEVSGDVIASGNITANT-IENVTVFVQLTAGGSPIDM--NRTIITYTDLNN--------------------------------------------------------------------------------------------------------------------------------------------------------------------------------------------
>UniRef100_UPI001AE3C501	106	0.256	1.701E-20	13	160	306	6	149	190
-------------KNDSAFTGLEAAIVLIAFVVVAAVFSYVMLGAGFYTTQKSQEVVHTGVQQASSSIGISGDVIIKGDSDGDNAST-LTFYVTSTAGGAPVDLDK--TLITYadtSDFVSNCNWS--YTGEITdEGTPDNL---VEAGEKYQVVVNFTATSGIT-------------------------------------------------------------------------------------------------------------------------------------------------
>UniRef100_A0A7C2NEL1	106	0.295	1.701E-20	14	118	306	7	108	200
--------------NEKGFTGLEAAIVLIAFVTVAAVFSYILLGAGFFATQKSQEVVHTGVKQATSSMEIVGSIVATGNTNG-QKIQNVTFTLQLAAGGQPIDL--NKTLITVLVPADG-------------------------------------------------------------------------------------------------------------------------------------------------------------------------------------------
>UniRef100_A0A7C5LRG3	106	0.309	1.701E-20	0	115	306	0	125	205
MGKESYMLDWlkKRMQDESGITALETAIILIAFVVVAAVFAFTILSAGTVSTEKGKAAIFSGLEEVSSSLELRGSVLATDNVTgtvGTGKVKTIAFTVGNVAGGSALDLTdtsagNNKVVIDYRDP----------------------------------------------------------------------------------------------------------------------------------------------------------------------------------------------
>UniRef100_A0A075MS76	106	0.307	1.701E-20	12	141	306	0	126	218
------------MIPRRGVTGVESAIVLIAFVIVAAAIAYVVLNSGFQTTEKAKSAITSGLSEASSGIEVAGAATGKGNV-TNAVVAAYTIPAKLAAGGSSIDIAPDKMIIRY--SSKAVSYDNIYSGIMSNTTFASMDDAI--------------------------------------------------------------------------------------------------------------------------------------------------------------------
>UniRef100_A0A7C5KC81	106	0.358	1.701E-20	14	130	306	7	119	221
--------------NKRAIVGVEAAIVLIAFIIIAAALAYVVINMGFYTTQKTKEVMQSGLEESISALQLDGSISAKTNDNG--QIEWLIIPVKLSAGKGEIDLKNGTLAVSIYLPN--ATLLNIYNGPVL-------------------------------------------------------------------------------------------------------------------------------------------------------------------------------
>UniRef100_A0A7C4JFX5	106	0.305	1.701E-20	12	154	306	5	144	224
------------LRSKRAVVGIEAAIVLIAFIIVAAALSYVVVNMGLFITQKTKETMQGGVDESQSALQLDGVVVGKTNN--QRQVEWIILPVKLSVGKAALDLKKEAIVVSVYLPN--ATLLNIYNGVYMNGTqAETDCDVLIANLSRIYKMNET-------------------------------------------------------------------------------------------------------------------------------------------------------
>UniRef100_A0A497GJ41	106	0.295	1.701E-20	0	134	306	1	140	235
INTSRLTKRLKELKRDRaALTGIETAIILIAFVIVAAAFAFVVLNMGFYTSQRSKTVIQSGLGEASSAIELDGSVVAYGEPGDGNvpssrqNITGLVIYIKLSSGRYPVELNEGKLVISY--ANARISFDNLYNSSLVDGSF---------------------------------------------------------------------------------------------------------------------------------------------------------------------------
>UniRef100_A0A7C7TPU5	105	0.298	2.302E-20	14	118	306	15	138	148
--------------NQKGITGLETAIVLIAFMVVASVFAFTILSAGVFSSEANKQTIHAGLKETRTRLSQQGSAFAfAGKTGSTQAVYKIVFIVSNSLSGEPVDLTAPYsiddsgtdpdvvngastaTIISYADENQR-------------------------------------------------------------------------------------------------------------------------------------------------------------------------------------------
>UniRef100_UPI0020B1587F	105	0.323	2.302E-20	12	110	306	0	97	188
------------MNKEEGFTGLEAAIVLIAFVVVAAVFSYVVLGAGFFTTQKSQEVVYTSVDMASSSMEIIGDVYGL-NDTAGTSLDTIRFTLGLAAGGSPVDFSTVQMVF---------------------------------------------------------------------------------------------------------------------------------------------------------------------------------------------------
>UniRef100_A3CU46	105	0.292	2.302E-20	12	124	306	4	113	189
------------MRNEDAFTGLEAAIVLIAFIVVAAVFSYVVLGAGFFTTQKSQEVVHTGVAQASSNMEVSGPVVIQA---SSSEVDTITFYLQLAAGGSPIDMQKVTYVVSTKDDLETFTYADI-------------------------------------------------------------------------------------------------------------------------------------------------------------------------------------
>UniRef100_A0A2E0ZNK2	105	0.261	2.302E-20	14	120	306	7	117	191
--------------NESGITALETAIILIAFIVVASVFAFTILSAGTFSTERGKEAVYAGLGEVQSSMEVKGSIIATAAVTGTTtaTMDTLVFTVGNVVGGEPLDLntTNPVMTMNYVDETQFVN-----------------------------------------------------------------------------------------------------------------------------------------------------------------------------------------
>UniRef100_A0A2H5UXV4	105	0.281	2.302E-20	8	145	306	1	134	193
--------RWNNKaakqRSKKALTGLETAIILIAFVIVASAFSFAVLNLGLFTTQKTGEVMQAGLEETLSSIETAGAVIA---ESDGTDITKITIYIKSSVGKGEVDVRPGKMVISYRDK--AVFRENIYA---TNSTTGTLVTEITGDG----------------------------------------------------------------------------------------------------------------------------------------------------------------
>UniRef100_A0A0F8F6J3	105	0.308	2.302E-20	9	114	306	1	103	194
---------WNRLiKDEKGFTGLEAAIVLVAFVVVAAVFSYVMLGAGFYTTQKSQEVVHTGVAQASSSLSPSGDVIVEGVADGEVG--NITFYIANTAGGSSVDL--NKTILTYVD-----------------------------------------------------------------------------------------------------------------------------------------------------------------------------------------------
>UniRef100_A0A0F8CZG7	105	0.311	2.302E-20	9	116	306	1	105	196
---------WNRLiKNEKGFTGLEAAIVLVAFVVVAAVFSYVMLGAGFYTTQKSQEVVHTSVQQASSSLAPSGDIIVLAEAG--NVVENITFYVTNTAGGSTVDL--NKTLISFSDKN---------------------------------------------------------------------------------------------------------------------------------------------------------------------------------------------
>UniRef100_E1RJG0	105	0.286	2.302E-20	11	124	306	1	113	198
-----------KLNKEEAFTGLEAAIVLIAFVVVAAVFSYVVLGAGFFTTQKAQEVVYTSVDQASSSIEILGDVYGIGDSGsSSTYIDLVRFTVGLTAGGSAIDFSQ--TTLTYSDKNIVFRLDNV-------------------------------------------------------------------------------------------------------------------------------------------------------------------------------------
>UniRef100_A0A7C4SLA4	105	0.311	2.302E-20	11	115	306	8	113	199
-----------NRMRNRGLTGLETAIILIAFVVVAAAFAFAVLNLGFTTTQKTSEVIRAGLSEATSAIELSGGVIARSQEsGGSRYVSNITIYIKTGPGKEPIDMSDATLTVSYMDP----------------------------------------------------------------------------------------------------------------------------------------------------------------------------------------------
>UniRef100_A0A1F8N8Q6	105	0.269	2.302E-20	13	119	306	6	131	213
-------------KNEKGITGLETAIILIAFVVVAAVFAYTALSAGLFSTQKSQEAVYSGLKEAQSTLEIRGGVIAVAASGQTGSSGNIsqlKFVVGNVLGGEAIDFTEPYddadtngradtdslnvVVINYLDGSQSV------------------------------------------------------------------------------------------------------------------------------------------------------------------------------------------
>UniRef100_A0A0F8GP69	105	0.258	2.302E-20	9	160	306	1	167	215
---------WNRfIKNDKGFTGLEAAIVLIAFVVVAAVFSYVMLGAGFYTTQKSQEVVHTGVAQASSSLAPSGDIIVLGgtdvvAEPDVPAIDSITFYITNTAGGSAVDLDK--TIITYTDLDDFATQAHletagvedgawTYEGIIETTTgASNLVEKGEKYKIELSLL-QTGDTGVP-------------------------------------------------------------------------------------------------------------------------------------------------
>UniRef100_A0A7C4S677	105	0.272	2.302E-20	13	176	306	4	174	216
-------------KDKKGFTGLEAAITLIAFITVAAVFSYILLGAGFFSTQKGQEVVHTGVQQVSSSVEIVGSVIGYGNTSG-RYLNGTTLTIQLAAGGQPIDL--NKTIITISSPVHG--WSVDLKYNTSGTNLSQLKDVADGEHFGVYWVTTVQPGnnpddyleefekAQIYIDFENVYTYIINLNY---------------------------------------------------------------------------------------------------------------------------------
>UniRef100_A0A7J2LU74	105	0.357	2.302E-20	6	128	306	7	124	223
------MRRISSFRDKRGIVGIEAAIVLIAFVVIAAALAGVVINMGFYSTQKVKSTISRGISEASSALQLNGHVIGKTN--GTRYLIIMAFPVKVSVGKSEVDLNANTTVVSI---GGKVCLLDIYRGV---------------------------------------------------------------------------------------------------------------------------------------------------------------------------------
>UniRef100_A0A351JYN9	105	0.296	2.302E-20	13	109	306	10	127	245
-------------QEERGITGLETAIILIAFVVVASVFAYTVLSAGIFAAERGKEAVHAGLEEARSTLHPRGGVVIFADQRHPTlpvpvnvdtdasgnltatdslAVTKISFTVASTLGGEPVDLTPPYTV----------------------------------------------------------------------------------------------------------------------------------------------------------------------------------------------------
>UniRef100_A0A099SYK0	105	0.297	3.117E-20	10	120	306	3	110	186
----------NFSKDDKAFTGLEAAIVLIAFVVVAAVFSYVMLGAGFYTTQKSQEVVHTGVQQASSSVAVAGDVVIRGHTTAGSA-TNVTFYVTNTAGGSPVDLSKSM--LTYTDSNDFVA-----------------------------------------------------------------------------------------------------------------------------------------------------------------------------------------
>UniRef100_A0A7J3I951	105	0.364	3.117E-20	7	113	306	4	107	188
-------KIGSAKKARRGIVGIEAAIVLIAFVVVAAALAFVALNMGFYTTQRSKEVMAAGLAQASSSLEVDGSVLAEV---SSNKLTCIAIPIRLSAGQKPVDLTPNKTQIALW------------------------------------------------------------------------------------------------------------------------------------------------------------------------------------------------
>UniRef100_A0A0W8FE69	105	0.307	3.117E-20	11	114	306	3	103	191
-----------NKRNDDGFTGLEAAIVLIAFVVVAAVFSYVVLGAGFFTTQKSQEVVHTGVAQASSNIEVSGPVIVGAGNGT---VENITFYLQLAAGGAAVDMDKVTYAVSTSD-----------------------------------------------------------------------------------------------------------------------------------------------------------------------------------------------
>UniRef100_A0A1F8MJK5	105	0.309	3.117E-20	3	139	306	2	138	193
---KKLLKR--LKDRQEGITGLETAIILIAFVIVASVFAYVVLSAGLFSSQKTKEAMNAGLQSTMSVLEIKGNVIAKMEAGL---VTHIYFCVGIPAAGSPVDFNPTSentsiLIISYSDYDNLVPSMNWTITKLATVNADNILD----------------------------------------------------------------------------------------------------------------------------------------------------------------------
>UniRef100_UPI000A032A63	105	0.281	3.117E-20	14	116	306	5	105	195
--------------NENAFTGLEAAIVLIAFIVVAAVFSYVILGAGFFTTQKSQEVVHTGVSQASSSIEIVGNVYGVNNTTTDGGLGYIKFAVANTAGGTPIDVTQ--MVVVYIDEN---------------------------------------------------------------------------------------------------------------------------------------------------------------------------------------------
>UniRef100_A0A1V4UGJ3	105	0.308	3.117E-20	6	111	306	0	103	198
------MKKFNK---EDAFTGLEAAIVLIAFVVVAAVFSYVVLGAGFFTTQKSQEVVHSGVTQASSNIVVKGEVYGIYNETASADGIsYIRFNVGLAAGGTPVDMNMTSMTFS--------------------------------------------------------------------------------------------------------------------------------------------------------------------------------------------------
>UniRef100_A0A7J2UAB7	105	0.378	3.117E-20	12	130	306	3	118	210
------------MKNRRGIVGVEAAIVLIAFIIIAAALSYVVINMGFYTTQKTKETMEAGLEESTTALQLDGVVTAKTNTTSPQIL-YILIPVKLSSGKGAVDLGQKSVVVSVYLPN--ATLMNIYKDAVT-------------------------------------------------------------------------------------------------------------------------------------------------------------------------------
>UniRef100_A0A1M4MK08	105	0.278	3.117E-20	13	116	306	5	105	211
-------------KDDNAFTGLEAAIVLIAFIVVAAVFSYVILGAGFFTTQKSQEVVHTGVQQASSSMEVIGNVYGISTTGGE-NLQYIKFTIGNTAGGTALDVSK--MVVTYTDPE---------------------------------------------------------------------------------------------------------------------------------------------------------------------------------------------
>UniRef100_A0A7C1IZ61	105	0.310	3.117E-20	9	117	306	23	138	212
---------YKALRDESGITALETAIILIAFVVVAAVFAFTVLSAGTVTTEKGKQAIFSGLEEVSSSLELRGSVLAISNtvgTAGTGAVGHLVFTVGNVAGGSGIDLTdtsgENKIVIDYRDGSQ--------------------------------------------------------------------------------------------------------------------------------------------------------------------------------------------
>UniRef100_A0A8T4ZXT7	105	0.356	3.117E-20	13	141	306	7	132	214
-------------KNKKGIVGVEAAIVLIAFLIIAAALSYVVINMGFYTTQKTKETMQTGLEESLTALQLDGVVTARTND-SSNHILYILVPVKLSAGRGAVDLSSSSVVVSVYLPN--ATLMNIYKGANPKTTNVTWDDLI--------------------------------------------------------------------------------------------------------------------------------------------------------------------
>UniRef100_A0A938HP57	105	0.315	3.117E-20	15	108	306	15	109	236
---------------QAGITGLETAIILIAFVVVASVFAFTVLSTGIFASERSKETVYSGLEATRSSLEPRGSLVAhTGRVGSTPTVFKVTFVVSNAAAGDPIDLTPPYT-----------------------------------------------------------------------------------------------------------------------------------------------------------------------------------------------------
>UniRef100_A0A7C5MKJ2	105	0.298	3.117E-20	12	117	306	93	206	280
------------LRDEGGITALETAIILIAFVVVAAVFAFTVLSAGTTTTEKGKEAIYSGLQEVQSSLELRGSVMAISNTvgiSGTGKIGHLVFTVGNVAGGSAIDLTdtsagQNKVVIDYRDSKQ--------------------------------------------------------------------------------------------------------------------------------------------------------------------------------------------
>UniRef100_A0A934GXG7	104	0.285	4.219E-20	6	120	306	0	115	188
------MSHNNSRQNERGQSALETAIILIAFVVVASVFAFAILSSGSKSTEKGQSAINAGLEGVQSSMTVKGTVIA---EGTGTNVDDVVFTMALVAGGDPVDLTSTAgsnvVVIGYRDEAQLVN-----------------------------------------------------------------------------------------------------------------------------------------------------------------------------------------
>UniRef100_A0A9E5DDU1	104	0.330	4.219E-20	12	111	306	4	102	190
------------MRNEDAFTGLEAAIVLIAFIVVAAVFSYVVLGAGFFTTQKSQEVVHTGVAQASSNMEVSGPVILETND-TAGKVYNVSFYLQLAAGGAPVDMKKVTYTVS--------------------------------------------------------------------------------------------------------------------------------------------------------------------------------------------------
>UniRef100_A0A7C4I2F5	104	0.319	4.219E-20	8	125	306	3	116	192
--------KTKRMKKQnKGLTGLETAIILIAFVIVASAFSFAVLNLGLFTTQKTGEVMQAGLEETLSSIETAGAVVAKSSNG---SITEIVIYIKSSVGKGEVDVRSGKLVITYRDK--AIFRENIY------------------------------------------------------------------------------------------------------------------------------------------------------------------------------------
>UniRef100_A0A1V4U745	104	0.320	4.219E-20	6	111	306	0	100	193
------MKKFNK---EDAFTGLEAAIVLIAFVVVAAVFSYVVLGAGFFTTQKSQEVVHSGVTQAASNIVVKGEVYGVTN--ATDKVNFLRFDVGLAAGGVPVDMSRSTLILS--------------------------------------------------------------------------------------------------------------------------------------------------------------------------------------------------
>UniRef100_A0A832WRR4	104	0.311	4.219E-20	6	111	306	0	101	195
------MKKFNK---EDAFTGLEAAIVLIAFVVVAAVFSYVVLGAGFFTTQKSQEVVHSGVTQAASNLVVKGEVYGIKNTTADT-VEYIRFDVGLAAGGLPIDMNRTAMVYS--------------------------------------------------------------------------------------------------------------------------------------------------------------------------------------------------
>UniRef100_H1Z4D7	104	0.291	4.219E-20	11	147	306	2	126	198
-----------KIRNDEAFTGLEAAIVLIAFVVVAAVFSYVVLGAGFFTTQKSQEVVYTSVDQASSSIEILGDVYGEAATPANG-IDTIRFTVGLTAGGSSVDFAQ--TTITFSDEEAVIRLDG-------PDT--TIANAHYAAGQW--------------------------------------------------------------------------------------------------------------------------------------------------------------
>UniRef100_A0A1F8N8R2	104	0.330	4.219E-20	12	121	306	8	125	201
------------LEKQGGITGIETAIILIAFVIVASVFAYVVLSAGLFSTQKAKEAIHAGLEEAKSTIEVKGNIYGRM---ENSTLQEVYFTLATTTGGDTIDFTPPSgtanytnlVVISYTDQYQifpTINW----------------------------------------------------------------------------------------------------------------------------------------------------------------------------------------
>UniRef100_UPI0005B2E506	104	0.336	4.219E-20	11	111	306	2	105	202
-----------RMNTEEGFTGLEAAIVLIAFVVVAAVFSYVVLGAGFFTTQKAQEVVYTSVDQASSSVEILGQVYGYGNETGappYTKVDRIQFKVGLTAGGSPVDFSMTTLTFS--------------------------------------------------------------------------------------------------------------------------------------------------------------------------------------------------
>UniRef100_UPI001E516CCF	104	0.300	4.219E-20	13	115	306	9	108	204
-------------KNDAAFTGLEAAIVLIAFVVVAAVFSYVMLGAGFFTSQKSKEVVHTGVSQATSSVELAGDVIGIG-DADGGNCDYIKITLQLTAGNNPIDLSK--TVISYRTS----------------------------------------------------------------------------------------------------------------------------------------------------------------------------------------------
>UniRef100_A0A933TKE6	104	0.311	4.219E-20	15	116	306	25	127	208
---------------EQGITGLETAIILIAFVVVAAVFAFVVLSTGLFSSERGKEAVYAGLAKTRGTMTLTGGVIASSD---GTRITQVTFSLTLAAGGDSVNLNaadpTNRTVISYIDKD---------------------------------------------------------------------------------------------------------------------------------------------------------------------------------------------
>UniRef100_A0A256ZM54	104	0.362	4.219E-20	7	133	306	3	124	208
-------KTFRTRKARKGIVGIEAAIVLIAFVIVAAALAFVTLNMGFFTTQKSKEAMGSSLKEASSALEVDGSVLGQTSSNQLTK---VAIPLKLSSGKNPIDLSK--TIVTIRTPTKAVTLTNIVINTTTTES----------------------------------------------------------------------------------------------------------------------------------------------------------------------------
>UniRef100_A0A497J065	104	0.278	4.219E-20	12	116	306	4	116	215
------------RRRRKGFTGLEAAIVLTAFVVVAAVFSYVVLNAGFFTTQKSKEVVHTGVEQATSSIELTGDVVGygwtynstaeRYENTLGTNLTVVKFYLELTAGQNPMDM--DGLVVSYTDKD---------------------------------------------------------------------------------------------------------------------------------------------------------------------------------------------
>UniRef100_A0A3A0BZ87	104	0.271	4.219E-20	12	121	306	44	157	231
------------RREEEGITALETAIILIAFVVVASVFAFTMLSAGTFSTERGKEAIYAGLAEVRSSMEIKGSVLALAsSTGTTGTVNSLVVTVGSAMGGEPIDLTTGanaKVLVEYRDATQRVAI----------------------------------------------------------------------------------------------------------------------------------------------------------------------------------------
>UniRef100_F3KJ36	104	0.338	4.219E-20	6	139	306	2	138	235
------LQRKGTRHSHRGVIGVESAIVMIAFVIVAAALAFVVLNMGFSTSQKAKTTILSGLAESSSSLEVSGKVTGVGCTTSGTcsttpALNATAYPIKITSGGDSVELSAATTTVSYV--SNSVQYTDIYAGPLTTAEYRSLSD----------------------------------------------------------------------------------------------------------------------------------------------------------------------
>UniRef100_A0A7C5XLK2	104	0.410	4.219E-20	14	130	306	9	122	235
--------------DRRGTIGIEAAIVLIAFVVVASAVAYVIINMGFYAAQKSKETIGRGVDSASSSLELDGSVIGRVN-KTGVCVEYLIIPVRLSVGKSQVDLSNQTVMISVFANN--FTLADIYIGELE-------------------------------------------------------------------------------------------------------------------------------------------------------------------------------
>UniRef100_X0UU82	104	0.304	5.711E-20	14	114	306	13	117	173
--------------DERGITGLETAIILIAFVIVATVFAFVVLTTGVFSSERGKETVFAGLQKARGTMELRGGVVVSATGSPADTVDDIVLTFGNAAAGDPIPLDPdateNTTIIAYRD-----------------------------------------------------------------------------------------------------------------------------------------------------------------------------------------------
>UniRef100_A0A8T7F8U8	104	0.298	5.711E-20	11	120	306	3	113	185
-----------NMKNERGQSALETAIILIAFVVVASVFAFAILSSGSKSTEKGQSAINAGLEGVQSSMTVKGTVIA---EGTAGNVDDVVFTLALVSGGDPVDLTatagNNTVVIGYRDEAQLVN-----------------------------------------------------------------------------------------------------------------------------------------------------------------------------------------
>UniRef100_A0A3N5NAT4	104	0.343	5.711E-20	10	111	306	2	102	187
----------QLKSDDNGFTGLEAAIVLIAFVVVAAVFSYVVLGAGFFTTQKSQETVYKGVEQASTNIQMIGNVYGLSSTPT-SGINEIRFSIGLAPGAPSIDLTKLKIVFS--------------------------------------------------------------------------------------------------------------------------------------------------------------------------------------------------
>UniRef100_A0A0E3P6F9	104	0.314	5.711E-20	13	116	306	6	111	190
-------------KDEKGFTGLEAAIVLVAFVVVAAVFSYVMLGAGFYTTQKSQEVVHTGVQQASSSVELSGDVIARGNttaaSPANYSIDSVTLCLQLTSGGSSVDMDK--TLIVYSDPD---------------------------------------------------------------------------------------------------------------------------------------------------------------------------------------------
>UniRef100_UPI00157C29FB	104	0.296	5.711E-20	6	112	306	0	104	192
------MAKSNRVTQsNEGFTGLEAAIVLIAFVVVAAVFSYVMLGAGFFTSQKSKEVVHTGVDQATSSIELAGDIIGVG-DPVTQNLTAVKITVQLTAGNNPVDI--NKTIISY-------------------------------------------------------------------------------------------------------------------------------------------------------------------------------------------------
>UniRef100_A0A7V2W3D2	104	0.333	5.711E-20	14	121	306	10	123	198
--------------NQKGITGIETAIILIAFVIVASVFAYVVLSAGLFSTQKAKEAIHAGLEEAQCTIEVKGNIYGRM---TGGILQEVYFTVGTTTGGDSIDFTDTSgnntnlVVISYSDAHQifpTVNW----------------------------------------------------------------------------------------------------------------------------------------------------------------------------------------
>UniRef100_A0A662Q2Y1	104	0.345	5.711E-20	11	115	306	2	108	199
-----------RKNSRKGLTGLETAIILIAFVIVAAAFAFAVLNLGFASTQKSGEVLRAGMEEATSSIELSGSVIASGaqDSSGEYRIANITIYVKTAVGKMPVDMSNETLTIAYLDP----------------------------------------------------------------------------------------------------------------------------------------------------------------------------------------------
>UniRef100_A0A7C3MBA4	104	0.345	5.711E-20	12	111	306	4	110	219
------------RRNEKGFTGLEAAIVLIAFVVVAAVFSYVMLGAGFYTTQKSKQVVDTGVKQASSSLTLDGQYIYLncsaeanGQTGSNGNVGRIYFYVTQTAGGSPVDLNKTSIAIT--------------------------------------------------------------------------------------------------------------------------------------------------------------------------------------------------
>UniRef100_A0A7J3V405	104	0.300	5.711E-20	13	154	306	6	144	224
-------------KNRKAVVGIEAAIVLIAFIIVAAALSYVVVNMGLFITQKTKDTMQEGVDESQSALQLDGIIVGKTN--GQRQVEWIILPVKLSVGKAALDLKKEALVVSMYLPN--ATLLNIYNGVYLNATQADADcNILIANLSRIYRMNET-------------------------------------------------------------------------------------------------------------------------------------------------------
>UniRef100_A0A7V2P7I7	104	0.264	5.711E-20	14	148	306	10	149	224
--------------NERGITGLETAIILIAFVVVASVFAYTVLSAGIFSSQKAKEAIYSGLDESTSSMEPRGGVtAYSGTVGATETVVKVSFTVTTALPGYAADLTPPYTAsdtdltgsgmqnvclVSYIDDSQ-----------LIMDTAWTVDFIGKNNGDYL-------------------------------------------------------------------------------------------------------------------------------------------------------------
>UniRef100_A0A9E4PTB6	104	0.300	7.729E-20	14	122	306	9	117	188
--------------DQRGITGLETAIVLIAFVVVASVFAFAVLSTGLISSEKSKETVLGAVGEASATLNVRGAVVANVN-AALTGVDTIKFNLSNAsQSYKAVEVSDKAMILTYVDEDQALNIA---------------------------------------------------------------------------------------------------------------------------------------------------------------------------------------
>UniRef100_A0A7C3LYT5	104	0.269	7.729E-20	6	114	306	0	114	192
------MRKTFRMllRDEKGITALETAIILIAFVVVASVFAFTMLSAGMFSTERSKDSIYAGLAQVRGSLELKGGIIGTATiTGTSGTIDSLTFNLSLVAGGAPIDFTEPpanTVLIEYRD-----------------------------------------------------------------------------------------------------------------------------------------------------------------------------------------------
>UniRef100_UPI00227B8760	104	0.353	7.729E-20	12	110	306	4	101	192
------------MNRDEGFTGLEAAIVLIAFVVVAAVFSYVVLGAGFFTTQKSQEVVYTSVEMASSNLEVIGDVYGLAAD-TATGVDTIRFTVGLSAGGSPVDFSTVQMVF---------------------------------------------------------------------------------------------------------------------------------------------------------------------------------------------------
>UniRef100_A0A2I0PWA3	104	0.330	7.729E-20	14	113	306	6	100	192
--------------NDEGFTGLEAAIVLIAFVVVAAVFSYVVLGAGFFTTQKAQESVHTGVQQATSALEPSGPVTVRAATGGLTADN-VSFYLQLAAGGAPVDMG----TISYT------------------------------------------------------------------------------------------------------------------------------------------------------------------------------------------------
>UniRef100_A0A9E5DD04	104	0.276	7.729E-20	14	118	306	5	107	193
--------------NENAFTGLEAAIVLIAFIVVAAVFSYVILGAGFFTTQKSQEVVHTGVSQASSSIEIVGNVYGVNNTTTDGGLGFIKFAVANTAGGTPIDVTQ--MVVVYIDENHR-------------------------------------------------------------------------------------------------------------------------------------------------------------------------------------------
>UniRef100_A0A8J7RBJ5	104	0.271	7.729E-20	12	128	306	3	120	195
------------MRNEEGFTGLEAAIVLIAFVVVAAVFSYVMLGAGFFTSQKSQEVVHTSVEQASASMEIRGDVYGLnTTAASKNKVDIIDFTLSLTAGGTPVDINKTAMTYVTSEYAGVIKYKGTAEGT---------------------------------------------------------------------------------------------------------------------------------------------------------------------------------
>UniRef100_A0A1V4ZN60	104	0.333	7.729E-20	13	111	306	3	107	197
-------------KNDSAFTGLEAAIVLIAFVVVAAVFSYVVLGAGFFTTQKSQETVYKGVEQATSNIQMMGQVYGMGgsnavdNNGTAAGIEKVKFTIGLAPGAPSVDLSKLTIVYS--------------------------------------------------------------------------------------------------------------------------------------------------------------------------------------------------
>UniRef100_A0A7L4PTP5	104	0.284	7.729E-20	10	139	306	2	122	197
----------NMMRNDEAFTGLEAAIVLIAFVVVAAVFSYVVLGAGFFTTQKSQEVVYTGVSQASSSIEILGDVYGLKN-ATATDIDRIRFTVGLSAGGTAIDFTKVTM--TWSDA------SNVYILPAEPTLYAAATD----------------------------------------------------------------------------------------------------------------------------------------------------------------------
>UniRef100_A0A370M055	104	0.320	7.729E-20	15	160	306	11	157	227
---------------HRGVIGVESAIVMIAFVIVAAALAFVVLNMGFSTTQRAKTAIIASLEEASSSLEIAGKVTGSGDV-TASLMNVTAVPLKIASGGDSVNMNLQLTAVKYL--SNSIEYDNIYNGTLQTGSYVNLTNAMqTAVTQSFlrsNPVNDTANPGQT-------------------------------------------------------------------------------------------------------------------------------------------------
>UniRef100_K0IDX2	104	0.371	7.729E-20	8	139	306	3	131	228
--------KGKFRRSRRGVIGIESAIVLIAFVIVAAALSFVVLNMGFSTTQKAKQTIGQGLDTSSSVLEVGGSVSGHLNS-TAGALDIVTIPLKVASGSKSVDLQESLTAVRYF--TRTLNYDNIYNGTLSSTTYGSVSD----------------------------------------------------------------------------------------------------------------------------------------------------------------------
>UniRef100_A0A8T3ZMU9	104	0.362	7.729E-20	4	130	306	1	123	238
----NLIRKGHR-QSHRGVIGVESAIVMIAFVIVAAALAFVVLNTGFSTTQKAKTTIVSSLGEASSSLEISGKVTGLGNV-SQAKLEVVAVPIKIASGGESVNLDPSTAAVKYI--SNTVEYDNIYAGTLT-------------------------------------------------------------------------------------------------------------------------------------------------------------------------------
>UniRef100_A0A370LSL9	104	0.309	7.729E-20	4	137	306	1	136	240
----NLIRKGHGHT-HRGVIGVESAIVMIAFVIVAAALAFVVLNMGFSTTQKAKTTIISGLSEASSSLEVAGKVMGIACTTaakgcSTPYLNATGIPLRIASGGDAVNLEESYTQVKYL--SNSIEYDDIYIGAVTTATASSL------------------------------------------------------------------------------------------------------------------------------------------------------------------------
>UniRef100_A0A957HIF8	103	0.267	1.046E-19	9	120	306	7	119	192
---------FNNMyKDEQGVSALETAIILIAFVVVAAIFAFTILSAGTTATEQSKEAIYAGLSEVRSSLELRGAVVAQTD---GSEVTDVIFSVANAAGGESIDLTapvSNTLIIDYRDSAQRSA-----------------------------------------------------------------------------------------------------------------------------------------------------------------------------------------
>UniRef100_A0A8T4DDP2	103	0.354	1.046E-19	4	113	306	1	107	194
----KATKRDSIRKDKRAFTGLEAAIVLTAFVVVAAVFSYVVLNAGFFTTQEAKSTVHTGITQATSSVELAGDVVGRGNVG-NTKLDSVEYAVRLTAGQNPVNL--NDTIISYT------------------------------------------------------------------------------------------------------------------------------------------------------------------------------------------------
>UniRef100_A0A9E7TJK1	103	0.333	1.046E-19	11	124	306	2	112	198
-----------KIRNDEAFTGLEAAIVLIAFVVVAAVFSYVVLGAGFFTTQKSQEVVYTSVDQASSSIEIMGDVYGI-SETTEKGIDTVRFTVGLTAGGSPVDFSDSTM--SFTTKTEVTSLGNP-------------------------------------------------------------------------------------------------------------------------------------------------------------------------------------
>UniRef100_UPI001AE43930	103	0.336	1.046E-19	15	111	306	6	103	199
---------------EEGFTGLEAAIVLIAFVVVAAVFSYVVLGAGFFTTQKAQQVVYSSVDQASSSVEVLGNVYGIGDDGDSSvNIDQIRFSVGLTAGGSPVDFSQTTIAFS--------------------------------------------------------------------------------------------------------------------------------------------------------------------------------------------------
>UniRef100_Q9YAN8	103	0.358	1.046E-19	12	128	306	0	111	203
------------MRRRRGIVGIEAAIVLIAFVIVAAALAFVALNMGLFTTQKSKEVMQRGLEEATSALEVDGSVIANVTSG---SVDAIAIPIKVSPGREGVDMSVDKTTVRVMLPSK--FYENAYCGV---------------------------------------------------------------------------------------------------------------------------------------------------------------------------------
>UniRef100_D2RE96	103	0.321	1.046E-19	6	115	306	0	111	210
------MGGWRLRKDRKGFTGLEAAIVLIAFVTVAAIFSYVMLGAGFYTAQKGKQSVDTGVKQASSALEMDGQYIYLVAEETGSDGNvsEIFFYVTLTAGGTPVDLNKTVLAIRWKDY----------------------------------------------------------------------------------------------------------------------------------------------------------------------------------------------
>UniRef100_A0A9D8BAS8	103	0.272	1.046E-19	10	118	306	6	128	214
----------NRMhTKQKGITGLETAIILIAFVVVAAVFAYTVLSAGLFSSQKSQEAVYSGMKEAQSTLQLVGSVIAF--EGNTDKVSYVKLTLANALEGEPINFTTPTdtdwdgladaaatnvIVVSYKDQYQR-------------------------------------------------------------------------------------------------------------------------------------------------------------------------------------------
>UniRef100_D2RE95	103	0.292	1.046E-19	13	118	306	4	106	217
-------------KDRRGFTGLEAAITLIAFITVAAVFSYILLGAGFFSTQKGQEVVHTGVQQVSSSVEIIGSIIGYGN-TTGGYLNGTTLTIQLAAGGQPIDL--NKTIITVSSPKHG-------------------------------------------------------------------------------------------------------------------------------------------------------------------------------------------
>UniRef100_A0A7C2SFN1	103	0.283	1.046E-19	16	155	306	13	152	224
----------------KAIVGIESAIVLIAFVVVAAALAFVVLNMGFFTTQRSKETIGSGLAQASSSIEIDGTVLAnVTISGNSGNVTCLLIPIRLSAGQKPVDLTPGKSIISVWI-LGKAAFPQVYNSTDTNSFTSISNNNITTICNNVTLDGASS------------------------------------------------------------------------------------------------------------------------------------------------------
>UniRef100_A0A060HIQ3	103	0.320	1.046E-19	6	136	306	0	127	224
------MKSKQRQKFRRGVIGIESAIVLIAFVMVAAALSFVILNMGFSTTQKAKTTISSGLDEASSAMEITGGVTGHGNVTQNR-LTYYAVPIKVSPGGQSVNIETENTAIRYYSKN--LVLESTYKGILSNGTYSN-------------------------------------------------------------------------------------------------------------------------------------------------------------------------
>UniRef100_A0A075MT50	103	0.318	1.046E-19	6	136	306	0	128	225
------MKKSkQRQKLRRGVIGIESAIVLIAFVMVAAALSFVILNMGFSTTQKAKTTIASGLDEASSAMEITGGVTGHGNVTQNR-LTYYAVPIKVSPGGQSVNVETGNTAIRYYSKN--LVFESTYRGILTNGTYSN-------------------------------------------------------------------------------------------------------------------------------------------------------------------------
>UniRef100_A0A0E3RLF4	103	0.289	1.046E-19	9	114	306	1	112	230
---------WNRLiKNEKGFTGLEAAIVLIAFVVVAAVFSYVMLGAGFYTTQKSQEVVHTGVAQASSSIAPSGDIIVKGADadplgaaGAGGAASQITFYVTNTAGGTDVDMDK--TIISYTD-----------------------------------------------------------------------------------------------------------------------------------------------------------------------------------------------
>UniRef100_A0A9E4XM66	103	0.306	1.046E-19	14	118	306	19	142	248
--------------KQKGITGLETAIVLIAFVVVASVFAFTIVSAGVFSSEANKQTIHAGLSETRTGLRQHGSAFAfAGYEGTTQAVFKIVFIVSNSLAGEPVDLTPPYttddsatdpdidsaansaTIIAYADENQR-------------------------------------------------------------------------------------------------------------------------------------------------------------------------------------------
>UniRef100_A0A9D8B7X6	103	0.305	1.046E-19	15	108	306	12	129	256
---------------QKGITGLETAIILIAFVVVAAVFAYTVLSAGLFSTQKSQEAVYSGLKQTQSTLELRGGVIAYGSSGTGASvldsvdrsdgstpltsysstapnfVTRVSFTVAGVLGGEPIDLSPPWT-----------------------------------------------------------------------------------------------------------------------------------------------------------------------------------------------------
>UniRef100_A0A2N0KJ16	103	0.284	1.415E-19	14	135	306	14	136	148
--------------EQQGITGLETAIVLIAFVVVASVFSFAALSTRLFTTDKAKQTISSGLSETQSTMQLKGSVVATASaTGSGGTVSAITFYVGSTASAEALDLTPGVTSVRYTDNNQTLVSAHISHMVETGITHG--------------------------------------------------------------------------------------------------------------------------------------------------------------------------
>UniRef100_A0A2V3JM81	103	0.263	1.415E-19	6	111	306	0	109	187
------MRLFNNklLKDERAFTGLEAAIVLTAFVVVAAVFSYVVLGAGFFTSEKSKEVIHTGVDQATSSAEVVGDIVGINDTTLDGvcDIDYINFTIELTAGNNPLDLSQATIAYT--------------------------------------------------------------------------------------------------------------------------------------------------------------------------------------------------
>UniRef100_A0A1F8PEN9	103	0.324	1.415E-19	12	114	306	8	112	192
------------RQNQEGITGLETAIILIAFVIVASVFAYVVLSAGLFSSQKVKEAVNAGLSSTMSTIELKGDIVARMQAGE---VTQIYFNVGIPAAGYPVDFTPatgnnTHVVISYHD-----------------------------------------------------------------------------------------------------------------------------------------------------------------------------------------------
>UniRef100_A0A842XG92	103	0.333	1.415E-19	14	121	306	11	116	192
--------------DRKGFTGLEAAIVLTAFVVVAAVFSYMVLGAGFFSTEKAKAVVHTGVESATSSAELVGDVIGI---GDGTEITTINFTIQLTAGQNPVDL--NKSVISFTNKsihNESVTW----------------------------------------------------------------------------------------------------------------------------------------------------------------------------------------
>UniRef100_A0A497ME16	103	0.379	1.415E-19	16	139	306	10	130	211
----------------RGTIGVETAIVMIAFVVVASAVAYVIINMGFYAAQKSKETIGRGVDSASSSLELDGSVVGKV-DSTGSYIEYLIIPVRLSVGKSQVDLDENATMVSV--YSGDFTLPDIYQGVDLTFDESTETD----------------------------------------------------------------------------------------------------------------------------------------------------------------------
>UniRef100_A0A7C2CQ41	103	0.392	1.415E-19	16	127	306	10	118	213
----------------RGIVGIEAAIVLIAFIIIAAALSYVVINMGFYTTQKTKETMQTGLEESLTALQLDGVVTAKTN-ATSSEILYLLIPVKLSAGKASVDLKNESIIVSVYLPN--STYLNIYQG----------------------------------------------------------------------------------------------------------------------------------------------------------------------------------
>UniRef100_A0A8K1DBU7	103	0.303	1.415E-19	6	165	306	0	157	231
------MNSVPKRRTRRGVMGIEAAIVMIAFVIVAAALAFVVLNMGFSTTQKAKTAIISSYTEASSALEIAGTVTGIGNVGA-GVLNATIIPLQVASGGDSVSLNPNQTSISY--YSNTVRYDNIYanKCVLTSTTYNNVTgalNQAVLNG----CINAAPITGATTVGAP--------------------------------------------------------------------------------------------------------------------------------------------
>UniRef100_A0A7J3SK81	103	0.388	1.415E-19	13	154	306	8	134	232
-------------KKKRGIVGIEAAIVLIAFVIVAAALAFVALNMGLFTTQKSKEVIGKGLGEASTALEVDGSALGISN---STHIVEVSVPIKTSAGVSAVDLSPSRTSIGVI--VGGTSFENIY------------NNILYYNGtdQYLYYANGT-------------------------------------------------------------------------------------------------------------------------------------------------------
>UniRef100_A0A812EV08	103	0.328	1.415E-19	12	154	306	5	142	235
------------MRNRRGVAGLEAAIVIVVLVIVAAALAFVVLNMGFSTTQKAKTTIVASLGEASSSLEVSGMVVGSGDV-STGELEVVGIPIKIATGGESVNLSPTTAAVKYL--SNTVTYDNIYAGTLTDDGDGN-SDSGTA-GEWLSLAAAT-------------------------------------------------------------------------------------------------------------------------------------------------------
>UniRef100_A0A370M013	103	0.354	1.415E-19	4	130	306	1	123	244
----NLIRKGHGHT-HRGVIGVESAIVMIAFVIVAAALAFVVLNMGFSTTQKAKTTIISSLGEASSSLEVAGKVIGSGHI-TDAKLNVTAVPLKIASGGESVNLAPGTASVKYL--SNSITYDDIYQGTLT-------------------------------------------------------------------------------------------------------------------------------------------------------------------------------
>UniRef100_UPI0008363616	102	0.297	1.915E-19	12	122	306	4	113	190
------------MRNEDAFTGLEAAIVLIAFIVVAAVFSYVVLGAGFFTTQKSQEVVHTGVAQASANMEVSGPVVLETNSTAHS-VYNVSFYLQLAAGGSPVDMKKVTYTVSTKDELKTYDYG---------------------------------------------------------------------------------------------------------------------------------------------------------------------------------------
>UniRef100_A0A7J4NWV1	102	0.309	1.915E-19	15	140	306	0	121	193
---------------RRGMTGLETAIILVAFVITAAAFSFVVLNMGFLTAQKSQTVISAGMEEASSSMLCDGEVVGRF-DTTNDRLIEMTFYVKLSAGKEAIDLNDDKLLITYANPRQS---GILYSKTVTNGTSVTITQV---------------------------------------------------------------------------------------------------------------------------------------------------------------------
>UniRef100_A0A3R9EPZ6	102	0.333	1.915E-19	13	114	306	6	104	199
-------------KNDKAFTGLEAAIVLIAFVVVAAVFSYVMLGAGFYTTQKSQEVVHTGVQQASSSLVSSGDVIVRASTSDGNASE-IYFYLANTAGGSDVDL--NKTLITYTD-----------------------------------------------------------------------------------------------------------------------------------------------------------------------------------------------
>UniRef100_A0A7C2LHC0	102	0.311	1.915E-19	11	115	306	8	113	199
-----------KRARNRGLTGLETAIILIAFVVVAAAFAFAVLNLGFTTTQKSSEVIRAGLSEATSAIELSGGVIARSEEvNGKRYVSNITIYIKTGPGKEPIDMSDKTLTVSYMDP----------------------------------------------------------------------------------------------------------------------------------------------------------------------------------------------
>UniRef100_A0A1B8X2B7	102	0.336	1.915E-19	13	116	306	6	106	199
-------------KNDKAFTGLEAAIVLIAFVVVAAVFSYVMLGAGFYTTQKSQEVVHTGVQQASSSLISSGETIVASDSDGDNASE-VYFYLANTAGGSSVDL--NKTLITYTDSD---------------------------------------------------------------------------------------------------------------------------------------------------------------------------------------------
>UniRef100_N0BF01	102	0.289	1.915E-19	7	105	306	2	108	204
-------RHFNKKffKDKKGFTGLEAAIVLIAFVVVAAVFSYVMLGAGFFTTQKSQEVVHTGVQQASSSIELTGDVIATkdssdaDTDGTSDEINEVKLFIQLASGGTPVDVDK--------------------------------------------------------------------------------------------------------------------------------------------------------------------------------------------------------
>UniRef100_A0A7C2Z2B5	102	0.342	1.915E-19	12	144	306	0	143	224
------------MGKKRGIVGIEAAIVLIAFVIVAAALAFVALNMGLFTTQKAKETISQGLGEASTALEVDGYVVGISD---GTTVNTVSIPIRTSAGVSSVDLAPSRTsidaivgnqsfeniykVIFYVYPNGTLAYAN--NGTLTNLTTDFSTHNLTAD-----------------------------------------------------------------------------------------------------------------------------------------------------------------
>UniRef100_I0A1Q5	102	0.355	1.915E-19	12	144	306	0	143	224
------------MGKKRGIVGIEAAIVLIAFVIVAAALAFVALNMGLFTTQKAKETISQGLGEASTALEVDGYVVGISN---GTTVNTVSIPIRTSAGVSSVDLAPSRTsidaivgnqsfeniykAIFYVYPNGTLAYAN--NGTLTNLTTDFSTHNLTAD-----------------------------------------------------------------------------------------------------------------------------------------------------------------
>UniRef100_A0A7D5R929	102	0.338	1.915E-19	15	138	306	11	132	228
---------------HRGVIGVESAIVMIAFVIVAAALAFVVLNMGFSTTQRAKTAIVSSLEESSSALEIAGKVTASGDVSPTGKINVTSIPVKVASGGSSVNLGNTTMAVKYF--SGSVEYDNIMTGILSTGTYANLT-----------------------------------------------------------------------------------------------------------------------------------------------------------------------
>UniRef100_A0A2K2V7V8	102	0.430	1.915E-19	7	129	306	2	119	233
-------RKRSNERKKRGIVGIEAAIVLIAFVIVAAALAFVALNMGLFTTQKSKEVIGKGLGEASTALEVDGSVLGISN---STHIVEVSVPIKTSAGVSAVDLAPSRVTIGVI--VGGTSFENIYKGIL--------------------------------------------------------------------------------------------------------------------------------------------------------------------------------
>UniRef100_A0A9D3B6F3	102	0.316	1.915E-19	4	137	306	1	136	240
----NLIRKGHGHT-HRGVIGVESAIVMIAFVIVAAALAFVVLNMGFSTTQKAKTTIISGLSEASSSLEVAGKVMGIACTETaqgcsTPYLNATGIPLRIASGGDAVNLEESYTQVKYL--SNSIEYDDIYIGAITTATASSL------------------------------------------------------------------------------------------------------------------------------------------------------------------------
>UniRef100_A0A1F8MR97	102	0.266	2.591E-19	13	169	306	9	167	176
-------------KNQQGITGIETAIILIAFVIVASVFAYVVLSAGLFSSQKAKEAIHSGLDEAQSTIEIKGNVYGRM---EGGILTTLYFTIATTTSGDMIDFTDTSStnstnivVISYSDAYQIIPTVNWTVEKLNTDTTDNMLDknelfMITVD---LSVVSEGASDEEK----PGPYH----------------------------------------------------------------------------------------------------------------------------------------
>UniRef100_A0A063Z812	102	0.300	2.591E-19	12	137	306	4	130	186
------------MRNEDAFTGLEAAIVLIAFIVVAAVFSYVVLGAGFFTTQKSQEVVHTGVAQASSNMEVSGPVVIAGKDNG---VQNITFYLQLAAGGSPIDMNKTTYAVatksaiqSYTNSTVTMAW---YKNGTTAANPNNL------------------------------------------------------------------------------------------------------------------------------------------------------------------------
>UniRef100_A0A0F8SJ26	102	0.326	2.591E-19	9	111	306	1	103	187
---------WNKfVKDEKGFTGLEAAIVLVAFVVVAAVFSYVMLGAGFYTTQKSQEVVHTGVQQASSSVELSGDLIAKGN-TTSHEINNITMFLQLTSGGSSVDINKTLIVFS--------------------------------------------------------------------------------------------------------------------------------------------------------------------------------------------------
>UniRef100_A0A0F8N500	102	0.277	2.591E-19	12	115	306	5	110	191
------------KKDENAFTGLEAAIVLTAFVVVAAVFSYVVLGAGFFTSDTAKETIHTGVKQATSSVELCGDVVAKGTSG--ANVTQILVTLQLTAGGTPVDIglnsSANKMVISYQDS----------------------------------------------------------------------------------------------------------------------------------------------------------------------------------------------
>UniRef100_A0A1F8MBB9	102	0.316	2.591E-19	3	117	306	2	116	193
---KKFVKR--LKDRQEGITGLETAIILIAFVIVASVFAYVVLSAGLFSSQKTKEAMNAGLQSTMSVVEIKGNVIAKM---EGGIVTHIYFCVGIPAAGSPVDFNPTSentsiLIISYSDYEN--------------------------------------------------------------------------------------------------------------------------------------------------------------------------------------------
>UniRef100_A0A1V4ZMW4	102	0.326	2.591E-19	13	111	306	3	103	195
-------------KNDSAFTGLEAAIVLIAFVVVAAVFSYVVLGAGFFTTQKSQETVYKGVEQATSNIQMMGQVYGlsSATNESLGGIEKIKFTIGLAPGAPSVDLTKLTIVYS--------------------------------------------------------------------------------------------------------------------------------------------------------------------------------------------------
>UniRef100_A0A1V4ZMV8	102	0.311	2.591E-19	13	115	306	3	106	198
-------------KNDSAFTGLEAAIVLIAFVVVAAVFSYVVLGAGFFTTQKSQETVYKGVEQATSNIQMIGQVYGMSNASSNSSlqgIERIKFTLGLAPGAPSVDLTK--LVVVYSNE----------------------------------------------------------------------------------------------------------------------------------------------------------------------------------------------
>UniRef100_A0A7C5D0Z1	102	0.349	2.591E-19	15	112	306	14	118	206
---------------ERGMTGLETAIILIAFVTVAAVFGYAVLSAGLFSAERGKEVIFAGVEQAKTNLEVSGSVIGYANN-STQELTNILVTVKNAVAGNPIDMTPnwgdtlgqNKTVISF-------------------------------------------------------------------------------------------------------------------------------------------------------------------------------------------------
>UniRef100_E1RJJ5	102	0.343	2.591E-19	13	111	306	13	110	214
-------------KSEEGFTGLEAAIVLIAFVVVAAVFSYVVLGAGFFTTQKAQETVYSSVDMASSSLEVLGDVYGWGNTAG-TAIDGVQFVVGLTAGGSSVDFAQTTMVFT--------------------------------------------------------------------------------------------------------------------------------------------------------------------------------------------------
>UniRef100_A0A920PWB5	102	0.275	2.591E-19	14	133	306	15	132	214
--------------DRSGITGLETAIVLIAFVVVAAVFAFTVLTTGLFTSEKAKETALAGVATTSSSMTIKGNIIAQASTGATPVVEVIRVKLATATGVEQVLFDPEQILVTYLDENNVEQLA--YPGTTGVIT----------------------------------------------------------------------------------------------------------------------------------------------------------------------------
>UniRef100_UPI002209B7E0	102	0.294	2.591E-19	6	139	306	2	138	237
------LQRKGTRHSHRGVIGVESAIVMIAFVIVAAALAFVVLNMGFTTSQKAKTTIISGLGESSSSMQVAGKVIGVGCTSSSNgcstpYLNATAYPIKITSGGDAVDLSAATTAVKYV--SNSIEYDDIYSGTVTDAEYRSLAD----------------------------------------------------------------------------------------------------------------------------------------------------------------------
>UniRef100_UPI0021FC1BC7	102	0.278	2.591E-19	6	139	306	2	139	239
------LQRKGTRHSHRGVIGVESAIVMIAFVIVAAALAFVVLNMGFTTSQKAKTTIISGLGESSSSMQVAGKVIGVGCTTsaggcsSTPYLNATAYPIKVTSGGDAVDLSAATTAVRYL--SNAIEYDDVYAGPITATEYRSLTD----------------------------------------------------------------------------------------------------------------------------------------------------------------------
>UniRef100_A0A0D5C2F3	102	0.285	2.591E-19	6	137	306	2	139	240
------LQRKGTRHSHRGVIGVESAIVMIAFVIVAAALAFVVLNMGFTTSQKAKTTIMAGLGESSSSMQIAGKVTAVGCTssssdttcATTPKINATAFPLRLTPGGDSIDLGTATTAVKYL--SNSVEYDDIYSGPITSEEHRTL------------------------------------------------------------------------------------------------------------------------------------------------------------------------
>UniRef100_A0A933TM72	102	0.329	3.505E-19	11	101	306	9	96	97
-----------KLREERGITGLETAIVLIAFVVVAAVFAFVVLSTGLFSSERGKETVYAGLAKTRGSMELTGGVIASSNTTELTA---ITFDLTLAAGGDQV------------------------------------------------------------------------------------------------------------------------------------------------------------------------------------------------------------
>UniRef100_A0A0N8W776	102	0.291	3.505E-19	12	114	306	4	103	140
------------MYREDAFTGLEAAIVLIAFVAVATVFSFVVLGAGFFTTQKSQDVVYGGVSQASSSMEIVGDVFGLKN-GTTSEIDRIRFTVALTVGGLPVDCS--EITLTWSD-----------------------------------------------------------------------------------------------------------------------------------------------------------------------------------------------
>UniRef100_A0A8T6PJS3	102	0.276	3.505E-19	13	120	306	6	117	188
-------------QDESGQTALETAIILIAFVVVASVFAFTILSAGSESTEKGEEAIYSGLEGVQSSMAVKGSIIAQDSGGVAGEVDTVVFTVALVSGGDPVDVTdtsgSNKVVIGYRDDTQFIN-----------------------------------------------------------------------------------------------------------------------------------------------------------------------------------------
>UniRef100_A0A832SA93	102	0.306	3.505E-19	14	124	306	6	114	192
--------------NEEGFTGLEAAIVLIAFVVVAAVFSYVMLGAGFFATGEAQRTVHTGVGQATSNLEVSGPVIVKATN--TTNLGEIAFFLQLAAGGAPVDMDKVTFTVSTADKMEIFTYENV-------------------------------------------------------------------------------------------------------------------------------------------------------------------------------------
>UniRef100_A0A832S1I5	102	0.313	3.505E-19	13	111	306	6	103	195
-------------KNENGFTGLEAAIVLVAFVVVAAVFSYVMLGAGFYTTQKSQEVVHTGVQQASSSVELSGDLIAKGDI-TNNKIDNVTLFLQLTSGGSSVDMNKTLIVFS--------------------------------------------------------------------------------------------------------------------------------------------------------------------------------------------------
>UniRef100_A0A7C3BQ05	102	0.330	3.505E-19	14	117	306	7	118	201
--------------RQRGITGLETAIVLIAFVMVASVFAYVVLSAGLYSSQKAKEAIHQGLEETRGSVELRGSVLARMELDLLSDtyfATEVILCVATVSGGEAVDLTdtsggDNKVTISYHDEYQ--------------------------------------------------------------------------------------------------------------------------------------------------------------------------------------------
>UniRef100_A7I805	102	0.283	3.505E-19	14	123	306	6	116	202
--------------KDEGFTGLEAAIVLIAFVVVAAVFSYVVLGAGFFTTQKAQQTVHTSVEQSSSTLEIVGNVYGTNSAATGAPGDTVKFInfsMALAPGGTPIDFSKV--VLVYSNETQVVTLTN--------------------------------------------------------------------------------------------------------------------------------------------------------------------------------------
>UniRef100_A0A7V2KT01	102	0.297	3.505E-19	6	119	306	1	130	204
------LKRLMKMYRgEKGITGLETAIILIAFVVVASVFAYTVLSAGIFSSQKGKEAIYSGLEEARASVTLKGSVVAEDTD-SDDDIDQLVFVVATALEGEAIDFtiptdttpadgiaddgSSNVCVISYSDQTQRV------------------------------------------------------------------------------------------------------------------------------------------------------------------------------------------
>UniRef100_A0A3N5XTF4	102	0.282	3.505E-19	6	132	306	8	141	205
------MSKLHR--EEKGMTGLETAIILIAFVTVAAVFSYAVLSAGLFSAERGKETIYAGLQEAKSNLEVSGSVLGKSTDKIN--VDTILFTVKNAIAGTPIDMgecdgttaATNKCVISLTtsaDYLNNVKWTKTAIGAADTD-----------------------------------------------------------------------------------------------------------------------------------------------------------------------------
>UniRef100_A0A352YZW3	102	0.393	3.505E-19	17	105	306	17	104	206
-----------------GMTGLETAIILIAFVTVAAVFGYAVLSAGLFSAERGKETVYAGLAEAKSNLELSGSVIGMSDNAT-QYVERILFTVKNAIAGSPIDLGP--------------------------------------------------------------------------------------------------------------------------------------------------------------------------------------------------------
>UniRef100_UPI000B354B33	102	0.327	3.505E-19	12	111	306	8	114	207
------------RRDEKGFTGLEAAIVLIAFVVVAAVFSYVMLGAGFYTTQKSKKVVDTGVKQASSSLTLDGQYIyldctsaAKGQTGSSGKVGQVYFYVTQTAGGSPVDLNMTSIAIT--------------------------------------------------------------------------------------------------------------------------------------------------------------------------------------------------
>UniRef100_A0A8T5AQR9	102	0.377	3.505E-19	14	127	306	8	118	214
--------------NKKGIVGVEAAIVLIAFLIIAAALSYVVINMGFYTTQKTKETMQTGLEESLTALQLDGVVTARTND-SSNHILYILVPVKLSAGRGAVDLSSSSVVVSVYLPN--ATLMNIYQG----------------------------------------------------------------------------------------------------------------------------------------------------------------------------------
>UniRef100_A0A7C5K718	102	0.358	3.505E-19	14	133	306	13	128	217
--------------NRRGIVGVEAAIVLIAFIIIAAALSYVVINMGFYTTQKTKETMQTGLEESTAALQLDGVVTGKTD--GNKKIQYVIIPVKLSTGKTSIDLNKSAVVVSVYLPDD--TLLNIYNGVNSTET----------------------------------------------------------------------------------------------------------------------------------------------------------------------------
>UniRef100_UPI001E2B000E	102	0.299	3.505E-19	9	114	306	1	103	219
---------WNRLiKDEKGFTGLEAAIVLVAFVVVAAVFSYVMLGAGFYTTQKSQEVVHTGVTQASSSIAPSGDIIVKGAAA--SKASQITFYVTNTAGGTAVDLDK--TILTYTD-----------------------------------------------------------------------------------------------------------------------------------------------------------------------------------------------
>UniRef100_A0A944ZAM7	102	0.350	3.505E-19	14	108	306	10	106	239
--------------RQKGITGLETAIILIAFVVVASVFAFTVLSTGIFSAERSKDTVYAGLSEARSSLATRGSFVAfSGNVSSTETPYKFSFVVSSAVGsSDPIDLTPPYT-----------------------------------------------------------------------------------------------------------------------------------------------------------------------------------------------------
>UniRef100_A0A5N9GUX9	101	0.345	4.741E-19	9	121	306	6	116	157
---------GNALKDQKGITGLETAIVLIAFVVVAAVFAFTVITTGLFSSEKAAETATAGLGEVSTSLTPKGSALASGNHGNDSVS-IVWFKLANS-GAQAVGLPAARTLVTYSDTSNLVTL----------------------------------------------------------------------------------------------------------------------------------------------------------------------------------------
>UniRef100_UPI001082D8AA	101	0.311	4.741E-19	9	116	306	1	106	186
---------WNKIsKDDKAFTGLEAAIVLIAFVVVAAVFSYVMLGAGFYTTQKSQEVVHTGVAQASSSVAVAGDVIIKG-HTSDGSATELIFYVTNTAGGSAVDLSKSM--LTYTDSD---------------------------------------------------------------------------------------------------------------------------------------------------------------------------------------------
>UniRef100_A0A916FWX0	101	0.287	4.741E-19	8	114	306	3	102	189
--------KFNRmMKDESGITALETAIILIAFVVVAAIFAFTVLSTGTFLTERSKEAAYAGLQEVRGSMELKGSVV------LENTGQEVVFNIATVAGGSSVDLSKVK--ITYRD-----------------------------------------------------------------------------------------------------------------------------------------------------------------------------------------------
>UniRef100_A0A916CRX4	101	0.293	4.741E-19	8	115	306	3	103	191
--------KFNRMlKDESGITALETAIILIAFVVVAAIFAFTVLSTGTFLTERSKEAAYAGLQEVRGSMELKGSVV------LETSGSQVVFNLATVAGGSSVDLSKVKM--TYRDS----------------------------------------------------------------------------------------------------------------------------------------------------------------------------------------------
>UniRef100_A0A7J4NWQ6	101	0.312	4.741E-19	13	124	306	4	114	197
-------------KDRRGMTGLETAIILVAFVITAAAFSFVVLNMGFLTAQKSQTVIASGMEEASSSMQCDGDLIA-SCDTTNHIVNSAKFYVRLSEGKSTIDTGNTKMVVTYTNKRGTAVIYNV-------------------------------------------------------------------------------------------------------------------------------------------------------------------------------------
>UniRef100_A0A7L4PU21	101	0.316	4.741E-19	12	112	306	4	101	198
------------MNKDEAFTGLEAAIVLIAFVVVAAVFSYVVLGAGFFTTQKSQEVVYTGVSQASSSMEILGDVYGIDEDNDD-AIEDIQFTVGLSAGGSSIDFTKV--VITW-------------------------------------------------------------------------------------------------------------------------------------------------------------------------------------------------
>UniRef100_A0A832WQB2	101	0.310	4.741E-19	11	139	306	2	127	204
-----------NIYTEDAFTGLEAAIVLIAFVVVAAVFSYVVLGAGFFTTQTAQATVHTGVAQASSSLEIVGNVMGVAVAGTPTRLTYINTSVALTAGGTAMDLSQ--MVISYTDSSGARN-PNVATGANINTCGTTLTD----------------------------------------------------------------------------------------------------------------------------------------------------------------------
>UniRef100_A0A117MET0	101	0.259	4.741E-19	12	115	306	3	104	211
------------MRNDNAFTGLEAAIVLIAFVVVAAVFSYVVLGAGFFTTQKSQEVVHTGTDQASSSMEVMGNVYGIATTAGAANLAYVKFTVGNTAGGTALDVTK--MVVSYADE----------------------------------------------------------------------------------------------------------------------------------------------------------------------------------------------
>UniRef100_A0A101IT93	101	0.256	4.741E-19	12	115	306	3	109	211
------------MRNDNAFTGLEAAIVLIAFVVVAAVFSYVVLGAGFFTTQKSQEVVHTGVQQASSSMEVIGQVYGHADSTTTestaaANLAYIRFTIGNTAGGTGLDVTQ--MVVSYADE----------------------------------------------------------------------------------------------------------------------------------------------------------------------------------------------
>UniRef100_A0A101E0X5	101	0.336	4.741E-19	12	111	306	8	114	212
------------RRDEKGFTGLEAAIVLIAFVVVAAVFSYVMLGAGFYTTQKSKKVVDTGVKQASSSLTLDGQYIYLdctsgkgGSTGSNGNAGEVYFYVTQTAGGSPVDLNKTSIAIT--------------------------------------------------------------------------------------------------------------------------------------------------------------------------------------------------
>UniRef100_A0A7D5R6E6	101	0.312	4.741E-19	6	138	306	2	140	239
------LQRKGTRHSHRGVIGVESAIVMIAFVIVAAALAFVVLNMGFTTTQKAKTTIISGLDEASSSMQIAGKVTGVGCTssssetacATTSKLNATSFPIKVTSGGDSVDLSLATTAVKYL--SNSVEYDDIYSGPITAAEHRSLT-----------------------------------------------------------------------------------------------------------------------------------------------------------------------
>UniRef100_A0A9E4UF35	101	0.282	4.741E-19	15	119	306	21	144	249
---------------QNGITGLETAIVLIAFVVVASVFAFTILSAGVFASEANKQTIHAGLKETRTGLRQHGSAFAfSGFVGTTQAVHKIVFIVSNSLAGEPVDLTAPYsvddsgtdpdivsgstaaTIISYADENQRL------------------------------------------------------------------------------------------------------------------------------------------------------------------------------------------
>UniRef100_A0A947JEU6	101	0.327	4.741E-19	17	129	306	0	108	366
-----------------GIVGLEAAIVLIAFVIIAAAFSFMVVNQGLFATERGKTVIQEGLKQASTPLTMDGSTFVRTMEGGDGVDV-IVIPVR-AFGVKYVAMWKNETVVSL--KVGKSAWANVYGGVL--------------------------------------------------------------------------------------------------------------------------------------------------------------------------------
>UniRef100_A0A7J9RLD3	101	0.321	6.413E-19	13	121	306	2	108	183
-------------KDRRGFTGLEAAIVLTAFIVVAAVFSYMAIGAGFFTTEKAKEVVHTGVERATSSAELVGAVIGR---GDGRVIQNISFTLQLTAGQHPLDL--DRSVISFTNetiYNASVNW----------------------------------------------------------------------------------------------------------------------------------------------------------------------------------------
>UniRef100_A0A101ITV7	101	0.336	6.413E-19	14	111	306	1	96	191
--------------NEDAFTGLEAAIVLIAFVVVAAVFSYVVLGAGFFTTQKSQEVVHTGVGQASSALEVSGPVIVQAKD--TTALKTVSFYLQLAAGGTSVDMSKVTYTVS--------------------------------------------------------------------------------------------------------------------------------------------------------------------------------------------------
>UniRef100_A0A0N8W878	101	0.280	6.413E-19	14	120	306	6	111	193
--------------NEDAFTGLEAAIVLIAFVVVAAVFSYVVLGAGFFTTQKSQEVVHSGVTQAASNIVVKGEVYGIANTG-MTAVERIRFDVGLAAGGLPVDIQQAAFTLSTENEVQSLT-----------------------------------------------------------------------------------------------------------------------------------------------------------------------------------------
>UniRef100_A0A0F8E637	101	0.317	6.413E-19	9	111	306	1	101	196
---------WNKIfKDEKGFTGLEAAIVLVAFVVVAAVFSYVMLGAGFYTTQKSQEVVHTGVQQASSSVELSGDVIAK---GDGTELKNITMFLQLTSGGSAVDMGQTLIVFT--------------------------------------------------------------------------------------------------------------------------------------------------------------------------------------------------
>UniRef100_A0A0S8EEP7	101	0.324	6.413E-19	13	120	306	13	126	197
-------------KKEEGITGLETAIILIAFVIVASVFAFVVLSTGLFSAERGKETVFAGLEKARGNLEVRGALTVTDTDTDGDVDssDQIDFNVALAAGGFPISLDPtaytNTVVINYIDQQARVA-----------------------------------------------------------------------------------------------------------------------------------------------------------------------------------------
>UniRef100_A0A0Q1AMG9	101	0.264	6.413E-19	12	147	306	4	121	198
------------MNSEDAFTGLEAAIVLIAFVVVAAVFSYVVLGAGFFTTQKSQEVVYTGVAQASSSMEILGDVYGLKN-ATSGDIDRIRFSVGLTAGGSAIDFSRVT--LTWSDAD------NVY---------ILAANSTYCDGQY--------------------------------------------------------------------------------------------------------------------------------------------------------------
>UniRef100_A0A2H5YIZ5	101	0.344	6.413E-19	12	119	306	7	122	201
------------LKGQRGITGLETAIILIAFVIVASVFAFVTLSTGLFSAERSKETIFAGLQKAQSNLELHGSVVLTGATDSDTDGDvdqgTLTFQLALAAGGSPISLDPAATnsrvVMNFTDRDGRV------------------------------------------------------------------------------------------------------------------------------------------------------------------------------------------
>UniRef100_A0A8G1A391	101	0.241	6.413E-19	12	123	306	3	110	202
------------MRNEEGFTGLEAAIVLIAFVVVAAVFSYVMLGAGFFTSQKSQEVVHSSVAQASSSVEVVGNVIGLGD--GSNHVDYVDFTIATTAGGSAFDL--NNLVMTYWDQKHSSVITN--------------------------------------------------------------------------------------------------------------------------------------------------------------------------------------
>UniRef100_A0A7C3P2H6	101	0.300	6.413E-19	4	114	306	12	129	208
----NLIRKANR--DERGVTGLETAIILIAFVVVATVFAFIVLTTGIFSAERGKETVFAGLQKARGTMEVRGGVVVnattiTAGPPEVATAGTIQFSVATTAGGEPVPLDPtstsNRTVIAYRD-----------------------------------------------------------------------------------------------------------------------------------------------------------------------------------------------
>UniRef100_UPI0019257B6D	101	0.342	6.413E-19	14	111	306	10	114	212
--------------DEKGFTGLEAAIVLIAFVVVAAVFSYVMLGAGFYTTQKSKKVVDTGVKQASSSLTLDGQYIYLdctsakgGSTGSNGQVGEVYFYVTQTAGGSPVDLNKTSIAIT--------------------------------------------------------------------------------------------------------------------------------------------------------------------------------------------------
>UniRef100_A0A8T4YA56	101	0.365	6.413E-19	13	127	306	7	118	214
-------------KNRKGIVGVEAAIVLIAFLIIAAALSYVVINMGFYTTQKTKETMQTGLDESLTALQLDGVVTARTNDTSP-HILYILVPAKLSAGRGAVDLSTSSVVVSVYLPN--ATLMNIYEG----------------------------------------------------------------------------------------------------------------------------------------------------------------------------------
>UniRef100_S2E554	101	0.335	6.413E-19	6	139	306	2	139	236
------LQRKGTRHSHRGVIGVESAIVMIAFVIVAAALAFVVLNMGFSTTQKAKTTILSGLAESSSSLEVSGKITGVGCTTSGTcattpVLNATAIPIKITSGGDSVELSAATTTVSYV--SNSIQYTDIYAGPLAATTeYRSLSD----------------------------------------------------------------------------------------------------------------------------------------------------------------------
>UniRef100_UPI000C1E1DEC	101	0.326	6.413E-19	4	136	306	1	138	241
----NLIRKGHR-QSHRGVIGVESAIVMIAFVIVAAALAFVVLNMGFSTTQKAKTTISAGLGEASSSLEVSGKVTGVGCTssasdttcATTPKLNVTSIPIKVASGGDSINLASATASIKYL--SNTVQYDNIYAGPISSAEYSS-------------------------------------------------------------------------------------------------------------------------------------------------------------------------
>UniRef100_A0A9E5Z7J7	101	0.312	6.413E-19	3	122	306	1	123	285
---KNFMNGINRffkvgLNDQRGITGLETAIVLIAFVVVAAVFAFAVITTGLFSSEKAAQSASAGLGEASTTLTPKGGVVARAN-PALSSLSTVQFKMTNS-GSDAVGLDPNSTLLTYSDTGNLVTLA---------------------------------------------------------------------------------------------------------------------------------------------------------------------------------------
>UniRef100_A0A7V2W1X7	100	0.322	8.672E-19	6	119	306	0	117	192
------MREFFRKIRhkQEGITGLETAIILIAFVIVASVFAYVVLSAGLFSSQKAKEAVNAGVRSTMATIELKGNVVAKM---ESSVVTELYFNVGIPAAGSPVDFTPttnstNTVVISYFDADHMI------------------------------------------------------------------------------------------------------------------------------------------------------------------------------------------
>UniRef100_A0A497BTR9	100	0.353	8.672E-19	4	115	306	5	115	197
----NGIRRPN--EGQSGITGLETAIILIAFIMVASVFSYVILSAGLFSSQKAKEAVHTGLQKTRSSVDLKGNVLGWVQHG---NITTVYFTVVSIPGADAVDFTNTTgsrsLVISYSDK----------------------------------------------------------------------------------------------------------------------------------------------------------------------------------------------
>UniRef100_A0A1V4U1B4	100	0.319	8.672E-19	18	111	306	10	102	202
------------------FTGLEAAIVLIAFVVVAAVFSYVVLGAGFFTTQKSQEVVHSGVTQAASNIVIKGEVYGIANSG-STGIEYIQFDVGLAAGGVPVDINRTTMTFS--------------------------------------------------------------------------------------------------------------------------------------------------------------------------------------------------
>UniRef100_O29207	100	0.336	8.672E-19	12	111	306	8	114	207
------------RRDEKGFTGLEAAIVLIAFVVVAAVFSYVMLGAGFYTTQKSKKVVDTGVKQASSSLTLDGQYIYLnctsaanGQTGSSGKVGQVYFYVTQTAGGSPVDLNMTSIAIT--------------------------------------------------------------------------------------------------------------------------------------------------------------------------------------------------
>UniRef100_A0A497N1E6	100	0.351	8.672E-19	14	144	306	11	138	213
--------------DRRGTIGVEAAIVMIAFVVVASAVAYVIINMGFYAAQKSKETIGRGVDSASSSLELEGTVVGKVSD-EGTCLQYIIIPVRLSVGKSQVELSGDATMVTV--YSNDFTLPDIYDGVSTPSDPTDLTTVFSTD-----------------------------------------------------------------------------------------------------------------------------------------------------------------
>UniRef100_A0A7J3V4U4	100	0.369	8.672E-19	13	131	306	7	122	215
-------------KNRKGIVGVEAAIVLIAFLIIAAALSYVVINMGFYTTQKTKETMQTGLDESLTALQLDGVVTAKTN-TTSSHILYILIPVKLSAGRGAVDLGSSSVVVSVYLP--STTLMNIYQGAIVT------------------------------------------------------------------------------------------------------------------------------------------------------------------------------
>UniRef100_A0A9E4WPL5	100	0.310	1.173E-18	7	108	306	5	106	112
-------RRLNRsARSEQGITGLETAIILIAFVVVATIFAFVVLTTGVFSAERGKETVYAGLEKARGSMEIRGGIVVTA-TGTTLTVEDIQFAVATTAGGEPVPLNPNGT-----------------------------------------------------------------------------------------------------------------------------------------------------------------------------------------------------
>UniRef100_A0A099T1G4	100	0.305	1.173E-18	14	121	306	7	111	186
--------------NDKAFTGLEAAIVLVAFVVVAAVFSYVMLGAGFYTTQKSQEVVHTGVAQASSSIEISGDVIAAGYTGNDTLANMTIF-LQLTAGGSAVDI--NKTIVTYTDSTNHASY----------------------------------------------------------------------------------------------------------------------------------------------------------------------------------------
>UniRef100_UPI001FE198FF	100	0.333	1.173E-18	12	110	306	0	97	188
------------MNKEEGFTGLEAAIVLIAFVVVAAVFSYVVLGAGFFTTQKSQEVVYTSVEMASSSLEVIGDVYGL-NTTDPNNVDTIRATFGLSAGGSPVDFSTVQLVF---------------------------------------------------------------------------------------------------------------------------------------------------------------------------------------------------
>UniRef100_UPI00227B4582	100	0.326	1.173E-18	14	114	306	6	105	190
--------------KEEGFTGLEAAIVLIAFVVVAAAFSYVVLGAGFYTTQKSQEVVYTSVEMASSNLEVIGDVYGLAATPA-SGVDTIRFTVGLSAGGSPVDFSTVQIVFATSD-----------------------------------------------------------------------------------------------------------------------------------------------------------------------------------------------
>UniRef100_A0A662PVR1	100	0.320	1.173E-18	15	115	306	9	111	202
---------------RRGLTGLETAIILIAFVIVAAAFAFAVLNLGFASTQKSGEVLRAGMEEATSSIELSGSVIANGaqDSGGEYRISNITIYVKTAVGKRPIDMRNETLTVAYFDP----------------------------------------------------------------------------------------------------------------------------------------------------------------------------------------------
>UniRef100_A0A7J2HFX1	100	0.320	1.173E-18	15	115	306	9	111	202
---------------RRGLTGLETAIILIAFVIVAAAFAFAVLNLGFASTQKSGEVLRAGMEEATSSIELSGSVIANGaqDSGGEYRISNITIYVKTAVGKRPIDMRNETLTVAYFDP----------------------------------------------------------------------------------------------------------------------------------------------------------------------------------------------
>UniRef100_A7I804	100	0.274	1.173E-18	14	123	306	8	118	206
--------------DDEGFTGLEAAIVLIAFVVVAAAFSYVVLGAGFFTTQKAQQTVHTSVEQSSSTLEIVGNVYGTNSGATGASGDTINFVnfsMALAPGGTPIDFSKV--VLIYSNETQVVTLIN--------------------------------------------------------------------------------------------------------------------------------------------------------------------------------------
>UniRef100_A0A7C0XWJ7	100	0.345	1.173E-18	15	124	306	10	114	207
---------------RRGIVGIEAAIVLIAFVIVAAALAFVVLNMGFFTTQKSKEAIGSGLQEASSALEVDGSVIGNTSDG---KLVAVAIPLKTSTGKNPIDLTK--TIVKVRTSDKVVVLNNV-------------------------------------------------------------------------------------------------------------------------------------------------------------------------------------
>UniRef100_A0A7C0Z6S6	100	0.278	1.173E-18	6	143	306	0	135	212
------MRRVERRRGSRGIVGLEAAIVLIAFVIIAAAFSFMVVNQGLFATERGKTVIQEGLKQASTPLTVDGSIFVKTDSTGD-KITDFVIPLR-AFGVKYVAMWKNETVVTL--KIGSKAYADIYQGVDEDYDPtgKTLDELVTA------------------------------------------------------------------------------------------------------------------------------------------------------------------
>UniRef100_A0A7C6DTX1	100	0.376	1.173E-18	15	131	306	9	122	215
---------------RKGIVGVEAAIVLIAFLIIAAALSYVVINMGFYTTQKTKETMQTGLDESLTALQLDGVVTAKTN-KSSSHILYILVPVKLSAGRGSVDLGSSSVVVSVYLPN--ATLMNIYRGAKTT------------------------------------------------------------------------------------------------------------------------------------------------------------------------------
>UniRef100_A0A9E5CGK1	100	0.309	1.173E-18	13	108	306	2	98	222
-------------TRQRGITGLETAIILIAFVVVASVFAFTILSTGVFSSERARETILAGLQQTKSTLRPSGSMIAfRGYVGSTEAIFKFSLVVESIDGADPIDLTPPYT-----------------------------------------------------------------------------------------------------------------------------------------------------------------------------------------------------
>UniRef100_A0A7J2TGU5	100	0.345	1.173E-18	16	128	306	8	116	224
----------------RGIVGIEAAIVLIAFIIIAAALSYVVINMGFYTTQKTRDAMASGLEESLNALQLDGAVTAKTDENG--HIEWVVFPVKLSAGRAAMDLKNATLTLTVYLPN--ATLLNIYRGV---------------------------------------------------------------------------------------------------------------------------------------------------------------------------------
>UniRef100_UPI000C1E06CD	100	0.307	1.173E-18	12	138	306	8	132	228
------------RQSHRGVIGVESAIVMIAFVIVAAALAFVVLNMGFSTTQRAKTAIVASLDESSSAVEIAGKVTGAGDISPIGKLNVTAVPLKIASGGSSVNLGNTTMAVKYF--SQSVEYDNIMTGVLSSGTYENLT-----------------------------------------------------------------------------------------------------------------------------------------------------------------------
>UniRef100_A0A9D2X5T4	100	0.354	1.173E-18	4	130	306	1	123	239
----NLIRKGHGHT-HRGVIGVESAIVMIAFVIVAAALAFVVLNMGFSTTQKAKTTIISSLGEASSSLEVAGKVIGSGHI-TDAKLNVTAVPLKIASGGESVNLAPGTASVKYL--SNSITYDDIYQDTLT-------------------------------------------------------------------------------------------------------------------------------------------------------------------------------
>UniRef100_A0A314ZSS3	100	0.279	1.586E-18	6	116	306	1	106	186
------LNKFNN--NDKAFTGLEAAIVLIAFVVVAAVFSYVMLGAGFYTTQKSQEVVHTGVQQASSSVELTGDIIAEGDTTAKELSNVTLF-LQLTAGGSPVDI--NKTLIVYSDAN---------------------------------------------------------------------------------------------------------------------------------------------------------------------------------------------
>UniRef100_A0A8T6PJ36	100	0.285	1.586E-18	13	120	306	6	116	187
-------------QDESGQTALETAIILIAFVVVASVFAFTILSAGSESTEKGEEAIYSGLEGVQSSMAVKGSTIAQDTEP-DGNVNSVVFTVALVSGGDPVDVTdtsgNNKVVIGYRDDTQFIN-----------------------------------------------------------------------------------------------------------------------------------------------------------------------------------------
>UniRef100_A0A9D6X5P9	100	0.320	1.586E-18	12	114	306	8	102	189
------------LKDESGITALETAIILIAFVVVAAIFAFTVLSTGTFLTERSKEAAYAGLQEVRGSLELKGSVV------LENTGTDVVFNVSPVAGGSSVDLSK--LKIMYRD-----------------------------------------------------------------------------------------------------------------------------------------------------------------------------------------------
>UniRef100_A0A7K4HMF1	100	0.299	1.586E-18	6	112	306	0	101	192
------MKQY--RKNDEAFTGLEAAIVLIAFVVVAAVFSYVMLGAGFFTSQKSQEVVHTSVVQASSSMEIRGDVYGLKNS-TTGDISAIQFTVALTAGGSPVDI--NKTVLTY-------------------------------------------------------------------------------------------------------------------------------------------------------------------------------------------------
>UniRef100_A0A1F8QBM5	100	0.315	1.586E-18	12	139	306	8	137	192
------------RRDQEGITGLETAIILIAFVIVASVFAYVVLSAGLFSSQKAKEAVNAGVQSTMATIEIRGNIVAKMESG---VVREIYFCVGIPHAGSGVDFTPTSAnvspvVISYVDANNLIPSVNWTLEKLSTINSDNLLD----------------------------------------------------------------------------------------------------------------------------------------------------------------------
>UniRef100_A0A6A8AH88	100	0.284	1.586E-18	7	131	306	3	130	199
-------KRKSIRKDKRAFTGLEAAIVLTAFVVVAAVFSYVVLNAGFFTTQTAKSTIHTGIKHATSSVELAGDIIGYGtNETAAGQLGNVTFYVRLTAGQNPVDL--NETVMSYTVEAGHVlmtkNWTHCENGTMPT------------------------------------------------------------------------------------------------------------------------------------------------------------------------------
>UniRef100_A0A1V5A7Y5	100	0.266	1.586E-18	12	120	306	4	110	200
------------KINDRAFTGLEAAIVLIAFVVVAAVFSYVVLGAGFFTTQKAQETVYAGSQQATSSFEIVGMVYGIAADSTADYLDYCRFVVGNTAGGTSMDITQ--MAVTYVDEVNRQN-----------------------------------------------------------------------------------------------------------------------------------------------------------------------------------------
>UniRef100_A0A1M4MJY4	100	0.312	1.586E-18	12	107	306	4	97	200
------------MRNEDAFTGLEAAIVLIAFIVVAAVFSYVILGAGFFATQKSQEVVHTGVAQTSSTLELSGPVIAQAS--STAYLGEVSFYLQLAAGGSPVDMTKVT------------------------------------------------------------------------------------------------------------------------------------------------------------------------------------------------------
>UniRef100_H1Z4D6	100	0.316	1.586E-18	13	110	306	5	101	204
-------------KSDEAFTGLEAAIVLIAFVVVAAVFSYVVLGAGFFTTQKSQEVVYSSVDMASSSMEVLGDVYGH-NPDSKESISAIEFVVGLTAGGSPVDLSKTTMVF---------------------------------------------------------------------------------------------------------------------------------------------------------------------------------------------------
>UniRef100_A0A7J3SZP9	100	0.303	1.586E-18	12	143	306	7	134	212
------------LKQKRGIVGIEAAIVLIAFVVIAAAMAYVVVNMGFYSAQTAKSTIDKGIQEATSALTLDGFLTGKTNS-SNPAVTYLAIPLKLAVGQEQVDMAANTVVVAVQGNN--YSLANIY-GGVATSTNVSLANLMSS------------------------------------------------------------------------------------------------------------------------------------------------------------------
>UniRef100_A0A7C3BQ34	100	0.243	1.586E-18	15	116	306	11	129	221
---------------QRGITGLETAIILIAFVVVAAVFAYTVLSAGLFSTQKSQEAVHSGLDETRSTIEMRGNVVaYKGDAVIDSTVGKVEICVANAvASGETIDITPPYvtaggallasgwdnqTLITYIDKN---------------------------------------------------------------------------------------------------------------------------------------------------------------------------------------------
>UniRef100_A0A8K1DCA0	100	0.325	1.586E-18	6	138	306	0	131	231
------MNSVPKRRTRRGVMGIEAAIVMIAFVIVAAALAFVVLNMGFSTTQKAKTAIISSYTEASSALEIAGKVTGIGNVGA-GVLNATIIPLQVASGGDSVSLNPNQTSIKY--YSNTVRYDNIYanKCVLTSTTYNNVT-----------------------------------------------------------------------------------------------------------------------------------------------------------------------
>UniRef100_A0A5J4DUV7	100	0.318	1.586E-18	4	137	306	1	135	234
----NLIQKGHRHT-HRGIIGIESAIVLIAFVIVAAALAFVVLNMGFSTTQKAKTTIVSTLSQAGSSLEVEGKVIGSSyipGTGIPSGLNATSIPIKIAGGGDSINLDPNLTAIKYL-SNQ-ITYDDIFAGTLISqGTFNSL------------------------------------------------------------------------------------------------------------------------------------------------------------------------
>UniRef100_A0A972TQS0	100	0.297	1.586E-18	3	120	306	2	140	259
---KRLMNKINRY--QEGITGLETAIILIAFVVVAAVFAYTVLSAGLFATQKSSESVYSGLESAQSTMELKGGVIAYSSgslaqtgqttdlinrntdgesllAATGTVVTRIQFTVANVLGGEPIDLSAPYTASQGGDPPDAIT-----------------------------------------------------------------------------------------------------------------------------------------------------------------------------------------
>UniRef100_UPI0010825EED	99	0.287	2.144E-18	14	114	306	7	104	186
--------------DDKAFTGLEAAIVLVAFVVVAAVFSYVMLGAGFYTTQKSQEVVHTGVAQASSSVEISGDVIATG-DTTNNEISNVTVFLQLTAGGSPVDI--NKTIVTYTD-----------------------------------------------------------------------------------------------------------------------------------------------------------------------------------------------
>UniRef100_A0A8T6PFS4	99	0.285	2.144E-18	13	120	306	6	116	187
-------------QDESGQTALETAIILIAFVVVASVFAFTILSAGSESTEKGEEAIYSGLEGVQSSMALKGSTIAQDADA-DQVVDTVVFTVALVSGGDPVDVTdtsgSNKVVIGYRDDTQFIN-----------------------------------------------------------------------------------------------------------------------------------------------------------------------------------------
>UniRef100_UPI000E5A25AA	99	0.311	2.144E-18	14	120	306	9	114	191
--------------DESGQTALETAIILIAFVVVASVFAFTILSAGSSSTEKGEAAIYSGLENVQSSMAVKGAVIA---NSASDKVTKVVFTVALASGGDAIDLGDGTSsvVISYRDDDESIT-----------------------------------------------------------------------------------------------------------------------------------------------------------------------------------------
>UniRef100_L0HET7	99	0.343	2.144E-18	13	111	306	5	102	192
-------------QNDEGFTGLEAAIVLIAFVVVAAVFSYVVLGAGFFTTQKAQETVHTGVAQATSAVELSGPVMVQANTDSNSVKN-ITFYLQLAAGGNAVDITKIGYTVS--------------------------------------------------------------------------------------------------------------------------------------------------------------------------------------------------
>UniRef100_A0A7T9CDP1	99	0.261	2.144E-18	6	116	306	0	105	192
------MRKF--VDNEEAFTGLEAAIVLIAFVVVAAVFSYVVLGAGFFTTEKSQEVVHAGVSSAATNIVVKGNVYGLADDSTKG-VDTIQFDVGLASGGLPVDMNKVAMI--YSDAN---------------------------------------------------------------------------------------------------------------------------------------------------------------------------------------------
>UniRef100_A0A2I0P6B4	99	0.315	2.144E-18	14	124	306	6	114	193
--------------NEDAFTGLEAAIVLIAFVVVAAVFSYVVLGAGFFTTGEAQRTVHTGVGQATSNLEVSGPVIVKASDTTNLGA--ISFFLQLAAGGTPVDMKKVTFTVSTTEKLETFTYANV-------------------------------------------------------------------------------------------------------------------------------------------------------------------------------------
>UniRef100_A0A0S8EH59	99	0.336	2.144E-18	13	116	306	13	122	197
-------------KKEEGITGLETAIILIAFVIVASVFAFVVLSTGLFSSERGKEAVFAGLEKARGNLEVRGAltVTDTDTNGTIDSSDQIDFNVALAAGGFPISLDPtaytNTVVVNYIDQQ---------------------------------------------------------------------------------------------------------------------------------------------------------------------------------------------
>UniRef100_A0A3N5XU11	99	0.354	2.144E-18	12	104	306	12	102	204
------------LRNEKGMTGLETAIILIAFVTVASVFSYAVLSAGLFSAEQGKETIYAGLQEASSNLKVNGSIIAKSTDDTNVS--TVIFTLSTTPSGQPIDMT---------------------------------------------------------------------------------------------------------------------------------------------------------------------------------------------------------
>UniRef100_UPI001FE11A4B	99	0.306	2.144E-18	6	111	306	0	110	211
------MRKMTKIfNKDEGFTGLEAAIVLIAFVVVAAVFSYVVLGAGFFTTQKAQEVVYSSVDMASSSMEVLGNVYGHGTivlaNPSESNITALRFVVGLTAGGAPVDLANTNLVFS--------------------------------------------------------------------------------------------------------------------------------------------------------------------------------------------------
>UniRef100_L0HFG7	99	0.300	2.144E-18	6	118	306	1	111	211
------VKTMKNLYSEDAFTGLEAAIVLIAFVVVAAVFSYVVLGAGFFTTQTAQATVHTGVAQASSSLEIVGNVMGIAVDPASNRLTFINTSVALTAGGTAMDLTQ--MVISYSDSKGG-------------------------------------------------------------------------------------------------------------------------------------------------------------------------------------------
>UniRef100_A0A832S8C2	99	0.300	2.144E-18	13	112	306	5	102	213
-------------KNEDAFTGLEAAIVLIAFVVVAAVFSYVMLGAGFFATQQAQQVVHTGSEQASSSLEIIGNVYGYNNGTSTTDLDYLVFTVGNTAGGTPIDITQ--MLVTY-------------------------------------------------------------------------------------------------------------------------------------------------------------------------------------------------
>UniRef100_A0A842XET8	99	0.250	2.144E-18	12	115	306	8	109	219
------------RKDTRGFTGLEAAIVLTAFVVVAAVFSYMVLGAGFFSTEKAKAVVHTGVEQTTSSVELAGNVIGHADSEECNGLRNVTLYLQLTAGRTPVDM--NKLGIAYTDK----------------------------------------------------------------------------------------------------------------------------------------------------------------------------------------------
>UniRef100_A0A9D2X6H6	99	0.302	2.144E-18	15	137	306	11	137	233
---------------HRGVIGVESAIVMIAFVIVAAALAFVVLNMGFTTSQKAKTTIIAGLEESSSSMQVAGKVIGVGCTtaaggcASSPVLNATAFPIKITSGGDEVDLGASTTAVKYI--SNSIQYDDIYSGPITGGEYRSL------------------------------------------------------------------------------------------------------------------------------------------------------------------------
>UniRef100_A0A833DU43	99	0.326	2.899E-18	12	115	306	3	103	108
------------LINRKGFTGLEAAITLIAFITVAAVFSYILLGAGFFATQKGQEVVHTGVRQVSSSFEIIGTIVGYGNTTGN-NLNATTFTIQLAAGGQPIDLSK--TIITVTAP----------------------------------------------------------------------------------------------------------------------------------------------------------------------------------------------
>UniRef100_A0A7C4NFX3	99	0.341	2.899E-18	13	132	306	7	122	172
-------------KNKRAIVGVEAAIVLIAFIIIAAALSYVVINMGFYTTQKTKETMQTGLEESTTALQLDGVVIGKTDSNGE--IQFLIIPVKLSTGKSAIDLNTSAVVVSVYLPSN--TLLNIYKGANKTD-----------------------------------------------------------------------------------------------------------------------------------------------------------------------------
>UniRef100_UPI0021017B07	99	0.300	2.899E-18	12	111	306	5	101	190
------------LKDEKGFTGLEAAIVLVAFVVVAAVFSYVMLGAGFYTTQKSQEVVHTGVQQASSSVELSGDVVATGSANELK---NVTLFLQLTSGGSSVDMNKTLIVFS--------------------------------------------------------------------------------------------------------------------------------------------------------------------------------------------------
>UniRef100_X0WK08	99	0.315	2.899E-18	13	120	306	13	126	197
-------------KREEGITGLETAIILIAFVIVASVFAFVVLSTGLFSAERGKETVFAGLEKARGNLEVRGALTVSDSNTDGTIDsaDAIQFNVALAAGGFPISLNPaayvNTVVVNWIDAQDRVA-----------------------------------------------------------------------------------------------------------------------------------------------------------------------------------------
>UniRef100_A0A662JS97	99	0.366	2.899E-18	14	139	306	3	131	197
--------------KKKGVTGIQTAIIMIAFIVVASVLAFAVLNMGLSATQRAQEVGTRGLRQAASALQLHGSVIgydkdYDNEEPGNRTIDLIEICVKLAPGNEPIDVGLGKLTISYT--NTRLHVANIYDGTNATIKWVTFID----------------------------------------------------------------------------------------------------------------------------------------------------------------------
>UniRef100_A0A497GP54	99	0.366	2.899E-18	14	139	306	3	131	197
--------------KKKGVTGIQTAIIMIAFIVVASVLAFAVLNMGLSATQRAQEVGTRGLRQAASALQLHGSVIgydkdYDNEEPGNRTIDLIEICVKLAPGNEPIDVGLGKLTISYT--NTRLHVANIYDGTNATIKWVTFID----------------------------------------------------------------------------------------------------------------------------------------------------------------------
>UniRef100_A0A7J3MVS0	99	0.316	2.899E-18	6	125	306	0	114	198
------MNKTYKNNSKKGLTGLETAIILISFVIVAAAFSFAVLNLGLFTTQKSGEVLQAGLEEATSAIETVGGVIAQ-SSGDTVSNVTVYFKV--SVGKRPIDMRVGQLVISYHDS--RASIPNVY------------------------------------------------------------------------------------------------------------------------------------------------------------------------------------
>UniRef100_A0A0W8F0V0	99	0.254	2.899E-18	6	111	306	0	102	200
------MRKFRN--NEEAFTGLEAAIVLIAFVVVAAVFSYVVLGAGFFTTQKSQEVVYAGVGSAASNIVVKGDVYGI-STTTPAKIIYMQFDLGLAAGGYPIDIGQLNMIYS--------------------------------------------------------------------------------------------------------------------------------------------------------------------------------------------------
>UniRef100_A0A0W8F1G7	99	0.280	2.899E-18	12	111	306	4	102	201
------------KKNEEAFTGLEAAIVLIAFVVVAAVFSFVVLGAGFFTTQKSHEVVYAGVGSAASNMVVKGDVYGI-STTTPTEIIYIQFDVGLAAGGYPIDAAKLTMIYS--------------------------------------------------------------------------------------------------------------------------------------------------------------------------------------------------
>UniRef100_A0A0E3LVS3	99	0.288	2.899E-18	13	136	306	6	128	204
-------------KDEKGFTGLEAAIVLVAFVVVAAVFSYVMLGAGFYTTQKSQEVVHTGVQQASSSVELSGDLIATGDLTAGSEcLDTVTLCLQPTAGGSSIDL--ATTLITVSAPTCAPTDLKMPTGNTYSDIPFT-------------------------------------------------------------------------------------------------------------------------------------------------------------------------
>UniRef100_A0A256YWQ7	99	0.282	2.899E-18	16	146	306	7	127	214
----------------RGITGIEAAIVMIAFVIVAAALAFVTLNMGMFTTQRTREVIHRGLGEASSALEVDGSITALTDSDSE--VYVVSIPIKLAPGREVVDLRNEKVTISLKLPD--VFFEDIHKGV------KHLDDLGLSDTN---------------------------------------------------------------------------------------------------------------------------------------------------------------
>UniRef100_A0A800JR14	99	0.263	2.899E-18	1	139	306	4	144	219
-GLKTIASRFHN--EKSGITGLETAIVLIAFVVVAAVFAFTVLTTGLFTSEKAKETALAGVATTSSSLTVKGNVIAQSEND---VVNVIRLKLATATGVERVEFIPDNMIITYLDDVNVGQL--VYPGATpgrlngdvdGPIIAGNLTD----------------------------------------------------------------------------------------------------------------------------------------------------------------------
>UniRef100_A0A2A3T677	99	0.357	2.899E-18	16	141	306	0	122	226
----------------RGVIGVESAIVMIAFVIVAAALAFVVLNMGFTTSQKAKTSIISSLGEASSSMQVAGKVIGAGDI-TNGNLNVTAFPIKIASGGNNVDLNAKTMAVKYV--SNSISYDNIYVGTLSTTEYKSLSSAV--------------------------------------------------------------------------------------------------------------------------------------------------------------------
>UniRef100_A0A2K5ASC1	99	0.317	2.899E-18	0	128	306	3	128	246
MDITRGTRRSRNNSRRRGILGIESAIVMIAFVVVAAALAFVVLNAGFGTTQKSKTTISEGLKSATGAVEVAGLVTGGGNSSTGKLLYY-SIPIKLASGAGEVNLQQALTAVKYFSK--SVNYDNIYVGT---------------------------------------------------------------------------------------------------------------------------------------------------------------------------------
>UniRef100_A0A2N0KKB2	99	0.336	2.899E-18	12	121	306	15	122	283
------------LYNQRGITGLETAIVLIAFVVVAAVFAFAVITTGLFSSEKAAESASAGLGEASTTLTPKGAVVARAN-PALSSLSTVQFKMTNS-GSAPVGLDPLSTLLTYTDTGNLVTL----------------------------------------------------------------------------------------------------------------------------------------------------------------------------------------
>UniRef100_A0A7V3SCZ3	99	0.316	2.899E-18	7	120	306	2	114	378
-------KKLTRFQQgEKGITGLETAIIIIAFVVVAAVFAYTILSSGLFSSQKAEETVHSGVSQSQATSELRGSVLaYKGTANGDDCITKIQFTVGNAlVDGREIDLTPPY----YIDPNGSLT-----------------------------------------------------------------------------------------------------------------------------------------------------------------------------------------
>UniRef100_A0A063ZE50	98	0.281	3.918E-18	14	121	306	5	111	183
--------------NDNAFTGLEAAIVLIAFIVVAAVFSYVVLGAGFFTTQKSQEVVHTGVQQASSSMEIVGYVYGTGN-AGKTALSNITFVVGNTAGGTALDVEQ--MIVTYVDEThhQVVDY----------------------------------------------------------------------------------------------------------------------------------------------------------------------------------------
>UniRef100_UPI001E2E1AE0	98	0.286	3.918E-18	7	121	306	2	109	183
-------KKFFN--DDKAFTGLEAAIVLVAFVVVAAVFSYVMLGAGFYTTQKSQEVVHTGVAQASSSIEISGDVIAAGASDE---ISNVTVFLQLTAGGSAVDI--NKTIITYTDSSNHASY----------------------------------------------------------------------------------------------------------------------------------------------------------------------------------------
>UniRef100_UPI0007825FF7	98	0.300	3.918E-18	8	110	306	1	102	193
--------RCNSTPPDEGFTGLEAAIVLIAFVVTAAVFSYVVLGAGYFTTQKSQEVVYTSVDMASSSMQVIGDVYAWSTDGGSTA-DAIRFTLGLAAGGSPVDFNTVQAVF---------------------------------------------------------------------------------------------------------------------------------------------------------------------------------------------------
>UniRef100_A0A7C5RR52	98	0.342	3.918E-18	14	120	306	14	123	199
--------------EEKGVTGLETAIILIAFVIVASVFAFVVLSTGLFSAERGKETVFAGLQKAQANLELHGSVVVTA-SGNPLAPDNMVFSLGLAAGGRPVNLDPAATtnsvIMNYIDGDARVA-----------------------------------------------------------------------------------------------------------------------------------------------------------------------------------------
>UniRef100_A0A0F8F8K9	98	0.284	3.918E-18	12	115	306	8	116	200
------------RKDEKAFTGLESAIVLTAFVVVAAVFSYVVLGAGFTTSDTAKKTIDEGVKQTTSSVELAGDVIAKGTpNATNPTINYLIVTLQLTAGQSPVDIgnnsSSGMMVISYSDS----------------------------------------------------------------------------------------------------------------------------------------------------------------------------------------------
>UniRef100_A0A1M4MK51	98	0.256	3.918E-18	12	163	306	0	134	200
------------MRKEDAFTGLEAAVVLIAFIVVAAVFSYVVLGAGFFATQKSQEVVHTGVAQTSSSVEVVGDVIGMANVADKR-LESILFTVKLSPGSGAIDFDNV--VILYSDANNVKTLAR-------TTKPGSTTTNVGAGSGY-------ASRGEWYIY----------------------------------------------------------------------------------------------------------------------------------------------
>UniRef100_A0A0E3SA45	98	0.299	3.918E-18	13	118	306	6	110	209
-------------KDEKGFTGLEAAIVLVAFVVVAAVFSYVMLGAGFYTTQKSQEVVHTGVAQASSSVELSGDLVATGDLTAGSEcLDIVTLCLQPTAGGSAVDM--ATTLITVTTPNHA-------------------------------------------------------------------------------------------------------------------------------------------------------------------------------------------
>UniRef100_A0A7C3XKX8	98	0.373	3.918E-18	6	112	306	0	102	212
------MKK--LLKNKKGMTGIETAIILIAFVIAASVFAFAVLNMGLISTQRAQEAVGAGLAQASSSLQLESLVCEASGNP--MKVDNITILVKLAPGQAPVDFNQSRLTISY-------------------------------------------------------------------------------------------------------------------------------------------------------------------------------------------------
>UniRef100_A0A2H5YLW6	98	0.289	3.918E-18	4	137	306	1	148	216
----NRIKRF--LAGQEGITGLETAIILIAFVIVASVFAFVVLSTGLFSAERGKETVFAGLNKAQANLELHGSVVVTDlnewNDPGTGCVeqagsdgepDRVVFSLALAAGGAPVNVDPAATIntvaINYVD--QDVRVADVsYTVTVVQGDSDNL------------------------------------------------------------------------------------------------------------------------------------------------------------------------
>UniRef100_A0A932FSF9	98	0.340	3.918E-18	10	107	306	2	101	217
----------NIHRNEKGITGLETAIILIAFVVVASVFAYTALSAGLFATQKSQEAVYAGIQETQSTMEVRGDVIaYKGDANISSTIGKVEFTVTNAmKNGQAINLTPPY------------------------------------------------------------------------------------------------------------------------------------------------------------------------------------------------------
>UniRef100_F3KJ38	98	0.328	3.918E-18	6	139	306	2	132	226
------LQRKGTRHSHRGVIGVESAIVMIAFVIVAAALAFVVLNMGFSTTQKTKQAIVSSTDEASSALEIAGKVIGSGHI-TAGKLNATAIPIKIVSGGASINLNPQNAAIRYLSNN--VEHGNIYAGALPTGVYDTLSD----------------------------------------------------------------------------------------------------------------------------------------------------------------------
>UniRef100_A0A7C5ZA14	98	0.294	3.918E-18	14	115	306	91	184	272
--------------NEQGITALETAIILIAFVVVAAIFAFTVLSTGTFLTERSKEASYAGLQEVRGSMELKGSVV------LESTGDLIVLNLSNVAGGSSQDLSKVK--ITYRDS----------------------------------------------------------------------------------------------------------------------------------------------------------------------------------------------
>UniRef100_A0A972TQR9	98	0.373	3.918E-18	13	109	306	8	106	376
-------------QDERGITGLETAIIIIAFIVVASVFAYTVLSAGLFSAQKADETVHSGVSQAQATSELRGSVLaYKGTANSDDCITKISFTVGNAlLDGKAIDLTPPYYV----------------------------------------------------------------------------------------------------------------------------------------------------------------------------------------------------
>UniRef100_A0A832L659	98	0.227	5.296E-18	12	127	306	8	128	196
------------RKDDRAFTGLESAIVLTAFVVVAAVFSYVVLGAGFTTSDTAKKTIDEGVKQSTSSVELAGDVIAKSTD--SKKVDKILVTLQLTAGQSPVDIgadsSAGMLVVSYADsavYNQSLTWTKDFVG----------------------------------------------------------------------------------------------------------------------------------------------------------------------------------
>UniRef100_E1RJJ4	98	0.326	5.296E-18	11	111	306	1	104	199
-----------KLNKEEAFTGLEAAIVLIAFVVVAAVFSYVVLGAGFFTTQKAQEVVYTSVDQASSSIEILGDVYGLNTTspvPTGPVIDAVRFTVGLTAGGSPVDFGQTTLTFS--------------------------------------------------------------------------------------------------------------------------------------------------------------------------------------------------
>UniRef100_A0A498H0B1	98	0.259	5.296E-18	11	114	306	3	103	202
-----------RMKNDEGFTGLEAAIVLIAFVVVAAVFSYVVLGAGFFTTQKSQEVVHTGVDQASSSMEIIGNTYGI-RSAAVQYLQYVKFTIGNTAGGTGLDISK--MTVSYSD-----------------------------------------------------------------------------------------------------------------------------------------------------------------------------------------------
>UniRef100_A0A832JYS6	98	0.300	5.296E-18	17	125	306	13	120	203
-----------------GLTGLETAIILISFVIVAAAFSFAVLNLGLFTTQKSGEVVQAGLDEATSAIETVGSVIARSDlDGGTRKVSNVTVFFKVAVGKRPIDLRVGSLVVTYHDSRTSI--QNVY------------------------------------------------------------------------------------------------------------------------------------------------------------------------------------
>UniRef100_U3TFB9	98	0.350	5.296E-18	12	128	306	0	111	207
------------MRRRKGIVGIEAAIVLIAFVIVAAALAFVALNMGLFTTQKSKEVMQRGLEEATSALEVDGSVIAHVATG---SVDAVAVPLKVSPGREGVDMSVDKATVRVMLPSG--FYENAYCGV---------------------------------------------------------------------------------------------------------------------------------------------------------------------------------
>UniRef100_A0A7V3W9B9	98	0.267	5.296E-18	14	117	306	19	129	211
--------------NQQGITGLETAIILIAFVVVAAVFAYTVISSGLFATEKSKESVYEALEETKSTIETNGSMI-LYDADNNDAVDRIDIALKLALNGEPMDFTPNSgttagqnlIIICYQDSRQ--------------------------------------------------------------------------------------------------------------------------------------------------------------------------------------------
>UniRef100_A0A0H1R320	98	0.298	5.296E-18	18	114	306	10	103	212
------------------FTGLEAAIVLIAFIVVAAVFSYVVLGAGFFTTQKSQEVVHTGVQQASSSMEVIGNVYGVATTASE-NLAYVQFTVGNTAGGTALDVSK--MVVSYLD-----------------------------------------------------------------------------------------------------------------------------------------------------------------------------------------------
>UniRef100_A0A7J3ZLR7	98	0.341	5.296E-18	8	129	306	1	118	234
--------RSTPQRRKRGMIGIEAAIVMIAFVIVGAALAFVALNMGLFATQKTKEVITRGLGEASSALEIDGSVTAYTSDG--SSVTIVSFPIKVAPGRQAVDLNVDKTIIrAVLARN---AYENLYEAVL--------------------------------------------------------------------------------------------------------------------------------------------------------------------------------
>UniRef100_A0A934HLM3	98	0.250	7.157E-18	7	120	306	4	116	148
-------KKFQ--QDENGQTALEAAIILIAFIVVASVFAFAILSSGSKSTEKGQQAINAGLEGVQSSMEVKGAIIAKANVAGD-EVETVVMTLSLVAGGEPIDMnvASRKVVIGYRDAEQVKN-----------------------------------------------------------------------------------------------------------------------------------------------------------------------------------------
>UniRef100_A0A7J3M3P2	98	0.321	7.157E-18	20	106	306	0	85	184
--------------------GLEAAIVLIAFVTVAAVFSYILLGAGFFATQKSQEVVHTGVKQATSSMELVGSVVAKG-DKSNNKITNVTFTLQLAAGGQPIDLNKT-------------------------------------------------------------------------------------------------------------------------------------------------------------------------------------------------------
>UniRef100_A0A7J3VTM9	98	0.301	7.157E-18	0	115	306	0	107	191
MNNEKRIRKT-----KKGLTGLETAIILIAFVIVASAFSFAVLNLGLFTTQKTGEVMQAGLEETLASIETAGAVVAKSSSG---SITEIVVYIKSSVGKGEVDVRAGKLVITYRDK----------------------------------------------------------------------------------------------------------------------------------------------------------------------------------------------
>UniRef100_Q0W837	98	0.255	7.157E-18	8	133	306	1	117	191
--------KSNRRKFQKndaAFTGLEAAIVLIAFVVVAAVFSYVMLGAGFFTSQKSKEVVHTGVDQATSSIEMAGDVVGIGASGNLTG---LMMTLQITAGNNPVDI--NKTIISYRT-------ANVYNESVFDGT----------------------------------------------------------------------------------------------------------------------------------------------------------------------------
>UniRef100_A0A2H5YLQ6	98	0.302	7.157E-18	6	119	306	0	117	192
------MKRLRRLLSgQEGITGLETAIILIAFVIVASVFAFVVLSTGLFSAERGKETVFAGLNKAQANLELHGSVVVTA-SGSPLVPDEITFSLALAAGGTAVNIDPSATtnsvVMNYIDQNARV------------------------------------------------------------------------------------------------------------------------------------------------------------------------------------------
>UniRef100_A0A9E4WP13	98	0.304	7.157E-18	14	114	306	13	116	197
--------------NEQGITGLETAIILIAFVVVATIFAFVVLTTGVFSSERAKETVFAGLEKARGSMEIRGGIVVTA-TGATLAVNEIQFAVATTAGGESVPLNPtaasNRTVLAYRD-----------------------------------------------------------------------------------------------------------------------------------------------------------------------------------------------
>UniRef100_A0A2H5YIZ7	98	0.360	7.157E-18	15	119	306	14	124	197
---------------QRGITGLETAIILIAFVIVASVFAFVTLSTGLFSAERSKETIFSGLAKAQSNLELHGSVVltGVVLTGSDATDGSLTFQLALAAGGSPISLDPAATnsrvVMNFTDANSRV------------------------------------------------------------------------------------------------------------------------------------------------------------------------------------------
>UniRef100_A0A842QTC3	98	0.348	7.157E-18	11	115	306	1	109	203
-----------KLSKRNGMTGLETAIILVAFVITAAAFAFVVLNMGFLTAEKAQSVISSGMSEASSALLVDSGVIGQfGNTGGDQADVdlsKLTFYIKLSQGHEPVDLDDSKLVATYTNP----------------------------------------------------------------------------------------------------------------------------------------------------------------------------------------------
>UniRef100_UPI00064F8CF8	98	0.313	7.157E-18	13	111	306	4	101	206
-------------KSEEGFTGLEAAIVLIAFVVVAAVFSYVVLGAGFFTTQKAQETVYSSVDMASSSIEVLGDIYGWGDN-ESTAIDGVQFVVGLTAGGSSVDFAQTTLVFT--------------------------------------------------------------------------------------------------------------------------------------------------------------------------------------------------
>UniRef100_A0A8T4Y8W0	98	0.324	7.157E-18	14	127	306	6	115	207
--------------NKRGIVGIEAAIVLIAFIIIAAALSYVVINMGFYTTQKTKETMQGGLDESLTALQLDGIVTAKTDSSG--HIEYLAIPVKLSAGRAAIDLGENAVVVSV--YLQNATLMNVYQG----------------------------------------------------------------------------------------------------------------------------------------------------------------------------------
>UniRef100_A0A9D2X9Z1	98	0.315	7.157E-18	6	138	306	2	131	226
------LQRKGTRHSHRGVIGVESAIVMIAFVIVAAALAFVVLNMGFSTTQKTKNAIVSSADEASSALEIAGKIIGSGHI-TAGKLNATAIPLKIVSGGSSINLNPANAAIRYL--SNSVEHGNIYAGAISTGTYDTLA-----------------------------------------------------------------------------------------------------------------------------------------------------------------------
>UniRef100_F3KJ34	98	0.306	7.157E-18	6	129	306	2	122	227
------LQRKGTRHSHRGVIGVESAIVMIAFVIVAAALAFVVLNMGFSTTQKAKTSIISSLGEASSTMQVAGKVIASGNVPA-AAINATAIPIKIASGGDVVNLGATTMAVKYV--SNSINYDDIYVGSL--------------------------------------------------------------------------------------------------------------------------------------------------------------------------------
>UniRef100_A0A9D2X973	98	0.289	7.157E-18	6	127	306	2	127	233
------LQRKGTRHSHRGVIGVESAIVMIAFVIVAAALAFVVLNMGFTTSQKAKTTIIAGLEESGSSMQVAGKVTAVGCTtsaggcATTPVLNATAFPIKITSGGEAVDLGASTTAVKYL--SNTVEYDDIYSG----------------------------------------------------------------------------------------------------------------------------------------------------------------------------------
>UniRef100_A0A6A8AGT3	98	0.229	7.157E-18	14	123	306	0	132	234
--------------DKRGFTGLEAAIVLTAFVVVAAVFSYVVLNAGFFTSQKSEEVVHTGIEQVTSSFEPAGDIIGHGwkynttaknqdgnngtyyndsdNHLDGTYLTAITIYLTLTAGQMPMDLDK--LAISYTDRDvhvGGLNLTN--------------------------------------------------------------------------------------------------------------------------------------------------------------------------------------
>UniRef100_S2EPE1	98	0.325	7.157E-18	15	134	306	9	132	237
---------------HRGVIGVESAIVMIAFVIVAAALAFVVLNMGFSTTQKVKTITTSSLEEASSAMEISGTVYGIGCTssasgcDATQKINATIIPIKIAAGGNLVNFAPDITAISFFTKD--VEYTNIYAGTITTDEY---------------------------------------------------------------------------------------------------------------------------------------------------------------------------
>UniRef100_A0A9E4XAI7	98	0.287	7.157E-18	14	121	306	13	120	368
--------------QEEGITGLETAIVLIAFVVVASVFAFAVLSTGLLSAEKSKATALGGLAEAGSTMFVKGAVVGKGNAGRTRIDTLTFQVTVGSQANAGVDLSTSNLSLRYTSAVESVNL----------------------------------------------------------------------------------------------------------------------------------------------------------------------------------------
>UniRef100_A0A3N5NJ53	97	0.398	9.672E-18	9	111	306	2	103	187
---------YTRHRSSDGFTGLEAAIVLIAFIVVASVFAYVILGAGFFTTQKAQETVYKSVEQASTNVQLVGNVYGIQSDG-STGINEIRFSIQLTAGSPSVDLSRMQVVFS--------------------------------------------------------------------------------------------------------------------------------------------------------------------------------------------------
>UniRef100_A0A139CZ89	97	0.317	9.672E-18	8	111	306	3	103	188
--------KFNN--NDKAFTGLEAAIVLIAFVVVAAVFSYVMLGAGFYTTQKSQEVVHTGVQQASSSVELTGDIIAAGHTNNDTLKSSTFF-LQLTAGGSAVDLNKTLIVLS--------------------------------------------------------------------------------------------------------------------------------------------------------------------------------------------------
>UniRef100_A0A1V4Z168	97	0.284	9.672E-18	6	112	306	0	103	189
------MKRSAKgfKKNDAAFTGLEAAIVLIAFVVVAAVFSYVMLGAGFFTSQKSKEVVHTGVDQATSSVQLNGDVVGV---GSGNNLTAVKFMLSLTAGNNPVDI--NKTIISY-------------------------------------------------------------------------------------------------------------------------------------------------------------------------------------------------
>UniRef100_A0A1V4Z145	97	0.277	9.672E-18	12	112	306	8	103	189
------------RKNDAAFTGLEAAIVLIAFVVVAAVFSYVMLGAGFFTSQKSKEVVHTGVDQATSSVELNGDVIGV---GSGNNLTAVKLTLGLTAGNNPVDI--NKTIISY-------------------------------------------------------------------------------------------------------------------------------------------------------------------------------------------------
>UniRef100_UPI00203455A5	97	0.283	9.672E-18	14	119	306	5	107	190
--------------NDNAFTGLEAAIVLIAFIVVAAVFSYVVLGAGFFTTQKSQEVVHTGVQQASSSMEIVGNVYGEGN-TTSNVLTSVRFIVANTAGGTSLDVHQ--MVVTYVDETHHV------------------------------------------------------------------------------------------------------------------------------------------------------------------------------------------
>UniRef100_A0A832U4D0	97	0.326	9.672E-18	14	111	306	6	101	190
--------------DEDGFTGLEAAIVLIAFVVVAAVFSYVVLGAGFFTTQKAQETVHTGVAQATSAVEPSGPVMIQA--GANEDITNASFYLQLAAGGNSVDMTKVGYTVS--------------------------------------------------------------------------------------------------------------------------------------------------------------------------------------------------
>UniRef100_UPI0007806A61	97	0.302	9.672E-18	15	110	306	7	101	192
---------------EEGFTGLEAAIVLIAFVVVAAVFSYVVLSAGFFATQESQEAVYTSVKMASSSLEVIGDVYGLDSD-DDNDIEAIRFTLGLSAGGTPVDFSTVQMVF---------------------------------------------------------------------------------------------------------------------------------------------------------------------------------------------------
>UniRef100_A0A1F8R6H5	97	0.293	9.672E-18	6	121	306	0	122	192
------MKRLLKRIRqgQEGITGLETAIILIAFVIVASVFSYVVLSAGLFSSQKVKEAVNAGLESTMATVEIRGNIIARMQSG---IVSEILICVGIPQAGSPVDFSPSSanispLVISYHDADNflpTVNW----------------------------------------------------------------------------------------------------------------------------------------------------------------------------------------
>UniRef100_A0A7C5LCS5	97	0.323	9.672E-18	11	115	306	8	109	193
-----------RRHRIKALTGLETAIILIAFVIVASAFSFAVLNLGLFTTQKTGEVMQAGLEETLASIETAGSVVAKSN---STHIREIVIYIKSSVGKGEVDVRAGKLVITYRDK----------------------------------------------------------------------------------------------------------------------------------------------------------------------------------------------
>UniRef100_A0A2I0PXH8	97	0.272	9.672E-18	11	120	306	2	109	200
-----------NLYSDDAFTGLEAAIVLIAFVVVAAVFSYVVLGAGFFTSQTAQATVHTGVQQASSSMELVGNVYGLAPASGAANLTSMNVTVALTAGGTGMDLSQ--MVVSYRDNNGGYN-----------------------------------------------------------------------------------------------------------------------------------------------------------------------------------------
>UniRef100_A0A7Z9IRE8	97	0.348	9.672E-18	10	118	306	9	116	210
----------NLYSDRKGITGLETAIILIAFIVVAAVFAFTVMTTGLFSSEKAKTTAQAGIAEASSTFAPKGAVIAAAN-GAGNAVETITFQITTASGSTGTSIAKAKIALIYSDDNQR-------------------------------------------------------------------------------------------------------------------------------------------------------------------------------------------
>UniRef100_A0A9E7TLL4	97	0.280	9.672E-18	13	110	306	5	104	213
-------------KSDEGFTGLEAAIVLIAFVVVAAVFSYVVLGAGFFTTQKSQEVVYSSVDMASSSMEVLGDVYGISADTSTTNkrINAVQFILGLTAGGTPVDLAKTTLVF---------------------------------------------------------------------------------------------------------------------------------------------------------------------------------------------------
>UniRef100_I3XQZ4	97	0.391	9.672E-18	11	107	306	3	97	215
-----------RRKGKKAIVGIEAAIVLIAFVIVAAALAFVVLNMGMFTTQKSKEVMNQALNEASSALEVDGSVMAYVNNNGKVAA--IYIPLKISPGQQAVDLSPDK------------------------------------------------------------------------------------------------------------------------------------------------------------------------------------------------------
>UniRef100_A0A7D5R720	97	0.315	9.672E-18	6	138	306	2	131	226
------LQRKGTRHSHRGVIGVESAIVMIAFVIVAAALAFVVLNMGFSTTQKTKNAIVSSADEASSALEIAGKVIGSGHVAA-GKLNATAIPIKIVSGGASINLNPANAAIRYI--SNSVEHGNIYAGALSTGTHDTLA-----------------------------------------------------------------------------------------------------------------------------------------------------------------------
>UniRef100_UPI0021014795	97	0.345	1.307E-17	12	124	306	3	114	186
------------KRKEDGFTGLEAAIVLIAFIVVAAVFSYVMLGAGFFTTQKSQETVYHAVGQSATNLEVSGPVVLLSNSAGTAY-DWANFTLIMAAGGSPVDMSKVVYSISTKDQLKELAYSDV-------------------------------------------------------------------------------------------------------------------------------------------------------------------------------------
>UniRef100_A0A8T7H5Q4	97	0.292	1.307E-17	13	124	306	5	117	194
-------------KNENAFTGLEAAIVLIAFVVVAAVFSYVVLGAGFFTTGEAQRTVHTGVGQATSNLEVSGPVIVKaGSVDNPTNLSSISFFLQLAAGGTPVDMNKVTFTVSTADELETFMYANV-------------------------------------------------------------------------------------------------------------------------------------------------------------------------------------
>UniRef100_UPI001E350B8B	97	0.296	1.307E-17	12	115	306	8	112	196
------------RKDEKAFTGLESAIVLTAFVVVAAVFSYVILGAGFTTSDTAKSTIDEGVKQTTSSVGLAGDVIAKSN---ENKVNEIILTLQLTAGQSPmdigVDSSEGMMVVSYSDS----------------------------------------------------------------------------------------------------------------------------------------------------------------------------------------------
>UniRef100_A0A498GYR7	97	0.306	1.307E-17	14	111	306	6	101	201
--------------NEDAFTGLEAAIVLIAFVVVAAVFSYVVLGAGFFTTQKSQEVVHTGVDQASSSLELSGPVTVLAS--GTDTVEEVYFFLQVAAGGTALDMSKVTYTVS--------------------------------------------------------------------------------------------------------------------------------------------------------------------------------------------------
>UniRef100_A0A0A7GCE4	97	0.274	1.307E-17	12	137	306	6	140	201
------------RKNEKGFTGLEAAIVLIAFVTVAAVFSYVMLGAGFYTTQKGKQSVDTGVKQASSSMELDGQYIYLVANTTGSSGDvkEIYYYVTLSAGATAIDLNNTVVALRYQNYYLQLPYDAttkywTYQGIVDVDggTPDNL------------------------------------------------------------------------------------------------------------------------------------------------------------------------
>UniRef100_J1AQE5	97	0.264	1.307E-17	6	121	306	0	120	204
------MRKFG--KSDEAFTGLEAAIVLIAFVVVAAVFSYVMLGAGFFTSQKSQEVVHTSVDQASSSLEVRGDVYgmdngnmtkAKDNVEANQKIDTLQFNVALTSGGSPVDI--NKTVLTYMTADEVVVL----------------------------------------------------------------------------------------------------------------------------------------------------------------------------------------
>UniRef100_A0A842QRU7	97	0.305	1.307E-17	6	133	306	0	130	209
------MSKNKLMRKRTGMTGLETAIILVAFVITAAAFAFVVLNMGFLTAEKAQSVISSGMSEASSALLVDSGVIGEFNQTGgdqaDIDLTKLAFYIKLSQGHEPIDLDDSKLVATYT---NARCHGEIYdtNGTCMTIT----------------------------------------------------------------------------------------------------------------------------------------------------------------------------
>UniRef100_A0A933HJV8	97	0.276	1.307E-17	13	106	306	9	100	216
-------------KDERGVTALETAIILIAFVVVAAVFAFTILSTGTFMTERSKEAAFSGLAQVRGSVELKGSVIAFSSAGAEVDG--VSFTLANVAGGQPIDFTPP-------------------------------------------------------------------------------------------------------------------------------------------------------------------------------------------------------
>UniRef100_A0A381YIE8	97	0.333	1.307E-17	14	118	306	15	120	219
--------------DDRGITGLETAIILIAFIVVAAVFAFTVMTTGLFSTEKAKTTAQAGIAEASSTFAPKGAIVAKGDSaGTPTYVEKVYMQVTLATGAtdASVD--PKDLAFIYTDDNQR-------------------------------------------------------------------------------------------------------------------------------------------------------------------------------------------
>UniRef100_A0A3S3RBY1	97	0.347	1.307E-17	10	147	306	3	136	222
----------NMRMNRKGLTGIETAIIVIAFVIAASVFAFAVLNMGLLTTAKAQDAIVSGVGQAQSSLKITSVYAYSDEEGSDAKCKGVAILVQPS-GTANVDFTPTKVAISY--KNANVAYPDVYEGS-ASDLFITKSDFMNSSGDY--------------------------------------------------------------------------------------------------------------------------------------------------------------
>UniRef100_A0A256ZKH2	97	0.337	1.307E-17	12	158	306	2	136	238
------------KKTRKGIVGIEAAIVLIAFVIVAAALAFVVLNMGFTTTQKSGAVIQSGLGEASTALEVDGSVLAYSSAG--STIDYIVTPIKVSPGKHYVDMDPERASILYW-STEAGSFADIY----------TVYGYVYWNSTGnAYYLNATYEGG---------------------------------------------------------------------------------------------------------------------------------------------------
>UniRef100_UPI002033508B	96	0.323	1.766E-17	13	111	306	5	100	185
-------------KNENAFTGLEAAIVLIAFIVVAAVFSYVVLGAGFFTTQKSQEVVHTGVAQASSNLEVSGPVVIAGAA---NSVANVTFYLQLAAGGSPIDMNKTTYAVS--------------------------------------------------------------------------------------------------------------------------------------------------------------------------------------------------
>UniRef100_A0A0E3Q4H9	96	0.243	1.766E-17	12	127	306	8	130	201
------------RKDDKAFTGLESAIVLTAFVVVAAVFSYVVLGAGFTTSDTAKKTIDEGVKQTTSSVELAGDVVAKESTATPNTVDTILVTLQLTAGQSPVDIgtssTDGMLVVSYADssiYSPVVAWSSLFIG----------------------------------------------------------------------------------------------------------------------------------------------------------------------------------
>UniRef100_A0A832Z5K9	96	0.410	1.766E-17	16	110	306	5	98	202
----------------KGMVGIEAAIVLIAFVIVAAALAFVALNMGFFTTQKSKEVIARGLEEASSALEIDGAVIGKNNVTAK-KLIGVAIPLRLASGRSPVDIKRTSIEI---------------------------------------------------------------------------------------------------------------------------------------------------------------------------------------------------
>UniRef100_A0A832TTF2	96	0.309	1.766E-17	11	120	306	2	107	205
-----------NIYSEDAFTGLEAAIVLIAFVVVAAVFSYVVLGAGFFTTQTAQATVHTGVAQASSSLEVVGNVMGISNAG--TKLSYVNMSVALTAGGTAMDLNQ--MVISYNDNNGGRN-----------------------------------------------------------------------------------------------------------------------------------------------------------------------------------------
>UniRef100_A0A7C2CMV7	96	0.256	1.766E-17	0	155	306	0	152	211
MKQKKAI---NFAKQKRAIVGLEAAIILIAFVIIAAVFSFMVINQGVFATERGKTVIQEGLKQASTPLAVDGTIFVKTSTDG-ANVTGLLIPLK-AYGVKYVAMWQNTTVVTL--KVGANAWANVYAGVsTMNPTGSNFTamlNNVTAGNAMLFIQNSNG------------------------------------------------------------------------------------------------------------------------------------------------------
>UniRef100_A0A2E7G478	96	0.333	1.766E-17	6	117	306	0	113	217
------MKIFNRFyRDNSGITGLETAIILIAFVVVAAVFAFTVMTTGLFSTEKAKTTAQAALTEASSSFITKGAVTATCDDPaACAYVNSITFTVALASGADAQTLSAGELSFLYTDPNN--------------------------------------------------------------------------------------------------------------------------------------------------------------------------------------------
>UniRef100_S2EVR4	96	0.311	1.766E-17	6	127	306	2	120	230
------LQRKGTRHSHRGVIGVESAIVMIAFVIVAAALAFVVLNMGFSTTQKAKTSIISSLEEASSSMQVAGKVIAGGDVG-NAWIHTVGIPIKIASGGDIVNLSNSTMAVKYV--SNDINYDDIYVG----------------------------------------------------------------------------------------------------------------------------------------------------------------------------------
>UniRef100_A0A7C4HL49	96	0.413	2.385E-17	16	107	306	4	93	102
----------------KGIVGIEAAIVLIAFVIVAAALAFVVLNMGMFTTQKSKEVMNQALNEASSALEVDGSVMAYVNDTGFVRA--IYIPLKISPGQQAVDLSNDK------------------------------------------------------------------------------------------------------------------------------------------------------------------------------------------------------
>UniRef100_A0A7C2N8H8	96	0.353	2.385E-17	12	103	306	9	107	109
------------RRDEKGFTGLEAAIVLIAFVVVAAVFSYVMLGAGFYTTQKSKQVVDTGVKQASSSLTLDGQYIYLdaaeehgGKTGSNGEVSVISFYVTQTAGGSPVDL----------------------------------------------------------------------------------------------------------------------------------------------------------------------------------------------------------
>UniRef100_A0A1V4ZSN0	96	0.271	2.385E-17	14	116	306	5	104	181
--------------DDSGFTGLEAAIVLIAFVVVAAVFSYVVLGAGFFTTQKSQETVYKGVEQATSNIQMIGGIYGI---KSGTGIGTLELTLGLAPGAPAMDLTKLKIIVTQPDQN---------------------------------------------------------------------------------------------------------------------------------------------------------------------------------------------
>UniRef100_A3CU45	96	0.262	2.385E-17	14	116	306	5	105	192
--------------NDNAFTGLEAAIVLIAFIVVAAVFSYVVLGAGFFTTQKSQEVVHTGVSQASSSMEIVGYVYGLQDSASLSTLGSITFVVANTAGGTAIDVKQ--MVVTYVDED---------------------------------------------------------------------------------------------------------------------------------------------------------------------------------------------
>UniRef100_A0A8J7RV76	96	0.252	2.385E-17	6	112	306	0	101	193
------MRKF--AKNDEAFTGLEAAIVLIAFVVVAAVFSYVMLGAGFFTSQKSQEVVHTSVEQASASIEVRGDVYG-YDKAKTGEIVGLQFNLALTAGGSPVDI--NKTVMTY-------------------------------------------------------------------------------------------------------------------------------------------------------------------------------------------------
>UniRef100_A0A932FW49	96	0.342	2.385E-17	11	119	306	6	115	195
-----------RLNAQKGVTGLETAIILIAFVMVASVLAYVVLSAGLFSSQKVKDAVHSGLEEA-STIEVRGSVLASMSD---NIVTELYFSVGTISGAAPVDFTDtsagaNKVVISYSDAYQQV------------------------------------------------------------------------------------------------------------------------------------------------------------------------------------------
>UniRef100_A0A0F8BU14	96	0.261	2.385E-17	12	114	306	8	114	197
------------RKDEKAFTGLESAIVLTAFVVVAAVFSYVVLGAGFTTSDTAKKTIDEGVKQTTSSVELAGDVIAKGTTGAKPSVDNITVTLQLTAGQSPVDIGTNNasglMIVSYTD-----------------------------------------------------------------------------------------------------------------------------------------------------------------------------------------------
>UniRef100_A0A0X3BNH7	96	0.312	2.385E-17	13	124	306	5	116	198
-------------KNEDAFTGLEAAIVLIAFIVVAAVFSYVMLGAGFFATGEAQRVVQTGVAQASSNLELSGPVIVTATSSSGGAVAKISFLLQLAAGGASVDMKKVTFTVSTAKEMETYTYGEI-------------------------------------------------------------------------------------------------------------------------------------------------------------------------------------
>UniRef100_UPI001AEA48E5	96	0.333	2.385E-17	13	111	306	5	100	202
-------------KSEEGFTGLEAAIVLIAFVVVAAVFSYVVLGAGFFTTQKAQQVVYSSVDMASSSLEVLGDVYG---NGTNSYIDGVRFVVGLTSGGSSVDFANTNLVFT--------------------------------------------------------------------------------------------------------------------------------------------------------------------------------------------------
>UniRef100_J0S9A0	96	0.252	2.385E-17	12	125	306	3	119	203
------------MKHEEAFTGLEAAIVLIAFVVVAAVFSYVMLGAGFFTSQKSQEVVHTSVDQASSSVEIRGDVFGRDAGSTPSEIEIVEFAVALTAGGTALDM--NSSVLTFQKSDVAVttlthAYANDY------------------------------------------------------------------------------------------------------------------------------------------------------------------------------------
>UniRef100_A0A7J3WEI4	96	0.292	2.385E-17	4	125	306	1	120	203
----NIIHKTNTR-RRTALTGLETAIILISFVIVAAAFSFAVLNLGLFTTQKSGEVVQAGIDEATSAIETVGSVIARSDlNGNSRAVSNVTIFFKVAVGKRPIDLRVGSLVVTYHDSRTSI--ENVY------------------------------------------------------------------------------------------------------------------------------------------------------------------------------------
>UniRef100_A0A7C0ZKZ6	96	0.339	2.385E-17	14	115	306	3	108	204
--------------NRKGMTGLETAIILVAFVITAAAFAFVVLNMGFLTAEKAQSVISSGMAEASSAILLDSGVIGqfgsTGGDQADIDLVKLTFYIKLSQGHEPVDLDDSKLVATYTNP----------------------------------------------------------------------------------------------------------------------------------------------------------------------------------------------
>UniRef100_A0A2E3BQN7	96	0.348	2.385E-17	10	118	306	9	116	210
----------NLYSDRKGITGLETAIILIAFIVVAAVFAFTVMTTGLFSTEKAKTTAQAGIAEASSTFAPKGAVIAAAN-GAKNAVESITFQITTASGSTGTSIAKSKIALIYSDDNQR-------------------------------------------------------------------------------------------------------------------------------------------------------------------------------------------
>UniRef100_A0A0E3PR80	96	0.259	2.385E-17	12	115	306	21	128	212
------------RKDDKAFTGLESAIVLTAFVVVAAVFSYVVLGAGFTTSDTAKKTIDEGVKQTSSSVGLAGDVIAKGTPGATPTVDNITITLQLTAGQSPVDIgadsTTGMMVVAYSDS----------------------------------------------------------------------------------------------------------------------------------------------------------------------------------------------
>UniRef100_A0A8T4XI98	96	0.350	2.385E-17	16	127	306	9	121	217
----------------RGMVGIEAAIVLIAFVIVAAAFSFMVINMGLFSTQRGKETIQDSLQETSCPLTVDGTILIKGKSGTDGGVSAIVIPLK-TLGVKYVPMQENRTVVTFtiTGGQNSISYPNIYKG----------------------------------------------------------------------------------------------------------------------------------------------------------------------------------
>UniRef100_S2EVP6	96	0.320	2.385E-17	6	139	306	2	132	226
------LQRKGTRHSHRGVIGVESAIVMIAFVIVAAALAFVVLNMGFSTTQKTKQAIVSSTDEASSALEIAGKIIGSGHI-TAGKLNATAVPIKIVSGGASINLNPQNAAIRYLSNN--VEHGNIYVGALPTGVYDTLSD----------------------------------------------------------------------------------------------------------------------------------------------------------------------
>UniRef100_A0A7C4JCC9	96	0.350	2.385E-17	14	113	306	28	124	240
--------------RKKGIVGIEAAIVLIAFVVVAAALAFVTLNMGFYTTQRSKEVMASGLAQASSALEIEGSVLAKVQEG---NITHVIIPIRVSAGQKEVDLTPGKADIAVW------------------------------------------------------------------------------------------------------------------------------------------------------------------------------------------------
>UniRef100_A0A832VT80	96	0.256	3.222E-17	12	116	306	8	114	165
------------RKDEKAFTGLESAIVLTAFVVVAAVFSYVVLGAGFTTSDTAKKTIDEGVRQTTSSIELAGDVIAKGTSG--STVNTIIVTLQLTAGQSPVDIgadsDAGMMVVSYSDSE---------------------------------------------------------------------------------------------------------------------------------------------------------------------------------------------
>UniRef100_A0A8J7W8Z0	96	0.321	3.222E-17	6	117	306	0	105	188
------MKRNRKEQREEAFTGLEAAIVLIAFIVVAAVFSYVMLGAGFFTTQKSQETVYSAIGQAATNMEVSGPVILQTNDTGFVK--WANFTLILAAGGLPVDVN----RVTYTLSTQ--------------------------------------------------------------------------------------------------------------------------------------------------------------------------------------------
>UniRef100_X1J9F3	96	0.320	3.222E-17	10	114	306	6	109	190
----------NLHRGQRGMTGLETAIILIAFVTVASVLAYSVLSAGIFSAERGKETVYKGLEQAQSTMEIAGSVLGISDNGTpPTTLETVQFNVQLTIPNAKLD--TNAVVCNYWD-----------------------------------------------------------------------------------------------------------------------------------------------------------------------------------------------
>UniRef100_A0A0F8DDL5	96	0.280	3.222E-17	9	114	306	1	104	191
---------WNKfLNNEKGFTGLEAAIVLVAFVVVAAVFSYVMLGAGFYTTQKSQEVVHTGVAQASSSVELSGDVISCGADGELK---NLTMFLQLTSGGSPVDVNQTLIVFTSRD-----------------------------------------------------------------------------------------------------------------------------------------------------------------------------------------------
>UniRef100_A0A2D9ZSR4	96	0.339	3.222E-17	10	118	306	9	116	210
----------NLYSDRKGITGLETAIILIAFIVVAAVFAFTVMTTGLFSSEKAKTTAQAGIAEASSTFAPKGAVIASAN-GAGNAVETITFQITTASGSTGTSIARAKIALIYSDDNQR-------------------------------------------------------------------------------------------------------------------------------------------------------------------------------------------
>UniRef100_A0A7J3BGX9	96	0.302	3.222E-17	15	130	306	4	119	223
---------------RRGIVGIEAAIVLIAFVLVASALAFVVLNMGMFTTQKSKEIIARAYEESTRAIDIAGNVKAKTSNG---VIDLVAIPIKLTAGSRAVDLNKTAVAITIIDPNgNAIHRDNayIYNGSVT-------------------------------------------------------------------------------------------------------------------------------------------------------------------------------
>UniRef100_A0A7C0VDM8	96	0.270	3.222E-17	11	136	306	10	142	224
-----------KLLRRKGITGIETAIILTAFVITASAFSFIILNVGFLTSEKAQTTVISGMKETTANIIADSGITGYFSNTTTGDqsevcLEEVLFYIKLAQGHEPVDCSDDSLIITYTNERgHAIIYSDRFrNGTITTITPVT-------------------------------------------------------------------------------------------------------------------------------------------------------------------------
>UniRef100_A0A523BFJ1	96	0.318	3.222E-17	11	144	306	1	133	226
-----------RKINKRGIVGIEAAIILIAFVIVATAFAFMVVNMGLTSTQRSKEAIEQGLKEATSPLTLDGTILLKSDQTNANNISNIIIPLK-TLGVKYVPMWENETVVSIKIGT-RVALANIYAGINHTIDPTTMTfDAIITN-----------------------------------------------------------------------------------------------------------------------------------------------------------------
>UniRef100_A0A7J2LVD4	95	0.396	4.352E-17	6	111	306	0	102	118
------MKKPRMLRDKRGIVGIEAAIVLIAFFVIAVALAGVVINMGFYSTQKVKSTISRGISEASSTLQLNGHIIGKTN---GTYLIITAFPIKVSVGKSGVDLNVNTTIVS--------------------------------------------------------------------------------------------------------------------------------------------------------------------------------------------------
>UniRef100_UPI000B0AC0D7	95	0.260	4.352E-17	12	115	306	8	122	129
------------RKDDKAFTGLESAIVLTAFVVVAAVFSYVVLGAGFTTSDTAKKTIEEGVKQTTSSVELAGDVIAKGtpivttdvngtTTTTGGTVDKILVTLQLTAGQSPVDIGPGMLVVSYADS----------------------------------------------------------------------------------------------------------------------------------------------------------------------------------------------
>UniRef100_A0A842MPH3	95	0.330	4.352E-17	13	133	306	7	123	161
-------------KNKKGIVGVEAAIVLIAFIIIAAALSYVVVNMGFYTTQKTKETMQSGLDESLSALQLDGVVIAKTDANSE--IQYVVTPVKLSAGKADVDLGNESVVVSVYLSD--ATLLNIYEGANSTTT----------------------------------------------------------------------------------------------------------------------------------------------------------------------------
>UniRef100_A0A7C1DWT2	95	0.267	4.352E-17	6	121	306	0	112	193
------MRKF--MNREEAFTGLEAAIVLIAFVVVAAVFSYVVLGAGFFTTGKSQEAVASGVAQASSSMQILGDVYGLG-DSSTQKLTGVQFTLGLTAGGSAIDLNKTTLIWSTADTIKTLTY----------------------------------------------------------------------------------------------------------------------------------------------------------------------------------------
>UniRef100_UPI0006D17BAC	95	0.291	4.352E-17	14	116	306	5	104	193
--------------NDNAFTGLEAAIVLIAFIVVAAVFSYVVLGAGFFTTQKSQEVVHTGVSQASSSMEIVGYVYGIG-DKTNQQLTSIKFAVANTAGGTAIDIKQ--MVITYVDED---------------------------------------------------------------------------------------------------------------------------------------------------------------------------------------------
>UniRef100_A0A7J4PKY3	95	0.245	4.352E-17	13	127	306	9	129	196
-------------KDERAFTGLESAIVLTAFVVVAAVFSYVVLGAGFTTSDTAKATIDEGVKQVSSSVELCGDVIAKEGSTDGTVG-YILATLQLTAGQAPVDIgensGDGMIVVSYTDSNcydPGVTWTQQFVG----------------------------------------------------------------------------------------------------------------------------------------------------------------------------------
>UniRef100_A0A1V4TRF6	95	0.264	4.352E-17	18	119	306	27	127	201
------------------FTGLEAAIVLIAFVVVAAVFSYVVLGAGFYTTQKTQESVYKSVEQATSNIQMSGQVYG-VDSGATGTVNTVQFGIGLAPGAPPVDLTKMIIVVTQPDNNNQV------------------------------------------------------------------------------------------------------------------------------------------------------------------------------------------
>UniRef100_A0A1D2WFQ7	95	0.260	4.352E-17	12	115	306	5	119	205
------------RKDDKAFTGLESAIVLTAFVVVAAVFSYVVLGAGFTTSDTAKKTIEEGVKQTTSSVELAGDVIAKGtpivttdvngtTTTTGGTVDKILVTLQLTAGQSPVDIGPGMLVVSYADS----------------------------------------------------------------------------------------------------------------------------------------------------------------------------------------------
>UniRef100_A0A8T4XCX8	95	0.301	4.352E-17	14	153	306	7	151	214
--------------NRRGMVGIEAAIVLIAFVIVAAAFSFMVINMGLFSTQRGKEAIQDSLQEAVSPLTVDGLILIKGKTGQGGGVSVIVIPLK-TLGVKYVPMDADRTVVSFTISgSQDASYPNIYAGIDNTPIdsstnYDGLASNVNPDEAKLFIVGS--------------------------------------------------------------------------------------------------------------------------------------------------------
>UniRef100_A0A7J2U6Q2	95	0.333	4.352E-17	6	113	306	0	106	223
------MKNVRKTKLLKGIVGIEAAIVLIAFVVVAAALAFVVLNMGFYTTQRSKEVMSQGLAQASSALEIDGTVLAKVDN-ETQELTCAVIPIRLSAGQKDVDLTPGKADIAIW------------------------------------------------------------------------------------------------------------------------------------------------------------------------------------------------
>UniRef100_A0A2V3JE92	95	0.245	4.352E-17	14	116	306	3	122	229
--------------DNKGFTGLEAAIVLTAFIVVAAVFSYVVLNAGFFTSEKSKEVVHTGVQQVTSSMELAGNVIAHGwkyNPSGThyynasdtednhtldsTNLTVVELYLTLTAGQSPIDM--DRLTISYTDED---------------------------------------------------------------------------------------------------------------------------------------------------------------------------------------------
>UniRef100_A0A497M8F2	95	0.354	4.352E-17	11	134	306	1	122	230
-----------RRSGRKGIVGIEAAIVMIAFVIVASAFAFMVVNMGLTSTQRSKEAIQQGLKEASCPLTLDGSLLLKSDETYPNNVSAIIIPLK-TLGVKYVPMWTNETVVSIKIGT-KVALANIYAGINHTVDP---------------------------------------------------------------------------------------------------------------------------------------------------------------------------
>UniRef100_A0A9D3B545	95	0.330	4.352E-17	4	133	306	1	126	231
----NLIRKGHGHT-HRGVIGVESAIVMIAFVIVAAALAFVVLNMGFATTQKAKTSIISGLNEASSSLEIAGKVTGIGNV-VTGQLEVISVPLKIASGGDSVNLQNTTASVKYL--SNTVEYDNILVGTASTST----------------------------------------------------------------------------------------------------------------------------------------------------------------------------
>UniRef100_A0A7D5M778	95	0.350	4.352E-17	4	140	306	1	133	233
----NLIRKGHR-KSHRGVIGVESAIVMIAFVIVAAALAFVVLNMGFSTTQKAKTTIVSSLSEASSALQVAGKVTAIGDI-TLSNIRVVSIPIKVASGGDSVNLQNTTASIKYM--SNSKEYDNIYSSALSGSAFSTYSNV---------------------------------------------------------------------------------------------------------------------------------------------------------------------
>UniRef100_A0A8J7W8R7	95	0.280	5.878E-17	6	111	306	0	104	189
------MKENRREMNERAFTGLEAAIVLIAFIVVAAVFSYVMLGAGFFTTQKSQETVYSAIGQAATNMEVSGPIILMTDNSGT--ITNATFTLILAAGGSPVDMNKvTYTVMT--------------------------------------------------------------------------------------------------------------------------------------------------------------------------------------------------
>UniRef100_A0A968QRT2	95	0.268	5.878E-17	13	117	306	8	114	190
-------------KDQHGQTALETAIILIAFVVVASVFAFTILSAGTASTERGEQAIAAGLEGVQSSMQVKGAILAEG-DATADEITNLRFTLQLVAGGDPVNLTAGAnrvVVIDYRDGTQ--------------------------------------------------------------------------------------------------------------------------------------------------------------------------------------------
>UniRef100_A0A0F8N510	95	0.252	5.878E-17	12	114	306	8	114	199
------------RKDEKAFTGLESAIVLTAFVVVAAVFSYVVLGAGFTTSDTAKKTIDEGVKQTTSSVELAGDVIAKGSITAPGAVENLTVTLQLTAGQSPVDIgatnTSGLMIVSYTD-----------------------------------------------------------------------------------------------------------------------------------------------------------------------------------------------
>UniRef100_A0A7J3ZND0	95	0.409	5.878E-17	16	125	306	10	115	202
----------------KGLTGIETAIILVAFVIVAAAFAFAVLNVGFQSTQKAQDVMRAGMEQASSALELDGAVIAYKGSGDFVK--NITFAVRLSPGKSPVALSPEFFAIAVTTHDR--HWPNVY------------------------------------------------------------------------------------------------------------------------------------------------------------------------------------
>UniRef100_A0A1G9AIS5	95	0.297	5.878E-17	13	112	306	5	103	203
-------------KNEDAFTGLEAAIVLIAFVVVAAVFSYVMLGAGFYATQEAQRTVHTGSQQASSSMEIIGNVYGHAQgTGTAAYLDYIEFTVGNTAGGSPIDITQ--TLVTY-------------------------------------------------------------------------------------------------------------------------------------------------------------------------------------------------
>UniRef100_A0A972TQQ4	95	0.336	5.878E-17	15	117	306	13	121	203
---------------QKGITGLETAIILIAFVVVAAVFAYTVLSAGLFATGKSSETVYSGLEATQSTMQLSGPVYA-YDTDDNDYVDKIEFVVKVVQGGEAMDFtagtpatSANKVVIAYSGSQE--------------------------------------------------------------------------------------------------------------------------------------------------------------------------------------------
>UniRef100_A0A7C5VTH3	95	0.267	5.878E-17	11	125	306	8	121	204
-----------NTRRKAALTGLETAIILISFVIVAAAFSFAVLNLGLFTTQKSGEVVQAGIDEATSAIETVGSVIARSDlNGGSRAVANVTVFFKVAVGKRPIDLRVGSLVVTYHDSRTSI--ENVY------------------------------------------------------------------------------------------------------------------------------------------------------------------------------------
>UniRef100_A0A968QIB9	95	0.275	5.878E-17	13	106	306	8	105	206
-------------KDESGQTALETAIILIAFVVVASVFAFTILSAGSSSTERGEEAIYAGLEGVQSSMEVKGAVLAEGAPSSppvaTDPINTLIFRVALVAGGDPVDLTSN-------------------------------------------------------------------------------------------------------------------------------------------------------------------------------------------------------
>UniRef100_A0A1F5D0M8	95	0.321	5.878E-17	12	113	306	3	111	208
------------MIKRRGMTGLETAIILVAFVITAAAFAFVILNMGSLTAEKAQSVIATGMAEASSSMLIDNGVVGYFGNTTTAPVlqsnvylYKVVFYIKLSQGHEPIDVSDNRLVATYT------------------------------------------------------------------------------------------------------------------------------------------------------------------------------------------------
>UniRef100_A0A497KIX6	95	0.296	5.878E-17	14	131	306	6	130	210
--------------NRKGITGIETAIILTAFVITASAFSFVILNVGFLTSDKAQTTVISSMKETSSSLIADAGVTGyfsntTVADQDEVCLEEILFYIKLAQGHEPVDCSDDSMVITYTNQRgHTVVYSDsILNGTVTT------------------------------------------------------------------------------------------------------------------------------------------------------------------------------
>UniRef100_A0A3D1LYY7	95	0.297	5.878E-17	10	140	306	9	135	214
----------NLYSDRKGITGLETAIILIAFIVVAAVFAFTVMTTGLFSTEKAKTTAQAGIAEASSTFAPKGAIVATRDPAAPARVQNIFVQLQPATGATGSSINAADLAFIYVDQNQRYATD----GGMTTGTEGIIEDI---------------------------------------------------------------------------------------------------------------------------------------------------------------------
>UniRef100_A0A7K3Z041	95	0.318	5.878E-17	13	120	306	10	117	216
-------------TDEHGFTGLEAAIVLIAFVVVAAVFSFVVLGAGSFTTQTAQATVHTGVAQASSSLEVVGNVMGISRSPTaaNARLTFINASVALTAGGTSMDLAQ--MVISYADNNGGRN-----------------------------------------------------------------------------------------------------------------------------------------------------------------------------------------
>UniRef100_A0A370LNP8	95	0.323	5.878E-17	4	133	306	1	126	231
----NLIRKGHGHT-HRGVIGVESAIVMIAFVIVAAALAFVVLNMGFATTQKAKTSIISGLGEASSSLEISGKVTGIGNVG-DARLDVVSIPLKIASGGNAVNLQNTTASVKYL--SNTVEYDNILVGTASTST----------------------------------------------------------------------------------------------------------------------------------------------------------------------------
>UniRef100_A0A7D5R4W3	95	0.318	5.878E-17	4	133	306	1	132	238
----NLIRKGHR-KSHRGVIGVESAIVMIAFVIVAAALAFVVLNMGFSTTQKAKTTIVSGLGEASSSLQISGKVKGIGCTSSTKgcstpYLNATIIPLKIASGGDSVNLQNSTASVKYI--SNSKSFDNIYKGPLAAST----------------------------------------------------------------------------------------------------------------------------------------------------------------------------
>UniRef100_A0A7J3Z8R4	95	0.282	5.878E-17	16	160	306	1	143	239
----------------KGIVGIEAAIVLIAFVVVAAALAFVVLNMGFYTTQRSKEVMGQGLAQASSALEIDGTVLAKVDKDNGNLVCAI-IPIRLSAGQKDVDLTPGKSDIAVWVINKG-GLTTTYTNAEHNLTNQKYTQAVTNLTKYLKDINYKGGIIET-------------------------------------------------------------------------------------------------------------------------------------------------
>UniRef100_A0A524N5F2	95	0.280	5.878E-17	10	136	306	47	177	252
----------NNLRNRRGMTGLETAIILVAFVITAAAFAFVILNMGFITAEKAQSVISTGMSEATSSLLIDNGVVAnfvntTGGEQSDICMTKLTFYIKLSQGHSPIDVDDSRLVATFTNERHHGELYDV-NGTIMTMTCIT-------------------------------------------------------------------------------------------------------------------------------------------------------------------------
>UniRef100_A0A661THA4	95	0.338	5.878E-17	11	134	306	1	122	299
-----------RRSGRKGIVGIEAAIVMIAFVIVASAFAFMVVNMGLTSTQRSKEAIQQGLKEASCPLTLDGSLLLKSDPTQPNNIETIIIPLK-TLGVKYVPMWTNETVVSIKIGT-KVSVANIYAGINHTINP---------------------------------------------------------------------------------------------------------------------------------------------------------------------------
>UniRef100_A0A5N9AWT9	94	0.342	7.937E-17	14	118	306	20	125	162
--------------DDRGITGLETAIILIAFIVVAAVFAFTVMTTGLFSTEKAKTTAQAGIAEASSTFAPKGAIVAKGDgAATPTYVEKVFMQVTLATGAtdASVD--PKDLAFIYTDDNQR-------------------------------------------------------------------------------------------------------------------------------------------------------------------------------------------
>UniRef100_A0A6H1Z796	94	0.346	7.937E-17	15	114	306	11	107	185
---------------QRGMTGLETAIILIAFVTVASVLAYSVLSAGIFSAERGKATVYAGLESAQSTMELQGSVLG--LSPDVLVLEHVQFSVGLTiQGGDEVDM--DAMVINYFD-----------------------------------------------------------------------------------------------------------------------------------------------------------------------------------------------
>UniRef100_A0A8G1A3A8	94	0.294	7.937E-17	14	115	306	6	105	187
--------------NDEAFTGLEAAIVLIAFVVVAAVFSYVMLGAGFFTSQKSQEVVHTSVAQTSSSMDIAGSVIG--NATVNDKIGNVTFYVQLTSGGSPVDIDEVAYVLSTKDE----------------------------------------------------------------------------------------------------------------------------------------------------------------------------------------------
>UniRef100_UPI002101788E	94	0.261	7.937E-17	12	114	306	8	112	195
------------KKDEKAFTGLESAIVLTAFVVVAAVFSYVVLGAGFTTSDTAKKTIDEGVKQTTSSVELCGDVIAKG--TGSTDIDYILVTLQLTAGQAPVDIgassTAGLMVVSYTD-----------------------------------------------------------------------------------------------------------------------------------------------------------------------------------------------
>UniRef100_A0A0E3SCF1	94	0.271	7.937E-17	12	114	306	8	113	197
------------RKDEKAFTGLESAIVLTAFVVVAAVFSYVVLGAGFTTSDTAKKTIDEGVKQTTSSVELAGDVIAKGTPATPS-VDTIIVTLQLTAGQSPVDIgtdnTSGLMIVSYTD-----------------------------------------------------------------------------------------------------------------------------------------------------------------------------------------------
>UniRef100_A0A0H1QWZ2	94	0.250	7.937E-17	12	116	306	4	113	197
------------MRNEDAFTGLEAAIVLIAFIVVAAVFSYVILGAGFFTTQKSQEVVHTGVSQTSSTLEISGPVIAQAS--STANLGNVQFYLQIAAGGTSVDMrkvtytvATTEHIVTYVDQD---------------------------------------------------------------------------------------------------------------------------------------------------------------------------------------------
>UniRef100_A0A0E3P0H8	94	0.242	7.937E-17	8	127	306	1	131	198
--------KFNKLfgrfgKDEKAFTGLESAIVLTAFIVVAAVFSYVVLGAGFSTSDTAKATVDEGIKQATSSIELAGDVIGVEGS-TDNTLDNLLVTIQLTAGQAPVDIGENSTddmlVVSYWDaglYESNVTWSKTFIG----------------------------------------------------------------------------------------------------------------------------------------------------------------------------------
>UniRef100_A0A7C2Y8L8	94	0.355	7.937E-17	15	108	306	7	110	198
---------------ERGITGLETAIILIAFVIVASVFAFVTLSTGLFSAERSKETVFAGLQKAQSNLELHGSVVITDtvltdhdtdpTTPDAATDGTITFQLALAAGGAPISLDPAST-----------------------------------------------------------------------------------------------------------------------------------------------------------------------------------------------------
>UniRef100_A0A9E3T7G3	94	0.257	7.937E-17	14	137	306	9	140	198
--------------NESGQAALENAIILIAFIVVASVFAFTILSAGSSSTEKGEQAIYEGLESVQSSMNVKGAVIATAADAGPDKtVVDVVFTLALAGGGEPVDLTtvegKQTVVIGYRDgetFNANVPWENMFIVNNDNGTADTL------------------------------------------------------------------------------------------------------------------------------------------------------------------------
>UniRef100_A0A497KL71	94	0.313	7.937E-17	13	126	306	4	118	204
-------------KKRAGMTGLETAIILVAFVITAAAFAFVVLNMGFLTAEKTQSVISSGMSEASSALLVDSGVIGQfGSTGGDQADIdlsKLTFYIKLSQGHEPVDLDDSKLVATYT---NARTHAEIYN-----------------------------------------------------------------------------------------------------------------------------------------------------------------------------------
>UniRef100_A0A2I0PDT4	94	0.300	7.937E-17	11	120	306	2	107	207
-----------NIYSEDAFTGLEAAIVLIAFVVVAAVFSYVVLGAGFFTTQTAQATVHTGVAQASSSLEVVGNVMGISNEGDQLSYANIS--VALTAGGTAMDLDQ--MVVSYTDNNGGRN-----------------------------------------------------------------------------------------------------------------------------------------------------------------------------------------
>UniRef100_A0A7C5YHQ5	94	0.294	7.937E-17	15	130	306	4	119	224
---------------RRGIVGIEAAIVLIAFVLVASALAFVVLNMGMFTTQKSKEIIARAYEESTRAIDIAGNVKAKTSNG---VIDLVAIPIKLTAGSRAIDLNKTAVAITIIDPNgNAIHRDNayIYNGSVT-------------------------------------------------------------------------------------------------------------------------------------------------------------------------------
>UniRef100_A0A842LTB3	94	0.258	7.937E-17	11	149	306	1	141	227
-----------RRINRRGIVGIEAAIVLIAFVIVAAAFSFMVVNMGLTSTERSKEAIAQGLKESSCPLILDGTLLLKSGNTAD-NVTTIIIPLK-TLGVKYVPMWTNETVVSLkigTD----VALANIYAGInhsinPTTMTFDSIIQNLTSGGGHLY------------------------------------------------------------------------------------------------------------------------------------------------------------
>UniRef100_A0A128A323	94	0.271	7.937E-17	8	158	306	1	143	231
--------KYRLRRNRRGVIGIESAIVMIAFVIVAAALAFVVLNMGFSTTQKAKTAISSSVTESSSALEIAGKVTGFGDVA-KSQLNATMIPLKVAGGGDAVSLDPTLTDIKY--YSNSVRYDNIFGVGCALGSSGNV-----INASYAIKIGATGKAC---------------------------------------------------------------------------------------------------------------------------------------------------
>UniRef100_A0A9D3B760	94	0.266	7.937E-17	6	134	306	2	134	239
------LQRKGTRHSHRGVIGVESAIVMIAFVIVAAALAFVVLNMGFTTSQKAKTTIIAGLEESSSSMKVSGSITAVGCIDSDSGCDNIKkinatnIPLKISESGNSVNFAQDVVSIRYIGP--SVQYDNIYLGPITADTF---------------------------------------------------------------------------------------------------------------------------------------------------------------------------
>UniRef100_UPI001E65BFAE	94	0.301	1.072E-16	13	105	306	10	99	184
-------------KNDAAFTGLEAAIVLIAFVVVAAVFSYVMLGAGFFTSQKSKEVVHTGVDQATSSIQLSGDLVAQ---GDGTELTNIKITIGLTAGNNPVDVSK--------------------------------------------------------------------------------------------------------------------------------------------------------------------------------------------------------
>UniRef100_A0A833E0I7	94	0.368	1.072E-16	16	110	306	5	96	192
----------------KGMVGIEAAIVLIAFVIVAAALAFVALNMGFFTTQKSKEVIARGLEEASSALEVDGSIIGKNDNNKMSG---IAIPLKLATGRTPIDIKKTSIKI---------------------------------------------------------------------------------------------------------------------------------------------------------------------------------------------------
>UniRef100_B8GEH7	94	0.264	1.072E-16	14	138	306	6	124	196
--------------NEDAFTGLEAAIVLIAFVVVAAVFSYVVLGAGFFTTQKSQETVHTAVGQASSAVEVVGNVYGEGTAG--TSVDTIVFSIALAAGATSVDINKTVLTFSTGDTVETLTFA----GSGSTDGAGTVT-----------------------------------------------------------------------------------------------------------------------------------------------------------------------
>UniRef100_A0A0E3L6W7	94	0.268	1.072E-16	12	115	306	8	114	196
------------RKDERAFTGLESAIVLTAFVVVAAVFSYVVLGAGFTTSDTAKKTIDEGVKQTTSSVELCGDVIAI-EGGTDGTVGYILTTIQLTAGQSPVDIGEnsdaGMMVVSYTDS----------------------------------------------------------------------------------------------------------------------------------------------------------------------------------------------
>UniRef100_A0A0F8RWS4	94	0.277	1.072E-16	12	115	306	8	112	196
------------RKDEKAFTGLESAIVLTAFVVVAAVFSYVVLGAGFTTSDTAKKTIDEGVKQTTSSVELSGDVIA---LGASNKVTNLIMTLQLTAGQSPVDIGDdsdaGMMVISYSDS----------------------------------------------------------------------------------------------------------------------------------------------------------------------------------------------
>UniRef100_A0A497NHT6	94	0.321	1.072E-16	18	132	306	0	111	197
------------------MVGIEAAIVLIAFVIVAAAFSFMVVNMGLFATQRGRDAVQQGLQEASTPLTMDGSIIIRGNSTGDGVDV-IIIPLK-TVGVKYVPMGADTTVVTLKIENRT-AYANIYHGINTTD-----------------------------------------------------------------------------------------------------------------------------------------------------------------------------
>UniRef100_B8GEH1	94	0.261	1.072E-16	12	122	306	4	113	197
------------RRNEDAFTGLEAAIVLIAFVVVAAVFSYVVLGAGFFTTQKSQETVHTAVGQASSAIEIVGNVYGQADNAGD-DISSVVFSVGLAAGATPVDINKTVLTFSTGDTVETLTFA---------------------------------------------------------------------------------------------------------------------------------------------------------------------------------------
>UniRef100_A0A1F8N7L3	94	0.309	1.072E-16	10	122	306	6	128	197
----------NARKTEKGITGLETAIILIAFVIVASVFAYVVLSAGLFSSQKAKEAVNSGLQSTMATVEIRGNIVAHM---VGAEVQDISFCVGVPAAGSPVDFTPASAnatdnrtqlvVVSYSDAQNylpSVNWS---------------------------------------------------------------------------------------------------------------------------------------------------------------------------------------
>UniRef100_A0A7J4PLT0	94	0.257	1.072E-16	8	127	306	1	131	198
--------KFNKLfgrfgKDEKAFTGLESAIVLTAFIVVAAVFSYVVLGAGFSTSDTAKATVDEGIKQATSSIELAGDVIAVEGSTENTVSN-LLVTIQLTAGQAPVDIgasdTEGMLVISYMDnstYNASVPWTPTYIG----------------------------------------------------------------------------------------------------------------------------------------------------------------------------------
>UniRef100_A0A7C0XZ53	94	0.368	1.072E-16	12	125	306	4	114	198
------------RKLKRGMVGIEAAIVLIAFVIVAAALAFVVLNMGFLTTQKSGIVIRSGLGEASTALEVDGSVLAY--SAKGAKVNFTVIPIKVSPGRHLVDLHPDRASVVYW-STETGSYADIY------------------------------------------------------------------------------------------------------------------------------------------------------------------------------------
>UniRef100_Q8TLF9	94	0.250	1.072E-16	12	115	306	8	115	199
------------RKDDKAFTGLESAIVLTAFVVVAAVFSYVVLGAGFTTSDTAKKTIDEGVKQTTSSIGLAGDVIVKGTPGDTPSVDNITITLQLTAGQSPIDIgansTAGMMVIAYSDS----------------------------------------------------------------------------------------------------------------------------------------------------------------------------------------------
>UniRef100_A0A8J7W503	94	0.269	1.072E-16	12	115	306	3	104	206
------------KKNENAFTGLEAAIVLIAFVVVAAVFSYVMLGAGFFTAQKAQDVVHSGIGQAASSIEVVGDVYGEASEDNADNLTHVRFRVQLTSGMSNMNL--GHMRVTYADS----------------------------------------------------------------------------------------------------------------------------------------------------------------------------------------------
>UniRef100_A0A2A3T568	94	0.315	1.072E-16	6	138	306	2	131	226
------LQRKGTRHSHRGVIGVESAIVMIAFVIVAAALAFVVLNMGFSTTQKTKQAIISSTAEASSSLEIAGKVTGSGHVSA-GKLNATAIPVKIVSGGASINLNPANAAIRYIG--DTIEHGNIYAGALANGVHDTLA-----------------------------------------------------------------------------------------------------------------------------------------------------------------------
>UniRef100_A0A7D5M5G0	94	0.330	1.072E-16	6	129	306	2	122	234
------LQRKGTRHSHRGVIGVESAIVMIAFVIVAAALAFVVLNMGFTTTQKAKTSIISSLDEASSSMQIAGKVIGSG-DTTVGKLNMTAFPIKIASGGANVNLDAKTAAVKYV--SNSIDYDNIYVGTL--------------------------------------------------------------------------------------------------------------------------------------------------------------------------------
>UniRef100_A0A7C5XNG5	94	0.363	1.072E-16	15	135	306	5	121	289
---------------RRGIVGIEAAIVLIAFVIVAAAFAFMVVNMGLTSTQRSKEAIQQGLKEASCPLTLDGSILLKSATPNNVSTIIIPLK---TLGVKYVPMWTNETVVSIKIGT-RVTLANIYSGINHTIDPS--------------------------------------------------------------------------------------------------------------------------------------------------------------------------
>UniRef100_A0A9E4ZM39	94	0.352	1.447E-16	17	104	306	9	94	193
-----------------GFTGLEAAIVLIAFVVVAAVFAYVVLGAGIFFSEASRSTVHRGIQEAGSSLTVTGSVYGVSNSPE--MITSIIIPVSLTPGSDPIDIT---------------------------------------------------------------------------------------------------------------------------------------------------------------------------------------------------------
>UniRef100_A0A0E3KTJ5	94	0.287	1.447E-16	12	115	306	8	112	196
------------RKDEKAFTGLESAIVLTAFVVVAAVFSYVILGAGFTTSDTAKATIDEGVKQTTSSFGLAGDVIAKS---SENKVNEIILTLQLTAGQSPVDIgvdsSEGMLIISYSDS----------------------------------------------------------------------------------------------------------------------------------------------------------------------------------------------
>UniRef100_A0A0E3WRY9	94	0.280	1.447E-16	12	114	306	8	113	197
------------RKDEKAFTGLESAIVLTAFVVVAAVFSYVVLGAGFTTSDTAKKTIDEGVKQTTSSVELAGDVIAKG-DTTNEKVKYLLVTLQLTAGQSPVDIgesnGTGKMIVSYTD-----------------------------------------------------------------------------------------------------------------------------------------------------------------------------------------------
>UniRef100_A0A8J7QFG0	94	0.371	1.447E-16	16	112	306	1	95	202
----------------RGMTGIETAIILIAFVIAASVFAFAVLNMGLISTQRAQEAVGAGLAQASSSLQLEALVCEA--DISTLKVQNITILVKLAPGQSPVDFDEGRLTVSY-------------------------------------------------------------------------------------------------------------------------------------------------------------------------------------------------
>UniRef100_UPI00082D7801	94	0.271	1.447E-16	13	115	306	4	104	202
-------------KQEEAFTGLEAAIVLIAFVVVAAVFSYVMLGAGFFTSQKSQEVVHSSMAQASSSVEIVGNVVGLGNTTTHDNLTNVLFTISTTAGGSAYDVGDVLM--TYTDK----------------------------------------------------------------------------------------------------------------------------------------------------------------------------------------------
>UniRef100_A0A7M1UQT8	94	0.360	1.447E-16	16	137	306	3	125	202
----------------KGIVGIEAAIVLIAFVIVAAALAFVVINMGMYTTQKSKEVMQQGLNEATTALEVDGSVLGYVETGPE--VTYIYIPLKVSPGQLAVDFSSDKIDIVINLPTGaysKINMGNDPTQATAPVDLSTL------------------------------------------------------------------------------------------------------------------------------------------------------------------------
>UniRef100_A0A8T5ABB6	94	0.313	1.447E-16	10	127	306	3	116	213
----------NLFRSKRGMVGIEAAIVLIAFVIVAAAFSFMVINMGLFSTQRGKETIQDALQEASCPLTVDGALQVKGNSSSGVSAIVIPLK---TLGVKYVPMEANRTVVT-LSIVGKVTYPNIYGG----------------------------------------------------------------------------------------------------------------------------------------------------------------------------------
>UniRef100_A0A3G1B1B3	94	0.340	1.447E-16	4	129	306	1	129	237
----NLIRKGHR-QSHRGVIGVESAIVMIAFVIVAAALAFVVLNMGFSTTQKAKTTIGSGLTEASSSLTVAGKVTGTGCTTsaggcsSTPYLNVTSIPIKIASGGESVNLALATASVKYI--SNSIQYDNIYVGPL--------------------------------------------------------------------------------------------------------------------------------------------------------------------------------
>UniRef100_A0A972QXR6	94	0.315	1.447E-16	12	105	306	8	102	379
------------KQDQTGITGLETAIILIAFIVVASVFAYTILSAGLFSSQKTEEVVHSGIEEAESTIKLVGNAIaYKGTASGDECVTRLQLVLGKAAAGGAIDLTP--------------------------------------------------------------------------------------------------------------------------------------------------------------------------------------------------------
>UniRef100_A0A1G9AHJ8	93	0.306	1.953E-16	14	124	306	6	115	192
--------------NEDAFTGLEAAIVLIAFIVVAAVFSYVMLGAGFFATGEAQRSVQTGVAQASSNLELSGPVIVAASNTDDEVAE-ISFFLRLAAGGASVDMKKVTFTVSTKDEMKTYGYTDV-------------------------------------------------------------------------------------------------------------------------------------------------------------------------------------
>UniRef100_A0A0F7GF56	93	0.330	1.953E-16	16	118	306	16	109	194
----------------KGITGLETAIILIAFVTVAAVLAYTVLSAGIFSSERGKEAVYSGLESAQSTMTVKGSVLIVDNA-------DLQFNLAMAVTGGSVDL--NKMVVNYFDSNGA-------------------------------------------------------------------------------------------------------------------------------------------------------------------------------------------
>UniRef100_A0A1E7GE44	93	0.300	1.953E-16	13	111	306	6	108	202
-------------KNEKGFTGLEAAIVLIAFVVVAAVFSYVMLGAGFFTTQKSQEVVHTGVTQASSSVELSGNVISQGGIEGagtvLNEIDTVDMFMQLTSGGSEVDIGKTLIVVS--------------------------------------------------------------------------------------------------------------------------------------------------------------------------------------------------
>UniRef100_A0A2I0D2Z4	93	0.281	1.953E-16	18	120	306	10	110	204
------------------FTGLEAAIVLIAFVVVAAVFSYVVLGAGFYTTQTAQATVHTGVAQASSSVEIAGNVIGIALGENPSRLTYINASIMLMAGGTPMDLTQ--MVISYSDSGGGRN-----------------------------------------------------------------------------------------------------------------------------------------------------------------------------------------
>UniRef100_A0A842QXW8	93	0.336	1.953E-16	11	113	306	1	107	205
-----------KLSKRTGMTGLETAIILVAFVITAAAFAFVVLNMGFLTAEKAQSVISSGMSEASSALLIDSGVIGqfgsTGGDQADIDLEKLTFYIKLSQGHEPIDLDDSKLVATYT------------------------------------------------------------------------------------------------------------------------------------------------------------------------------------------------
>UniRef100_A0A3R7EGD8	93	0.372	1.953E-16	15	132	306	9	122	209
---------------RKGILGVESAIILIAFVIVAAAFSFMVVNMGLFATQRGRDTISQGVQEASTPLMLDGSIMIRGSSSGNVSVIIIPLK---TLGVKYVPMANETTVVSLRVENHT-AYANIYTGINDTD-----------------------------------------------------------------------------------------------------------------------------------------------------------------------------
>UniRef100_A0A842QSM3	93	0.324	1.953E-16	11	113	306	3	110	210
-----------KINPRKGITGIETAIILTAFVITASAFSFVILNVGFLTSDKAQTTVISGMKETSCSLLADAGVTGyfsntTAGHQDEVCLEEILFYVKLAQGHEPVDCSDDSLVITYT------------------------------------------------------------------------------------------------------------------------------------------------------------------------------------------------
>UniRef100_UPI00228153A6	93	0.364	1.953E-16	22	139	306	1	115	221
----------------------ESAIVMIAFVIVAAALAFVVLNMGFSTTQKAKTTIGSSLGEASSSLEIAGKVTALGNV-TQAKLEVIGIPIKIASGGESVNLNAATAAVKYI--SNSVEYDNIYAGTLTEATDGDDDN----------------------------------------------------------------------------------------------------------------------------------------------------------------------
>UniRef100_A0A7C5X2X9	93	0.287	1.953E-16	15	145	306	13	142	221
---------------RRGIVGIEAAIVLIAFVLVASALAFVVLNMGMFTTQKSKEVIARAYEESTRAIDIAGNVVAKT-TADRSSLDLVAIPIKLTAGSRAVDLNKTAVAITVIFPDGTAQHtDNGYEYIAAT-TFSKVTDFGTVTG----------------------------------------------------------------------------------------------------------------------------------------------------------------
>UniRef100_A0A916CMN0	93	0.266	2.637E-16	7	114	306	2	102	189
-------KKFTHMlKDESGITALETAINLIAFVVVAAIFAFTVLSTGTFLTERSKEAAYSGLQEVRGSMELKGSVV------LEGTGTMAVFNLATVAGGSSVDLSKVKM--TYRD-----------------------------------------------------------------------------------------------------------------------------------------------------------------------------------------------
>UniRef100_A0A2I0PDC8	93	0.293	2.637E-16	14	137	306	6	129	190
--------------DEDGFTGLEAAIVLIAFVVVAAVFSYVVLGAGFFTTQKAQESVHTAVGQATSAVELSGPVMVQA--GAGNTVSNASFYLQLAAGGASVDVSKIGYTVSTSKKVVTIQGTDPQVIVvwLKTTSPGNL------------------------------------------------------------------------------------------------------------------------------------------------------------------------
>UniRef100_A0A2E1AHH6	93	0.245	2.637E-16	8	120	306	3	120	193
--------RINKLTrNESGQTALEAAIILIAFIVVATVFAFSMLSAGTESTERGNEAIYAGLEGVQSSLAIRGDVIAKEDGTTAGQVGEVIFTLAIVSGGDPIDMTDTSgenvMIIGYRDGEQFLN-----------------------------------------------------------------------------------------------------------------------------------------------------------------------------------------
>UniRef100_B8GEH8	93	0.313	2.637E-16	14	112	306	10	104	200
--------------NEAAFTGLEAAIVLIAFVVVASTFTYVVLGAGFFTTQKSQETVHTAVGQASSAVEIVGNVYGKGIAG--TSIDTIVFSIGLAAGATPVDL--NKTVLTF-------------------------------------------------------------------------------------------------------------------------------------------------------------------------------------------------
>UniRef100_UPI0020A12621	93	0.278	2.637E-16	11	114	306	2	102	203
-----------KRRNDNAFTGLEAAIVLIAFVVVAAVFSYVMLGAGFFTAQKSQEVVHTGIGQASSSIEVVGDVYGIAQTGA-TYLDTVRFSIGLTSGMSPMNIS--AMRVHYTD-----------------------------------------------------------------------------------------------------------------------------------------------------------------------------------------------
>UniRef100_A0A833E8E8	93	0.378	2.637E-16	16	110	306	5	96	204
----------------KGMVGIEAAIVLIAFVIVAAALAFVALNMGFFTTQKSKEVIARGLEEASSALEVDGSIIGKNDN---KKMAGIAIPLKLATGRTPIDIKKTSIKI---------------------------------------------------------------------------------------------------------------------------------------------------------------------------------------------------
>UniRef100_L0HDX9	93	0.291	2.637E-16	18	120	306	9	109	206
------------------FTGLEAAIVLIAFVVVAAVFSYVLLGAGFYTTQTAQETVHNGVVQASSSLEIVGDIMAIAEGADPARLSYINTSVALTAGGTPMDLTQ--MVISCSDSNGGRN-----------------------------------------------------------------------------------------------------------------------------------------------------------------------------------------
>UniRef100_A0A6B2C9E9	93	0.318	2.637E-16	11	126	306	1	115	228
-----------RRKTYKAIVGIEAAIVLIVFVVVAAALAFVVLNMGFYTTQRSKEVMGQGLAQASSALEIDGTVLAEVDTATTHNLSCVVIPVRLSAGQKDVDLTPGKADIAVWVINKG-GITNAYN-----------------------------------------------------------------------------------------------------------------------------------------------------------------------------------
>UniRef100_A0A835S606	93	0.325	2.637E-16	15	137	306	11	130	238
---------------HRGVIGMEAAIVLIAFVIVAAALAFVVLNMGFATTQKAKTSIISSLGQASSSLAISGKVTAVANV-TDGVINATIIPIRITAGGDSINLDNATVSLKYI--SNSVEYDNILTATISDVTFGNV------------------------------------------------------------------------------------------------------------------------------------------------------------------------
>UniRef100_UPI0021012970	93	0.272	3.558E-16	11	118	306	2	109	191
-----------KKQNENGFTGLEAAIVLIAFVVVAAVFSYVMLGAGFFTSQKAQEVVHTGMGQAASSIEVHGIVYGYGNGTGDnqAGIDTVTATIALTSGMQAMNIS--AMQVTYTDPTNR-------------------------------------------------------------------------------------------------------------------------------------------------------------------------------------------
>UniRef100_A0A0E3LTT5	93	0.227	3.558E-16	12	127	306	8	128	196
------------RKDDKAFTGLESAIVLTAFVVVAAVFSYVVLGAGFTTSDTAKKTIDEGVKQTTSSVELAGDVIA--NSADRSKVDTIVVTLQLTAGQSPVDIGadsnAGMLVVAYADnatYNQSLSWTKDFVG----------------------------------------------------------------------------------------------------------------------------------------------------------------------------------
>UniRef100_B8GEH4	93	0.300	3.558E-16	13	112	306	5	100	196
-------------KNEDAFTGLEAAIVLIAFVVVAAVFSYVVLGAGFFTTQKSQETVHTAVGQASSAVEIVGNVYGKGTAG--TSIGTVVFSIGLAAGATSVDI--NKTVLTF-------------------------------------------------------------------------------------------------------------------------------------------------------------------------------------------------
>UniRef100_A0A847EJP1	93	0.330	3.558E-16	3	123	306	5	119	203
---KKALKGLH--ISEKGMTGLETAIILIAFVTVASVLAYSVLSAGIFSAEKGKETVYSGLQSAQASTEVHGSVIG--SSADNSTLNYIEFLIGLTIPDEKVDIS--SLVVNFYDSTNSTNVQN--------------------------------------------------------------------------------------------------------------------------------------------------------------------------------------
>UniRef100_A0A7V3SDF0	93	0.348	3.558E-16	14	120	306	24	128	396
--------------NERGITGLETAIILIAFIVVASVFAYTVLSAGLFSAQKTEEVTRTGINKTESTITVEGNVIaYKGTANGDECITKLSFTVSKAlPGGGSVDLTPFYRI----DSNGALA-----------------------------------------------------------------------------------------------------------------------------------------------------------------------------------------
>UniRef100_UPI00209CC306	92	0.320	4.802E-16	12	117	306	3	102	184
------------RRNEDAFTGLEAAIVLIAFIVVAAVFSYVMLGAGFFTTQKSQETVYSAIGQAGTNMEVSGPVILETNTDSQVKS--VAFTLILAAGGMPVDMK----RVTYTVSTQ--------------------------------------------------------------------------------------------------------------------------------------------------------------------------------------------
>UniRef100_A0A8J7W8M3	92	0.271	4.802E-16	12	114	306	1	101	188
------------KKNENAFTGLEAAIVLIAFVVVAAVFSYVMLGAGFFTAQKAQDVVHSGIGQAASSIEVIGDVYGFENTTSGNGLGTVQFTIALTSGMSPMNIS--AMRVTYAD-----------------------------------------------------------------------------------------------------------------------------------------------------------------------------------------------
>UniRef100_A0A0H1QX45	92	0.306	4.802E-16	17	104	306	9	94	193
-----------------GFTGLEAAIVLIAFVVVAAVFAYVVLGAGILFSEESRSVVHQGIQEAGSSLTVTGGVYGISNTPG--RIDSIIVPVGLAAGSEPIDIT---------------------------------------------------------------------------------------------------------------------------------------------------------------------------------------------------------
>UniRef100_UPI001E3E7539	92	0.275	4.802E-16	12	115	306	8	116	202
------------RKDDKAFTGLESAIVLTAFVVVAAVFSYVVLGAGFTTSDTAKKTIDEGVKQTTSSVELAGDVVATCTDPTaSATVNTIIVTLQLTAGQSPVDIgvdsGAGMLVVSYADS----------------------------------------------------------------------------------------------------------------------------------------------------------------------------------------------
>UniRef100_E1RJJ6	92	0.323	4.802E-16	18	117	306	9	108	207
------------------FTGLEAAIVLIAFVVVAALFSYVVLGAGFFTTQKAQETVYSGVGMASSSLEILGDVYGnsTGVGGTNAEIDGVMFVTGLTAGGSSIDFS--RTTITYSNKDN--------------------------------------------------------------------------------------------------------------------------------------------------------------------------------------------
>UniRef100_A0A520JX99	92	0.272	4.802E-16	14	114	306	3	110	213
--------------DKRGFTGLEAAIVLTAFVVVAAVFSYVVLNAGFFTTQKSKEVVHTGSMLYTTSAELTGSVIGYSLTqsgdiltvaSGGTRLNATRFYLQLTAGENPIDME--GLTISYLD-----------------------------------------------------------------------------------------------------------------------------------------------------------------------------------------------
>UniRef100_A0A0D5C1T0	92	0.293	4.802E-16	6	138	306	2	131	226
------LQRKGTRHSHRGVIGVESAIVMIAFVIVAAALAFVVLNMGFSTTQKTKNAIVSSADEASSALEIAGKIIGSGHI-TAGKLNATAVPLKIVSGGQSINLNPSNAAIRYL--SNSVEHGNIYAGAISSGVHDTLA-----------------------------------------------------------------------------------------------------------------------------------------------------------------------
>UniRef100_A0A0D5C143	92	0.285	4.802E-16	15	134	306	11	134	239
---------------HRGVIGVESAIVMIAFIIVAAALAFVVLNMGFTTSQMVKTTTIAGLEESSSSMKISGTITAVGCIDSESSCFSIPrinatnIPLKISKDGNSVNFSPDVISIRYIGE--SIQYDNIYTGAITADTY---------------------------------------------------------------------------------------------------------------------------------------------------------------------------
>UniRef100_A0A2E0L2U1	92	0.270	6.479E-16	14	120	306	9	116	189
--------------NESGQAALENAIILIAFIVVASVFAFTILSAGSSSTERGEEAIYSGLEGVQSSMSIKGAVIA---EAASTTVDTVTFTLALVSGGDPIDLTDSTgdnvVVIGYRDAAQFVN-----------------------------------------------------------------------------------------------------------------------------------------------------------------------------------------
>UniRef100_A0A7C3G192	92	0.353	6.479E-16	5	117	306	7	113	191
-----ALKSMHR--RQRGMTGLETAIVLIAFVTVASVLAYSVLSAGIFSAERGKATVYSGLESAQSTMEIVGSVLG--LSPNQTKLETVQFTASLAIKDTAVDSS--TIVINYFDEEE--------------------------------------------------------------------------------------------------------------------------------------------------------------------------------------------
>UniRef100_A0A0E3QC01	92	0.261	6.479E-16	12	114	306	8	112	196
------------RKDDKAFTGLESAIVLTAFVVVAAVFSYVVLGAGFTTSDTAKKTIDEGVKQTTSSVELAGDVIAR--SGDNSKVDNITVTLQLTAGQAPVDIGNdskvGMLVVSYAD-----------------------------------------------------------------------------------------------------------------------------------------------------------------------------------------------
>UniRef100_A0A2E6WS32	92	0.297	6.479E-16	0	120	306	0	117	232
MNFRNKFRAFSR--DNSGITGLETAIILIAFVVVAAVFAFTVMTTGLFSTEKAKTTAQAALTEASSSFIIKGAVTARANI-VDGAMSSISFNIALASGADQQTMDPGELSFLWTDDNNSFA-----------------------------------------------------------------------------------------------------------------------------------------------------------------------------------------
>UniRef100_A0A3G1B751	92	0.350	6.479E-16	14	130	306	8	121	235
--------------KRRGVSGLEATVIVIVLVIVAAALAFVVLNMGFSTTQKAKTIIGTSLGQTSSALEISGTIFAHGN-TTSAILEVVGVPLKIATGGESVNLAPGTAAVKYL--SNTVTYDNIYAGTLT-------------------------------------------------------------------------------------------------------------------------------------------------------------------------------
>UniRef100_A0A2S2KR37	92	0.317	6.479E-16	6	131	306	2	124	237
------LQRKGTRHSHRGVIGVESAIVMIAFVIVAAALAFVVLNMGFTTSQKAKTSIISSLGESSSSMQVAGKVIGQGYVNGGS-LNATAFPFKVSSGGSDVNLDAETMAVKYV--SNGENYDNIYVGTLST------------------------------------------------------------------------------------------------------------------------------------------------------------------------------
>UniRef100_A0A0D5C1B5	92	0.284	6.479E-16	6	127	306	2	129	240
------LQRKGTRHSHRGVIGVESAIVMIAFVIVAAALAFVVLNMGFTTSQKAKTTIISGLGESSSSMQVAGKVTAVGCTSTSSdttcattpKINATAYPIKVTTGGDAVNLELATTAVKYL--SNSVEYDDIYSG----------------------------------------------------------------------------------------------------------------------------------------------------------------------------------
>UniRef100_A0A3C0JQK2	91	0.344	8.742E-16	14	106	306	16	107	112
--------------DQRGITGLETAIVLIAFVVVASVFAFAVLNVGLLSSQKSEQAALGGLEATSASLSIRGDVIASAN-AGKTAIDTVRFNLAPASTSSEPSICPP-------------------------------------------------------------------------------------------------------------------------------------------------------------------------------------------------------
>UniRef100_A0A3N5MIV9	91	0.290	8.742E-16	18	127	306	10	115	190
------------------FTGLEAAIVLIAFVVVAAVFSYVVLGAGFFTSQKSQETVYKSVEQATSNIQMVGNVYGLATTP-SSGINTITFSISLTPGAPDADLTK-MTVMFSSDTVAPVTYS--YGG----------------------------------------------------------------------------------------------------------------------------------------------------------------------------------
>UniRef100_UPI00064F15DD	91	0.250	8.742E-16	12	120	306	8	123	199
------------RKDDRAFTGLESAIVLTAFVVVAAVFSYVVLGAGFTTSDTAKKTIDEGVKQTTSSVELAGDVIAIeGNEDNETADavEKILVTLQLTAGQSAVDIgntqDDGMLVVSYSDSSKYSN-----------------------------------------------------------------------------------------------------------------------------------------------------------------------------------------
>UniRef100_Q46B36	91	0.259	8.742E-16	12	115	306	8	115	201
------------RKDDKAFTGLESAIVLTAFVVVAAVFSYVVLGAGFTTSDTAKKTIDEGVKQTTSSVELAGDVIAKESTTTANTVDTLLVTLQLTAGQSPVDIgansDAGMLVVSYADS----------------------------------------------------------------------------------------------------------------------------------------------------------------------------------------------
>UniRef100_A0A8T7H5Y9	91	0.272	8.742E-16	13	135	306	5	125	203
-------------KNEDAFTGLEAAIVLIAFVVVAAVFSYVVLGAGFFTTGEAQRVVHTGSQQASSSLEIIGNVYGYSAD--KAKLDSIEFTVGNTAGGTPIDITQ--MLVTFTSGNQsaVIEYDGVNAVVNTTTGPG--------------------------------------------------------------------------------------------------------------------------------------------------------------------------
>UniRef100_A0A7M1UTS4	91	0.391	8.742E-16	16	107	306	3	91	203
----------------KGIVGIEAAIVLIAFVIVAAALAFVVINMGMYTTQKSKEVMQQGLNEATTALEVDGSVLGYGDNNG---ITFIYIPLKVSPGQLAVDFSSDK------------------------------------------------------------------------------------------------------------------------------------------------------------------------------------------------------
>UniRef100_L0HHV3	91	0.291	8.742E-16	18	120	306	10	110	204
------------------FTGLEAAIVLIAFVVVAAVFSYVVLGAGFYTTQTAQATVHTGVAQASSSVEIAGSVMGVALGEDPTRLTYINASIILMAGGTPMDLNQ--MVISYSDTHGGRN-----------------------------------------------------------------------------------------------------------------------------------------------------------------------------------------
>UniRef100_A0A497JSF9	91	0.345	8.742E-16	14	147	306	3	134	205
--------------NKKGILGVESAIILIAFVIVAAAFSFMVVNMGLYATQKGRDVISQGVQEASTPLTLDGTIMIRGNSSG--KVDAIIIPLK-TLGVKYVPMANQTTMVSLRVENHT-AYANIYNGINKTVDPrgKSFTDLINSLGSG--------------------------------------------------------------------------------------------------------------------------------------------------------------
>UniRef100_A0A7C2FDL4	91	0.361	8.742E-16	16	123	306	3	108	207
----------------KGIVGIEAAIVLIAFVIVAAALAFVVINMGMYTTQKSKEVMQQGLNEATTALEVDGSVLGYV--GAGPIVTYIYIPLKVSPGQLAVDFSXDKIDIVXNLPDGAXSKIN--------------------------------------------------------------------------------------------------------------------------------------------------------------------------------------
>UniRef100_D5U2X5	91	0.359	8.742E-16	16	118	306	3	102	207
----------------KGIVGIEAAIVLIAFVIVAAALAFVVINMGMYTTQKSKEVMQQGLNEATTALEVDGTVLG---YGDTNGITRIYIPLKVSPGQLAVDFSNDKIDIVINLPSGA-------------------------------------------------------------------------------------------------------------------------------------------------------------------------------------------
>UniRef100_A0A128A330	91	0.325	8.742E-16	12	141	306	7	135	230
------------RKTRRGVIGIESAIVMIAFVIVAAALAFVVLNMGFSTTQKAKTAISSSVTESSSALEIAGKVTGIG-YVSGSVLNATVIPLKVAGGGDAVSLDPALADIKY--YSNTVRYDNIYKSacVLTSTTYTTVSSAV--------------------------------------------------------------------------------------------------------------------------------------------------------------------
>UniRef100_A0A842XNV4	91	0.275	8.742E-16	13	116	306	8	132	230
-------------KDEKGFTGLEAAIVLTAFIVVAAVFSYMVLGAGFFSTEKAKAVVHTGVEKATSSAEVAGDVIGHGwqynNTGTNWTWYYyynysdsgghtldstnltvVEFQVQLTAGQSAMDM--NKVVISYSDSD---------------------------------------------------------------------------------------------------------------------------------------------------------------------------------------------
>UniRef100_A0A497MGV1	91	0.312	8.742E-16	11	149	306	1	140	236
-----------RRSGRKGIVGIEAAIVMIAFVIVASAFAFMVVNMGLTSTQRSKEAIQQGLKEASCPLTLDGSLLLKSQ--GENNVSAIIIPLK-TLGVKYVPMWTNETVVSIKIGT-RVALANIYAGINHTVdptvmTFDAILENVTRSGGHLY------------------------------------------------------------------------------------------------------------------------------------------------------------
>UniRef100_A0A497IY62	91	0.382	8.742E-16	10	77	306	3	70	243
----------NIFNNKRGFTGLEAAIVLTAFVVVAAVFSYVVLNAGFFTTQKSKEVVHTGVEQATSSIELAGTVIGHG------------------------------------------------------------------------------------------------------------------------------------------------------------------------------------------------------------------------------------
>UniRef100_A0A7V2KNN0	91	0.390	8.742E-16	14	77	306	19	82	373
--------------DEMGITGLETAIILIAFVVVASVFAYTVLSAGIFSSERGKEAVYAGLKEARGTLEPKGSVIATG------------------------------------------------------------------------------------------------------------------------------------------------------------------------------------------------------------------------------------
>UniRef100_A0A952U8Q4	91	0.292	1.179E-15	13	114	306	8	112	189
-------------QNENGQAALETAIILIAFIVVASIFAFTILSAGSSSTEKGKEAIAAGMQSVQSSMSVKGAVIAKANVAKD-AVDSVVFTLALVSGGAPIDLKSAvadrKVIIGYRD-----------------------------------------------------------------------------------------------------------------------------------------------------------------------------------------------
>UniRef100_UPI00082CEB43	91	0.340	1.179E-15	17	104	306	9	94	193
-----------------GFTGLEAAIVLIAFVVVAAVFAYVVLGAGLLFSEESRSTVHRGIQEAGSSLTVTGGVYGVSNTPGMISS--IIVPVGLTAGSEPIDIT---------------------------------------------------------------------------------------------------------------------------------------------------------------------------------------------------------
>UniRef100_A0A063ZC46	91	0.306	1.179E-15	17	104	306	9	94	193
-----------------GFTGLEAAIVLIAFVVVAAVFAYVVLGAGILFSEESRSVVHQGIQEAGSSLTVTGGVYGISNTPG--RIDSIIVPVGLTAGSEPIDIT---------------------------------------------------------------------------------------------------------------------------------------------------------------------------------------------------------
>UniRef100_A0A956UV73	91	0.305	1.179E-15	5	114	306	6	121	198
-----AMRRLHR--NEEGITGLETAIILIAFVIVASVFAFVVLSTGLFSADRGKQTVLAGLEKASGNLEVRGSVSLQDVDTDGVIDDTapdvFIFNLGTAAGGRPVlvdpAVTNNTLVINIVD-----------------------------------------------------------------------------------------------------------------------------------------------------------------------------------------------
>UniRef100_A0A662UN36	91	0.346	1.179E-15	20	164	306	1	144	248
--------------------GIEAAIVLIAFVIVAAALAFVVLNMGMFTTQRSKEVIGRGLGEASSALEVDGSVLALVD--SSRYVDTFSLPVKLSPGREAVDF--NVTALKLLLSTGG-SYENILKG-IYYLTYDSNGNWLLVHVSGLKLNNmQEGSvtigGTQTTVTY---------------------------------------------------------------------------------------------------------------------------------------------
>UniRef100_A0A832U7T6	91	0.295	1.591E-15	14	111	306	6	101	190
--------------DEDGFTGLEAAIVLIAFVVVAAVFSYVVLGAGFFTTQKAQESVHTAVGQATSAVELSGPVMVEG--GAGDTVTNASFYLQLGAGGNPVDVTKIGYTVS--------------------------------------------------------------------------------------------------------------------------------------------------------------------------------------------------
>UniRef100_A0A1V5A7Y7	91	0.326	1.591E-15	14	111	306	6	102	194
--------------KEDAFTGLEAAIVLIAFVVVAAVFSYVVLGAGFFTTQKSQETIYAGVGQSTSNIEIVGPVSVNATTAGTGVS-AIMFKIKPAAGASDIDLQKMTFTIT--------------------------------------------------------------------------------------------------------------------------------------------------------------------------------------------------
>UniRef100_A0A2I0PU78	91	0.293	1.591E-15	15	128	306	10	120	209
---------------EKAFTGLEAAIVLIAFVVVAAVFSYVILGAGFFTSQTAQATVQSGVKVASSSMLLDGNVYGirVDQNPYLSYVN---VSVALTAGGTSMDLSQ--IIVSYNDNNGGYNSSLTYMGV---------------------------------------------------------------------------------------------------------------------------------------------------------------------------------
>UniRef100_A0A7J3QAL5	91	0.321	1.591E-15	8	116	306	1	106	213
--------KAQLKRARRGIVGIEAAIVLIAFVLVASALAFVVLNMGMFTTQKTKEVIARAYEESTRAIDIAGNVKAKVNN---SKLVLVAIPIKLTAGARPIDLNKTAVAITVILPD---------------------------------------------------------------------------------------------------------------------------------------------------------------------------------------------
>UniRef100_A0A662TDX4	91	0.255	1.591E-15	6	141	306	3	145	213
------MKIIKVLKSKKAITGIETAIILIAFVIVAAAFAFIILSMGFFAGERAKGVISGGLKEAASAIELDGSVIAyggrvtgsqgnftTSTTGTLNCVTSIVIYIKLSTGQQPMDLRVGRLTILY--ANTKTSIDNIYD----NSTFCTVTQIV--------------------------------------------------------------------------------------------------------------------------------------------------------------------
>UniRef100_UPI00220E8D73	91	0.300	1.591E-15	6	138	306	2	131	226
------LQRKGTRHSHRGVIGVESAIVMIAFVIVAAALAFVVLNMGFSTTQKTKNAIVSSADEASSALEIAGKVVGSGHI-TAGKLNATAVPLKIVSGGSAINLNPSNAAIRYI--SNDVEHGNIFAGALSVGTYDTLA-----------------------------------------------------------------------------------------------------------------------------------------------------------------------
>UniRef100_A0A497FRQ2	91	0.355	1.591E-15	14	163	306	10	154	227
--------------NRKGTFSVEAAIILISFAVIASALAFVIINMGFFAAQKTKSTMETGIQEASSALELDGSILAYVeqNSSDVPKVKYIIIPVKTSVARASIDFSANNFIISVTLKDKV--LVNVYNGTLSS-IPDKL-DGTTLDQ---IFTNAGTSGCGAYAV----------------------------------------------------------------------------------------------------------------------------------------------
>UniRef100_I7L0E4	91	0.323	1.591E-15	12	105	306	6	104	238
------------LKNEDAFTGLEAAIVLIAFIVVAAVFSYVMLGAGFFATQEAQRTVHTGSQQASSSLEIIGNVYGRTTNTTvnatqQGYLEWIEFTVGNTAGGTPIDINQ--------------------------------------------------------------------------------------------------------------------------------------------------------------------------------------------------------
>UniRef100_A0A843C831	91	0.297	1.591E-15	4	138	306	1	138	238
----NLIRKGHR-KSHRGVIGVESAIVMIAFVIVAAALAFVVLNMGFSTTQKAKTTIVSSLGEASSSLQISGKVKGIGCTSSTKgcstpYLNATVVPLKIASGGDSVNLQLSTASVKYI--SNSKSFDNIYQGPLaATSTYANVT-----------------------------------------------------------------------------------------------------------------------------------------------------------------------
>UniRef100_A0A497JVD6	91	0.286	1.591E-15	6	127	306	0	117	240
------MRRGHLVRERSGMVGLEAAIVLIAFVIVAAAFSFMVVNMGLYATQKGRDVISQGIHESGCPLTIDGSILIKASNRSGYAK-AIIIPLK-TMGTKWVSMGTNGTVVSLRIRDK--AWANIYRG----------------------------------------------------------------------------------------------------------------------------------------------------------------------------------
>UniRef100_A0A3C0YYD5	91	0.403	1.591E-15	14	75	306	20	81	363
--------------DERGVTGLETAIILIAFVVVASVFAFTVLSTGIFSAERGKETIHAGLQQSRSSVELKGSVVA--------------------------------------------------------------------------------------------------------------------------------------------------------------------------------------------------------------------------------------
>UniRef100_UPI0020BF73C5	90	0.267	2.145E-15	14	136	306	6	130	192
--------------NEDAFTGLEAAIVLIAFIVVAAVFSYVMLGAGFFATGEAQRVVQTGVAQASSNLELSGPVIVTAS--STTGLGKISFFLQLAAGGASVDMKKVTFTVATSTDMKTYQYGDVgstwYANGVEQTTAKN-------------------------------------------------------------------------------------------------------------------------------------------------------------------------
>UniRef100_A0A117MEW9	90	0.322	2.145E-15	12	105	306	3	98	193
------------KRKEDGFTGLEAAIVLIAFIVVAAVFSYVMLGAGFFTTQKSQETVYGAVGTATANMEVSGPVVIETDDTAapENNVENVTFTVVLAAGGAPMDTSK--------------------------------------------------------------------------------------------------------------------------------------------------------------------------------------------------------
>UniRef100_UPI001BD9D5E3	90	0.272	2.145E-15	13	122	306	5	114	195
-------------KNEDAFTGLEAAIVLIAFIVVAAVFSYVMLGAGFFATGEAQRVVDTGVAQASSAVELSGPVIVQASSTDGGSVGSVKFFLQLAAGGAPVDMKKVTFTVATAKEMKTYTYA---------------------------------------------------------------------------------------------------------------------------------------------------------------------------------------
>UniRef100_A0A5N9GV19	90	0.259	2.145E-15	8	120	306	4	133	198
--------RWNLfRSDQKEITGLETAIILIAFVVVASVFAYTILSAGIYSSEKGKEAIHSGLSTARASMQLSGPVLARDTD-SNNTVDQMLFVIANLLKSAPMNLVPTvdsdsdgllsdespklhSLVITYIDQAQMVT-----------------------------------------------------------------------------------------------------------------------------------------------------------------------------------------
>UniRef100_A0A842QWB7	90	0.301	2.145E-15	15	134	306	2	124	200
---------------RRGLTGLETAIILVAFVITSSAFAFVVLNMGALSAEQAQSVISSSIDESSAALQMDSEVIGTFANTTGAQSTICLtkatFYLRLSQGGTPIDMDDNRVVITYANPR---CHGSIYdsNGTVTTITP---------------------------------------------------------------------------------------------------------------------------------------------------------------------------
>UniRef100_A0A7J2YRU3	90	0.270	2.145E-15	0	155	306	0	152	210
MNYKKHLRDF--AKQKRAIVGLEAAIILIAFVIIAAVFSFMVVNQGLFATEQGKTVIQQGIQQASTPLSIDGTTFVKTSADG-SYVAGILIPLK-TFGTKYVSMNENTTVVTM--KIGTDAWSNIYVGTNASATGETFNDMlsgVTENQSKLFIQNSNG------------------------------------------------------------------------------------------------------------------------------------------------------
>UniRef100_A0A2E5BXK9	90	0.291	2.145E-15	3	118	306	1	120	215
---KNMLNRMNGLwKDQRGITGLETAIILIAFIVVAAVFAFTVMTTGLFSTEKAKTTAQAGIAEASSTFAPKGGLIaecAQNAQGACTRVEALTFQITTASGSTGTSIARDKIALIYSDDNQR-------------------------------------------------------------------------------------------------------------------------------------------------------------------------------------------
>UniRef100_A0A832ZKN7	90	0.261	2.145E-15	6	154	306	0	147	220
------MSMTRKSKRKKGIVGIEAAIVLIAFVLVASALAFVVLNMGMFTTQKSKEVIARAYEESTRALDISGNVVASVDIN-NRWLELVAIPIKLTSGARPIDLDKTAISITIIRPDGAAKHTDNGFVKVTGTTYTITKDFNSTAYKKLNLLEAT-------------------------------------------------------------------------------------------------------------------------------------------------------
>UniRef100_A0A7C4D3N8	90	0.315	2.145E-15	16	153	306	9	156	222
----------------RGMVGIEAAIVLIAFVIVAAAFSFMVINMGLFSTQRGKETIQDSLQEASCPLTVDGTILiygktVSGDDNSTGGVSAIVIPLK-TLGVKYVPMQENRTVVTFtiTGGETSISYPNIYKGINNTVnsgwTLNDLVDNVENGTAKLFIVGA--------------------------------------------------------------------------------------------------------------------------------------------------------
>UniRef100_A0A520JX98	90	0.246	2.145E-15	12	114	306	8	141	233
------------RKDTRAFTGLEAAIVLTAFVVVAAVFSYVMLNAGFFTTQKSKEVIHTGVEQATSSAQLTGNVIGHGwqygyvngsglwNTTGyrtyyawgysddsdkyqadTTNLTVVEFYVQLSAGEQPLSLASNQLTIGYSD-----------------------------------------------------------------------------------------------------------------------------------------------------------------------------------------------
>UniRef100_A0A641ACD2	90	0.289	2.145E-15	10	135	306	9	131	236
----------NLYSDRSGITGLETAIILIAFIVVAAVFAFTVMTTGLFSTEKAKTTAQAGITEASSTFAPKGAIVAQATgLGTNNARVQTLFVqLQPATGSAGASINRSDLAFIYVDKNQRYA-----TDGIITDTYD--------------------------------------------------------------------------------------------------------------------------------------------------------------------------
>UniRef100_A0A2A3T7R3	90	0.312	2.145E-15	6	130	306	2	123	237
------LQRKGTRHSHRGVIGVESAIVMIAFVIVAAALAFVVLNMGFTTSQKAKTSIISSLNEASSSMQIAGKVIGSG-YPNGSVLNVTAFPIKVSSGGGNINLEALTTAVRYV--SNSLDYGDIYVGTLT-------------------------------------------------------------------------------------------------------------------------------------------------------------------------------
>UniRef100_A0A952U9B8	90	0.304	2.893E-15	14	114	306	9	112	189
--------------NENGQAALETAIILIAFIVVSSIFAFTILSAGSSSTEKGKEAIAAGMQSVQSSMSVKGAVIAKAN-ATKDAVDTVVFTLALVSGGSPIDLKAAaadrKVIIGYRD-----------------------------------------------------------------------------------------------------------------------------------------------------------------------------------------------
>UniRef100_UPI0020C11313	90	0.283	2.893E-15	12	112	306	4	107	218
------------LKNEDAFTGLEAAIVLIAFIVVAAVFSYVMLGAGFFATQEAQRTVHTGSQQASSSLEIIGNIYGKTTATTEkstanAHLQYILFSVGNTAGGAPIDIT--SMVVTF-------------------------------------------------------------------------------------------------------------------------------------------------------------------------------------------------
>UniRef100_A0A7J3VNJ1	90	0.299	2.893E-15	15	158	306	0	135	228
---------------RRGILGIESAIVMIPFVVVAAALAFVVLNAGFGTTQKSKTTISEGLASATGAVEVAG--IVTGNNRVSDNPERIEFysiPIKLASGANAVNLQKELTAIRYF--SNTIAYDNIYVGTAR-------NNTIASYSDELSMLNDVKTDC---------------------------------------------------------------------------------------------------------------------------------------------------
>UniRef100_A0A2H1FDK9	90	0.340	2.893E-15	12	141	306	7	135	230
------------RKTRRGVIGIESAIVMIAFVIVAAALAFVVLNMGFSTTQKAKTAISSSVTEASSALEIAGKVTGIG-YVSGGVLNATVIPLKVAGGGDAVSLDPTLADIKY--YSNTIRYDNIYKSacVLSSTSYTTVSAAV--------------------------------------------------------------------------------------------------------------------------------------------------------------------
>UniRef100_A0A2H1FDJ2	90	0.340	2.893E-15	12	141	306	7	135	230
------------RKTRRGVIGIESAIVMIAFVIVAAALAFVVLNMGFSTTQKAKTAISSSVTEASSALEIAGKVTGIG-YVSGGVLNATVIPLKVAGGGDAVSLDPTLADIKY--YSNTIRYDNIYKSacVLSSTSYTTVSAAV--------------------------------------------------------------------------------------------------------------------------------------------------------------------
>UniRef100_A0A2E6WS73	90	0.276	2.893E-15	0	117	306	0	131	232
MPKMNFLKQFSR--DNSGITGLETAIILIAFVVVAAVFAFTVMTTGLFSTEKAKTTAQAALTEASSSFILKGAITAKCelNLAGDAcdndaavaggtatpYINQIAFQIALASGADQQTMIPGEMAFIYSDSNN--------------------------------------------------------------------------------------------------------------------------------------------------------------------------------------------
>UniRef100_A0A2V3JNY5	90	0.190	2.893E-15	6	114	306	0	139	243
------MRLFNNklLRDERAFTGLEAAIVLTAFVVVAAVFSYVVLGAGFFTSEKSKEVIHTGVDQATSSLEIGGYIAGHGwtygkvdsdgiwnasgdyysyyawgnstatkNKENTTGLNLVEIQVELAAGQNPVDMDK--IVVSYSD-----------------------------------------------------------------------------------------------------------------------------------------------------------------------------------------------
>UniRef100_A0A9D8FZZ7	90	0.361	2.893E-15	14	105	306	10	103	382
--------------DERGITGLETAIILIAFIVVASVFAYTVLSAGLFSAQKTEEVIRTGINETESTVQIDGNVVaYKGTANADECVAKFSFTVEKAlPGGGSIDLTP--------------------------------------------------------------------------------------------------------------------------------------------------------------------------------------------------------
>UniRef100_UPI00082BE7D5	89	0.273	3.901E-15	6	111	306	0	101	184
------MRKFG--KNDEAFTGLEAAIVLIAFVVVAAVFSYMMLGAGFFTSQKSQEVVHTATSQTSSSVDLAGSVVVIG--GASDKLANATFYLQLTSGGTPVDLSRTAYAVT--------------------------------------------------------------------------------------------------------------------------------------------------------------------------------------------------
>UniRef100_A0A8A3S205	89	0.273	3.901E-15	6	111	306	0	101	184
------MRKFG--KNDEAFTGLEAAIVLIAFVVVAAVFSYMMLGAGFFTSQKSQEVVHTATSQTSSSVDLAGSVVVIG--GASDKLANATFYLQLTSGGTPVDLSRTAYAVT--------------------------------------------------------------------------------------------------------------------------------------------------------------------------------------------------
>UniRef100_A0A7C5K7G5	89	0.328	3.901E-15	6	141	306	0	130	205
------MRKWKMIRSKRAMMGLEAAIILIAFVIVAGTFSFMVITQGLFATERGKTVVQEGLQQTSTPLCVDGSVLLKS---TGSGVTAIMIPLR-AYGVRYVAMAKDQTAVTLKVGNN--AWSNIYEGVNQTLSASaTFDDLV--------------------------------------------------------------------------------------------------------------------------------------------------------------------
>UniRef100_A0A0E3WNX3	89	0.246	3.901E-15	12	115	306	8	133	217
------------RKDDKAFTGLESAIVLTAFVVVAAVFSYVVLGAGFTTSDTAKKTIDEGVKQTTSSVELAGDVIAEGTpavittaddpetpendpvYGTFPSVDTIKITLQLTAGQSPVDIGSgsgaGMMVISYSDS----------------------------------------------------------------------------------------------------------------------------------------------------------------------------------------------
>UniRef100_UPI001BD9BF1D	89	0.300	3.901E-15	12	105	306	4	103	227
------------LKNEDAFTGLEAAIVLIAFIVVAAVFSYVMLGAGFFATQEAQRTVHTGSQQASSSLEIIGSVYGMNDNAGKVgeehlqHLQYIEFTIGNTAGGTPIDVTQ--------------------------------------------------------------------------------------------------------------------------------------------------------------------------------------------------------
>UniRef100_A0A128A329	89	0.325	3.901E-15	12	141	306	7	135	230
------------RKTRRGVIGIESAIVMIAFVIVAAALAFVVLNMGFSTTQKAKTAISSSVTESSSALEIAGKVTGIG-YVSGSVLNATVIPLKVAGGGDAVSLDPALADIKY--YSNTVRYDNIYKSacVLTSTAYTTVSSAV--------------------------------------------------------------------------------------------------------------------------------------------------------------------
>UniRef100_A0A0D5C1S6	89	0.304	3.901E-15	6	130	306	2	123	234
------LQRKGTRHSHRGVIGVESAIVMIAFVIVAAALAFVVLNMGFTTSQKAKTSIISSLGEASSSMQVAGKVIGEG-DSSTGYLNMTAFPIKVSSGGNDINLEAKTTSVRYV--SNSIDYSDIYVGTLT-------------------------------------------------------------------------------------------------------------------------------------------------------------------------------
>UniRef100_A0A351JYP1	89	0.390	3.901E-15	14	107	306	11	110	246
--------------NERGITGLETAIILIAFVVVASVFAYTVLSAGLFSAQQADETIRSGIRTTQTTMKLRGGILaYKGNVTEGGnvseSVVKISFTVSNVLGeGQAIDLTPSH------------------------------------------------------------------------------------------------------------------------------------------------------------------------------------------------------
>UniRef100_A0A419KIF6	89	0.314	3.901E-15	6	128	306	28	146	268
------MTRKNPIRNKNGMVGLEAAIVLIAFVIVAAAFSFMVVNMGLYATQRGRDVIKQGIQEAGCPLTVDGSIlIKAGNRSGYAKAFIIPLK---TMGTKWVSMGRNGTVISLRIGMK--AWANIYHGV---------------------------------------------------------------------------------------------------------------------------------------------------------------------------------
>UniRef100_A0A2I0P6D8	89	0.264	5.260E-15	13	134	306	5	127	188
-------------KNEDAFTGLEAAIVLIAFVVVAAVFSYVVLGAGFFTTGEAQRVVHTGSQQASSSLEIIGNVYGHATASSSSmVLTSIEFTVGNTAGGTAIDISQ--MLVTYTCEgiSDVIEYENSTKGWAVKTTY---------------------------------------------------------------------------------------------------------------------------------------------------------------------------
>UniRef100_A0A7K3YG16	89	0.318	5.260E-15	17	104	306	9	94	193
-----------------GFTGLEAAIVLIAFVIVAAVFAYVVLGAGILFSEGSRSAVHQGIQEAGSGLIVTGGVYGISNTPG--RIDSIIVPVSLTVGSDPIDIT---------------------------------------------------------------------------------------------------------------------------------------------------------------------------------------------------------
>UniRef100_A0A956UW65	89	0.281	5.260E-15	5	120	306	6	137	208
-----AMRRLHR--NEEGITGLETAIILIAFVIVASVFAFVVLSTGLFSADRGKQTVLAGLEKASGNVEVRGSVSlqdvgtvaapttpdgAIGEAGGPSVDVFI-FNLGTAAGGRPVlidpAVTTNTMVINIVDSGARVA-----------------------------------------------------------------------------------------------------------------------------------------------------------------------------------------
>UniRef100_A0A8J7W946	89	0.317	7.091E-15	14	117	306	5	101	186
--------------EEDAFTGLEAAIVLIAFIVVAAVFSYVMLGAGFFTTQKSQETVYSAIGQAATNLEVSGPVVLKT---SGGSVEQANFTLILAAGGVPVDLKK----VTYTLSTQ--------------------------------------------------------------------------------------------------------------------------------------------------------------------------------------------
>UniRef100_A0A7J3YRB8	89	0.420	7.091E-15	27	125	306	0	98	199
---------------------------MIAFVVVAAALAFVVLNMGMFTTQRARETINSGLAHASSALEVDGSITALVNSNGNG-VELISIPIRLAPGKDSVDLNPEKlTVALFVTGTQNIAYENIY------------------------------------------------------------------------------------------------------------------------------------------------------------------------------------
>UniRef100_A0A7C0VDY9	89	0.330	7.091E-15	15	115	306	1	106	201
---------------RRGVTGIETAIILVAFVITAAAFAFVILNMGFITAEKAQSVISSGMSEATSAILVDNSVVGTFANVSLGNqsaicLTKLTFYIRLSQGHTPVDLSDDRLVATFTNE----------------------------------------------------------------------------------------------------------------------------------------------------------------------------------------------
>UniRef100_UPI00064E742D	89	0.284	7.091E-15	18	117	306	9	108	207
------------------FTGLEAAIVLIAFVVVAALFSYVVLGAGFFTTQKAQETVYSSVGMASSSMEILGDIYGnsTGDGGVNAEIDGVMFVTGLTAGGSSIDFS--RTTITYSNKDN--------------------------------------------------------------------------------------------------------------------------------------------------------------------------------------------
>UniRef100_UPI00210404C6	89	0.357	7.091E-15	15	140	306	6	128	228
---------------HRGVSGLEAAIITIVIVIVAAALAFVVLNMGFSTTQKAKTTIVSSLSEASSALQVAGNVIGIG-DTTLSNIRVVSIPIKVASGGDSVNLQNTTASIKYM--SNSKEYDNIYSSALSGSAFSTYSNV---------------------------------------------------------------------------------------------------------------------------------------------------------------------
>UniRef100_A0A5N9G9V6	89	0.397	7.091E-15	7	74	306	5	72	350
-------KLLNRARDESGVTGLETAIILIAFVVVASVFAFTVLSTGIFSAERGKETIHAGLTGARSSMELKGSIV---------------------------------------------------------------------------------------------------------------------------------------------------------------------------------------------------------------------------------------
>UniRef100_A0A932CES5	89	0.483	7.091E-15	14	75	306	11	72	517
--------------EEKGITGLETAIILIAFVVVASVFAYTALSAGLFSTQKSQEAVYSGLEEARSTLVVKGEVVA--------------------------------------------------------------------------------------------------------------------------------------------------------------------------------------------------------------------------------------
>UniRef100_A0A7C3G0X3	88	0.293	9.558E-15	15	137	306	15	136	191
---------------QRGMTGLETAIILIAFVTVASVLAYSVLSAGIFSAERGKATVYQGLASAQATMSIQGSVLG--LSPNGTKLEQIQFSVALMLEDENVDM--NSVVINYFDnevHSENVTWTSVISGGSTERGAANL------------------------------------------------------------------------------------------------------------------------------------------------------------------------
>UniRef100_A0A948RBI8	88	0.299	9.558E-15	14	115	306	11	114	199
--------------DQSGVTGLETAIILIAFVMVASTLAYVVLTAGLYSSQKAKEAVHAGLSEVSATMQLKGNVFIKMESG---FGTEMYLTLGVTQGSGGIDFTdtsggNNKVIISYADE----------------------------------------------------------------------------------------------------------------------------------------------------------------------------------------------
>UniRef100_A0A662CBG7	88	0.276	9.558E-15	16	132	306	3	122	200
----------------RGLTGLETAIILVAFVITSSALAFIVLNMGFLSAERAQSVVAGSMSEASSALALDSGLIGSfTNLTGPqsaVCLTKLTLYVRLAGGGEPIDMGEGELVVTYTNPR---CHASVYEsnGTVTTV-----------------------------------------------------------------------------------------------------------------------------------------------------------------------------
>UniRef100_A0A0X3BNF1	88	0.333	9.558E-15	12	105	306	6	104	218
------------LKNEDAFTGLEAAIVLIAFIVVAAVFSYVMLGAGFFATQEAQRTVHTGSQQASTSLEIIGNIYGTTTSTTasssiNAHLKYIEFTVGNTAGGTPLDISQ--------------------------------------------------------------------------------------------------------------------------------------------------------------------------------------------------------
>UniRef100_A0A8T5A5G5	88	0.367	9.558E-15	15	128	306	8	122	233
---------------RRGIIGIEAAIILIAFVIIAAAFAFMAINMGLFATQRSKDTISQGLREASSPLQVDGNVFIRVVNDDL-KINATIIPLR-AMGVKYVPVGQNETVVSLsivSSNGNSKAYANIYYGV---------------------------------------------------------------------------------------------------------------------------------------------------------------------------------
>UniRef100_A0A7D5R1U7	88	0.250	9.558E-15	6	134	306	2	134	239
------LQRKGTRHSHRGVIGVESAIVMIAFVIVAAALAFVVLNMGFTTTQKAKTATLSSLEESSSTMKISGTITAVGCIDIDAgctsiqRINATTIPLKISQSGNAVNFSPELVSISYLGK--SIQFNNIYAGPITVDTF---------------------------------------------------------------------------------------------------------------------------------------------------------------------------
>UniRef100_A0A9E4SUY4	88	0.390	9.558E-15	12	75	306	18	81	363
------------RRSERGVTGLETAIILIAFVVVASVFAFTVLSTGIFSAERGKETVYAALEQARGSIELKGSVIA--------------------------------------------------------------------------------------------------------------------------------------------------------------------------------------------------------------------------------------
>UniRef100_I7KDG8	88	0.294	1.288E-14	13	124	306	5	114	192
-------------KNEDAFTGLEAAIVLIAFIVVAAVFSYVMLGAGFFATGEAQRVVDTGVAQASSAVELSGPVIVNGSADGN--VTDIRFFLQLAAGGAPVDMQKVIFTVSTAKNMTTYQYANV-------------------------------------------------------------------------------------------------------------------------------------------------------------------------------------
>UniRef100_A0A2I0NRG2	88	0.275	1.288E-14	17	103	306	12	96	196
-----------------GFTGLEAAIVLIAFVIVAAIFAYVVLTAGILFSEESQSTVHQGVHEAGSSIALAGTVYGVSKTRE--SIDYILIPIELTAGGEPIDM----------------------------------------------------------------------------------------------------------------------------------------------------------------------------------------------------------
>UniRef100_D9PZ88	88	0.354	1.288E-14	12	136	306	2	124	211
------------RRSRRGMVGIDTAIILIAFVLVAAAVAFVVLDMGMTSAQKAKQTMESGLQESSTALQVDGNVMAYVNSNGEVQD--VFIPLGVTPGTGYVSFAPSLMEVSIITPSG--SYANIYRGVsnLLEMNPST-------------------------------------------------------------------------------------------------------------------------------------------------------------------------
>UniRef100_UPI001AE89775	88	0.285	1.288E-14	18	120	306	17	121	213
------------------FTGLEAAIVLIAFVVTASIFSYVILGAGFFATQKAQDVVYTSVGQTSSSIEVMGDVYGNSTTvgGVDAKMDGLRFVLGLTAGGSPVDFASTTMTFSTDEDVTKIN-----------------------------------------------------------------------------------------------------------------------------------------------------------------------------------------
>UniRef100_D5U1N2	88	0.351	1.288E-14	16	118	306	3	110	214
----------------KGIVGIEAAIVLIAFVIVAAALAFVVINMGMYTTQKSKEVMQQGLNEATTALEVDGSVLGYVIDTDAGApvvpgIQYIYIPLKVSPGQLAVDFSSSKIDIVINLPSGA-------------------------------------------------------------------------------------------------------------------------------------------------------------------------------------------
>UniRef100_A0A7C2ZNK9	88	0.322	1.288E-14	6	126	306	0	106	220
------MRTWSRA--RRGIVGIEAAIVLIAFV---------ALNMGFYTTQRSKEVMSAGLSQASSSLEVDGSVLAVVDNQK--KLECMVIPIRLSAGQKEVDLTPSKTAIALWVIDKA-AFTNIYK-----------------------------------------------------------------------------------------------------------------------------------------------------------------------------------
>UniRef100_A0A842P6E9	88	0.421	1.288E-14	12	75	306	7	70	293
------------RKDKRGFTGLEAAIVLTAFVVVAAVFSYVVLNAGFFTTQKAKEVIHTGVESATSSLAVAGNVIG--------------------------------------------------------------------------------------------------------------------------------------------------------------------------------------------------------------------------------------
>UniRef100_A0A8T4DEX0	88	0.363	1.288E-14	12	77	306	8	73	324
------------RKDKKGFTGLEAAIVLTAFVVVAAVFSYVVLNAGFFTSEKSKEVVHTGVEQVTTSCELAGNVIGHG------------------------------------------------------------------------------------------------------------------------------------------------------------------------------------------------------------------------------------
>UniRef100_A0A2D6GFA8	88	0.397	1.288E-14	7	74	306	5	72	355
-------KLLNRARDEGGVTGLETAIILIAFVVVASVFAFTVLSTGIFSAERGKETIHAGLTGARSSMELKGSIV---------------------------------------------------------------------------------------------------------------------------------------------------------------------------------------------------------------------------------------
>UniRef100_A0A2E8HNG6	87	0.324	1.736E-14	12	85	306	15	88	117
------------LQNQRGITGLETAIVLFAFVVVASVFSFAVLNTRLLSSEKSIEATLGGLEETSAMLSLRGQVIVVANTGTTSVD----------------------------------------------------------------------------------------------------------------------------------------------------------------------------------------------------------------------------
>UniRef100_A0A843L8W3	87	0.263	1.736E-14	17	111	306	7	99	129
-----------------GFTGLEAAIVLIAFVIVAAVFGFVILQAGFTSAQQGQSVIHDGMEQAGSSCMVTGIVYGISTRPG--VVESFVVPVGLTAGNEPIDMATVSVRFT--------------------------------------------------------------------------------------------------------------------------------------------------------------------------------------------------
>UniRef100_A0A8F5VL91	87	0.296	1.736E-14	12	102	306	0	89	175
------------MKKEAAFSGLEAAIVLIAFVVVAAVFSYVMLGAGFFATQKSQEVTYSGVKQSTSNLVLDGQLYGNY-DSTDGDVDTIEFYLSIPEGGQPQD-----------------------------------------------------------------------------------------------------------------------------------------------------------------------------------------------------------
>UniRef100_A0A2I0PW59	87	0.325	1.736E-14	15	103	306	7	94	192
---------------EQAFTGLEAAIVLIAFIIVASVFAYVVLGAGFLTTEKAQESVHAGIQQTTSAVQPSGELSVQA-DGAGTGINTITFYLQLAAGGTGVDM----------------------------------------------------------------------------------------------------------------------------------------------------------------------------------------------------------
>UniRef100_A0A498H168	87	0.276	1.736E-14	14	118	306	3	103	192
--------------RDDGFTGLEAAIILIAFVVVASVFSYMVLGTGFIAIQNTQQVVHDEVQQASSSLKATGSIYGFSQDG--VHVQRICIPVGLAAGGGAVDIS--TAAVRFLSRNHK-------------------------------------------------------------------------------------------------------------------------------------------------------------------------------------------
>UniRef100_UPI0020337A8E	87	0.306	1.736E-14	17	104	306	9	94	193
-----------------GFTGLEAAIVLIAFVVVASVFAYVVLTAGILFSEESRSTVHQGIREAGSGLTVTGAIYGFSNTPG--MIDSVIVPVGLTAGGEPIDIT---------------------------------------------------------------------------------------------------------------------------------------------------------------------------------------------------------
>UniRef100_A3CVA3	87	0.295	1.736E-14	17	104	306	9	94	193
-----------------GFTGLEAAIVLIAFVVVAAVFAYVVLGAGILFSEESRSVVHQGIQEAGSSLTVTGCVYGVSSTPG--IIHSIIVPVGLTAGSEPIDIT---------------------------------------------------------------------------------------------------------------------------------------------------------------------------------------------------------
>UniRef100_A0A117MEX2	87	0.247	1.736E-14	12	123	306	1	113	195
------------KKNENAFTGLEAAIVLIAFVVVAAVFSYVMLGAGFFTAQEAQTVVHTGMGQASSSIEVLGEVYGfNGTSTENSSIVNITYTIGLTSGNTPMDMARMRVTLATPDYREILTLQN--------------------------------------------------------------------------------------------------------------------------------------------------------------------------------------
>UniRef100_A0A0E3RAM1	87	0.252	1.736E-14	12	115	306	8	117	199
------------RKDDKAFTGLESAIVLTAFVVVAAVFSYVVLGAGFTTSDTAKKTIDEGVKQTTSSVELAGDVIAEGTAAGGSVKD-IIVTLQLTAGQSPVDIGEEGlgdgteiLVVSYADS----------------------------------------------------------------------------------------------------------------------------------------------------------------------------------------------
>UniRef100_A0A7C5K6K6	87	0.312	1.736E-14	0	127	306	0	121	218
MNWKKTMAK--LAKSKRAMMGLEAAIILIAFVIIAGTFSFMVINQGLFATERGKTVVQEGLKQASTPLCVDGSIFLKTNSSG-TGIEAMVIPLR-TYGVKYVAMGEDETAISL--KIGQYAWPNVYNG----------------------------------------------------------------------------------------------------------------------------------------------------------------------------------
>UniRef100_A0A2H1FDW2	87	0.287	1.736E-14	8	139	306	3	131	233
--------RSRSRKTRRGVIGIESAIVMIAFVIVAAALAFVVLNMGFSTTQKAKTAISSSVTEASSALEIAGKVTGFGDIA-HSQLNATVVPLKVAGGGDAVSLDPTLTDIKY--YSNSVRYDNIFGVGCALGSSGNIIN----------------------------------------------------------------------------------------------------------------------------------------------------------------------
>UniRef100_A0A1G9AHV1	87	0.305	2.339E-14	17	111	306	13	106	198
-----------------GFTGLEAAIVLIAFVVVAAVFGYVVLTMGLLFSGESQSTIHQGIRQAGSACMVSGTVYGVSSPPYD-YLNSIIIPIKLTSGSEPIDMTTVSLRLT--------------------------------------------------------------------------------------------------------------------------------------------------------------------------------------------------
>UniRef100_A0A2E8EXI6	87	0.282	2.339E-14	0	114	306	2	125	225
LNKGNMIERYVRKlaHEEKGITGLETAIVLIAFVVVAAVFAFTVLTTGLFTSEKAKETAMAGVAATSSTLTVKGSLTAMGGTATGAggatccdRVDHIRVKLTGATDVNDVPFNPSQVLVTYQD-----------------------------------------------------------------------------------------------------------------------------------------------------------------------------------------------
>UniRef100_A0A2N0KSW7	87	0.426	2.339E-14	15	75	306	21	81	363
---------------EKGVTGLETAIIMIAFVVVASVFAFTVLSTGIFSAERAKETVYAGLQQARGSIELKGSVIA--------------------------------------------------------------------------------------------------------------------------------------------------------------------------------------------------------------------------------------
>UniRef100_A0A8E7EK63	87	0.304	3.151E-14	12	103	306	0	89	164
------------MKKEAAFTGLEAAIVLIAFVVVAAVFSYVMLGAGFFATQKSQEVTYSGVKQATSNVVLDGQLYGTYSAGTG--LTELTFYIRVPEGGESVQL----------------------------------------------------------------------------------------------------------------------------------------------------------------------------------------------------------
>UniRef100_A0A7C3FYT4	87	0.327	3.151E-14	6	114	306	0	105	186
------MKSLKNLHRaQKGMTGLETAIILIAFVTVASVLAYSVLSAGIFSAERGKATVYQGLESAQATMEVQGSVLG--LSPNQSEMEQVVFSVGLTMQDERVDM--NTVVINYFD-----------------------------------------------------------------------------------------------------------------------------------------------------------------------------------------------
>UniRef100_A0A847EJP9	87	0.277	3.151E-14	15	115	306	15	111	191
---------------QRGMTGLETAIILIAFVTVASVLAYSVLSAGIFSAERGKETVYSGLESAQSSLEVKGAVIGHSADNI--VLTTLTMKLGMAIQDERVDADSIH--VTYLDE----------------------------------------------------------------------------------------------------------------------------------------------------------------------------------------------
>UniRef100_A0A8T5A1U8	87	0.289	3.151E-14	0	155	306	0	151	209
MSWKKALMK--LLKQKRAMVGLEAAIILIAFVIIAGAFSFMVINQGLFATERGKTVVQDSLRQASTPLIVDGSIMLNATNA--THINAVVIPLR-AYGVKYVALGKNETAVTL--KVAGQAWPNIYDGTNTMEagnSFDDLLSNVNAGSAILFIQNSNG------------------------------------------------------------------------------------------------------------------------------------------------------
>UniRef100_A0A8T4Y8N1	87	0.268	3.151E-14	0	155	306	0	152	210
MNWKKTLMK--LVKQKRAMVGLEAAIILIAFVIIAGAFSFMVINQGLFATERGKTVVQDSLRQASTPLIVDGSIY--LNADSSTTINAIVIPLR-AYGVKYVALGEDATSVSL--QVAGSAWPNVYEGIngtfTTSDNFGDLVANVTTGHAALFIQNSNG------------------------------------------------------------------------------------------------------------------------------------------------------
>UniRef100_UPI0021FF104F	87	0.266	3.151E-14	6	134	306	2	134	239
------LQRKGTRHSHRGVIGVESAIVMIAFVIVAAALAFVVLNMGFTTSQKAKTVTLAGLEESTSAMKIAGSITAIGCINVNSgcgvvqKINATTIPLKISESGNSINFASDVVSISYI--TKSIQYNNIYAGAITSEIF---------------------------------------------------------------------------------------------------------------------------------------------------------------------------
>UniRef100_A0A2A4S9N1	86	0.320	4.245E-14	14	94	306	46	125	130
--------------DQRGMSAIETSIVLIAFVVVASVFGFAMLNXGLMSSEKEQKAVQAGIDETSSNLILRGGVLAIGN-GGKTGIDTIKFYLTP-------------------------------------------------------------------------------------------------------------------------------------------------------------------------------------------------------------------
>UniRef100_A0A7K4BEA0	86	0.281	4.245E-14	12	107	306	0	93	177
------------MKKEQAFSGLEAAIVLIAFVVVAAVFSYVMLGAGFFATQKAQEVTYSGIQQSTSNMVIDGNIYGTLNAGKELK--QVKFYVNVPIGGQAQDMKEVT------------------------------------------------------------------------------------------------------------------------------------------------------------------------------------------------------
>UniRef100_A0A1V4ZN01	86	0.272	4.245E-14	13	111	306	6	103	191
-------------KNTDAFTGLEAAIVLIAFVVVAAVFSYVVLGAGYYATQKSQESVYKSVEQATSNIQLVSQIYAISGNAT-SGIEKIKFSIGLAPGAPSMDINKMTIVYS--------------------------------------------------------------------------------------------------------------------------------------------------------------------------------------------------
>UniRef100_UPI001C328352	86	0.295	4.245E-14	17	104	306	9	94	193
-----------------GFTGLEAAIVLIAFVVVAAVFAYVVLGAGIVFSEASRSTVHRGIQEAGSSLTVIGGVYGV--SGNLERIDAIIIPVGLTAGSEPIDIT---------------------------------------------------------------------------------------------------------------------------------------------------------------------------------------------------------
>UniRef100_A0A7K3Y1X8	86	0.266	4.245E-14	15	104	306	7	94	194
---------------ENGFTGLEAAIVLIAFVVVASIFSYTVLGAGFHFSGESQSIIHQGIRQAGSSCTVTGTVYGVSDSPKSLK--YIIIPIGLTTGGEPIDIT---------------------------------------------------------------------------------------------------------------------------------------------------------------------------------------------------------
>UniRef100_I7LN98	86	0.255	4.245E-14	17	110	306	11	102	197
-----------------GFTGLEAAIVLIAFVVVASIFSYTVLAAGFHFSGESQSVIHQGIQQAGSSCTVAGTVYGVSTSPE--SLRYIIIPIGLTAGGEPIDITTVSVRI---------------------------------------------------------------------------------------------------------------------------------------------------------------------------------------------------
>UniRef100_UPI001BDA93FA	86	0.255	4.245E-14	17	110	306	11	102	197
-----------------GFTGLEAAIVLIAFVVVASIFSYTVLAAGFHFSGESQSVIHQGIQQAGSSCTVAGTVYGVSTSPE--SLRYIIIPIGLTAGGEPIDITTVSVRI---------------------------------------------------------------------------------------------------------------------------------------------------------------------------------------------------
>UniRef100_A0A0X8I8Q8	86	0.344	4.245E-14	12	136	306	2	122	207
------------RRNRKGMVGIDTAIILIAFVLVAAAVAFVTLDMGMTSAQKAKQTMESGLQESSTALQVDGDVMAYVNTSGNVQV--IYIPLGVTPGTGYVSFAKNLLSVSLIGGN--MSYANIYNGVAEMISGSN-------------------------------------------------------------------------------------------------------------------------------------------------------------------------
>UniRef100_A0A2E6WS33	86	0.292	4.245E-14	10	117	306	8	130	229
----------NFSRDNSGVTGLETAIILIAFVVVAAVFAFTVMTTGLFSTEKAKTTAQAALTEASSSFIIKGPVLAKCSPGVVPIDCevdanpigkaeefisRISFTIALSSGADQQTLDESELAFIYSDENN--------------------------------------------------------------------------------------------------------------------------------------------------------------------------------------------
>UniRef100_A0A382FBV9	86	0.380	5.718E-14	14	97	306	15	95	98
--------------DDRGITGLETAIILIAFIVVAAVFAFTVMTTGLFSTEKAKTTAQAGIAEASSTFAPKGAIIATSN---LTSVQTFQFQVTLATG----------------------------------------------------------------------------------------------------------------------------------------------------------------------------------------------------------------
>UniRef100_A0A9E4PD45	86	0.390	5.718E-14	12	75	306	18	81	156
------------RRSERGVTGLETAIILIAFVVVASVFAFTVLSTGIFAAERGKETVFAGLAQARGSIELKGSVIA--------------------------------------------------------------------------------------------------------------------------------------------------------------------------------------------------------------------------------------
>UniRef100_Q2FUM4	86	0.248	5.718E-14	12	136	306	0	114	170
------------MRKETAFSGLEAAIVLIAFVVVAAVFSYVMLGAGFFATQKSQEVTYSGMKQATSNLILDGMIYGSYSKGG-SGLAQLYFYVKVPEGGETQDLK--YVTYLWTKENKAVT-------TLTSITPTN-------------------------------------------------------------------------------------------------------------------------------------------------------------------------
>UniRef100_A0A7K4BQV0	86	0.295	5.718E-14	17	104	306	9	94	193
-----------------GFTGLEAAIVLIAFVVVAAVFAYVVLGAGIVFSEESRSTVHQGIREAGSSLTVIGGVYGVSDN--LERIDAIIIPVGLTAGSEPIDIT---------------------------------------------------------------------------------------------------------------------------------------------------------------------------------------------------------
>UniRef100_A0A550H9K7	86	0.314	5.718E-14	15	115	306	2	106	200
---------------RRGLTGLETAIILVAFVITSSAFAFVVLNMGQLSAEQAQSVISSSIDETSSALLMDTDIIGTFSNitGAQSTICLTKatFYVRLSQGQTPVDMDDSKVVITYTNP----------------------------------------------------------------------------------------------------------------------------------------------------------------------------------------------
>UniRef100_A0A0N7JD54	86	0.367	5.718E-14	16	113	306	4	98	210
----------------RGIVGIEAAIVLIAFVLVASALAFVAINMGMFASQKSKEVMAKAYESSTRALDIAGDAIAKVDTATST-VTMVYVPIKLTAGTSPIDLSK--TVVSLL------------------------------------------------------------------------------------------------------------------------------------------------------------------------------------------------
>UniRef100_A0A9E4USU3	86	0.390	5.718E-14	12	75	306	18	81	363
------------RRSERGVTGLETAIILIAFVVVASVFAFTVLSTGIFAAERGKETVFAGLAQARGSIELKGSVIA--------------------------------------------------------------------------------------------------------------------------------------------------------------------------------------------------------------------------------------
>UniRef100_A0A7C3BWY7	86	0.473	5.718E-14	17	73	306	1	57	522
-----------------GITGLETAIILIAFVVVAAVFAYTVLSAGLFSSQKSEQAVHSGLEEAQSTLEVKGSV----------------------------------------------------------------------------------------------------------------------------------------------------------------------------------------------------------------------------------------
>UniRef100_A0A7C3WM85	85	0.397	7.700E-14	8	75	306	6	73	74
--------RQSQRTQRRGLTGLETAIILIAFVIVAAAFAFTVLNVGYQSIQKSQEVIASGLEEASSVMEIDGAVIA--------------------------------------------------------------------------------------------------------------------------------------------------------------------------------------------------------------------------------------
>UniRef100_A0A7J2K9C7	85	0.420	7.700E-14	15	83	306	13	81	91
---------------RRGLTGLETAIILIAFVIVAAAFAFAVLNLGFSSTQKSGEVLKAGLEEATSSIELAGSVIAMGENASGT------------------------------------------------------------------------------------------------------------------------------------------------------------------------------------------------------------------------------
>UniRef100_B8GGI7	85	0.276	7.700E-14	18	111	306	4	96	186
------------------FTGLEAAIVLIAFVVVSAVFSYMVLSAGFYATQKVQEVVHAGVDQTGSTLQISGDVYGSADSPG-GPVTMLTIMLKNGVPYGSVDLNKTTFIIS--------------------------------------------------------------------------------------------------------------------------------------------------------------------------------------------------
>UniRef100_A0A842MTL0	85	0.279	7.700E-14	0	141	306	0	135	210
MNWKKTLTK--LVKQKRAMIGLEAAIILIAFVVIAGAFSFMVINQGLFATERGKTVVQDSLRQSSTPLAVDGTVFLNASSATT--IDAIVIPLR-AYGVKYVALGDEETVVTL--KVGDDAWPNVYEGVNATLSSSaNFTDLV--------------------------------------------------------------------------------------------------------------------------------------------------------------------
>UniRef100_A0A946MQ96	85	0.339	7.700E-14	14	105	306	11	119	234
--------------DNKGITGLETAIILIAFVVVASVFAYTVLSAGIFSSEKGKEAVYEGLDEASSGLVLLgmpslytpddlylyGEVPAAGTKATNTgaAVARVDFVVGLAASnGTPMDLSP--------------------------------------------------------------------------------------------------------------------------------------------------------------------------------------------------------
>UniRef100_A0A101IV97	85	0.277	1.037E-13	14	103	306	1	90	190
--------------DEDGFTGLESAIILIAFVVVGAVFSHVIISAGMGISDDAGSKVHEGLSRAGSSLVVAGSIYAVDLNDDPKIAEGILVPIRLLPGSDPVDL----------------------------------------------------------------------------------------------------------------------------------------------------------------------------------------------------------
>UniRef100_A0A831PGJ4	85	0.285	1.037E-13	14	104	306	16	104	204
--------------RQEGFTGLEAALVLVAFVVVAGIFSFTVLGSGFFTTQKAQKTIVTGVDQSTSTLHVVGDVYGISD--GNGHIDEFWFTLGTAAAGKGVDLS---------------------------------------------------------------------------------------------------------------------------------------------------------------------------------------------------------
>UniRef100_UPI000836CD6E	85	0.343	1.037E-13	11	106	306	2	100	229
-----------KLTKRRGVLGVESAIVMIAFVIVAASLAFVVLNTGFSTTQQAKETIMAGLEESGSSIQLSGSVTGiytVDDSNGNAKLNALTIPIKIATAGNPINLDEA-------------------------------------------------------------------------------------------------------------------------------------------------------------------------------------------------------
>UniRef100_A0A832U1H5	85	0.367	1.396E-13	10	77	306	3	70	71
----------NLFKNNKGFTGLEAAIVLVAFVVVAAVFSYVMLGAGFYTTQKSQEVVHTGVAQASSSVELSGDIIAAG------------------------------------------------------------------------------------------------------------------------------------------------------------------------------------------------------------------------------------
>UniRef100_A0A7C0U0P0	85	0.354	1.396E-13	6	83	306	1	79	92
------MRRSDTRKTRRlGLTGLETAIILIAFVIVAAAFAFAVLNLGFASTQKSGEVLKAGLEEATSSIEPAGSVIAGGGLSGDT------------------------------------------------------------------------------------------------------------------------------------------------------------------------------------------------------------------------------
>UniRef100_A0A117LUA2	85	0.307	1.396E-13	23	119	306	0	101	174
-----------------------AAIVLIAFVVVAAVFSYVVLGAGFFTTQKSQEVVHTGVAQASSNVEISGPVIAKASTTDQLAS--VSFYLQLAAGGTAVDMdkvtytvSSTTEAISYDVSDTGV------------------------------------------------------------------------------------------------------------------------------------------------------------------------------------------
>UniRef100_A0A2I0NLR1	85	0.307	1.396E-13	15	105	306	0	89	189
---------------EDAFTGLEAAIVLIAFVVVAAVFSYVMLGAGFFAAGEAQQVVHTGSEQASSSLEIIGNVYGYSTTAG-TELESIQFTVGNTAGGTPIDITQ--------------------------------------------------------------------------------------------------------------------------------------------------------------------------------------------------------
>UniRef100_UPI00064EB3C7	85	0.288	1.396E-13	17	117	306	9	105	195
-----------------GFTGLEAAIVLIAFVVVASVFAFSVIGAGYFATQQTQSTAYTALQQTGSTLEVLGYV-----HGIKRADDEIGaiqFNVGLAPGGKYIDFSK--MVLTWTTRDE--------------------------------------------------------------------------------------------------------------------------------------------------------------------------------------------
>UniRef100_A0A2E9TE18	85	0.338	1.396E-13	14	75	306	10	71	196
--------------RHRGITGLETAIIVIAFVVVASAFAFTVLSTGVFSAERSKDTVYAGLSEVRSSLATRGSFVA--------------------------------------------------------------------------------------------------------------------------------------------------------------------------------------------------------------------------------------
>UniRef100_A0A101GR10	85	0.314	1.396E-13	15	103	306	17	103	203
---------------ETGFTGLEAAIVLIAFVIVAAVFAYVVLTTGILFSGESQSTIHQGIREAGSSVTVTGMVYGVSNTPG--YIDSVIVPVGLTAGSEPIDF----------------------------------------------------------------------------------------------------------------------------------------------------------------------------------------------------------
>UniRef100_A0A0F8IVA3	85	0.202	1.396E-13	12	128	306	8	155	221
------------RKDDRAFTGLESAIVLTAFVVVAAVFSYVVLGAGFTTSDAAKKTIDEGVKQTTSSIELAGDVIAIGGTAVSTTIitdgdpetegdqavtamkspvDKIIITLQLTAGQSPVDIGRAGngdgseiLVVSYADsslYEDSAAWSKEFVGE---------------------------------------------------------------------------------------------------------------------------------------------------------------------------------
>UniRef100_A0A7J3JE08	85	0.276	1.396E-13	13	142	306	47	176	284
-------------QQKRAIVGLETAIILIAFVIIAAAFSFMVVNQGLFATDRGKTVISQGLSQAGTPLIVDGTIFVRTTPDGSTA-NYAVIPIK-AFGSNFVNMGKNQT--SIILKVGDKAWANAYLGTLhvgnTDGTGYNATNVVY-------------------------------------------------------------------------------------------------------------------------------------------------------------------
>UniRef100_A0A382UUX0	84	0.469	1.879E-13	10	75	306	9	74	76
----------NLYSDRKGITGLETAIILIAFIVVAAVFAFTVMTTGLFSTEKAKTTAQAGIAEASSTFAPKGGVIA--------------------------------------------------------------------------------------------------------------------------------------------------------------------------------------------------------------------------------------
>UniRef100_A0A7K4BE97	84	0.283	1.879E-13	12	117	306	0	100	186
------------MKKEQAFSGLEAAIVLIAFVVVAAVFSYVMLGAGFFATQKAQEVTYSGIQQATSNMVIDGNIYGTM---GATGLKQIYFWVNVPIGGQAQKLSDV--VFSWSSKQN--------------------------------------------------------------------------------------------------------------------------------------------------------------------------------------------
>UniRef100_UPI000FFE69B4	84	0.329	1.879E-13	18	114	306	25	120	202
------------------FTGLEAAIILIAFIVVASVFSFVVLGSGFFATQKSQEVIHAGIEQSGNALALGGTVVCQG-DPSGGKVGKVEINLETASKGTGVDMTRVSYRIALHD-----------------------------------------------------------------------------------------------------------------------------------------------------------------------------------------------
>UniRef100_UPI0020BD9F8F	84	0.265	1.879E-13	17	110	306	18	109	203
-----------------GFTGLEAAIVLIAFIVVVAVFSYTVLTAGFLFTGESQSVVHQGVRQAGSACTVAGTVYGVSSTPD--YVDSIIIPVRLTADGEPIDITTVSVRI---------------------------------------------------------------------------------------------------------------------------------------------------------------------------------------------------
>UniRef100_A0A833EAP0	84	0.350	1.879E-13	12	111	306	0	96	208
------------MPRMRGIVGIEAAIVLIAFVLVASALAFVAINMGMFASQKSKEVMAKAYEASTRALDVAGSAIAKVDTASE-QVVMVYVPVKLAAGASPIDL--NKTVVS--------------------------------------------------------------------------------------------------------------------------------------------------------------------------------------------------
>UniRef100_A0A8T6NCZ3	84	0.330	1.879E-13	11	138	306	1	127	224
-----------KTNSRRGVMGIEAALVLIAFVIVAAALSFVVLNMGFSSTQKAKETVTKGIEEASQAIQIAGKVMSAADVP-KSQVNATQFPIKVVAGGHGVNL--NATLATLRFNTGTTQYDNLLKrsCVLTSTTYNNLA-----------------------------------------------------------------------------------------------------------------------------------------------------------------------
>UniRef100_A0A8T5AXZ4	84	0.307	1.879E-13	13	129	306	50	162	284
-------------QSRQAIIGLEAAIVLIAFVIIAAAFSFMVVNQGLYATERGKVVIQEGLKQASTPLTIDGTTFVRT-TPDGRTVNVIIVPVK-AFGVKFVAFGRNQTVITL--RVGEKAWANVYCGVL--------------------------------------------------------------------------------------------------------------------------------------------------------------------------------
>UniRef100_A0A7C0XZS2	84	0.383	2.530E-13	16	88	306	7	79	80
----------------RGITGIEAAIVMIAFVIVAAALAFVTLNMGMFTTQRTREVIHRGLGEASSALEVDGSVTALTDSSSKVYVVSI-------------------------------------------------------------------------------------------------------------------------------------------------------------------------------------------------------------------------
>UniRef100_A0A7C4JGH4	84	0.325	2.530E-13	0	128	306	4	125	228
MNWKKPIAKI--AKQRRAMMGLEAAIILIAFVIIAGAFSFMVINQGLFATERGKTVVQDSLRQSSTPLAVDGSVL--LNASSPTAINAIVIPLK-AYGVRYVAMGTNQTAVTI--KIGEEAWPNIYEGV---------------------------------------------------------------------------------------------------------------------------------------------------------------------------------
>UniRef100_A0A7C5PKI2	84	0.303	2.530E-13	13	134	306	52	169	301
-------------QQKRAIVGLEAAIVLIAFVIIAAAFSFMVINQGLYATERGKVVIQEGLKQASTPLTVDGTPFVRT-TPDGKAVDVIIIPVK-AFGVKFVAVGRNQTVV--MLKIGQKAWANLYLGVLYTGHP---------------------------------------------------------------------------------------------------------------------------------------------------------------------------
>UniRef100_A0A2D6GE91	84	0.375	2.530E-13	14	77	306	12	75	350
--------------QERGVTVLETAIIMIAFVVVASVFAFTVLSSGIFAAERGKETIHAGLKGARSSLEVKGSVVATG------------------------------------------------------------------------------------------------------------------------------------------------------------------------------------------------------------------------------------
>UniRef100_A0A8E7B4Y0	83	0.282	3.405E-13	12	103	306	2	88	166
------------MKKEAAFTGLEAAIVLIAFVVVAAVFSYVMLGAGFFATQKSQEVTYSGVKQATSNVVLDGQLYGDA-----ATLTKLTFYVRVPEGGEAVKM----------------------------------------------------------------------------------------------------------------------------------------------------------------------------------------------------------
>UniRef100_A0A7K4AZK6	83	0.304	3.405E-13	12	103	306	0	89	171
------------MKKESAFSGLEAAIVLIAFVVVAAVFSYVMLGAGFFATQKAQEVTYSGMKQATSNLIMDGMIYG--SYDKTNGLKALYFYVKVPEGGETQDL----------------------------------------------------------------------------------------------------------------------------------------------------------------------------------------------------------
>UniRef100_A0A843KUQ5	83	0.267	3.405E-13	17	102	306	9	92	193
-----------------GFTGLEAAVVLLAFVIVAAVFGFVVLQAGFSSAQRGQSVIHDGIRQAGSSCMVAGIVYGISATPGF--VESILVPVGLTAGSEPID-----------------------------------------------------------------------------------------------------------------------------------------------------------------------------------------------------------
>UniRef100_E1REQ2	83	0.298	3.405E-13	17	117	306	9	105	195
-----------------GFTGLEAAIVLIAFIVVASVFAFSVIGAGYFATQQTQSTAYTALQQTGSTLEILGYV-----HGIKRADDEIGaiqFNVGLAPGGKYIDFSK--MVLTWTTRDE--------------------------------------------------------------------------------------------------------------------------------------------------------------------------------------------
>UniRef100_A0A8T4FHE6	83	0.287	3.405E-13	11	104	306	1	94	198
-----------RLCREEGFTGLEAAIVLIAFVVVASVFSYAVLGAGFYTTSKTQEVIYSAVDSAGSTPQLLGNVYGIRSTSNPAKLDGVQYSVVLSSGGKYIDFS---------------------------------------------------------------------------------------------------------------------------------------------------------------------------------------------------------
>UniRef100_A0A7C7IB38	83	0.396	4.582E-13	9	66	306	9	66	67
---------GNLGTDQRGITGLETAIVLIAFVVVASVFAFAVLSTGLLSSEKSKETVLGGLEETSST-----------------------------------------------------------------------------------------------------------------------------------------------------------------------------------------------------------------------------------------------
>UniRef100_A0A7C6DUJ7	83	0.277	4.582E-13	3	205	306	1	202	208
---KKAINKLARCK--RAMIGLEAAIILIAFVIIAGTFSFMVINQGLFATERGKTVVQDSLRQSSTPLTVDGTVF--LNASSSTAINAIVIPLR-AYGVRYVAMGTSETAVTL--KVGDGAWPNVYEGVNKTLSSSaNFSDLVAGVSDGKAKLFIQNTNGDDALDTNEKGYLVIKLSSAAQARthivVEIRPEKSSPLTVDfYVPESLQPGW----------------------------------------------------------------------------------------------------
>UniRef100_F3KJ35	83	0.315	4.582E-13	27	134	306	0	111	216
---------------------------MIAFVIVAAALAFVVLNMGFSTTQKAKTVTISSLEEASSAMEISGTIFGIGCISSSAgcdtiqKINATVIPIKIAPGGQLVNFSPEVTAIRFLSKN--VEYTNIYAGTITADDY---------------------------------------------------------------------------------------------------------------------------------------------------------------------------
>UniRef100_A0A7J2YS58	83	0.290	4.582E-13	13	129	306	47	159	290
-------------QQKRAIVGLETAIILIAFVIIAAAFSFMVVNQGLFATDRGKTVISQGLQQAGTPLIVDGTIFVRT-TPDGTAVNYAVVPIK-AFGTNYVNMGKNQT--SVILRVGDKAWANAYLGVL--------------------------------------------------------------------------------------------------------------------------------------------------------------------------------
>UniRef100_A0A497JT10	83	0.366	6.165E-13	27	135	306	0	103	195
---------------------------LIAFVVIAAALAGVVINMGFYSTQKVKGTIGRGISEASSALQLNGHVIGKTN--GTGHLVIMAFPVKISVGKSEVDLNVNTTVVSI---EGKVCLLDIYRGVIDEESAG--------------------------------------------------------------------------------------------------------------------------------------------------------------------------
>UniRef100_A0A382NRG9	83	0.406	6.165E-13	14	77	306	18	81	209
--------------EQSGITGLETAIVLIAFVVVAAVFAFTVLTTGLFTSEKAKETTLAGVASVSSTLSVRGSVTAIG------------------------------------------------------------------------------------------------------------------------------------------------------------------------------------------------------------------------------------
>UniRef100_A0A8T4YDX6	83	0.305	6.165E-13	14	134	306	51	167	293
--------------QKRAIIGLEAAIVLIAFVIIAAAFSFMVVNQGLYATERGKVVIQEGLKQASTPLTIDGTTFVRT-TPDGKAVNVIIIPVK-AFGVKFVAVGRNQTVI--VLRVGERAWANAYLGVLYTGYP---------------------------------------------------------------------------------------------------------------------------------------------------------------------------
>UniRef100_A0A842XPE5	82	0.390	8.294E-13	14	77	306	1	64	104
--------------ERKGFTGLETGIVLTAFVVIAAVFAYVVLNAGFFSVQRTEEVIHTGIKQVTSSAELSGDVIGHG------------------------------------------------------------------------------------------------------------------------------------------------------------------------------------------------------------------------------------
>UniRef100_A0A2V2NB85	82	0.268	8.294E-13	12	104	306	0	87	167
------------MKKELAFSGLEAAIVLIAFVVVAAVFSYVMLGAGFFATQKSQEVTYSGIKQSTSNIVLDGQLYGDASD-----ITTLTLYLSIPEGGQPQKLS---------------------------------------------------------------------------------------------------------------------------------------------------------------------------------------------------------
>UniRef100_V4JQ72	82	0.347	8.294E-13	14	147	306	7	140	214
--------------NRRAMVGVDTAIILIAFVLVAAAVAFVVLDMGMTSAQKAKQSMENGLQQASTALQVNGEVMAYVN--TNGYVQDIYIPLGVTPGTGYVSFAKNLLSVSLIAGN--MSYANIYNGVNETTlgnSTSNLSAIAsYYDNNY--------------------------------------------------------------------------------------------------------------------------------------------------------------
>UniRef100_D9PZ77	82	0.350	8.294E-13	12	128	306	2	114	219
------------RRSRRGMVGIDTAIILIAFVLVAAAVAFVVLDMGMTSAQKAKQTMESGLQESSTALQVDGNVMAYVN--GSGYVQDIFIPLGVTPGTGYVSFAPSLMEVSIITSKG--SYPDIYIGV---------------------------------------------------------------------------------------------------------------------------------------------------------------------------------
>UniRef100_UPI00082A078F	82	0.316	8.294E-13	11	136	306	2	132	231
-----------KLTKRRGVLGVESAIVMIAFVIVAASLAFVVLNTGFSTTQQAKETIMSGLEESASNVQISGSVAGVYTVdagGDSAKLDVISVPLKISSGSNPVNLADEVTqvkvltnSISYED-----VLAKTYSGATMYTSTST-------------------------------------------------------------------------------------------------------------------------------------------------------------------------
>UniRef100_A0A6H1Z7Q0	82	0.424	1.116E-12	15	80	306	11	76	296
---------------QRGMTGLETAIILIAFVTVASVLAYSVLSAGIFSAERGKATVYSGLESAQATMEVEGSVLGLATDG---------------------------------------------------------------------------------------------------------------------------------------------------------------------------------------------------------------------------------
>UniRef100_A0A497EPW2	81	0.337	1.500E-12	49	134	306	0	84	173
-------------------------------------------------TQRSKQVISSGLGEASSALEIDGSIVAHVDTSAK-NITYIVIPVKLASGQHEVDLTPGKTTIAYWSPNKGIALTDIYNATLETGTY---------------------------------------------------------------------------------------------------------------------------------------------------------------------------
>UniRef100_B8GEH3	81	0.288	1.500E-12	15	132	306	1	112	186
---------------EDAFTGLEAAIVLIAFVTVSSVFSFMVLSAGFMTTQKAQEVVHAGVDQATSTLQIQGEIYGSTDSPG-GPVTTVTIMLKTGVPFGSVDLNKTTFHIS-TDSTNEI----LHKGTDLTD-----------------------------------------------------------------------------------------------------------------------------------------------------------------------------
>UniRef100_A0A7X7I2X5	81	0.258	2.018E-12	12	104	306	0	87	170
------------MRKDSAFSGLEAAIVLIAFVVVAAVFSYVMLGAGFFATQKSQEVTYSGIKQSTSNMVLDGQIYGNG-----KSITQLTFYLTVPEGGQPQKMS---------------------------------------------------------------------------------------------------------------------------------------------------------------------------------------------------------
>UniRef100_A0A8F5VKN5	81	0.280	2.018E-12	12	111	306	0	96	173
------------MKKEAAFSGLEAAIVLIAFVVVAAVFSYVMLGAGFFATQKSQEVTYSGVKQSTSNLVLDGQLYGSLTGTTTNKIN---LYLSIPEGGQPQKMREVTYVWS--------------------------------------------------------------------------------------------------------------------------------------------------------------------------------------------------
>UniRef100_UPI00227D1F2F	81	0.307	2.018E-12	0	112	306	0	110	204
MSRGNRVRLLKVLNDDIGLTGLEGAIILIAFVIVASVFSFTILGSGFFATETAQDVVYTSVDQSASSLMIIGDVYG-YRSSGEDAVEMLRFTVSPSAgGGKAVNLSGST--VTY-------------------------------------------------------------------------------------------------------------------------------------------------------------------------------------------------
>UniRef100_A0A370LGX1	81	0.292	2.018E-12	27	138	306	0	108	208
---------------------------MIAFVIVAAALAFVVLNMGFSTTQRAKTAIISSLSEASSSIEIAGKVTGIGDvTGGFVNVTNVPIKV--ASGGDSVNMNPTLTAVKYL--SNSVSYDDIFVGALGTGSYVNIT-----------------------------------------------------------------------------------------------------------------------------------------------------------------------
>UniRef100_A0A2E7G5H3	81	0.276	2.018E-12	0	117	306	0	131	229
MQFLKSLKNFSR--DNSGVTGLETAIILIAFVVVAAVFAFTVMTTGLFSTEKAKTTSQAALTEASSSFILKGSVTAtcaagagplgckKDLAPVGVADEYvesITFTIALAIGAEQQRIDDESvFAIHYFDENN--------------------------------------------------------------------------------------------------------------------------------------------------------------------------------------------
>UniRef100_A0A662U8N0	81	0.451	2.713E-12	15	76	306	13	74	76
---------------RRGIVGIESAIVMIAFVIVAAALAFVVLNMGFFTTQQSRAAIQRGLGEASSALELDGTVVAH-------------------------------------------------------------------------------------------------------------------------------------------------------------------------------------------------------------------------------------
>UniRef100_A0A497EQQ4	81	0.407	2.713E-12	14	89	306	3	78	79
--------------RKKGVVGIESAIVLIAFVIVAAALAFVVLNMGFFTTQRSKQVISSGLGEASSALEIDGSIVAHVDTSAKNITYIVI------------------------------------------------------------------------------------------------------------------------------------------------------------------------------------------------------------------------
>UniRef100_A0A0T5ZDM0	81	0.428	2.713E-12	4	80	306	1	76	93
----NLIQKGHRHT-HRGIIGIESAIVLIAFVIVAAALAFVVLNMGFATTQKAKTTIISSLGEASSSLEISGKITAVANVP---------------------------------------------------------------------------------------------------------------------------------------------------------------------------------------------------------------------------------
>UniRef100_A0A9E7THU1	81	0.305	2.713E-12	18	112	306	10	99	186
------------------FTGLEAAIVLISFVVVAAVFSFVVLGTGFFVTEKSEEVINSGLKETSNSLNLFGTVVAKVKVSDP-ELRYIMFYLEQCGGGTGIDINK----ISY-------------------------------------------------------------------------------------------------------------------------------------------------------------------------------------------------
>UniRef100_H1YXI9	81	0.326	2.713E-12	18	112	306	10	99	186
------------------FTGLEAAIVLTAFVVVAAVFAFVVLGAGFFVTDKSEDVINSGLKETSNSLNLAGTVVGRVKLSG-SELRYIMFYLEHCGGGTGIDISK----ISY-------------------------------------------------------------------------------------------------------------------------------------------------------------------------------------------------
>UniRef100_A0A7K3Z0Z4	80	0.247	3.648E-12	14	127	306	6	125	192
--------------DEEAFTGLEAAIVLVAFVVVAAVFAYVVLGAGFMTTEKAQETVHSGIRQATAAVQQSGQTSIQA-DATGTGVNQISFFLQLAASGTGADmaafgytLSTTDRMMTYTADDVSYNWVKTVDG----------------------------------------------------------------------------------------------------------------------------------------------------------------------------------
>UniRef100_A0A843J217	80	0.252	3.648E-12	14	116	306	8	107	201
--------------REEGFTGLEAAIVLIAFVVVASVFSYAVLGAGFYTTSKTQEVIYSAVDSAGSTPQLMGNVYGIRDTDGK-HLHGVQYSVVLASGGKYIDFS--TLDVTWSTPN---------------------------------------------------------------------------------------------------------------------------------------------------------------------------------------------
>UniRef100_A0A956URF8	80	0.274	3.648E-12	8	123	306	12	135	203
--------RLDVMRGEEGITGLETAIILIAFVIVASSFAFMVLSTGLFAAERGKQTVLAGLDRVSGNIEVRGSLIlqdvGSDGLIDSTDPDVFIVTLSTAAGGRPVLIDPaattNTLVVNLVDSGGRVAGLN--------------------------------------------------------------------------------------------------------------------------------------------------------------------------------------
>UniRef100_A0A9E4SWS4	80	0.263	3.648E-12	15	119	306	15	147	245
---------------EKGITGLETAIILIAFVVVASVFAYTVLTAGVFSSQKASESVNAAIDEVRSSLKLSGNTIaykGAVDLDGEAsttadrvdSVVRIALTIGVALQGVPLDVTPAYqinetnnnlelsgdtnsLVINYIDQKQVI------------------------------------------------------------------------------------------------------------------------------------------------------------------------------------------
>UniRef100_A0A7K4BAY2	80	0.287	4.903E-12	12	105	306	0	91	173
------------MKKDNAFSGLEAAIVMIAFVVVAAVFAYSMISMGFFATQKVQDVTYAGIKQSTSVAITDGLIRGGYN--SDTGLTSLTFSISVPETGEPIDLSK--------------------------------------------------------------------------------------------------------------------------------------------------------------------------------------------------------
>UniRef100_A0A7C2TNY8	80	0.355	4.903E-12	22	125	306	1	101	213
----------------------EAALILIAFVIVAAALAFVVLNMGFATSQKAKTSITSALGGASNTILISGKVIGAA-PAAGGVLNATMIPLKLTSNGESVDLSDTLATISYLGE--TIEYDNIY------------------------------------------------------------------------------------------------------------------------------------------------------------------------------------
>UniRef100_A0A7D5M4E8	80	0.261	4.903E-12	15	139	306	13	135	230
---------------HRGIIGVETALIMIASVMISAALLYVVFNTGFSTVQKTKNFISAGVIESRSSLAISGALVGVASVG-ENKLNVTAIPIKVAiSGGESINLNTENAAVRYI--NQDIEHGDIYTHTIVDGIYSNLQD----------------------------------------------------------------------------------------------------------------------------------------------------------------------
>UniRef100_A0A9E4RDZ3	80	0.387	4.903E-12	16	77	306	25	86	363
----------------RGITGIETAIILIAFVVVASVFAYAVLSAGIFSAEKGKEAVYAGLDRAASSISLVGSMKADG------------------------------------------------------------------------------------------------------------------------------------------------------------------------------------------------------------------------------------
>UniRef100_UPI001AE3596E	79	0.260	6.590E-12	18	117	306	7	101	191
------------------FTGLEAAIVLIAFVVVASVFSFAVLGAGFFTTDKTQDVLYSSVQSAGAMPQLLGNVYG---LKGENGIGSIRYSISLSPGGDILDLS--SMVVTWSTSEN--------------------------------------------------------------------------------------------------------------------------------------------------------------------------------------------
>UniRef100_A0A2I0D0B5	79	0.310	8.856E-12	18	104	306	10	95	193
------------------FTGLEAAIVLIAFIVVAAVFGYVVLGSGFLTSQKAQETVHTGISQAMSTVQQSGGISIQANADG-TGVQKVEFYLQLAASGTGAEMS---------------------------------------------------------------------------------------------------------------------------------------------------------------------------------------------------------
>UniRef100_A0A0W8FE81	79	0.265	8.856E-12	6	102	306	0	97	197
------MLHTDLRRREDGFTGLEAAIVLIAFIVVAAVFSFVVLKTGFHATEEGQYAIYKGVQQAGSGLEVSGTIYGvKPVQQEQLTIKSILIPISVPPGGAAVD-----------------------------------------------------------------------------------------------------------------------------------------------------------------------------------------------------------
>UniRef100_A0A8F5VK88	79	0.274	1.190E-11	17	118	306	6	103	181
-----------------GFTGLESAIILIAFVVVAAVFGMSVLSSGFFTAGKTEEVTVSGYKQASSAMYMEGAVYAY--LGNDNRLDHVEFSAGVLETGQPQDLSK--LVIVYTHSSNG-------------------------------------------------------------------------------------------------------------------------------------------------------------------------------------------
>UniRef100_A0A117LR75	79	0.237	1.190E-11	16	111	306	8	102	185
----------------RAFTGLEAAIIFIAFVVVASVFAFVVLGTGMTTSQKSQEVMHAALGEAGSGLRPGYAVIAKLDATGL--LDFVEFDLETATDLAAVDMgSMTYTIVT--------------------------------------------------------------------------------------------------------------------------------------------------------------------------------------------------
>UniRef100_UPI0013EA18FB	79	0.340	1.190E-11	12	104	306	2	94	194
------------RIDDTGLTGLEGAIILIAFVLIASVFSFTILGTGFFATDTAEDVIYTGVDQSVSSLMLIGDVYG-YKTSGRSAVDMLRFTVRPSAgGGKAMDLS---------------------------------------------------------------------------------------------------------------------------------------------------------------------------------------------------------
>UniRef100_A0A101IUG6	79	0.267	1.190E-11	18	103	306	9	94	194
------------------ITGLEAAIVLIAFVVVGAVFSHVIISAGMTLSDGTRTEVHKGMSRAGSGLVTAGSIYAVDLNDDLRDAEGILVPIRLLSGSDPVDL----------------------------------------------------------------------------------------------------------------------------------------------------------------------------------------------------------
>UniRef100_A0A524MUM8	79	0.278	1.190E-11	22	113	306	0	96	196
----------------------ETAIILTAFVITASAFSFVILNVGFLTSDKAQTTVITGMKETSASLMADAGVTGyfsntTVADQDEVYLEELLYYVKLAQGHEPIDCSDDSLVITYT------------------------------------------------------------------------------------------------------------------------------------------------------------------------------------------------
>UniRef100_A0A9E5CUC8	79	0.205	1.190E-11	14	128	306	13	158	244
--------------NQRGITGLETAIILIAFVVVASVFAYTVLTAGIYSSQKAGESVNAAVDEVRSSVIIGGNTIayeglvdidGFASTTSDRvpAVVRIALTIGVALQGVPLDVtpayqinadnknlepsgSPNSLVINFLDQQQlisNVAWTVTFRGT---------------------------------------------------------------------------------------------------------------------------------------------------------------------------------
>UniRef100_A0A947JF66	79	0.413	1.190E-11	6	80	306	0	74	294
------MNEVRPLRNRKGIVGIEAAIVLIAFVVIAAALSYVVINMGFFATQKTKETIAEGIAESTAALQLDGTVTAKTSAG---------------------------------------------------------------------------------------------------------------------------------------------------------------------------------------------------------------------------------
>UniRef100_UPI000780FA0F	78	0.363	1.599E-11	11	98	306	5	91	103
-----------NPIDDNGFTGLEGAIILIAFVIIASVFSFIVLGSGFFATGKAEDVIYTGVDQSVSSLMLIGDVYG-YKASDRNAVDMLRFTVSPSVGG---------------------------------------------------------------------------------------------------------------------------------------------------------------------------------------------------------------
>UniRef100_A0A370LU79	78	0.273	1.599E-11	27	137	306	0	114	218
---------------------------MIAFVVVAAALAFVVLNSGFSVTQDAKTAIISGLNEASSSLEVAGKVTGIACTtsakgcGTTPYLNATGIPLRIASGGDVVNLDENYIQVRYL--SNSIEYDDIYIGAVTASTPTSL------------------------------------------------------------------------------------------------------------------------------------------------------------------------
>UniRef100_A0A7C3JYW8	78	0.368	2.147E-11	15	71	306	15	71	72
---------------EDGITGLETAIILIAFVVVATVFAFIVLTTGIFSAERGKETVFAGLQKARGTMEVRG------------------------------------------------------------------------------------------------------------------------------------------------------------------------------------------------------------------------------------------
>UniRef100_A0A843L4Q8	78	0.252	2.147E-11	13	103	306	5	92	184
-------------KNEQGFTGLEAAIIFIAFVVVASVFAYVVLGAGMTTSQKSQEVLHAALDEARSAFRPGDAVIARID---GGFIRYVEFDLETAAGPTAIDM----------------------------------------------------------------------------------------------------------------------------------------------------------------------------------------------------------
>UniRef100_UPI000C7137A9	78	0.339	2.147E-11	21	126	306	0	102	217
---------------------IESAIVMIAFVIVAAALAFVVLNMGFSTTQKAKTAISSSVTESSSALEIAGKVTGFG-YISQGVMNATVIPLKIAGGGDSVSLDPALTDVKY--YSNTVRYDNIYG-----------------------------------------------------------------------------------------------------------------------------------------------------------------------------------
>UniRef100_A0A2V2NIK1	78	0.255	2.884E-11	12	105	306	1	92	170
------------MEKNNAFSGLEAAIVMIAFVVVAAVFGYSMISMGFFATQKVQEVTYAGIKQSASVAITDGLIRGQYDE--TNGLTSLTFSLSIPETGEPIDLSK--------------------------------------------------------------------------------------------------------------------------------------------------------------------------------------------------------
>UniRef100_A0A2V2N3Q9	78	0.259	2.884E-11	12	119	306	0	102	173
------------MRKDPGFSGLEAAVILIAFVVVAAVFAYVMMSTGFFATQRFQEVTYAGVKQSTSTVITDGLI--RGSYSGTNGLVSLSFSLTVPETGEAVDLSK---MIYYYVRNSGV------------------------------------------------------------------------------------------------------------------------------------------------------------------------------------------
>UniRef100_A0A843J1C4	78	0.284	2.884E-11	27	111	306	0	87	188
---------------------------LIAFVVVAAVFSYVVLGAGFFTTQKAQEVVYSSVDMASSSMEVLGNVYGNGtvnTDPTKSRIDALRFVVGLTAGGAAVDLANTNLVFT--------------------------------------------------------------------------------------------------------------------------------------------------------------------------------------------------
>UniRef100_A0A7C5NWC9	77	0.307	3.873E-11	16	132	306	53	165	295
----------------KAIIGLEAAIVLIAFVIIAAAFSFMVVNQGLYATERGKVVIQEGLKQASTPLTIDGTTFVRT-TPDGKAVNVIIIPVK-AFGVKFVAVGRNQTVM--VLRVGERAWANAYLGVLYTG-----------------------------------------------------------------------------------------------------------------------------------------------------------------------------
>UniRef100_A0A843KYI1	77	0.252	5.200E-11	13	103	306	5	93	185
-------------KNEQAFTGLEAAIIFIAFVVVASVFSYVVLGMGMTTSQKSQEVVHAALDEARSAFRPGDAVIVKLDTAGGLS--FIEFDLETAAGPTAIDM----------------------------------------------------------------------------------------------------------------------------------------------------------------------------------------------------------
>UniRef100_UPI001AE41BE1	77	0.337	5.200E-11	11	93	306	2	83	194
-----------NKDENSGFTGLEAALILIAFVVVASVFSYVILNAGFFAVQKSQQVIYSAVEQ-SSSVVIAGDTVKGLKNSTTGKIDRIIFSLS--------------------------------------------------------------------------------------------------------------------------------------------------------------------------------------------------------------------
>UniRef100_A0A7K3YB60	77	0.223	5.200E-11	17	110	306	11	102	196
-----------------GFTGLEAAIVLIAFVVVASIFSYTILGAGFYFSGESRSVVCQGIRQAGSGITVAGHIYGI--SASQKYIDSIIIPICLTPGSEPIDITTVSVRI---------------------------------------------------------------------------------------------------------------------------------------------------------------------------------------------------
>UniRef100_A0A0H1QXH8	76	0.268	6.981E-11	14	110	306	6	101	186
--------------DDRAFTGLEAAIVFIAFIVVAAVFAYVVLGVGMTTSQKSQETMYAALGEAGSALRPGQSVIAK-LDNDQGFLDFIEFDLETATDLAVIDMGSMTYTI---------------------------------------------------------------------------------------------------------------------------------------------------------------------------------------------------
>UniRef100_UPI0021007A39	76	0.270	6.981E-11	19	103	306	5	89	189
-------------------TGLESAIVLIAFVVVAAVFSHTLLSAGLELSEGAGTEVHKGTSRAGSGVVVSGTIFAVDLNDDPRYADLILLPVRVLPGSDPVDL----------------------------------------------------------------------------------------------------------------------------------------------------------------------------------------------------------
>UniRef100_A0A842YI95	76	0.295	6.981E-11	15	115	306	2	106	200
---------------RRGLTGLETAIILVAFVITSSAFAFVLLNMGQQSADQAQSVISSSMDDSSAALLMDPDIIGTFSNvtGAQSTICLTKatFYIRLSQGHTPIDMDDSKIVITYTNP----------------------------------------------------------------------------------------------------------------------------------------------------------------------------------------------
>UniRef100_A0A2V2NGK4	76	0.264	9.371E-11	18	104	306	6	87	167
------------------FSGLEAAIVLIAFVVVAAVFSYVMLGAGFFATQKSQEVTYSGIKQSTSNIVLDGQLYGDSSD-----ISVLTIYLAIPEGGQPQKLS---------------------------------------------------------------------------------------------------------------------------------------------------------------------------------------------------------
>UniRef100_A0A8E7B2D7	76	0.268	9.371E-11	12	117	306	0	105	191
------------MKRDLGFSGLESAIILIAFVVVASVFAYTILGSGFFATQKAQTVTQESTTEASAVMYPEGGIYGSLYSGGtyDGQLETVSFTLTIPPTGMAQDLNEN--IIIYTQKNK--------------------------------------------------------------------------------------------------------------------------------------------------------------------------------------------
>UniRef100_A0A7K4AZR7	76	0.314	1.258E-10	12	116	306	0	101	179
------------MNKDDGFSGLEAAIVLIAFVVVATVFAYATLGSGFYVSDKAQQSVHQGTKTASTSVYQEGGIYG-TMHADTHQLDRLFFTIYVPDGAENQDLT--EMIISYTQSD---------------------------------------------------------------------------------------------------------------------------------------------------------------------------------------------
>UniRef100_A3CVA4	76	0.268	1.258E-10	14	109	306	6	101	186
--------------DDRAFTGLEAAIVFIAFIVVAAVFAYVVLGVGMTTSQKSQETMHAALGEAGSALRPGQSVIAKLDNN-QGFLDSIEFDLETATDLAVIDMgSMTYTV----------------------------------------------------------------------------------------------------------------------------------------------------------------------------------------------------
>UniRef100_A0A7K3YFW8	76	0.272	1.258E-10	18	114	306	10	106	186
------------------FTGLEAAIVFIAFIVVASVFAYVVLGAGMLTSQKSQETMHTALGEAGSALLPGQSVIAKlDNDRGL--VEFMEFDLETATDLAAIDLKRmTYTIATKND-----------------------------------------------------------------------------------------------------------------------------------------------------------------------------------------------
>UniRef100_B8GEH6	76	0.295	1.258E-10	15	119	306	1	103	186
---------------EDAFTGLEAAIVLIAFVTVGSVFSFMVLNAGFVTTQKAQEVVHTGGSEAAITLQIHGDIYGSADSSG-GPVTMITMMLKAGVPSSSIDLNKTTFHIS-TDSTNEI------------------------------------------------------------------------------------------------------------------------------------------------------------------------------------------
>UniRef100_A0A2I0NRE8	76	0.250	1.258E-10	14	113	306	6	100	186
--------------DEQAFTGLEAAIVFIAFVVVASVFTYVVLGVGMATSQKSQETMYSALGEAGSALRPGQTVIAK-LDNDQGNLEFIDFDLETATDLAAIDLG----RITYT------------------------------------------------------------------------------------------------------------------------------------------------------------------------------------------------
>UniRef100_UPI00082E4385	76	0.257	1.258E-10	14	110	306	6	101	186
--------------DDRAFTGLEAAIVFIAFIVVAAVFAYVVLGLGMTTSQKSQETMHAALGEAGSALRPGQSIIAKLDNGQGL-VEFMEFDLETATDLAVIDLGSMTYTI---------------------------------------------------------------------------------------------------------------------------------------------------------------------------------------------------
>UniRef100_A0A524MTG8	76	0.314	1.258E-10	15	115	306	2	106	200
---------------RRGLTGLETAIILVAFVITSSAFAFVVLNMGQQSADQVQSVISSSMDDSSAALLMDTNIIGVFSNVTGVQSTICLtkatFYVRLSQGHTPIDMDDSKIVITYTNP----------------------------------------------------------------------------------------------------------------------------------------------------------------------------------------------
>UniRef100_A0A0Q0ZSN3	75	0.329	1.688E-10	18	104	306	7	94	193
------------------FTGLEAAIVLIAFVVIASVFSYTILGSGFLADEMTRETVQEGVVRASGALVLSGDIYGISATGHNPPSYDfLHVPLRVPSGGVPVDFS---------------------------------------------------------------------------------------------------------------------------------------------------------------------------------------------------------
>UniRef100_A0A9D3B723	75	0.271	1.688E-10	27	134	306	0	111	218
---------------------------MIAFVVVAAALAFVVLNSGFSVTQEAKTAIISGLNEASSSLEVAGKVTGVACTesaqgcGTTPYLNATGIPLRIASGGDVVNLDEDYIQVRYL--SNTISYDDIYIGPITTATA---------------------------------------------------------------------------------------------------------------------------------------------------------------------------
>UniRef100_A0A843L722	75	0.257	2.264E-10	14	110	306	6	99	184
--------------DEQAFTGLEAGIIFIAFVVVASVFAYVVLGAGMATSQKNQEVLHAALDEAGSALRPGNAVITKLDGGLLRFSE---FDLETAAGPTAIDMESVTCTI---------------------------------------------------------------------------------------------------------------------------------------------------------------------------------------------------
>UniRef100_A0A9E4X4Y5	75	0.412	2.264E-10	12	74	306	12	74	283
------------RKDQKGITGLETAIVLIAFVVVASVFAFAVIQTGLFSSEEAASSAQAGVVAAKSTMTPKGSMV---------------------------------------------------------------------------------------------------------------------------------------------------------------------------------------------------------------------------------------
>UniRef100_A0A5N9GVY9	74	0.338	4.074E-10	12	76	306	8	72	122
------------RTESHGITGIETAIIMIAFIVVASVFAYTVLSAGILSSSQGKAAVFAGIKAAGGAMEIKGAVIAK-------------------------------------------------------------------------------------------------------------------------------------------------------------------------------------------------------------------------------------
>UniRef100_A0A2I0P3W1	74	0.275	4.074E-10	17	114	306	5	99	187
-----------------GFSGLEAAIVLIAFVVVAAVFSYTMLGAGFFATSKAQDVTHTGMKQASSGTYIDGSLYGGMSND---QLDQIMFYIAIPETGLDQDLSKMQMAYTQID-----------------------------------------------------------------------------------------------------------------------------------------------------------------------------------------------
>UniRef100_A0A9E7PR96	74	0.275	4.074E-10	9	105	306	5	102	199
---------FTAIADEEAFTGLEAAIVLIAFVIVAAVFSYVVLDAGFNAAAQDVKSVHDGVGMSSTFLNLNGDMYAGVNrHFSPVRVDLILIPVSINPTGDPVDFTK--------------------------------------------------------------------------------------------------------------------------------------------------------------------------------------------------------
>UniRef100_A0A2I0P6Q7	74	0.252	5.464E-10	16	110	306	7	99	168
----------------RAFTGLEAAIVFIAFIVVASVFAYVVLGVGMTTSQKSQEVMHAALGEAGSALRPGSVVIAKLDATGL--LDFVEFDLETATDLAAIDMGSMTYTI---------------------------------------------------------------------------------------------------------------------------------------------------------------------------------------------------
>UniRef100_A0A522Y0F7	74	0.324	5.464E-10	27	129	306	0	105	215
---------------------------MIAFVIVAAALAFVVLNMGFSTTQKAKTTILSGLSEASSSLEISGKVKGIGCTStakgcTTPYLNATLIPLKIASGGDAVNLQQSTLSVKYI--SNSKSFDNIYVGPL--------------------------------------------------------------------------------------------------------------------------------------------------------------------------------
>UniRef100_A0A9D8BA28	72	0.458	1.317E-09	15	62	306	11	58	62
---------------ERGITGLETAIIVIAFVVVAAVFAYTILSSGLFSSQKAEETVHSGVAQ---------------------------------------------------------------------------------------------------------------------------------------------------------------------------------------------------------------------------------------------------
>UniRef100_A0A1V5SQ23	72	0.271	1.317E-09	11	80	306	2	71	73
-----------NRKRENAFSGLEAAIVMIAFVVAAAVFGYSMISTGMFATQKVQEVTYAGIKQNASVAITDGLIRGHYNEG---------------------------------------------------------------------------------------------------------------------------------------------------------------------------------------------------------------------------------
>UniRef100_A0A7J3JSQ5	72	0.421	1.317E-09	6	81	306	2	77	78
------LRKPLKTRTRKGIVGIEAAIVLIAFVLVASALAFVTLNMGMFATQKTKEIMARAYEESTRAIDIAGNVIAAVNTTG--------------------------------------------------------------------------------------------------------------------------------------------------------------------------------------------------------------------------------
>UniRef100_A0A7K3YAG9	72	0.244	1.765E-09	14	103	306	3	90	182
--------------DDHAFTGLEAAIVFIALIVVASVFAYVVVGAGIATSQKNQEVMHAALKESGSAIRPGQTVIAKLKNPGL--LDFIEFDLETATDLAAVDM----------------------------------------------------------------------------------------------------------------------------------------------------------------------------------------------------------
>UniRef100_A0A8T7H5M4	72	0.266	2.365E-09	14	103	306	6	94	186
--------------DDRAFTGLEAAIVFIALIVVASVFAYVVVGAGIAASQKNQEVMHAALEEAGSALRPGQAVIAK-LDNDEGLLYSVEFDLETATNLAAVDM----------------------------------------------------------------------------------------------------------------------------------------------------------------------------------------------------------
>UniRef100_A0A6L4A3V7	71	0.383	3.169E-09	11	70	306	3	62	63
-----------NMKNERGQSALETAIILIAFVVVASVFAFAILCSGSKSTEKGQSAINAGLEGVQSSMTVK-------------------------------------------------------------------------------------------------------------------------------------------------------------------------------------------------------------------------------------------
>UniRef100_A0A832TUE3	71	0.333	3.169E-09	12	77	306	8	73	75
------------RKDEKAFTGLESAIVLTAFVVVAAVFSYVVLGAGITASDTAKKTIDEGVKKTTSSLELAGGVIAKG------------------------------------------------------------------------------------------------------------------------------------------------------------------------------------------------------------------------------------
>UniRef100_A0A1V4Z5G1	71	0.277	3.169E-09	14	111	306	4	104	178
--------------DDRALTGLESAIVLIAFVVVASVFAYVVIGSGLFAAQKSREVVSGAVDQTTSILMTAGSgskTIQPGVSEQGNHLLTISISLKLPSYSSPIDLNRTKVRLT--------------------------------------------------------------------------------------------------------------------------------------------------------------------------------------------------
>UniRef100_A0A9E4ZL30	71	0.252	3.169E-09	14	103	306	6	94	186
--------------DDRAFTGLEAAIVFIAFIVVAAVFGYVVLGVGMTTSQKSQETMHAALGEAGSALRPGQTIIAKlDNDQGLVK--FMEFDLETATDLAVIDL----------------------------------------------------------------------------------------------------------------------------------------------------------------------------------------------------------
>UniRef100_H1YXI8	71	0.268	3.169E-09	14	105	306	10	102	199
--------------DDEAFTGLEAAIVLIAFVVVAAVFSYMVLGAGFNAAAQDVKSVHDGIGMSSTFLNLNGDMYAGVNsLFSPVRADSIFIPVSINPTGDPVDFTK--------------------------------------------------------------------------------------------------------------------------------------------------------------------------------------------------------
>UniRef100_A0A3R7XEK2	70	0.400	7.615E-09	12	71	306	3	62	64
------------KRKEDAFTGLEAAIVLIAFIVVAAVFSYVMLGAGFFTTQKSQETVFGAVGTATANMEVSG------------------------------------------------------------------------------------------------------------------------------------------------------------------------------------------------------------------------------------------
>UniRef100_I7JA21	70	0.277	7.615E-09	14	103	306	6	94	186
--------------DDRAFTGLEAAIVFIALIVVASVFAYVVVGAGIAASQKNQEVMHAALEESGSALRP-GQVVIAKLDNNEGLLYSVEFDLETATNLAAVDM----------------------------------------------------------------------------------------------------------------------------------------------------------------------------------------------------------
>UniRef100_UPI00227A7036	70	0.278	7.615E-09	8	104	306	1	94	195
--------RWQRTTDEDGMMGIEAAIILITAVVAASVLAMVILNLGYFSAEKTRSVAEEGVNEAGTTVVTTGSIHG-VERGESLGALRVTFVI--PAGSDMIDFS---------------------------------------------------------------------------------------------------------------------------------------------------------------------------------------------------------
>UniRef100_A0A7K4CEC0	70	0.269	1.020E-08	32	120	306	0	86	192
--------------------------------VVAAVFSYVVLGAGFFTTQTAQATVQTGAAQASSGLEVVGNVVGIAIAASPSRLTYVNVSVATTAGGSSMDLSQ--MVVSYIDSNGARN-----------------------------------------------------------------------------------------------------------------------------------------------------------------------------------------
>UniRef100_A0A7C4MCX1	69	0.369	1.365E-08	14	102	306	9	100	223
--------------KRKGIVGIEAAVVLIAFVLVAASLAFVALNMGMFATQRTKEVIGKAYESSSRALEVSGSALANmqgSSDSSQNPALEILVPIRLTAGSKAID-----------------------------------------------------------------------------------------------------------------------------------------------------------------------------------------------------------
>UniRef100_X1B8A7	68	0.527	2.446E-08	13	67	306	2	56	59
-------------KKRKAMTGLETAIILVAFVITAAAFAFVVLNMGFLTAEKAQSVISSGMSEASSAL----------------------------------------------------------------------------------------------------------------------------------------------------------------------------------------------------------------------------------------------
>UniRef100_A0A843IYN5	68	0.260	2.446E-08	17	116	306	29	124	211
-----------------GFTGLEAAIVLLAFVVVTAAFSYVVLGSGFHTVQKSQAVIYSALEQSSSSILVD-EVMYIRNSTTGNIG-MIRIYMRSPHSLVPADLSK--MTISFATPE---------------------------------------------------------------------------------------------------------------------------------------------------------------------------------------------
>UniRef100_A0A2E7Z1P4	68	0.350	3.273E-08	15	71	306	8	64	79
---------------QHGITGLKTAIVLIACVVVVSVFAFTILSAGVLSSGANKQTIHAGLKETRTRLRQAG------------------------------------------------------------------------------------------------------------------------------------------------------------------------------------------------------------------------------------------
>UniRef100_A0A835VPN3	68	0.344	3.273E-08	37	129	306	0	89	210
-------------------------------------MAFVVLNMGFSVSQKAKTTIVSTLQEAGSSLEVSGKVIASAQVSA-SKLNVTGIPIKIAAGGDSVNLSNLTAAIKYL-SNQ-VTYDDIYAGTL--------------------------------------------------------------------------------------------------------------------------------------------------------------------------------
>UniRef100_A0A497JSY4	67	0.500	5.859E-08	14	67	306	9	62	63
--------------DKRGIVGIEAAIVLIAFVVIAAALAGVVINMGFYSTQKVKGTIGRGISEASSAL----------------------------------------------------------------------------------------------------------------------------------------------------------------------------------------------------------------------------------------------
>UniRef100_A0A7C4KUX8	67	0.461	7.837E-08	15	66	306	4	55	59
---------------RRGIVGIEAAIVLIAFVLVASALAFVVLNMGMFTTQKSKEIIARAYEESTRS-----------------------------------------------------------------------------------------------------------------------------------------------------------------------------------------------------------------------------------------------
>UniRef100_UPI0013EA7935	67	0.292	7.837E-08	6	104	306	0	94	193
------MKRPTR-TDENGMMGIEAAIILITAIVTASVLAGVILHMGYFSAEKTRSVAYEGIGQVGTTVVTTGNVHG-VERGDDLGAFRVTFVI--PAGSDMIDFS---------------------------------------------------------------------------------------------------------------------------------------------------------------------------------------------------------
>UniRef100_A0A0W8FEA4	66	0.329	1.048E-07	27	117	306	1	86	168
---------------------------LIAFIVVAAVFSFAVLGTGFFAAQKSGEVIQKGVETTSTSLALGGTVRVQ-SDTSDVKLKYIFLYLQVTPGRGGIDMD----RVSYTLSTR--------------------------------------------------------------------------------------------------------------------------------------------------------------------------------------------
>UniRef100_A0A2E2DSA2	66	0.306	1.402E-07	14	62	306	17	65	67
--------------DQRGMSAIETSIVLIAFVVVASVFGFAMLNTGLLSSQNEQEVVQAGIDE---------------------------------------------------------------------------------------------------------------------------------------------------------------------------------------------------------------------------------------------------
>UniRef100_A0A101IUT0	66	0.272	1.402E-07	14	90	306	6	82	185
--------------DDRAFTGLEAAMVFIAFIVVASVFAYVALGAGFFTTQKTEQTVFSAVQQVGSVVQIVEPIMVQASASGDSIRYIVIL-----------------------------------------------------------------------------------------------------------------------------------------------------------------------------------------------------------------------
>UniRef100_A0A8T6NAK9	66	0.440	1.874E-07	6	64	306	4	60	61
------MKAKNN--SRRGVMGIEAALVLIAFVIVAAALSFVVLNMGFSSTQQAKETVTKGIGEAS-------------------------------------------------------------------------------------------------------------------------------------------------------------------------------------------------------------------------------------------------
>UniRef100_A0A1G9AFR4	66	0.288	1.874E-07	14	110	306	6	101	185
--------------NREASSGLEAAIVFIAIIVIASIFAYVVLGAGIFASQKSQEVMHAGLMDAGSALRL-GDVVIVKMDSSRDLVERIVFDLETMTDLAAFDMGSMTYTI---------------------------------------------------------------------------------------------------------------------------------------------------------------------------------------------------
>UniRef100_A0A7Z9F4R6	65	0.257	2.505E-07	44	108	306	0	65	83
--------------------------------------------MGIFASERSKETVFAGLQEAKSTLEPRGAtVAYKADRGGTDTIYKVSLIVTNAVDGEPVDLTPPYT-----------------------------------------------------------------------------------------------------------------------------------------------------------------------------------------------------
>UniRef100_A0A524MTA3	65	0.423	3.348E-07	11	62	306	3	54	56
-----------RINPRRGITGIETAIILTAFVITASAFSFVILNVGFLTSDKAQTTVITGMKE---------------------------------------------------------------------------------------------------------------------------------------------------------------------------------------------------------------------------------------------------
>UniRef100_A0A7J2T768	64	0.396	4.474E-07	13	70	306	27	84	92
-------------QQKRAIVGLEAAIVLIAFVIIAAAFSFMVINQGLYATERGKVVIQEGLKQASTPLTVD-------------------------------------------------------------------------------------------------------------------------------------------------------------------------------------------------------------------------------------------
>UniRef100_A0A843L5R7	63	0.255	1.067E-06	14	99	306	6	90	185
--------------DDRAFTGLEAAMVFIAFIVVASIFAYMALGAGFFTTQKAEQTVYSAVQQVGTVVQIVEPIMVQAGASGDS-IRYIVIMVRGPQDAD--------------------------------------------------------------------------------------------------------------------------------------------------------------------------------------------------------------
>UniRef100_A0A9C8GL06	63	0.262	1.425E-06	14	74	306	6	66	73
--------------DESSMTALEIAIIFIAFVVVAAVFAFTILQAGAFSDAQGREATYGNPENAYSSMALLESIY---------------------------------------------------------------------------------------------------------------------------------------------------------------------------------------------------------------------------------------
>UniRef100_A0A101ITZ4	63	0.300	1.425E-06	12	81	306	0	68	180
------------MADNDGFSGLEAAIVLIAFVVVAAVFSFVILGAGFSSSSKVEEVVRDG-GRSPTAVMVMGSVVGQVDNSG--------------------------------------------------------------------------------------------------------------------------------------------------------------------------------------------------------------------------------
>UniRef100_A0A9D8PDP2	63	0.393	1.425E-06	12	77	306	25	90	367
------------RKGQEGLAGLSTAIVLIAFVVVGSVLAYTMLSSGVNAVDKSKQAIYEGLRRSQSSLAISGRVMGTT------------------------------------------------------------------------------------------------------------------------------------------------------------------------------------------------------------------------------------
>UniRef100_A0A401HA07	63	0.555	1.902E-06	12	56	306	0	44	45
------------MKGRKGIVGIEAAIVLIAFVIVAAALAFVALNMGLFTTQKSKEVM---------------------------------------------------------------------------------------------------------------------------------------------------------------------------------------------------------------------------------------------------------
>UniRef100_UPI002100F95F	63	0.333	1.902E-06	12	79	306	0	66	180
------------MADEDGFSGLEAAIVLIAFVVVAAVFSFVILGSGFSSADKAKEiTMDAG--RSPTAVMVMGTVVGQAND----------------------------------------------------------------------------------------------------------------------------------------------------------------------------------------------------------------------------------
>UniRef100_A0A424YQX9	62	0.309	2.540E-06	12	82	306	3	72	180
------------MADEDGFSGLEAAIILIAFIVVATAFSYVVLGAGFSASEKTR-LVTGEAGKTTSALVVTGSVVGQADERGN-------------------------------------------------------------------------------------------------------------------------------------------------------------------------------------------------------------------------------
>UniRef100_A0A944W1Q7	62	0.270	3.390E-06	27	109	306	0	95	217
---------------------------MIAFIVVASVFAMTTLKTGLFSAEQGQQVAYSGLDQATGSLQLRGSVRAiRGDVDVDGDDTillsgvddqavaKVIFTVTGVIGSSMTDLTPPNTV----------------------------------------------------------------------------------------------------------------------------------------------------------------------------------------------------
>UniRef100_UPI0020A20737	61	0.327	4.525E-06	14	74	306	6	65	180
--------------DEEAFTGLEAGIILIAFVVVAAVFSYVVLGSGFYATEKARQVT-SDAGTTPSSLVVNGAVI---------------------------------------------------------------------------------------------------------------------------------------------------------------------------------------------------------------------------------------
>UniRef100_A0A2V2N366	61	0.244	4.525E-06	18	113	306	7	102	186
------------------FSGLEAAIVVIAFVVVAVVFGMAVLGTGFFATQEAEKTTTSGYKMASSTIYIEGGVYAylKDGFGSNSALDDVQFSAAIPETGQAQDM--NDLIIVYT------------------------------------------------------------------------------------------------------------------------------------------------------------------------------------------------
>UniRef100_A0A1F5A1D7	61	0.260	4.525E-06	13	122	306	12	130	196
-------------QREEGMAGPAAAIILSSFVIVGSSLAFVVVNTGTFSAGEVAETVMGSLDGVLGTLELGGpvTVIDVNDDGAIDESDHIVLDLRNVPGGSPVlvdpSASSGSLIINYvdaQDRVPGVAYA---------------------------------------------------------------------------------------------------------------------------------------------------------------------------------------
>UniRef100_A0A842YIM2	61	0.533	8.057E-06	11	55	306	1	45	46
-----------KLSKRSGMTGLETAIILVAFVITAAAFAFVVLNMGFLTAEKAQSV----------------------------------------------------------------------------------------------------------------------------------------------------------------------------------------------------------------------------------------------------------
>UniRef100_A0A7C4BCL3	61	0.475	8.057E-06	16	55	306	7	46	47
----------------KGIVGIEAAIVLIAFVVVAAALAFVVLNMGFYTTQRSKEV----------------------------------------------------------------------------------------------------------------------------------------------------------------------------------------------------------------------------------------------------------
>UniRef100_A0A7X7I1R1	61	0.265	8.057E-06	18	113	306	7	102	185
------------------FSGLEAAIVVIAFVVVAVVFGMAVLGTGFFATEEAKKTTTSGYKMASSTIYMEGGVYAylRDGFGSNSPLDDVQFSAAIPETGLSQDL--NDLIIVYT------------------------------------------------------------------------------------------------------------------------------------------------------------------------------------------------
>UniRef100_UPI001B8AF7AE	60	0.285	1.434E-05	9	78	306	4	72	183
---------FSVIHDEEAFTGLEAAVILIAFVVVAAVFSYALLGSGFYATEKARQVT-SDAGTTPSSVMVAGSVILKTD-----------------------------------------------------------------------------------------------------------------------------------------------------------------------------------------------------------------------------------
>UniRef100_X0SGL2	57	0.431	1.430E-04	5	48	306	7	48	49
-----ALRKGHRT--EKGITGLETAIILIAFVTVAAVFGYAVLSAGIFS-----------------------------------------------------------------------------------------------------------------------------------------------------------------------------------------------------------------------------------------------------------------
>UniRef100_A0A662HRT8	56	0.488	1.904E-04	10	52	306	3	45	46
----------HTLKKRKGIVGIEAAIVLIAFVIISAAFAFMVINMGLFATQRS-------------------------------------------------------------------------------------------------------------------------------------------------------------------------------------------------------------------------------------------------------------
>UniRef100_UPI0007818185	56	0.354	2.537E-04	6	66	306	0	60	91
------MKRLTR-TDEDGMMGIEAAIILITAIVTASVLAgGVLLHMGYFSAEKTRSVAYEGVGQVGGT-----------------------------------------------------------------------------------------------------------------------------------------------------------------------------------------------------------------------------------------------
>UniRef100_A0A838YN44	55	0.372	4.499E-04	15	65	306	8	58	61
---------------HRGVIGVETAIILISAVLVAAALLAVVFNAGFATIQKTKSFIIAGVIESRS------------------------------------------------------------------------------------------------------------------------------------------------------------------------------------------------------------------------------------------------
>UniRef100_UPI000C714BAB	53	0.305	1.880E-03	42	126	306	16	97	206
------------------------------------------LNMGFSTTQKAKTAISSSVSESSSALEIAGKVTGFGDVSAGT-LNATVIPIKVAGGGDSVSLDPALTDVKY--YSNTVRYDNIYG-----------------------------------------------------------------------------------------------------------------------------------------------------------------------------------
>UniRef100_A0A9E4XBR5	53	0.254	2.501E-03	66	120	306	0	58	137
------------------------------------------------------------------TLELKGSVIAKVSgatgAGTGVAVTTILFHVSNAAAGEAIDLTPGNTIIKYSDKNQTVN-----------------------------------------------------------------------------------------------------------------------------------------------------------------------------------------
>UniRef100_UPI00064EA169	51	0.318	5.888E-03	48	129	306	0	85	193
------------------------------------------------TTQKAKTTIVASLGEASSSLEVSGKVTGAGCTTsaggcsTTPYLNVTSIPLKIASGGESVNLANTTASIKYL--SNSVQYDNIYVGTL--------------------------------------------------------------------------------------------------------------------------------------------------------------------------------
>UniRef100_A0A847PRF2	51	0.352	1.041E-02	12	45	306	8	41	42
------------RKNDRAFTGLESAIVLTAFVVVAAVFSYVVLGAG--------------------------------------------------------------------------------------------------------------------------------------------------------------------------------------------------------------------------------------------------------------------
>UniRef100_P17603	50	0.468	1.384E-02	18	49	306	0	31	32
------------------FSGLEAAIVLIAFVVVAAVFSYVMLGAGFFAT----------------------------------------------------------------------------------------------------------------------------------------------------------------------------------------------------------------------------------------------------------------
>UniRef100_UPI000AA48A75	49	0.270	3.252E-02	37	138	306	0	108	216
-------------------------------------LAFVVLNTGFSTTQQAKETIMSGLEESASNVQISGSVAGVYSIASTTGGasgavedrlNMISIPLKISSGSNPVNLADEVTQVKVL--TNSISYEDVLDKTVSGGAANELT-----------------------------------------------------------------------------------------------------------------------------------------------------------------------
>UniRef100_A0A2A5NXH1	48	0.483	5.742E-02	12	42	306	7	37	140
------------LRDRRGLTGLETAIIVIAFVIVAAAFAFAVL-----------------------------------------------------------------------------------------------------------------------------------------------------------------------------------------------------------------------------------------------------------------------
>UniRef100_A0A524N4Z3	48	0.586	1.014E-01	14	42	306	3	31	32
--------------KRRGMTGLETAIILVAFVITAAAFAFVVL-----------------------------------------------------------------------------------------------------------------------------------------------------------------------------------------------------------------------------------------------------------------------
>UniRef100_A0A8T6MQC8	47	0.322	1.789E-01	45	138	306	0	92	193
---------------------------------------------GFSSTQQAKETVTKGIGEASSALHVSGEVVSATDVA-RSKANATQFPIKIVSGGSAVNLNATLATVKFN--TGTVQYDNILtkGCVLTSTTYSSLT-----------------------------------------------------------------------------------------------------------------------------------------------------------------------
