# Supplementary material for: Towards a molecular picture of the archaeal cell surface
Source: Nat Commun. 2024 Nov 29;15:10401. doi: 10.1038/s41467-024-53986-9 (PMC11607397; doi:10.1038/s41467-024-53986-9)
Supplement: Supplementary file 5 — Supplementary Dataset 1 [file 41467_2024_53986_MOESM5_ESM.zip › Archaellum_Homologues_2024/STK_25180_Sulfurisphaera_tokodaii/log.txt]

2024-09-24 22:36:07	726 Running on GPU
2024-09-24 22:36:07	731 Found 5 citations for tools or databases
2024-09-24 22:36:07	732 Query 1/1: STK_25180_Sulfurisphaera_tokodaii_db704 (length 306)
2024-09-24 22:36:08	300 Sleeping for 9s. Reason: PENDING
2024-09-24 22:36:18	850 Sleeping for 5s. Reason: RUNNING
2024-09-24 22:36:24	848 Sleeping for 5s. Reason: RUNNING
2024-09-24 22:36:30	391 Sleeping for 6s. Reason: RUNNING
2024-09-24 22:36:39	285 Setting max_seq=512	max_extra_seq=1295
2024-09-24 22:37:29	523 alphafold2_ptm_model_1_seed_000 recycle=0 pLDDT=74.1 pTM=0.698
2024-09-24 22:37:54	119 alphafold2_ptm_model_1_seed_000 recycle=1 pLDDT=78.3 pTM=0.743 tol=1.95
2024-09-24 22:38:19	193 alphafold2_ptm_model_1_seed_000 recycle=2 pLDDT=79.9 pTM=0.742 tol=1.03
2024-09-24 22:38:44	576 alphafold2_ptm_model_1_seed_000 recycle=3 pLDDT=84.8 pTM=0.771 tol=0.941
2024-09-24 22:38:44	577 alphafold2_ptm_model_1_seed_000 took 118.3s (3 recycles)
2024-09-24 22:39:10	243 alphafold2_ptm_model_2_seed_000 recycle=0 pLDDT=72 pTM=0.669
2024-09-24 22:39:35	419 alphafold2_ptm_model_2_seed_000 recycle=1 pLDDT=82.1 pTM=0.751 tol=3.55
2024-09-24 22:40:00	740 alphafold2_ptm_model_2_seed_000 recycle=2 pLDDT=83.1 pTM=0.76 tol=1.14
2024-09-24 22:40:26	027 alphafold2_ptm_model_2_seed_000 recycle=3 pLDDT=85.9 pTM=0.784 tol=1.02
2024-09-24 22:40:26	029 alphafold2_ptm_model_2_seed_000 took 101.1s (3 recycles)
2024-09-24 22:40:51	566 alphafold2_ptm_model_3_seed_000 recycle=0 pLDDT=73.9 pTM=0.678
2024-09-24 22:41:16	768 alphafold2_ptm_model_3_seed_000 recycle=1 pLDDT=79.2 pTM=0.722 tol=1.69
2024-09-24 22:41:42	021 alphafold2_ptm_model_3_seed_000 recycle=2 pLDDT=84.1 pTM=0.749 tol=1.25
2024-09-24 22:42:07	355 alphafold2_ptm_model_3_seed_000 recycle=3 pLDDT=85.4 pTM=0.762 tol=1
2024-09-24 22:42:07	356 alphafold2_ptm_model_3_seed_000 took 101.0s (3 recycles)
2024-09-24 22:42:32	977 alphafold2_ptm_model_4_seed_000 recycle=0 pLDDT=74 pTM=0.695
2024-09-24 22:42:58	274 alphafold2_ptm_model_4_seed_000 recycle=1 pLDDT=81.7 pTM=0.752 tol=1.77
2024-09-24 22:43:23	559 alphafold2_ptm_model_4_seed_000 recycle=2 pLDDT=85.6 pTM=0.771 tol=0.625
2024-09-24 22:43:48	914 alphafold2_ptm_model_4_seed_000 recycle=3 pLDDT=87.1 pTM=0.783 tol=0.295
2024-09-24 22:43:48	915 alphafold2_ptm_model_4_seed_000 took 101.2s (3 recycles)
2024-09-24 22:44:14	826 alphafold2_ptm_model_5_seed_000 recycle=0 pLDDT=76.1 pTM=0.718
2024-09-24 22:44:40	183 alphafold2_ptm_model_5_seed_000 recycle=1 pLDDT=80.9 pTM=0.759 tol=1.78
2024-09-24 22:45:05	557 alphafold2_ptm_model_5_seed_000 recycle=2 pLDDT=84.6 pTM=0.788 tol=1.14
2024-09-24 22:45:30	918 alphafold2_ptm_model_5_seed_000 recycle=3 pLDDT=86.8 pTM=0.799 tol=0.47
2024-09-24 22:45:30	919 alphafold2_ptm_model_5_seed_000 took 101.4s (3 recycles)
2024-09-24 22:45:31	474 reranking models by 'plddt' metric
2024-09-24 22:45:31	475 rank_001_alphafold2_ptm_model_4_seed_000 pLDDT=87.1 pTM=0.783
2024-09-24 22:45:31	476 rank_002_alphafold2_ptm_model_5_seed_000 pLDDT=86.8 pTM=0.799
2024-09-24 22:45:31	477 rank_003_alphafold2_ptm_model_2_seed_000 pLDDT=85.9 pTM=0.784
2024-09-24 22:45:31	477 rank_004_alphafold2_ptm_model_3_seed_000 pLDDT=85.4 pTM=0.762
2024-09-24 22:45:31	478 rank_005_alphafold2_ptm_model_1_seed_000 pLDDT=84.8 pTM=0.771
2024-09-24 22:45:33	882 Done
