# Supplementary material for: Towards a molecular picture of the archaeal cell surface
Source: Nat Commun. 2024 Nov 29;15:10401. doi: 10.1038/s41467-024-53986-9 (PMC11607397; doi:10.1038/s41467-024-53986-9)
Supplement: Supplementary file 5 — Supplementary Dataset 1 [file 41467_2024_53986_MOESM5_ESM.zip › Archaellum_Homologues_2024/STK_25180_Sulfurisphaera_tokodaii/STK_25180_Sulfurisphaera_tokodaii_db704_unrelaxed_rank_001_alphafold2_ptm_model_4_seed_000.pdb]

MODEL     1                                                                     
ATOM      1  N   MET A   1     -94.500  -6.910  60.281  1.00 57.16           N  
ATOM      2  CA  MET A   1     -94.312  -5.891  59.281  1.00 57.16           C  
ATOM      3  C   MET A   1     -92.875  -5.410  59.281  1.00 57.16           C  
ATOM      4  CB  MET A   1     -95.250  -4.707  59.469  1.00 57.16           C  
ATOM      5  O   MET A   1     -92.438  -4.703  58.375  1.00 57.16           O  
ATOM      6  CG  MET A   1     -96.250  -4.543  58.375  1.00 57.16           C  
ATOM      7  SD  MET A   1     -97.562  -3.270  58.750  1.00 57.16           S  
ATOM      8  CE  MET A   1     -98.625  -3.434  57.312  1.00 57.16           C  
ATOM      9  N   GLY A   2     -91.938  -6.168  60.094  1.00 60.50           N  
ATOM     10  CA  GLY A   2     -90.562  -5.859  60.344  1.00 60.50           C  
ATOM     11  C   GLY A   2     -89.625  -6.773  59.562  1.00 60.50           C  
ATOM     12  O   GLY A   2     -88.500  -6.375  59.250  1.00 60.50           O  
ATOM     13  N   ALA A   3     -90.125  -7.883  59.156  1.00 66.38           N  
ATOM     14  CA  ALA A   3     -89.312  -8.883  58.500  1.00 66.38           C  
ATOM     15  C   ALA A   3     -89.125  -8.586  57.000  1.00 66.38           C  
ATOM     16  CB  ALA A   3     -89.875 -10.281  58.688  1.00 66.38           C  
ATOM     17  O   ALA A   3     -88.062  -8.805  56.406  1.00 66.38           O  
ATOM     18  N   LYS A   4     -90.188  -7.977  56.438  1.00 67.44           N  
ATOM     19  CA  LYS A   4     -90.188  -7.625  55.031  1.00 67.44           C  
ATOM     20  C   LYS A   4     -89.250  -6.441  54.750  1.00 67.44           C  
ATOM     21  CB  LYS A   4     -91.562  -7.301  54.531  1.00 67.44           C  
ATOM     22  O   LYS A   4     -88.500  -6.418  53.750  1.00 67.44           O  
ATOM     23  CG  LYS A   4     -92.438  -8.523  54.219  1.00 67.44           C  
ATOM     24  CD  LYS A   4     -93.750  -8.141  53.562  1.00 67.44           C  
ATOM     25  CE  LYS A   4     -94.625  -9.375  53.250  1.00 67.44           C  
ATOM     26  NZ  LYS A   4     -95.875  -9.008  52.531  1.00 67.44           N  
ATOM     27  N   ASN A   5     -89.125  -5.523  55.719  1.00 68.88           N  
ATOM     28  CA  ASN A   5     -88.250  -4.375  55.625  1.00 68.88           C  
ATOM     29  C   ASN A   5     -86.812  -4.781  55.844  1.00 68.88           C  
ATOM     30  CB  ASN A   5     -88.688  -3.297  56.625  1.00 68.88           C  
ATOM     31  O   ASN A   5     -85.875  -4.230  55.219  1.00 68.88           O  
ATOM     32  CG  ASN A   5     -89.812  -2.430  56.125  1.00 68.88           C  
ATOM     33  ND2 ASN A   5     -90.312  -1.582  57.000  1.00 68.88           N  
ATOM     34  OD1 ASN A   5     -90.188  -2.521  54.969  1.00 68.88           O  
ATOM     35  N   ALA A   6     -86.625  -5.805  56.594  1.00 72.88           N  
ATOM     36  CA  ALA A   6     -85.312  -6.320  56.906  1.00 72.88           C  
ATOM     37  C   ALA A   6     -84.750  -7.086  55.719  1.00 72.88           C  
ATOM     38  CB  ALA A   6     -85.312  -7.215  58.125  1.00 72.88           C  
ATOM     39  O   ALA A   6     -83.562  -6.973  55.406  1.00 72.88           O  
ATOM     40  N   ILE A   7     -85.562  -7.801  54.969  1.00 73.38           N  
ATOM     41  CA  ILE A   7     -85.188  -8.562  53.812  1.00 73.38           C  
ATOM     42  C   ILE A   7     -84.875  -7.609  52.656  1.00 73.38           C  
ATOM     43  CB  ILE A   7     -86.250  -9.578  53.375  1.00 73.38           C  
ATOM     44  O   ILE A   7     -83.875  -7.809  51.906  1.00 73.38           O  
ATOM     45  CG1 ILE A   7     -86.375 -10.672  54.469  1.00 73.38           C  
ATOM     46  CG2 ILE A   7     -85.938 -10.188  52.031  1.00 73.38           C  
ATOM     47  CD1 ILE A   7     -87.562 -11.648  54.188  1.00 73.38           C  
ATOM     48  N   LYS A   8     -85.562  -6.555  52.500  1.00 72.56           N  
ATOM     49  CA  LYS A   8     -85.375  -5.543  51.469  1.00 72.56           C  
ATOM     50  C   LYS A   8     -84.062  -4.797  51.719  1.00 72.56           C  
ATOM     51  CB  LYS A   8     -86.500  -4.559  51.438  1.00 72.56           C  
ATOM     52  O   LYS A   8     -83.312  -4.516  50.781  1.00 72.56           O  
ATOM     53  CG  LYS A   8     -86.688  -3.805  50.125  1.00 72.56           C  
ATOM     54  CD  LYS A   8     -87.938  -2.961  50.094  1.00 72.56           C  
ATOM     55  CE  LYS A   8     -88.062  -2.170  48.781  1.00 72.56           C  
ATOM     56  NZ  LYS A   8     -89.312  -1.392  48.719  1.00 72.56           N  
ATOM     57  N   LYS A   9     -83.750  -4.562  52.969  1.00 70.75           N  
ATOM     58  CA  LYS A   9     -82.500  -3.895  53.312  1.00 70.75           C  
ATOM     59  C   LYS A   9     -81.312  -4.793  53.062  1.00 70.75           C  
ATOM     60  CB  LYS A   9     -82.500  -3.473  54.781  1.00 70.75           C  
ATOM     61  O   LYS A   9     -80.250  -4.328  52.562  1.00 70.75           O  
ATOM     62  CG  LYS A   9     -82.000  -2.055  55.031  1.00 70.75           C  
ATOM     63  CD  LYS A   9     -82.125  -1.673  56.500  1.00 70.75           C  
ATOM     64  CE  LYS A   9     -81.688  -0.218  56.750  1.00 70.75           C  
ATOM     65  NZ  LYS A   9     -81.812   0.162  58.188  1.00 70.75           N  
ATOM     66  N   TYR A  10     -81.438  -6.051  53.375  1.00 73.50           N  
ATOM     67  CA  TYR A  10     -80.375  -7.012  53.125  1.00 73.50           C  
ATOM     68  C   TYR A  10     -80.125  -7.160  51.625  1.00 73.50           C  
ATOM     69  CB  TYR A  10     -80.750  -8.375  53.719  1.00 73.50           C  
ATOM     70  O   TYR A  10     -79.000  -7.203  51.188  1.00 73.50           O  
ATOM     71  CG  TYR A  10     -79.688  -9.430  53.500  1.00 73.50           C  
ATOM     72  CD1 TYR A  10     -79.812 -10.375  52.469  1.00 73.50           C  
ATOM     73  CD2 TYR A  10     -78.562  -9.492  54.281  1.00 73.50           C  
ATOM     74  CE1 TYR A  10     -78.875 -11.352  52.250  1.00 73.50           C  
ATOM     75  CE2 TYR A  10     -77.562 -10.461  54.062  1.00 73.50           C  
ATOM     76  OH  TYR A  10     -76.750 -12.352  52.844  1.00 73.50           O  
ATOM     77  CZ  TYR A  10     -77.750 -11.383  53.062  1.00 73.50           C  
ATOM     78  N   ASN A  11     -81.188  -7.293  50.844  1.00 70.81           N  
ATOM     79  CA  ASN A  11     -81.062  -7.406  49.406  1.00 70.81           C  
ATOM     80  C   ASN A  11     -80.438  -6.160  48.812  1.00 70.81           C  
ATOM     81  CB  ASN A  11     -82.438  -7.664  48.750  1.00 70.81           C  
ATOM     82  O   ASN A  11     -79.625  -6.258  47.875  1.00 70.81           O  
ATOM     83  CG  ASN A  11     -82.812  -9.133  48.781  1.00 70.81           C  
ATOM     84  ND2 ASN A  11     -84.062  -9.406  48.500  1.00 70.81           N  
ATOM     85  OD1 ASN A  11     -82.000 -10.000  49.062  1.00 70.81           O  
ATOM     86  N   LYS A  12     -80.625  -4.988  49.375  1.00 71.12           N  
ATOM     87  CA  LYS A  12     -80.062  -3.730  48.938  1.00 71.12           C  
ATOM     88  C   LYS A  12     -78.562  -3.703  49.250  1.00 71.12           C  
ATOM     89  CB  LYS A  12     -80.750  -2.545  49.594  1.00 71.12           C  
ATOM     90  O   LYS A  12     -77.750  -3.244  48.406  1.00 71.12           O  
ATOM     91  CG  LYS A  12     -80.500  -1.207  48.938  1.00 71.12           C  
ATOM     92  CD  LYS A  12     -81.250  -0.079  49.594  1.00 71.12           C  
ATOM     93  CE  LYS A  12     -80.938   1.267  48.938  1.00 71.12           C  
ATOM     94  NZ  LYS A  12     -81.812   2.352  49.469  1.00 71.12           N  
ATOM     95  N   ILE A  13     -78.250  -4.215  50.375  1.00 72.62           N  
ATOM     96  CA  ILE A  13     -76.812  -4.234  50.781  1.00 72.62           C  
ATOM     97  C   ILE A  13     -76.062  -5.219  49.906  1.00 72.62           C  
ATOM     98  CB  ILE A  13     -76.688  -4.598  52.281  1.00 72.62           C  
ATOM     99  O   ILE A  13     -74.938  -4.949  49.531  1.00 72.62           O  
ATOM    100  CG1 ILE A  13     -77.312  -3.510  53.156  1.00 72.62           C  
ATOM    101  CG2 ILE A  13     -75.188  -4.809  52.625  1.00 72.62           C  
ATOM    102  CD1 ILE A  13     -77.312  -3.857  54.656  1.00 72.62           C  
ATOM    103  N   VAL A  14     -76.688  -6.328  49.656  1.00 73.56           N  
ATOM    104  CA  VAL A  14     -76.000  -7.359  48.844  1.00 73.56           C  
ATOM    105  C   VAL A  14     -75.875  -6.875  47.406  1.00 73.56           C  
ATOM    106  CB  VAL A  14     -76.812  -8.688  48.875  1.00 73.56           C  
ATOM    107  O   VAL A  14     -74.875  -7.125  46.750  1.00 73.56           O  
ATOM    108  CG1 VAL A  14     -76.188  -9.703  47.906  1.00 73.56           C  
ATOM    109  CG2 VAL A  14     -76.812  -9.250  50.312  1.00 73.56           C  
ATOM    110  N   LYS A  15     -76.938  -6.184  46.875  1.00 70.88           N  
ATOM    111  CA  LYS A  15     -76.875  -5.633  45.531  1.00 70.88           C  
ATOM    112  C   LYS A  15     -75.812  -4.539  45.438  1.00 70.88           C  
ATOM    113  CB  LYS A  15     -78.250  -5.082  45.125  1.00 70.88           C  
ATOM    114  O   LYS A  15     -75.125  -4.441  44.406  1.00 70.88           O  
ATOM    115  CG  LYS A  15     -79.250  -6.133  44.594  1.00 70.88           C  
ATOM    116  CD  LYS A  15     -80.500  -5.496  44.031  1.00 70.88           C  
ATOM    117  CE  LYS A  15     -81.500  -6.551  43.562  1.00 70.88           C  
ATOM    118  NZ  LYS A  15     -82.688  -5.934  42.938  1.00 70.88           N  
ATOM    119  N   ARG A  16     -75.688  -3.697  46.469  1.00 73.06           N  
ATOM    120  CA  ARG A  16     -74.688  -2.639  46.500  1.00 73.06           C  
ATOM    121  C   ARG A  16     -73.250  -3.219  46.531  1.00 73.06           C  
ATOM    122  CB  ARG A  16     -74.875  -1.694  47.656  1.00 73.06           C  
ATOM    123  O   ARG A  16     -72.312  -2.676  45.938  1.00 73.06           O  
ATOM    124  CG  ARG A  16     -76.000  -0.689  47.438  1.00 73.06           C  
ATOM    125  CD  ARG A  16     -76.125   0.297  48.594  1.00 73.06           C  
ATOM    126  NE  ARG A  16     -76.250   1.672  48.125  1.00 73.06           N  
ATOM    127  NH1 ARG A  16     -76.812   2.551  50.188  1.00 73.06           N  
ATOM    128  NH2 ARG A  16     -76.625   3.920  48.344  1.00 73.06           N  
ATOM    129  CZ  ARG A  16     -76.562   2.711  48.906  1.00 73.06           C  
ATOM    130  N   LYS A  17     -73.125  -4.363  47.281  1.00 70.44           N  
ATOM    131  CA  LYS A  17     -71.812  -5.012  47.375  1.00 70.44           C  
ATOM    132  C   LYS A  17     -71.438  -5.609  46.031  1.00 70.44           C  
ATOM    133  CB  LYS A  17     -71.812  -6.102  48.438  1.00 70.44           C  
ATOM    134  O   LYS A  17     -70.250  -5.570  45.656  1.00 70.44           O  
ATOM    135  CG  LYS A  17     -71.750  -5.566  49.875  1.00 70.44           C  
ATOM    136  CD  LYS A  17     -71.625  -6.695  50.875  1.00 70.44           C  
ATOM    137  CE  LYS A  17     -71.438  -6.160  52.281  1.00 70.44           C  
ATOM    138  NZ  LYS A  17     -71.250  -7.258  53.281  1.00 70.44           N  
ATOM    139  N   GLY A  18     -72.375  -6.238  45.219  1.00 71.31           N  
ATOM    140  CA  GLY A  18     -72.062  -6.770  43.906  1.00 71.31           C  
ATOM    141  C   GLY A  18     -71.688  -5.695  42.906  1.00 71.31           C  
ATOM    142  O   GLY A  18     -70.812  -5.891  42.094  1.00 71.31           O  
ATOM    143  N   LEU A  19     -72.438  -4.516  43.031  1.00 74.06           N  
ATOM    144  CA  LEU A  19     -72.188  -3.387  42.125  1.00 74.06           C  
ATOM    145  C   LEU A  19     -70.875  -2.748  42.469  1.00 74.06           C  
ATOM    146  CB  LEU A  19     -73.312  -2.344  42.219  1.00 74.06           C  
ATOM    147  O   LEU A  19     -70.125  -2.311  41.562  1.00 74.06           O  
ATOM    148  CG  LEU A  19     -74.562  -2.641  41.438  1.00 74.06           C  
ATOM    149  CD1 LEU A  19     -75.812  -2.527  42.375  1.00 74.06           C  
ATOM    150  CD2 LEU A  19     -74.688  -1.698  40.250  1.00 74.06           C  
ATOM    151  N   ALA A  20     -70.438  -2.697  43.781  1.00 79.75           N  
ATOM    152  CA  ALA A  20     -69.125  -2.178  44.188  1.00 79.75           C  
ATOM    153  C   ALA A  20     -68.000  -3.090  43.719  1.00 79.75           C  
ATOM    154  CB  ALA A  20     -69.125  -2.016  45.719  1.00 79.75           C  
ATOM    155  O   ALA A  20     -66.938  -2.615  43.344  1.00 79.75           O  
ATOM    156  N   GLY A  21     -68.250  -4.375  43.625  1.00 84.50           N  
ATOM    157  CA  GLY A  21     -67.250  -5.336  43.156  1.00 84.50           C  
ATOM    158  C   GLY A  21     -66.938  -5.195  41.656  1.00 84.50           C  
ATOM    159  O   GLY A  21     -65.812  -5.230  41.250  1.00 84.50           O  
ATOM    160  N   LEU A  22     -68.062  -5.086  41.031  1.00 86.44           N  
ATOM    161  CA  LEU A  22     -67.938  -4.941  39.594  1.00 86.44           C  
ATOM    162  C   LEU A  22     -67.125  -3.672  39.250  1.00 86.44           C  
ATOM    163  CB  LEU A  22     -69.312  -4.918  38.906  1.00 86.44           C  
ATOM    164  O   LEU A  22     -66.312  -3.682  38.375  1.00 86.44           O  
ATOM    165  CG  LEU A  22     -69.312  -4.785  37.375  1.00 86.44           C  
ATOM    166  CD1 LEU A  22     -70.312  -5.711  36.750  1.00 86.44           C  
ATOM    167  CD2 LEU A  22     -69.562  -3.340  36.969  1.00 86.44           C  
ATOM    168  N   ASP A  23     -67.312  -2.535  39.969  1.00 87.56           N  
ATOM    169  CA  ASP A  23     -66.562  -1.272  39.781  1.00 87.56           C  
ATOM    170  C   ASP A  23     -65.062  -1.433  40.000  1.00 87.56           C  
ATOM    171  CB  ASP A  23     -67.188  -0.187  40.688  1.00 87.56           C  
ATOM    172  O   ASP A  23     -64.250  -0.936  39.250  1.00 87.56           O  
ATOM    173  CG  ASP A  23     -68.375   0.529  40.062  1.00 87.56           C  
ATOM    174  OD1 ASP A  23     -68.688   0.244  38.906  1.00 87.56           O  
ATOM    175  OD2 ASP A  23     -68.938   1.390  40.781  1.00 87.56           O  
ATOM    176  N   THR A  24     -64.750  -2.236  41.031  1.00 90.81           N  
ATOM    177  CA  THR A  24     -63.344  -2.469  41.344  1.00 90.81           C  
ATOM    178  C   THR A  24     -62.688  -3.361  40.281  1.00 90.81           C  
ATOM    179  CB  THR A  24     -63.156  -3.109  42.719  1.00 90.81           C  
ATOM    180  O   THR A  24     -61.531  -3.162  39.906  1.00 90.81           O  
ATOM    181  CG2 THR A  24     -63.438  -2.102  43.844  1.00 90.81           C  
ATOM    182  OG1 THR A  24     -64.062  -4.211  42.844  1.00 90.81           O  
ATOM    183  N   ALA A  25     -63.469  -4.383  39.750  1.00 92.38           N  
ATOM    184  CA  ALA A  25     -62.938  -5.285  38.750  1.00 92.38           C  
ATOM    185  C   ALA A  25     -62.531  -4.516  37.469  1.00 92.38           C  
ATOM    186  CB  ALA A  25     -63.938  -6.367  38.406  1.00 92.38           C  
ATOM    187  O   ALA A  25     -61.469  -4.754  36.906  1.00 92.38           O  
ATOM    188  N   ILE A  26     -63.406  -3.531  37.031  1.00 92.31           N  
ATOM    189  CA  ILE A  26     -63.156  -2.766  35.844  1.00 92.31           C  
ATOM    190  C   ILE A  26     -61.938  -1.865  36.062  1.00 92.31           C  
ATOM    191  CB  ILE A  26     -64.375  -1.921  35.406  1.00 92.31           C  
ATOM    192  O   ILE A  26     -61.062  -1.746  35.188  1.00 92.31           O  
ATOM    193  CG1 ILE A  26     -65.500  -2.832  34.938  1.00 92.31           C  
ATOM    194  CG2 ILE A  26     -63.969  -0.914  34.312  1.00 92.31           C  
ATOM    195  CD1 ILE A  26     -66.812  -2.100  34.688  1.00 92.31           C  
ATOM    196  N   ILE A  27     -61.844  -1.279  37.188  1.00 93.19           N  
ATOM    197  CA  ILE A  27     -60.688  -0.446  37.531  1.00 93.19           C  
ATOM    198  C   ILE A  27     -59.438  -1.293  37.531  1.00 93.19           C  
ATOM    199  CB  ILE A  27     -60.906   0.240  38.906  1.00 93.19           C  
ATOM    200  O   ILE A  27     -58.375  -0.858  37.031  1.00 93.19           O  
ATOM    201  CG1 ILE A  27     -62.062   1.217  38.844  1.00 93.19           C  
ATOM    202  CG2 ILE A  27     -59.625   0.954  39.344  1.00 93.19           C  
ATOM    203  CD1 ILE A  27     -62.469   1.776  40.188  1.00 93.19           C  
ATOM    204  N   LEU A  28     -59.500  -2.490  38.062  1.00 95.25           N  
ATOM    205  CA  LEU A  28     -58.375  -3.410  38.062  1.00 95.25           C  
ATOM    206  C   LEU A  28     -57.938  -3.754  36.656  1.00 95.25           C  
ATOM    207  CB  LEU A  28     -58.750  -4.691  38.812  1.00 95.25           C  
ATOM    208  O   LEU A  28     -56.750  -3.775  36.344  1.00 95.25           O  
ATOM    209  CG  LEU A  28     -57.656  -5.754  38.906  1.00 95.25           C  
ATOM    210  CD1 LEU A  28     -56.469  -5.234  39.750  1.00 95.25           C  
ATOM    211  CD2 LEU A  28     -58.188  -7.039  39.531  1.00 95.25           C  
ATOM    212  N   ILE A  29     -58.906  -4.012  35.719  1.00 95.06           N  
ATOM    213  CA  ILE A  29     -58.594  -4.352  34.312  1.00 95.06           C  
ATOM    214  C   ILE A  29     -57.906  -3.170  33.656  1.00 95.06           C  
ATOM    215  CB  ILE A  29     -59.844  -4.762  33.531  1.00 95.06           C  
ATOM    216  O   ILE A  29     -56.906  -3.348  32.938  1.00 95.06           O  
ATOM    217  CG1 ILE A  29     -60.438  -6.070  34.062  1.00 95.06           C  
ATOM    218  CG2 ILE A  29     -59.531  -4.887  32.031  1.00 95.06           C  
ATOM    219  CD1 ILE A  29     -61.781  -6.449  33.469  1.00 95.06           C  
ATOM    220  N   ALA A  30     -58.469  -1.888  33.812  1.00 95.19           N  
ATOM    221  CA  ALA A  30     -57.844  -0.702  33.281  1.00 95.19           C  
ATOM    222  C   ALA A  30     -56.406  -0.567  33.781  1.00 95.19           C  
ATOM    223  CB  ALA A  30     -58.625   0.551  33.625  1.00 95.19           C  
ATOM    224  O   ALA A  30     -55.500  -0.223  33.000  1.00 95.19           O  
ATOM    225  N   PHE A  31     -56.188  -0.825  35.031  1.00 95.31           N  
ATOM    226  CA  PHE A  31     -54.844  -0.745  35.625  1.00 95.31           C  
ATOM    227  C   PHE A  31     -53.906  -1.783  35.000  1.00 95.31           C  
ATOM    228  CB  PHE A  31     -54.938  -0.939  37.125  1.00 95.31           C  
ATOM    229  O   PHE A  31     -52.750  -1.479  34.688  1.00 95.31           O  
ATOM    230  CG  PHE A  31     -53.594  -0.799  37.844  1.00 95.31           C  
ATOM    231  CD1 PHE A  31     -52.938  -1.916  38.344  1.00 95.31           C  
ATOM    232  CD2 PHE A  31     -53.031   0.451  38.000  1.00 95.31           C  
ATOM    233  CE1 PHE A  31     -51.719  -1.789  38.969  1.00 95.31           C  
ATOM    234  CE2 PHE A  31     -51.812   0.585  38.656  1.00 95.31           C  
ATOM    235  CZ  PHE A  31     -51.156  -0.536  39.156  1.00 95.31           C  
ATOM    236  N   ILE A  32     -54.375  -2.977  34.844  1.00 96.94           N  
ATOM    237  CA  ILE A  32     -53.594  -4.070  34.281  1.00 96.94           C  
ATOM    238  C   ILE A  32     -53.250  -3.777  32.812  1.00 96.94           C  
ATOM    239  CB  ILE A  32     -54.344  -5.422  34.406  1.00 96.94           C  
ATOM    240  O   ILE A  32     -52.125  -4.023  32.375  1.00 96.94           O  
ATOM    241  CG1 ILE A  32     -54.406  -5.875  35.844  1.00 96.94           C  
ATOM    242  CG2 ILE A  32     -53.656  -6.484  33.531  1.00 96.94           C  
ATOM    243  CD1 ILE A  32     -55.344  -7.051  36.094  1.00 96.94           C  
ATOM    244  N   ILE A  33     -54.219  -3.172  32.094  1.00 96.94           N  
ATOM    245  CA  ILE A  33     -54.031  -2.863  30.672  1.00 96.94           C  
ATOM    246  C   ILE A  33     -52.969  -1.772  30.547  1.00 96.94           C  
ATOM    247  CB  ILE A  33     -55.344  -2.420  29.984  1.00 96.94           C  
ATOM    248  O   ILE A  33     -52.031  -1.886  29.734  1.00 96.94           O  
ATOM    249  CG1 ILE A  33     -56.312  -3.584  29.938  1.00 96.94           C  
ATOM    250  CG2 ILE A  33     -55.031  -1.883  28.578  1.00 96.94           C  
ATOM    251  CD1 ILE A  33     -57.688  -3.201  29.406  1.00 96.94           C  
ATOM    252  N   THR A  34     -53.094  -0.720  31.438  1.00 96.31           N  
ATOM    253  CA  THR A  34     -52.094   0.361  31.422  1.00 96.31           C  
ATOM    254  C   THR A  34     -50.719  -0.165  31.766  1.00 96.31           C  
ATOM    255  CB  THR A  34     -52.500   1.480  32.406  1.00 96.31           C  
ATOM    256  O   THR A  34     -49.719   0.211  31.125  1.00 96.31           O  
ATOM    257  CG2 THR A  34     -52.094   2.850  31.859  1.00 96.31           C  
ATOM    258  OG1 THR A  34     -53.906   1.464  32.594  1.00 96.31           O  
ATOM    259  N   ALA A  35     -50.594  -1.050  32.844  1.00 97.06           N  
ATOM    260  CA  ALA A  35     -49.312  -1.659  33.219  1.00 97.06           C  
ATOM    261  C   ALA A  35     -48.750  -2.475  32.062  1.00 97.06           C  
ATOM    262  CB  ALA A  35     -49.500  -2.539  34.469  1.00 97.06           C  
ATOM    263  O   ALA A  35     -47.531  -2.424  31.812  1.00 97.06           O  
ATOM    264  N   SER A  36     -49.625  -3.221  31.297  1.00 96.25           N  
ATOM    265  CA  SER A  36     -49.188  -4.047  30.172  1.00 96.25           C  
ATOM    266  C   SER A  36     -48.625  -3.195  29.047  1.00 96.25           C  
ATOM    267  CB  SER A  36     -50.375  -4.871  29.641  1.00 96.25           C  
ATOM    268  O   SER A  36     -47.562  -3.527  28.484  1.00 96.25           O  
ATOM    269  OG  SER A  36     -50.812  -5.809  30.609  1.00 96.25           O  
ATOM    270  N   VAL A  37     -49.281  -2.049  28.703  1.00 96.88           N  
ATOM    271  CA  VAL A  37     -48.844  -1.166  27.641  1.00 96.88           C  
ATOM    272  C   VAL A  37     -47.500  -0.540  28.031  1.00 96.88           C  
ATOM    273  CB  VAL A  37     -49.875  -0.062  27.328  1.00 96.88           C  
ATOM    274  O   VAL A  37     -46.562  -0.477  27.219  1.00 96.88           O  
ATOM    275  CG1 VAL A  37     -49.281   0.958  26.344  1.00 96.88           C  
ATOM    276  CG2 VAL A  37     -51.156  -0.676  26.766  1.00 96.88           C  
ATOM    277  N   LEU A  38     -47.469  -0.102  29.344  1.00 96.19           N  
ATOM    278  CA  LEU A  38     -46.219   0.469  29.828  1.00 96.19           C  
ATOM    279  C   LEU A  38     -45.094  -0.551  29.750  1.00 96.19           C  
ATOM    280  CB  LEU A  38     -46.375   0.963  31.266  1.00 96.19           C  
ATOM    281  O   LEU A  38     -43.969  -0.216  29.344  1.00 96.19           O  
ATOM    282  CG  LEU A  38     -45.188   1.746  31.844  1.00 96.19           C  
ATOM    283  CD1 LEU A  38     -45.000   3.057  31.094  1.00 96.19           C  
ATOM    284  CD2 LEU A  38     -45.406   2.010  33.344  1.00 96.19           C  
ATOM    285  N   ALA A  39     -45.344  -1.828  30.094  1.00 97.12           N  
ATOM    286  CA  ALA A  39     -44.344  -2.900  30.016  1.00 97.12           C  
ATOM    287  C   ALA A  39     -43.906  -3.137  28.578  1.00 97.12           C  
ATOM    288  CB  ALA A  39     -44.906  -4.188  30.625  1.00 97.12           C  
ATOM    289  O   ALA A  39     -42.719  -3.340  28.297  1.00 97.12           O  
ATOM    290  N   TYR A  40     -44.938  -3.096  27.719  1.00 95.81           N  
ATOM    291  CA  TYR A  40     -44.656  -3.303  26.312  1.00 95.81           C  
ATOM    292  C   TYR A  40     -43.688  -2.225  25.797  1.00 95.81           C  
ATOM    293  CB  TYR A  40     -45.938  -3.309  25.484  1.00 95.81           C  
ATOM    294  O   TYR A  40     -42.719  -2.529  25.109  1.00 95.81           O  
ATOM    295  CG  TYR A  40     -45.688  -3.424  24.000  1.00 95.81           C  
ATOM    296  CD1 TYR A  40     -45.750  -2.301  23.172  1.00 95.81           C  
ATOM    297  CD2 TYR A  40     -45.438  -4.656  23.422  1.00 95.81           C  
ATOM    298  CE1 TYR A  40     -45.562  -2.402  21.812  1.00 95.81           C  
ATOM    299  CE2 TYR A  40     -45.219  -4.766  22.047  1.00 95.81           C  
ATOM    300  OH  TYR A  40     -45.062  -3.744  19.891  1.00 95.81           O  
ATOM    301  CZ  TYR A  40     -45.281  -3.639  21.250  1.00 95.81           C  
ATOM    302  N   VAL A  41     -43.906  -1.003  26.094  1.00 96.44           N  
ATOM    303  CA  VAL A  41     -43.094   0.126  25.672  1.00 96.44           C  
ATOM    304  C   VAL A  41     -41.688   0.006  26.281  1.00 96.44           C  
ATOM    305  CB  VAL A  41     -43.719   1.475  26.078  1.00 96.44           C  
ATOM    306  O   VAL A  41     -40.688   0.193  25.594  1.00 96.44           O  
ATOM    307  CG1 VAL A  41     -42.781   2.633  25.781  1.00 96.44           C  
ATOM    308  CG2 VAL A  41     -45.062   1.671  25.344  1.00 96.44           C  
ATOM    309  N   ALA A  42     -41.688  -0.307  27.594  1.00 96.38           N  
ATOM    310  CA  ALA A  42     -40.406  -0.451  28.297  1.00 96.38           C  
ATOM    311  C   ALA A  42     -39.562  -1.565  27.688  1.00 96.38           C  
ATOM    312  CB  ALA A  42     -40.625  -0.724  29.781  1.00 96.38           C  
ATOM    313  O   ALA A  42     -38.344  -1.396  27.469  1.00 96.38           O  
ATOM    314  N   ILE A  43     -40.125  -2.654  27.406  1.00 97.12           N  
ATOM    315  CA  ILE A  43     -39.406  -3.787  26.828  1.00 97.12           C  
ATOM    316  C   ILE A  43     -38.906  -3.412  25.438  1.00 97.12           C  
ATOM    317  CB  ILE A  43     -40.312  -5.039  26.734  1.00 97.12           C  
ATOM    318  O   ILE A  43     -37.750  -3.688  25.109  1.00 97.12           O  
ATOM    319  CG1 ILE A  43     -40.625  -5.566  28.141  1.00 97.12           C  
ATOM    320  CG2 ILE A  43     -39.656  -6.121  25.875  1.00 97.12           C  
ATOM    321  CD1 ILE A  43     -41.688  -6.680  28.172  1.00 97.12           C  
ATOM    322  N   ASN A  44     -39.812  -2.771  24.609  1.00 94.94           N  
ATOM    323  CA  ASN A  44     -39.406  -2.381  23.266  1.00 94.94           C  
ATOM    324  C   ASN A  44     -38.250  -1.383  23.297  1.00 94.94           C  
ATOM    325  CB  ASN A  44     -40.594  -1.799  22.484  1.00 94.94           C  
ATOM    326  O   ASN A  44     -37.312  -1.484  22.516  1.00 94.94           O  
ATOM    327  CG  ASN A  44     -41.531  -2.869  21.969  1.00 94.94           C  
ATOM    328  ND2 ASN A  44     -42.781  -2.492  21.734  1.00 94.94           N  
ATOM    329  OD1 ASN A  44     -41.156  -4.023  21.781  1.00 94.94           O  
ATOM    330  N   MET A  45     -38.375  -0.460  24.203  1.00 94.75           N  
ATOM    331  CA  MET A  45     -37.312   0.523  24.375  1.00 94.75           C  
ATOM    332  C   MET A  45     -36.031  -0.147  24.828  1.00 94.75           C  
ATOM    333  CB  MET A  45     -37.719   1.604  25.375  1.00 94.75           C  
ATOM    334  O   MET A  45     -34.938   0.212  24.391  1.00 94.75           O  
ATOM    335  CG  MET A  45     -38.750   2.590  24.812  1.00 94.75           C  
ATOM    336  SD  MET A  45     -39.125   3.938  26.000  1.00 94.75           S  
ATOM    337  CE  MET A  45     -40.438   4.789  25.094  1.00 94.75           C  
ATOM    338  N   GLY A  46     -36.219  -1.158  25.766  1.00 94.19           N  
ATOM    339  CA  GLY A  46     -35.062  -1.933  26.203  1.00 94.19           C  
ATOM    340  C   GLY A  46     -34.406  -2.693  25.078  1.00 94.19           C  
ATOM    341  O   GLY A  46     -33.188  -2.674  24.938  1.00 94.19           O  
ATOM    342  N   LEU A  47     -35.250  -3.314  24.281  1.00 94.12           N  
ATOM    343  CA  LEU A  47     -34.688  -4.062  23.156  1.00 94.12           C  
ATOM    344  C   LEU A  47     -34.000  -3.129  22.172  1.00 94.12           C  
ATOM    345  CB  LEU A  47     -35.781  -4.848  22.453  1.00 94.12           C  
ATOM    346  O   LEU A  47     -32.938  -3.459  21.641  1.00 94.12           O  
ATOM    347  CG  LEU A  47     -36.375  -6.051  23.203  1.00 94.12           C  
ATOM    348  CD1 LEU A  47     -37.531  -6.652  22.422  1.00 94.12           C  
ATOM    349  CD2 LEU A  47     -35.281  -7.098  23.438  1.00 94.12           C  
ATOM    350  N   PHE A  48     -34.594  -1.991  21.859  1.00 94.06           N  
ATOM    351  CA  PHE A  48     -34.000  -0.997  20.969  1.00 94.06           C  
ATOM    352  C   PHE A  48     -32.656  -0.544  21.500  1.00 94.06           C  
ATOM    353  CB  PHE A  48     -34.938   0.208  20.812  1.00 94.06           C  
ATOM    354  O   PHE A  48     -31.688  -0.445  20.750  1.00 94.06           O  
ATOM    355  CG  PHE A  48     -34.375   1.299  19.938  1.00 94.06           C  
ATOM    356  CD1 PHE A  48     -33.812   2.432  20.500  1.00 94.06           C  
ATOM    357  CD2 PHE A  48     -34.438   1.189  18.562  1.00 94.06           C  
ATOM    358  CE1 PHE A  48     -33.281   3.441  19.703  1.00 94.06           C  
ATOM    359  CE2 PHE A  48     -33.906   2.195  17.750  1.00 94.06           C  
ATOM    360  CZ  PHE A  48     -33.344   3.320  18.312  1.00 94.06           C  
ATOM    361  N   VAL A  49     -32.531  -0.226  22.781  1.00 94.38           N  
ATOM    362  CA  VAL A  49     -31.297   0.219  23.406  1.00 94.38           C  
ATOM    363  C   VAL A  49     -30.234  -0.873  23.297  1.00 94.38           C  
ATOM    364  CB  VAL A  49     -31.516   0.589  24.891  1.00 94.38           C  
ATOM    365  O   VAL A  49     -29.078  -0.590  22.969  1.00 94.38           O  
ATOM    366  CG1 VAL A  49     -30.172   0.807  25.594  1.00 94.38           C  
ATOM    367  CG2 VAL A  49     -32.375   1.835  25.016  1.00 94.38           C  
ATOM    368  N   THR A  50     -30.656  -2.098  23.531  1.00 91.62           N  
ATOM    369  CA  THR A  50     -29.719  -3.211  23.422  1.00 91.62           C  
ATOM    370  C   THR A  50     -29.250  -3.389  21.984  1.00 91.62           C  
ATOM    371  CB  THR A  50     -30.359  -4.523  23.922  1.00 91.62           C  
ATOM    372  O   THR A  50     -28.062  -3.680  21.750  1.00 91.62           O  
ATOM    373  CG2 THR A  50     -29.344  -5.652  23.953  1.00 91.62           C  
ATOM    374  OG1 THR A  50     -30.891  -4.324  25.250  1.00 91.62           O  
ATOM    375  N   GLN A  51     -30.125  -3.283  21.062  1.00 91.69           N  
ATOM    376  CA  GLN A  51     -29.734  -3.369  19.656  1.00 91.69           C  
ATOM    377  C   GLN A  51     -28.781  -2.248  19.281  1.00 91.69           C  
ATOM    378  CB  GLN A  51     -30.969  -3.326  18.750  1.00 91.69           C  
ATOM    379  O   GLN A  51     -27.797  -2.475  18.562  1.00 91.69           O  
ATOM    380  CG  GLN A  51     -31.797  -4.605  18.781  1.00 91.69           C  
ATOM    381  CD  GLN A  51     -33.062  -4.504  17.938  1.00 91.69           C  
ATOM    382  NE2 GLN A  51     -33.719  -5.637  17.719  1.00 91.69           N  
ATOM    383  OE1 GLN A  51     -33.438  -3.414  17.500  1.00 91.69           O  
ATOM    384  N   LYS A  52     -29.078  -1.074  19.703  1.00 91.12           N  
ATOM    385  CA  LYS A  52     -28.188   0.053  19.453  1.00 91.12           C  
ATOM    386  C   LYS A  52     -26.828  -0.159  20.125  1.00 91.12           C  
ATOM    387  CB  LYS A  52     -28.812   1.356  19.938  1.00 91.12           C  
ATOM    388  O   LYS A  52     -25.781   0.141  19.531  1.00 91.12           O  
ATOM    389  CG  LYS A  52     -28.000   2.598  19.625  1.00 91.12           C  
ATOM    390  CD  LYS A  52     -27.891   2.842  18.125  1.00 91.12           C  
ATOM    391  CE  LYS A  52     -27.109   4.105  17.812  1.00 91.12           C  
ATOM    392  NZ  LYS A  52     -27.016   4.352  16.344  1.00 91.12           N  
ATOM    393  N   ALA A  53     -26.828  -0.584  21.375  1.00 88.31           N  
ATOM    394  CA  ALA A  53     -25.594  -0.892  22.078  1.00 88.31           C  
ATOM    395  C   ALA A  53     -24.766  -1.922  21.312  1.00 88.31           C  
ATOM    396  CB  ALA A  53     -25.891  -1.396  23.484  1.00 88.31           C  
ATOM    397  O   ALA A  53     -23.547  -1.785  21.203  1.00 88.31           O  
ATOM    398  N   LYS A  54     -25.406  -2.969  20.859  1.00 86.12           N  
ATOM    399  CA  LYS A  54     -24.734  -3.986  20.062  1.00 86.12           C  
ATOM    400  C   LYS A  54     -24.094  -3.373  18.812  1.00 86.12           C  
ATOM    401  CB  LYS A  54     -25.719  -5.086  19.656  1.00 86.12           C  
ATOM    402  O   LYS A  54     -22.953  -3.699  18.469  1.00 86.12           O  
ATOM    403  CG  LYS A  54     -25.078  -6.254  18.922  1.00 86.12           C  
ATOM    404  CD  LYS A  54     -26.094  -7.348  18.609  1.00 86.12           C  
ATOM    405  CE  LYS A  54     -25.453  -8.500  17.844  1.00 86.12           C  
ATOM    406  NZ  LYS A  54     -26.453  -9.562  17.516  1.00 86.12           N  
ATOM    407  N   SER A  55     -24.812  -2.557  18.047  1.00 79.88           N  
ATOM    408  CA  SER A  55     -24.297  -1.890  16.844  1.00 79.88           C  
ATOM    409  C   SER A  55     -23.094  -1.014  17.188  1.00 79.88           C  
ATOM    410  CB  SER A  55     -25.391  -1.042  16.188  1.00 79.88           C  
ATOM    411  O   SER A  55     -22.125  -0.977  16.438  1.00 79.88           O  
ATOM    412  OG  SER A  55     -25.719   0.077  17.000  1.00 79.88           O  
ATOM    413  N   THR A  56     -23.125  -0.283  18.328  1.00 80.38           N  
ATOM    414  CA  THR A  56     -22.031   0.575  18.750  1.00 80.38           C  
ATOM    415  C   THR A  56     -20.797  -0.257  19.094  1.00 80.38           C  
ATOM    416  CB  THR A  56     -22.422   1.433  19.969  1.00 80.38           C  
ATOM    417  O   THR A  56     -19.672   0.120  18.750  1.00 80.38           O  
ATOM    418  CG2 THR A  56     -21.281   2.344  20.391  1.00 80.38           C  
ATOM    419  OG1 THR A  56     -23.562   2.240  19.625  1.00 80.38           O  
ATOM    420  N   ILE A  57     -21.000  -1.328  19.828  1.00 79.31           N  
ATOM    421  CA  ILE A  57     -19.906  -2.234  20.172  1.00 79.31           C  
ATOM    422  C   ILE A  57     -19.266  -2.771  18.906  1.00 79.31           C  
ATOM    423  CB  ILE A  57     -20.406  -3.400  21.062  1.00 79.31           C  
ATOM    424  O   ILE A  57     -18.047  -2.812  18.781  1.00 79.31           O  
ATOM    425  CG1 ILE A  57     -20.750  -2.895  22.469  1.00 79.31           C  
ATOM    426  CG2 ILE A  57     -19.344  -4.508  21.125  1.00 79.31           C  
ATOM    427  CD1 ILE A  57     -21.500  -3.914  23.328  1.00 79.31           C  
ATOM    428  N   ASN A  58     -20.000  -3.174  17.953  1.00 73.25           N  
ATOM    429  CA  ASN A  58     -19.484  -3.680  16.688  1.00 73.25           C  
ATOM    430  C   ASN A  58     -18.703  -2.611  15.938  1.00 73.25           C  
ATOM    431  CB  ASN A  58     -20.625  -4.211  15.820  1.00 73.25           C  
ATOM    432  O   ASN A  58     -17.641  -2.893  15.375  1.00 73.25           O  
ATOM    433  CG  ASN A  58     -21.188  -5.523  16.328  1.00 73.25           C  
ATOM    434  ND2 ASN A  58     -22.406  -5.852  15.906  1.00 73.25           N  
ATOM    435  OD1 ASN A  58     -20.531  -6.238  17.094  1.00 73.25           O  
ATOM    436  N   LYS A  59     -19.266  -1.374  15.938  1.00 71.94           N  
ATOM    437  CA  LYS A  59     -18.547  -0.270  15.297  1.00 71.94           C  
ATOM    438  C   LYS A  59     -17.250   0.057  16.047  1.00 71.94           C  
ATOM    439  CB  LYS A  59     -19.438   0.971  15.219  1.00 71.94           C  
ATOM    440  O   LYS A  59     -16.234   0.390  15.438  1.00 71.94           O  
ATOM    441  CG  LYS A  59     -20.516   0.894  14.148  1.00 71.94           C  
ATOM    442  CD  LYS A  59     -21.297   2.195  14.055  1.00 71.94           C  
ATOM    443  CE  LYS A  59     -22.391   2.113  12.992  1.00 71.94           C  
ATOM    444  NZ  LYS A  59     -23.188   3.371  12.930  1.00 71.94           N  
ATOM    445  N   GLY A  60     -17.328  -0.042  17.375  1.00 71.19           N  
ATOM    446  CA  GLY A  60     -16.125   0.144  18.172  1.00 71.19           C  
ATOM    447  C   GLY A  60     -15.039  -0.881  17.859  1.00 71.19           C  
ATOM    448  O   GLY A  60     -13.859  -0.542  17.766  1.00 71.19           O  
ATOM    449  N   GLU A  61     -15.469  -2.098  17.797  1.00 71.06           N  
ATOM    450  CA  GLU A  61     -14.539  -3.166  17.453  1.00 71.06           C  
ATOM    451  C   GLU A  61     -13.930  -2.936  16.062  1.00 71.06           C  
ATOM    452  CB  GLU A  61     -15.234  -4.527  17.500  1.00 71.06           C  
ATOM    453  O   GLU A  61     -12.742  -3.172  15.859  1.00 71.06           O  
ATOM    454  CG  GLU A  61     -14.297  -5.711  17.328  1.00 71.06           C  
ATOM    455  CD  GLU A  61     -15.000  -7.055  17.391  1.00 71.06           C  
ATOM    456  OE1 GLU A  61     -14.383  -8.086  17.047  1.00 71.06           O  
ATOM    457  OE2 GLU A  61     -16.188  -7.078  17.812  1.00 71.06           O  
ATOM    458  N   GLU A  62     -14.742  -2.535  15.148  1.00 67.69           N  
ATOM    459  CA  GLU A  62     -14.281  -2.248  13.797  1.00 67.69           C  
ATOM    460  C   GLU A  62     -13.258  -1.120  13.789  1.00 67.69           C  
ATOM    461  CB  GLU A  62     -15.461  -1.888  12.891  1.00 67.69           C  
ATOM    462  O   GLU A  62     -12.273  -1.169  13.039  1.00 67.69           O  
ATOM    463  CG  GLU A  62     -16.312  -3.084  12.484  1.00 67.69           C  
ATOM    464  CD  GLU A  62     -17.469  -2.715  11.562  1.00 67.69           C  
ATOM    465  OE1 GLU A  62     -18.219  -3.621  11.141  1.00 67.69           O  
ATOM    466  OE2 GLU A  62     -17.625  -1.509  11.266  1.00 67.69           O  
ATOM    467  N   THR A  63     -13.422  -0.125  14.625  1.00 67.31           N  
ATOM    468  CA  THR A  63     -12.523   1.022  14.656  1.00 67.31           C  
ATOM    469  C   THR A  63     -11.281   0.712  15.492  1.00 67.31           C  
ATOM    470  CB  THR A  63     -13.227   2.270  15.227  1.00 67.31           C  
ATOM    471  O   THR A  63     -10.227   1.301  15.281  1.00 67.31           O  
ATOM    472  CG2 THR A  63     -14.336   2.744  14.289  1.00 67.31           C  
ATOM    473  OG1 THR A  63     -13.797   1.951  16.500  1.00 67.31           O  
ATOM    474  N   ALA A  64     -11.398  -0.150  16.500  1.00 71.12           N  
ATOM    475  CA  ALA A  64     -10.273  -0.467  17.375  1.00 71.12           C  
ATOM    476  C   ALA A  64      -9.320  -1.464  16.719  1.00 71.12           C  
ATOM    477  CB  ALA A  64     -10.781  -1.017  18.719  1.00 71.12           C  
ATOM    478  O   ALA A  64      -8.109  -1.424  16.953  1.00 71.12           O  
ATOM    479  N   SER A  65      -9.914  -2.320  15.844  1.00 75.56           N  
ATOM    480  CA  SER A  65      -9.109  -3.340  15.172  1.00 75.56           C  
ATOM    481  C   SER A  65      -8.484  -2.801  13.891  1.00 75.56           C  
ATOM    482  CB  SER A  65      -9.961  -4.570  14.859  1.00 75.56           C  
ATOM    483  O   SER A  65      -9.000  -1.854  13.297  1.00 75.56           O  
ATOM    484  OG  SER A  65      -9.164  -5.605  14.305  1.00 75.56           O  
ATOM    485  N   THR A  66      -7.164  -3.096  13.719  1.00 82.06           N  
ATOM    486  CA  THR A  66      -6.527  -2.674  12.477  1.00 82.06           C  
ATOM    487  C   THR A  66      -7.301  -3.191  11.266  1.00 82.06           C  
ATOM    488  CB  THR A  66      -5.070  -3.164  12.406  1.00 82.06           C  
ATOM    489  O   THR A  66      -7.715  -4.352  11.242  1.00 82.06           O  
ATOM    490  CG2 THR A  66      -4.223  -2.537  13.508  1.00 82.06           C  
ATOM    491  OG1 THR A  66      -5.043  -4.590  12.547  1.00 82.06           O  
ATOM    492  N   ALA A  67      -7.648  -2.320  10.391  1.00 87.62           N  
ATOM    493  CA  ALA A  67      -8.391  -2.664   9.180  1.00 87.62           C  
ATOM    494  C   ALA A  67      -7.547  -3.537   8.250  1.00 87.62           C  
ATOM    495  CB  ALA A  67      -8.836  -1.399   8.453  1.00 87.62           C  
ATOM    496  O   ALA A  67      -8.086  -4.363   7.508  1.00 87.62           O  
ATOM    497  N   LEU A  68      -6.254  -3.416   8.438  1.00 92.81           N  
ATOM    498  CA  LEU A  68      -5.336  -4.141   7.562  1.00 92.81           C  
ATOM    499  C   LEU A  68      -4.270  -4.863   8.375  1.00 92.81           C  
ATOM    500  CB  LEU A  68      -4.676  -3.184   6.566  1.00 92.81           C  
ATOM    501  O   LEU A  68      -3.926  -4.430   9.484  1.00 92.81           O  
ATOM    502  CG  LEU A  68      -5.598  -2.539   5.531  1.00 92.81           C  
ATOM    503  CD1 LEU A  68      -4.906  -1.350   4.875  1.00 92.81           C  
ATOM    504  CD2 LEU A  68      -6.027  -3.562   4.488  1.00 92.81           C  
ATOM    505  N   THR A  69      -3.809  -5.961   7.848  1.00 93.19           N  
ATOM    506  CA  THR A  69      -2.686  -6.676   8.438  1.00 93.19           C  
ATOM    507  C   THR A  69      -1.599  -6.938   7.402  1.00 93.19           C  
ATOM    508  CB  THR A  69      -3.141  -8.016   9.055  1.00 93.19           C  
ATOM    509  O   THR A  69      -1.888  -7.055   6.207  1.00 93.19           O  
ATOM    510  CG2 THR A  69      -3.459  -9.039   7.973  1.00 93.19           C  
ATOM    511  OG1 THR A  69      -2.096  -8.531   9.891  1.00 93.19           O  
ATOM    512  N   LEU A  70      -0.323  -6.969   7.848  1.00 94.50           N  
ATOM    513  CA  LEU A  70       0.813  -7.281   6.984  1.00 94.50           C  
ATOM    514  C   LEU A  70       0.774  -8.742   6.539  1.00 94.50           C  
ATOM    515  CB  LEU A  70       2.131  -6.992   7.711  1.00 94.50           C  
ATOM    516  O   LEU A  70       0.619  -9.641   7.367  1.00 94.50           O  
ATOM    517  CG  LEU A  70       3.412  -7.262   6.922  1.00 94.50           C  
ATOM    518  CD1 LEU A  70       3.535  -6.281   5.762  1.00 94.50           C  
ATOM    519  CD2 LEU A  70       4.633  -7.176   7.832  1.00 94.50           C  
ATOM    520  N   SER A  71       0.728  -8.938   5.191  1.00 91.75           N  
ATOM    521  CA  SER A  71       0.705 -10.266   4.586  1.00 91.75           C  
ATOM    522  C   SER A  71       2.010 -10.562   3.855  1.00 91.75           C  
ATOM    523  CB  SER A  71      -0.472 -10.391   3.615  1.00 91.75           C  
ATOM    524  O   SER A  71       2.217 -10.102   2.730  1.00 91.75           O  
ATOM    525  OG  SER A  71      -0.604 -11.727   3.156  1.00 91.75           O  
ATOM    526  N   GLY A  72       3.057 -11.000   4.469  1.00 90.19           N  
ATOM    527  CA  GLY A  72       4.352 -11.305   3.877  1.00 90.19           C  
ATOM    528  C   GLY A  72       5.480 -10.469   4.457  1.00 90.19           C  
ATOM    529  O   GLY A  72       5.312  -9.828   5.496  1.00 90.19           O  
ATOM    530  N   SER A  73       6.582 -10.516   3.756  1.00 93.19           N  
ATOM    531  CA  SER A  73       7.773  -9.789   4.188  1.00 93.19           C  
ATOM    532  C   SER A  73       7.840  -8.406   3.559  1.00 93.19           C  
ATOM    533  CB  SER A  73       9.039 -10.578   3.836  1.00 93.19           C  
ATOM    534  O   SER A  73       7.227  -8.164   2.518  1.00 93.19           O  
ATOM    535  OG  SER A  73       9.047 -11.836   4.492  1.00 93.19           O  
ATOM    536  N   VAL A  74       8.531  -7.559   4.238  1.00 95.25           N  
ATOM    537  CA  VAL A  74       8.812  -6.227   3.705  1.00 95.25           C  
ATOM    538  C   VAL A  74      10.148  -6.234   2.975  1.00 95.25           C  
ATOM    539  CB  VAL A  74       8.812  -5.160   4.820  1.00 95.25           C  
ATOM    540  O   VAL A  74      11.172  -6.633   3.541  1.00 95.25           O  
ATOM    541  CG1 VAL A  74       9.016  -3.764   4.230  1.00 95.25           C  
ATOM    542  CG2 VAL A  74       7.516  -5.219   5.621  1.00 95.25           C  
ATOM    543  N   LEU A  75      10.039  -5.840   1.766  1.00 95.44           N  
ATOM    544  CA  LEU A  75      11.242  -5.832   0.941  1.00 95.44           C  
ATOM    545  C   LEU A  75      11.734  -4.406   0.715  1.00 95.44           C  
ATOM    546  CB  LEU A  75      10.969  -6.508  -0.405  1.00 95.44           C  
ATOM    547  O   LEU A  75      10.930  -3.484   0.560  1.00 95.44           O  
ATOM    548  CG  LEU A  75      10.391  -7.922  -0.348  1.00 95.44           C  
ATOM    549  CD1 LEU A  75      10.148  -8.453  -1.758  1.00 95.44           C  
ATOM    550  CD2 LEU A  75      11.320  -8.852   0.429  1.00 95.44           C  
ATOM    551  N   TYR A  76      13.070  -4.289   0.701  1.00 95.19           N  
ATOM    552  CA  TYR A  76      13.734  -3.000   0.524  1.00 95.19           C  
ATOM    553  C   TYR A  76      14.828  -3.088  -0.534  1.00 95.19           C  
ATOM    554  CB  TYR A  76      14.328  -2.516   1.851  1.00 95.19           C  
ATOM    555  O   TYR A  76      15.695  -3.965  -0.469  1.00 95.19           O  
ATOM    556  CG  TYR A  76      15.109  -1.226   1.731  1.00 95.19           C  
ATOM    557  CD1 TYR A  76      16.406  -1.128   2.215  1.00 95.19           C  
ATOM    558  CD2 TYR A  76      14.539  -0.104   1.139  1.00 95.19           C  
ATOM    559  CE1 TYR A  76      17.125   0.058   2.109  1.00 95.19           C  
ATOM    560  CE2 TYR A  76      15.250   1.088   1.028  1.00 95.19           C  
ATOM    561  OH  TYR A  76      17.250   2.336   1.408  1.00 95.19           O  
ATOM    562  CZ  TYR A  76      16.547   1.159   1.516  1.00 95.19           C  
ATOM    563  N   ALA A  77      14.766  -2.117  -1.509  1.00 94.81           N  
ATOM    564  CA  ALA A  77      15.734  -2.156  -2.596  1.00 94.81           C  
ATOM    565  C   ALA A  77      16.641  -0.928  -2.564  1.00 94.81           C  
ATOM    566  CB  ALA A  77      15.031  -2.258  -3.943  1.00 94.81           C  
ATOM    567  O   ALA A  77      16.156   0.201  -2.447  1.00 94.81           O  
ATOM    568  N   VAL A  78      17.969  -1.270  -2.766  1.00 94.50           N  
ATOM    569  CA  VAL A  78      18.984  -0.211  -2.793  1.00 94.50           C  
ATOM    570  C   VAL A  78      19.969  -0.468  -3.926  1.00 94.50           C  
ATOM    571  CB  VAL A  78      19.734  -0.103  -1.444  1.00 94.50           C  
ATOM    572  O   VAL A  78      19.953  -1.539  -4.539  1.00 94.50           O  
ATOM    573  CG1 VAL A  78      18.766   0.263  -0.319  1.00 94.50           C  
ATOM    574  CG2 VAL A  78      20.453  -1.412  -1.129  1.00 94.50           C  
ATOM    575  N   ASN A  79      20.766   0.546  -4.215  1.00 93.00           N  
ATOM    576  CA  ASN A  79      21.875   0.349  -5.148  1.00 93.00           C  
ATOM    577  C   ASN A  79      23.062  -0.338  -4.480  1.00 93.00           C  
ATOM    578  CB  ASN A  79      22.297   1.685  -5.758  1.00 93.00           C  
ATOM    579  O   ASN A  79      23.844   0.308  -3.779  1.00 93.00           O  
ATOM    580  CG  ASN A  79      23.188   2.488  -4.828  1.00 93.00           C  
ATOM    581  ND2 ASN A  79      24.203   3.139  -5.391  1.00 93.00           N  
ATOM    582  OD1 ASN A  79      22.969   2.523  -3.615  1.00 93.00           O  
ATOM    583  N   TYR A  80      23.047  -1.602  -4.668  1.00 88.88           N  
ATOM    584  CA  TYR A  80      24.062  -2.484  -4.121  1.00 88.88           C  
ATOM    585  C   TYR A  80      25.188  -2.711  -5.125  1.00 88.88           C  
ATOM    586  CB  TYR A  80      23.453  -3.826  -3.707  1.00 88.88           C  
ATOM    587  O   TYR A  80      24.938  -2.846  -6.324  1.00 88.88           O  
ATOM    588  CG  TYR A  80      24.438  -4.758  -3.035  1.00 88.88           C  
ATOM    589  CD1 TYR A  80      25.172  -5.676  -3.779  1.00 88.88           C  
ATOM    590  CD2 TYR A  80      24.625  -4.723  -1.658  1.00 88.88           C  
ATOM    591  CE1 TYR A  80      26.078  -6.539  -3.166  1.00 88.88           C  
ATOM    592  CE2 TYR A  80      25.531  -5.582  -1.034  1.00 88.88           C  
ATOM    593  OH  TYR A  80      27.141  -7.336  -1.183  1.00 88.88           O  
ATOM    594  CZ  TYR A  80      26.250  -6.484  -1.795  1.00 88.88           C  
ATOM    595  N   PRO A  81      26.469  -2.754  -4.590  1.00 88.88           N  
ATOM    596  CA  PRO A  81      26.969  -2.723  -3.209  1.00 88.88           C  
ATOM    597  C   PRO A  81      27.328  -1.313  -2.742  1.00 88.88           C  
ATOM    598  CB  PRO A  81      28.203  -3.613  -3.258  1.00 88.88           C  
ATOM    599  O   PRO A  81      27.766  -1.128  -1.604  1.00 88.88           O  
ATOM    600  CG  PRO A  81      28.750  -3.436  -4.637  1.00 88.88           C  
ATOM    601  CD  PRO A  81      27.594  -3.225  -5.582  1.00 88.88           C  
ATOM    602  N   THR A  82      27.141  -0.260  -3.637  1.00 90.00           N  
ATOM    603  CA  THR A  82      27.562   1.083  -3.268  1.00 90.00           C  
ATOM    604  C   THR A  82      26.688   1.649  -2.160  1.00 90.00           C  
ATOM    605  CB  THR A  82      27.547   2.031  -4.480  1.00 90.00           C  
ATOM    606  O   THR A  82      27.172   2.379  -1.289  1.00 90.00           O  
ATOM    607  CG2 THR A  82      28.594   1.630  -5.516  1.00 90.00           C  
ATOM    608  OG1 THR A  82      26.250   1.986  -5.090  1.00 90.00           O  
ATOM    609  N   ASN A  83      25.344   1.275  -2.139  1.00 89.06           N  
ATOM    610  CA  ASN A  83      24.359   1.674  -1.145  1.00 89.06           C  
ATOM    611  C   ASN A  83      24.297   3.191  -0.996  1.00 89.06           C  
ATOM    612  CB  ASN A  83      24.656   1.021   0.206  1.00 89.06           C  
ATOM    613  O   ASN A  83      24.312   3.711   0.122  1.00 89.06           O  
ATOM    614  CG  ASN A  83      24.625  -0.494   0.143  1.00 89.06           C  
ATOM    615  ND2 ASN A  83      25.297  -1.144   1.084  1.00 89.06           N  
ATOM    616  OD1 ASN A  83      23.984  -1.075  -0.744  1.00 89.06           O  
ATOM    617  N   THR A  84      24.156   3.855  -2.039  1.00 90.62           N  
ATOM    618  CA  THR A  84      24.094   5.312  -1.999  1.00 90.62           C  
ATOM    619  C   THR A  84      22.688   5.797  -2.328  1.00 90.62           C  
ATOM    620  CB  THR A  84      25.094   5.949  -2.977  1.00 90.62           C  
ATOM    621  O   THR A  84      22.328   6.941  -2.041  1.00 90.62           O  
ATOM    622  CG2 THR A  84      26.531   5.617  -2.584  1.00 90.62           C  
ATOM    623  OG1 THR A  84      24.844   5.449  -4.297  1.00 90.62           O  
ATOM    624  N   LYS A  85      21.875   4.863  -2.867  1.00 92.69           N  
ATOM    625  CA  LYS A  85      20.516   5.219  -3.268  1.00 92.69           C  
ATOM    626  C   LYS A  85      19.516   4.156  -2.824  1.00 92.69           C  
ATOM    627  CB  LYS A  85      20.438   5.414  -4.781  1.00 92.69           C  
ATOM    628  O   LYS A  85      19.828   2.963  -2.832  1.00 92.69           O  
ATOM    629  CG  LYS A  85      21.250   6.594  -5.297  1.00 92.69           C  
ATOM    630  CD  LYS A  85      21.078   6.777  -6.801  1.00 92.69           C  
ATOM    631  CE  LYS A  85      21.859   7.977  -7.312  1.00 92.69           C  
ATOM    632  NZ  LYS A  85      21.688   8.164  -8.781  1.00 92.69           N  
ATOM    633  N   SER A  86      18.359   4.656  -2.398  1.00 94.44           N  
ATOM    634  CA  SER A  86      17.234   3.770  -2.125  1.00 94.44           C  
ATOM    635  C   SER A  86      16.219   3.812  -3.254  1.00 94.44           C  
ATOM    636  CB  SER A  86      16.562   4.145  -0.802  1.00 94.44           C  
ATOM    637  O   SER A  86      15.828   4.891  -3.713  1.00 94.44           O  
ATOM    638  OG  SER A  86      17.469   3.990   0.280  1.00 94.44           O  
ATOM    639  N   TYR A  87      15.828   2.619  -3.695  1.00 95.00           N  
ATOM    640  CA  TYR A  87      14.953   2.561  -4.863  1.00 95.00           C  
ATOM    641  C   TYR A  87      13.492   2.416  -4.445  1.00 95.00           C  
ATOM    642  CB  TYR A  87      15.352   1.395  -5.773  1.00 95.00           C  
ATOM    643  O   TYR A  87      12.664   3.281  -4.742  1.00 95.00           O  
ATOM    644  CG  TYR A  87      16.750   1.518  -6.340  1.00 95.00           C  
ATOM    645  CD1 TYR A  87      17.297   2.766  -6.621  1.00 95.00           C  
ATOM    646  CD2 TYR A  87      17.516   0.387  -6.602  1.00 95.00           C  
ATOM    647  CE1 TYR A  87      18.578   2.885  -7.145  1.00 95.00           C  
ATOM    648  CE2 TYR A  87      18.797   0.493  -7.125  1.00 95.00           C  
ATOM    649  OH  TYR A  87      20.594   1.855  -7.914  1.00 95.00           O  
ATOM    650  CZ  TYR A  87      19.312   1.744  -7.395  1.00 95.00           C  
ATOM    651  N   TRP A  88      13.102   1.441  -3.707  1.00 96.75           N  
ATOM    652  CA  TRP A  88      11.703   1.227  -3.365  1.00 96.75           C  
ATOM    653  C   TRP A  88      11.570   0.283  -2.176  1.00 96.75           C  
ATOM    654  CB  TRP A  88      10.938   0.664  -4.566  1.00 96.75           C  
ATOM    655  O   TRP A  88      12.531  -0.388  -1.797  1.00 96.75           O  
ATOM    656  CG  TRP A  88      11.633  -0.466  -5.262  1.00 96.75           C  
ATOM    657  CD1 TRP A  88      12.359  -0.400  -6.422  1.00 96.75           C  
ATOM    658  CD2 TRP A  88      11.680  -1.832  -4.840  1.00 96.75           C  
ATOM    659  CE2 TRP A  88      12.445  -2.541  -5.793  1.00 96.75           C  
ATOM    660  CE3 TRP A  88      11.148  -2.527  -3.744  1.00 96.75           C  
ATOM    661  NE1 TRP A  88      12.844  -1.645  -6.746  1.00 96.75           N  
ATOM    662  CH2 TRP A  88      12.156  -4.566  -4.605  1.00 96.75           C  
ATOM    663  CZ2 TRP A  88      12.688  -3.912  -5.684  1.00 96.75           C  
ATOM    664  CZ3 TRP A  88      11.391  -3.891  -3.639  1.00 96.75           C  
ATOM    665  N   ILE A  89      10.469   0.306  -1.522  1.00 97.06           N  
ATOM    666  CA  ILE A  89      10.000  -0.641  -0.518  1.00 97.06           C  
ATOM    667  C   ILE A  89       8.719  -1.320  -1.007  1.00 97.06           C  
ATOM    668  CB  ILE A  89       9.750   0.054   0.840  1.00 97.06           C  
ATOM    669  O   ILE A  89       7.840  -0.667  -1.570  1.00 97.06           O  
ATOM    670  CG1 ILE A  89      11.070   0.559   1.433  1.00 97.06           C  
ATOM    671  CG2 ILE A  89       9.039  -0.896   1.811  1.00 97.06           C  
ATOM    672  CD1 ILE A  89      10.906   1.399   2.691  1.00 97.06           C  
ATOM    673  N   PHE A  90       8.695  -2.617  -0.784  1.00 96.94           N  
ATOM    674  CA  PHE A  90       7.543  -3.393  -1.228  1.00 96.94           C  
ATOM    675  C   PHE A  90       7.055  -4.320  -0.122  1.00 96.94           C  
ATOM    676  CB  PHE A  90       7.887  -4.203  -2.480  1.00 96.94           C  
ATOM    677  O   PHE A  90       7.863  -4.957   0.559  1.00 96.94           O  
ATOM    678  CG  PHE A  90       6.910  -5.309  -2.777  1.00 96.94           C  
ATOM    679  CD1 PHE A  90       7.211  -6.625  -2.449  1.00 96.94           C  
ATOM    680  CD2 PHE A  90       5.691  -5.031  -3.383  1.00 96.94           C  
ATOM    681  CE1 PHE A  90       6.309  -7.652  -2.723  1.00 96.94           C  
ATOM    682  CE2 PHE A  90       4.785  -6.051  -3.658  1.00 96.94           C  
ATOM    683  CZ  PHE A  90       5.094  -7.359  -3.328  1.00 96.94           C  
ATOM    684  N   PHE A  91       5.746  -4.391   0.052  1.00 97.00           N  
ATOM    685  CA  PHE A  91       5.125  -5.332   0.979  1.00 97.00           C  
ATOM    686  C   PHE A  91       3.666  -5.570   0.614  1.00 97.00           C  
ATOM    687  CB  PHE A  91       5.230  -4.816   2.418  1.00 97.00           C  
ATOM    688  O   PHE A  91       3.105  -4.863  -0.225  1.00 97.00           O  
ATOM    689  CG  PHE A  91       4.605  -3.463   2.625  1.00 97.00           C  
ATOM    690  CD1 PHE A  91       5.336  -2.303   2.402  1.00 97.00           C  
ATOM    691  CD2 PHE A  91       3.285  -3.352   3.043  1.00 97.00           C  
ATOM    692  CE1 PHE A  91       4.762  -1.049   2.592  1.00 97.00           C  
ATOM    693  CE2 PHE A  91       2.703  -2.102   3.236  1.00 97.00           C  
ATOM    694  CZ  PHE A  91       3.441  -0.952   3.012  1.00 97.00           C  
ATOM    695  N   THR A  92       3.092  -6.578   1.223  1.00 96.00           N  
ATOM    696  CA  THR A  92       1.704  -6.922   0.930  1.00 96.00           C  
ATOM    697  C   THR A  92       0.846  -6.828   2.188  1.00 96.00           C  
ATOM    698  CB  THR A  92       1.594  -8.336   0.335  1.00 96.00           C  
ATOM    699  O   THR A  92       1.308  -7.145   3.285  1.00 96.00           O  
ATOM    700  CG2 THR A  92       2.350  -8.445  -0.985  1.00 96.00           C  
ATOM    701  OG1 THR A  92       2.143  -9.281   1.262  1.00 96.00           O  
ATOM    702  N   VAL A  93      -0.383  -6.379   1.974  1.00 95.00           N  
ATOM    703  CA  VAL A  93      -1.329  -6.250   3.076  1.00 95.00           C  
ATOM    704  C   VAL A  93      -2.639  -6.953   2.717  1.00 95.00           C  
ATOM    705  CB  VAL A  93      -1.596  -4.770   3.430  1.00 95.00           C  
ATOM    706  O   VAL A  93      -2.938  -7.156   1.538  1.00 95.00           O  
ATOM    707  CG1 VAL A  93      -0.321  -4.098   3.932  1.00 95.00           C  
ATOM    708  CG2 VAL A  93      -2.156  -4.027   2.219  1.00 95.00           C  
ATOM    709  N   SER A  94      -3.336  -7.293   3.836  1.00 92.75           N  
ATOM    710  CA  SER A  94      -4.656  -7.898   3.697  1.00 92.75           C  
ATOM    711  C   SER A  94      -5.629  -7.348   4.734  1.00 92.75           C  
ATOM    712  CB  SER A  94      -4.562  -9.422   3.830  1.00 92.75           C  
ATOM    713  O   SER A  94      -5.223  -6.980   5.840  1.00 92.75           O  
ATOM    714  OG  SER A  94      -3.717  -9.961   2.830  1.00 92.75           O  
ATOM    715  N   PRO A  95      -6.898  -7.273   4.227  1.00 91.38           N  
ATOM    716  CA  PRO A  95      -7.863  -6.961   5.281  1.00 91.38           C  
ATOM    717  C   PRO A  95      -7.762  -7.902   6.477  1.00 91.38           C  
ATOM    718  CB  PRO A  95      -9.219  -7.113   4.578  1.00 91.38           C  
ATOM    719  O   PRO A  95      -7.594  -9.109   6.297  1.00 91.38           O  
ATOM    720  CG  PRO A  95      -8.930  -6.832   3.137  1.00 91.38           C  
ATOM    721  CD  PRO A  95      -7.578  -7.391   2.799  1.00 91.38           C  
ATOM    722  N   SER A  96      -7.746  -7.348   7.637  1.00 90.81           N  
ATOM    723  CA  SER A  96      -7.609  -8.133   8.859  1.00 90.81           C  
ATOM    724  C   SER A  96      -8.781  -9.094   9.031  1.00 90.81           C  
ATOM    725  CB  SER A  96      -7.508  -7.215  10.078  1.00 90.81           C  
ATOM    726  O   SER A  96      -9.828  -8.922   8.406  1.00 90.81           O  
ATOM    727  OG  SER A  96      -6.340  -6.414  10.008  1.00 90.81           O  
ATOM    728  N   SER A  97      -8.586 -10.078   9.859  1.00 86.25           N  
ATOM    729  CA  SER A  97      -9.641 -11.047  10.148  1.00 86.25           C  
ATOM    730  C   SER A  97     -10.875 -10.359  10.719  1.00 86.25           C  
ATOM    731  CB  SER A  97      -9.133 -12.102  11.133  1.00 86.25           C  
ATOM    732  O   SER A  97     -10.781  -9.547  11.633  1.00 86.25           O  
ATOM    733  OG  SER A  97     -10.133 -13.078  11.375  1.00 86.25           O  
ATOM    734  N   GLY A  98     -12.023 -10.609  10.164  1.00 83.38           N  
ATOM    735  CA  GLY A  98     -13.258 -10.016  10.641  1.00 83.38           C  
ATOM    736  C   GLY A  98     -13.672  -8.781   9.859  1.00 83.38           C  
ATOM    737  O   GLY A  98     -14.781  -8.273  10.031  1.00 83.38           O  
ATOM    738  N   VAL A  99     -12.773  -8.273   9.062  1.00 84.88           N  
ATOM    739  CA  VAL A  99     -13.055  -7.121   8.219  1.00 84.88           C  
ATOM    740  C   VAL A  99     -13.516  -7.594   6.836  1.00 84.88           C  
ATOM    741  CB  VAL A  99     -11.828  -6.199   8.086  1.00 84.88           C  
ATOM    742  O   VAL A  99     -12.820  -8.375   6.184  1.00 84.88           O  
ATOM    743  CG1 VAL A  99     -12.133  -5.023   7.156  1.00 84.88           C  
ATOM    744  CG2 VAL A  99     -11.391  -5.695   9.461  1.00 84.88           C  
ATOM    745  N   SER A 100     -14.766  -7.156   6.520  1.00 85.50           N  
ATOM    746  CA  SER A 100     -15.344  -7.652   5.273  1.00 85.50           C  
ATOM    747  C   SER A 100     -14.625  -7.070   4.059  1.00 85.50           C  
ATOM    748  CB  SER A 100     -16.828  -7.320   5.199  1.00 85.50           C  
ATOM    749  O   SER A 100     -14.430  -7.758   3.057  1.00 85.50           O  
ATOM    750  OG  SER A 100     -17.047  -5.926   5.328  1.00 85.50           O  
ATOM    751  N   SER A 101     -14.305  -5.738   4.172  1.00 86.75           N  
ATOM    752  CA  SER A 101     -13.633  -5.062   3.068  1.00 86.75           C  
ATOM    753  C   SER A 101     -12.992  -3.760   3.527  1.00 86.75           C  
ATOM    754  CB  SER A 101     -14.617  -4.785   1.929  1.00 86.75           C  
ATOM    755  O   SER A 101     -13.383  -3.197   4.551  1.00 86.75           O  
ATOM    756  OG  SER A 101     -15.625  -3.885   2.348  1.00 86.75           O  
ATOM    757  N   VAL A 102     -11.938  -3.396   2.768  1.00 89.81           N  
ATOM    758  CA  VAL A 102     -11.258  -2.139   3.045  1.00 89.81           C  
ATOM    759  C   VAL A 102     -11.125  -1.328   1.757  1.00 89.81           C  
ATOM    760  CB  VAL A 102      -9.859  -2.379   3.668  1.00 89.81           C  
ATOM    761  O   VAL A 102     -10.711  -1.856   0.722  1.00 89.81           O  
ATOM    762  CG1 VAL A 102      -9.148  -1.052   3.926  1.00 89.81           C  
ATOM    763  CG2 VAL A 102      -9.984  -3.180   4.961  1.00 89.81           C  
ATOM    764  N   GLU A 103     -11.617  -0.081   1.832  1.00 91.19           N  
ATOM    765  CA  GLU A 103     -11.445   0.819   0.695  1.00 91.19           C  
ATOM    766  C   GLU A 103     -10.031   1.380   0.647  1.00 91.19           C  
ATOM    767  CB  GLU A 103     -12.461   1.962   0.755  1.00 91.19           C  
ATOM    768  O   GLU A 103      -9.594   2.055   1.582  1.00 91.19           O  
ATOM    769  CG  GLU A 103     -12.328   2.967  -0.380  1.00 91.19           C  
ATOM    770  CD  GLU A 103     -12.773   2.418  -1.726  1.00 91.19           C  
ATOM    771  OE1 GLU A 103     -12.156   2.762  -2.758  1.00 91.19           O  
ATOM    772  OE2 GLU A 103     -13.750   1.637  -1.747  1.00 91.19           O  
ATOM    773  N   LEU A 104      -9.336   1.096  -0.481  1.00 92.00           N  
ATOM    774  CA  LEU A 104      -7.953   1.537  -0.626  1.00 92.00           C  
ATOM    775  C   LEU A 104      -7.812   2.510  -1.792  1.00 92.00           C  
ATOM    776  CB  LEU A 104      -7.027   0.336  -0.834  1.00 92.00           C  
ATOM    777  O   LEU A 104      -6.980   2.307  -2.680  1.00 92.00           O  
ATOM    778  CG  LEU A 104      -6.879  -0.619   0.351  1.00 92.00           C  
ATOM    779  CD1 LEU A 104      -6.098  -1.860  -0.063  1.00 92.00           C  
ATOM    780  CD2 LEU A 104      -6.199   0.082   1.522  1.00 92.00           C  
ATOM    781  N   SER A 105      -8.656   3.490  -1.815  1.00 93.31           N  
ATOM    782  CA  SER A 105      -8.570   4.570  -2.795  1.00 93.31           C  
ATOM    783  C   SER A 105      -7.684   5.703  -2.289  1.00 93.31           C  
ATOM    784  CB  SER A 105      -9.961   5.109  -3.127  1.00 93.31           C  
ATOM    785  O   SER A 105      -7.762   6.082  -1.118  1.00 93.31           O  
ATOM    786  OG  SER A 105      -9.875   6.281  -3.912  1.00 93.31           O  
ATOM    787  N   PRO A 106      -6.852   6.172  -3.230  1.00 93.94           N  
ATOM    788  CA  PRO A 106      -6.008   7.289  -2.805  1.00 93.94           C  
ATOM    789  C   PRO A 106      -6.820   8.477  -2.279  1.00 93.94           C  
ATOM    790  CB  PRO A 106      -5.254   7.668  -4.082  1.00 93.94           C  
ATOM    791  O   PRO A 106      -6.281   9.328  -1.574  1.00 93.94           O  
ATOM    792  CG  PRO A 106      -5.250   6.422  -4.906  1.00 93.94           C  
ATOM    793  CD  PRO A 106      -6.531   5.680  -4.660  1.00 93.94           C  
ATOM    794  N   ALA A 107      -8.102   8.500  -2.510  1.00 93.12           N  
ATOM    795  CA  ALA A 107      -8.977   9.570  -2.051  1.00 93.12           C  
ATOM    796  C   ALA A 107      -9.344   9.391  -0.581  1.00 93.12           C  
ATOM    797  CB  ALA A 107     -10.242   9.641  -2.908  1.00 93.12           C  
ATOM    798  O   ALA A 107      -9.602  10.367   0.127  1.00 93.12           O  
ATOM    799  N   THR A 108      -9.320   8.211  -0.113  1.00 92.69           N  
ATOM    800  CA  THR A 108      -9.812   7.961   1.238  1.00 92.69           C  
ATOM    801  C   THR A 108      -8.719   7.324   2.098  1.00 92.69           C  
ATOM    802  CB  THR A 108     -11.055   7.051   1.223  1.00 92.69           C  
ATOM    803  O   THR A 108      -8.859   7.234   3.320  1.00 92.69           O  
ATOM    804  CG2 THR A 108     -12.203   7.703   0.464  1.00 92.69           C  
ATOM    805  OG1 THR A 108     -10.719   5.809   0.588  1.00 92.69           O  
ATOM    806  N   THR A 109      -7.660   6.844   1.473  1.00 94.62           N  
ATOM    807  CA  THR A 109      -6.586   6.164   2.189  1.00 94.62           C  
ATOM    808  C   THR A 109      -5.273   6.934   2.049  1.00 94.62           C  
ATOM    809  CB  THR A 109      -6.395   4.723   1.679  1.00 94.62           C  
ATOM    810  O   THR A 109      -5.004   7.523   1.001  1.00 94.62           O  
ATOM    811  CG2 THR A 109      -5.297   4.008   2.453  1.00 94.62           C  
ATOM    812  OG1 THR A 109      -7.625   4.004   1.837  1.00 94.62           O  
ATOM    813  N   ALA A 110      -4.543   6.902   3.160  1.00 96.62           N  
ATOM    814  CA  ALA A 110      -3.262   7.598   3.131  1.00 96.62           C  
ATOM    815  C   ALA A 110      -2.121   6.668   3.535  1.00 96.62           C  
ATOM    816  CB  ALA A 110      -3.297   8.820   4.047  1.00 96.62           C  
ATOM    817  O   ALA A 110      -2.295   5.805   4.398  1.00 96.62           O  
ATOM    818  N   ILE A 111      -1.015   6.789   2.844  1.00 97.88           N  
ATOM    819  CA  ILE A 111       0.218   6.102   3.215  1.00 97.88           C  
ATOM    820  C   ILE A 111       1.299   7.125   3.551  1.00 97.88           C  
ATOM    821  CB  ILE A 111       0.703   5.164   2.088  1.00 97.88           C  
ATOM    822  O   ILE A 111       1.639   7.977   2.723  1.00 97.88           O  
ATOM    823  CG1 ILE A 111      -0.364   4.105   1.776  1.00 97.88           C  
ATOM    824  CG2 ILE A 111       2.031   4.504   2.469  1.00 97.88           C  
ATOM    825  CD1 ILE A 111      -0.006   3.188   0.617  1.00 97.88           C  
ATOM    826  N   SER A 112       1.849   6.988   4.809  1.00 97.38           N  
ATOM    827  CA  SER A 112       2.879   7.914   5.270  1.00 97.38           C  
ATOM    828  C   SER A 112       4.191   7.188   5.539  1.00 97.38           C  
ATOM    829  CB  SER A 112       2.420   8.641   6.535  1.00 97.38           C  
ATOM    830  O   SER A 112       4.191   6.023   5.949  1.00 97.38           O  
ATOM    831  OG  SER A 112       1.232   9.375   6.289  1.00 97.38           O  
ATOM    832  N   PHE A 113       5.203   7.828   5.254  1.00 97.31           N  
ATOM    833  CA  PHE A 113       6.547   7.297   5.441  1.00 97.31           C  
ATOM    834  C   PHE A 113       7.363   8.203   6.355  1.00 97.31           C  
ATOM    835  CB  PHE A 113       7.254   7.137   4.094  1.00 97.31           C  
ATOM    836  O   PHE A 113       7.422   9.414   6.141  1.00 97.31           O  
ATOM    837  CG  PHE A 113       8.688   6.688   4.207  1.00 97.31           C  
ATOM    838  CD1 PHE A 113       9.719   7.617   4.207  1.00 97.31           C  
ATOM    839  CD2 PHE A 113       9.000   5.340   4.320  1.00 97.31           C  
ATOM    840  CE1 PHE A 113      11.047   7.207   4.312  1.00 97.31           C  
ATOM    841  CE2 PHE A 113      10.320   4.922   4.426  1.00 97.31           C  
ATOM    842  CZ  PHE A 113      11.344   5.855   4.422  1.00 97.31           C  
ATOM    843  N   THR A 114       8.008   7.527   7.375  1.00 95.94           N  
ATOM    844  CA  THR A 114       8.812   8.305   8.312  1.00 95.94           C  
ATOM    845  C   THR A 114      10.141   7.617   8.594  1.00 95.94           C  
ATOM    846  CB  THR A 114       8.055   8.531   9.641  1.00 95.94           C  
ATOM    847  O   THR A 114      10.180   6.406   8.820  1.00 95.94           O  
ATOM    848  CG2 THR A 114       8.828   9.469  10.562  1.00 95.94           C  
ATOM    849  OG1 THR A 114       6.770   9.094   9.359  1.00 95.94           O  
ATOM    850  N   ALA A 115      11.156   8.359   8.445  1.00 94.19           N  
ATOM    851  CA  ALA A 115      12.500   8.016   8.906  1.00 94.19           C  
ATOM    852  C   ALA A 115      13.039   9.070   9.867  1.00 94.19           C  
ATOM    853  CB  ALA A 115      13.445   7.863   7.715  1.00 94.19           C  
ATOM    854  O   ALA A 115      13.656  10.055   9.445  1.00 94.19           O  
ATOM    855  N   SER A 116      12.906   8.859  11.164  1.00 88.81           N  
ATOM    856  CA  SER A 116      13.102   9.859  12.211  1.00 88.81           C  
ATOM    857  C   SER A 116      14.586  10.180  12.398  1.00 88.81           C  
ATOM    858  CB  SER A 116      12.508   9.375  13.531  1.00 88.81           C  
ATOM    859  O   SER A 116      14.953  11.336  12.617  1.00 88.81           O  
ATOM    860  OG  SER A 116      11.109   9.195  13.422  1.00 88.81           O  
ATOM    861  N   THR A 117      15.406   9.195  12.227  1.00 89.06           N  
ATOM    862  CA  THR A 117      16.844   9.391  12.414  1.00 89.06           C  
ATOM    863  C   THR A 117      17.391  10.359  11.375  1.00 89.06           C  
ATOM    864  CB  THR A 117      17.594   8.055  12.336  1.00 89.06           C  
ATOM    865  O   THR A 117      18.312  11.125  11.664  1.00 89.06           O  
ATOM    866  CG2 THR A 117      19.094   8.258  12.578  1.00 89.06           C  
ATOM    867  OG1 THR A 117      17.078   7.160  13.328  1.00 89.06           O  
ATOM    868  N   GLU A 118      16.719  10.367  10.195  1.00 89.38           N  
ATOM    869  CA  GLU A 118      17.156  11.242   9.109  1.00 89.38           C  
ATOM    870  C   GLU A 118      16.312  12.516   9.062  1.00 89.38           C  
ATOM    871  CB  GLU A 118      17.078  10.508   7.770  1.00 89.38           C  
ATOM    872  O   GLU A 118      16.531  13.367   8.203  1.00 89.38           O  
ATOM    873  CG  GLU A 118      18.000   9.305   7.668  1.00 89.38           C  
ATOM    874  CD  GLU A 118      19.469   9.680   7.570  1.00 89.38           C  
ATOM    875  OE1 GLU A 118      20.328   8.836   7.902  1.00 89.38           O  
ATOM    876  OE2 GLU A 118      19.750  10.820   7.160  1.00 89.38           O  
ATOM    877  N   GLY A 119      15.375  12.625   9.977  1.00 91.50           N  
ATOM    878  CA  GLY A 119      14.492  13.781  10.016  1.00 91.50           C  
ATOM    879  C   GLY A 119      13.547  13.852   8.836  1.00 91.50           C  
ATOM    880  O   GLY A 119      13.203  14.938   8.367  1.00 91.50           O  
ATOM    881  N   ILE A 120      13.211  12.750   8.273  1.00 94.19           N  
ATOM    882  CA  ILE A 120      12.367  12.680   7.094  1.00 94.19           C  
ATOM    883  C   ILE A 120      10.961  12.242   7.488  1.00 94.19           C  
ATOM    884  CB  ILE A 120      12.953  11.727   6.031  1.00 94.19           C  
ATOM    885  O   ILE A 120      10.797  11.266   8.227  1.00 94.19           O  
ATOM    886  CG1 ILE A 120      14.312  12.234   5.543  1.00 94.19           C  
ATOM    887  CG2 ILE A 120      11.977  11.547   4.863  1.00 94.19           C  
ATOM    888  CD1 ILE A 120      15.109  11.211   4.750  1.00 94.19           C  
ATOM    889  N   ALA A 121      10.008  13.039   7.082  1.00 95.25           N  
ATOM    890  CA  ALA A 121       8.602  12.680   7.281  1.00 95.25           C  
ATOM    891  C   ALA A 121       7.754  13.102   6.086  1.00 95.25           C  
ATOM    892  CB  ALA A 121       8.070  13.328   8.562  1.00 95.25           C  
ATOM    893  O   ALA A 121       7.625  14.289   5.793  1.00 95.25           O  
ATOM    894  N   TYR A 122       7.270  12.070   5.344  1.00 95.12           N  
ATOM    895  CA  TYR A 122       6.348  12.297   4.238  1.00 95.12           C  
ATOM    896  C   TYR A 122       4.941  11.836   4.594  1.00 95.12           C  
ATOM    897  CB  TYR A 122       6.832  11.578   2.977  1.00 95.12           C  
ATOM    898  O   TYR A 122       4.746  10.695   5.023  1.00 95.12           O  
ATOM    899  CG  TYR A 122       7.941  12.297   2.250  1.00 95.12           C  
ATOM    900  CD1 TYR A 122       7.797  12.688   0.920  1.00 95.12           C  
ATOM    901  CD2 TYR A 122       9.141  12.594   2.893  1.00 95.12           C  
ATOM    902  CE1 TYR A 122       8.812  13.352   0.247  1.00 95.12           C  
ATOM    903  CE2 TYR A 122      10.164  13.258   2.230  1.00 95.12           C  
ATOM    904  OH  TYR A 122      11.008  14.289   0.247  1.00 95.12           O  
ATOM    905  CZ  TYR A 122       9.992  13.633   0.909  1.00 95.12           C  
ATOM    906  N   SER A 123       4.098  12.812   4.449  1.00 94.56           N  
ATOM    907  CA  SER A 123       2.707  12.484   4.734  1.00 94.56           C  
ATOM    908  C   SER A 123       1.919  12.250   3.451  1.00 94.56           C  
ATOM    909  CB  SER A 123       2.047  13.594   5.551  1.00 94.56           C  
ATOM    910  O   SER A 123       2.107  12.961   2.463  1.00 94.56           O  
ATOM    911  OG  SER A 123       0.717  13.250   5.895  1.00 94.56           O  
ATOM    912  N   ASN A 124       1.188  11.195   3.404  1.00 95.75           N  
ATOM    913  CA  ASN A 124       0.256  10.797   2.355  1.00 95.75           C  
ATOM    914  C   ASN A 124       0.945  10.719   0.996  1.00 95.75           C  
ATOM    915  CB  ASN A 124      -0.928  11.766   2.293  1.00 95.75           C  
ATOM    916  O   ASN A 124       0.645  11.508   0.095  1.00 95.75           O  
ATOM    917  CG  ASN A 124      -2.035  11.281   1.380  1.00 95.75           C  
ATOM    918  ND2 ASN A 124      -2.945  12.172   1.020  1.00 95.75           N  
ATOM    919  OD1 ASN A 124      -2.072  10.102   1.003  1.00 95.75           O  
ATOM    920  N   ILE A 125       1.773   9.734   0.847  1.00 97.31           N  
ATOM    921  CA  ILE A 125       2.500   9.523  -0.401  1.00 97.31           C  
ATOM    922  C   ILE A 125       1.729   8.555  -1.293  1.00 97.31           C  
ATOM    923  CB  ILE A 125       3.928   9.000  -0.143  1.00 97.31           C  
ATOM    924  O   ILE A 125       2.191   8.203  -2.379  1.00 97.31           O  
ATOM    925  CG1 ILE A 125       3.881   7.715   0.696  1.00 97.31           C  
ATOM    926  CG2 ILE A 125       4.785  10.070   0.541  1.00 97.31           C  
ATOM    927  CD1 ILE A 125       5.234   7.039   0.873  1.00 97.31           C  
ATOM    928  N   TYR A 126       0.574   8.117  -0.881  1.00 97.44           N  
ATOM    929  CA  TYR A 126      -0.298   7.238  -1.651  1.00 97.44           C  
ATOM    930  C   TYR A 126      -1.016   8.008  -2.752  1.00 97.44           C  
ATOM    931  CB  TYR A 126      -1.323   6.562  -0.736  1.00 97.44           C  
ATOM    932  O   TYR A 126      -1.994   8.711  -2.490  1.00 97.44           O  
ATOM    933  CG  TYR A 126      -2.205   5.562  -1.445  1.00 97.44           C  
ATOM    934  CD1 TYR A 126      -3.521   5.355  -1.041  1.00 97.44           C  
ATOM    935  CD2 TYR A 126      -1.723   4.824  -2.521  1.00 97.44           C  
ATOM    936  CE1 TYR A 126      -4.336   4.434  -1.690  1.00 97.44           C  
ATOM    937  CE2 TYR A 126      -2.529   3.902  -3.180  1.00 97.44           C  
ATOM    938  OH  TYR A 126      -4.637   2.801  -3.404  1.00 97.44           O  
ATOM    939  CZ  TYR A 126      -3.832   3.715  -2.758  1.00 97.44           C  
ATOM    940  N   LYS A 127      -0.570   7.785  -4.055  1.00 95.69           N  
ATOM    941  CA  LYS A 127      -1.086   8.648  -5.113  1.00 95.69           C  
ATOM    942  C   LYS A 127      -1.812   7.836  -6.180  1.00 95.69           C  
ATOM    943  CB  LYS A 127       0.047   9.461  -5.746  1.00 95.69           C  
ATOM    944  O   LYS A 127      -2.721   8.344  -6.844  1.00 95.69           O  
ATOM    945  CG  LYS A 127       0.737  10.414  -4.789  1.00 95.69           C  
ATOM    946  CD  LYS A 127      -0.223  11.484  -4.277  1.00 95.69           C  
ATOM    947  CE  LYS A 127       0.483  12.484  -3.375  1.00 95.69           C  
ATOM    948  NZ  LYS A 127      -0.472  13.477  -2.795  1.00 95.69           N  
ATOM    949  N   TYR A 128      -1.396   6.578  -6.301  1.00 95.12           N  
ATOM    950  CA  TYR A 128      -1.938   5.820  -7.422  1.00 95.12           C  
ATOM    951  C   TYR A 128      -2.355   4.422  -6.988  1.00 95.12           C  
ATOM    952  CB  TYR A 128      -0.910   5.730  -8.555  1.00 95.12           C  
ATOM    953  O   TYR A 128      -1.829   3.887  -6.008  1.00 95.12           O  
ATOM    954  CG  TYR A 128      -0.393   7.070  -9.016  1.00 95.12           C  
ATOM    955  CD1 TYR A 128      -1.173   7.902  -9.820  1.00 95.12           C  
ATOM    956  CD2 TYR A 128       0.875   7.508  -8.648  1.00 95.12           C  
ATOM    957  CE1 TYR A 128      -0.701   9.141 -10.242  1.00 95.12           C  
ATOM    958  CE2 TYR A 128       1.357   8.742  -9.070  1.00 95.12           C  
ATOM    959  OH  TYR A 128       1.037  10.773 -10.289  1.00 95.12           O  
ATOM    960  CZ  TYR A 128       0.564   9.547  -9.867  1.00 95.12           C  
ATOM    961  N   THR A 129      -3.375   3.918  -7.727  1.00 93.69           N  
ATOM    962  CA  THR A 129      -3.834   2.557  -7.473  1.00 93.69           C  
ATOM    963  C   THR A 129      -4.176   1.851  -8.781  1.00 93.69           C  
ATOM    964  CB  THR A 129      -5.062   2.545  -6.543  1.00 93.69           C  
ATOM    965  O   THR A 129      -4.773   2.449  -9.680  1.00 93.69           O  
ATOM    966  CG2 THR A 129      -6.219   3.332  -7.148  1.00 93.69           C  
ATOM    967  OG1 THR A 129      -5.477   1.191  -6.328  1.00 93.69           O  
ATOM    968  N   LEU A 130      -3.732   0.568  -8.883  1.00 92.50           N  
ATOM    969  CA  LEU A 130      -4.070  -0.258 -10.031  1.00 92.50           C  
ATOM    970  C   LEU A 130      -5.273  -1.145  -9.734  1.00 92.50           C  
ATOM    971  CB  LEU A 130      -2.871  -1.122 -10.438  1.00 92.50           C  
ATOM    972  O   LEU A 130      -5.652  -1.980 -10.562  1.00 92.50           O  
ATOM    973  CG  LEU A 130      -1.670  -0.381 -11.031  1.00 92.50           C  
ATOM    974  CD1 LEU A 130      -0.539  -1.359 -11.328  1.00 92.50           C  
ATOM    975  CD2 LEU A 130      -2.074   0.378 -12.289  1.00 92.50           C  
ATOM    976  N   LEU A 131      -5.887  -0.945  -8.602  1.00 89.56           N  
ATOM    977  CA  LEU A 131      -7.043  -1.738  -8.195  1.00 89.56           C  
ATOM    978  C   LEU A 131      -8.250  -1.427  -9.078  1.00 89.56           C  
ATOM    979  CB  LEU A 131      -7.383  -1.479  -6.730  1.00 89.56           C  
ATOM    980  O   LEU A 131      -9.148  -2.256  -9.219  1.00 89.56           O  
ATOM    981  CG  LEU A 131      -6.305  -1.843  -5.707  1.00 89.56           C  
ATOM    982  CD1 LEU A 131      -6.777  -1.517  -4.297  1.00 89.56           C  
ATOM    983  CD2 LEU A 131      -5.930  -3.316  -5.824  1.00 89.56           C  
ATOM    984  N   THR A 132      -8.250  -0.273  -9.672  1.00 88.12           N  
ATOM    985  CA  THR A 132      -9.414   0.177 -10.422  1.00 88.12           C  
ATOM    986  C   THR A 132      -9.188   0.006 -11.922  1.00 88.12           C  
ATOM    987  CB  THR A 132      -9.742   1.650 -10.117  1.00 88.12           C  
ATOM    988  O   THR A 132     -10.086   0.265 -12.727  1.00 88.12           O  
ATOM    989  CG2 THR A 132     -10.062   1.847  -8.641  1.00 88.12           C  
ATOM    990  OG1 THR A 132      -8.617   2.467 -10.469  1.00 88.12           O  
ATOM    991  N   VAL A 133      -7.957  -0.391 -12.266  1.00 86.62           N  
ATOM    992  CA  VAL A 133      -7.621  -0.508 -13.680  1.00 86.62           C  
ATOM    993  C   VAL A 133      -8.102  -1.854 -14.211  1.00 86.62           C  
ATOM    994  CB  VAL A 133      -6.102  -0.354 -13.914  1.00 86.62           C  
ATOM    995  O   VAL A 133      -7.789  -2.904 -13.648  1.00 86.62           O  
ATOM    996  CG1 VAL A 133      -5.758  -0.556 -15.383  1.00 86.62           C  
ATOM    997  CG2 VAL A 133      -5.625   1.016 -13.430  1.00 86.62           C  
ATOM    998  N   SER A 134      -8.914  -1.737 -15.281  1.00 83.19           N  
ATOM    999  CA  SER A 134      -9.422  -2.945 -15.930  1.00 83.19           C  
ATOM   1000  C   SER A 134      -8.320  -3.670 -16.688  1.00 83.19           C  
ATOM   1001  CB  SER A 134     -10.570  -2.604 -16.875  1.00 83.19           C  
ATOM   1002  O   SER A 134      -7.551  -3.045 -17.422  1.00 83.19           O  
ATOM   1003  OG  SER A 134     -11.055  -3.771 -17.516  1.00 83.19           O  
ATOM   1004  N   PRO A 135      -8.281  -5.023 -16.516  1.00 81.12           N  
ATOM   1005  CA  PRO A 135      -7.262  -5.809 -17.219  1.00 81.12           C  
ATOM   1006  C   PRO A 135      -7.312  -5.633 -18.734  1.00 81.12           C  
ATOM   1007  CB  PRO A 135      -7.594  -7.250 -16.812  1.00 81.12           C  
ATOM   1008  O   PRO A 135      -6.293  -5.770 -19.406  1.00 81.12           O  
ATOM   1009  CG  PRO A 135      -8.359  -7.129 -15.539  1.00 81.12           C  
ATOM   1010  CD  PRO A 135      -9.117  -5.836 -15.562  1.00 81.12           C  
ATOM   1011  N   SER A 136      -8.406  -5.359 -19.281  1.00 83.00           N  
ATOM   1012  CA  SER A 136      -8.555  -5.215 -20.719  1.00 83.00           C  
ATOM   1013  C   SER A 136      -7.793  -4.004 -21.234  1.00 83.00           C  
ATOM   1014  CB  SER A 136     -10.039  -5.098 -21.094  1.00 83.00           C  
ATOM   1015  O   SER A 136      -7.391  -3.967 -22.406  1.00 83.00           O  
ATOM   1016  OG  SER A 136     -10.633  -3.994 -20.438  1.00 83.00           O  
ATOM   1017  N   THR A 137      -7.645  -3.039 -20.359  1.00 84.31           N  
ATOM   1018  CA  THR A 137      -6.934  -1.826 -20.750  1.00 84.31           C  
ATOM   1019  C   THR A 137      -5.434  -2.090 -20.844  1.00 84.31           C  
ATOM   1020  CB  THR A 137      -7.191  -0.684 -19.750  1.00 84.31           C  
ATOM   1021  O   THR A 137      -4.695  -1.302 -21.453  1.00 84.31           O  
ATOM   1022  CG2 THR A 137      -8.680  -0.353 -19.672  1.00 84.31           C  
ATOM   1023  OG1 THR A 137      -6.730  -1.077 -18.453  1.00 84.31           O  
ATOM   1024  N   LEU A 138      -5.086  -3.186 -20.203  1.00 85.38           N  
ATOM   1025  CA  LEU A 138      -3.654  -3.465 -20.125  1.00 85.38           C  
ATOM   1026  C   LEU A 138      -3.252  -4.555 -21.109  1.00 85.38           C  
ATOM   1027  CB  LEU A 138      -3.273  -3.881 -18.703  1.00 85.38           C  
ATOM   1028  O   LEU A 138      -2.107  -5.012 -21.109  1.00 85.38           O  
ATOM   1029  CG  LEU A 138      -3.469  -2.826 -17.609  1.00 85.38           C  
ATOM   1030  CD1 LEU A 138      -3.195  -3.428 -16.234  1.00 85.38           C  
ATOM   1031  CD2 LEU A 138      -2.566  -1.623 -17.859  1.00 85.38           C  
ATOM   1032  N   SER A 139      -4.137  -4.891 -22.047  1.00 84.31           N  
ATOM   1033  CA  SER A 139      -3.789  -5.914 -23.031  1.00 84.31           C  
ATOM   1034  C   SER A 139      -2.814  -5.371 -24.078  1.00 84.31           C  
ATOM   1035  CB  SER A 139      -5.047  -6.441 -23.734  1.00 84.31           C  
ATOM   1036  O   SER A 139      -3.014  -4.281 -24.609  1.00 84.31           O  
ATOM   1037  OG  SER A 139      -4.750  -7.598 -24.484  1.00 84.31           O  
ATOM   1038  N   ASP A 140      -1.723  -6.047 -24.281  1.00 84.88           N  
ATOM   1039  CA  ASP A 140      -0.776  -5.797 -25.375  1.00 84.88           C  
ATOM   1040  C   ASP A 140      -0.163  -4.402 -25.250  1.00 84.88           C  
ATOM   1041  CB  ASP A 140      -1.460  -5.953 -26.734  1.00 84.88           C  
ATOM   1042  O   ASP A 140      -0.059  -3.676 -26.234  1.00 84.88           O  
ATOM   1043  CG  ASP A 140      -1.983  -7.359 -26.969  1.00 84.88           C  
ATOM   1044  OD1 ASP A 140      -1.318  -8.336 -26.562  1.00 84.88           O  
ATOM   1045  OD2 ASP A 140      -3.068  -7.492 -27.578  1.00 84.88           O  
ATOM   1046  N   VAL A 141       0.140  -3.992 -24.062  1.00 84.88           N  
ATOM   1047  CA  VAL A 141       0.627  -2.631 -23.859  1.00 84.88           C  
ATOM   1048  C   VAL A 141       2.152  -2.635 -23.781  1.00 84.88           C  
ATOM   1049  CB  VAL A 141       0.036  -2.004 -22.578  1.00 84.88           C  
ATOM   1050  O   VAL A 141       2.793  -1.607 -24.031  1.00 84.88           O  
ATOM   1051  CG1 VAL A 141      -1.469  -1.785 -22.719  1.00 84.88           C  
ATOM   1052  CG2 VAL A 141       0.332  -2.889 -21.359  1.00 84.88           C  
ATOM   1053  N   VAL A 142       2.680  -3.803 -23.422  1.00 86.19           N  
ATOM   1054  CA  VAL A 142       4.137  -3.887 -23.344  1.00 86.19           C  
ATOM   1055  C   VAL A 142       4.645  -4.930 -24.344  1.00 86.19           C  
ATOM   1056  CB  VAL A 142       4.613  -4.234 -21.922  1.00 86.19           C  
ATOM   1057  O   VAL A 142       4.270  -6.102 -24.266  1.00 86.19           O  
ATOM   1058  CG1 VAL A 142       6.133  -4.340 -21.875  1.00 86.19           C  
ATOM   1059  CG2 VAL A 142       4.113  -3.191 -20.922  1.00 86.19           C  
ATOM   1060  N   TYR A 143       5.527  -4.438 -25.297  1.00 86.00           N  
ATOM   1061  CA  TYR A 143       6.109  -5.285 -26.328  1.00 86.00           C  
ATOM   1062  C   TYR A 143       7.605  -5.480 -26.094  1.00 86.00           C  
ATOM   1063  CB  TYR A 143       5.871  -4.684 -27.719  1.00 86.00           C  
ATOM   1064  O   TYR A 143       8.359  -4.508 -26.031  1.00 86.00           O  
ATOM   1065  CG  TYR A 143       6.359  -5.555 -28.844  1.00 86.00           C  
ATOM   1066  CD1 TYR A 143       7.562  -5.281 -29.500  1.00 86.00           C  
ATOM   1067  CD2 TYR A 143       5.617  -6.648 -29.281  1.00 86.00           C  
ATOM   1068  CE1 TYR A 143       8.016  -6.082 -30.531  1.00 86.00           C  
ATOM   1069  CE2 TYR A 143       6.062  -7.457 -30.312  1.00 86.00           C  
ATOM   1070  OH  TYR A 143       7.703  -7.957 -31.969  1.00 86.00           O  
ATOM   1071  CZ  TYR A 143       7.258  -7.164 -30.938  1.00 86.00           C  
ATOM   1072  N   SER A 144       7.941  -6.719 -25.844  1.00 83.25           N  
ATOM   1073  CA  SER A 144       9.352  -7.031 -25.625  1.00 83.25           C  
ATOM   1074  C   SER A 144       9.688  -8.430 -26.125  1.00 83.25           C  
ATOM   1075  CB  SER A 144       9.695  -6.926 -24.141  1.00 83.25           C  
ATOM   1076  O   SER A 144       8.891  -9.359 -26.000  1.00 83.25           O  
ATOM   1077  OG  SER A 144      11.086  -7.102 -23.922  1.00 83.25           O  
ATOM   1078  N   ASN A 145      10.945  -8.531 -26.766  1.00 83.62           N  
ATOM   1079  CA  ASN A 145      11.430  -9.797 -27.297  1.00 83.62           C  
ATOM   1080  C   ASN A 145      10.445 -10.398 -28.297  1.00 83.62           C  
ATOM   1081  CB  ASN A 145      11.703 -10.789 -26.172  1.00 83.62           C  
ATOM   1082  O   ASN A 145      10.141 -11.586 -28.234  1.00 83.62           O  
ATOM   1083  CG  ASN A 145      12.594 -11.938 -26.594  1.00 83.62           C  
ATOM   1084  ND2 ASN A 145      12.414 -13.094 -25.969  1.00 83.62           N  
ATOM   1085  OD1 ASN A 145      13.438 -11.781 -27.484  1.00 83.62           O  
ATOM   1086  N   SER A 146       9.891  -9.523 -29.234  1.00 82.44           N  
ATOM   1087  CA  SER A 146       9.055  -9.875 -30.375  1.00 82.44           C  
ATOM   1088  C   SER A 146       7.695 -10.406 -29.922  1.00 82.44           C  
ATOM   1089  CB  SER A 146       9.750 -10.922 -31.250  1.00 82.44           C  
ATOM   1090  O   SER A 146       7.086 -11.234 -30.594  1.00 82.44           O  
ATOM   1091  OG  SER A 146      10.977 -10.422 -31.734  1.00 82.44           O  
ATOM   1092  N   GLN A 147       7.270 -10.086 -28.703  1.00 85.12           N  
ATOM   1093  CA  GLN A 147       5.949 -10.469 -28.219  1.00 85.12           C  
ATOM   1094  C   GLN A 147       5.395  -9.445 -27.234  1.00 85.12           C  
ATOM   1095  CB  GLN A 147       5.992 -11.859 -27.578  1.00 85.12           C  
ATOM   1096  O   GLN A 147       6.156  -8.703 -26.609  1.00 85.12           O  
ATOM   1097  CG  GLN A 147       6.879 -11.930 -26.344  1.00 85.12           C  
ATOM   1098  CD  GLN A 147       7.000 -13.336 -25.781  1.00 85.12           C  
ATOM   1099  NE2 GLN A 147       7.922 -13.523 -24.844  1.00 85.12           N  
ATOM   1100  OE1 GLN A 147       6.270 -14.242 -26.188  1.00 85.12           O  
ATOM   1101  N   TYR A 148       4.066  -9.492 -27.078  1.00 86.31           N  
ATOM   1102  CA  TYR A 148       3.404  -8.688 -26.062  1.00 86.31           C  
ATOM   1103  C   TYR A 148       3.363  -9.430 -24.734  1.00 86.31           C  
ATOM   1104  CB  TYR A 148       1.983  -8.328 -26.500  1.00 86.31           C  
ATOM   1105  O   TYR A 148       3.072 -10.633 -24.688  1.00 86.31           O  
ATOM   1106  CG  TYR A 148       1.933  -7.273 -27.578  1.00 86.31           C  
ATOM   1107  CD1 TYR A 148       2.045  -5.918 -27.266  1.00 86.31           C  
ATOM   1108  CD2 TYR A 148       1.771  -7.625 -28.906  1.00 86.31           C  
ATOM   1109  CE1 TYR A 148       1.997  -4.945 -28.250  1.00 86.31           C  
ATOM   1110  CE2 TYR A 148       1.723  -6.660 -29.906  1.00 86.31           C  
ATOM   1111  OH  TYR A 148       1.788  -4.363 -30.562  1.00 86.31           O  
ATOM   1112  CZ  TYR A 148       1.836  -5.324 -29.578  1.00 86.31           C  
ATOM   1113  N   LEU A 149       3.760  -8.734 -23.719  1.00 87.62           N  
ATOM   1114  CA  LEU A 149       3.760  -9.305 -22.375  1.00 87.62           C  
ATOM   1115  C   LEU A 149       2.373  -9.219 -21.750  1.00 87.62           C  
ATOM   1116  CB  LEU A 149       4.777  -8.578 -21.484  1.00 87.62           C  
ATOM   1117  O   LEU A 149       1.721  -8.172 -21.812  1.00 87.62           O  
ATOM   1118  CG  LEU A 149       4.945  -9.125 -20.062  1.00 87.62           C  
ATOM   1119  CD1 LEU A 149       5.469 -10.555 -20.109  1.00 87.62           C  
ATOM   1120  CD2 LEU A 149       5.883  -8.227 -19.266  1.00 87.62           C  
ATOM   1121  N   SER A 150       1.966 -10.367 -21.141  1.00 88.94           N  
ATOM   1122  CA  SER A 150       0.757 -10.328 -20.312  1.00 88.94           C  
ATOM   1123  C   SER A 150       1.071  -9.914 -18.891  1.00 88.94           C  
ATOM   1124  CB  SER A 150       0.067 -11.695 -20.328  1.00 88.94           C  
ATOM   1125  O   SER A 150       1.642 -10.688 -18.125  1.00 88.94           O  
ATOM   1126  OG  SER A 150      -1.144 -11.648 -19.594  1.00 88.94           O  
ATOM   1127  N   LEU A 151       0.708  -8.719 -18.516  1.00 89.06           N  
ATOM   1128  CA  LEU A 151       1.090  -8.141 -17.234  1.00 89.06           C  
ATOM   1129  C   LEU A 151       0.125  -8.578 -16.141  1.00 89.06           C  
ATOM   1130  CB  LEU A 151       1.128  -6.617 -17.328  1.00 89.06           C  
ATOM   1131  O   LEU A 151       0.451  -8.492 -14.945  1.00 89.06           O  
ATOM   1132  CG  LEU A 151       2.086  -6.020 -18.359  1.00 89.06           C  
ATOM   1133  CD1 LEU A 151       1.961  -4.500 -18.375  1.00 89.06           C  
ATOM   1134  CD2 LEU A 151       3.521  -6.438 -18.047  1.00 89.06           C  
ATOM   1135  N   VAL A 152      -1.039  -9.016 -16.562  1.00 87.44           N  
ATOM   1136  CA  VAL A 152      -2.111  -9.320 -15.625  1.00 87.44           C  
ATOM   1137  C   VAL A 152      -2.605 -10.742 -15.852  1.00 87.44           C  
ATOM   1138  CB  VAL A 152      -3.283  -8.320 -15.758  1.00 87.44           C  
ATOM   1139  O   VAL A 152      -2.658 -11.219 -16.984  1.00 87.44           O  
ATOM   1140  CG1 VAL A 152      -4.555  -9.039 -16.219  1.00 87.44           C  
ATOM   1141  CG2 VAL A 152      -3.523  -7.598 -14.430  1.00 87.44           C  
ATOM   1142  N   ASP A 153      -2.832 -11.477 -14.742  1.00 86.31           N  
ATOM   1143  CA  ASP A 153      -3.420 -12.812 -14.797  1.00 86.31           C  
ATOM   1144  C   ASP A 153      -4.820 -12.820 -14.188  1.00 86.31           C  
ATOM   1145  CB  ASP A 153      -2.525 -13.820 -14.078  1.00 86.31           C  
ATOM   1146  O   ASP A 153      -5.164 -11.945 -13.398  1.00 86.31           O  
ATOM   1147  CG  ASP A 153      -1.219 -14.086 -14.805  1.00 86.31           C  
ATOM   1148  OD1 ASP A 153      -1.159 -13.891 -16.031  1.00 86.31           O  
ATOM   1149  OD2 ASP A 153      -0.241 -14.492 -14.141  1.00 86.31           O  
ATOM   1150  N   THR A 154      -5.594 -13.750 -14.719  1.00 83.12           N  
ATOM   1151  CA  THR A 154      -6.949 -13.906 -14.203  1.00 83.12           C  
ATOM   1152  C   THR A 154      -7.172 -15.328 -13.688  1.00 83.12           C  
ATOM   1153  CB  THR A 154      -8.000 -13.578 -15.273  1.00 83.12           C  
ATOM   1154  O   THR A 154      -6.633 -16.281 -14.242  1.00 83.12           O  
ATOM   1155  CG2 THR A 154      -7.875 -12.125 -15.742  1.00 83.12           C  
ATOM   1156  OG1 THR A 154      -7.812 -14.445 -16.406  1.00 83.12           O  
ATOM   1157  N   GLU A 155      -7.684 -15.461 -12.570  1.00 77.81           N  
ATOM   1158  CA  GLU A 155      -8.102 -16.734 -12.000  1.00 77.81           C  
ATOM   1159  C   GLU A 155      -9.586 -16.719 -11.656  1.00 77.81           C  
ATOM   1160  CB  GLU A 155      -7.270 -17.062 -10.758  1.00 77.81           C  
ATOM   1161  O   GLU A 155     -10.086 -15.758 -11.070  1.00 77.81           O  
ATOM   1162  CG  GLU A 155      -7.473 -18.484 -10.242  1.00 77.81           C  
ATOM   1163  CD  GLU A 155      -6.625 -18.797  -9.016  1.00 77.81           C  
ATOM   1164  OE1 GLU A 155      -6.793 -19.891  -8.430  1.00 77.81           O  
ATOM   1165  OE2 GLU A 155      -5.789 -17.953  -8.641  1.00 77.81           O  
ATOM   1166  N   SER A 156     -10.281 -17.750 -12.258  1.00 76.44           N  
ATOM   1167  CA  SER A 156     -11.703 -17.891 -11.961  1.00 76.44           C  
ATOM   1168  C   SER A 156     -11.945 -19.000 -10.938  1.00 76.44           C  
ATOM   1169  CB  SER A 156     -12.492 -18.172 -13.234  1.00 76.44           C  
ATOM   1170  O   SER A 156     -11.438 -20.109 -11.094  1.00 76.44           O  
ATOM   1171  OG  SER A 156     -13.891 -18.156 -12.984  1.00 76.44           O  
ATOM   1172  N   SER A 157     -12.453 -18.625  -9.773  1.00 69.38           N  
ATOM   1173  CA  SER A 157     -12.883 -19.578  -8.750  1.00 69.38           C  
ATOM   1174  C   SER A 157     -14.281 -19.250  -8.242  1.00 69.38           C  
ATOM   1175  CB  SER A 157     -11.898 -19.594  -7.582  1.00 69.38           C  
ATOM   1176  O   SER A 157     -14.578 -18.094  -7.914  1.00 69.38           O  
ATOM   1177  OG  SER A 157     -12.297 -20.531  -6.602  1.00 69.38           O  
ATOM   1178  N   GLY A 158     -15.195 -20.344  -8.188  1.00 70.94           N  
ATOM   1179  CA  GLY A 158     -16.531 -20.203  -7.609  1.00 70.94           C  
ATOM   1180  C   GLY A 158     -17.391 -19.203  -8.359  1.00 70.94           C  
ATOM   1181  O   GLY A 158     -18.203 -18.500  -7.750  1.00 70.94           O  
ATOM   1182  N   GLY A 159     -17.172 -19.016  -9.695  1.00 71.25           N  
ATOM   1183  CA  GLY A 159     -18.000 -18.141 -10.508  1.00 71.25           C  
ATOM   1184  C   GLY A 159     -17.500 -16.703 -10.531  1.00 71.25           C  
ATOM   1185  O   GLY A 159     -18.156 -15.820 -11.086  1.00 71.25           O  
ATOM   1186  N   GLN A 160     -16.359 -16.484  -9.820  1.00 66.31           N  
ATOM   1187  CA  GLN A 160     -15.766 -15.148  -9.781  1.00 66.31           C  
ATOM   1188  C   GLN A 160     -14.391 -15.148 -10.445  1.00 66.31           C  
ATOM   1189  CB  GLN A 160     -15.641 -14.656  -8.336  1.00 66.31           C  
ATOM   1190  O   GLN A 160     -13.672 -16.156 -10.398  1.00 66.31           O  
ATOM   1191  CG  GLN A 160     -16.953 -14.680  -7.566  1.00 66.31           C  
ATOM   1192  CD  GLN A 160     -18.031 -13.820  -8.211  1.00 66.31           C  
ATOM   1193  NE2 GLN A 160     -17.828 -12.508  -8.188  1.00 66.31           N  
ATOM   1194  OE1 GLN A 160     -19.031 -14.328  -8.727  1.00 66.31           O  
ATOM   1195  N   THR A 161     -14.117 -14.125 -11.383  1.00 70.88           N  
ATOM   1196  CA  THR A 161     -12.820 -13.961 -12.031  1.00 70.88           C  
ATOM   1197  C   THR A 161     -11.969 -12.938 -11.281  1.00 70.88           C  
ATOM   1198  CB  THR A 161     -12.984 -13.523 -13.500  1.00 70.88           C  
ATOM   1199  O   THR A 161     -12.422 -11.820 -11.016  1.00 70.88           O  
ATOM   1200  CG2 THR A 161     -11.625 -13.430 -14.195  1.00 70.88           C  
ATOM   1201  OG1 THR A 161     -13.797 -14.477 -14.188  1.00 70.88           O  
ATOM   1202  N   TYR A 162     -10.773 -13.422 -10.883  1.00 75.56           N  
ATOM   1203  CA  TYR A 162      -9.820 -12.617 -10.125  1.00 75.56           C  
ATOM   1204  C   TYR A 162      -8.672 -12.156 -11.008  1.00 75.56           C  
ATOM   1205  CB  TYR A 162      -9.281 -13.414  -8.938  1.00 75.56           C  
ATOM   1206  O   TYR A 162      -8.227 -12.891 -11.898  1.00 75.56           O  
ATOM   1207  CG  TYR A 162     -10.352 -14.047  -8.086  1.00 75.56           C  
ATOM   1208  CD1 TYR A 162     -11.016 -13.320  -7.105  1.00 75.56           C  
ATOM   1209  CD2 TYR A 162     -10.703 -15.383  -8.273  1.00 75.56           C  
ATOM   1210  CE1 TYR A 162     -12.008 -13.906  -6.320  1.00 75.56           C  
ATOM   1211  CE2 TYR A 162     -11.688 -15.977  -7.492  1.00 75.56           C  
ATOM   1212  OH  TYR A 162     -13.312 -15.820  -5.750  1.00 75.56           O  
ATOM   1213  CZ  TYR A 162     -12.336 -15.234  -6.523  1.00 75.56           C  
ATOM   1214  N   VAL A 163      -8.312 -10.773 -10.664  1.00 81.31           N  
ATOM   1215  CA  VAL A 163      -7.191 -10.250 -11.438  1.00 81.31           C  
ATOM   1216  C   VAL A 163      -6.023  -9.945 -10.500  1.00 81.31           C  
ATOM   1217  CB  VAL A 163      -7.586  -8.992 -12.234  1.00 81.31           C  
ATOM   1218  O   VAL A 163      -6.219  -9.422  -9.406  1.00 81.31           O  
ATOM   1219  CG1 VAL A 163      -6.383  -8.430 -12.984  1.00 81.31           C  
ATOM   1220  CG2 VAL A 163      -8.727  -9.305 -13.203  1.00 81.31           C  
ATOM   1221  N   TYR A 164      -4.883 -10.398 -10.906  1.00 88.25           N  
ATOM   1222  CA  TYR A 164      -3.719 -10.109 -10.078  1.00 88.25           C  
ATOM   1223  C   TYR A 164      -2.459  -9.977 -10.930  1.00 88.25           C  
ATOM   1224  CB  TYR A 164      -3.527 -11.203  -9.023  1.00 88.25           C  
ATOM   1225  O   TYR A 164      -2.430 -10.422 -12.078  1.00 88.25           O  
ATOM   1226  CG  TYR A 164      -3.197 -12.555  -9.609  1.00 88.25           C  
ATOM   1227  CD1 TYR A 164      -4.207 -13.422 -10.023  1.00 88.25           C  
ATOM   1228  CD2 TYR A 164      -1.878 -12.969  -9.750  1.00 88.25           C  
ATOM   1229  CE1 TYR A 164      -3.908 -14.672 -10.562  1.00 88.25           C  
ATOM   1230  CE2 TYR A 164      -1.567 -14.219 -10.281  1.00 88.25           C  
ATOM   1231  OH  TYR A 164      -2.287 -16.297 -11.219  1.00 88.25           O  
ATOM   1232  CZ  TYR A 164      -2.588 -15.055 -10.688  1.00 88.25           C  
ATOM   1233  N   TYR A 165      -1.468  -9.266 -10.297  1.00 91.06           N  
ATOM   1234  CA  TYR A 165      -0.144  -9.133 -10.891  1.00 91.06           C  
ATOM   1235  C   TYR A 165       0.842 -10.109 -10.258  1.00 91.06           C  
ATOM   1236  CB  TYR A 165       0.371  -7.699 -10.742  1.00 91.06           C  
ATOM   1237  O   TYR A 165       1.107 -10.039  -9.055  1.00 91.06           O  
ATOM   1238  CG  TYR A 165      -0.460  -6.676 -11.484  1.00 91.06           C  
ATOM   1239  CD1 TYR A 165      -0.061  -6.191 -12.727  1.00 91.06           C  
ATOM   1240  CD2 TYR A 165      -1.644  -6.191 -10.938  1.00 91.06           C  
ATOM   1241  CE1 TYR A 165      -0.822  -5.250 -13.406  1.00 91.06           C  
ATOM   1242  CE2 TYR A 165      -2.412  -5.250 -11.609  1.00 91.06           C  
ATOM   1243  OH  TYR A 165      -2.752  -3.850 -13.516  1.00 91.06           O  
ATOM   1244  CZ  TYR A 165      -1.994  -4.785 -12.844  1.00 91.06           C  
ATOM   1245  N   PRO A 166       1.292 -11.047 -11.047  1.00 88.06           N  
ATOM   1246  CA  PRO A 166       2.135 -12.117 -10.500  1.00 88.06           C  
ATOM   1247  C   PRO A 166       3.494 -11.609 -10.023  1.00 88.06           C  
ATOM   1248  CB  PRO A 166       2.293 -13.078 -11.688  1.00 88.06           C  
ATOM   1249  O   PRO A 166       4.152 -12.273  -9.219  1.00 88.06           O  
ATOM   1250  CG  PRO A 166       2.016 -12.242 -12.891  1.00 88.06           C  
ATOM   1251  CD  PRO A 166       1.036 -11.164 -12.516  1.00 88.06           C  
ATOM   1252  N   ASN A 167       3.855 -10.500 -10.516  1.00 90.75           N  
ATOM   1253  CA  ASN A 167       5.160  -9.906 -10.242  1.00 90.75           C  
ATOM   1254  C   ASN A 167       5.055  -8.398 -10.008  1.00 90.75           C  
ATOM   1255  CB  ASN A 167       6.129 -10.195 -11.391  1.00 90.75           C  
ATOM   1256  O   ASN A 167       4.379  -7.695 -10.758  1.00 90.75           O  
ATOM   1257  CG  ASN A 167       7.543  -9.727 -11.102  1.00 90.75           C  
ATOM   1258  ND2 ASN A 167       8.523 -10.523 -11.492  1.00 90.75           N  
ATOM   1259  OD1 ASN A 167       7.746  -8.656 -10.523  1.00 90.75           O  
ATOM   1260  N   PRO A 168       5.742  -7.863  -8.891  1.00 93.81           N  
ATOM   1261  CA  PRO A 168       5.668  -6.422  -8.625  1.00 93.81           C  
ATOM   1262  C   PRO A 168       6.152  -5.578  -9.797  1.00 93.81           C  
ATOM   1263  CB  PRO A 168       6.578  -6.238  -7.406  1.00 93.81           C  
ATOM   1264  O   PRO A 168       5.660  -4.469 -10.008  1.00 93.81           O  
ATOM   1265  CG  PRO A 168       7.434  -7.465  -7.379  1.00 93.81           C  
ATOM   1266  CD  PRO A 168       6.656  -8.602  -7.973  1.00 93.81           C  
ATOM   1267  N   TYR A 169       7.082  -6.117 -10.539  1.00 94.69           N  
ATOM   1268  CA  TYR A 169       7.609  -5.359 -11.664  1.00 94.69           C  
ATOM   1269  C   TYR A 169       6.613  -5.336 -12.820  1.00 94.69           C  
ATOM   1270  CB  TYR A 169       8.938  -5.949 -12.133  1.00 94.69           C  
ATOM   1271  O   TYR A 169       6.617  -4.406 -13.633  1.00 94.69           O  
ATOM   1272  CG  TYR A 169      10.055  -5.809 -11.125  1.00 94.69           C  
ATOM   1273  CD1 TYR A 169      10.414  -4.562 -10.625  1.00 94.69           C  
ATOM   1274  CD2 TYR A 169      10.758  -6.926 -10.680  1.00 94.69           C  
ATOM   1275  CE1 TYR A 169      11.438  -4.430  -9.695  1.00 94.69           C  
ATOM   1276  CE2 TYR A 169      11.789  -6.801  -9.758  1.00 94.69           C  
ATOM   1277  OH  TYR A 169      13.141  -5.426  -8.352  1.00 94.69           O  
ATOM   1278  CZ  TYR A 169      12.117  -5.551  -9.266  1.00 94.69           C  
ATOM   1279  N   TYR A 170       5.773  -6.402 -12.977  1.00 94.00           N  
ATOM   1280  CA  TYR A 170       4.668  -6.332 -13.930  1.00 94.00           C  
ATOM   1281  C   TYR A 170       3.705  -5.211 -13.555  1.00 94.00           C  
ATOM   1282  CB  TYR A 170       3.920  -7.664 -13.984  1.00 94.00           C  
ATOM   1283  O   TYR A 170       3.209  -4.496 -14.438  1.00 94.00           O  
ATOM   1284  CG  TYR A 170       4.680  -8.758 -14.695  1.00 94.00           C  
ATOM   1285  CD1 TYR A 170       5.957  -8.531 -15.203  1.00 94.00           C  
ATOM   1286  CD2 TYR A 170       4.121 -10.023 -14.867  1.00 94.00           C  
ATOM   1287  CE1 TYR A 170       6.656  -9.531 -15.867  1.00 94.00           C  
ATOM   1288  CE2 TYR A 170       4.812 -11.031 -15.523  1.00 94.00           C  
ATOM   1289  OH  TYR A 170       6.770 -11.773 -16.672  1.00 94.00           O  
ATOM   1290  CZ  TYR A 170       6.078 -10.773 -16.016  1.00 94.00           C  
ATOM   1291  N   ALA A 171       3.475  -5.141 -12.281  1.00 94.62           N  
ATOM   1292  CA  ALA A 171       2.623  -4.055 -11.797  1.00 94.62           C  
ATOM   1293  C   ALA A 171       3.232  -2.693 -12.125  1.00 94.62           C  
ATOM   1294  CB  ALA A 171       2.395  -4.188 -10.297  1.00 94.62           C  
ATOM   1295  O   ALA A 171       2.521  -1.764 -12.508  1.00 94.62           O  
ATOM   1296  N   LEU A 172       4.539  -2.580 -11.961  1.00 95.69           N  
ATOM   1297  CA  LEU A 172       5.242  -1.338 -12.258  1.00 95.69           C  
ATOM   1298  C   LEU A 172       5.102  -0.975 -13.734  1.00 95.69           C  
ATOM   1299  CB  LEU A 172       6.723  -1.457 -11.891  1.00 95.69           C  
ATOM   1300  O   LEU A 172       4.863   0.187 -14.070  1.00 95.69           O  
ATOM   1301  CG  LEU A 172       7.500  -0.145 -11.773  1.00 95.69           C  
ATOM   1302  CD1 LEU A 172       6.883   0.748 -10.703  1.00 95.69           C  
ATOM   1303  CD2 LEU A 172       8.969  -0.419 -11.469  1.00 95.69           C  
ATOM   1304  N   LEU A 173       5.246  -1.935 -14.625  1.00 94.88           N  
ATOM   1305  CA  LEU A 173       5.082  -1.706 -16.062  1.00 94.88           C  
ATOM   1306  C   LEU A 173       3.652  -1.284 -16.375  1.00 94.88           C  
ATOM   1307  CB  LEU A 173       5.445  -2.967 -16.844  1.00 94.88           C  
ATOM   1308  O   LEU A 173       3.436  -0.399 -17.203  1.00 94.88           O  
ATOM   1309  CG  LEU A 173       6.922  -3.363 -16.844  1.00 94.88           C  
ATOM   1310  CD1 LEU A 173       7.105  -4.723 -17.516  1.00 94.88           C  
ATOM   1311  CD2 LEU A 173       7.758  -2.303 -17.547  1.00 94.88           C  
ATOM   1312  N   ALA A 174       2.725  -1.902 -15.727  1.00 94.50           N  
ATOM   1313  CA  ALA A 174       1.321  -1.541 -15.906  1.00 94.50           C  
ATOM   1314  C   ALA A 174       1.062  -0.105 -15.461  1.00 94.50           C  
ATOM   1315  CB  ALA A 174       0.421  -2.506 -15.141  1.00 94.50           C  
ATOM   1316  O   ALA A 174       0.357   0.645 -16.141  1.00 94.50           O  
ATOM   1317  N   LEU A 175       1.612   0.208 -14.328  1.00 95.31           N  
ATOM   1318  CA  LEU A 175       1.469   1.570 -13.828  1.00 95.31           C  
ATOM   1319  C   LEU A 175       2.059   2.576 -14.812  1.00 95.31           C  
ATOM   1320  CB  LEU A 175       2.146   1.715 -12.461  1.00 95.31           C  
ATOM   1321  O   LEU A 175       1.462   3.623 -15.070  1.00 95.31           O  
ATOM   1322  CG  LEU A 175       2.057   3.092 -11.805  1.00 95.31           C  
ATOM   1323  CD1 LEU A 175       0.607   3.428 -11.477  1.00 95.31           C  
ATOM   1324  CD2 LEU A 175       2.922   3.141 -10.547  1.00 95.31           C  
ATOM   1325  N   ASN A 176       3.266   2.260 -15.320  1.00 94.50           N  
ATOM   1326  CA  ASN A 176       3.900   3.121 -16.312  1.00 94.50           C  
ATOM   1327  C   ASN A 176       2.969   3.406 -17.484  1.00 94.50           C  
ATOM   1328  CB  ASN A 176       5.203   2.492 -16.812  1.00 94.50           C  
ATOM   1329  O   ASN A 176       2.834   4.555 -17.906  1.00 94.50           O  
ATOM   1330  CG  ASN A 176       5.938   3.375 -17.797  1.00 94.50           C  
ATOM   1331  ND2 ASN A 176       6.227   2.832 -18.969  1.00 94.50           N  
ATOM   1332  OD1 ASN A 176       6.238   4.535 -17.516  1.00 94.50           O  
ATOM   1333  N   TYR A 177       2.361   2.410 -17.953  1.00 93.50           N  
ATOM   1334  CA  TYR A 177       1.441   2.564 -19.078  1.00 93.50           C  
ATOM   1335  C   TYR A 177       0.239   3.414 -18.688  1.00 93.50           C  
ATOM   1336  CB  TYR A 177       0.972   1.196 -19.578  1.00 93.50           C  
ATOM   1337  O   TYR A 177      -0.157   4.320 -19.422  1.00 93.50           O  
ATOM   1338  CG  TYR A 177      -0.025   1.274 -20.719  1.00 93.50           C  
ATOM   1339  CD1 TYR A 177      -1.388   1.096 -20.484  1.00 93.50           C  
ATOM   1340  CD2 TYR A 177       0.392   1.526 -22.016  1.00 93.50           C  
ATOM   1341  CE1 TYR A 177      -2.311   1.165 -21.516  1.00 93.50           C  
ATOM   1342  CE2 TYR A 177      -0.521   1.598 -23.062  1.00 93.50           C  
ATOM   1343  OH  TYR A 177      -2.775   1.486 -23.844  1.00 93.50           O  
ATOM   1344  CZ  TYR A 177      -1.868   1.416 -22.812  1.00 93.50           C  
ATOM   1345  N   THR A 178      -0.379   3.131 -17.594  1.00 93.56           N  
ATOM   1346  CA  THR A 178      -1.552   3.855 -17.109  1.00 93.56           C  
ATOM   1347  C   THR A 178      -1.234   5.336 -16.922  1.00 93.56           C  
ATOM   1348  CB  THR A 178      -2.066   3.271 -15.781  1.00 93.56           C  
ATOM   1349  O   THR A 178      -2.043   6.199 -17.281  1.00 93.56           O  
ATOM   1350  CG2 THR A 178      -3.326   3.992 -15.312  1.00 93.56           C  
ATOM   1351  OG1 THR A 178      -2.361   1.881 -15.961  1.00 93.56           O  
ATOM   1352  N   LEU A 179      -0.112   5.609 -16.406  1.00 93.44           N  
ATOM   1353  CA  LEU A 179       0.297   6.996 -16.203  1.00 93.44           C  
ATOM   1354  C   LEU A 179       0.542   7.695 -17.531  1.00 93.44           C  
ATOM   1355  CB  LEU A 179       1.561   7.055 -15.336  1.00 93.44           C  
ATOM   1356  O   LEU A 179       0.224   8.875 -17.688  1.00 93.44           O  
ATOM   1357  CG  LEU A 179       1.390   6.711 -13.852  1.00 93.44           C  
ATOM   1358  CD1 LEU A 179       2.750   6.590 -13.180  1.00 93.44           C  
ATOM   1359  CD2 LEU A 179       0.530   7.758 -13.156  1.00 93.44           C  
ATOM   1360  N   SER A 180       1.113   6.969 -18.453  1.00 92.31           N  
ATOM   1361  CA  SER A 180       1.339   7.535 -19.781  1.00 92.31           C  
ATOM   1362  C   SER A 180       0.023   7.926 -20.438  1.00 92.31           C  
ATOM   1363  CB  SER A 180       2.094   6.543 -20.656  1.00 92.31           C  
ATOM   1364  O   SER A 180      -0.062   8.961 -21.094  1.00 92.31           O  
ATOM   1365  OG  SER A 180       3.396   6.309 -20.156  1.00 92.31           O  
ATOM   1366  N   GLN A 181      -0.964   7.102 -20.234  1.00 92.25           N  
ATOM   1367  CA  GLN A 181      -2.281   7.398 -20.781  1.00 92.25           C  
ATOM   1368  C   GLN A 181      -2.883   8.641 -20.125  1.00 92.25           C  
ATOM   1369  CB  GLN A 181      -3.223   6.207 -20.609  1.00 92.25           C  
ATOM   1370  O   GLN A 181      -3.535   9.445 -20.797  1.00 92.25           O  
ATOM   1371  CG  GLN A 181      -2.807   4.973 -21.391  1.00 92.25           C  
ATOM   1372  CD  GLN A 181      -2.758   5.223 -22.891  1.00 92.25           C  
ATOM   1373  NE2 GLN A 181      -3.836   4.879 -23.594  1.00 92.25           N  
ATOM   1374  OE1 GLN A 181      -1.759   5.723 -23.422  1.00 92.25           O  
ATOM   1375  N   LYS A 182      -2.672   8.773 -18.859  1.00 92.50           N  
ATOM   1376  CA  LYS A 182      -3.170   9.945 -18.156  1.00 92.50           C  
ATOM   1377  C   LYS A 182      -2.500  11.219 -18.656  1.00 92.50           C  
ATOM   1378  CB  LYS A 182      -2.941   9.789 -16.641  1.00 92.50           C  
ATOM   1379  O   LYS A 182      -3.129  12.281 -18.703  1.00 92.50           O  
ATOM   1380  CG  LYS A 182      -3.852   8.766 -15.984  1.00 92.50           C  
ATOM   1381  CD  LYS A 182      -3.668   8.750 -14.469  1.00 92.50           C  
ATOM   1382  CE  LYS A 182      -4.645   7.797 -13.797  1.00 92.50           C  
ATOM   1383  NZ  LYS A 182      -5.113   8.320 -12.477  1.00 92.50           N  
ATOM   1384  N   VAL A 183      -1.288  11.094 -18.969  1.00 92.25           N  
ATOM   1385  CA  VAL A 183      -0.583  12.219 -19.562  1.00 92.25           C  
ATOM   1386  C   VAL A 183      -1.176  12.539 -20.938  1.00 92.25           C  
ATOM   1387  CB  VAL A 183       0.932  11.945 -19.688  1.00 92.25           C  
ATOM   1388  O   VAL A 183      -1.441  13.695 -21.250  1.00 92.25           O  
ATOM   1389  CG1 VAL A 183       1.624  13.062 -20.469  1.00 92.25           C  
ATOM   1390  CG2 VAL A 183       1.561  11.781 -18.312  1.00 92.25           C  
ATOM   1391  N   ASN A 184      -1.427  11.555 -21.734  1.00 92.56           N  
ATOM   1392  CA  ASN A 184      -1.997  11.719 -23.062  1.00 92.56           C  
ATOM   1393  C   ASN A 184      -3.396  12.328 -23.000  1.00 92.56           C  
ATOM   1394  CB  ASN A 184      -2.029  10.383 -23.812  1.00 92.56           C  
ATOM   1395  O   ASN A 184      -3.771  13.117 -23.875  1.00 92.56           O  
ATOM   1396  CG  ASN A 184      -0.651   9.914 -24.234  1.00 92.56           C  
ATOM   1397  ND2 ASN A 184      -0.525   8.625 -24.516  1.00 92.56           N  
ATOM   1398  OD1 ASN A 184       0.293  10.703 -24.297  1.00 92.56           O  
ATOM   1399  N   ASP A 185      -4.082  11.914 -21.969  1.00 93.50           N  
ATOM   1400  CA  ASP A 185      -5.434  12.438 -21.766  1.00 93.50           C  
ATOM   1401  C   ASP A 185      -5.402  13.789 -21.078  1.00 93.50           C  
ATOM   1402  CB  ASP A 185      -6.273  11.445 -20.953  1.00 93.50           C  
ATOM   1403  O   ASP A 185      -6.449  14.344 -20.734  1.00 93.50           O  
ATOM   1404  CG  ASP A 185      -6.605  10.180 -21.734  1.00 93.50           C  
ATOM   1405  OD1 ASP A 185      -6.621  10.211 -22.984  1.00 93.50           O  
ATOM   1406  OD2 ASP A 185      -6.859   9.141 -21.078  1.00 93.50           O  
ATOM   1407  N   LYS A 186      -4.289  14.320 -20.766  1.00 91.62           N  
ATOM   1408  CA  LYS A 186      -4.062  15.633 -20.172  1.00 91.62           C  
ATOM   1409  C   LYS A 186      -4.609  15.695 -18.750  1.00 91.62           C  
ATOM   1410  CB  LYS A 186      -4.707  16.719 -21.031  1.00 91.62           C  
ATOM   1411  O   LYS A 186      -5.090  16.734 -18.312  1.00 91.62           O  
ATOM   1412  CG  LYS A 186      -4.113  16.859 -22.422  1.00 91.62           C  
ATOM   1413  CD  LYS A 186      -4.750  18.000 -23.203  1.00 91.62           C  
ATOM   1414  CE  LYS A 186      -4.199  18.094 -24.625  1.00 91.62           C  
ATOM   1415  NZ  LYS A 186      -4.844  19.188 -25.391  1.00 91.62           N  
ATOM   1416  N   ILE A 187      -4.719  14.547 -18.109  1.00 91.25           N  
ATOM   1417  CA  ILE A 187      -5.141  14.484 -16.703  1.00 91.25           C  
ATOM   1418  C   ILE A 187      -4.000  14.945 -15.805  1.00 91.25           C  
ATOM   1419  CB  ILE A 187      -5.586  13.055 -16.312  1.00 91.25           C  
ATOM   1420  O   ILE A 187      -4.223  15.695 -14.844  1.00 91.25           O  
ATOM   1421  CG1 ILE A 187      -6.824  12.648 -17.125  1.00 91.25           C  
ATOM   1422  CG2 ILE A 187      -5.855  12.969 -14.812  1.00 91.25           C  
ATOM   1423  CD1 ILE A 187      -7.266  11.211 -16.891  1.00 91.25           C  
ATOM   1424  N   ILE A 188      -2.848  14.484 -16.094  1.00 89.50           N  
ATOM   1425  CA  ILE A 188      -1.641  14.953 -15.422  1.00 89.50           C  
ATOM   1426  C   ILE A 188      -0.661  15.508 -16.453  1.00 89.50           C  
ATOM   1427  CB  ILE A 188      -0.973  13.828 -14.594  1.00 89.50           C  
ATOM   1428  O   ILE A 188      -0.669  15.086 -17.609  1.00 89.50           O  
ATOM   1429  CG1 ILE A 188      -0.590  12.656 -15.508  1.00 89.50           C  
ATOM   1430  CG2 ILE A 188      -1.896  13.367 -13.469  1.00 89.50           C  
ATOM   1431  CD1 ILE A 188       0.222  11.578 -14.812  1.00 89.50           C  
ATOM   1432  N   LYS A 189       0.150  16.500 -16.016  1.00 87.62           N  
ATOM   1433  CA  LYS A 189       1.088  17.172 -16.906  1.00 87.62           C  
ATOM   1434  C   LYS A 189       2.355  16.344 -17.094  1.00 87.62           C  
ATOM   1435  CB  LYS A 189       1.443  18.562 -16.359  1.00 87.62           C  
ATOM   1436  O   LYS A 189       2.811  16.156 -18.234  1.00 87.62           O  
ATOM   1437  CG  LYS A 189       2.273  19.406 -17.312  1.00 87.62           C  
ATOM   1438  CD  LYS A 189       2.504  20.812 -16.766  1.00 87.62           C  
ATOM   1439  CE  LYS A 189       3.348  21.656 -17.703  1.00 87.62           C  
ATOM   1440  NZ  LYS A 189       3.570  23.031 -17.172  1.00 87.62           N  
ATOM   1441  N   TYR A 190       2.912  15.812 -16.047  1.00 87.31           N  
ATOM   1442  CA  TYR A 190       4.109  14.977 -16.094  1.00 87.31           C  
ATOM   1443  C   TYR A 190       3.922  13.703 -15.281  1.00 87.31           C  
ATOM   1444  CB  TYR A 190       5.328  15.750 -15.586  1.00 87.31           C  
ATOM   1445  O   TYR A 190       3.342  13.734 -14.195  1.00 87.31           O  
ATOM   1446  CG  TYR A 190       5.598  17.031 -16.344  1.00 87.31           C  
ATOM   1447  CD1 TYR A 190       5.883  17.000 -17.703  1.00 87.31           C  
ATOM   1448  CD2 TYR A 190       5.570  18.266 -15.703  1.00 87.31           C  
ATOM   1449  CE1 TYR A 190       6.137  18.172 -18.406  1.00 87.31           C  
ATOM   1450  CE2 TYR A 190       5.820  19.438 -16.391  1.00 87.31           C  
ATOM   1451  OH  TYR A 190       6.352  20.547 -18.438  1.00 87.31           O  
ATOM   1452  CZ  TYR A 190       6.102  19.391 -17.750  1.00 87.31           C  
ATOM   1453  N   SER A 191       4.473  12.594 -15.906  1.00 90.25           N  
ATOM   1454  CA  SER A 191       4.430  11.320 -15.188  1.00 90.25           C  
ATOM   1455  C   SER A 191       5.551  11.234 -14.164  1.00 90.25           C  
ATOM   1456  CB  SER A 191       4.523  10.148 -16.172  1.00 90.25           C  
ATOM   1457  O   SER A 191       6.691  11.602 -14.445  1.00 90.25           O  
ATOM   1458  OG  SER A 191       4.590   8.914 -15.469  1.00 90.25           O  
ATOM   1459  N   PRO A 192       5.188  10.766 -12.898  1.00 92.12           N  
ATOM   1460  CA  PRO A 192       6.227  10.570 -11.883  1.00 92.12           C  
ATOM   1461  C   PRO A 192       7.094   9.344 -12.148  1.00 92.12           C  
ATOM   1462  CB  PRO A 192       5.434  10.406 -10.586  1.00 92.12           C  
ATOM   1463  O   PRO A 192       8.117   9.148 -11.484  1.00 92.12           O  
ATOM   1464  CG  PRO A 192       4.129   9.812 -11.016  1.00 92.12           C  
ATOM   1465  CD  PRO A 192       3.752  10.391 -12.344  1.00 92.12           C  
ATOM   1466  N   LEU A 193       6.738   8.531 -13.094  1.00 93.56           N  
ATOM   1467  CA  LEU A 193       7.418   7.281 -13.414  1.00 93.56           C  
ATOM   1468  C   LEU A 193       7.516   7.090 -14.922  1.00 93.56           C  
ATOM   1469  CB  LEU A 193       6.688   6.094 -12.781  1.00 93.56           C  
ATOM   1470  O   LEU A 193       6.543   7.305 -15.641  1.00 93.56           O  
ATOM   1471  CG  LEU A 193       7.184   4.703 -13.172  1.00 93.56           C  
ATOM   1472  CD1 LEU A 193       8.555   4.434 -12.555  1.00 93.56           C  
ATOM   1473  CD2 LEU A 193       6.180   3.637 -12.758  1.00 93.56           C  
ATOM   1474  N   PHE A 194       8.719   6.688 -15.305  1.00 92.00           N  
ATOM   1475  CA  PHE A 194       8.977   6.355 -16.703  1.00 92.00           C  
ATOM   1476  C   PHE A 194       9.859   5.117 -16.812  1.00 92.00           C  
ATOM   1477  CB  PHE A 194       9.641   7.535 -17.422  1.00 92.00           C  
ATOM   1478  O   PHE A 194      10.922   5.051 -16.188  1.00 92.00           O  
ATOM   1479  CG  PHE A 194       9.930   7.266 -18.875  1.00 92.00           C  
ATOM   1480  CD1 PHE A 194      11.211   6.910 -19.281  1.00 92.00           C  
ATOM   1481  CD2 PHE A 194       8.922   7.375 -19.828  1.00 92.00           C  
ATOM   1482  CE1 PHE A 194      11.484   6.664 -20.625  1.00 92.00           C  
ATOM   1483  CE2 PHE A 194       9.188   7.129 -21.172  1.00 92.00           C  
ATOM   1484  CZ  PHE A 194      10.469   6.773 -21.578  1.00 92.00           C  
ATOM   1485  N   ILE A 195       9.312   4.207 -17.594  1.00 91.81           N  
ATOM   1486  CA  ILE A 195      10.070   2.971 -17.750  1.00 91.81           C  
ATOM   1487  C   ILE A 195      10.281   2.689 -19.234  1.00 91.81           C  
ATOM   1488  CB  ILE A 195       9.352   1.777 -17.078  1.00 91.81           C  
ATOM   1489  O   ILE A 195       9.344   2.771 -20.031  1.00 91.81           O  
ATOM   1490  CG1 ILE A 195       9.141   2.055 -15.586  1.00 91.81           C  
ATOM   1491  CG2 ILE A 195      10.148   0.485 -17.297  1.00 91.81           C  
ATOM   1492  CD1 ILE A 195       8.352   0.975 -14.859  1.00 91.81           C  
ATOM   1493  N   ASN A 196      11.562   2.293 -19.562  1.00 87.62           N  
ATOM   1494  CA  ASN A 196      11.898   1.881 -20.922  1.00 87.62           C  
ATOM   1495  C   ASN A 196      12.930   0.752 -20.922  1.00 87.62           C  
ATOM   1496  CB  ASN A 196      12.414   3.072 -21.734  1.00 87.62           C  
ATOM   1497  O   ASN A 196      13.594   0.514 -19.922  1.00 87.62           O  
ATOM   1498  CG  ASN A 196      12.164   2.922 -23.219  1.00 87.62           C  
ATOM   1499  ND2 ASN A 196      12.461   3.969 -23.984  1.00 87.62           N  
ATOM   1500  OD1 ASN A 196      11.711   1.873 -23.672  1.00 87.62           O  
ATOM   1501  N   TYR A 197      13.000  -0.016 -22.062  1.00 81.31           N  
ATOM   1502  CA  TYR A 197      13.984  -1.086 -22.172  1.00 81.31           C  
ATOM   1503  C   TYR A 197      15.336  -0.542 -22.609  1.00 81.31           C  
ATOM   1504  CB  TYR A 197      13.508  -2.162 -23.141  1.00 81.31           C  
ATOM   1505  O   TYR A 197      15.414   0.523 -23.219  1.00 81.31           O  
ATOM   1506  CG  TYR A 197      13.352  -1.665 -24.562  1.00 81.31           C  
ATOM   1507  CD1 TYR A 197      12.156  -1.095 -24.984  1.00 81.31           C  
ATOM   1508  CD2 TYR A 197      14.391  -1.765 -25.469  1.00 81.31           C  
ATOM   1509  CE1 TYR A 197      12.000  -0.636 -26.297  1.00 81.31           C  
ATOM   1510  CE2 TYR A 197      14.250  -1.309 -26.781  1.00 81.31           C  
ATOM   1511  OH  TYR A 197      12.906  -0.295 -28.469  1.00 81.31           O  
ATOM   1512  CZ  TYR A 197      13.055  -0.747 -27.188  1.00 81.31           C  
ATOM   1513  N   THR A 198      16.422  -1.052 -22.094  1.00 72.62           N  
ATOM   1514  CA  THR A 198      17.797  -0.701 -22.453  1.00 72.62           C  
ATOM   1515  C   THR A 198      18.203  -1.390 -23.750  1.00 72.62           C  
ATOM   1516  CB  THR A 198      18.781  -1.080 -21.328  1.00 72.62           C  
ATOM   1517  O   THR A 198      17.828  -2.537 -24.000  1.00 72.62           O  
ATOM   1518  CG2 THR A 198      18.500  -0.283 -20.062  1.00 72.62           C  
ATOM   1519  OG1 THR A 198      18.656  -2.479 -21.047  1.00 72.62           O  
ATOM   1520  N   PRO A 199      18.984  -0.612 -24.688  1.00 60.06           N  
ATOM   1521  CA  PRO A 199      19.578   0.670 -24.297  1.00 60.06           C  
ATOM   1522  C   PRO A 199      18.609   1.838 -24.438  1.00 60.06           C  
ATOM   1523  CB  PRO A 199      20.750   0.820 -25.266  1.00 60.06           C  
ATOM   1524  O   PRO A 199      17.641   1.749 -25.188  1.00 60.06           O  
ATOM   1525  CG  PRO A 199      20.547  -0.258 -26.281  1.00 60.06           C  
ATOM   1526  CD  PRO A 199      19.344  -1.060 -25.891  1.00 60.06           C  
ATOM   1527  N   ILE A 200      18.578   2.742 -23.469  1.00 64.12           N  
ATOM   1528  CA  ILE A 200      17.734   3.920 -23.328  1.00 64.12           C  
ATOM   1529  C   ILE A 200      17.969   4.879 -24.484  1.00 64.12           C  
ATOM   1530  CB  ILE A 200      18.000   4.637 -21.984  1.00 64.12           C  
ATOM   1531  O   ILE A 200      19.094   5.328 -24.719  1.00 64.12           O  
ATOM   1532  CG1 ILE A 200      17.812   3.666 -20.812  1.00 64.12           C  
ATOM   1533  CG2 ILE A 200      17.094   5.859 -21.828  1.00 64.12           C  
ATOM   1534  CD1 ILE A 200      18.234   4.234 -19.453  1.00 64.12           C  
ATOM   1535  N   PRO A 201      17.094   5.035 -25.484  1.00 60.97           N  
ATOM   1536  CA  PRO A 201      17.328   5.824 -26.688  1.00 60.97           C  
ATOM   1537  C   PRO A 201      17.344   7.328 -26.422  1.00 60.97           C  
ATOM   1538  CB  PRO A 201      16.141   5.449 -27.594  1.00 60.97           C  
ATOM   1539  O   PRO A 201      18.188   8.047 -26.984  1.00 60.97           O  
ATOM   1540  CG  PRO A 201      15.242   4.633 -26.719  1.00 60.97           C  
ATOM   1541  CD  PRO A 201      15.938   4.395 -25.406  1.00 60.97           C  
ATOM   1542  N   THR A 202      17.219   7.887 -25.062  1.00 67.50           N  
ATOM   1543  CA  THR A 202      17.188   9.297 -24.703  1.00 67.50           C  
ATOM   1544  C   THR A 202      16.125   9.570 -23.656  1.00 67.50           C  
ATOM   1545  CB  THR A 202      16.938  10.180 -25.938  1.00 67.50           C  
ATOM   1546  O   THR A 202      14.977   9.141 -23.797  1.00 67.50           O  
ATOM   1547  CG2 THR A 202      17.141  11.656 -25.609  1.00 67.50           C  
ATOM   1548  OG1 THR A 202      17.844   9.812 -26.984  1.00 67.50           O  
ATOM   1549  N   LYS A 203      16.641   9.977 -22.453  1.00 71.00           N  
ATOM   1550  CA  LYS A 203      15.773  10.430 -21.375  1.00 71.00           C  
ATOM   1551  C   LYS A 203      14.898  11.602 -21.812  1.00 71.00           C  
ATOM   1552  CB  LYS A 203      16.609  10.836 -20.156  1.00 71.00           C  
ATOM   1553  O   LYS A 203      15.375  12.523 -22.484  1.00 71.00           O  
ATOM   1554  CG  LYS A 203      17.359  12.148 -20.328  1.00 71.00           C  
ATOM   1555  CD  LYS A 203      18.156  12.500 -19.078  1.00 71.00           C  
ATOM   1556  CE  LYS A 203      18.984  13.766 -19.281  1.00 71.00           C  
ATOM   1557  NZ  LYS A 203      19.906  14.016 -18.141  1.00 71.00           N  
ATOM   1558  N   PRO A 204      13.539  11.586 -21.500  1.00 73.00           N  
ATOM   1559  CA  PRO A 204      12.750  12.797 -21.766  1.00 73.00           C  
ATOM   1560  C   PRO A 204      13.258  14.008 -20.984  1.00 73.00           C  
ATOM   1561  CB  PRO A 204      11.344  12.406 -21.312  1.00 73.00           C  
ATOM   1562  O   PRO A 204      13.844  13.859 -19.906  1.00 73.00           O  
ATOM   1563  CG  PRO A 204      11.352  10.914 -21.266  1.00 73.00           C  
ATOM   1564  CD  PRO A 204      12.766  10.453 -21.047  1.00 73.00           C  
ATOM   1565  N   SER A 205      13.234  15.227 -21.578  1.00 75.88           N  
ATOM   1566  CA  SER A 205      13.758  16.469 -21.031  1.00 75.88           C  
ATOM   1567  C   SER A 205      13.164  16.766 -19.656  1.00 75.88           C  
ATOM   1568  CB  SER A 205      13.477  17.641 -21.969  1.00 75.88           C  
ATOM   1569  O   SER A 205      13.789  17.422 -18.828  1.00 75.88           O  
ATOM   1570  OG  SER A 205      12.094  17.703 -22.297  1.00 75.88           O  
ATOM   1571  N   TRP A 206      11.891  16.266 -19.453  1.00 76.00           N  
ATOM   1572  CA  TRP A 206      11.242  16.578 -18.188  1.00 76.00           C  
ATOM   1573  C   TRP A 206      11.781  15.688 -17.062  1.00 76.00           C  
ATOM   1574  CB  TRP A 206       9.727  16.406 -18.297  1.00 76.00           C  
ATOM   1575  O   TRP A 206      11.477  15.906 -15.891  1.00 76.00           O  
ATOM   1576  CG  TRP A 206       9.305  15.133 -18.953  1.00 76.00           C  
ATOM   1577  CD1 TRP A 206       9.031  14.938 -20.281  1.00 76.00           C  
ATOM   1578  CD2 TRP A 206       9.102  13.867 -18.328  1.00 76.00           C  
ATOM   1579  CE2 TRP A 206       8.711  12.953 -19.328  1.00 76.00           C  
ATOM   1580  CE3 TRP A 206       9.219  13.414 -17.000  1.00 76.00           C  
ATOM   1581  NE1 TRP A 206       8.672  13.633 -20.516  1.00 76.00           N  
ATOM   1582  CH2 TRP A 206       8.555  11.195 -17.750  1.00 76.00           C  
ATOM   1583  CZ2 TRP A 206       8.430  11.609 -19.047  1.00 76.00           C  
ATOM   1584  CZ3 TRP A 206       8.945  12.086 -16.719  1.00 76.00           C  
ATOM   1585  N   LEU A 207      12.680  14.703 -17.406  1.00 73.88           N  
ATOM   1586  CA  LEU A 207      13.289  13.781 -16.453  1.00 73.88           C  
ATOM   1587  C   LEU A 207      14.758  14.125 -16.234  1.00 73.88           C  
ATOM   1588  CB  LEU A 207      13.156  12.336 -16.953  1.00 73.88           C  
ATOM   1589  O   LEU A 207      15.617  13.719 -17.016  1.00 73.88           O  
ATOM   1590  CG  LEU A 207      11.758  11.727 -16.906  1.00 73.88           C  
ATOM   1591  CD1 LEU A 207      11.734  10.391 -17.641  1.00 73.88           C  
ATOM   1592  CD2 LEU A 207      11.289  11.555 -15.461  1.00 73.88           C  
ATOM   1593  N   GLN A 208      15.078  15.117 -15.297  1.00 70.19           N  
ATOM   1594  CA  GLN A 208      16.422  15.680 -15.219  1.00 70.19           C  
ATOM   1595  C   GLN A 208      17.156  15.172 -13.984  1.00 70.19           C  
ATOM   1596  CB  GLN A 208      16.375  17.203 -15.219  1.00 70.19           C  
ATOM   1597  O   GLN A 208      18.328  14.773 -14.062  1.00 70.19           O  
ATOM   1598  CG  GLN A 208      15.930  17.812 -16.547  1.00 70.19           C  
ATOM   1599  CD  GLN A 208      16.062  19.312 -16.578  1.00 70.19           C  
ATOM   1600  NE2 GLN A 208      15.648  19.922 -17.688  1.00 70.19           N  
ATOM   1601  OE1 GLN A 208      16.547  19.938 -15.617  1.00 70.19           O  
ATOM   1602  N   SER A 209      16.469  14.953 -12.773  1.00 79.00           N  
ATOM   1603  CA  SER A 209      17.062  14.492 -11.523  1.00 79.00           C  
ATOM   1604  C   SER A 209      16.297  13.312 -10.945  1.00 79.00           C  
ATOM   1605  CB  SER A 209      17.109  15.633 -10.500  1.00 79.00           C  
ATOM   1606  O   SER A 209      15.789  13.383  -9.820  1.00 79.00           O  
ATOM   1607  OG  SER A 209      17.922  16.703 -10.969  1.00 79.00           O  
ATOM   1608  N   ASP A 210      16.344  12.164 -11.727  1.00 83.19           N  
ATOM   1609  CA  ASP A 210      15.500  11.031 -11.336  1.00 83.19           C  
ATOM   1610  C   ASP A 210      16.312   9.992 -10.570  1.00 83.19           C  
ATOM   1611  CB  ASP A 210      14.859  10.391 -12.570  1.00 83.19           C  
ATOM   1612  O   ASP A 210      17.531   9.945 -10.688  1.00 83.19           O  
ATOM   1613  CG  ASP A 210      14.055  11.375 -13.398  1.00 83.19           C  
ATOM   1614  OD1 ASP A 210      13.211  12.109 -12.828  1.00 83.19           O  
ATOM   1615  OD2 ASP A 210      14.258  11.430 -14.633  1.00 83.19           O  
ATOM   1616  N   ASN A 211      15.656   9.438  -9.641  1.00 92.25           N  
ATOM   1617  CA  ASN A 211      16.172   8.203  -9.062  1.00 92.25           C  
ATOM   1618  C   ASN A 211      15.945   7.012  -9.984  1.00 92.25           C  
ATOM   1619  CB  ASN A 211      15.547   7.949  -7.695  1.00 92.25           C  
ATOM   1620  O   ASN A 211      14.797   6.656 -10.266  1.00 92.25           O  
ATOM   1621  CG  ASN A 211      16.297   6.914  -6.887  1.00 92.25           C  
ATOM   1622  ND2 ASN A 211      15.656   6.379  -5.855  1.00 92.25           N  
ATOM   1623  OD1 ASN A 211      17.453   6.602  -7.188  1.00 92.25           O  
ATOM   1624  N   VAL A 212      17.047   6.438 -10.461  1.00 91.88           N  
ATOM   1625  CA  VAL A 212      16.953   5.449 -11.531  1.00 91.88           C  
ATOM   1626  C   VAL A 212      17.375   4.082 -11.008  1.00 91.88           C  
ATOM   1627  CB  VAL A 212      17.828   5.848 -12.742  1.00 91.88           C  
ATOM   1628  O   VAL A 212      18.375   3.967 -10.289  1.00 91.88           O  
ATOM   1629  CG1 VAL A 212      17.672   4.828 -13.875  1.00 91.88           C  
ATOM   1630  CG2 VAL A 212      17.438   7.246 -13.234  1.00 91.88           C  
ATOM   1631  N   PHE A 213      16.562   3.055 -11.328  1.00 92.88           N  
ATOM   1632  CA  PHE A 213      16.969   1.678 -11.055  1.00 92.88           C  
ATOM   1633  C   PHE A 213      16.578   0.767 -12.219  1.00 92.88           C  
ATOM   1634  CB  PHE A 213      16.328   1.176  -9.758  1.00 92.88           C  
ATOM   1635  O   PHE A 213      15.773   1.148 -13.070  1.00 92.88           O  
ATOM   1636  CG  PHE A 213      14.836   1.001  -9.844  1.00 92.88           C  
ATOM   1637  CD1 PHE A 213      13.977   2.064  -9.578  1.00 92.88           C  
ATOM   1638  CD2 PHE A 213      14.289  -0.229 -10.188  1.00 92.88           C  
ATOM   1639  CE1 PHE A 213      12.602   1.904  -9.656  1.00 92.88           C  
ATOM   1640  CE2 PHE A 213      12.906  -0.396 -10.266  1.00 92.88           C  
ATOM   1641  CZ  PHE A 213      12.062   0.672 -10.000  1.00 92.88           C  
ATOM   1642  N   SER A 214      17.234  -0.382 -12.289  1.00 92.50           N  
ATOM   1643  CA  SER A 214      16.953  -1.331 -13.367  1.00 92.50           C  
ATOM   1644  C   SER A 214      16.500  -2.674 -12.812  1.00 92.50           C  
ATOM   1645  CB  SER A 214      18.203  -1.530 -14.242  1.00 92.50           C  
ATOM   1646  O   SER A 214      16.828  -3.029 -11.672  1.00 92.50           O  
ATOM   1647  OG  SER A 214      18.641  -0.295 -14.773  1.00 92.50           O  
ATOM   1648  N   PHE A 215      15.633  -3.291 -13.516  1.00 92.81           N  
ATOM   1649  CA  PHE A 215      15.227  -4.652 -13.195  1.00 92.81           C  
ATOM   1650  C   PHE A 215      15.148  -5.504 -14.453  1.00 92.81           C  
ATOM   1651  CB  PHE A 215      13.875  -4.656 -12.477  1.00 92.81           C  
ATOM   1652  O   PHE A 215      14.984  -4.973 -15.555  1.00 92.81           O  
ATOM   1653  CG  PHE A 215      12.758  -4.027 -13.266  1.00 92.81           C  
ATOM   1654  CD1 PHE A 215      12.508  -2.664 -13.172  1.00 92.81           C  
ATOM   1655  CD2 PHE A 215      11.969  -4.801 -14.109  1.00 92.81           C  
ATOM   1656  CE1 PHE A 215      11.477  -2.078 -13.906  1.00 92.81           C  
ATOM   1657  CE2 PHE A 215      10.938  -4.223 -14.844  1.00 92.81           C  
ATOM   1658  CZ  PHE A 215      10.695  -2.861 -14.742  1.00 92.81           C  
ATOM   1659  N   THR A 216      15.422  -6.785 -14.234  1.00 92.19           N  
ATOM   1660  CA  THR A 216      15.453  -7.715 -15.359  1.00 92.19           C  
ATOM   1661  C   THR A 216      14.328  -8.734 -15.250  1.00 92.19           C  
ATOM   1662  CB  THR A 216      16.812  -8.445 -15.430  1.00 92.19           C  
ATOM   1663  O   THR A 216      14.086  -9.289 -14.180  1.00 92.19           O  
ATOM   1664  CG2 THR A 216      16.859  -9.383 -16.625  1.00 92.19           C  
ATOM   1665  OG1 THR A 216      17.859  -7.484 -15.547  1.00 92.19           O  
ATOM   1666  N   LEU A 217      13.633  -8.844 -16.359  1.00 91.12           N  
ATOM   1667  CA  LEU A 217      12.578  -9.844 -16.469  1.00 91.12           C  
ATOM   1668  C   LEU A 217      12.961 -10.914 -17.484  1.00 91.12           C  
ATOM   1669  CB  LEU A 217      11.258  -9.188 -16.875  1.00 91.12           C  
ATOM   1670  O   LEU A 217      13.586 -10.617 -18.516  1.00 91.12           O  
ATOM   1671  CG  LEU A 217      10.719  -8.125 -15.914  1.00 91.12           C  
ATOM   1672  CD1 LEU A 217       9.492  -7.441 -16.516  1.00 91.12           C  
ATOM   1673  CD2 LEU A 217      10.375  -8.742 -14.562  1.00 91.12           C  
ATOM   1674  N   ASN A 218      12.664 -12.141 -17.094  1.00 89.12           N  
ATOM   1675  CA  ASN A 218      12.797 -13.234 -18.062  1.00 89.12           C  
ATOM   1676  C   ASN A 218      11.562 -13.352 -18.953  1.00 89.12           C  
ATOM   1677  CB  ASN A 218      13.055 -14.555 -17.344  1.00 89.12           C  
ATOM   1678  O   ASN A 218      10.500 -13.773 -18.500  1.00 89.12           O  
ATOM   1679  CG  ASN A 218      13.516 -15.656 -18.281  1.00 89.12           C  
ATOM   1680  ND2 ASN A 218      13.836 -16.812 -17.719  1.00 89.12           N  
ATOM   1681  OD1 ASN A 218      13.578 -15.461 -19.484  1.00 89.12           O  
ATOM   1682  N   ILE A 219      11.734 -12.922 -20.125  1.00 85.56           N  
ATOM   1683  CA  ILE A 219      10.633 -12.938 -21.078  1.00 85.56           C  
ATOM   1684  C   ILE A 219      10.938 -13.938 -22.188  1.00 85.56           C  
ATOM   1685  CB  ILE A 219      10.383 -11.539 -21.672  1.00 85.56           C  
ATOM   1686  O   ILE A 219      11.859 -13.727 -23.000  1.00 85.56           O  
ATOM   1687  CG1 ILE A 219      10.133 -10.516 -20.562  1.00 85.56           C  
ATOM   1688  CG2 ILE A 219       9.211 -11.570 -22.656  1.00 85.56           C  
ATOM   1689  CD1 ILE A 219      10.094  -9.070 -21.031  1.00 85.56           C  
ATOM   1690  N   SER A 220      10.156 -15.078 -22.250  1.00 83.69           N  
ATOM   1691  CA  SER A 220      10.328 -16.156 -23.234  1.00 83.69           C  
ATOM   1692  C   SER A 220      11.727 -16.750 -23.172  1.00 83.69           C  
ATOM   1693  CB  SER A 220      10.055 -15.625 -24.641  1.00 83.69           C  
ATOM   1694  O   SER A 220      12.352 -17.000 -24.203  1.00 83.69           O  
ATOM   1695  OG  SER A 220       8.711 -15.203 -24.781  1.00 83.69           O  
ATOM   1696  N   GLY A 221      12.320 -16.797 -22.016  1.00 85.25           N  
ATOM   1697  CA  GLY A 221      13.609 -17.453 -21.828  1.00 85.25           C  
ATOM   1698  C   GLY A 221      14.781 -16.516 -21.969  1.00 85.25           C  
ATOM   1699  O   GLY A 221      15.938 -16.922 -21.828  1.00 85.25           O  
ATOM   1700  N   LYS A 222      14.500 -15.242 -22.312  1.00 88.56           N  
ATOM   1701  CA  LYS A 222      15.578 -14.258 -22.453  1.00 88.56           C  
ATOM   1702  C   LYS A 222      15.438 -13.141 -21.422  1.00 88.56           C  
ATOM   1703  CB  LYS A 222      15.594 -13.672 -23.859  1.00 88.56           C  
ATOM   1704  O   LYS A 222      14.359 -12.570 -21.250  1.00 88.56           O  
ATOM   1705  CG  LYS A 222      15.961 -14.672 -24.938  1.00 88.56           C  
ATOM   1706  CD  LYS A 222      16.203 -13.984 -26.281  1.00 88.56           C  
ATOM   1707  CE  LYS A 222      16.625 -14.977 -27.359  1.00 88.56           C  
ATOM   1708  NZ  LYS A 222      16.906 -14.297 -28.656  1.00 88.56           N  
ATOM   1709  N   PRO A 223      16.578 -12.805 -20.812  1.00 90.62           N  
ATOM   1710  CA  PRO A 223      16.547 -11.695 -19.844  1.00 90.62           C  
ATOM   1711  C   PRO A 223      16.484 -10.328 -20.531  1.00 90.62           C  
ATOM   1712  CB  PRO A 223      17.859 -11.852 -19.078  1.00 90.62           C  
ATOM   1713  O   PRO A 223      17.266 -10.055 -21.438  1.00 90.62           O  
ATOM   1714  CG  PRO A 223      18.781 -12.539 -20.031  1.00 90.62           C  
ATOM   1715  CD  PRO A 223      17.969 -13.430 -20.922  1.00 90.62           C  
ATOM   1716  N   VAL A 224      15.438  -9.570 -20.219  1.00 89.50           N  
ATOM   1717  CA  VAL A 224      15.258  -8.211 -20.719  1.00 89.50           C  
ATOM   1718  C   VAL A 224      15.375  -7.215 -19.562  1.00 89.50           C  
ATOM   1719  CB  VAL A 224      13.898  -8.039 -21.438  1.00 89.50           C  
ATOM   1720  O   VAL A 224      14.656  -7.328 -18.562  1.00 89.50           O  
ATOM   1721  CG1 VAL A 224      13.750  -6.617 -21.969  1.00 89.50           C  
ATOM   1722  CG2 VAL A 224      13.766  -9.055 -22.562  1.00 89.50           C  
ATOM   1723  N   THR A 225      16.219  -6.230 -19.719  1.00 92.12           N  
ATOM   1724  CA  THR A 225      16.469  -5.250 -18.672  1.00 92.12           C  
ATOM   1725  C   THR A 225      15.688  -3.967 -18.938  1.00 92.12           C  
ATOM   1726  CB  THR A 225      17.969  -4.926 -18.562  1.00 92.12           C  
ATOM   1727  O   THR A 225      15.750  -3.404 -20.031  1.00 92.12           O  
ATOM   1728  CG2 THR A 225      18.234  -3.879 -17.484  1.00 92.12           C  
ATOM   1729  OG1 THR A 225      18.688  -6.121 -18.234  1.00 92.12           O  
ATOM   1730  N   TYR A 226      14.977  -3.562 -17.875  1.00 92.19           N  
ATOM   1731  CA  TYR A 226      14.219  -2.318 -17.891  1.00 92.19           C  
ATOM   1732  C   TYR A 226      14.867  -1.275 -16.984  1.00 92.19           C  
ATOM   1733  CB  TYR A 226      12.773  -2.568 -17.453  1.00 92.19           C  
ATOM   1734  O   TYR A 226      15.445  -1.613 -15.953  1.00 92.19           O  
ATOM   1735  CG  TYR A 226      11.953  -3.344 -18.453  1.00 92.19           C  
ATOM   1736  CD1 TYR A 226      11.133  -2.689 -19.359  1.00 92.19           C  
ATOM   1737  CD2 TYR A 226      12.000  -4.734 -18.484  1.00 92.19           C  
ATOM   1738  CE1 TYR A 226      10.375  -3.400 -20.297  1.00 92.19           C  
ATOM   1739  CE2 TYR A 226      11.242  -5.457 -19.406  1.00 92.19           C  
ATOM   1740  OH  TYR A 226       9.688  -5.488 -21.219  1.00 92.19           O  
ATOM   1741  CZ  TYR A 226      10.438  -4.781 -20.297  1.00 92.19           C  
ATOM   1742  N   CYS A 227      14.789  -0.128 -17.422  1.00 91.81           N  
ATOM   1743  CA  CYS A 227      15.258   1.002 -16.641  1.00 91.81           C  
ATOM   1744  C   CYS A 227      14.094   1.879 -16.188  1.00 91.81           C  
ATOM   1745  CB  CYS A 227      16.250   1.836 -17.438  1.00 91.81           C  
ATOM   1746  O   CYS A 227      13.312   2.355 -17.016  1.00 91.81           O  
ATOM   1747  SG  CYS A 227      17.219   2.984 -16.422  1.00 91.81           S  
ATOM   1748  N   ALA A 228      14.016   2.047 -14.891  1.00 93.12           N  
ATOM   1749  CA  ALA A 228      12.922   2.834 -14.320  1.00 93.12           C  
ATOM   1750  C   ALA A 228      13.430   4.180 -13.805  1.00 93.12           C  
ATOM   1751  CB  ALA A 228      12.242   2.062 -13.195  1.00 93.12           C  
ATOM   1752  O   ALA A 228      14.391   4.238 -13.039  1.00 93.12           O  
ATOM   1753  N   PHE A 229      12.742   5.227 -14.227  1.00 92.69           N  
ATOM   1754  CA  PHE A 229      13.039   6.586 -13.797  1.00 92.69           C  
ATOM   1755  C   PHE A 229      11.930   7.125 -12.898  1.00 92.69           C  
ATOM   1756  CB  PHE A 229      13.227   7.508 -15.008  1.00 92.69           C  
ATOM   1757  O   PHE A 229      10.805   7.312 -13.344  1.00 92.69           O  
ATOM   1758  CG  PHE A 229      14.305   7.051 -15.953  1.00 92.69           C  
ATOM   1759  CD1 PHE A 229      15.586   7.586 -15.883  1.00 92.69           C  
ATOM   1760  CD2 PHE A 229      14.039   6.086 -16.922  1.00 92.69           C  
ATOM   1761  CE1 PHE A 229      16.578   7.168 -16.766  1.00 92.69           C  
ATOM   1762  CE2 PHE A 229      15.031   5.660 -17.797  1.00 92.69           C  
ATOM   1763  CZ  PHE A 229      16.297   6.203 -17.719  1.00 92.69           C  
ATOM   1764  N   VAL A 230      12.320   7.402 -11.656  1.00 94.12           N  
ATOM   1765  CA  VAL A 230      11.352   7.906 -10.688  1.00 94.12           C  
ATOM   1766  C   VAL A 230      11.648   9.375 -10.383  1.00 94.12           C  
ATOM   1767  CB  VAL A 230      11.375   7.074  -9.383  1.00 94.12           C  
ATOM   1768  O   VAL A 230      12.703   9.703  -9.836  1.00 94.12           O  
ATOM   1769  CG1 VAL A 230      10.289   7.551  -8.422  1.00 94.12           C  
ATOM   1770  CG2 VAL A 230      11.203   5.590  -9.695  1.00 94.12           C  
ATOM   1771  N   ASN A 231      10.703  10.258 -10.602  1.00 92.19           N  
ATOM   1772  CA  ASN A 231      10.930  11.695 -10.469  1.00 92.19           C  
ATOM   1773  C   ASN A 231      10.273  12.250  -9.211  1.00 92.19           C  
ATOM   1774  CB  ASN A 231      10.422  12.438 -11.703  1.00 92.19           C  
ATOM   1775  O   ASN A 231      10.633  13.328  -8.734  1.00 92.19           O  
ATOM   1776  CG  ASN A 231      10.688  13.930 -11.641  1.00 92.19           C  
ATOM   1777  ND2 ASN A 231      11.117  14.500 -12.766  1.00 92.19           N  
ATOM   1778  OD1 ASN A 231      10.508  14.562 -10.602  1.00 92.19           O  
ATOM   1779  N   GLN A 232       9.383  11.492  -8.672  1.00 92.88           N  
ATOM   1780  CA  GLN A 232       8.719  11.859  -7.426  1.00 92.88           C  
ATOM   1781  C   GLN A 232       8.500  10.641  -6.539  1.00 92.88           C  
ATOM   1782  CB  GLN A 232       7.387  12.547  -7.707  1.00 92.88           C  
ATOM   1783  O   GLN A 232       8.273   9.531  -7.035  1.00 92.88           O  
ATOM   1784  CG  GLN A 232       7.523  13.883  -8.438  1.00 92.88           C  
ATOM   1785  CD  GLN A 232       6.188  14.547  -8.703  1.00 92.88           C  
ATOM   1786  NE2 GLN A 232       6.156  15.445  -9.680  1.00 92.88           N  
ATOM   1787  OE1 GLN A 232       5.188  14.250  -8.039  1.00 92.88           O  
ATOM   1788  N   THR A 233       8.609  10.938  -5.184  1.00 95.88           N  
ATOM   1789  CA  THR A 233       8.305   9.875  -4.227  1.00 95.88           C  
ATOM   1790  C   THR A 233       6.801   9.648  -4.133  1.00 95.88           C  
ATOM   1791  CB  THR A 233       8.867  10.211  -2.832  1.00 95.88           C  
ATOM   1792  O   THR A 233       6.039  10.586  -3.900  1.00 95.88           O  
ATOM   1793  CG2 THR A 233       8.492   9.133  -1.819  1.00 95.88           C  
ATOM   1794  OG1 THR A 233      10.297  10.305  -2.906  1.00 95.88           O  
ATOM   1795  N   PHE A 234       6.336   8.406  -4.367  1.00 97.00           N  
ATOM   1796  CA  PHE A 234       4.918   8.086  -4.258  1.00 97.00           C  
ATOM   1797  C   PHE A 234       4.723   6.598  -3.979  1.00 97.00           C  
ATOM   1798  CB  PHE A 234       4.172   8.477  -5.539  1.00 97.00           C  
ATOM   1799  O   PHE A 234       5.660   5.809  -4.117  1.00 97.00           O  
ATOM   1800  CG  PHE A 234       4.527   7.633  -6.730  1.00 97.00           C  
ATOM   1801  CD1 PHE A 234       5.645   7.934  -7.504  1.00 97.00           C  
ATOM   1802  CD2 PHE A 234       3.748   6.539  -7.078  1.00 97.00           C  
ATOM   1803  CE1 PHE A 234       5.977   7.156  -8.609  1.00 97.00           C  
ATOM   1804  CE2 PHE A 234       4.074   5.754  -8.180  1.00 97.00           C  
ATOM   1805  CZ  PHE A 234       5.188   6.066  -8.945  1.00 97.00           C  
ATOM   1806  N   ALA A 235       3.555   6.285  -3.473  1.00 98.12           N  
ATOM   1807  CA  ALA A 235       3.158   4.895  -3.256  1.00 98.12           C  
ATOM   1808  C   ALA A 235       1.963   4.523  -4.129  1.00 98.12           C  
ATOM   1809  CB  ALA A 235       2.832   4.660  -1.782  1.00 98.12           C  
ATOM   1810  O   ALA A 235       1.172   5.391  -4.512  1.00 98.12           O  
ATOM   1811  N   PHE A 236       1.891   3.281  -4.512  1.00 97.44           N  
ATOM   1812  CA  PHE A 236       0.716   2.799  -5.227  1.00 97.44           C  
ATOM   1813  C   PHE A 236       0.370   1.376  -4.801  1.00 97.44           C  
ATOM   1814  CB  PHE A 236       0.949   2.852  -6.742  1.00 97.44           C  
ATOM   1815  O   PHE A 236       1.193   0.687  -4.195  1.00 97.44           O  
ATOM   1816  CG  PHE A 236       1.815   1.736  -7.262  1.00 97.44           C  
ATOM   1817  CD1 PHE A 236       3.199   1.804  -7.152  1.00 97.44           C  
ATOM   1818  CD2 PHE A 236       1.245   0.620  -7.859  1.00 97.44           C  
ATOM   1819  CE1 PHE A 236       4.004   0.773  -7.633  1.00 97.44           C  
ATOM   1820  CE2 PHE A 236       2.043  -0.413  -8.344  1.00 97.44           C  
ATOM   1821  CZ  PHE A 236       3.422  -0.334  -8.227  1.00 97.44           C  
ATOM   1822  N   THR A 237      -0.834   0.969  -5.078  1.00 95.69           N  
ATOM   1823  CA  THR A 237      -1.309  -0.357  -4.699  1.00 95.69           C  
ATOM   1824  C   THR A 237      -1.790  -1.128  -5.926  1.00 95.69           C  
ATOM   1825  CB  THR A 237      -2.445  -0.271  -3.666  1.00 95.69           C  
ATOM   1826  O   THR A 237      -2.160  -0.528  -6.938  1.00 95.69           O  
ATOM   1827  CG2 THR A 237      -1.953   0.334  -2.355  1.00 95.69           C  
ATOM   1828  OG1 THR A 237      -3.500   0.547  -4.191  1.00 95.69           O  
ATOM   1829  N   TYR A 238      -1.692  -2.445  -5.867  1.00 93.56           N  
ATOM   1830  CA  TYR A 238      -2.160  -3.312  -6.941  1.00 93.56           C  
ATOM   1831  C   TYR A 238      -2.598  -4.668  -6.402  1.00 93.56           C  
ATOM   1832  CB  TYR A 238      -1.064  -3.500  -7.996  1.00 93.56           C  
ATOM   1833  O   TYR A 238      -2.162  -5.082  -5.324  1.00 93.56           O  
ATOM   1834  CG  TYR A 238       0.197  -4.129  -7.457  1.00 93.56           C  
ATOM   1835  CD1 TYR A 238       1.175  -3.352  -6.836  1.00 93.56           C  
ATOM   1836  CD2 TYR A 238       0.415  -5.496  -7.562  1.00 93.56           C  
ATOM   1837  CE1 TYR A 238       2.340  -3.924  -6.340  1.00 93.56           C  
ATOM   1838  CE2 TYR A 238       1.576  -6.082  -7.066  1.00 93.56           C  
ATOM   1839  OH  TYR A 238       3.682  -5.859  -5.965  1.00 93.56           O  
ATOM   1840  CZ  TYR A 238       2.531  -5.289  -6.457  1.00 93.56           C  
ATOM   1841  N   PRO A 239      -3.469  -5.332  -7.129  1.00 91.56           N  
ATOM   1842  CA  PRO A 239      -3.936  -6.641  -6.668  1.00 91.56           C  
ATOM   1843  C   PRO A 239      -2.885  -7.734  -6.836  1.00 91.56           C  
ATOM   1844  CB  PRO A 239      -5.156  -6.914  -7.551  1.00 91.56           C  
ATOM   1845  O   PRO A 239      -2.295  -7.867  -7.910  1.00 91.56           O  
ATOM   1846  CG  PRO A 239      -4.934  -6.086  -8.773  1.00 91.56           C  
ATOM   1847  CD  PRO A 239      -4.105  -4.891  -8.398  1.00 91.56           C  
ATOM   1848  N   VAL A 240      -2.623  -8.469  -5.730  1.00 90.12           N  
ATOM   1849  CA  VAL A 240      -1.695  -9.594  -5.762  1.00 90.12           C  
ATOM   1850  C   VAL A 240      -2.477 -10.906  -5.820  1.00 90.12           C  
ATOM   1851  CB  VAL A 240      -0.753  -9.594  -4.539  1.00 90.12           C  
ATOM   1852  O   VAL A 240      -2.102 -11.828  -6.551  1.00 90.12           O  
ATOM   1853  CG1 VAL A 240       0.146 -10.828  -4.543  1.00 90.12           C  
ATOM   1854  CG2 VAL A 240       0.087  -8.312  -4.516  1.00 90.12           C  
ATOM   1855  N   ALA A 241      -3.590 -10.992  -5.027  1.00 80.44           N  
ATOM   1856  CA  ALA A 241      -4.465 -12.164  -4.969  1.00 80.44           C  
ATOM   1857  C   ALA A 241      -5.809 -11.812  -4.336  1.00 80.44           C  
ATOM   1858  CB  ALA A 241      -3.795 -13.289  -4.188  1.00 80.44           C  
ATOM   1859  O   ALA A 241      -5.906 -10.859  -3.555  1.00 80.44           O  
ATOM   1860  N   GLY A 242      -6.941 -12.547  -4.848  1.00 67.44           N  
ATOM   1861  CA  GLY A 242      -8.195 -12.516  -4.109  1.00 67.44           C  
ATOM   1862  C   GLY A 242      -8.922 -11.188  -4.238  1.00 67.44           C  
ATOM   1863  O   GLY A 242      -9.977 -11.000  -3.627  1.00 67.44           O  
ATOM   1864  N   ASP A 243      -9.414 -10.773  -5.355  1.00 61.72           N  
ATOM   1865  CA  ASP A 243     -10.281  -9.820  -6.035  1.00 61.72           C  
ATOM   1866  C   ASP A 243     -10.391  -8.523  -5.246  1.00 61.72           C  
ATOM   1867  CB  ASP A 243     -11.672 -10.422  -6.250  1.00 61.72           C  
ATOM   1868  O   ASP A 243     -10.938  -8.500  -4.141  1.00 61.72           O  
ATOM   1869  CG  ASP A 243     -12.273 -10.055  -7.598  1.00 61.72           C  
ATOM   1870  OD1 ASP A 243     -11.695  -9.219  -8.312  1.00 61.72           O  
ATOM   1871  OD2 ASP A 243     -13.344 -10.609  -7.938  1.00 61.72           O  
ATOM   1872  N   PRO A 244      -9.906  -7.367  -5.562  1.00 57.88           N  
ATOM   1873  CA  PRO A 244     -10.844  -6.246  -5.473  1.00 57.88           C  
ATOM   1874  C   PRO A 244     -11.773  -6.160  -6.676  1.00 57.88           C  
ATOM   1875  CB  PRO A 244      -9.922  -5.023  -5.402  1.00 57.88           C  
ATOM   1876  O   PRO A 244     -11.430  -6.621  -7.766  1.00 57.88           O  
ATOM   1877  CG  PRO A 244      -8.602  -5.516  -5.887  1.00 57.88           C  
ATOM   1878  CD  PRO A 244      -8.594  -7.016  -5.832  1.00 57.88           C  
ATOM   1879  N   LEU A 245     -12.938  -6.672  -6.824  1.00 57.12           N  
ATOM   1880  CA  LEU A 245     -13.914  -6.438  -7.879  1.00 57.12           C  
ATOM   1881  C   LEU A 245     -13.367  -5.484  -8.930  1.00 57.12           C  
ATOM   1882  CB  LEU A 245     -15.211  -5.871  -7.289  1.00 57.12           C  
ATOM   1883  O   LEU A 245     -12.727  -4.480  -8.602  1.00 57.12           O  
ATOM   1884  CG  LEU A 245     -16.016  -6.809  -6.387  1.00 57.12           C  
ATOM   1885  CD1 LEU A 245     -17.016  -6.016  -5.562  1.00 57.12           C  
ATOM   1886  CD2 LEU A 245     -16.719  -7.879  -7.219  1.00 57.12           C  
ATOM   1887  N   VAL A 246     -12.898  -6.000 -10.039  1.00 56.88           N  
ATOM   1888  CA  VAL A 246     -12.523  -5.199 -11.203  1.00 56.88           C  
ATOM   1889  C   VAL A 246     -13.242  -3.855 -11.156  1.00 56.88           C  
ATOM   1890  CB  VAL A 246     -12.836  -5.934 -12.523  1.00 56.88           C  
ATOM   1891  O   VAL A 246     -14.461  -3.803 -10.977  1.00 56.88           O  
ATOM   1892  CG1 VAL A 246     -12.477  -5.059 -13.727  1.00 56.88           C  
ATOM   1893  CG2 VAL A 246     -12.094  -7.266 -12.586  1.00 56.88           C  
ATOM   1894  N   GLY A 247     -12.414  -2.820 -10.977  1.00 66.50           N  
ATOM   1895  CA  GLY A 247     -12.938  -1.470 -11.109  1.00 66.50           C  
ATOM   1896  C   GLY A 247     -13.242  -0.812  -9.781  1.00 66.50           C  
ATOM   1897  O   GLY A 247     -13.766   0.304  -9.734  1.00 66.50           O  
ATOM   1898  N   SER A 248     -13.031  -1.519  -8.711  1.00 79.81           N  
ATOM   1899  CA  SER A 248     -13.266  -0.952  -7.387  1.00 79.81           C  
ATOM   1900  C   SER A 248     -11.992  -0.948  -6.551  1.00 79.81           C  
ATOM   1901  CB  SER A 248     -14.359  -1.730  -6.660  1.00 79.81           C  
ATOM   1902  O   SER A 248     -11.141  -1.823  -6.707  1.00 79.81           O  
ATOM   1903  OG  SER A 248     -14.453  -1.319  -5.305  1.00 79.81           O  
ATOM   1904  N   ALA A 249     -11.727   0.187  -5.883  1.00 86.75           N  
ATOM   1905  CA  ALA A 249     -10.578   0.315  -4.992  1.00 86.75           C  
ATOM   1906  C   ALA A 249     -10.844  -0.364  -3.652  1.00 86.75           C  
ATOM   1907  CB  ALA A 249     -10.227   1.787  -4.781  1.00 86.75           C  
ATOM   1908  O   ALA A 249     -10.227  -0.013  -2.639  1.00 86.75           O  
ATOM   1909  N   ILE A 250     -11.734  -1.379  -3.715  1.00 88.19           N  
ATOM   1910  CA  ILE A 250     -12.125  -2.074  -2.494  1.00 88.19           C  
ATOM   1911  C   ILE A 250     -11.414  -3.424  -2.420  1.00 88.19           C  
ATOM   1912  CB  ILE A 250     -13.656  -2.271  -2.422  1.00 88.19           C  
ATOM   1913  O   ILE A 250     -11.438  -4.199  -3.377  1.00 88.19           O  
ATOM   1914  CG1 ILE A 250     -14.375  -0.915  -2.402  1.00 88.19           C  
ATOM   1915  CG2 ILE A 250     -14.039  -3.109  -1.197  1.00 88.19           C  
ATOM   1916  CD1 ILE A 250     -15.883  -1.008  -2.547  1.00 88.19           C  
ATOM   1917  N   ALA A 251     -10.750  -3.596  -1.265  1.00 88.62           N  
ATOM   1918  CA  ALA A 251     -10.117  -4.883  -0.981  1.00 88.62           C  
ATOM   1919  C   ALA A 251     -11.031  -5.762  -0.128  1.00 88.62           C  
ATOM   1920  CB  ALA A 251      -8.781  -4.672  -0.283  1.00 88.62           C  
ATOM   1921  O   ALA A 251     -11.203  -5.512   1.066  1.00 88.62           O  
ATOM   1922  N   PRO A 252     -11.594  -6.848  -0.683  1.00 86.12           N  
ATOM   1923  CA  PRO A 252     -12.469  -7.730   0.098  1.00 86.12           C  
ATOM   1924  C   PRO A 252     -11.688  -8.633   1.054  1.00 86.12           C  
ATOM   1925  CB  PRO A 252     -13.180  -8.562  -0.973  1.00 86.12           C  
ATOM   1926  O   PRO A 252     -10.469  -8.766   0.923  1.00 86.12           O  
ATOM   1927  CG  PRO A 252     -12.234  -8.586  -2.131  1.00 86.12           C  
ATOM   1928  CD  PRO A 252     -11.445  -7.309  -2.129  1.00 86.12           C  
ATOM   1929  N   ALA A 253     -12.508  -9.211   1.938  1.00 84.75           N  
ATOM   1930  CA  ALA A 253     -11.906 -10.164   2.863  1.00 84.75           C  
ATOM   1931  C   ALA A 253     -11.234 -11.312   2.107  1.00 84.75           C  
ATOM   1932  CB  ALA A 253     -12.961 -10.719   3.824  1.00 84.75           C  
ATOM   1933  O   ALA A 253     -11.789 -11.836   1.141  1.00 84.75           O  
ATOM   1934  N   GLY A 254      -9.992 -11.602   2.496  1.00 83.56           N  
ATOM   1935  CA  GLY A 254      -9.281 -12.711   1.896  1.00 83.56           C  
ATOM   1936  C   GLY A 254      -8.383 -12.297   0.747  1.00 83.56           C  
ATOM   1937  O   GLY A 254      -7.594 -13.102   0.244  1.00 83.56           O  
ATOM   1938  N   SER A 255      -8.445 -11.055   0.331  1.00 87.69           N  
ATOM   1939  CA  SER A 255      -7.598 -10.578  -0.758  1.00 87.69           C  
ATOM   1940  C   SER A 255      -6.242 -10.109  -0.241  1.00 87.69           C  
ATOM   1941  CB  SER A 255      -8.289  -9.438  -1.507  1.00 87.69           C  
ATOM   1942  O   SER A 255      -6.082  -9.859   0.955  1.00 87.69           O  
ATOM   1943  OG  SER A 255      -8.430  -8.297  -0.672  1.00 87.69           O  
ATOM   1944  N   VAL A 256      -5.309 -10.117  -1.204  1.00 91.75           N  
ATOM   1945  CA  VAL A 256      -3.977  -9.609  -0.895  1.00 91.75           C  
ATOM   1946  C   VAL A 256      -3.641  -8.438  -1.817  1.00 91.75           C  
ATOM   1947  CB  VAL A 256      -2.906 -10.719  -1.024  1.00 91.75           C  
ATOM   1948  O   VAL A 256      -3.803  -8.539  -3.037  1.00 91.75           O  
ATOM   1949  CG1 VAL A 256      -1.517 -10.164  -0.712  1.00 91.75           C  
ATOM   1950  CG2 VAL A 256      -3.236 -11.891  -0.103  1.00 91.75           C  
ATOM   1951  N   ILE A 257      -3.199  -7.371  -1.112  1.00 94.12           N  
ATOM   1952  CA  ILE A 257      -2.883  -6.160  -1.857  1.00 94.12           C  
ATOM   1953  C   ILE A 257      -1.396  -5.844  -1.724  1.00 94.12           C  
ATOM   1954  CB  ILE A 257      -3.730  -4.961  -1.372  1.00 94.12           C  
ATOM   1955  O   ILE A 257      -0.840  -5.895  -0.623  1.00 94.12           O  
ATOM   1956  CG1 ILE A 257      -5.223  -5.316  -1.396  1.00 94.12           C  
ATOM   1957  CG2 ILE A 257      -3.449  -3.721  -2.227  1.00 94.12           C  
ATOM   1958  CD1 ILE A 257      -5.738  -5.723  -2.770  1.00 94.12           C  
ATOM   1959  N   GLY A 258      -0.782  -5.578  -2.930  1.00 95.69           N  
ATOM   1960  CA  GLY A 258       0.605  -5.141  -2.914  1.00 95.69           C  
ATOM   1961  C   GLY A 258       0.755  -3.641  -2.738  1.00 95.69           C  
ATOM   1962  O   GLY A 258      -0.023  -2.865  -3.295  1.00 95.69           O  
ATOM   1963  N   VAL A 259       1.662  -3.295  -1.880  1.00 97.31           N  
ATOM   1964  CA  VAL A 259       2.004  -1.890  -1.682  1.00 97.31           C  
ATOM   1965  C   VAL A 259       3.463  -1.653  -2.066  1.00 97.31           C  
ATOM   1966  CB  VAL A 259       1.760  -1.447  -0.221  1.00 97.31           C  
ATOM   1967  O   VAL A 259       4.359  -2.342  -1.572  1.00 97.31           O  
ATOM   1968  CG1 VAL A 259       2.119   0.026  -0.036  1.00 97.31           C  
ATOM   1969  CG2 VAL A 259       0.306  -1.700   0.175  1.00 97.31           C  
ATOM   1970  N   MET A 260       3.609  -0.756  -2.965  1.00 97.94           N  
ATOM   1971  CA  MET A 260       4.973  -0.398  -3.344  1.00 97.94           C  
ATOM   1972  C   MET A 260       5.211   1.098  -3.170  1.00 97.94           C  
ATOM   1973  CB  MET A 260       5.254  -0.808  -4.789  1.00 97.94           C  
ATOM   1974  O   MET A 260       4.418   1.916  -3.635  1.00 97.94           O  
ATOM   1975  CG  MET A 260       6.707  -0.635  -5.203  1.00 97.94           C  
ATOM   1976  SD  MET A 260       7.082  -1.442  -6.809  1.00 97.94           S  
ATOM   1977  CE  MET A 260       8.883  -1.580  -6.688  1.00 97.94           C  
ATOM   1978  N   ILE A 261       6.297   1.476  -2.457  1.00 97.94           N  
ATOM   1979  CA  ILE A 261       6.750   2.854  -2.297  1.00 97.94           C  
ATOM   1980  C   ILE A 261       7.980   3.096  -3.166  1.00 97.94           C  
ATOM   1981  CB  ILE A 261       7.062   3.176  -0.819  1.00 97.94           C  
ATOM   1982  O   ILE A 261       9.000   2.422  -3.010  1.00 97.94           O  
ATOM   1983  CG1 ILE A 261       5.852   2.865   0.066  1.00 97.94           C  
ATOM   1984  CG2 ILE A 261       7.496   4.637  -0.665  1.00 97.94           C  
ATOM   1985  CD1 ILE A 261       6.109   3.041   1.556  1.00 97.94           C  
ATOM   1986  N   LEU A 262       7.844   4.047  -4.078  1.00 97.81           N  
ATOM   1987  CA  LEU A 262       8.961   4.418  -4.938  1.00 97.81           C  
ATOM   1988  C   LEU A 262       9.594   5.727  -4.477  1.00 97.81           C  
ATOM   1989  CB  LEU A 262       8.500   4.547  -6.391  1.00 97.81           C  
ATOM   1990  O   LEU A 262       8.883   6.711  -4.230  1.00 97.81           O  
ATOM   1991  CG  LEU A 262       8.000   3.266  -7.062  1.00 97.81           C  
ATOM   1992  CD1 LEU A 262       6.953   3.594  -8.117  1.00 97.81           C  
ATOM   1993  CD2 LEU A 262       9.164   2.498  -7.680  1.00 97.81           C  
ATOM   1994  N   PHE A 263      10.945   5.711  -4.383  1.00 96.50           N  
ATOM   1995  CA  PHE A 263      11.641   6.875  -3.850  1.00 96.50           C  
ATOM   1996  C   PHE A 263      12.117   7.785  -4.977  1.00 96.50           C  
ATOM   1997  CB  PHE A 263      12.828   6.445  -2.984  1.00 96.50           C  
ATOM   1998  O   PHE A 263      12.836   7.344  -5.875  1.00 96.50           O  
ATOM   1999  CG  PHE A 263      12.430   5.668  -1.757  1.00 96.50           C  
ATOM   2000  CD1 PHE A 263      11.297   6.016  -1.030  1.00 96.50           C  
ATOM   2001  CD2 PHE A 263      13.195   4.590  -1.329  1.00 96.50           C  
ATOM   2002  CE1 PHE A 263      10.930   5.301   0.106  1.00 96.50           C  
ATOM   2003  CE2 PHE A 263      12.836   3.869  -0.194  1.00 96.50           C  
ATOM   2004  CZ  PHE A 263      11.703   4.227   0.522  1.00 96.50           C  
ATOM   2005  N   GLY A 264      11.617   9.008  -4.934  1.00 94.56           N  
ATOM   2006  CA  GLY A 264      12.102  10.023  -5.859  1.00 94.56           C  
ATOM   2007  C   GLY A 264      13.484  10.539  -5.500  1.00 94.56           C  
ATOM   2008  O   GLY A 264      14.133  10.023  -4.586  1.00 94.56           O  
ATOM   2009  N   PRO A 265      13.992  11.477  -6.238  1.00 92.25           N  
ATOM   2010  CA  PRO A 265      15.367  11.945  -6.070  1.00 92.25           C  
ATOM   2011  C   PRO A 265      15.625  12.508  -4.676  1.00 92.25           C  
ATOM   2012  CB  PRO A 265      15.500  13.039  -7.133  1.00 92.25           C  
ATOM   2013  O   PRO A 265      16.734  12.359  -4.141  1.00 92.25           O  
ATOM   2014  CG  PRO A 265      14.094  13.398  -7.492  1.00 92.25           C  
ATOM   2015  CD  PRO A 265      13.227  12.188  -7.289  1.00 92.25           C  
ATOM   2016  N   SER A 266      14.602  13.141  -4.062  1.00 90.44           N  
ATOM   2017  CA  SER A 266      14.797  13.750  -2.750  1.00 90.44           C  
ATOM   2018  C   SER A 266      14.984  12.695  -1.669  1.00 90.44           C  
ATOM   2019  CB  SER A 266      13.602  14.641  -2.396  1.00 90.44           C  
ATOM   2020  O   SER A 266      15.898  12.797  -0.845  1.00 90.44           O  
ATOM   2021  OG  SER A 266      12.406  13.883  -2.338  1.00 90.44           O  
ATOM   2022  N   LEU A 267      14.102  11.703  -1.669  1.00 92.38           N  
ATOM   2023  CA  LEU A 267      14.156  10.656  -0.653  1.00 92.38           C  
ATOM   2024  C   LEU A 267      15.102   9.539  -1.070  1.00 92.38           C  
ATOM   2025  CB  LEU A 267      12.758  10.086  -0.400  1.00 92.38           C  
ATOM   2026  O   LEU A 267      15.742   8.914  -0.222  1.00 92.38           O  
ATOM   2027  CG  LEU A 267      12.602   9.188   0.828  1.00 92.38           C  
ATOM   2028  CD1 LEU A 267      13.062   9.922   2.082  1.00 92.38           C  
ATOM   2029  CD2 LEU A 267      11.156   8.727   0.974  1.00 92.38           C  
ATOM   2030  N   GLY A 268      15.242   9.281  -2.344  1.00 90.94           N  
ATOM   2031  CA  GLY A 268      16.047   8.203  -2.887  1.00 90.94           C  
ATOM   2032  C   GLY A 268      17.531   8.398  -2.674  1.00 90.94           C  
ATOM   2033  O   GLY A 268      18.312   7.449  -2.760  1.00 90.94           O  
ATOM   2034  N   SER A 269      17.969   9.664  -2.377  1.00 91.25           N  
ATOM   2035  CA  SER A 269      19.375   9.977  -2.148  1.00 91.25           C  
ATOM   2036  C   SER A 269      19.828   9.531  -0.757  1.00 91.25           C  
ATOM   2037  CB  SER A 269      19.641  11.469  -2.324  1.00 91.25           C  
ATOM   2038  O   SER A 269      21.016   9.547  -0.448  1.00 91.25           O  
ATOM   2039  OG  SER A 269      18.875  12.219  -1.387  1.00 91.25           O  
ATOM   2040  N   HIS A 270      18.812   9.117   0.025  1.00 91.44           N  
ATOM   2041  CA  HIS A 270      19.094   8.625   1.368  1.00 91.44           C  
ATOM   2042  C   HIS A 270      19.109   7.102   1.404  1.00 91.44           C  
ATOM   2043  CB  HIS A 270      18.062   9.164   2.365  1.00 91.44           C  
ATOM   2044  O   HIS A 270      18.312   6.453   0.724  1.00 91.44           O  
ATOM   2045  CG  HIS A 270      18.047  10.656   2.459  1.00 91.44           C  
ATOM   2046  CD2 HIS A 270      17.281  11.578   1.829  1.00 91.44           C  
ATOM   2047  ND1 HIS A 270      18.906  11.367   3.277  1.00 91.44           N  
ATOM   2048  CE1 HIS A 270      18.656  12.656   3.150  1.00 91.44           C  
ATOM   2049  NE2 HIS A 270      17.672  12.812   2.277  1.00 91.44           N  
ATOM   2050  N   VAL A 271      20.047   6.598   2.166  1.00 90.00           N  
ATOM   2051  CA  VAL A 271      20.062   5.164   2.455  1.00 90.00           C  
ATOM   2052  C   VAL A 271      19.672   4.926   3.912  1.00 90.00           C  
ATOM   2053  CB  VAL A 271      21.438   4.547   2.162  1.00 90.00           C  
ATOM   2054  O   VAL A 271      20.266   5.504   4.824  1.00 90.00           O  
ATOM   2055  CG1 VAL A 271      21.438   3.051   2.471  1.00 90.00           C  
ATOM   2056  CG2 VAL A 271      21.844   4.793   0.709  1.00 90.00           C  
ATOM   2057  N   PHE A 272      18.625   4.203   4.160  1.00 89.25           N  
ATOM   2058  CA  PHE A 272      18.031   4.035   5.488  1.00 89.25           C  
ATOM   2059  C   PHE A 272      18.672   2.854   6.211  1.00 89.25           C  
ATOM   2060  CB  PHE A 272      16.516   3.836   5.391  1.00 89.25           C  
ATOM   2061  O   PHE A 272      18.000   2.137   6.953  1.00 89.25           O  
ATOM   2062  CG  PHE A 272      15.812   4.918   4.621  1.00 89.25           C  
ATOM   2063  CD1 PHE A 272      15.758   6.219   5.113  1.00 89.25           C  
ATOM   2064  CD2 PHE A 272      15.211   4.641   3.400  1.00 89.25           C  
ATOM   2065  CE1 PHE A 272      15.102   7.223   4.402  1.00 89.25           C  
ATOM   2066  CE2 PHE A 272      14.555   5.637   2.686  1.00 89.25           C  
ATOM   2067  CZ  PHE A 272      14.500   6.930   3.188  1.00 89.25           C  
ATOM   2068  N   GLN A 273      20.016   2.744   6.246  1.00 86.44           N  
ATOM   2069  CA  GLN A 273      20.719   1.661   6.930  1.00 86.44           C  
ATOM   2070  C   GLN A 273      20.906   1.977   8.414  1.00 86.44           C  
ATOM   2071  CB  GLN A 273      22.078   1.400   6.273  1.00 86.44           C  
ATOM   2072  O   GLN A 273      21.109   3.133   8.781  1.00 86.44           O  
ATOM   2073  CG  GLN A 273      23.016   2.596   6.312  1.00 86.44           C  
ATOM   2074  CD  GLN A 273      24.281   2.373   5.508  1.00 86.44           C  
ATOM   2075  NE2 GLN A 273      25.203   3.326   5.574  1.00 86.44           N  
ATOM   2076  OE1 GLN A 273      24.422   1.350   4.828  1.00 86.44           O  
ATOM   2077  N   TYR A 274      20.719   0.952   9.242  1.00 87.19           N  
ATOM   2078  CA  TYR A 274      20.938   1.002  10.688  1.00 87.19           C  
ATOM   2079  C   TYR A 274      20.000   2.012  11.336  1.00 87.19           C  
ATOM   2080  CB  TYR A 274      22.391   1.356  11.008  1.00 87.19           C  
ATOM   2081  O   TYR A 274      20.422   2.820  12.164  1.00 87.19           O  
ATOM   2082  CG  TYR A 274      23.391   0.394  10.422  1.00 87.19           C  
ATOM   2083  CD1 TYR A 274      23.453  -0.930  10.852  1.00 87.19           C  
ATOM   2084  CD2 TYR A 274      24.281   0.806   9.438  1.00 87.19           C  
ATOM   2085  CE1 TYR A 274      24.375  -1.820  10.320  1.00 87.19           C  
ATOM   2086  CE2 TYR A 274      25.219  -0.076   8.891  1.00 87.19           C  
ATOM   2087  OH  TYR A 274      26.172  -2.262   8.805  1.00 87.19           O  
ATOM   2088  CZ  TYR A 274      25.250  -1.385   9.336  1.00 87.19           C  
ATOM   2089  N   GLN A 275      18.797   2.018  10.812  1.00 88.69           N  
ATOM   2090  CA  GLN A 275      17.750   2.855  11.391  1.00 88.69           C  
ATOM   2091  C   GLN A 275      16.375   2.205  11.234  1.00 88.69           C  
ATOM   2092  CB  GLN A 275      17.750   4.238  10.742  1.00 88.69           C  
ATOM   2093  O   GLN A 275      16.219   1.266  10.453  1.00 88.69           O  
ATOM   2094  CG  GLN A 275      17.344   4.230   9.273  1.00 88.69           C  
ATOM   2095  CD  GLN A 275      17.281   5.621   8.672  1.00 88.69           C  
ATOM   2096  NE2 GLN A 275      16.281   5.859   7.824  1.00 88.69           N  
ATOM   2097  OE1 GLN A 275      18.125   6.473   8.961  1.00 88.69           O  
ATOM   2098  N   THR A 276      15.398   2.730  12.055  1.00 90.56           N  
ATOM   2099  CA  THR A 276      14.016   2.270  11.977  1.00 90.56           C  
ATOM   2100  C   THR A 276      13.172   3.215  11.125  1.00 90.56           C  
ATOM   2101  CB  THR A 276      13.391   2.148  13.383  1.00 90.56           C  
ATOM   2102  O   THR A 276      13.242   4.434  11.297  1.00 90.56           O  
ATOM   2103  CG2 THR A 276      11.938   1.685  13.305  1.00 90.56           C  
ATOM   2104  OG1 THR A 276      14.141   1.199  14.148  1.00 90.56           O  
ATOM   2105  N   ILE A 277      12.547   2.656  10.133  1.00 93.62           N  
ATOM   2106  CA  ILE A 277      11.602   3.424   9.328  1.00 93.62           C  
ATOM   2107  C   ILE A 277      10.172   3.033   9.703  1.00 93.62           C  
ATOM   2108  CB  ILE A 277      11.836   3.207   7.820  1.00 93.62           C  
ATOM   2109  O   ILE A 277       9.930   1.930  10.195  1.00 93.62           O  
ATOM   2110  CG1 ILE A 277      11.609   1.739   7.445  1.00 93.62           C  
ATOM   2111  CG2 ILE A 277      13.250   3.656   7.426  1.00 93.62           C  
ATOM   2112  CD1 ILE A 277      11.328   1.513   5.965  1.00 93.62           C  
ATOM   2113  N   SER A 278       9.320   3.969   9.578  1.00 95.00           N  
ATOM   2114  CA  SER A 278       7.914   3.727   9.898  1.00 95.00           C  
ATOM   2115  C   SER A 278       7.020   4.008   8.695  1.00 95.00           C  
ATOM   2116  CB  SER A 278       7.477   4.586  11.086  1.00 95.00           C  
ATOM   2117  O   SER A 278       7.145   5.055   8.055  1.00 95.00           O  
ATOM   2118  OG  SER A 278       6.145   4.285  11.461  1.00 95.00           O  
ATOM   2119  N   ILE A 279       6.219   3.020   8.344  1.00 96.62           N  
ATOM   2120  CA  ILE A 279       5.199   3.158   7.309  1.00 96.62           C  
ATOM   2121  C   ILE A 279       3.811   3.010   7.930  1.00 96.62           C  
ATOM   2122  CB  ILE A 279       5.395   2.121   6.180  1.00 96.62           C  
ATOM   2123  O   ILE A 279       3.547   2.043   8.648  1.00 96.62           O  
ATOM   2124  CG1 ILE A 279       6.785   2.268   5.551  1.00 96.62           C  
ATOM   2125  CG2 ILE A 279       4.297   2.264   5.117  1.00 96.62           C  
ATOM   2126  CD1 ILE A 279       7.273   1.020   4.832  1.00 96.62           C  
ATOM   2127  N   GLN A 280       2.969   3.943   7.656  1.00 96.38           N  
ATOM   2128  CA  GLN A 280       1.614   3.906   8.195  1.00 96.38           C  
ATOM   2129  C   GLN A 280       0.574   3.973   7.082  1.00 96.38           C  
ATOM   2130  CB  GLN A 280       1.400   5.055   9.188  1.00 96.38           C  
ATOM   2131  O   GLN A 280       0.623   4.867   6.234  1.00 96.38           O  
ATOM   2132  CG  GLN A 280       0.057   5.004   9.906  1.00 96.38           C  
ATOM   2133  CD  GLN A 280      -0.118   6.137  10.898  1.00 96.38           C  
ATOM   2134  NE2 GLN A 280      -0.586   5.805  12.094  1.00 96.38           N  
ATOM   2135  OE1 GLN A 280       0.165   7.301  10.594  1.00 96.38           O  
ATOM   2136  N   ILE A 281      -0.347   2.980   7.113  1.00 96.50           N  
ATOM   2137  CA  ILE A 281      -1.491   2.994   6.207  1.00 96.50           C  
ATOM   2138  C   ILE A 281      -2.760   3.342   6.984  1.00 96.50           C  
ATOM   2139  CB  ILE A 281      -1.660   1.636   5.488  1.00 96.50           C  
ATOM   2140  O   ILE A 281      -3.143   2.627   7.914  1.00 96.50           O  
ATOM   2141  CG1 ILE A 281      -0.355   1.236   4.793  1.00 96.50           C  
ATOM   2142  CG2 ILE A 281      -2.820   1.693   4.492  1.00 96.50           C  
ATOM   2143  CD1 ILE A 281      -0.397  -0.141   4.145  1.00 96.50           C  
ATOM   2144  N   SER A 282      -3.354   4.418   6.527  1.00 94.62           N  
ATOM   2145  CA  SER A 282      -4.539   4.895   7.234  1.00 94.62           C  
ATOM   2146  C   SER A 282      -5.770   4.852   6.332  1.00 94.62           C  
ATOM   2147  CB  SER A 282      -4.324   6.316   7.746  1.00 94.62           C  
ATOM   2148  O   SER A 282      -6.055   5.812   5.613  1.00 94.62           O  
ATOM   2149  OG  SER A 282      -3.193   6.379   8.602  1.00 94.62           O  
ATOM   2150  N   PRO A 283      -6.488   3.709   6.422  1.00 89.62           N  
ATOM   2151  CA  PRO A 283      -7.727   3.633   5.645  1.00 89.62           C  
ATOM   2152  C   PRO A 283      -8.859   4.465   6.250  1.00 89.62           C  
ATOM   2153  CB  PRO A 283      -8.070   2.141   5.676  1.00 89.62           C  
ATOM   2154  O   PRO A 283      -8.680   5.066   7.316  1.00 89.62           O  
ATOM   2155  CG  PRO A 283      -7.465   1.634   6.945  1.00 89.62           C  
ATOM   2156  CD  PRO A 283      -6.258   2.467   7.262  1.00 89.62           C  
ATOM   2157  N   ASN A 284     -10.031   4.570   5.559  1.00 84.88           N  
ATOM   2158  CA  ASN A 284     -11.172   5.359   6.020  1.00 84.88           C  
ATOM   2159  C   ASN A 284     -11.922   4.652   7.145  1.00 84.88           C  
ATOM   2160  CB  ASN A 284     -12.117   5.664   4.859  1.00 84.88           C  
ATOM   2161  O   ASN A 284     -12.758   5.262   7.812  1.00 84.88           O  
ATOM   2162  CG  ASN A 284     -12.688   4.410   4.227  1.00 84.88           C  
ATOM   2163  ND2 ASN A 284     -13.883   4.527   3.656  1.00 84.88           N  
ATOM   2164  OD1 ASN A 284     -12.062   3.348   4.250  1.00 84.88           O  
ATOM   2165  N   ILE A 285     -11.602   3.402   7.320  1.00 82.50           N  
ATOM   2166  CA  ILE A 285     -12.242   2.631   8.383  1.00 82.50           C  
ATOM   2167  C   ILE A 285     -11.180   1.960   9.242  1.00 82.50           C  
ATOM   2168  CB  ILE A 285     -13.211   1.573   7.801  1.00 82.50           C  
ATOM   2169  O   ILE A 285     -10.047   1.743   8.797  1.00 82.50           O  
ATOM   2170  CG1 ILE A 285     -12.453   0.594   6.898  1.00 82.50           C  
ATOM   2171  CG2 ILE A 285     -14.352   2.248   7.039  1.00 82.50           C  
ATOM   2172  CD1 ILE A 285     -13.242  -0.659   6.547  1.00 82.50           C  
ATOM   2173  N   GLY A 286     -11.547   1.708  10.500  1.00 80.38           N  
ATOM   2174  CA  GLY A 286     -10.641   1.002  11.391  1.00 80.38           C  
ATOM   2175  C   GLY A 286      -9.438   1.831  11.797  1.00 80.38           C  
ATOM   2176  O   GLY A 286      -9.344   3.008  11.445  1.00 80.38           O  
ATOM   2177  N   SER A 287      -8.523   1.200  12.609  1.00 85.75           N  
ATOM   2178  CA  SER A 287      -7.277   1.825  13.031  1.00 85.75           C  
ATOM   2179  C   SER A 287      -6.191   1.664  11.977  1.00 85.75           C  
ATOM   2180  CB  SER A 287      -6.797   1.228  14.359  1.00 85.75           C  
ATOM   2181  O   SER A 287      -6.215   0.709  11.195  1.00 85.75           O  
ATOM   2182  OG  SER A 287      -7.750   1.455  15.383  1.00 85.75           O  
ATOM   2183  N   PRO A 288      -5.301   2.654  11.883  1.00 91.50           N  
ATOM   2184  CA  PRO A 288      -4.199   2.590  10.914  1.00 91.50           C  
ATOM   2185  C   PRO A 288      -3.283   1.391  11.148  1.00 91.50           C  
ATOM   2186  CB  PRO A 288      -3.449   3.904  11.148  1.00 91.50           C  
ATOM   2187  O   PRO A 288      -3.178   0.896  12.266  1.00 91.50           O  
ATOM   2188  CG  PRO A 288      -4.434   4.789  11.844  1.00 91.50           C  
ATOM   2189  CD  PRO A 288      -5.395   3.922  12.609  1.00 91.50           C  
ATOM   2190  N   LEU A 289      -2.828   0.882  10.102  1.00 93.69           N  
ATOM   2191  CA  LEU A 289      -1.745  -0.093  10.164  1.00 93.69           C  
ATOM   2192  C   LEU A 289      -0.388   0.603  10.180  1.00 93.69           C  
ATOM   2193  CB  LEU A 289      -1.822  -1.066   8.992  1.00 93.69           C  
ATOM   2194  O   LEU A 289      -0.074   1.376   9.273  1.00 93.69           O  
ATOM   2195  CG  LEU A 289      -0.652  -2.037   8.836  1.00 93.69           C  
ATOM   2196  CD1 LEU A 289      -0.626  -3.027   9.992  1.00 93.69           C  
ATOM   2197  CD2 LEU A 289      -0.739  -2.773   7.500  1.00 93.69           C  
ATOM   2198  N   THR A 290       0.390   0.376  11.273  1.00 94.25           N  
ATOM   2199  CA  THR A 290       1.721   0.964  11.383  1.00 94.25           C  
ATOM   2200  C   THR A 290       2.795  -0.120  11.375  1.00 94.25           C  
ATOM   2201  CB  THR A 290       1.854   1.805  12.672  1.00 94.25           C  
ATOM   2202  O   THR A 290       2.748  -1.058  12.172  1.00 94.25           O  
ATOM   2203  CG2 THR A 290       3.246   2.418  12.781  1.00 94.25           C  
ATOM   2204  OG1 THR A 290       0.881   2.857  12.648  1.00 94.25           O  
ATOM   2205  N   LEU A 291       3.686  -0.004  10.398  1.00 93.31           N  
ATOM   2206  CA  LEU A 291       4.844  -0.885  10.305  1.00 93.31           C  
ATOM   2207  C   LEU A 291       6.117  -0.153  10.719  1.00 93.31           C  
ATOM   2208  CB  LEU A 291       4.996  -1.433   8.891  1.00 93.31           C  
ATOM   2209  O   LEU A 291       6.453   0.885  10.148  1.00 93.31           O  
ATOM   2210  CG  LEU A 291       3.758  -2.094   8.281  1.00 93.31           C  
ATOM   2211  CD1 LEU A 291       4.020  -2.473   6.824  1.00 93.31           C  
ATOM   2212  CD2 LEU A 291       3.350  -3.316   9.094  1.00 93.31           C  
ATOM   2213  N   SER A 292       6.742  -0.646  11.758  1.00 92.50           N  
ATOM   2214  CA  SER A 292       8.047  -0.154  12.188  1.00 92.50           C  
ATOM   2215  C   SER A 292       9.133  -1.201  11.961  1.00 92.50           C  
ATOM   2216  CB  SER A 292       8.016   0.248  13.656  1.00 92.50           C  
ATOM   2217  O   SER A 292       9.141  -2.244  12.617  1.00 92.50           O  
ATOM   2218  OG  SER A 292       7.105   1.316  13.867  1.00 92.50           O  
ATOM   2219  N   GLU A 293       9.953  -0.863  10.891  1.00 90.69           N  
ATOM   2220  CA  GLU A 293      10.938  -1.852  10.469  1.00 90.69           C  
ATOM   2221  C   GLU A 293      12.359  -1.307  10.602  1.00 90.69           C  
ATOM   2222  CB  GLU A 293      10.680  -2.289   9.023  1.00 90.69           C  
ATOM   2223  O   GLU A 293      12.625  -0.152  10.258  1.00 90.69           O  
ATOM   2224  CG  GLU A 293       9.289  -2.859   8.797  1.00 90.69           C  
ATOM   2225  CD  GLU A 293       9.070  -4.207   9.469  1.00 90.69           C  
ATOM   2226  OE1 GLU A 293       7.902  -4.598   9.680  1.00 90.69           O  
ATOM   2227  OE2 GLU A 293      10.078  -4.875   9.781  1.00 90.69           O  
ATOM   2228  N   TYR A 294      13.195  -2.186  11.188  1.00 87.38           N  
ATOM   2229  CA  TYR A 294      14.609  -1.854  11.273  1.00 87.38           C  
ATOM   2230  C   TYR A 294      15.367  -2.367  10.055  1.00 87.38           C  
ATOM   2231  CB  TYR A 294      15.219  -2.438  12.555  1.00 87.38           C  
ATOM   2232  O   TYR A 294      15.250  -3.539   9.695  1.00 87.38           O  
ATOM   2233  CG  TYR A 294      16.641  -1.975  12.820  1.00 87.38           C  
ATOM   2234  CD1 TYR A 294      17.719  -2.758  12.445  1.00 87.38           C  
ATOM   2235  CD2 TYR A 294      16.875  -0.755  13.438  1.00 87.38           C  
ATOM   2236  CE1 TYR A 294      19.031  -2.338  12.688  1.00 87.38           C  
ATOM   2237  CE2 TYR A 294      18.172  -0.325  13.688  1.00 87.38           C  
ATOM   2238  OH  TYR A 294      20.531  -0.699  13.555  1.00 87.38           O  
ATOM   2239  CZ  TYR A 294      19.250  -1.121  13.312  1.00 87.38           C  
ATOM   2240  N   ILE A 295      16.047  -1.464   9.422  1.00 87.12           N  
ATOM   2241  CA  ILE A 295      16.797  -1.836   8.234  1.00 87.12           C  
ATOM   2242  C   ILE A 295      18.266  -2.096   8.602  1.00 87.12           C  
ATOM   2243  CB  ILE A 295      16.719  -0.743   7.145  1.00 87.12           C  
ATOM   2244  O   ILE A 295      18.953  -1.204   9.109  1.00 87.12           O  
ATOM   2245  CG1 ILE A 295      15.250  -0.488   6.762  1.00 87.12           C  
ATOM   2246  CG2 ILE A 295      17.547  -1.136   5.914  1.00 87.12           C  
ATOM   2247  CD1 ILE A 295      15.062   0.646   5.762  1.00 87.12           C  
ATOM   2248  N   TYR A 296      18.688  -3.422   8.422  1.00 83.81           N  
ATOM   2249  CA  TYR A 296      20.094  -3.764   8.539  1.00 83.81           C  
ATOM   2250  C   TYR A 296      20.844  -3.473   7.246  1.00 83.81           C  
ATOM   2251  CB  TYR A 296      20.266  -5.238   8.922  1.00 83.81           C  
ATOM   2252  O   TYR A 296      20.234  -3.098   6.242  1.00 83.81           O  
ATOM   2253  CG  TYR A 296      19.828  -5.559  10.328  1.00 83.81           C  
ATOM   2254  CD1 TYR A 296      20.719  -5.395  11.398  1.00 83.81           C  
ATOM   2255  CD2 TYR A 296      18.547  -6.023  10.602  1.00 83.81           C  
ATOM   2256  CE1 TYR A 296      20.328  -5.688  12.703  1.00 83.81           C  
ATOM   2257  CE2 TYR A 296      18.156  -6.320  11.898  1.00 83.81           C  
ATOM   2258  OH  TYR A 296      18.656  -6.441  14.234  1.00 83.81           O  
ATOM   2259  CZ  TYR A 296      19.047  -6.148  12.945  1.00 83.81           C  
ATOM   2260  N   GLN A 297      22.109  -3.650   7.273  1.00 80.50           N  
ATOM   2261  CA  GLN A 297      22.891  -3.502   6.043  1.00 80.50           C  
ATOM   2262  C   GLN A 297      22.344  -4.422   4.949  1.00 80.50           C  
ATOM   2263  CB  GLN A 297      24.359  -3.789   6.293  1.00 80.50           C  
ATOM   2264  O   GLN A 297      22.094  -5.605   5.195  1.00 80.50           O  
ATOM   2265  CG  GLN A 297      25.266  -3.469   5.109  1.00 80.50           C  
ATOM   2266  CD  GLN A 297      26.734  -3.689   5.410  1.00 80.50           C  
ATOM   2267  NE2 GLN A 297      27.547  -3.740   4.363  1.00 80.50           N  
ATOM   2268  OE1 GLN A 297      27.125  -3.812   6.574  1.00 80.50           O  
ATOM   2269  N   PRO A 298      22.047  -3.777   3.766  1.00 78.88           N  
ATOM   2270  CA  PRO A 298      21.562  -4.590   2.648  1.00 78.88           C  
ATOM   2271  C   PRO A 298      22.547  -5.680   2.230  1.00 78.88           C  
ATOM   2272  CB  PRO A 298      21.375  -3.564   1.527  1.00 78.88           C  
ATOM   2273  O   PRO A 298      23.766  -5.477   2.299  1.00 78.88           O  
ATOM   2274  CG  PRO A 298      21.297  -2.244   2.225  1.00 78.88           C  
ATOM   2275  CD  PRO A 298      22.094  -2.330   3.492  1.00 78.88           C  
ATOM   2276  N   GLU A 299      22.062  -6.941   2.037  1.00 80.56           N  
ATOM   2277  CA  GLU A 299      22.859  -8.086   1.604  1.00 80.56           C  
ATOM   2278  C   GLU A 299      22.812  -8.250   0.088  1.00 80.56           C  
ATOM   2279  CB  GLU A 299      22.375  -9.367   2.287  1.00 80.56           C  
ATOM   2280  O   GLU A 299      23.469  -9.141  -0.465  1.00 80.56           O  
ATOM   2281  CG  GLU A 299      22.578  -9.375   3.795  1.00 80.56           C  
ATOM   2282  CD  GLU A 299      22.094 -10.656   4.457  1.00 80.56           C  
ATOM   2283  OE1 GLU A 299      22.297 -10.820   5.680  1.00 80.56           O  
ATOM   2284  OE2 GLU A 299      21.500 -11.508   3.744  1.00 80.56           O  
ATOM   2285  N   GLY A 300      22.078  -7.445  -0.593  1.00 84.69           N  
ATOM   2286  CA  GLY A 300      21.844  -7.465  -2.029  1.00 84.69           C  
ATOM   2287  C   GLY A 300      21.047  -6.270  -2.523  1.00 84.69           C  
ATOM   2288  O   GLY A 300      20.812  -5.324  -1.771  1.00 84.69           O  
ATOM   2289  N   THR A 301      20.734  -6.379  -3.891  1.00 85.31           N  
ATOM   2290  CA  THR A 301      19.969  -5.293  -4.484  1.00 85.31           C  
ATOM   2291  C   THR A 301      18.594  -5.176  -3.816  1.00 85.31           C  
ATOM   2292  CB  THR A 301      19.781  -5.504  -6.000  1.00 85.31           C  
ATOM   2293  O   THR A 301      18.125  -4.066  -3.562  1.00 85.31           O  
ATOM   2294  CG2 THR A 301      19.031  -4.332  -6.633  1.00 85.31           C  
ATOM   2295  OG1 THR A 301      21.062  -5.629  -6.617  1.00 85.31           O  
ATOM   2296  N   VAL A 302      18.031  -6.328  -3.434  1.00 87.75           N  
ATOM   2297  CA  VAL A 302      16.766  -6.414  -2.697  1.00 87.75           C  
ATOM   2298  C   VAL A 302      16.984  -7.207  -1.409  1.00 87.75           C  
ATOM   2299  CB  VAL A 302      15.656  -7.070  -3.549  1.00 87.75           C  
ATOM   2300  O   VAL A 302      17.516  -8.312  -1.435  1.00 87.75           O  
ATOM   2301  CG1 VAL A 302      14.344  -7.125  -2.771  1.00 87.75           C  
ATOM   2302  CG2 VAL A 302      15.477  -6.309  -4.859  1.00 87.75           C  
ATOM   2303  N   THR A 303      16.500  -6.645  -0.315  1.00 87.31           N  
ATOM   2304  CA  THR A 303      16.688  -7.297   0.975  1.00 87.31           C  
ATOM   2305  C   THR A 303      15.383  -7.336   1.756  1.00 87.31           C  
ATOM   2306  CB  THR A 303      17.766  -6.586   1.812  1.00 87.31           C  
ATOM   2307  O   THR A 303      14.555  -6.426   1.644  1.00 87.31           O  
ATOM   2308  CG2 THR A 303      18.047  -7.336   3.113  1.00 87.31           C  
ATOM   2309  OG1 THR A 303      18.984  -6.516   1.055  1.00 87.31           O  
ATOM   2310  N   VAL A 304      15.227  -8.406   2.469  1.00 87.12           N  
ATOM   2311  CA  VAL A 304      14.109  -8.508   3.398  1.00 87.12           C  
ATOM   2312  C   VAL A 304      14.414  -7.723   4.668  1.00 87.12           C  
ATOM   2313  CB  VAL A 304      13.789  -9.984   3.746  1.00 87.12           C  
ATOM   2314  O   VAL A 304      15.516  -7.832   5.223  1.00 87.12           O  
ATOM   2315  CG1 VAL A 304      12.648 -10.062   4.754  1.00 87.12           C  
ATOM   2316  CG2 VAL A 304      13.453 -10.766   2.482  1.00 87.12           C  
ATOM   2317  N   ILE A 305      13.414  -6.883   5.109  1.00 87.00           N  
ATOM   2318  CA  ILE A 305      13.664  -6.102   6.316  1.00 87.00           C  
ATOM   2319  C   ILE A 305      12.633  -6.453   7.387  1.00 87.00           C  
ATOM   2320  CB  ILE A 305      13.633  -4.582   6.023  1.00 87.00           C  
ATOM   2321  O   ILE A 305      11.539  -6.918   7.070  1.00 87.00           O  
ATOM   2322  CG1 ILE A 305      12.266  -4.180   5.453  1.00 87.00           C  
ATOM   2323  CG2 ILE A 305      14.758  -4.191   5.062  1.00 87.00           C  
ATOM   2324  CD1 ILE A 305      12.094  -2.678   5.258  1.00 87.00           C  
ATOM   2325  N   GLY A 306      13.062  -6.496   8.625  1.00 72.69           N  
ATOM   2326  CA  GLY A 306      12.203  -6.738   9.781  1.00 72.69           C  
ATOM   2327  C   GLY A 306      12.672  -6.012  11.023  1.00 72.69           C  
ATOM   2328  O   GLY A 306      13.812  -5.566  11.102  1.00 72.69           O  
TER    2329      GLY A 306                                                      
ENDMDL                                                                          
END                                                                             
