# Supplementary material for: Towards a molecular picture of the archaeal cell surface
Source: Nat Commun. 2024 Nov 29;15:10401. doi: 10.1038/s41467-024-53986-9 (PMC11607397; doi:10.1038/s41467-024-53986-9)
Supplement: Supplementary file 5 — Supplementary Dataset 1 [file 41467_2024_53986_MOESM5_ESM.zip › Archaellum_Homologues_2024/STK_25180_Sulfurisphaera_tokodaii/STK_25180_Sulfurisphaera_tokodaii_db704_unrelaxed_rank_002_alphafold2_ptm_model_5_seed_000.pdb]

MODEL     1                                                                     
ATOM      1  N   MET A   1      99.500   0.287 -49.469  1.00 51.91           N  
ATOM      2  CA  MET A   1      99.000   0.763 -48.188  1.00 51.91           C  
ATOM      3  C   MET A   1      97.625   1.367 -48.344  1.00 51.91           C  
ATOM      4  CB  MET A   1     100.000   1.794 -47.594  1.00 51.91           C  
ATOM      5  O   MET A   1      96.938   1.650 -47.344  1.00 51.91           O  
ATOM      6  CG  MET A   1     100.812   1.265 -46.406  1.00 51.91           C  
ATOM      7  SD  MET A   1     102.000   2.500 -45.781  1.00 51.91           S  
ATOM      8  CE  MET A   1     102.562   1.635 -44.281  1.00 51.91           C  
ATOM      9  N   GLY A   2      96.938   0.999 -49.531  1.00 63.62           N  
ATOM     10  CA  GLY A   2      95.688   1.590 -49.844  1.00 63.62           C  
ATOM     11  C   GLY A   2      94.500   0.604 -49.750  1.00 63.62           C  
ATOM     12  O   GLY A   2      93.375   0.980 -49.406  1.00 63.62           O  
ATOM     13  N   ALA A   3      94.875  -0.678 -49.844  1.00 63.56           N  
ATOM     14  CA  ALA A   3      93.750  -1.604 -49.938  1.00 63.56           C  
ATOM     15  C   ALA A   3      93.250  -2.008 -48.562  1.00 63.56           C  
ATOM     16  CB  ALA A   3      94.125  -2.840 -50.750  1.00 63.56           C  
ATOM     17  O   ALA A   3      92.062  -2.193 -48.344  1.00 63.56           O  
ATOM     18  N   LYS A   4      94.188  -2.029 -47.625  1.00 63.47           N  
ATOM     19  CA  LYS A   4      93.750  -2.412 -46.281  1.00 63.47           C  
ATOM     20  C   LYS A   4      92.938  -1.307 -45.594  1.00 63.47           C  
ATOM     21  CB  LYS A   4      95.000  -2.738 -45.438  1.00 63.47           C  
ATOM     22  O   LYS A   4      92.000  -1.586 -44.906  1.00 63.47           O  
ATOM     23  CG  LYS A   4      95.500  -4.160 -45.594  1.00 63.47           C  
ATOM     24  CD  LYS A   4      96.625  -4.469 -44.625  1.00 63.47           C  
ATOM     25  CE  LYS A   4      97.125  -5.895 -44.781  1.00 63.47           C  
ATOM     26  NZ  LYS A   4      98.188  -6.242 -43.750  1.00 63.47           N  
ATOM     27  N   ASN A   5      93.312  -0.017 -45.906  1.00 68.31           N  
ATOM     28  CA  ASN A   5      92.562   1.108 -45.375  1.00 68.31           C  
ATOM     29  C   ASN A   5      91.125   1.189 -46.000  1.00 68.31           C  
ATOM     30  CB  ASN A   5      93.312   2.420 -45.594  1.00 68.31           C  
ATOM     31  O   ASN A   5      90.188   1.547 -45.344  1.00 68.31           O  
ATOM     32  CG  ASN A   5      94.188   2.764 -44.438  1.00 68.31           C  
ATOM     33  ND2 ASN A   5      95.000   3.816 -44.594  1.00 68.31           N  
ATOM     34  OD1 ASN A   5      94.188   2.086 -43.406  1.00 68.31           O  
ATOM     35  N   ALA A   6      91.062   0.718 -47.281  1.00 70.69           N  
ATOM     36  CA  ALA A   6      89.812   0.750 -47.969  1.00 70.69           C  
ATOM     37  C   ALA A   6      88.812  -0.321 -47.438  1.00 70.69           C  
ATOM     38  CB  ALA A   6      90.000   0.568 -49.469  1.00 70.69           C  
ATOM     39  O   ALA A   6      87.625  -0.084 -47.312  1.00 70.69           O  
ATOM     40  N   ILE A   7      89.375  -1.479 -47.156  1.00 72.12           N  
ATOM     41  CA  ILE A   7      88.562  -2.584 -46.656  1.00 72.12           C  
ATOM     42  C   ILE A   7      88.062  -2.270 -45.250  1.00 72.12           C  
ATOM     43  CB  ILE A   7      89.312  -3.914 -46.656  1.00 72.12           C  
ATOM     44  O   ILE A   7      86.938  -2.562 -44.906  1.00 72.12           O  
ATOM     45  CG1 ILE A   7      89.625  -4.352 -48.094  1.00 72.12           C  
ATOM     46  CG2 ILE A   7      88.562  -5.000 -45.906  1.00 72.12           C  
ATOM     47  CD1 ILE A   7      90.500  -5.590 -48.219  1.00 72.12           C  
ATOM     48  N   LYS A   8      88.938  -1.709 -44.438  1.00 70.69           N  
ATOM     49  CA  LYS A   8      88.562  -1.321 -43.094  1.00 70.69           C  
ATOM     50  C   LYS A   8      87.438  -0.266 -43.094  1.00 70.69           C  
ATOM     51  CB  LYS A   8      89.750  -0.797 -42.312  1.00 70.69           C  
ATOM     52  O   LYS A   8      86.500  -0.320 -42.281  1.00 70.69           O  
ATOM     53  CG  LYS A   8      90.188  -1.701 -41.188  1.00 70.69           C  
ATOM     54  CD  LYS A   8      91.375  -1.108 -40.438  1.00 70.69           C  
ATOM     55  CE  LYS A   8      91.875  -2.041 -39.344  1.00 70.69           C  
ATOM     56  NZ  LYS A   8      93.062  -1.478 -38.625  1.00 70.69           N  
ATOM     57  N   LYS A   9      87.562   0.676 -44.062  1.00 69.25           N  
ATOM     58  CA  LYS A   9      86.500   1.719 -44.219  1.00 69.25           C  
ATOM     59  C   LYS A   9      85.188   1.134 -44.656  1.00 69.25           C  
ATOM     60  CB  LYS A   9      87.000   2.797 -45.188  1.00 69.25           C  
ATOM     61  O   LYS A   9      84.125   1.555 -44.188  1.00 69.25           O  
ATOM     62  CG  LYS A   9      87.500   4.074 -44.531  1.00 69.25           C  
ATOM     63  CD  LYS A   9      87.812   5.145 -45.562  1.00 69.25           C  
ATOM     64  CE  LYS A   9      88.438   6.371 -44.906  1.00 69.25           C  
ATOM     65  NZ  LYS A   9      88.750   7.430 -45.906  1.00 69.25           N  
ATOM     66  N   TYR A  10      85.250   0.164 -45.562  1.00 72.06           N  
ATOM     67  CA  TYR A  10      84.062  -0.479 -46.094  1.00 72.06           C  
ATOM     68  C   TYR A  10      83.375  -1.248 -44.969  1.00 72.06           C  
ATOM     69  CB  TYR A  10      84.375  -1.422 -47.250  1.00 72.06           C  
ATOM     70  O   TYR A  10      82.125  -1.165 -44.844  1.00 72.06           O  
ATOM     71  CG  TYR A  10      83.188  -2.146 -47.781  1.00 72.06           C  
ATOM     72  CD1 TYR A  10      82.938  -3.459 -47.406  1.00 72.06           C  
ATOM     73  CD2 TYR A  10      82.312  -1.522 -48.688  1.00 72.06           C  
ATOM     74  CE1 TYR A  10      81.812  -4.133 -47.938  1.00 72.06           C  
ATOM     75  CE2 TYR A  10      81.250  -2.186 -49.219  1.00 72.06           C  
ATOM     76  OH  TYR A  10      79.875  -4.148 -49.344  1.00 72.06           O  
ATOM     77  CZ  TYR A  10      81.000  -3.486 -48.812  1.00 72.06           C  
ATOM     78  N   ASN A  11      84.188  -2.107 -44.281  1.00 69.75           N  
ATOM     79  CA  ASN A  11      83.625  -2.887 -43.188  1.00 69.75           C  
ATOM     80  C   ASN A  11      83.000  -1.987 -42.094  1.00 69.75           C  
ATOM     81  CB  ASN A  11      84.688  -3.807 -42.562  1.00 69.75           C  
ATOM     82  O   ASN A  11      82.000  -2.330 -41.500  1.00 69.75           O  
ATOM     83  CG  ASN A  11      84.562  -5.246 -43.000  1.00 69.75           C  
ATOM     84  ND2 ASN A  11      85.375  -6.117 -42.500  1.00 69.75           N  
ATOM     85  OD1 ASN A  11      83.625  -5.574 -43.812  1.00 69.75           O  
ATOM     86  N   LYS A  12      83.562  -0.827 -41.844  1.00 70.88           N  
ATOM     87  CA  LYS A  12      83.062   0.162 -40.906  1.00 70.88           C  
ATOM     88  C   LYS A  12      81.750   0.726 -41.375  1.00 70.88           C  
ATOM     89  CB  LYS A  12      84.062   1.296 -40.719  1.00 70.88           C  
ATOM     90  O   LYS A  12      80.812   0.917 -40.562  1.00 70.88           O  
ATOM     91  CG  LYS A  12      83.812   2.174 -39.500  1.00 70.88           C  
ATOM     92  CD  LYS A  12      84.875   3.234 -39.344  1.00 70.88           C  
ATOM     93  CE  LYS A  12      84.562   4.156 -38.156  1.00 70.88           C  
ATOM     94  NZ  LYS A  12      85.625   5.164 -37.938  1.00 70.88           N  
ATOM     95  N   ILE A  13      81.562   0.923 -42.719  1.00 70.06           N  
ATOM     96  CA  ILE A  13      80.375   1.483 -43.250  1.00 70.06           C  
ATOM     97  C   ILE A  13      79.250   0.436 -43.188  1.00 70.06           C  
ATOM     98  CB  ILE A  13      80.562   1.983 -44.688  1.00 70.06           C  
ATOM     99  O   ILE A  13      78.062   0.759 -42.875  1.00 70.06           O  
ATOM    100  CG1 ILE A  13      81.500   3.168 -44.719  1.00 70.06           C  
ATOM    101  CG2 ILE A  13      79.188   2.363 -45.312  1.00 70.06           C  
ATOM    102  CD1 ILE A  13      81.875   3.621 -46.125  1.00 70.06           C  
ATOM    103  N   VAL A  14      79.562  -0.787 -43.531  1.00 71.50           N  
ATOM    104  CA  VAL A  14      78.625  -1.865 -43.562  1.00 71.50           C  
ATOM    105  C   VAL A  14      78.125  -2.170 -42.156  1.00 71.50           C  
ATOM    106  CB  VAL A  14      79.188  -3.141 -44.219  1.00 71.50           C  
ATOM    107  O   VAL A  14      76.938  -2.420 -41.938  1.00 71.50           O  
ATOM    108  CG1 VAL A  14      78.188  -4.305 -44.094  1.00 71.50           C  
ATOM    109  CG2 VAL A  14      79.500  -2.883 -45.688  1.00 71.50           C  
ATOM    110  N   LYS A  15      79.125  -2.221 -41.156  1.00 69.75           N  
ATOM    111  CA  LYS A  15      78.750  -2.455 -39.750  1.00 69.75           C  
ATOM    112  C   LYS A  15      77.875  -1.332 -39.219  1.00 69.75           C  
ATOM    113  CB  LYS A  15      80.062  -2.590 -38.906  1.00 69.75           C  
ATOM    114  O   LYS A  15      77.000  -1.576 -38.406  1.00 69.75           O  
ATOM    115  CG  LYS A  15      80.688  -3.969 -38.969  1.00 69.75           C  
ATOM    116  CD  LYS A  15      81.812  -4.105 -37.969  1.00 69.75           C  
ATOM    117  CE  LYS A  15      82.500  -5.457 -38.062  1.00 69.75           C  
ATOM    118  NZ  LYS A  15      83.562  -5.633 -37.031  1.00 69.75           N  
ATOM    119  N   ARG A  16      78.062  -0.015 -39.688  1.00 71.19           N  
ATOM    120  CA  ARG A  16      77.250   1.117 -39.250  1.00 71.19           C  
ATOM    121  C   ARG A  16      75.812   1.019 -39.812  1.00 71.19           C  
ATOM    122  CB  ARG A  16      77.875   2.438 -39.688  1.00 71.19           C  
ATOM    123  O   ARG A  16      74.875   1.443 -39.156  1.00 71.19           O  
ATOM    124  CG  ARG A  16      78.938   2.949 -38.719  1.00 71.19           C  
ATOM    125  CD  ARG A  16      79.500   4.285 -39.188  1.00 71.19           C  
ATOM    126  NE  ARG A  16      79.250   5.336 -38.188  1.00 71.19           N  
ATOM    127  NH1 ARG A  16      80.750   6.855 -39.156  1.00 71.19           N  
ATOM    128  NH2 ARG A  16      79.562   7.414 -37.250  1.00 71.19           N  
ATOM    129  CZ  ARG A  16      79.875   6.531 -38.219  1.00 71.19           C  
ATOM    130  N   LYS A  17      75.625   0.368 -41.000  1.00 72.00           N  
ATOM    131  CA  LYS A  17      74.312   0.242 -41.594  1.00 72.00           C  
ATOM    132  C   LYS A  17      73.438  -0.750 -40.844  1.00 72.00           C  
ATOM    133  CB  LYS A  17      74.438  -0.192 -43.062  1.00 72.00           C  
ATOM    134  O   LYS A  17      72.250  -0.536 -40.656  1.00 72.00           O  
ATOM    135  CG  LYS A  17      74.812   0.934 -44.031  1.00 72.00           C  
ATOM    136  CD  LYS A  17      74.750   0.486 -45.469  1.00 72.00           C  
ATOM    137  CE  LYS A  17      75.062   1.624 -46.438  1.00 72.00           C  
ATOM    138  NZ  LYS A  17      74.938   1.205 -47.875  1.00 72.00           N  
ATOM    139  N   GLY A  18      74.125  -1.965 -40.344  1.00 72.69           N  
ATOM    140  CA  GLY A  18      73.375  -2.918 -39.562  1.00 72.69           C  
ATOM    141  C   GLY A  18      72.938  -2.355 -38.219  1.00 72.69           C  
ATOM    142  O   GLY A  18      71.812  -2.602 -37.781  1.00 72.69           O  
ATOM    143  N   LEU A  19      73.812  -1.481 -37.531  1.00 77.00           N  
ATOM    144  CA  LEU A  19      73.500  -0.848 -36.250  1.00 77.00           C  
ATOM    145  C   LEU A  19      72.375   0.196 -36.406  1.00 77.00           C  
ATOM    146  CB  LEU A  19      74.750  -0.198 -35.656  1.00 77.00           C  
ATOM    147  O   LEU A  19      71.562   0.326 -35.531  1.00 77.00           O  
ATOM    148  CG  LEU A  19      74.625   0.297 -34.219  1.00 77.00           C  
ATOM    149  CD1 LEU A  19      74.500  -0.882 -33.250  1.00 77.00           C  
ATOM    150  CD2 LEU A  19      75.875   1.141 -33.844  1.00 77.00           C  
ATOM    151  N   ALA A  20      72.312   0.940 -37.594  1.00 80.69           N  
ATOM    152  CA  ALA A  20      71.250   1.929 -37.844  1.00 80.69           C  
ATOM    153  C   ALA A  20      69.938   1.254 -38.062  1.00 80.69           C  
ATOM    154  CB  ALA A  20      71.625   2.783 -39.062  1.00 80.69           C  
ATOM    155  O   ALA A  20      68.875   1.793 -37.656  1.00 80.69           O  
ATOM    156  N   GLY A  21      69.812   0.011 -38.688  1.00 86.81           N  
ATOM    157  CA  GLY A  21      68.625  -0.746 -38.875  1.00 86.81           C  
ATOM    158  C   GLY A  21      68.000  -1.210 -37.594  1.00 86.81           C  
ATOM    159  O   GLY A  21      66.750  -1.130 -37.406  1.00 86.81           O  
ATOM    160  N   LEU A  22      68.938  -1.706 -36.719  1.00 88.19           N  
ATOM    161  CA  LEU A  22      68.438  -2.162 -35.438  1.00 88.19           C  
ATOM    162  C   LEU A  22      67.875  -0.996 -34.594  1.00 88.19           C  
ATOM    163  CB  LEU A  22      69.562  -2.855 -34.656  1.00 88.19           C  
ATOM    164  O   LEU A  22      66.875  -1.121 -33.969  1.00 88.19           O  
ATOM    165  CG  LEU A  22      69.250  -3.371 -33.250  1.00 88.19           C  
ATOM    166  CD1 LEU A  22      68.312  -4.609 -33.344  1.00 88.19           C  
ATOM    167  CD2 LEU A  22      70.500  -3.678 -32.469  1.00 88.19           C  
ATOM    168  N   ASP A  23      68.500   0.228 -34.688  1.00 91.56           N  
ATOM    169  CA  ASP A  23      68.062   1.435 -34.000  1.00 91.56           C  
ATOM    170  C   ASP A  23      66.688   1.879 -34.500  1.00 91.56           C  
ATOM    171  CB  ASP A  23      69.062   2.564 -34.188  1.00 91.56           C  
ATOM    172  O   ASP A  23      65.812   2.213 -33.688  1.00 91.56           O  
ATOM    173  CG  ASP A  23      68.938   3.658 -33.156  1.00 91.56           C  
ATOM    174  OD1 ASP A  23      68.375   3.398 -32.062  1.00 91.56           O  
ATOM    175  OD2 ASP A  23      69.375   4.793 -33.406  1.00 91.56           O  
ATOM    176  N   THR A  24      66.438   1.850 -35.812  1.00 93.19           N  
ATOM    177  CA  THR A  24      65.188   2.232 -36.375  1.00 93.19           C  
ATOM    178  C   THR A  24      64.062   1.231 -35.969  1.00 93.19           C  
ATOM    179  CB  THR A  24      65.250   2.334 -37.906  1.00 93.19           C  
ATOM    180  O   THR A  24      62.938   1.617 -35.688  1.00 93.19           O  
ATOM    181  CG2 THR A  24      63.969   2.947 -38.469  1.00 93.19           C  
ATOM    182  OG1 THR A  24      66.375   3.154 -38.250  1.00 93.19           O  
ATOM    183  N   ALA A  25      64.375  -0.112 -35.969  1.00 95.19           N  
ATOM    184  CA  ALA A  25      63.406  -1.136 -35.562  1.00 95.19           C  
ATOM    185  C   ALA A  25      62.906  -0.914 -34.156  1.00 95.19           C  
ATOM    186  CB  ALA A  25      64.000  -2.527 -35.719  1.00 95.19           C  
ATOM    187  O   ALA A  25      61.719  -1.036 -33.844  1.00 95.19           O  
ATOM    188  N   ILE A  26      63.812  -0.637 -33.219  1.00 95.19           N  
ATOM    189  CA  ILE A  26      63.469  -0.419 -31.812  1.00 95.19           C  
ATOM    190  C   ILE A  26      62.562   0.790 -31.688  1.00 95.19           C  
ATOM    191  CB  ILE A  26      64.750  -0.218 -30.938  1.00 95.19           C  
ATOM    192  O   ILE A  26      61.562   0.756 -30.938  1.00 95.19           O  
ATOM    193  CG1 ILE A  26      65.562  -1.516 -30.859  1.00 95.19           C  
ATOM    194  CG2 ILE A  26      64.375   0.268 -29.531  1.00 95.19           C  
ATOM    195  CD1 ILE A  26      66.875  -1.368 -30.156  1.00 95.19           C  
ATOM    196  N   ILE A  27      62.906   1.845 -32.469  1.00 95.56           N  
ATOM    197  CA  ILE A  27      62.031   3.033 -32.469  1.00 95.56           C  
ATOM    198  C   ILE A  27      60.656   2.682 -33.000  1.00 95.56           C  
ATOM    199  CB  ILE A  27      62.688   4.176 -33.281  1.00 95.56           C  
ATOM    200  O   ILE A  27      59.656   3.145 -32.500  1.00 95.56           O  
ATOM    201  CG1 ILE A  27      63.969   4.656 -32.625  1.00 95.56           C  
ATOM    202  CG2 ILE A  27      61.688   5.332 -33.469  1.00 95.56           C  
ATOM    203  CD1 ILE A  27      64.812   5.617 -33.500  1.00 95.56           C  
ATOM    204  N   LEU A  28      60.625   1.939 -34.062  1.00 96.25           N  
ATOM    205  CA  LEU A  28      59.344   1.517 -34.656  1.00 96.25           C  
ATOM    206  C   LEU A  28      58.500   0.732 -33.625  1.00 96.25           C  
ATOM    207  CB  LEU A  28      59.594   0.664 -35.906  1.00 96.25           C  
ATOM    208  O   LEU A  28      57.312   0.968 -33.500  1.00 96.25           O  
ATOM    209  CG  LEU A  28      58.344   0.162 -36.625  1.00 96.25           C  
ATOM    210  CD1 LEU A  28      57.625   1.326 -37.281  1.00 96.25           C  
ATOM    211  CD2 LEU A  28      58.719  -0.892 -37.656  1.00 96.25           C  
ATOM    212  N   ILE A  29      59.156  -0.297 -32.875  1.00 95.81           N  
ATOM    213  CA  ILE A  29      58.469  -1.089 -31.859  1.00 95.81           C  
ATOM    214  C   ILE A  29      57.906  -0.171 -30.766  1.00 95.81           C  
ATOM    215  CB  ILE A  29      59.375  -2.162 -31.234  1.00 95.81           C  
ATOM    216  O   ILE A  29      56.781  -0.341 -30.328  1.00 95.81           O  
ATOM    217  CG1 ILE A  29      59.719  -3.234 -32.281  1.00 95.81           C  
ATOM    218  CG2 ILE A  29      58.719  -2.787 -30.000  1.00 95.81           C  
ATOM    219  CD1 ILE A  29      60.781  -4.230 -31.812  1.00 95.81           C  
ATOM    220  N   ALA A  30      58.750   0.812 -30.312  1.00 96.88           N  
ATOM    221  CA  ALA A  30      58.344   1.759 -29.297  1.00 96.88           C  
ATOM    222  C   ALA A  30      57.125   2.580 -29.781  1.00 96.88           C  
ATOM    223  CB  ALA A  30      59.469   2.680 -28.891  1.00 96.88           C  
ATOM    224  O   ALA A  30      56.188   2.824 -29.016  1.00 96.88           O  
ATOM    225  N   PHE A  31      57.094   3.082 -30.969  1.00 95.94           N  
ATOM    226  CA  PHE A  31      56.000   3.857 -31.531  1.00 95.94           C  
ATOM    227  C   PHE A  31      54.719   3.035 -31.578  1.00 95.94           C  
ATOM    228  CB  PHE A  31      56.375   4.344 -32.938  1.00 95.94           C  
ATOM    229  O   PHE A  31      53.656   3.525 -31.234  1.00 95.94           O  
ATOM    230  CG  PHE A  31      55.344   5.262 -33.562  1.00 95.94           C  
ATOM    231  CD1 PHE A  31      54.469   4.793 -34.531  1.00 95.94           C  
ATOM    232  CD2 PHE A  31      55.281   6.590 -33.156  1.00 95.94           C  
ATOM    233  CE1 PHE A  31      53.531   5.641 -35.094  1.00 95.94           C  
ATOM    234  CE2 PHE A  31      54.344   7.445 -33.719  1.00 95.94           C  
ATOM    235  CZ  PHE A  31      53.469   6.969 -34.688  1.00 95.94           C  
ATOM    236  N   ILE A  32      54.781   1.821 -31.984  1.00 97.12           N  
ATOM    237  CA  ILE A  32      53.656   0.928 -32.094  1.00 97.12           C  
ATOM    238  C   ILE A  32      53.094   0.655 -30.703  1.00 97.12           C  
ATOM    239  CB  ILE A  32      54.031  -0.399 -32.781  1.00 97.12           C  
ATOM    240  O   ILE A  32      51.875   0.669 -30.500  1.00 97.12           O  
ATOM    241  CG1 ILE A  32      54.312  -0.161 -34.281  1.00 97.12           C  
ATOM    242  CG2 ILE A  32      52.906  -1.441 -32.594  1.00 97.12           C  
ATOM    243  CD1 ILE A  32      54.875  -1.370 -35.000  1.00 97.12           C  
ATOM    244  N   ILE A  33      53.938   0.400 -29.734  1.00 97.12           N  
ATOM    245  CA  ILE A  33      53.531   0.096 -28.375  1.00 97.12           C  
ATOM    246  C   ILE A  33      52.781   1.299 -27.781  1.00 97.12           C  
ATOM    247  CB  ILE A  33      54.719  -0.297 -27.484  1.00 97.12           C  
ATOM    248  O   ILE A  33      51.719   1.150 -27.172  1.00 97.12           O  
ATOM    249  CG1 ILE A  33      55.312  -1.647 -27.938  1.00 97.12           C  
ATOM    250  CG2 ILE A  33      54.312  -0.336 -26.016  1.00 97.12           C  
ATOM    251  CD1 ILE A  33      56.531  -2.070 -27.172  1.00 97.12           C  
ATOM    252  N   THR A  34      53.375   2.547 -28.000  1.00 96.44           N  
ATOM    253  CA  THR A  34      52.750   3.758 -27.500  1.00 96.44           C  
ATOM    254  C   THR A  34      51.375   3.945 -28.141  1.00 96.44           C  
ATOM    255  CB  THR A  34      53.594   5.000 -27.766  1.00 96.44           C  
ATOM    256  O   THR A  34      50.406   4.324 -27.453  1.00 96.44           O  
ATOM    257  CG2 THR A  34      54.906   4.941 -26.984  1.00 96.44           C  
ATOM    258  OG1 THR A  34      53.906   5.070 -29.172  1.00 96.44           O  
ATOM    259  N   ALA A  35      51.312   3.764 -29.469  1.00 97.50           N  
ATOM    260  CA  ALA A  35      50.031   3.844 -30.172  1.00 97.50           C  
ATOM    261  C   ALA A  35      49.031   2.826 -29.609  1.00 97.50           C  
ATOM    262  CB  ALA A  35      50.219   3.625 -31.656  1.00 97.50           C  
ATOM    263  O   ALA A  35      47.844   3.141 -29.422  1.00 97.50           O  
ATOM    264  N   SER A  36      49.469   1.556 -29.344  1.00 96.94           N  
ATOM    265  CA  SER A  36      48.625   0.489 -28.812  1.00 96.94           C  
ATOM    266  C   SER A  36      48.094   0.850 -27.438  1.00 96.94           C  
ATOM    267  CB  SER A  36      49.406  -0.822 -28.734  1.00 96.94           C  
ATOM    268  O   SER A  36      46.906   0.630 -27.141  1.00 96.94           O  
ATOM    269  OG  SER A  36      49.750  -1.276 -30.031  1.00 96.94           O  
ATOM    270  N   VAL A  37      48.906   1.397 -26.594  1.00 97.06           N  
ATOM    271  CA  VAL A  37      48.500   1.765 -25.250  1.00 97.06           C  
ATOM    272  C   VAL A  37      47.438   2.865 -25.312  1.00 97.06           C  
ATOM    273  CB  VAL A  37      49.688   2.229 -24.391  1.00 97.06           C  
ATOM    274  O   VAL A  37      46.406   2.811 -24.609  1.00 97.06           O  
ATOM    275  CG1 VAL A  37      49.188   2.826 -23.062  1.00 97.06           C  
ATOM    276  CG2 VAL A  37      50.625   1.062 -24.125  1.00 97.06           C  
ATOM    277  N   LEU A  38      47.688   3.838 -26.203  1.00 96.31           N  
ATOM    278  CA  LEU A  38      46.719   4.914 -26.375  1.00 96.31           C  
ATOM    279  C   LEU A  38      45.375   4.367 -26.875  1.00 96.31           C  
ATOM    280  CB  LEU A  38      47.250   5.969 -27.344  1.00 96.31           C  
ATOM    281  O   LEU A  38      44.312   4.797 -26.438  1.00 96.31           O  
ATOM    282  CG  LEU A  38      48.375   6.859 -26.812  1.00 96.31           C  
ATOM    283  CD1 LEU A  38      48.969   7.707 -27.953  1.00 96.31           C  
ATOM    284  CD2 LEU A  38      47.875   7.746 -25.688  1.00 96.31           C  
ATOM    285  N   ALA A  39      45.438   3.482 -27.844  1.00 97.44           N  
ATOM    286  CA  ALA A  39      44.219   2.855 -28.359  1.00 97.44           C  
ATOM    287  C   ALA A  39      43.469   2.094 -27.281  1.00 97.44           C  
ATOM    288  CB  ALA A  39      44.562   1.921 -29.516  1.00 97.44           C  
ATOM    289  O   ALA A  39      42.250   2.156 -27.188  1.00 97.44           O  
ATOM    290  N   TYR A  40      44.156   1.401 -26.484  1.00 96.75           N  
ATOM    291  CA  TYR A  40      43.562   0.642 -25.391  1.00 96.75           C  
ATOM    292  C   TYR A  40      42.844   1.563 -24.406  1.00 96.75           C  
ATOM    293  CB  TYR A  40      44.625  -0.162 -24.641  1.00 96.75           C  
ATOM    294  O   TYR A  40      41.688   1.289 -24.016  1.00 96.75           O  
ATOM    295  CG  TYR A  40      44.094  -0.942 -23.469  1.00 96.75           C  
ATOM    296  CD1 TYR A  40      44.250  -0.464 -22.156  1.00 96.75           C  
ATOM    297  CD2 TYR A  40      43.438  -2.158 -23.656  1.00 96.75           C  
ATOM    298  CE1 TYR A  40      43.750  -1.181 -21.078  1.00 96.75           C  
ATOM    299  CE2 TYR A  40      42.969  -2.885 -22.578  1.00 96.75           C  
ATOM    300  OH  TYR A  40      42.625  -3.100 -20.219  1.00 96.75           O  
ATOM    301  CZ  TYR A  40      43.094  -2.387 -21.297  1.00 96.75           C  
ATOM    302  N   VAL A  41      43.469   2.594 -24.047  1.00 97.00           N  
ATOM    303  CA  VAL A  41      42.875   3.555 -23.125  1.00 97.00           C  
ATOM    304  C   VAL A  41      41.625   4.164 -23.750  1.00 97.00           C  
ATOM    305  CB  VAL A  41      43.875   4.668 -22.750  1.00 97.00           C  
ATOM    306  O   VAL A  41      40.594   4.277 -23.094  1.00 97.00           O  
ATOM    307  CG1 VAL A  41      43.188   5.758 -21.938  1.00 97.00           C  
ATOM    308  CG2 VAL A  41      45.062   4.082 -21.969  1.00 97.00           C  
ATOM    309  N   ALA A  42      41.781   4.543 -25.031  1.00 96.75           N  
ATOM    310  CA  ALA A  42      40.656   5.148 -25.719  1.00 96.75           C  
ATOM    311  C   ALA A  42      39.469   4.176 -25.812  1.00 96.75           C  
ATOM    312  CB  ALA A  42      41.062   5.605 -27.125  1.00 96.75           C  
ATOM    313  O   ALA A  42      38.312   4.559 -25.578  1.00 96.75           O  
ATOM    314  N   ILE A  43      39.719   3.016 -26.109  1.00 97.56           N  
ATOM    315  CA  ILE A  43      38.688   2.002 -26.219  1.00 97.56           C  
ATOM    316  C   ILE A  43      38.031   1.761 -24.844  1.00 97.56           C  
ATOM    317  CB  ILE A  43      39.219   0.680 -26.797  1.00 97.56           C  
ATOM    318  O   ILE A  43      36.812   1.699 -24.734  1.00 97.56           O  
ATOM    319  CG1 ILE A  43      39.656   0.866 -28.250  1.00 97.56           C  
ATOM    320  CG2 ILE A  43      38.219  -0.444 -26.656  1.00 97.56           C  
ATOM    321  CD1 ILE A  43      40.406  -0.320 -28.844  1.00 97.56           C  
ATOM    322  N   ASN A  44      38.938   1.655 -23.828  1.00 95.94           N  
ATOM    323  CA  ASN A  44      38.406   1.435 -22.484  1.00 95.94           C  
ATOM    324  C   ASN A  44      37.500   2.578 -22.047  1.00 95.94           C  
ATOM    325  CB  ASN A  44      39.562   1.249 -21.484  1.00 95.94           C  
ATOM    326  O   ASN A  44      36.438   2.344 -21.453  1.00 95.94           O  
ATOM    327  CG  ASN A  44      40.125  -0.155 -21.500  1.00 95.94           C  
ATOM    328  ND2 ASN A  44      41.344  -0.309 -20.984  1.00 95.94           N  
ATOM    329  OD1 ASN A  44      39.469  -1.094 -21.984  1.00 95.94           O  
ATOM    330  N   MET A  45      37.906   3.730 -22.266  1.00 95.69           N  
ATOM    331  CA  MET A  45      37.125   4.902 -21.938  1.00 95.69           C  
ATOM    332  C   MET A  45      35.812   4.934 -22.750  1.00 95.69           C  
ATOM    333  CB  MET A  45      37.906   6.188 -22.172  1.00 95.69           C  
ATOM    334  O   MET A  45      34.750   5.289 -22.219  1.00 95.69           O  
ATOM    335  CG  MET A  45      39.000   6.422 -21.156  1.00 95.69           C  
ATOM    336  SD  MET A  45      38.375   6.441 -19.422  1.00 95.69           S  
ATOM    337  CE  MET A  45      39.906   6.125 -18.516  1.00 95.69           C  
ATOM    338  N   GLY A  46      35.969   4.512 -24.016  1.00 97.44           N  
ATOM    339  CA  GLY A  46      34.781   4.410 -24.859  1.00 97.44           C  
ATOM    340  C   GLY A  46      33.781   3.393 -24.344  1.00 97.44           C  
ATOM    341  O   GLY A  46      32.594   3.672 -24.281  1.00 97.44           O  
ATOM    342  N   LEU A  47      34.250   2.275 -23.922  1.00 96.69           N  
ATOM    343  CA  LEU A  47      33.375   1.226 -23.406  1.00 96.69           C  
ATOM    344  C   LEU A  47      32.719   1.652 -22.094  1.00 96.69           C  
ATOM    345  CB  LEU A  47      34.188  -0.072 -23.203  1.00 96.69           C  
ATOM    346  O   LEU A  47      31.547   1.390 -21.875  1.00 96.69           O  
ATOM    347  CG  LEU A  47      34.625  -0.793 -24.469  1.00 96.69           C  
ATOM    348  CD1 LEU A  47      35.531  -1.985 -24.109  1.00 96.69           C  
ATOM    349  CD2 LEU A  47      33.438  -1.239 -25.297  1.00 96.69           C  
ATOM    350  N   PHE A  48      33.531   2.350 -21.250  1.00 96.00           N  
ATOM    351  CA  PHE A  48      33.000   2.846 -19.984  1.00 96.00           C  
ATOM    352  C   PHE A  48      31.859   3.840 -20.219  1.00 96.00           C  
ATOM    353  CB  PHE A  48      34.094   3.500 -19.156  1.00 96.00           C  
ATOM    354  O   PHE A  48      30.812   3.771 -19.562  1.00 96.00           O  
ATOM    355  CG  PHE A  48      33.625   4.098 -17.859  1.00 96.00           C  
ATOM    356  CD1 PHE A  48      33.406   5.465 -17.750  1.00 96.00           C  
ATOM    357  CD2 PHE A  48      33.375   3.295 -16.750  1.00 96.00           C  
ATOM    358  CE1 PHE A  48      32.938   6.023 -16.562  1.00 96.00           C  
ATOM    359  CE2 PHE A  48      32.938   3.844 -15.555  1.00 96.00           C  
ATOM    360  CZ  PHE A  48      32.719   5.211 -15.461  1.00 96.00           C  
ATOM    361  N   VAL A  49      32.031   4.723 -21.094  1.00 97.00           N  
ATOM    362  CA  VAL A  49      31.031   5.742 -21.406  1.00 97.00           C  
ATOM    363  C   VAL A  49      29.766   5.078 -21.969  1.00 97.00           C  
ATOM    364  CB  VAL A  49      31.578   6.773 -22.422  1.00 97.00           C  
ATOM    365  O   VAL A  49      28.656   5.438 -21.578  1.00 97.00           O  
ATOM    366  CG1 VAL A  49      30.453   7.688 -22.922  1.00 97.00           C  
ATOM    367  CG2 VAL A  49      32.688   7.594 -21.797  1.00 97.00           C  
ATOM    368  N   THR A  50      29.953   4.129 -22.828  1.00 96.62           N  
ATOM    369  CA  THR A  50      28.812   3.439 -23.406  1.00 96.62           C  
ATOM    370  C   THR A  50      28.047   2.654 -22.344  1.00 96.62           C  
ATOM    371  CB  THR A  50      29.250   2.488 -24.531  1.00 96.62           C  
ATOM    372  O   THR A  50      26.828   2.572 -22.375  1.00 96.62           O  
ATOM    373  CG2 THR A  50      29.844   3.262 -25.703  1.00 96.62           C  
ATOM    374  OG1 THR A  50      30.219   1.568 -24.031  1.00 96.62           O  
ATOM    375  N   GLN A  51      28.719   2.078 -21.422  1.00 96.31           N  
ATOM    376  CA  GLN A  51      28.078   1.356 -20.328  1.00 96.31           C  
ATOM    377  C   GLN A  51      27.312   2.311 -19.422  1.00 96.31           C  
ATOM    378  CB  GLN A  51      29.094   0.563 -19.516  1.00 96.31           C  
ATOM    379  O   GLN A  51      26.188   2.010 -18.984  1.00 96.31           O  
ATOM    380  CG  GLN A  51      29.656  -0.651 -20.250  1.00 96.31           C  
ATOM    381  CD  GLN A  51      30.750  -1.352 -19.484  1.00 96.31           C  
ATOM    382  NE2 GLN A  51      31.047  -2.596 -19.844  1.00 96.31           N  
ATOM    383  OE1 GLN A  51      31.344  -0.778 -18.562  1.00 96.31           O  
ATOM    384  N   LYS A  52      27.969   3.381 -19.141  1.00 96.25           N  
ATOM    385  CA  LYS A  52      27.297   4.387 -18.328  1.00 96.25           C  
ATOM    386  C   LYS A  52      26.078   4.953 -19.047  1.00 96.25           C  
ATOM    387  CB  LYS A  52      28.266   5.520 -17.969  1.00 96.25           C  
ATOM    388  O   LYS A  52      25.031   5.148 -18.438  1.00 96.25           O  
ATOM    389  CG  LYS A  52      27.656   6.586 -17.062  1.00 96.25           C  
ATOM    390  CD  LYS A  52      27.359   6.039 -15.680  1.00 96.25           C  
ATOM    391  CE  LYS A  52      26.750   7.102 -14.781  1.00 96.25           C  
ATOM    392  NZ  LYS A  52      26.469   6.578 -13.406  1.00 96.25           N  
ATOM    393  N   ALA A  53      26.203   5.254 -20.328  1.00 95.75           N  
ATOM    394  CA  ALA A  53      25.078   5.727 -21.141  1.00 95.75           C  
ATOM    395  C   ALA A  53      23.953   4.711 -21.141  1.00 95.75           C  
ATOM    396  CB  ALA A  53      25.547   6.020 -22.562  1.00 95.75           C  
ATOM    397  O   ALA A  53      22.781   5.074 -21.016  1.00 95.75           O  
ATOM    398  N   LYS A  54      24.281   3.500 -21.359  1.00 95.25           N  
ATOM    399  CA  LYS A  54      23.281   2.439 -21.344  1.00 95.25           C  
ATOM    400  C   LYS A  54      22.547   2.391 -20.000  1.00 95.25           C  
ATOM    401  CB  LYS A  54      23.922   1.085 -21.641  1.00 95.25           C  
ATOM    402  O   LYS A  54      21.328   2.250 -19.953  1.00 95.25           O  
ATOM    403  CG  LYS A  54      22.938  -0.071 -21.688  1.00 95.25           C  
ATOM    404  CD  LYS A  54      23.625  -1.377 -22.062  1.00 95.25           C  
ATOM    405  CE  LYS A  54      22.641  -2.537 -22.125  1.00 95.25           C  
ATOM    406  NZ  LYS A  54      23.297  -3.811 -22.516  1.00 95.25           N  
ATOM    407  N   SER A  55      23.312   2.438 -18.906  1.00 94.38           N  
ATOM    408  CA  SER A  55      22.719   2.424 -17.562  1.00 94.38           C  
ATOM    409  C   SER A  55      21.781   3.609 -17.359  1.00 94.38           C  
ATOM    410  CB  SER A  55      23.812   2.441 -16.500  1.00 94.38           C  
ATOM    411  O   SER A  55      20.688   3.455 -16.812  1.00 94.38           O  
ATOM    412  OG  SER A  55      23.250   2.529 -15.203  1.00 94.38           O  
ATOM    413  N   THR A  56      22.125   4.828 -17.797  1.00 93.94           N  
ATOM    414  CA  THR A  56      21.297   6.023 -17.656  1.00 93.94           C  
ATOM    415  C   THR A  56      20.031   5.898 -18.484  1.00 93.94           C  
ATOM    416  CB  THR A  56      22.078   7.285 -18.078  1.00 93.94           C  
ATOM    417  O   THR A  56      18.938   6.285 -18.031  1.00 93.94           O  
ATOM    418  CG2 THR A  56      21.188   8.531 -17.969  1.00 93.94           C  
ATOM    419  OG1 THR A  56      23.219   7.445 -17.234  1.00 93.94           O  
ATOM    420  N   ILE A  57      20.156   5.375 -19.688  1.00 91.94           N  
ATOM    421  CA  ILE A  57      19.016   5.164 -20.562  1.00 91.94           C  
ATOM    422  C   ILE A  57      18.047   4.176 -19.922  1.00 91.94           C  
ATOM    423  CB  ILE A  57      19.453   4.656 -21.953  1.00 91.94           C  
ATOM    424  O   ILE A  57      16.844   4.414 -19.875  1.00 91.94           O  
ATOM    425  CG1 ILE A  57      20.141   5.777 -22.734  1.00 91.94           C  
ATOM    426  CG2 ILE A  57      18.250   4.109 -22.734  1.00 91.94           C  
ATOM    427  CD1 ILE A  57      20.812   5.309 -24.016  1.00 91.94           C  
ATOM    428  N   ASN A  58      18.562   3.125 -19.359  1.00 88.12           N  
ATOM    429  CA  ASN A  58      17.719   2.133 -18.703  1.00 88.12           C  
ATOM    430  C   ASN A  58      17.000   2.717 -17.484  1.00 88.12           C  
ATOM    431  CB  ASN A  58      18.531   0.907 -18.297  1.00 88.12           C  
ATOM    432  O   ASN A  58      15.812   2.477 -17.281  1.00 88.12           O  
ATOM    433  CG  ASN A  58      18.953   0.065 -19.500  1.00 88.12           C  
ATOM    434  ND2 ASN A  58      19.938  -0.805 -19.297  1.00 88.12           N  
ATOM    435  OD1 ASN A  58      18.391   0.196 -20.594  1.00 88.12           O  
ATOM    436  N   LYS A  59      17.750   3.516 -16.703  1.00 85.50           N  
ATOM    437  CA  LYS A  59      17.125   4.156 -15.539  1.00 85.50           C  
ATOM    438  C   LYS A  59      16.109   5.199 -15.969  1.00 85.50           C  
ATOM    439  CB  LYS A  59      18.203   4.801 -14.656  1.00 85.50           C  
ATOM    440  O   LYS A  59      15.070   5.355 -15.320  1.00 85.50           O  
ATOM    441  CG  LYS A  59      19.000   3.807 -13.836  1.00 85.50           C  
ATOM    442  CD  LYS A  59      19.984   4.516 -12.906  1.00 85.50           C  
ATOM    443  CE  LYS A  59      20.859   3.521 -12.148  1.00 85.50           C  
ATOM    444  NZ  LYS A  59      21.891   4.211 -11.328  1.00 85.50           N  
ATOM    445  N   GLY A  60      16.484   5.836 -17.062  1.00 87.75           N  
ATOM    446  CA  GLY A  60      15.531   6.789 -17.609  1.00 87.75           C  
ATOM    447  C   GLY A  60      14.234   6.145 -18.062  1.00 87.75           C  
ATOM    448  O   GLY A  60      13.156   6.684 -17.812  1.00 87.75           O  
ATOM    449  N   GLU A  61      14.344   5.062 -18.688  1.00 85.88           N  
ATOM    450  CA  GLU A  61      13.164   4.328 -19.141  1.00 85.88           C  
ATOM    451  C   GLU A  61      12.328   3.848 -17.969  1.00 85.88           C  
ATOM    452  CB  GLU A  61      13.570   3.143 -20.016  1.00 85.88           C  
ATOM    453  O   GLU A  61      11.102   3.908 -18.000  1.00 85.88           O  
ATOM    454  CG  GLU A  61      14.016   3.535 -21.422  1.00 85.88           C  
ATOM    455  CD  GLU A  61      14.312   2.340 -22.312  1.00 85.88           C  
ATOM    456  OE1 GLU A  61      14.383   2.514 -23.547  1.00 85.88           O  
ATOM    457  OE2 GLU A  61      14.461   1.223 -21.781  1.00 85.88           O  
ATOM    458  N   GLU A  62      13.023   3.375 -16.984  1.00 82.00           N  
ATOM    459  CA  GLU A  62      12.352   2.883 -15.781  1.00 82.00           C  
ATOM    460  C   GLU A  62      11.594   4.000 -15.078  1.00 82.00           C  
ATOM    461  CB  GLU A  62      13.367   2.248 -14.820  1.00 82.00           C  
ATOM    462  O   GLU A  62      10.461   3.803 -14.633  1.00 82.00           O  
ATOM    463  CG  GLU A  62      12.727   1.482 -13.672  1.00 82.00           C  
ATOM    464  CD  GLU A  62      13.742   0.816 -12.758  1.00 82.00           C  
ATOM    465  OE1 GLU A  62      13.336   0.177 -11.766  1.00 82.00           O  
ATOM    466  OE2 GLU A  62      14.953   0.934 -13.039  1.00 82.00           O  
ATOM    467  N   THR A  63      12.164   5.215 -15.016  1.00 82.25           N  
ATOM    468  CA  THR A  63      11.555   6.340 -14.305  1.00 82.25           C  
ATOM    469  C   THR A  63      10.438   6.957 -15.133  1.00 82.25           C  
ATOM    470  CB  THR A  63      12.602   7.418 -13.969  1.00 82.25           C  
ATOM    471  O   THR A  63       9.516   7.562 -14.586  1.00 82.25           O  
ATOM    472  CG2 THR A  63      13.602   6.910 -12.930  1.00 82.25           C  
ATOM    473  OG1 THR A  63      13.312   7.773 -15.156  1.00 82.25           O  
ATOM    474  N   ALA A  64      10.516   6.789 -16.484  1.00 84.50           N  
ATOM    475  CA  ALA A  64       9.492   7.363 -17.344  1.00 84.50           C  
ATOM    476  C   ALA A  64       8.266   6.457 -17.422  1.00 84.50           C  
ATOM    477  CB  ALA A  64      10.047   7.609 -18.750  1.00 84.50           C  
ATOM    478  O   ALA A  64       7.148   6.926 -17.641  1.00 84.50           O  
ATOM    479  N   SER A  65       8.508   5.215 -17.125  1.00 86.00           N  
ATOM    480  CA  SER A  65       7.422   4.246 -17.234  1.00 86.00           C  
ATOM    481  C   SER A  65       6.582   4.223 -15.953  1.00 86.00           C  
ATOM    482  CB  SER A  65       7.977   2.848 -17.500  1.00 86.00           C  
ATOM    483  O   SER A  65       7.070   4.562 -14.875  1.00 86.00           O  
ATOM    484  OG  SER A  65       6.926   1.934 -17.766  1.00 86.00           O  
ATOM    485  N   THR A  66       5.191   4.004 -16.109  1.00 85.31           N  
ATOM    486  CA  THR A  66       4.305   3.912 -14.953  1.00 85.31           C  
ATOM    487  C   THR A  66       4.703   2.744 -14.055  1.00 85.31           C  
ATOM    488  CB  THR A  66       2.838   3.754 -15.383  1.00 85.31           C  
ATOM    489  O   THR A  66       4.785   1.603 -14.508  1.00 85.31           O  
ATOM    490  CG2 THR A  66       1.897   3.820 -14.188  1.00 85.31           C  
ATOM    491  OG1 THR A  66       2.500   4.805 -16.297  1.00 85.31           O  
ATOM    492  N   ALA A  67       4.957   3.064 -12.828  1.00 90.12           N  
ATOM    493  CA  ALA A  67       5.422   2.055 -11.883  1.00 90.12           C  
ATOM    494  C   ALA A  67       4.285   1.125 -11.469  1.00 90.12           C  
ATOM    495  CB  ALA A  67       6.031   2.725 -10.648  1.00 90.12           C  
ATOM    496  O   ALA A  67       4.500  -0.071 -11.250  1.00 90.12           O  
ATOM    497  N   LEU A  68       3.107   1.676 -11.430  1.00 94.94           N  
ATOM    498  CA  LEU A  68       1.962   0.914 -10.945  1.00 94.94           C  
ATOM    499  C   LEU A  68       0.790   1.015 -11.914  1.00 94.94           C  
ATOM    500  CB  LEU A  68       1.539   1.410  -9.555  1.00 94.94           C  
ATOM    501  O   LEU A  68       0.640   2.021 -12.609  1.00 94.94           O  
ATOM    502  CG  LEU A  68       2.531   1.169  -8.422  1.00 94.94           C  
ATOM    503  CD1 LEU A  68       2.174   2.031  -7.211  1.00 94.94           C  
ATOM    504  CD2 LEU A  68       2.561  -0.307  -8.039  1.00 94.94           C  
ATOM    505  N   THR A  69       0.023  -0.021 -11.945  1.00 94.81           N  
ATOM    506  CA  THR A  69      -1.218  -0.013 -12.711  1.00 94.81           C  
ATOM    507  C   THR A  69      -2.400  -0.410 -11.836  1.00 94.81           C  
ATOM    508  CB  THR A  69      -1.133  -0.963 -13.922  1.00 94.81           C  
ATOM    509  O   THR A  69      -2.240  -1.174 -10.883  1.00 94.81           O  
ATOM    510  CG2 THR A  69      -0.000  -0.560 -14.859  1.00 94.81           C  
ATOM    511  OG1 THR A  69      -0.901  -2.299 -13.461  1.00 94.81           O  
ATOM    512  N   LEU A  70      -3.566   0.123 -12.094  1.00 95.62           N  
ATOM    513  CA  LEU A  70      -4.797  -0.225 -11.391  1.00 95.62           C  
ATOM    514  C   LEU A  70      -5.234  -1.646 -11.727  1.00 95.62           C  
ATOM    515  CB  LEU A  70      -5.910   0.764 -11.734  1.00 95.62           C  
ATOM    516  O   LEU A  70      -5.348  -2.000 -12.906  1.00 95.62           O  
ATOM    517  CG  LEU A  70      -7.254   0.542 -11.039  1.00 95.62           C  
ATOM    518  CD1 LEU A  70      -7.137   0.845  -9.547  1.00 95.62           C  
ATOM    519  CD2 LEU A  70      -8.336   1.402 -11.680  1.00 95.62           C  
ATOM    520  N   SER A  71      -5.262  -2.484 -10.641  1.00 91.56           N  
ATOM    521  CA  SER A  71      -5.637  -3.887 -10.773  1.00 91.56           C  
ATOM    522  C   SER A  71      -6.980  -4.168 -10.109  1.00 91.56           C  
ATOM    523  CB  SER A  71      -4.562  -4.793 -10.172  1.00 91.56           C  
ATOM    524  O   SER A  71      -7.086  -4.148  -8.883  1.00 91.56           O  
ATOM    525  OG  SER A  71      -4.832  -6.152 -10.453  1.00 91.56           O  
ATOM    526  N   GLY A  72      -8.117  -3.801 -10.688  1.00 89.75           N  
ATOM    527  CA  GLY A  72      -9.445  -4.004 -10.141  1.00 89.75           C  
ATOM    528  C   GLY A  72     -10.289  -2.738 -10.133  1.00 89.75           C  
ATOM    529  O   GLY A  72      -9.922  -1.739 -10.750  1.00 89.75           O  
ATOM    530  N   SER A  73     -11.328  -2.857  -9.383  1.00 92.62           N  
ATOM    531  CA  SER A  73     -12.273  -1.748  -9.305  1.00 92.62           C  
ATOM    532  C   SER A  73     -11.953  -0.825  -8.141  1.00 92.62           C  
ATOM    533  CB  SER A  73     -13.703  -2.270  -9.180  1.00 92.62           C  
ATOM    534  O   SER A  73     -11.320  -1.244  -7.168  1.00 92.62           O  
ATOM    535  OG  SER A  73     -14.062  -3.059 -10.297  1.00 92.62           O  
ATOM    536  N   VAL A  74     -12.336   0.384  -8.297  1.00 95.00           N  
ATOM    537  CA  VAL A  74     -12.250   1.360  -7.219  1.00 95.00           C  
ATOM    538  C   VAL A  74     -13.586   1.439  -6.484  1.00 95.00           C  
ATOM    539  CB  VAL A  74     -11.844   2.756  -7.742  1.00 95.00           C  
ATOM    540  O   VAL A  74     -14.625   1.682  -7.102  1.00 95.00           O  
ATOM    541  CG1 VAL A  74     -11.617   3.727  -6.586  1.00 95.00           C  
ATOM    542  CG2 VAL A  74     -10.594   2.656  -8.609  1.00 95.00           C  
ATOM    543  N   LEU A  75     -13.422   1.203  -5.195  1.00 94.62           N  
ATOM    544  CA  LEU A  75     -14.641   1.177  -4.395  1.00 94.62           C  
ATOM    545  C   LEU A  75     -14.719   2.395  -3.477  1.00 94.62           C  
ATOM    546  CB  LEU A  75     -14.711  -0.107  -3.562  1.00 94.62           C  
ATOM    547  O   LEU A  75     -13.695   2.836  -2.943  1.00 94.62           O  
ATOM    548  CG  LEU A  75     -14.570  -1.421  -4.332  1.00 94.62           C  
ATOM    549  CD1 LEU A  75     -14.609  -2.605  -3.371  1.00 94.62           C  
ATOM    550  CD2 LEU A  75     -15.664  -1.545  -5.383  1.00 94.62           C  
ATOM    551  N   TYR A  76     -15.906   2.898  -3.307  1.00 95.31           N  
ATOM    552  CA  TYR A  76     -16.172   4.070  -2.479  1.00 95.31           C  
ATOM    553  C   TYR A  76     -17.344   3.820  -1.536  1.00 95.31           C  
ATOM    554  CB  TYR A  76     -16.453   5.297  -3.354  1.00 95.31           C  
ATOM    555  O   TYR A  76     -18.406   3.367  -1.966  1.00 95.31           O  
ATOM    556  CG  TYR A  76     -16.797   6.539  -2.566  1.00 95.31           C  
ATOM    557  CD1 TYR A  76     -17.969   7.234  -2.805  1.00 95.31           C  
ATOM    558  CD2 TYR A  76     -15.930   7.020  -1.586  1.00 95.31           C  
ATOM    559  CE1 TYR A  76     -18.297   8.383  -2.082  1.00 95.31           C  
ATOM    560  CE2 TYR A  76     -16.234   8.164  -0.859  1.00 95.31           C  
ATOM    561  OH  TYR A  76     -17.734   9.969  -0.397  1.00 95.31           O  
ATOM    562  CZ  TYR A  76     -17.422   8.836  -1.113  1.00 95.31           C  
ATOM    563  N   ALA A  77     -17.094   4.137  -0.240  1.00 94.00           N  
ATOM    564  CA  ALA A  77     -18.125   3.850   0.746  1.00 94.00           C  
ATOM    565  C   ALA A  77     -18.562   5.121   1.464  1.00 94.00           C  
ATOM    566  CB  ALA A  77     -17.625   2.816   1.756  1.00 94.00           C  
ATOM    567  O   ALA A  77     -17.734   5.922   1.895  1.00 94.00           O  
ATOM    568  N   VAL A  78     -19.906   5.203   1.679  1.00 93.94           N  
ATOM    569  CA  VAL A  78     -20.484   6.340   2.379  1.00 93.94           C  
ATOM    570  C   VAL A  78     -21.562   5.855   3.348  1.00 93.94           C  
ATOM    571  CB  VAL A  78     -21.078   7.371   1.392  1.00 93.94           C  
ATOM    572  O   VAL A  78     -21.906   4.672   3.369  1.00 93.94           O  
ATOM    573  CG1 VAL A  78     -19.984   7.973   0.516  1.00 93.94           C  
ATOM    574  CG2 VAL A  78     -22.156   6.719   0.529  1.00 93.94           C  
ATOM    575  N   ASN A  79     -22.078   6.797   4.082  1.00 92.25           N  
ATOM    576  CA  ASN A  79     -23.188   6.488   4.973  1.00 92.25           C  
ATOM    577  C   ASN A  79     -24.531   6.586   4.250  1.00 92.25           C  
ATOM    578  CB  ASN A  79     -23.172   7.410   6.191  1.00 92.25           C  
ATOM    579  O   ASN A  79     -25.094   7.676   4.129  1.00 92.25           O  
ATOM    580  CG  ASN A  79     -23.547   8.836   5.852  1.00 92.25           C  
ATOM    581  ND2 ASN A  79     -24.219   9.516   6.781  1.00 92.25           N  
ATOM    582  OD1 ASN A  79     -23.250   9.328   4.762  1.00 92.25           O  
ATOM    583  N   TYR A  80     -24.875   5.531   3.617  1.00 89.12           N  
ATOM    584  CA  TYR A  80     -26.172   5.387   2.957  1.00 89.12           C  
ATOM    585  C   TYR A  80     -27.250   4.973   3.953  1.00 89.12           C  
ATOM    586  CB  TYR A  80     -26.078   4.359   1.826  1.00 89.12           C  
ATOM    587  O   TYR A  80     -27.000   4.152   4.840  1.00 89.12           O  
ATOM    588  CG  TYR A  80     -27.391   4.129   1.113  1.00 89.12           C  
ATOM    589  CD1 TYR A  80     -28.266   3.125   1.526  1.00 89.12           C  
ATOM    590  CD2 TYR A  80     -27.766   4.914   0.026  1.00 89.12           C  
ATOM    591  CE1 TYR A  80     -29.469   2.906   0.872  1.00 89.12           C  
ATOM    592  CE2 TYR A  80     -28.969   4.703  -0.636  1.00 89.12           C  
ATOM    593  OH  TYR A  80     -31.016   3.490  -0.858  1.00 89.12           O  
ATOM    594  CZ  TYR A  80     -29.812   3.701  -0.206  1.00 89.12           C  
ATOM    595  N   PRO A  81     -28.469   5.625   3.715  1.00 89.00           N  
ATOM    596  CA  PRO A  81     -28.984   6.449   2.621  1.00 89.00           C  
ATOM    597  C   PRO A  81     -28.844   7.945   2.887  1.00 89.00           C  
ATOM    598  CB  PRO A  81     -30.469   6.043   2.557  1.00 89.00           C  
ATOM    599  O   PRO A  81     -29.156   8.766   2.014  1.00 89.00           O  
ATOM    600  CG  PRO A  81     -30.812   5.656   3.957  1.00 89.00           C  
ATOM    601  CD  PRO A  81     -29.594   5.074   4.613  1.00 89.00           C  
ATOM    602  N   THR A  82     -28.328   8.344   4.121  1.00 90.31           N  
ATOM    603  CA  THR A  82     -28.297   9.766   4.438  1.00 90.31           C  
ATOM    604  C   THR A  82     -27.234  10.477   3.607  1.00 90.31           C  
ATOM    605  CB  THR A  82     -28.031  10.000   5.934  1.00 90.31           C  
ATOM    606  O   THR A  82     -27.359  11.672   3.318  1.00 90.31           O  
ATOM    607  CG2 THR A  82     -29.156   9.445   6.793  1.00 90.31           C  
ATOM    608  OG1 THR A  82     -26.797   9.344   6.301  1.00 90.31           O  
ATOM    609  N   ASN A  83     -26.062   9.773   3.195  1.00 90.06           N  
ATOM    610  CA  ASN A  83     -24.969  10.289   2.381  1.00 90.06           C  
ATOM    611  C   ASN A  83     -24.422  11.594   2.938  1.00 90.06           C  
ATOM    612  CB  ASN A  83     -25.422  10.477   0.931  1.00 90.06           C  
ATOM    613  O   ASN A  83     -24.234  12.562   2.193  1.00 90.06           O  
ATOM    614  CG  ASN A  83     -25.641   9.156   0.216  1.00 90.06           C  
ATOM    615  ND2 ASN A  83     -26.609   9.141  -0.704  1.00 90.06           N  
ATOM    616  OD1 ASN A  83     -24.969   8.164   0.488  1.00 90.06           O  
ATOM    617  N   THR A  84     -24.125  11.633   4.180  1.00 91.56           N  
ATOM    618  CA  THR A  84     -23.594  12.812   4.836  1.00 91.56           C  
ATOM    619  C   THR A  84     -22.141  12.602   5.227  1.00 91.56           C  
ATOM    620  CB  THR A  84     -24.422  13.180   6.086  1.00 91.56           C  
ATOM    621  O   THR A  84     -21.422  13.562   5.523  1.00 91.56           O  
ATOM    622  CG2 THR A  84     -25.859  13.531   5.719  1.00 91.56           C  
ATOM    623  OG1 THR A  84     -24.422  12.070   6.992  1.00 91.56           O  
ATOM    624  N   LYS A  85     -21.750  11.336   5.148  1.00 93.25           N  
ATOM    625  CA  LYS A  85     -20.391  10.984   5.547  1.00 93.25           C  
ATOM    626  C   LYS A  85     -19.750  10.008   4.555  1.00 93.25           C  
ATOM    627  CB  LYS A  85     -20.375  10.375   6.953  1.00 93.25           C  
ATOM    628  O   LYS A  85     -20.438   9.156   3.992  1.00 93.25           O  
ATOM    629  CG  LYS A  85     -20.797  11.344   8.047  1.00 93.25           C  
ATOM    630  CD  LYS A  85     -20.688  10.711   9.430  1.00 93.25           C  
ATOM    631  CE  LYS A  85     -21.125  11.672  10.523  1.00 93.25           C  
ATOM    632  NZ  LYS A  85     -21.000  11.062  11.875  1.00 93.25           N  
ATOM    633  N   SER A  86     -18.438  10.203   4.367  1.00 94.94           N  
ATOM    634  CA  SER A  86     -17.656   9.250   3.588  1.00 94.94           C  
ATOM    635  C   SER A  86     -16.766   8.398   4.488  1.00 94.94           C  
ATOM    636  CB  SER A  86     -16.797   9.984   2.557  1.00 94.94           C  
ATOM    637  O   SER A  86     -16.141   8.914   5.422  1.00 94.94           O  
ATOM    638  OG  SER A  86     -17.609  10.688   1.634  1.00 94.94           O  
ATOM    639  N   TYR A  87     -16.750   7.090   4.152  1.00 95.44           N  
ATOM    640  CA  TYR A  87     -16.031   6.176   5.039  1.00 95.44           C  
ATOM    641  C   TYR A  87     -14.656   5.848   4.484  1.00 95.44           C  
ATOM    642  CB  TYR A  87     -16.844   4.887   5.238  1.00 95.44           C  
ATOM    643  O   TYR A  87     -13.641   6.105   5.137  1.00 95.44           O  
ATOM    644  CG  TYR A  87     -18.188   5.102   5.879  1.00 95.44           C  
ATOM    645  CD1 TYR A  87     -18.391   6.137   6.789  1.00 95.44           C  
ATOM    646  CD2 TYR A  87     -19.266   4.277   5.570  1.00 95.44           C  
ATOM    647  CE1 TYR A  87     -19.625   6.340   7.383  1.00 95.44           C  
ATOM    648  CE2 TYR A  87     -20.500   4.469   6.160  1.00 95.44           C  
ATOM    649  OH  TYR A  87     -21.906   5.699   7.648  1.00 95.44           O  
ATOM    650  CZ  TYR A  87     -20.688   5.504   7.062  1.00 95.44           C  
ATOM    651  N   TRP A  88     -14.555   5.301   3.336  1.00 96.88           N  
ATOM    652  CA  TRP A  88     -13.273   4.855   2.803  1.00 96.88           C  
ATOM    653  C   TRP A  88     -13.344   4.668   1.292  1.00 96.88           C  
ATOM    654  CB  TRP A  88     -12.836   3.549   3.473  1.00 96.88           C  
ATOM    655  O   TRP A  88     -14.438   4.621   0.719  1.00 96.88           O  
ATOM    656  CG  TRP A  88     -13.914   2.504   3.523  1.00 96.88           C  
ATOM    657  CD1 TRP A  88     -14.703   2.184   4.594  1.00 96.88           C  
ATOM    658  CD2 TRP A  88     -14.312   1.640   2.457  1.00 96.88           C  
ATOM    659  CE2 TRP A  88     -15.352   0.819   2.953  1.00 96.88           C  
ATOM    660  CE3 TRP A  88     -13.898   1.479   1.128  1.00 96.88           C  
ATOM    661  NE1 TRP A  88     -15.570   1.171   4.258  1.00 96.88           N  
ATOM    662  CH2 TRP A  88     -15.555  -0.284   0.868  1.00 96.88           C  
ATOM    663  CZ2 TRP A  88     -15.984  -0.148   2.164  1.00 96.88           C  
ATOM    664  CZ3 TRP A  88     -14.523   0.516   0.346  1.00 96.88           C  
ATOM    665  N   ILE A  89     -12.258   4.664   0.659  1.00 97.25           N  
ATOM    666  CA  ILE A  89     -12.031   4.254  -0.722  1.00 97.25           C  
ATOM    667  C   ILE A  89     -11.039   3.088  -0.754  1.00 97.25           C  
ATOM    668  CB  ILE A  89     -11.500   5.426  -1.581  1.00 97.25           C  
ATOM    669  O   ILE A  89     -10.031   3.098  -0.045  1.00 97.25           O  
ATOM    670  CG1 ILE A  89     -12.570   6.516  -1.711  1.00 97.25           C  
ATOM    671  CG2 ILE A  89     -11.055   4.926  -2.959  1.00 97.25           C  
ATOM    672  CD1 ILE A  89     -12.094   7.770  -2.430  1.00 97.25           C  
ATOM    673  N   PHE A  90     -11.414   2.154  -1.579  1.00 95.88           N  
ATOM    674  CA  PHE A  90     -10.562   0.975  -1.682  1.00 95.88           C  
ATOM    675  C   PHE A  90     -10.320   0.609  -3.141  1.00 95.88           C  
ATOM    676  CB  PHE A  90     -11.195  -0.209  -0.942  1.00 95.88           C  
ATOM    677  O   PHE A  90     -11.250   0.631  -3.955  1.00 95.88           O  
ATOM    678  CG  PHE A  90     -10.695  -1.551  -1.403  1.00 95.88           C  
ATOM    679  CD1 PHE A  90     -11.461  -2.346  -2.242  1.00 95.88           C  
ATOM    680  CD2 PHE A  90      -9.445  -2.016  -0.997  1.00 95.88           C  
ATOM    681  CE1 PHE A  90     -11.000  -3.588  -2.672  1.00 95.88           C  
ATOM    682  CE2 PHE A  90      -8.977  -3.256  -1.420  1.00 95.88           C  
ATOM    683  CZ  PHE A  90      -9.758  -4.039  -2.258  1.00 95.88           C  
ATOM    684  N   PHE A  91      -9.094   0.234  -3.439  1.00 97.00           N  
ATOM    685  CA  PHE A  91      -8.750  -0.268  -4.766  1.00 97.00           C  
ATOM    686  C   PHE A  91      -7.453  -1.062  -4.723  1.00 97.00           C  
ATOM    687  CB  PHE A  91      -8.633   0.888  -5.762  1.00 97.00           C  
ATOM    688  O   PHE A  91      -6.734  -1.036  -3.719  1.00 97.00           O  
ATOM    689  CG  PHE A  91      -7.602   1.918  -5.375  1.00 97.00           C  
ATOM    690  CD1 PHE A  91      -7.926   2.949  -4.504  1.00 97.00           C  
ATOM    691  CD2 PHE A  91      -6.312   1.854  -5.883  1.00 97.00           C  
ATOM    692  CE1 PHE A  91      -6.980   3.904  -4.145  1.00 97.00           C  
ATOM    693  CE2 PHE A  91      -5.359   2.803  -5.527  1.00 97.00           C  
ATOM    694  CZ  PHE A  91      -5.695   3.828  -4.660  1.00 97.00           C  
ATOM    695  N   THR A  92      -7.203  -1.784  -5.793  1.00 96.12           N  
ATOM    696  CA  THR A  92      -6.000  -2.607  -5.852  1.00 96.12           C  
ATOM    697  C   THR A  92      -5.090  -2.154  -6.984  1.00 96.12           C  
ATOM    698  CB  THR A  92      -6.352  -4.098  -6.031  1.00 96.12           C  
ATOM    699  O   THR A  92      -5.566  -1.738  -8.047  1.00 96.12           O  
ATOM    700  CG2 THR A  92      -7.176  -4.613  -4.859  1.00 96.12           C  
ATOM    701  OG1 THR A  92      -7.105  -4.258  -7.242  1.00 96.12           O  
ATOM    702  N   VAL A  93      -3.785  -2.250  -6.730  1.00 95.94           N  
ATOM    703  CA  VAL A  93      -2.787  -1.884  -7.734  1.00 95.94           C  
ATOM    704  C   VAL A  93      -1.761  -3.004  -7.875  1.00 95.94           C  
ATOM    705  CB  VAL A  93      -2.084  -0.557  -7.375  1.00 95.94           C  
ATOM    706  O   VAL A  93      -1.587  -3.814  -6.961  1.00 95.94           O  
ATOM    707  CG1 VAL A  93      -3.076   0.604  -7.387  1.00 95.94           C  
ATOM    708  CG2 VAL A  93      -1.403  -0.667  -6.012  1.00 95.94           C  
ATOM    709  N   SER A  94      -1.146  -2.959  -9.086  1.00 94.50           N  
ATOM    710  CA  SER A  94      -0.070  -3.906  -9.359  1.00 94.50           C  
ATOM    711  C   SER A  94       1.100  -3.223 -10.062  1.00 94.50           C  
ATOM    712  CB  SER A  94      -0.583  -5.062 -10.219  1.00 94.50           C  
ATOM    713  O   SER A  94       0.908  -2.254 -10.797  1.00 94.50           O  
ATOM    714  OG  SER A  94      -1.619  -5.762  -9.555  1.00 94.50           O  
ATOM    715  N   PRO A  95       2.334  -3.758  -9.711  1.00 93.44           N  
ATOM    716  CA  PRO A  95       3.418  -3.246 -10.547  1.00 93.44           C  
ATOM    717  C   PRO A  95       3.127  -3.387 -12.039  1.00 93.44           C  
ATOM    718  CB  PRO A  95       4.617  -4.105 -10.141  1.00 93.44           C  
ATOM    719  O   PRO A  95       2.615  -4.422 -12.477  1.00 93.44           O  
ATOM    720  CG  PRO A  95       4.336  -4.512  -8.734  1.00 93.44           C  
ATOM    721  CD  PRO A  95       2.861  -4.754  -8.586  1.00 93.44           C  
ATOM    722  N   SER A  96       3.336  -2.355 -12.781  1.00 93.00           N  
ATOM    723  CA  SER A  96       3.043  -2.361 -14.211  1.00 93.00           C  
ATOM    724  C   SER A  96       3.836  -3.445 -14.938  1.00 93.00           C  
ATOM    725  CB  SER A  96       3.352  -0.997 -14.828  1.00 93.00           C  
ATOM    726  O   SER A  96       4.848  -3.930 -14.422  1.00 93.00           O  
ATOM    727  OG  SER A  96       2.502   0.001 -14.289  1.00 93.00           O  
ATOM    728  N   SER A  97       3.402  -3.791 -16.141  1.00 87.62           N  
ATOM    729  CA  SER A  97       4.117  -4.770 -16.953  1.00 87.62           C  
ATOM    730  C   SER A  97       5.531  -4.297 -17.266  1.00 87.62           C  
ATOM    731  CB  SER A  97       3.357  -5.039 -18.250  1.00 87.62           C  
ATOM    732  O   SER A  97       5.734  -3.146 -17.672  1.00 87.62           O  
ATOM    733  OG  SER A  97       2.041  -5.488 -17.984  1.00 87.62           O  
ATOM    734  N   GLY A  98       6.523  -5.117 -17.062  1.00 85.62           N  
ATOM    735  CA  GLY A  98       7.914  -4.789 -17.328  1.00 85.62           C  
ATOM    736  C   GLY A  98       8.648  -4.273 -16.109  1.00 85.62           C  
ATOM    737  O   GLY A  98       9.875  -4.098 -16.141  1.00 85.62           O  
ATOM    738  N   VAL A  99       7.922  -3.973 -15.070  1.00 86.62           N  
ATOM    739  CA  VAL A  99       8.492  -3.518 -13.812  1.00 86.62           C  
ATOM    740  C   VAL A  99       8.688  -4.703 -12.867  1.00 86.62           C  
ATOM    741  CB  VAL A  99       7.613  -2.441 -13.141  1.00 86.62           C  
ATOM    742  O   VAL A  99       7.742  -5.453 -12.602  1.00 86.62           O  
ATOM    743  CG1 VAL A  99       8.203  -2.023 -11.789  1.00 86.62           C  
ATOM    744  CG2 VAL A  99       7.461  -1.229 -14.055  1.00 86.62           C  
ATOM    745  N   SER A 100       9.953  -4.898 -12.461  1.00 88.69           N  
ATOM    746  CA  SER A 100      10.250  -6.090 -11.672  1.00 88.69           C  
ATOM    747  C   SER A 100       9.711  -5.973 -10.258  1.00 88.69           C  
ATOM    748  CB  SER A 100      11.758  -6.340 -11.633  1.00 88.69           C  
ATOM    749  O   SER A 100       9.250  -6.961  -9.672  1.00 88.69           O  
ATOM    750  OG  SER A 100      12.445  -5.203 -11.133  1.00 88.69           O  
ATOM    751  N   SER A 101       9.789  -4.715  -9.711  1.00 89.75           N  
ATOM    752  CA  SER A 101       9.305  -4.480  -8.352  1.00 89.75           C  
ATOM    753  C   SER A 101       9.109  -2.992  -8.086  1.00 89.75           C  
ATOM    754  CB  SER A 101      10.273  -5.070  -7.328  1.00 89.75           C  
ATOM    755  O   SER A 101       9.688  -2.150  -8.766  1.00 89.75           O  
ATOM    756  OG  SER A 101      11.516  -4.395  -7.371  1.00 89.75           O  
ATOM    757  N   VAL A 102       8.195  -2.754  -7.074  1.00 92.31           N  
ATOM    758  CA  VAL A 102       7.938  -1.369  -6.691  1.00 92.31           C  
ATOM    759  C   VAL A 102       8.016  -1.231  -5.172  1.00 92.31           C  
ATOM    760  CB  VAL A 102       6.562  -0.883  -7.203  1.00 92.31           C  
ATOM    761  O   VAL A 102       7.406  -2.018  -4.441  1.00 92.31           O  
ATOM    762  CG1 VAL A 102       6.285   0.546  -6.738  1.00 92.31           C  
ATOM    763  CG2 VAL A 102       6.496  -0.976  -8.727  1.00 92.31           C  
ATOM    764  N   GLU A 103       8.891  -0.301  -4.754  1.00 92.88           N  
ATOM    765  CA  GLU A 103       8.953   0.001  -3.324  1.00 92.88           C  
ATOM    766  C   GLU A 103       7.727   0.791  -2.875  1.00 92.88           C  
ATOM    767  CB  GLU A 103      10.227   0.776  -2.992  1.00 92.88           C  
ATOM    768  O   GLU A 103       7.461   1.882  -3.385  1.00 92.88           O  
ATOM    769  CG  GLU A 103      10.336   1.186  -1.530  1.00 92.88           C  
ATOM    770  CD  GLU A 103      10.398   0.001  -0.579  1.00 92.88           C  
ATOM    771  OE1 GLU A 103       9.492  -0.147   0.269  1.00 92.88           O  
ATOM    772  OE2 GLU A 103      11.367  -0.784  -0.682  1.00 92.88           O  
ATOM    773  N   LEU A 104       7.023   0.229  -1.881  1.00 93.56           N  
ATOM    774  CA  LEU A 104       5.789   0.872  -1.444  1.00 93.56           C  
ATOM    775  C   LEU A 104       5.855   1.221   0.039  1.00 93.56           C  
ATOM    776  CB  LEU A 104       4.590  -0.036  -1.716  1.00 93.56           C  
ATOM    777  O   LEU A 104       4.824   1.267   0.715  1.00 93.56           O  
ATOM    778  CG  LEU A 104       4.199  -0.224  -3.184  1.00 93.56           C  
ATOM    779  CD1 LEU A 104       3.146  -1.321  -3.314  1.00 93.56           C  
ATOM    780  CD2 LEU A 104       3.689   1.086  -3.773  1.00 93.56           C  
ATOM    781  N   SER A 105       7.027   1.447   0.500  1.00 94.31           N  
ATOM    782  CA  SER A 105       7.184   1.880   1.885  1.00 94.31           C  
ATOM    783  C   SER A 105       6.617   3.281   2.094  1.00 94.31           C  
ATOM    784  CB  SER A 105       8.656   1.850   2.295  1.00 94.31           C  
ATOM    785  O   SER A 105       6.832   4.172   1.269  1.00 94.31           O  
ATOM    786  OG  SER A 105       8.836   2.441   3.570  1.00 94.31           O  
ATOM    787  N   PRO A 106       5.871   3.438   3.203  1.00 94.44           N  
ATOM    788  CA  PRO A 106       5.336   4.773   3.473  1.00 94.44           C  
ATOM    789  C   PRO A 106       6.426   5.840   3.566  1.00 94.44           C  
ATOM    790  CB  PRO A 106       4.621   4.602   4.816  1.00 94.44           C  
ATOM    791  O   PRO A 106       6.141   7.031   3.432  1.00 94.44           O  
ATOM    792  CG  PRO A 106       4.262   3.152   4.875  1.00 94.44           C  
ATOM    793  CD  PRO A 106       5.344   2.367   4.191  1.00 94.44           C  
ATOM    794  N   ALA A 107       7.691   5.438   3.715  1.00 94.50           N  
ATOM    795  CA  ALA A 107       8.820   6.359   3.822  1.00 94.50           C  
ATOM    796  C   ALA A 107       9.203   6.910   2.453  1.00 94.50           C  
ATOM    797  CB  ALA A 107      10.016   5.664   4.469  1.00 94.50           C  
ATOM    798  O   ALA A 107       9.734   8.023   2.352  1.00 94.50           O  
ATOM    799  N   THR A 108       8.922   6.223   1.429  1.00 94.38           N  
ATOM    800  CA  THR A 108       9.422   6.637   0.120  1.00 94.38           C  
ATOM    801  C   THR A 108       8.266   6.820  -0.860  1.00 94.38           C  
ATOM    802  CB  THR A 108      10.422   5.609  -0.448  1.00 94.38           C  
ATOM    803  O   THR A 108       8.453   7.367  -1.949  1.00 94.38           O  
ATOM    804  CG2 THR A 108      11.648   5.492   0.443  1.00 94.38           C  
ATOM    805  OG1 THR A 108       9.781   4.328  -0.538  1.00 94.38           O  
ATOM    806  N   THR A 109       7.066   6.320  -0.504  1.00 96.06           N  
ATOM    807  CA  THR A 109       5.906   6.406  -1.384  1.00 96.06           C  
ATOM    808  C   THR A 109       4.859   7.355  -0.805  1.00 96.06           C  
ATOM    809  CB  THR A 109       5.273   5.020  -1.614  1.00 96.06           C  
ATOM    810  O   THR A 109       4.645   7.387   0.408  1.00 96.06           O  
ATOM    811  CG2 THR A 109       4.086   5.109  -2.566  1.00 96.06           C  
ATOM    812  OG1 THR A 109       6.258   4.141  -2.176  1.00 96.06           O  
ATOM    813  N   ALA A 110       4.301   8.109  -1.720  1.00 97.56           N  
ATOM    814  CA  ALA A 110       3.277   9.047  -1.271  1.00 97.56           C  
ATOM    815  C   ALA A 110       1.935   8.758  -1.937  1.00 97.56           C  
ATOM    816  CB  ALA A 110       3.709  10.484  -1.561  1.00 97.56           C  
ATOM    817  O   ALA A 110       1.884   8.383  -3.111  1.00 97.56           O  
ATOM    818  N   ILE A 111       0.883   8.820  -1.173  1.00 98.38           N  
ATOM    819  CA  ILE A 111      -0.479   8.766  -1.695  1.00 98.38           C  
ATOM    820  C   ILE A 111      -1.198  10.078  -1.390  1.00 98.38           C  
ATOM    821  CB  ILE A 111      -1.265   7.574  -1.105  1.00 98.38           C  
ATOM    822  O   ILE A 111      -1.307  10.477  -0.228  1.00 98.38           O  
ATOM    823  CG1 ILE A 111      -0.564   6.250  -1.444  1.00 98.38           C  
ATOM    824  CG2 ILE A 111      -2.709   7.574  -1.615  1.00 98.38           C  
ATOM    825  CD1 ILE A 111      -1.227   5.023  -0.832  1.00 98.38           C  
ATOM    826  N   SER A 112      -1.702  10.656  -2.477  1.00 98.12           N  
ATOM    827  CA  SER A 112      -2.373  11.945  -2.336  1.00 98.12           C  
ATOM    828  C   SER A 112      -3.830  11.859  -2.783  1.00 98.12           C  
ATOM    829  CB  SER A 112      -1.646  13.023  -3.145  1.00 98.12           C  
ATOM    830  O   SER A 112      -4.160  11.102  -3.695  1.00 98.12           O  
ATOM    831  OG  SER A 112      -0.298  13.141  -2.725  1.00 98.12           O  
ATOM    832  N   PHE A 113      -4.605  12.578  -2.146  1.00 98.00           N  
ATOM    833  CA  PHE A 113      -6.031  12.641  -2.438  1.00 98.00           C  
ATOM    834  C   PHE A 113      -6.465  14.078  -2.703  1.00 98.00           C  
ATOM    835  CB  PHE A 113      -6.848  12.055  -1.282  1.00 98.00           C  
ATOM    836  O   PHE A 113      -6.152  14.977  -1.923  1.00 98.00           O  
ATOM    837  CG  PHE A 113      -8.336  12.188  -1.459  1.00 98.00           C  
ATOM    838  CD1 PHE A 113      -9.016  13.281  -0.939  1.00 98.00           C  
ATOM    839  CD2 PHE A 113      -9.055  11.211  -2.146  1.00 98.00           C  
ATOM    840  CE1 PHE A 113     -10.398  13.406  -1.102  1.00 98.00           C  
ATOM    841  CE2 PHE A 113     -10.430  11.336  -2.312  1.00 98.00           C  
ATOM    842  CZ  PHE A 113     -11.102  12.430  -1.788  1.00 98.00           C  
ATOM    843  N   THR A 114      -7.227  14.211  -3.824  1.00 96.88           N  
ATOM    844  CA  THR A 114      -7.688  15.555  -4.172  1.00 96.88           C  
ATOM    845  C   THR A 114      -9.141  15.523  -4.633  1.00 96.88           C  
ATOM    846  CB  THR A 114      -6.809  16.172  -5.273  1.00 96.88           C  
ATOM    847  O   THR A 114      -9.523  14.672  -5.438  1.00 96.88           O  
ATOM    848  CG2 THR A 114      -7.207  17.625  -5.539  1.00 96.88           C  
ATOM    849  OG1 THR A 114      -5.438  16.141  -4.859  1.00 96.88           O  
ATOM    850  N   ALA A 115      -9.883  16.375  -4.070  1.00 95.12           N  
ATOM    851  CA  ALA A 115     -11.234  16.703  -4.516  1.00 95.12           C  
ATOM    852  C   ALA A 115     -11.367  18.188  -4.820  1.00 95.12           C  
ATOM    853  CB  ALA A 115     -12.258  16.281  -3.459  1.00 95.12           C  
ATOM    854  O   ALA A 115     -11.680  18.984  -3.932  1.00 95.12           O  
ATOM    855  N   SER A 116     -11.227  18.562  -6.051  1.00 91.62           N  
ATOM    856  CA  SER A 116     -11.055  19.953  -6.480  1.00 91.62           C  
ATOM    857  C   SER A 116     -12.352  20.734  -6.320  1.00 91.62           C  
ATOM    858  CB  SER A 116     -10.586  20.016  -7.934  1.00 91.62           C  
ATOM    859  O   SER A 116     -12.328  21.906  -5.941  1.00 91.62           O  
ATOM    860  OG  SER A 116      -9.328  19.375  -8.086  1.00 91.62           O  
ATOM    861  N   THR A 117     -13.430  20.109  -6.531  1.00 90.88           N  
ATOM    862  CA  THR A 117     -14.727  20.766  -6.453  1.00 90.88           C  
ATOM    863  C   THR A 117     -15.016  21.234  -5.027  1.00 90.88           C  
ATOM    864  CB  THR A 117     -15.859  19.844  -6.926  1.00 90.88           C  
ATOM    865  O   THR A 117     -15.656  22.266  -4.828  1.00 90.88           O  
ATOM    866  CG2 THR A 117     -17.203  20.547  -6.887  1.00 90.88           C  
ATOM    867  OG1 THR A 117     -15.594  19.422  -8.273  1.00 90.88           O  
ATOM    868  N   GLU A 118     -14.406  20.484  -4.090  1.00 90.44           N  
ATOM    869  CA  GLU A 118     -14.625  20.812  -2.682  1.00 90.44           C  
ATOM    870  C   GLU A 118     -13.461  21.609  -2.107  1.00 90.44           C  
ATOM    871  CB  GLU A 118     -14.836  19.531  -1.865  1.00 90.44           C  
ATOM    872  O   GLU A 118     -13.469  21.969  -0.928  1.00 90.44           O  
ATOM    873  CG  GLU A 118     -16.109  18.766  -2.236  1.00 90.44           C  
ATOM    874  CD  GLU A 118     -17.375  19.453  -1.771  1.00 90.44           C  
ATOM    875  OE1 GLU A 118     -18.453  19.188  -2.342  1.00 90.44           O  
ATOM    876  OE2 GLU A 118     -17.297  20.281  -0.828  1.00 90.44           O  
ATOM    877  N   GLY A 119     -12.453  21.891  -2.943  1.00 91.62           N  
ATOM    878  CA  GLY A 119     -11.273  22.609  -2.498  1.00 91.62           C  
ATOM    879  C   GLY A 119     -10.438  21.812  -1.509  1.00 91.62           C  
ATOM    880  O   GLY A 119      -9.812  22.406  -0.617  1.00 91.62           O  
ATOM    881  N   ILE A 120     -10.484  20.531  -1.601  1.00 94.69           N  
ATOM    882  CA  ILE A 120      -9.781  19.641  -0.675  1.00 94.69           C  
ATOM    883  C   ILE A 120      -8.562  19.031  -1.361  1.00 94.69           C  
ATOM    884  CB  ILE A 120     -10.711  18.531  -0.151  1.00 94.69           C  
ATOM    885  O   ILE A 120      -8.656  18.562  -2.494  1.00 94.69           O  
ATOM    886  CG1 ILE A 120     -11.844  19.125   0.689  1.00 94.69           C  
ATOM    887  CG2 ILE A 120      -9.922  17.500   0.657  1.00 94.69           C  
ATOM    888  CD1 ILE A 120     -12.992  18.156   0.961  1.00 94.69           C  
ATOM    889  N   ALA A 121      -7.434  19.156  -0.682  1.00 95.56           N  
ATOM    890  CA  ALA A 121      -6.207  18.516  -1.147  1.00 95.56           C  
ATOM    891  C   ALA A 121      -5.387  17.984   0.026  1.00 95.56           C  
ATOM    892  CB  ALA A 121      -5.379  19.484  -1.980  1.00 95.56           C  
ATOM    893  O   ALA A 121      -4.969  18.766   0.894  1.00 95.56           O  
ATOM    894  N   TYR A 122      -5.258  16.734   0.083  1.00 95.88           N  
ATOM    895  CA  TYR A 122      -4.371  16.094   1.053  1.00 95.88           C  
ATOM    896  C   TYR A 122      -3.125  15.539   0.373  1.00 95.88           C  
ATOM    897  CB  TYR A 122      -5.102  14.977   1.799  1.00 95.88           C  
ATOM    898  O   TYR A 122      -3.225  14.750  -0.567  1.00 95.88           O  
ATOM    899  CG  TYR A 122      -6.039  15.477   2.873  1.00 95.88           C  
ATOM    900  CD1 TYR A 122      -5.789  15.203   4.219  1.00 95.88           C  
ATOM    901  CD2 TYR A 122      -7.172  16.203   2.547  1.00 95.88           C  
ATOM    902  CE1 TYR A 122      -6.648  15.664   5.211  1.00 95.88           C  
ATOM    903  CE2 TYR A 122      -8.039  16.672   3.533  1.00 95.88           C  
ATOM    904  OH  TYR A 122      -8.625  16.844   5.840  1.00 95.88           O  
ATOM    905  CZ  TYR A 122      -7.770  16.391   4.859  1.00 95.88           C  
ATOM    906  N   SER A 123      -2.059  16.125   0.948  1.00 92.81           N  
ATOM    907  CA  SER A 123      -0.781  15.625   0.444  1.00 92.81           C  
ATOM    908  C   SER A 123      -0.236  14.508   1.321  1.00 92.81           C  
ATOM    909  CB  SER A 123       0.238  16.766   0.364  1.00 92.81           C  
ATOM    910  O   SER A 123      -0.345  14.562   2.549  1.00 92.81           O  
ATOM    911  OG  SER A 123       1.501  16.281  -0.061  1.00 92.81           O  
ATOM    912  N   ASN A 124       0.107  13.367   0.761  1.00 95.81           N  
ATOM    913  CA  ASN A 124       0.758  12.188   1.318  1.00 95.81           C  
ATOM    914  C   ASN A 124       0.002  11.648   2.529  1.00 95.81           C  
ATOM    915  CB  ASN A 124       2.207  12.500   1.694  1.00 95.81           C  
ATOM    916  O   ASN A 124       0.389  11.898   3.672  1.00 95.81           O  
ATOM    917  CG  ASN A 124       2.977  11.266   2.137  1.00 95.81           C  
ATOM    918  ND2 ASN A 124       4.160  11.477   2.699  1.00 95.81           N  
ATOM    919  OD1 ASN A 124       2.508  10.141   1.976  1.00 95.81           O  
ATOM    920  N   ILE A 125      -0.992  10.938   2.326  1.00 97.38           N  
ATOM    921  CA  ILE A 125      -1.819  10.359   3.379  1.00 97.38           C  
ATOM    922  C   ILE A 125      -1.428   8.898   3.600  1.00 97.38           C  
ATOM    923  CB  ILE A 125      -3.322  10.469   3.039  1.00 97.38           C  
ATOM    924  O   ILE A 125      -2.033   8.203   4.418  1.00 97.38           O  
ATOM    925  CG1 ILE A 125      -3.609   9.820   1.676  1.00 97.38           C  
ATOM    926  CG2 ILE A 125      -3.781  11.930   3.062  1.00 97.38           C  
ATOM    927  CD1 ILE A 125      -5.090   9.742   1.327  1.00 97.38           C  
ATOM    928  N   TYR A 126      -0.446   8.430   2.908  1.00 97.88           N  
ATOM    929  CA  TYR A 126       0.056   7.070   3.055  1.00 97.88           C  
ATOM    930  C   TYR A 126       0.871   6.922   4.332  1.00 97.88           C  
ATOM    931  CB  TYR A 126       0.909   6.680   1.844  1.00 97.88           C  
ATOM    932  O   TYR A 126       2.029   7.340   4.391  1.00 97.88           O  
ATOM    933  CG  TYR A 126       1.355   5.234   1.856  1.00 97.88           C  
ATOM    934  CD1 TYR A 126       2.572   4.859   1.296  1.00 97.88           C  
ATOM    935  CD2 TYR A 126       0.560   4.250   2.428  1.00 97.88           C  
ATOM    936  CE1 TYR A 126       2.988   3.531   1.303  1.00 97.88           C  
ATOM    937  CE2 TYR A 126       0.964   2.918   2.441  1.00 97.88           C  
ATOM    938  OH  TYR A 126       2.584   1.254   1.888  1.00 97.88           O  
ATOM    939  CZ  TYR A 126       2.178   2.570   1.878  1.00 97.88           C  
ATOM    940  N   LYS A 127       0.250   6.172   5.379  1.00 95.19           N  
ATOM    941  CA  LYS A 127       0.899   6.207   6.684  1.00 95.19           C  
ATOM    942  C   LYS A 127       1.320   4.809   7.129  1.00 95.19           C  
ATOM    943  CB  LYS A 127      -0.028   6.828   7.730  1.00 95.19           C  
ATOM    944  O   LYS A 127       2.311   4.648   7.844  1.00 95.19           O  
ATOM    945  CG  LYS A 127      -0.359   8.289   7.469  1.00 95.19           C  
ATOM    946  CD  LYS A 127       0.891   9.164   7.500  1.00 95.19           C  
ATOM    947  CE  LYS A 127       0.555  10.633   7.281  1.00 95.19           C  
ATOM    948  NZ  LYS A 127       1.786  11.477   7.195  1.00 95.19           N  
ATOM    949  N   TYR A 128       0.523   3.852   6.691  1.00 94.12           N  
ATOM    950  CA  TYR A 128       0.763   2.520   7.234  1.00 94.12           C  
ATOM    951  C   TYR A 128       0.776   1.473   6.125  1.00 94.12           C  
ATOM    952  CB  TYR A 128      -0.302   2.162   8.273  1.00 94.12           C  
ATOM    953  O   TYR A 128       0.182   1.676   5.062  1.00 94.12           O  
ATOM    954  CG  TYR A 128      -0.469   3.205   9.352  1.00 94.12           C  
ATOM    955  CD1 TYR A 128       0.493   3.367  10.344  1.00 94.12           C  
ATOM    956  CD2 TYR A 128      -1.589   4.031   9.383  1.00 94.12           C  
ATOM    957  CE1 TYR A 128       0.342   4.324  11.344  1.00 94.12           C  
ATOM    958  CE2 TYR A 128      -1.750   4.992  10.375  1.00 94.12           C  
ATOM    959  OH  TYR A 128      -0.935   6.082  12.336  1.00 94.12           O  
ATOM    960  CZ  TYR A 128      -0.780   5.133  11.352  1.00 94.12           C  
ATOM    961  N   THR A 129       1.530   0.363   6.418  1.00 93.25           N  
ATOM    962  CA  THR A 129       1.560  -0.745   5.473  1.00 93.25           C  
ATOM    963  C   THR A 129       1.591  -2.082   6.203  1.00 93.25           C  
ATOM    964  CB  THR A 129       2.773  -0.643   4.531  1.00 93.25           C  
ATOM    965  O   THR A 129       2.271  -2.223   7.223  1.00 93.25           O  
ATOM    966  CG2 THR A 129       4.082  -0.700   5.312  1.00 93.25           C  
ATOM    967  OG1 THR A 129       2.740  -1.730   3.598  1.00 93.25           O  
ATOM    968  N   LEU A 130       0.825  -3.039   5.668  1.00 92.19           N  
ATOM    969  CA  LEU A 130       0.839  -4.395   6.211  1.00 92.19           C  
ATOM    970  C   LEU A 130       1.768  -5.293   5.402  1.00 92.19           C  
ATOM    971  CB  LEU A 130      -0.575  -4.980   6.223  1.00 92.19           C  
ATOM    972  O   LEU A 130       1.890  -6.484   5.691  1.00 92.19           O  
ATOM    973  CG  LEU A 130      -1.563  -4.344   7.203  1.00 92.19           C  
ATOM    974  CD1 LEU A 130      -2.941  -4.980   7.055  1.00 92.19           C  
ATOM    975  CD2 LEU A 130      -1.059  -4.477   8.633  1.00 92.19           C  
ATOM    976  N   LEU A 131       2.445  -4.730   4.434  1.00 90.25           N  
ATOM    977  CA  LEU A 131       3.373  -5.484   3.600  1.00 90.25           C  
ATOM    978  C   LEU A 131       4.562  -5.977   4.418  1.00 90.25           C  
ATOM    979  CB  LEU A 131       3.865  -4.629   2.430  1.00 90.25           C  
ATOM    980  O   LEU A 131       5.211  -6.961   4.051  1.00 90.25           O  
ATOM    981  CG  LEU A 131       2.801  -4.176   1.428  1.00 90.25           C  
ATOM    982  CD1 LEU A 131       3.412  -3.232   0.397  1.00 90.25           C  
ATOM    983  CD2 LEU A 131       2.162  -5.379   0.744  1.00 90.25           C  
ATOM    984  N   THR A 132       4.809  -5.348   5.512  1.00 88.38           N  
ATOM    985  CA  THR A 132       6.000  -5.656   6.293  1.00 88.38           C  
ATOM    986  C   THR A 132       5.633  -6.430   7.555  1.00 88.38           C  
ATOM    987  CB  THR A 132       6.762  -4.375   6.680  1.00 88.38           C  
ATOM    988  O   THR A 132       6.512  -6.812   8.336  1.00 88.38           O  
ATOM    989  CG2 THR A 132       7.242  -3.627   5.438  1.00 88.38           C  
ATOM    990  OG1 THR A 132       5.895  -3.520   7.434  1.00 88.38           O  
ATOM    991  N   VAL A 133       4.340  -6.629   7.758  1.00 86.38           N  
ATOM    992  CA  VAL A 133       3.877  -7.273   8.984  1.00 86.38           C  
ATOM    993  C   VAL A 133       3.895  -8.789   8.805  1.00 86.38           C  
ATOM    994  CB  VAL A 133       2.459  -6.797   9.375  1.00 86.38           C  
ATOM    995  O   VAL A 133       3.346  -9.312   7.836  1.00 86.38           O  
ATOM    996  CG1 VAL A 133       1.945  -7.574  10.586  1.00 86.38           C  
ATOM    997  CG2 VAL A 133       2.457  -5.297   9.656  1.00 86.38           C  
ATOM    998  N   SER A 134       4.570  -9.453   9.781  1.00 83.56           N  
ATOM    999  CA  SER A 134       4.648 -10.906   9.758  1.00 83.56           C  
ATOM   1000  C   SER A 134       3.340 -11.547  10.211  1.00 83.56           C  
ATOM   1001  CB  SER A 134       5.797 -11.398  10.641  1.00 83.56           C  
ATOM   1002  O   SER A 134       2.730 -11.094  11.180  1.00 83.56           O  
ATOM   1003  OG  SER A 134       5.863 -12.812  10.641  1.00 83.56           O  
ATOM   1004  N   PRO A 135       2.926 -12.633   9.508  1.00 83.19           N  
ATOM   1005  CA  PRO A 135       1.690 -13.336   9.875  1.00 83.19           C  
ATOM   1006  C   PRO A 135       1.706 -13.844  11.312  1.00 83.19           C  
ATOM   1007  CB  PRO A 135       1.635 -14.500   8.883  1.00 83.19           C  
ATOM   1008  O   PRO A 135       0.650 -13.977  11.938  1.00 83.19           O  
ATOM   1009  CG  PRO A 135       2.385 -14.016   7.688  1.00 83.19           C  
ATOM   1010  CD  PRO A 135       3.508 -13.133   8.148  1.00 83.19           C  
ATOM   1011  N   SER A 136       2.832 -14.141  11.859  1.00 82.94           N  
ATOM   1012  CA  SER A 136       2.932 -14.641  13.227  1.00 82.94           C  
ATOM   1013  C   SER A 136       2.471 -13.594  14.234  1.00 82.94           C  
ATOM   1014  CB  SER A 136       4.367 -15.070  13.547  1.00 82.94           C  
ATOM   1015  O   SER A 136       1.982 -13.930  15.312  1.00 82.94           O  
ATOM   1016  OG  SER A 136       5.258 -13.977  13.383  1.00 82.94           O  
ATOM   1017  N   THR A 137       2.660 -12.320  13.883  1.00 82.31           N  
ATOM   1018  CA  THR A 137       2.250 -11.234  14.766  1.00 82.31           C  
ATOM   1019  C   THR A 137       0.728 -11.148  14.852  1.00 82.31           C  
ATOM   1020  CB  THR A 137       2.812  -9.883  14.281  1.00 82.31           C  
ATOM   1021  O   THR A 137       0.184 -10.602  15.812  1.00 82.31           O  
ATOM   1022  CG2 THR A 137       2.525  -8.773  15.289  1.00 82.31           C  
ATOM   1023  OG1 THR A 137       4.230 -10.000  14.109  1.00 82.31           O  
ATOM   1024  N   LEU A 138       0.106 -11.742  13.859  1.00 84.88           N  
ATOM   1025  CA  LEU A 138      -1.340 -11.586  13.750  1.00 84.88           C  
ATOM   1026  C   LEU A 138      -2.062 -12.867  14.148  1.00 84.88           C  
ATOM   1027  CB  LEU A 138      -1.725 -11.195  12.320  1.00 84.88           C  
ATOM   1028  O   LEU A 138      -3.291 -12.938  14.086  1.00 84.88           O  
ATOM   1029  CG  LEU A 138      -1.138  -9.883  11.797  1.00 84.88           C  
ATOM   1030  CD1 LEU A 138      -1.501  -9.688  10.328  1.00 84.88           C  
ATOM   1031  CD2 LEU A 138      -1.625  -8.703  12.633  1.00 84.88           C  
ATOM   1032  N   SER A 139      -1.311 -13.859  14.688  1.00 82.94           N  
ATOM   1033  CA  SER A 139      -1.983 -15.086  15.109  1.00 82.94           C  
ATOM   1034  C   SER A 139      -2.832 -14.844  16.359  1.00 82.94           C  
ATOM   1035  CB  SER A 139      -0.964 -16.188  15.383  1.00 82.94           C  
ATOM   1036  O   SER A 139      -2.402 -14.156  17.281  1.00 82.94           O  
ATOM   1037  OG  SER A 139      -0.300 -16.562  14.188  1.00 82.94           O  
ATOM   1038  N   ASP A 140      -4.027 -15.320  16.344  1.00 83.38           N  
ATOM   1039  CA  ASP A 140      -4.922 -15.383  17.484  1.00 83.38           C  
ATOM   1040  C   ASP A 140      -5.164 -14.000  18.078  1.00 83.38           C  
ATOM   1041  CB  ASP A 140      -4.348 -16.312  18.562  1.00 83.38           C  
ATOM   1042  O   ASP A 140      -5.195 -13.836  19.297  1.00 83.38           O  
ATOM   1043  CG  ASP A 140      -4.234 -17.766  18.094  1.00 83.38           C  
ATOM   1044  OD1 ASP A 140      -5.047 -18.188  17.250  1.00 83.38           O  
ATOM   1045  OD2 ASP A 140      -3.330 -18.469  18.578  1.00 83.38           O  
ATOM   1046  N   VAL A 141      -5.234 -12.992  17.250  1.00 81.75           N  
ATOM   1047  CA  VAL A 141      -5.359 -11.625  17.734  1.00 81.75           C  
ATOM   1048  C   VAL A 141      -6.836 -11.242  17.828  1.00 81.75           C  
ATOM   1049  CB  VAL A 141      -4.605 -10.625  16.828  1.00 81.75           C  
ATOM   1050  O   VAL A 141      -7.211 -10.383  18.625  1.00 81.75           O  
ATOM   1051  CG1 VAL A 141      -3.098 -10.828  16.938  1.00 81.75           C  
ATOM   1052  CG2 VAL A 141      -5.066 -10.773  15.383  1.00 81.75           C  
ATOM   1053  N   VAL A 142      -7.672 -11.812  16.969  1.00 83.94           N  
ATOM   1054  CA  VAL A 142      -9.102 -11.508  17.000  1.00 83.94           C  
ATOM   1055  C   VAL A 142      -9.891 -12.773  17.312  1.00 83.94           C  
ATOM   1056  CB  VAL A 142      -9.570 -10.898  15.664  1.00 83.94           C  
ATOM   1057  O   VAL A 142      -9.805 -13.766  16.594  1.00 83.94           O  
ATOM   1058  CG1 VAL A 142     -11.070 -10.594  15.711  1.00 83.94           C  
ATOM   1059  CG2 VAL A 142      -8.773  -9.641  15.336  1.00 83.94           C  
ATOM   1060  N   TYR A 143     -10.648 -12.719  18.500  1.00 85.56           N  
ATOM   1061  CA  TYR A 143     -11.469 -13.828  18.969  1.00 85.56           C  
ATOM   1062  C   TYR A 143     -12.953 -13.500  18.859  1.00 85.56           C  
ATOM   1063  CB  TYR A 143     -11.109 -14.180  20.422  1.00 85.56           C  
ATOM   1064  O   TYR A 143     -13.422 -12.531  19.469  1.00 85.56           O  
ATOM   1065  CG  TYR A 143     -11.773 -15.445  20.922  1.00 85.56           C  
ATOM   1066  CD1 TYR A 143     -12.820 -15.391  21.828  1.00 85.56           C  
ATOM   1067  CD2 TYR A 143     -11.344 -16.688  20.484  1.00 85.56           C  
ATOM   1068  CE1 TYR A 143     -13.430 -16.547  22.297  1.00 85.56           C  
ATOM   1069  CE2 TYR A 143     -11.945 -17.859  20.938  1.00 85.56           C  
ATOM   1070  OH  TYR A 143     -13.586 -18.938  22.297  1.00 85.56           O  
ATOM   1071  CZ  TYR A 143     -12.984 -17.781  21.844  1.00 85.56           C  
ATOM   1072  N   SER A 144     -13.602 -14.188  17.984  1.00 84.50           N  
ATOM   1073  CA  SER A 144     -15.031 -13.992  17.766  1.00 84.50           C  
ATOM   1074  C   SER A 144     -15.742 -15.320  17.500  1.00 84.50           C  
ATOM   1075  CB  SER A 144     -15.273 -13.039  16.594  1.00 84.50           C  
ATOM   1076  O   SER A 144     -15.203 -16.188  16.812  1.00 84.50           O  
ATOM   1077  OG  SER A 144     -16.656 -12.789  16.422  1.00 84.50           O  
ATOM   1078  N   ASN A 145     -16.969 -15.453  18.125  1.00 84.81           N  
ATOM   1079  CA  ASN A 145     -17.781 -16.656  17.984  1.00 84.81           C  
ATOM   1080  C   ASN A 145     -17.016 -17.906  18.453  1.00 84.81           C  
ATOM   1081  CB  ASN A 145     -18.250 -16.828  16.547  1.00 84.81           C  
ATOM   1082  O   ASN A 145     -17.047 -18.938  17.766  1.00 84.81           O  
ATOM   1083  CG  ASN A 145     -19.375 -15.867  16.188  1.00 84.81           C  
ATOM   1084  ND2 ASN A 145     -19.562 -15.648  14.891  1.00 84.81           N  
ATOM   1085  OD1 ASN A 145     -20.047 -15.328  17.062  1.00 84.81           O  
ATOM   1086  N   SER A 146     -16.328 -17.828  19.625  1.00 86.06           N  
ATOM   1087  CA  SER A 146     -15.656 -18.922  20.328  1.00 86.06           C  
ATOM   1088  C   SER A 146     -14.469 -19.438  19.531  1.00 86.06           C  
ATOM   1089  CB  SER A 146     -16.641 -20.062  20.609  1.00 86.06           C  
ATOM   1090  O   SER A 146     -14.102 -20.609  19.656  1.00 86.06           O  
ATOM   1091  OG  SER A 146     -17.703 -19.609  21.438  1.00 86.06           O  
ATOM   1092  N   GLN A 147     -13.984 -18.688  18.547  1.00 86.31           N  
ATOM   1093  CA  GLN A 147     -12.797 -19.062  17.781  1.00 86.31           C  
ATOM   1094  C   GLN A 147     -11.953 -17.828  17.422  1.00 86.31           C  
ATOM   1095  CB  GLN A 147     -13.180 -19.812  16.516  1.00 86.31           C  
ATOM   1096  O   GLN A 147     -12.484 -16.719  17.312  1.00 86.31           O  
ATOM   1097  CG  GLN A 147     -13.992 -18.984  15.523  1.00 86.31           C  
ATOM   1098  CD  GLN A 147     -14.469 -19.797  14.336  1.00 86.31           C  
ATOM   1099  NE2 GLN A 147     -14.758 -19.109  13.234  1.00 86.31           N  
ATOM   1100  OE1 GLN A 147     -14.562 -21.031  14.398  1.00 86.31           O  
ATOM   1101  N   TYR A 148     -10.672 -18.109  17.203  1.00 86.00           N  
ATOM   1102  CA  TYR A 148      -9.789 -17.078  16.688  1.00 86.00           C  
ATOM   1103  C   TYR A 148      -9.938 -16.938  15.172  1.00 86.00           C  
ATOM   1104  CB  TYR A 148      -8.328 -17.375  17.031  1.00 86.00           C  
ATOM   1105  O   TYR A 148     -10.062 -17.938  14.461  1.00 86.00           O  
ATOM   1106  CG  TYR A 148      -8.000 -17.141  18.484  1.00 86.00           C  
ATOM   1107  CD1 TYR A 148      -7.789 -15.852  18.969  1.00 86.00           C  
ATOM   1108  CD2 TYR A 148      -7.891 -18.203  19.375  1.00 86.00           C  
ATOM   1109  CE1 TYR A 148      -7.480 -15.625  20.312  1.00 86.00           C  
ATOM   1110  CE2 TYR A 148      -7.582 -17.984  20.719  1.00 86.00           C  
ATOM   1111  OH  TYR A 148      -7.074 -16.484  22.500  1.00 86.00           O  
ATOM   1112  CZ  TYR A 148      -7.383 -16.703  21.172  1.00 86.00           C  
ATOM   1113  N   LEU A 149     -10.000 -15.656  14.734  1.00 87.25           N  
ATOM   1114  CA  LEU A 149     -10.141 -15.367  13.312  1.00 87.25           C  
ATOM   1115  C   LEU A 149      -8.789 -15.422  12.617  1.00 87.25           C  
ATOM   1116  CB  LEU A 149     -10.789 -14.000  13.109  1.00 87.25           C  
ATOM   1117  O   LEU A 149      -7.801 -14.883  13.125  1.00 87.25           O  
ATOM   1118  CG  LEU A 149     -11.195 -13.648  11.672  1.00 87.25           C  
ATOM   1119  CD1 LEU A 149     -12.164 -14.695  11.133  1.00 87.25           C  
ATOM   1120  CD2 LEU A 149     -11.812 -12.258  11.617  1.00 87.25           C  
ATOM   1121  N   SER A 150      -8.742 -16.062  11.430  1.00 87.94           N  
ATOM   1122  CA  SER A 150      -7.559 -15.977  10.578  1.00 87.94           C  
ATOM   1123  C   SER A 150      -7.609 -14.734   9.688  1.00 87.94           C  
ATOM   1124  CB  SER A 150      -7.418 -17.234   9.711  1.00 87.94           C  
ATOM   1125  O   SER A 150      -8.367 -14.695   8.719  1.00 87.94           O  
ATOM   1126  OG  SER A 150      -6.215 -17.188   8.961  1.00 87.94           O  
ATOM   1127  N   LEU A 151      -6.801 -13.758  10.000  1.00 87.81           N  
ATOM   1128  CA  LEU A 151      -6.875 -12.492   9.289  1.00 87.81           C  
ATOM   1129  C   LEU A 151      -5.988 -12.508   8.055  1.00 87.81           C  
ATOM   1130  CB  LEU A 151      -6.465 -11.336  10.211  1.00 87.81           C  
ATOM   1131  O   LEU A 151      -6.164 -11.688   7.148  1.00 87.81           O  
ATOM   1132  CG  LEU A 151      -7.262 -11.188  11.508  1.00 87.81           C  
ATOM   1133  CD1 LEU A 151      -6.711 -10.031  12.344  1.00 87.81           C  
ATOM   1134  CD2 LEU A 151      -8.742 -10.984  11.211  1.00 87.81           C  
ATOM   1135  N   VAL A 152      -5.078 -13.422   8.086  1.00 87.06           N  
ATOM   1136  CA  VAL A 152      -4.094 -13.492   7.012  1.00 87.06           C  
ATOM   1137  C   VAL A 152      -3.922 -14.945   6.562  1.00 87.06           C  
ATOM   1138  CB  VAL A 152      -2.732 -12.906   7.449  1.00 87.06           C  
ATOM   1139  O   VAL A 152      -4.012 -15.867   7.379  1.00 87.06           O  
ATOM   1140  CG1 VAL A 152      -2.186 -13.664   8.664  1.00 87.06           C  
ATOM   1141  CG2 VAL A 152      -1.735 -12.945   6.293  1.00 87.06           C  
ATOM   1142  N   ASP A 153      -3.756 -15.156   5.227  1.00 86.56           N  
ATOM   1143  CA  ASP A 153      -3.488 -16.484   4.672  1.00 86.56           C  
ATOM   1144  C   ASP A 153      -2.072 -16.562   4.105  1.00 86.56           C  
ATOM   1145  CB  ASP A 153      -4.512 -16.828   3.588  1.00 86.56           C  
ATOM   1146  O   ASP A 153      -1.476 -15.539   3.764  1.00 86.56           O  
ATOM   1147  CG  ASP A 153      -5.863 -17.219   4.152  1.00 86.56           C  
ATOM   1148  OD1 ASP A 153      -5.930 -17.656   5.320  1.00 86.56           O  
ATOM   1149  OD2 ASP A 153      -6.871 -17.094   3.424  1.00 86.56           O  
ATOM   1150  N   THR A 154      -1.530 -17.797   4.199  1.00 85.25           N  
ATOM   1151  CA  THR A 154      -0.209 -18.031   3.629  1.00 85.25           C  
ATOM   1152  C   THR A 154      -0.253 -19.172   2.621  1.00 85.25           C  
ATOM   1153  CB  THR A 154       0.825 -18.344   4.727  1.00 85.25           C  
ATOM   1154  O   THR A 154      -0.970 -20.156   2.822  1.00 85.25           O  
ATOM   1155  CG2 THR A 154       1.030 -17.156   5.648  1.00 85.25           C  
ATOM   1156  OG1 THR A 154       0.365 -19.469   5.500  1.00 85.25           O  
ATOM   1157  N   GLU A 155       0.347 -18.969   1.478  1.00 81.88           N  
ATOM   1158  CA  GLU A 155       0.526 -20.016   0.470  1.00 81.88           C  
ATOM   1159  C   GLU A 155       2.000 -20.188   0.118  1.00 81.88           C  
ATOM   1160  CB  GLU A 155      -0.279 -19.688  -0.790  1.00 81.88           C  
ATOM   1161  O   GLU A 155       2.713 -19.203  -0.110  1.00 81.88           O  
ATOM   1162  CG  GLU A 155      -0.333 -20.812  -1.798  1.00 81.88           C  
ATOM   1163  CD  GLU A 155      -1.165 -20.500  -3.029  1.00 81.88           C  
ATOM   1164  OE1 GLU A 155      -1.231 -21.328  -3.957  1.00 81.88           O  
ATOM   1165  OE2 GLU A 155      -1.755 -19.391  -3.064  1.00 81.88           O  
ATOM   1166  N   SER A 156       2.432 -21.469   0.255  1.00 80.75           N  
ATOM   1167  CA  SER A 156       3.812 -21.766  -0.111  1.00 80.75           C  
ATOM   1168  C   SER A 156       3.885 -22.469  -1.466  1.00 80.75           C  
ATOM   1169  CB  SER A 156       4.473 -22.641   0.957  1.00 80.75           C  
ATOM   1170  O   SER A 156       3.176 -23.453  -1.704  1.00 80.75           O  
ATOM   1171  OG  SER A 156       4.496 -21.984   2.207  1.00 80.75           O  
ATOM   1172  N   SER A 157       4.449 -21.781  -2.404  1.00 75.56           N  
ATOM   1173  CA  SER A 157       4.727 -22.359  -3.715  1.00 75.56           C  
ATOM   1174  C   SER A 157       6.152 -22.062  -4.160  1.00 75.56           C  
ATOM   1175  CB  SER A 157       3.738 -21.828  -4.754  1.00 75.56           C  
ATOM   1176  O   SER A 157       6.609 -20.922  -4.090  1.00 75.56           O  
ATOM   1177  OG  SER A 157       3.967 -22.422  -6.020  1.00 75.56           O  
ATOM   1178  N   GLY A 158       6.906 -23.188  -4.605  1.00 77.75           N  
ATOM   1179  CA  GLY A 158       8.250 -23.031  -5.145  1.00 77.75           C  
ATOM   1180  C   GLY A 158       9.250 -22.531  -4.121  1.00 77.75           C  
ATOM   1181  O   GLY A 158      10.148 -21.766  -4.453  1.00 77.75           O  
ATOM   1182  N   GLY A 159       9.039 -22.797  -2.846  1.00 75.94           N  
ATOM   1183  CA  GLY A 159       9.992 -22.422  -1.813  1.00 75.94           C  
ATOM   1184  C   GLY A 159       9.742 -21.031  -1.251  1.00 75.94           C  
ATOM   1185  O   GLY A 159      10.523 -20.547  -0.433  1.00 75.94           O  
ATOM   1186  N   GLN A 160       8.688 -20.312  -1.829  1.00 73.81           N  
ATOM   1187  CA  GLN A 160       8.336 -18.984  -1.354  1.00 73.81           C  
ATOM   1188  C   GLN A 160       6.980 -18.984  -0.655  1.00 73.81           C  
ATOM   1189  CB  GLN A 160       8.328 -17.984  -2.512  1.00 73.81           C  
ATOM   1190  O   GLN A 160       6.090 -19.750  -1.028  1.00 73.81           O  
ATOM   1191  CG  GLN A 160       9.680 -17.828  -3.199  1.00 73.81           C  
ATOM   1192  CD  GLN A 160      10.758 -17.328  -2.260  1.00 73.81           C  
ATOM   1193  NE2 GLN A 160      10.727 -16.047  -1.938  1.00 73.81           N  
ATOM   1194  OE1 GLN A 160      11.625 -18.094  -1.824  1.00 73.81           O  
ATOM   1195  N   THR A 161       6.941 -18.188   0.517  1.00 77.44           N  
ATOM   1196  CA  THR A 161       5.672 -18.047   1.225  1.00 77.44           C  
ATOM   1197  C   THR A 161       5.008 -16.719   0.901  1.00 77.44           C  
ATOM   1198  CB  THR A 161       5.867 -18.172   2.748  1.00 77.44           C  
ATOM   1199  O   THR A 161       5.621 -15.664   1.055  1.00 77.44           O  
ATOM   1200  CG2 THR A 161       4.527 -18.156   3.477  1.00 77.44           C  
ATOM   1201  OG1 THR A 161       6.531 -19.406   3.039  1.00 77.44           O  
ATOM   1202  N   TYR A 162       3.771 -16.844   0.415  1.00 80.19           N  
ATOM   1203  CA  TYR A 162       2.973 -15.672   0.055  1.00 80.19           C  
ATOM   1204  C   TYR A 162       1.942 -15.367   1.135  1.00 80.19           C  
ATOM   1205  CB  TYR A 162       2.270 -15.898  -1.288  1.00 80.19           C  
ATOM   1206  O   TYR A 162       1.256 -16.266   1.623  1.00 80.19           O  
ATOM   1207  CG  TYR A 162       3.213 -16.219  -2.420  1.00 80.19           C  
ATOM   1208  CD1 TYR A 162       3.768 -15.219  -3.203  1.00 80.19           C  
ATOM   1209  CD2 TYR A 162       3.553 -17.547  -2.707  1.00 80.19           C  
ATOM   1210  CE1 TYR A 162       4.637 -15.516  -4.250  1.00 80.19           C  
ATOM   1211  CE2 TYR A 162       4.418 -17.844  -3.750  1.00 80.19           C  
ATOM   1212  OH  TYR A 162       5.816 -17.125  -5.547  1.00 80.19           O  
ATOM   1213  CZ  TYR A 162       4.957 -16.828  -4.516  1.00 80.19           C  
ATOM   1214  N   VAL A 163       1.964 -14.062   1.466  1.00 85.81           N  
ATOM   1215  CA  VAL A 163       0.997 -13.633   2.469  1.00 85.81           C  
ATOM   1216  C   VAL A 163      -0.045 -12.719   1.827  1.00 85.81           C  
ATOM   1217  CB  VAL A 163       1.685 -12.906   3.648  1.00 85.81           C  
ATOM   1218  O   VAL A 163       0.295 -11.844   1.023  1.00 85.81           O  
ATOM   1219  CG1 VAL A 163       0.649 -12.406   4.652  1.00 85.81           C  
ATOM   1220  CG2 VAL A 163       2.689 -13.836   4.332  1.00 85.81           C  
ATOM   1221  N   TYR A 164      -1.279 -13.031   2.129  1.00 89.62           N  
ATOM   1222  CA  TYR A 164      -2.312 -12.180   1.554  1.00 89.62           C  
ATOM   1223  C   TYR A 164      -3.527 -12.102   2.471  1.00 89.62           C  
ATOM   1224  CB  TYR A 164      -2.730 -12.695   0.175  1.00 89.62           C  
ATOM   1225  O   TYR A 164      -3.748 -12.992   3.297  1.00 89.62           O  
ATOM   1226  CG  TYR A 164      -3.375 -14.062   0.208  1.00 89.62           C  
ATOM   1227  CD1 TYR A 164      -2.602 -15.219   0.172  1.00 89.62           C  
ATOM   1228  CD2 TYR A 164      -4.758 -14.195   0.276  1.00 89.62           C  
ATOM   1229  CE1 TYR A 164      -3.191 -16.484   0.201  1.00 89.62           C  
ATOM   1230  CE2 TYR A 164      -5.359 -15.445   0.306  1.00 89.62           C  
ATOM   1231  OH  TYR A 164      -5.156 -17.828   0.297  1.00 89.62           O  
ATOM   1232  CZ  TYR A 164      -4.566 -16.578   0.268  1.00 89.62           C  
ATOM   1233  N   TYR A 165      -4.230 -10.953   2.318  1.00 91.50           N  
ATOM   1234  CA  TYR A 165      -5.492 -10.734   3.016  1.00 91.50           C  
ATOM   1235  C   TYR A 165      -6.676 -10.938   2.076  1.00 91.50           C  
ATOM   1236  CB  TYR A 165      -5.539  -9.328   3.621  1.00 91.50           C  
ATOM   1237  O   TYR A 165      -6.816 -10.219   1.085  1.00 91.50           O  
ATOM   1238  CG  TYR A 165      -4.504  -9.094   4.695  1.00 91.50           C  
ATOM   1239  CD1 TYR A 165      -4.828  -9.234   6.043  1.00 91.50           C  
ATOM   1240  CD2 TYR A 165      -3.201  -8.742   4.367  1.00 91.50           C  
ATOM   1241  CE1 TYR A 165      -3.881  -9.016   7.039  1.00 91.50           C  
ATOM   1242  CE2 TYR A 165      -2.244  -8.523   5.352  1.00 91.50           C  
ATOM   1243  OH  TYR A 165      -1.650  -8.453   7.664  1.00 91.50           O  
ATOM   1244  CZ  TYR A 165      -2.594  -8.664   6.684  1.00 91.50           C  
ATOM   1245  N   PRO A 166      -7.473 -11.953   2.332  1.00 84.50           N  
ATOM   1246  CA  PRO A 166      -8.562 -12.328   1.425  1.00 84.50           C  
ATOM   1247  C   PRO A 166      -9.641 -11.258   1.332  1.00 84.50           C  
ATOM   1248  CB  PRO A 166      -9.109 -13.609   2.047  1.00 84.50           C  
ATOM   1249  O   PRO A 166     -10.367 -11.188   0.333  1.00 84.50           O  
ATOM   1250  CG  PRO A 166      -8.617 -13.594   3.457  1.00 84.50           C  
ATOM   1251  CD  PRO A 166      -7.402 -12.719   3.525  1.00 84.50           C  
ATOM   1252  N   ASN A 167      -9.758 -10.516   2.373  1.00 90.31           N  
ATOM   1253  CA  ASN A 167     -10.781  -9.484   2.514  1.00 90.31           C  
ATOM   1254  C   ASN A 167     -10.188  -8.188   3.059  1.00 90.31           C  
ATOM   1255  CB  ASN A 167     -11.914  -9.969   3.414  1.00 90.31           C  
ATOM   1256  O   ASN A 167      -9.367  -8.211   3.975  1.00 90.31           O  
ATOM   1257  CG  ASN A 167     -13.102  -9.023   3.422  1.00 90.31           C  
ATOM   1258  ND2 ASN A 167     -14.297  -9.570   3.242  1.00 90.31           N  
ATOM   1259  OD1 ASN A 167     -12.938  -7.812   3.590  1.00 90.31           O  
ATOM   1260  N   PRO A 168     -10.578  -7.016   2.451  1.00 93.31           N  
ATOM   1261  CA  PRO A 168     -10.039  -5.742   2.932  1.00 93.31           C  
ATOM   1262  C   PRO A 168     -10.344  -5.492   4.406  1.00 93.31           C  
ATOM   1263  CB  PRO A 168     -10.734  -4.707   2.045  1.00 93.31           C  
ATOM   1264  O   PRO A 168      -9.562  -4.832   5.098  1.00 93.31           O  
ATOM   1265  CG  PRO A 168     -11.930  -5.414   1.496  1.00 93.31           C  
ATOM   1266  CD  PRO A 168     -11.617  -6.883   1.405  1.00 93.31           C  
ATOM   1267  N   TYR A 169     -11.430  -6.027   4.848  1.00 94.56           N  
ATOM   1268  CA  TYR A 169     -11.789  -5.816   6.246  1.00 94.56           C  
ATOM   1269  C   TYR A 169     -10.922  -6.656   7.172  1.00 94.56           C  
ATOM   1270  CB  TYR A 169     -13.266  -6.152   6.473  1.00 94.56           C  
ATOM   1271  O   TYR A 169     -10.688  -6.277   8.320  1.00 94.56           O  
ATOM   1272  CG  TYR A 169     -14.219  -5.215   5.766  1.00 94.56           C  
ATOM   1273  CD1 TYR A 169     -14.203  -3.848   6.023  1.00 94.56           C  
ATOM   1274  CD2 TYR A 169     -15.141  -5.699   4.844  1.00 94.56           C  
ATOM   1275  CE1 TYR A 169     -15.078  -2.980   5.379  1.00 94.56           C  
ATOM   1276  CE2 TYR A 169     -16.016  -4.840   4.191  1.00 94.56           C  
ATOM   1277  OH  TYR A 169     -16.844  -2.633   3.824  1.00 94.56           O  
ATOM   1278  CZ  TYR A 169     -15.984  -3.486   4.465  1.00 94.56           C  
ATOM   1279  N   TYR A 170     -10.492  -7.867   6.727  1.00 93.69           N  
ATOM   1280  CA  TYR A 170      -9.484  -8.602   7.492  1.00 93.69           C  
ATOM   1281  C   TYR A 170      -8.211  -7.781   7.637  1.00 93.69           C  
ATOM   1282  CB  TYR A 170      -9.180  -9.945   6.828  1.00 93.69           C  
ATOM   1283  O   TYR A 170      -7.582  -7.785   8.695  1.00 93.69           O  
ATOM   1284  CG  TYR A 170     -10.305 -10.945   6.926  1.00 93.69           C  
ATOM   1285  CD1 TYR A 170     -11.344 -10.758   7.832  1.00 93.69           C  
ATOM   1286  CD2 TYR A 170     -10.328 -12.070   6.113  1.00 93.69           C  
ATOM   1287  CE1 TYR A 170     -12.383 -11.680   7.926  1.00 93.69           C  
ATOM   1288  CE2 TYR A 170     -11.359 -13.000   6.199  1.00 93.69           C  
ATOM   1289  OH  TYR A 170     -13.414 -13.711   7.195  1.00 93.69           O  
ATOM   1290  CZ  TYR A 170     -12.383 -12.797   7.109  1.00 93.69           C  
ATOM   1291  N   ALA A 171      -7.879  -7.125   6.555  1.00 93.81           N  
ATOM   1292  CA  ALA A 171      -6.707  -6.250   6.578  1.00 93.81           C  
ATOM   1293  C   ALA A 171      -6.891  -5.117   7.586  1.00 93.81           C  
ATOM   1294  CB  ALA A 171      -6.441  -5.680   5.188  1.00 93.81           C  
ATOM   1295  O   ALA A 171      -5.953  -4.750   8.297  1.00 93.81           O  
ATOM   1296  N   LEU A 172      -8.062  -4.586   7.602  1.00 93.75           N  
ATOM   1297  CA  LEU A 172      -8.383  -3.512   8.539  1.00 93.75           C  
ATOM   1298  C   LEU A 172      -8.227  -3.984   9.977  1.00 93.75           C  
ATOM   1299  CB  LEU A 172      -9.805  -3.004   8.305  1.00 93.75           C  
ATOM   1300  O   LEU A 172      -7.668  -3.270  10.812  1.00 93.75           O  
ATOM   1301  CG  LEU A 172     -10.156  -1.652   8.930  1.00 93.75           C  
ATOM   1302  CD1 LEU A 172      -9.227  -0.565   8.398  1.00 93.75           C  
ATOM   1303  CD2 LEU A 172     -11.609  -1.298   8.656  1.00 93.75           C  
ATOM   1304  N   LEU A 173      -8.766  -5.148  10.305  1.00 92.19           N  
ATOM   1305  CA  LEU A 173      -8.625  -5.723  11.641  1.00 92.19           C  
ATOM   1306  C   LEU A 173      -7.156  -5.957  11.977  1.00 92.19           C  
ATOM   1307  CB  LEU A 173      -9.398  -7.035  11.742  1.00 92.19           C  
ATOM   1308  O   LEU A 173      -6.727  -5.699  13.102  1.00 92.19           O  
ATOM   1309  CG  LEU A 173     -10.930  -6.926  11.711  1.00 92.19           C  
ATOM   1310  CD1 LEU A 173     -11.555  -8.312  11.664  1.00 92.19           C  
ATOM   1311  CD2 LEU A 173     -11.430  -6.148  12.930  1.00 92.19           C  
ATOM   1312  N   ALA A 174      -6.434  -6.414  11.023  1.00 91.62           N  
ATOM   1313  CA  ALA A 174      -5.004  -6.637  11.211  1.00 91.62           C  
ATOM   1314  C   ALA A 174      -4.281  -5.328  11.508  1.00 91.62           C  
ATOM   1315  CB  ALA A 174      -4.402  -7.301   9.977  1.00 91.62           C  
ATOM   1316  O   ALA A 174      -3.422  -5.273  12.391  1.00 91.62           O  
ATOM   1317  N   LEU A 175      -4.609  -4.355  10.727  1.00 92.06           N  
ATOM   1318  CA  LEU A 175      -4.012  -3.043  10.945  1.00 92.06           C  
ATOM   1319  C   LEU A 175      -4.301  -2.545  12.352  1.00 92.06           C  
ATOM   1320  CB  LEU A 175      -4.539  -2.037   9.914  1.00 92.06           C  
ATOM   1321  O   LEU A 175      -3.406  -2.029  13.031  1.00 92.06           O  
ATOM   1322  CG  LEU A 175      -3.992  -0.613  10.016  1.00 92.06           C  
ATOM   1323  CD1 LEU A 175      -2.492  -0.601   9.750  1.00 92.06           C  
ATOM   1324  CD2 LEU A 175      -4.723   0.312   9.055  1.00 92.06           C  
ATOM   1325  N   ASN A 176      -5.602  -2.609  12.750  1.00 90.50           N  
ATOM   1326  CA  ASN A 176      -6.000  -2.197  14.094  1.00 90.50           C  
ATOM   1327  C   ASN A 176      -5.117  -2.836  15.156  1.00 90.50           C  
ATOM   1328  CB  ASN A 176      -7.469  -2.537  14.344  1.00 90.50           C  
ATOM   1329  O   ASN A 176      -4.672  -2.160  16.094  1.00 90.50           O  
ATOM   1330  CG  ASN A 176      -7.930  -2.137  15.734  1.00 90.50           C  
ATOM   1331  ND2 ASN A 176      -8.352  -3.117  16.531  1.00 90.50           N  
ATOM   1332  OD1 ASN A 176      -7.914  -0.956  16.094  1.00 90.50           O  
ATOM   1333  N   TYR A 177      -4.812  -4.047  15.008  1.00 85.50           N  
ATOM   1334  CA  TYR A 177      -4.004  -4.773  15.984  1.00 85.50           C  
ATOM   1335  C   TYR A 177      -2.561  -4.289  15.969  1.00 85.50           C  
ATOM   1336  CB  TYR A 177      -4.051  -6.281  15.703  1.00 85.50           C  
ATOM   1337  O   TYR A 177      -1.935  -4.145  17.016  1.00 85.50           O  
ATOM   1338  CG  TYR A 177      -3.262  -7.105  16.688  1.00 85.50           C  
ATOM   1339  CD1 TYR A 177      -2.008  -7.609  16.359  1.00 85.50           C  
ATOM   1340  CD2 TYR A 177      -3.768  -7.379  17.953  1.00 85.50           C  
ATOM   1341  CE1 TYR A 177      -1.276  -8.375  17.266  1.00 85.50           C  
ATOM   1342  CE2 TYR A 177      -3.047  -8.141  18.875  1.00 85.50           C  
ATOM   1343  OH  TYR A 177      -1.085  -9.391  19.422  1.00 85.50           O  
ATOM   1344  CZ  TYR A 177      -1.804  -8.633  18.516  1.00 85.50           C  
ATOM   1345  N   THR A 178      -2.064  -4.102  14.797  1.00 85.44           N  
ATOM   1346  CA  THR A 178      -0.685  -3.645  14.672  1.00 85.44           C  
ATOM   1347  C   THR A 178      -0.523  -2.244  15.258  1.00 85.44           C  
ATOM   1348  CB  THR A 178      -0.226  -3.650  13.203  1.00 85.44           C  
ATOM   1349  O   THR A 178       0.569  -1.866  15.688  1.00 85.44           O  
ATOM   1350  CG2 THR A 178      -0.310  -5.051  12.609  1.00 85.44           C  
ATOM   1351  OG1 THR A 178      -1.063  -2.768  12.445  1.00 85.44           O  
ATOM   1352  N   LEU A 179      -1.617  -1.574  15.211  1.00 85.00           N  
ATOM   1353  CA  LEU A 179      -1.570  -0.213  15.727  1.00 85.00           C  
ATOM   1354  C   LEU A 179      -1.774  -0.201  17.234  1.00 85.00           C  
ATOM   1355  CB  LEU A 179      -2.633   0.657  15.055  1.00 85.00           C  
ATOM   1356  O   LEU A 179      -1.365   0.743  17.922  1.00 85.00           O  
ATOM   1357  CG  LEU A 179      -2.426   0.943  13.562  1.00 85.00           C  
ATOM   1358  CD1 LEU A 179      -3.617   1.715  13.000  1.00 85.00           C  
ATOM   1359  CD2 LEU A 179      -1.130   1.715  13.344  1.00 85.00           C  
ATOM   1360  N   SER A 180      -2.533  -1.214  17.781  1.00 69.25           N  
ATOM   1361  CA  SER A 180      -2.980  -1.270  19.172  1.00 69.25           C  
ATOM   1362  C   SER A 180      -1.876  -1.791  20.078  1.00 69.25           C  
ATOM   1363  CB  SER A 180      -4.223  -2.154  19.297  1.00 69.25           C  
ATOM   1364  O   SER A 180      -1.536  -2.975  20.031  1.00 69.25           O  
ATOM   1365  OG  SER A 180      -5.266  -1.682  18.453  1.00 69.25           O  
ATOM   1366  N   GLN A 181      -0.553  -1.464  19.969  1.00 52.28           N  
ATOM   1367  CA  GLN A 181       0.449  -1.886  20.938  1.00 52.28           C  
ATOM   1368  C   GLN A 181       0.104  -1.384  22.328  1.00 52.28           C  
ATOM   1369  CB  GLN A 181       1.837  -1.388  20.531  1.00 52.28           C  
ATOM   1370  O   GLN A 181      -0.324  -0.239  22.500  1.00 52.28           O  
ATOM   1371  CG  GLN A 181       2.326  -1.950  19.203  1.00 52.28           C  
ATOM   1372  CD  GLN A 181       3.816  -1.755  19.000  1.00 52.28           C  
ATOM   1373  NE2 GLN A 181       4.199  -0.582  18.500  1.00 52.28           N  
ATOM   1374  OE1 GLN A 181       4.617  -2.650  19.281  1.00 52.28           O  
ATOM   1375  N   LYS A 182      -0.674  -2.150  23.062  1.00 46.09           N  
ATOM   1376  CA  LYS A 182      -0.853  -2.170  24.516  1.00 46.09           C  
ATOM   1377  C   LYS A 182       0.352  -1.561  25.234  1.00 46.09           C  
ATOM   1378  CB  LYS A 182      -1.084  -3.600  25.016  1.00 46.09           C  
ATOM   1379  O   LYS A 182       1.491  -1.969  25.000  1.00 46.09           O  
ATOM   1380  CG  LYS A 182      -2.551  -3.990  25.109  1.00 46.09           C  
ATOM   1381  CD  LYS A 182      -2.717  -5.402  25.656  1.00 46.09           C  
ATOM   1382  CE  LYS A 182      -4.184  -5.797  25.766  1.00 46.09           C  
ATOM   1383  NZ  LYS A 182      -4.355  -7.141  26.375  1.00 46.09           N  
ATOM   1384  N   VAL A 183       0.452  -0.259  25.484  1.00 40.62           N  
ATOM   1385  CA  VAL A 183       1.396   0.169  26.516  1.00 40.62           C  
ATOM   1386  C   VAL A 183       0.737   0.085  27.891  1.00 40.62           C  
ATOM   1387  CB  VAL A 183       1.906   1.604  26.250  1.00 40.62           C  
ATOM   1388  O   VAL A 183      -0.378   0.575  28.078  1.00 40.62           O  
ATOM   1389  CG1 VAL A 183       2.898   2.029  27.328  1.00 40.62           C  
ATOM   1390  CG2 VAL A 183       2.545   1.700  24.875  1.00 40.62           C  
ATOM   1391  N   ASN A 184       1.135  -0.935  28.719  1.00 43.88           N  
ATOM   1392  CA  ASN A 184       0.822  -1.087  30.141  1.00 43.88           C  
ATOM   1393  C   ASN A 184      -0.684  -1.158  30.375  1.00 43.88           C  
ATOM   1394  CB  ASN A 184       1.434   0.058  30.953  1.00 43.88           C  
ATOM   1395  O   ASN A 184      -1.222  -0.421  31.203  1.00 43.88           O  
ATOM   1396  CG  ASN A 184       2.943  -0.034  31.047  1.00 43.88           C  
ATOM   1397  ND2 ASN A 184       3.592   1.097  31.297  1.00 43.88           N  
ATOM   1398  OD1 ASN A 184       3.523  -1.112  30.891  1.00 43.88           O  
ATOM   1399  N   ASP A 185      -1.521  -1.998  29.625  1.00 48.22           N  
ATOM   1400  CA  ASP A 185      -2.904  -2.344  29.938  1.00 48.22           C  
ATOM   1401  C   ASP A 185      -3.814  -1.123  29.828  1.00 48.22           C  
ATOM   1402  CB  ASP A 185      -2.998  -2.951  31.344  1.00 48.22           C  
ATOM   1403  O   ASP A 185      -4.926  -1.123  30.359  1.00 48.22           O  
ATOM   1404  CG  ASP A 185      -2.922  -4.469  31.328  1.00 48.22           C  
ATOM   1405  OD1 ASP A 185      -3.082  -5.086  30.266  1.00 48.22           O  
ATOM   1406  OD2 ASP A 185      -2.699  -5.051  32.406  1.00 48.22           O  
ATOM   1407  N   LYS A 186      -3.328   0.023  29.188  1.00 43.44           N  
ATOM   1408  CA  LYS A 186      -4.141   1.196  28.875  1.00 43.44           C  
ATOM   1409  C   LYS A 186      -4.262   1.395  27.359  1.00 43.44           C  
ATOM   1410  CB  LYS A 186      -3.545   2.449  29.516  1.00 43.44           C  
ATOM   1411  O   LYS A 186      -3.289   1.208  26.625  1.00 43.44           O  
ATOM   1412  CG  LYS A 186      -3.637   2.463  31.031  1.00 43.44           C  
ATOM   1413  CD  LYS A 186      -3.264   3.826  31.609  1.00 43.44           C  
ATOM   1414  CE  LYS A 186      -3.246   3.811  33.125  1.00 43.44           C  
ATOM   1415  NZ  LYS A 186      -2.793   5.117  33.688  1.00 43.44           N  
ATOM   1416  N   ILE A 187      -5.379   1.115  26.703  1.00 50.97           N  
ATOM   1417  CA  ILE A 187      -5.867   1.464  25.375  1.00 50.97           C  
ATOM   1418  C   ILE A 187      -5.270   2.801  24.938  1.00 50.97           C  
ATOM   1419  CB  ILE A 187      -7.410   1.529  25.328  1.00 50.97           C  
ATOM   1420  O   ILE A 187      -5.242   3.758  25.703  1.00 50.97           O  
ATOM   1421  CG1 ILE A 187      -8.016   0.175  25.719  1.00 50.97           C  
ATOM   1422  CG2 ILE A 187      -7.898   1.967  23.953  1.00 50.97           C  
ATOM   1423  CD1 ILE A 187      -9.531   0.131  25.656  1.00 50.97           C  
ATOM   1424  N   ILE A 188      -4.445   2.904  23.938  1.00 51.06           N  
ATOM   1425  CA  ILE A 188      -3.891   4.105  23.312  1.00 51.06           C  
ATOM   1426  C   ILE A 188      -5.020   5.027  22.875  1.00 51.06           C  
ATOM   1427  CB  ILE A 188      -2.979   3.754  22.125  1.00 51.06           C  
ATOM   1428  O   ILE A 188      -5.973   4.582  22.234  1.00 51.06           O  
ATOM   1429  CG1 ILE A 188      -1.928   2.717  22.531  1.00 51.06           C  
ATOM   1430  CG2 ILE A 188      -2.312   5.016  21.562  1.00 51.06           C  
ATOM   1431  CD1 ILE A 188      -0.985   2.307  21.406  1.00 51.06           C  
ATOM   1432  N   LYS A 189      -5.316   6.039  23.641  1.00 47.03           N  
ATOM   1433  CA  LYS A 189      -6.031   7.246  23.234  1.00 47.03           C  
ATOM   1434  C   LYS A 189      -5.391   7.887  22.016  1.00 47.03           C  
ATOM   1435  CB  LYS A 189      -6.078   8.250  24.391  1.00 47.03           C  
ATOM   1436  O   LYS A 189      -6.086   8.445  21.156  1.00 47.03           O  
ATOM   1437  CG  LYS A 189      -7.324   9.117  24.406  1.00 47.03           C  
ATOM   1438  CD  LYS A 189      -7.270  10.156  25.516  1.00 47.03           C  
ATOM   1439  CE  LYS A 189      -8.523  11.016  25.547  1.00 47.03           C  
ATOM   1440  NZ  LYS A 189      -8.406  12.133  26.531  1.00 47.03           N  
ATOM   1441  N   TYR A 190      -4.559   7.152  21.125  1.00 54.59           N  
ATOM   1442  CA  TYR A 190      -4.281   7.953  19.938  1.00 54.59           C  
ATOM   1443  C   TYR A 190      -4.102   7.066  18.719  1.00 54.59           C  
ATOM   1444  CB  TYR A 190      -3.027   8.805  20.156  1.00 54.59           C  
ATOM   1445  O   TYR A 190      -3.082   7.148  18.031  1.00 54.59           O  
ATOM   1446  CG  TYR A 190      -3.180   9.852  21.234  1.00 54.59           C  
ATOM   1447  CD1 TYR A 190      -3.982  10.969  21.047  1.00 54.59           C  
ATOM   1448  CD2 TYR A 190      -2.521   9.711  22.453  1.00 54.59           C  
ATOM   1449  CE1 TYR A 190      -4.125  11.930  22.047  1.00 54.59           C  
ATOM   1450  CE2 TYR A 190      -2.656  10.664  23.453  1.00 54.59           C  
ATOM   1451  OH  TYR A 190      -3.596  12.719  24.234  1.00 54.59           O  
ATOM   1452  CZ  TYR A 190      -3.459  11.773  23.234  1.00 54.59           C  
ATOM   1453  N   SER A 191      -4.809   5.906  18.609  1.00 71.56           N  
ATOM   1454  CA  SER A 191      -4.684   5.234  17.328  1.00 71.56           C  
ATOM   1455  C   SER A 191      -5.629   5.840  16.281  1.00 71.56           C  
ATOM   1456  CB  SER A 191      -4.973   3.738  17.469  1.00 71.56           C  
ATOM   1457  O   SER A 191      -6.727   6.285  16.625  1.00 71.56           O  
ATOM   1458  OG  SER A 191      -5.020   3.107  16.203  1.00 71.56           O  
ATOM   1459  N   PRO A 192      -5.086   6.219  15.125  1.00 88.56           N  
ATOM   1460  CA  PRO A 192      -5.977   6.742  14.086  1.00 88.56           C  
ATOM   1461  C   PRO A 192      -7.121   5.785  13.758  1.00 88.56           C  
ATOM   1462  CB  PRO A 192      -5.047   6.918  12.883  1.00 88.56           C  
ATOM   1463  O   PRO A 192      -8.117   6.199  13.164  1.00 88.56           O  
ATOM   1464  CG  PRO A 192      -3.934   5.949  13.117  1.00 88.56           C  
ATOM   1465  CD  PRO A 192      -3.713   5.816  14.594  1.00 88.56           C  
ATOM   1466  N   LEU A 193      -6.992   4.492  14.242  1.00 90.94           N  
ATOM   1467  CA  LEU A 193      -7.996   3.471  13.961  1.00 90.94           C  
ATOM   1468  C   LEU A 193      -8.234   2.594  15.188  1.00 90.94           C  
ATOM   1469  CB  LEU A 193      -7.562   2.605  12.773  1.00 90.94           C  
ATOM   1470  O   LEU A 193      -7.285   2.072  15.773  1.00 90.94           O  
ATOM   1471  CG  LEU A 193      -8.430   1.383  12.477  1.00 90.94           C  
ATOM   1472  CD1 LEU A 193      -9.797   1.816  11.938  1.00 90.94           C  
ATOM   1473  CD2 LEU A 193      -7.734   0.457  11.492  1.00 90.94           C  
ATOM   1474  N   PHE A 194      -9.492   2.506  15.531  1.00 89.44           N  
ATOM   1475  CA  PHE A 194      -9.961   1.627  16.594  1.00 89.44           C  
ATOM   1476  C   PHE A 194     -11.164   0.808  16.125  1.00 89.44           C  
ATOM   1477  CB  PHE A 194     -10.336   2.439  17.844  1.00 89.44           C  
ATOM   1478  O   PHE A 194     -12.133   1.358  15.602  1.00 89.44           O  
ATOM   1479  CG  PHE A 194     -10.898   1.609  18.969  1.00 89.44           C  
ATOM   1480  CD1 PHE A 194     -12.266   1.585  19.203  1.00 89.44           C  
ATOM   1481  CD2 PHE A 194     -10.055   0.854  19.766  1.00 89.44           C  
ATOM   1482  CE1 PHE A 194     -12.789   0.817  20.250  1.00 89.44           C  
ATOM   1483  CE2 PHE A 194     -10.570   0.085  20.812  1.00 89.44           C  
ATOM   1484  CZ  PHE A 194     -11.938   0.068  21.047  1.00 89.44           C  
ATOM   1485  N   ILE A 195     -10.992  -0.519  16.422  1.00 89.19           N  
ATOM   1486  CA  ILE A 195     -12.086  -1.380  16.000  1.00 89.19           C  
ATOM   1487  C   ILE A 195     -12.539  -2.254  17.172  1.00 89.19           C  
ATOM   1488  CB  ILE A 195     -11.680  -2.262  14.797  1.00 89.19           C  
ATOM   1489  O   ILE A 195     -11.711  -2.846  17.859  1.00 89.19           O  
ATOM   1490  CG1 ILE A 195     -11.250  -1.385  13.617  1.00 89.19           C  
ATOM   1491  CG2 ILE A 195     -12.828  -3.193  14.398  1.00 89.19           C  
ATOM   1492  CD1 ILE A 195     -10.781  -2.172  12.398  1.00 89.19           C  
ATOM   1493  N   ASN A 196     -13.828  -2.262  17.375  1.00 84.75           N  
ATOM   1494  CA  ASN A 196     -14.438  -3.080  18.422  1.00 84.75           C  
ATOM   1495  C   ASN A 196     -15.586  -3.920  17.875  1.00 84.75           C  
ATOM   1496  CB  ASN A 196     -14.922  -2.203  19.578  1.00 84.75           C  
ATOM   1497  O   ASN A 196     -16.188  -3.572  16.844  1.00 84.75           O  
ATOM   1498  CG  ASN A 196     -15.188  -2.996  20.828  1.00 84.75           C  
ATOM   1499  ND2 ASN A 196     -15.742  -2.336  21.844  1.00 84.75           N  
ATOM   1500  OD1 ASN A 196     -14.898  -4.191  20.906  1.00 84.75           O  
ATOM   1501  N   TYR A 197     -15.773  -5.141  18.531  1.00 75.19           N  
ATOM   1502  CA  TYR A 197     -16.844  -6.066  18.188  1.00 75.19           C  
ATOM   1503  C   TYR A 197     -18.141  -5.699  18.906  1.00 75.19           C  
ATOM   1504  CB  TYR A 197     -16.453  -7.504  18.531  1.00 75.19           C  
ATOM   1505  O   TYR A 197     -18.109  -5.277  20.062  1.00 75.19           O  
ATOM   1506  CG  TYR A 197     -16.234  -7.742  20.000  1.00 75.19           C  
ATOM   1507  CD1 TYR A 197     -15.016  -7.477  20.609  1.00 75.19           C  
ATOM   1508  CD2 TYR A 197     -17.266  -8.234  20.797  1.00 75.19           C  
ATOM   1509  CE1 TYR A 197     -14.812  -7.695  21.969  1.00 75.19           C  
ATOM   1510  CE2 TYR A 197     -17.094  -8.453  22.156  1.00 75.19           C  
ATOM   1511  OH  TYR A 197     -15.672  -8.398  24.078  1.00 75.19           O  
ATOM   1512  CZ  TYR A 197     -15.859  -8.180  22.734  1.00 75.19           C  
ATOM   1513  N   THR A 198     -19.094  -4.875  18.266  1.00 62.91           N  
ATOM   1514  CA  THR A 198     -20.453  -4.531  18.688  1.00 62.91           C  
ATOM   1515  C   THR A 198     -20.641  -3.016  18.734  1.00 62.91           C  
ATOM   1516  CB  THR A 198     -20.781  -5.129  20.078  1.00 62.91           C  
ATOM   1517  O   THR A 198     -19.688  -2.279  19.000  1.00 62.91           O  
ATOM   1518  CG2 THR A 198     -20.953  -6.641  19.984  1.00 62.91           C  
ATOM   1519  OG1 THR A 198     -19.703  -4.840  20.984  1.00 62.91           O  
ATOM   1520  N   PRO A 199     -21.812  -2.531  18.234  1.00 61.09           N  
ATOM   1521  CA  PRO A 199     -22.047  -1.094  18.375  1.00 61.09           C  
ATOM   1522  C   PRO A 199     -21.938  -0.613  19.812  1.00 61.09           C  
ATOM   1523  CB  PRO A 199     -23.469  -0.924  17.844  1.00 61.09           C  
ATOM   1524  O   PRO A 199     -22.359  -1.314  20.734  1.00 61.09           O  
ATOM   1525  CG  PRO A 199     -23.844  -2.262  17.281  1.00 61.09           C  
ATOM   1526  CD  PRO A 199     -22.828  -3.266  17.750  1.00 61.09           C  
ATOM   1527  N   ILE A 200     -20.875   0.156  20.125  1.00 64.75           N  
ATOM   1528  CA  ILE A 200     -20.797   0.760  21.438  1.00 64.75           C  
ATOM   1529  C   ILE A 200     -22.047   1.625  21.688  1.00 64.75           C  
ATOM   1530  CB  ILE A 200     -19.516   1.603  21.609  1.00 64.75           C  
ATOM   1531  O   ILE A 200     -22.297   2.570  20.938  1.00 64.75           O  
ATOM   1532  CG1 ILE A 200     -18.281   0.761  21.281  1.00 64.75           C  
ATOM   1533  CG2 ILE A 200     -19.438   2.174  23.031  1.00 64.75           C  
ATOM   1534  CD1 ILE A 200     -16.984   1.549  21.281  1.00 64.75           C  
ATOM   1535  N   PRO A 201     -23.031   1.046  22.578  1.00 65.38           N  
ATOM   1536  CA  PRO A 201     -24.250   1.807  22.844  1.00 65.38           C  
ATOM   1537  C   PRO A 201     -23.984   3.289  23.094  1.00 65.38           C  
ATOM   1538  CB  PRO A 201     -24.812   1.136  24.109  1.00 65.38           C  
ATOM   1539  O   PRO A 201     -24.719   4.148  22.609  1.00 65.38           O  
ATOM   1540  CG  PRO A 201     -23.938  -0.055  24.328  1.00 65.38           C  
ATOM   1541  CD  PRO A 201     -22.766   0.040  23.406  1.00 65.38           C  
ATOM   1542  N   THR A 202     -22.875   3.500  23.922  1.00 69.44           N  
ATOM   1543  CA  THR A 202     -22.422   4.867  24.156  1.00 69.44           C  
ATOM   1544  C   THR A 202     -20.938   4.996  23.859  1.00 69.44           C  
ATOM   1545  CB  THR A 202     -22.719   5.324  25.594  1.00 69.44           C  
ATOM   1546  O   THR A 202     -20.109   4.316  24.484  1.00 69.44           O  
ATOM   1547  CG2 THR A 202     -24.203   5.605  25.797  1.00 69.44           C  
ATOM   1548  OG1 THR A 202     -22.312   4.293  26.500  1.00 69.44           O  
ATOM   1549  N   LYS A 203     -20.641   5.727  22.781  1.00 72.94           N  
ATOM   1550  CA  LYS A 203     -19.250   5.965  22.422  1.00 72.94           C  
ATOM   1551  C   LYS A 203     -18.484   6.652  23.547  1.00 72.94           C  
ATOM   1552  CB  LYS A 203     -19.172   6.809  21.141  1.00 72.94           C  
ATOM   1553  O   LYS A 203     -18.969   7.648  24.109  1.00 72.94           O  
ATOM   1554  CG  LYS A 203     -17.750   7.043  20.656  1.00 72.94           C  
ATOM   1555  CD  LYS A 203     -17.734   7.918  19.406  1.00 72.94           C  
ATOM   1556  CE  LYS A 203     -16.312   8.336  19.031  1.00 72.94           C  
ATOM   1557  NZ  LYS A 203     -16.297   9.219  17.828  1.00 72.94           N  
ATOM   1558  N   PRO A 204     -17.406   6.098  24.016  1.00 75.19           N  
ATOM   1559  CA  PRO A 204     -16.562   6.836  24.953  1.00 75.19           C  
ATOM   1560  C   PRO A 204     -16.141   8.203  24.438  1.00 75.19           C  
ATOM   1561  CB  PRO A 204     -15.352   5.926  25.141  1.00 75.19           C  
ATOM   1562  O   PRO A 204     -16.172   8.445  23.219  1.00 75.19           O  
ATOM   1563  CG  PRO A 204     -15.438   4.938  24.031  1.00 75.19           C  
ATOM   1564  CD  PRO A 204     -16.812   5.039  23.406  1.00 75.19           C  
ATOM   1565  N   SER A 205     -15.883   9.203  25.359  1.00 79.25           N  
ATOM   1566  CA  SER A 205     -15.562  10.578  25.016  1.00 79.25           C  
ATOM   1567  C   SER A 205     -14.406  10.641  24.031  1.00 79.25           C  
ATOM   1568  CB  SER A 205     -15.219  11.383  26.266  1.00 79.25           C  
ATOM   1569  O   SER A 205     -14.352  11.531  23.172  1.00 79.25           O  
ATOM   1570  OG  SER A 205     -14.117  10.812  26.953  1.00 79.25           O  
ATOM   1571  N   TRP A 206     -13.500   9.617  24.047  1.00 78.56           N  
ATOM   1572  CA  TRP A 206     -12.320   9.680  23.188  1.00 78.56           C  
ATOM   1573  C   TRP A 206     -12.633   9.172  21.781  1.00 78.56           C  
ATOM   1574  CB  TRP A 206     -11.172   8.875  23.797  1.00 78.56           C  
ATOM   1575  O   TRP A 206     -11.797   9.266  20.891  1.00 78.56           O  
ATOM   1576  CG  TRP A 206     -11.516   7.438  24.078  1.00 78.56           C  
ATOM   1577  CD1 TRP A 206     -12.141   6.941  25.188  1.00 78.56           C  
ATOM   1578  CD2 TRP A 206     -11.242   6.316  23.234  1.00 78.56           C  
ATOM   1579  CE2 TRP A 206     -11.742   5.168  23.891  1.00 78.56           C  
ATOM   1580  CE3 TRP A 206     -10.633   6.168  21.984  1.00 78.56           C  
ATOM   1581  NE1 TRP A 206     -12.281   5.578  25.078  1.00 78.56           N  
ATOM   1582  CH2 TRP A 206     -11.039   3.773  22.109  1.00 78.56           C  
ATOM   1583  CZ2 TRP A 206     -11.641   3.889  23.344  1.00 78.56           C  
ATOM   1584  CZ3 TRP A 206     -10.539   4.895  21.438  1.00 78.56           C  
ATOM   1585  N   LEU A 207     -13.891   8.672  21.500  1.00 84.56           N  
ATOM   1586  CA  LEU A 207     -14.305   8.188  20.188  1.00 84.56           C  
ATOM   1587  C   LEU A 207     -15.391   9.086  19.594  1.00 84.56           C  
ATOM   1588  CB  LEU A 207     -14.812   6.746  20.281  1.00 84.56           C  
ATOM   1589  O   LEU A 207     -15.828   8.875  18.469  1.00 84.56           O  
ATOM   1590  CG  LEU A 207     -13.773   5.684  20.641  1.00 84.56           C  
ATOM   1591  CD1 LEU A 207     -14.445   4.328  20.828  1.00 84.56           C  
ATOM   1592  CD2 LEU A 207     -12.688   5.613  19.578  1.00 84.56           C  
ATOM   1593  N   GLN A 208     -15.773  10.094  20.344  1.00 83.44           N  
ATOM   1594  CA  GLN A 208     -16.969  10.867  20.031  1.00 83.44           C  
ATOM   1595  C   GLN A 208     -16.828  11.609  18.719  1.00 83.44           C  
ATOM   1596  CB  GLN A 208     -17.281  11.859  21.156  1.00 83.44           C  
ATOM   1597  O   GLN A 208     -17.781  11.719  17.938  1.00 83.44           O  
ATOM   1598  CG  GLN A 208     -18.688  12.445  21.109  1.00 83.44           C  
ATOM   1599  CD  GLN A 208     -19.078  13.133  22.391  1.00 83.44           C  
ATOM   1600  NE2 GLN A 208     -20.359  13.523  22.484  1.00 83.44           N  
ATOM   1601  OE1 GLN A 208     -18.266  13.320  23.297  1.00 83.44           O  
ATOM   1602  N   SER A 209     -15.633  11.969  18.406  1.00 88.38           N  
ATOM   1603  CA  SER A 209     -15.438  12.805  17.219  1.00 88.38           C  
ATOM   1604  C   SER A 209     -14.977  11.977  16.031  1.00 88.38           C  
ATOM   1605  CB  SER A 209     -14.422  13.914  17.500  1.00 88.38           C  
ATOM   1606  O   SER A 209     -14.781  12.508  14.938  1.00 88.38           O  
ATOM   1607  OG  SER A 209     -14.891  14.766  18.531  1.00 88.38           O  
ATOM   1608  N   ASP A 210     -14.891  10.695  16.250  1.00 90.69           N  
ATOM   1609  CA  ASP A 210     -14.352   9.836  15.203  1.00 90.69           C  
ATOM   1610  C   ASP A 210     -15.391   9.570  14.109  1.00 90.69           C  
ATOM   1611  CB  ASP A 210     -13.859   8.508  15.789  1.00 90.69           C  
ATOM   1612  O   ASP A 210     -16.594   9.570  14.383  1.00 90.69           O  
ATOM   1613  CG  ASP A 210     -12.594   8.664  16.625  1.00 90.69           C  
ATOM   1614  OD1 ASP A 210     -12.156   9.812  16.859  1.00 90.69           O  
ATOM   1615  OD2 ASP A 210     -12.039   7.629  17.047  1.00 90.69           O  
ATOM   1616  N   ASN A 211     -14.844   9.453  12.930  1.00 93.56           N  
ATOM   1617  CA  ASN A 211     -15.664   8.922  11.844  1.00 93.56           C  
ATOM   1618  C   ASN A 211     -15.875   7.418  11.992  1.00 93.56           C  
ATOM   1619  CB  ASN A 211     -15.039   9.242  10.484  1.00 93.56           C  
ATOM   1620  O   ASN A 211     -14.906   6.652  12.023  1.00 93.56           O  
ATOM   1621  CG  ASN A 211     -16.016   9.062   9.336  1.00 93.56           C  
ATOM   1622  ND2 ASN A 211     -15.492   9.031   8.117  1.00 93.56           N  
ATOM   1623  OD1 ASN A 211     -17.219   8.945   9.547  1.00 93.56           O  
ATOM   1624  N   VAL A 212     -17.172   7.031  11.992  1.00 91.88           N  
ATOM   1625  CA  VAL A 212     -17.469   5.656  12.375  1.00 91.88           C  
ATOM   1626  C   VAL A 212     -18.219   4.957  11.242  1.00 91.88           C  
ATOM   1627  CB  VAL A 212     -18.297   5.594  13.672  1.00 91.88           C  
ATOM   1628  O   VAL A 212     -19.094   5.555  10.609  1.00 91.88           O  
ATOM   1629  CG1 VAL A 212     -18.609   4.148  14.047  1.00 91.88           C  
ATOM   1630  CG2 VAL A 212     -17.547   6.293  14.812  1.00 91.88           C  
ATOM   1631  N   PHE A 213     -17.797   3.727  10.984  1.00 92.69           N  
ATOM   1632  CA  PHE A 213     -18.562   2.863  10.086  1.00 92.69           C  
ATOM   1633  C   PHE A 213     -18.516   1.415  10.562  1.00 92.69           C  
ATOM   1634  CB  PHE A 213     -18.016   2.961   8.656  1.00 92.69           C  
ATOM   1635  O   PHE A 213     -17.656   1.043  11.352  1.00 92.69           O  
ATOM   1636  CG  PHE A 213     -16.641   2.398   8.492  1.00 92.69           C  
ATOM   1637  CD1 PHE A 213     -15.516   3.193   8.703  1.00 92.69           C  
ATOM   1638  CD2 PHE A 213     -16.453   1.072   8.117  1.00 92.69           C  
ATOM   1639  CE1 PHE A 213     -14.234   2.674   8.555  1.00 92.69           C  
ATOM   1640  CE2 PHE A 213     -15.172   0.547   7.965  1.00 92.69           C  
ATOM   1641  CZ  PHE A 213     -14.062   1.350   8.180  1.00 92.69           C  
ATOM   1642  N   SER A 214     -19.531   0.644  10.086  1.00 92.00           N  
ATOM   1643  CA  SER A 214     -19.609  -0.750  10.508  1.00 92.00           C  
ATOM   1644  C   SER A 214     -19.484  -1.697   9.320  1.00 92.00           C  
ATOM   1645  CB  SER A 214     -20.922  -1.013  11.250  1.00 92.00           C  
ATOM   1646  O   SER A 214     -19.812  -1.327   8.188  1.00 92.00           O  
ATOM   1647  OG  SER A 214     -21.047  -0.159  12.375  1.00 92.00           O  
ATOM   1648  N   PHE A 215     -18.922  -2.797   9.586  1.00 92.06           N  
ATOM   1649  CA  PHE A 215     -18.891  -3.867   8.594  1.00 92.06           C  
ATOM   1650  C   PHE A 215     -19.141  -5.219   9.250  1.00 92.06           C  
ATOM   1651  CB  PHE A 215     -17.547  -3.879   7.859  1.00 92.06           C  
ATOM   1652  O   PHE A 215     -18.891  -5.391  10.445  1.00 92.06           O  
ATOM   1653  CG  PHE A 215     -16.359  -4.086   8.766  1.00 92.06           C  
ATOM   1654  CD1 PHE A 215     -15.727  -3.000   9.367  1.00 92.06           C  
ATOM   1655  CD2 PHE A 215     -15.867  -5.359   9.016  1.00 92.06           C  
ATOM   1656  CE1 PHE A 215     -14.633  -3.188  10.211  1.00 92.06           C  
ATOM   1657  CE2 PHE A 215     -14.773  -5.555   9.852  1.00 92.06           C  
ATOM   1658  CZ  PHE A 215     -14.156  -4.469  10.445  1.00 92.06           C  
ATOM   1659  N   THR A 216     -19.734  -6.102   8.422  1.00 91.31           N  
ATOM   1660  CA  THR A 216     -20.109  -7.414   8.938  1.00 91.31           C  
ATOM   1661  C   THR A 216     -19.328  -8.516   8.242  1.00 91.31           C  
ATOM   1662  CB  THR A 216     -21.625  -7.664   8.742  1.00 91.31           C  
ATOM   1663  O   THR A 216     -19.141  -8.484   7.027  1.00 91.31           O  
ATOM   1664  CG2 THR A 216     -22.031  -9.016   9.312  1.00 91.31           C  
ATOM   1665  OG1 THR A 216     -22.359  -6.633   9.414  1.00 91.31           O  
ATOM   1666  N   LEU A 217     -18.734  -9.414   9.102  1.00 90.88           N  
ATOM   1667  CA  LEU A 217     -18.047 -10.594   8.609  1.00 90.88           C  
ATOM   1668  C   LEU A 217     -18.766 -11.875   9.016  1.00 90.88           C  
ATOM   1669  CB  LEU A 217     -16.609 -10.625   9.125  1.00 90.88           C  
ATOM   1670  O   LEU A 217     -19.359 -11.930  10.094  1.00 90.88           O  
ATOM   1671  CG  LEU A 217     -15.703  -9.461   8.703  1.00 90.88           C  
ATOM   1672  CD1 LEU A 217     -14.383  -9.508   9.461  1.00 90.88           C  
ATOM   1673  CD2 LEU A 217     -15.469  -9.484   7.199  1.00 90.88           C  
ATOM   1674  N   ASN A 218     -18.812 -12.781   8.078  1.00 88.88           N  
ATOM   1675  CA  ASN A 218     -19.281 -14.117   8.430  1.00 88.88           C  
ATOM   1676  C   ASN A 218     -18.172 -14.945   9.070  1.00 88.88           C  
ATOM   1677  CB  ASN A 218     -19.844 -14.828   7.203  1.00 88.88           C  
ATOM   1678  O   ASN A 218     -17.203 -15.312   8.398  1.00 88.88           O  
ATOM   1679  CG  ASN A 218     -20.656 -16.062   7.559  1.00 88.88           C  
ATOM   1680  ND2 ASN A 218     -21.484 -16.516   6.625  1.00 88.88           N  
ATOM   1681  OD1 ASN A 218     -20.547 -16.594   8.664  1.00 88.88           O  
ATOM   1682  N   ILE A 219     -18.375 -15.195  10.328  1.00 86.81           N  
ATOM   1683  CA  ILE A 219     -17.391 -16.000  11.039  1.00 86.81           C  
ATOM   1684  C   ILE A 219     -18.047 -17.281  11.555  1.00 86.81           C  
ATOM   1685  CB  ILE A 219     -16.750 -15.211  12.211  1.00 86.81           C  
ATOM   1686  O   ILE A 219     -18.906 -17.234  12.438  1.00 86.81           O  
ATOM   1687  CG1 ILE A 219     -16.141 -13.898  11.703  1.00 86.81           C  
ATOM   1688  CG2 ILE A 219     -15.703 -16.062  12.922  1.00 86.81           C  
ATOM   1689  CD1 ILE A 219     -15.688 -12.961  12.805  1.00 86.81           C  
ATOM   1690  N   SER A 220     -17.578 -18.422  10.977  1.00 84.62           N  
ATOM   1691  CA  SER A 220     -18.109 -19.734  11.336  1.00 84.62           C  
ATOM   1692  C   SER A 220     -19.625 -19.781  11.180  1.00 84.62           C  
ATOM   1693  CB  SER A 220     -17.719 -20.078  12.773  1.00 84.62           C  
ATOM   1694  O   SER A 220     -20.312 -20.328  12.039  1.00 84.62           O  
ATOM   1695  OG  SER A 220     -16.312 -20.125  12.922  1.00 84.62           O  
ATOM   1696  N   GLY A 221     -20.141 -19.141  10.180  1.00 86.56           N  
ATOM   1697  CA  GLY A 221     -21.547 -19.234   9.828  1.00 86.56           C  
ATOM   1698  C   GLY A 221     -22.406 -18.172  10.508  1.00 86.56           C  
ATOM   1699  O   GLY A 221     -23.609 -18.109  10.281  1.00 86.56           O  
ATOM   1700  N   LYS A 222     -21.750 -17.359  11.398  1.00 89.62           N  
ATOM   1701  CA  LYS A 222     -22.484 -16.312  12.086  1.00 89.62           C  
ATOM   1702  C   LYS A 222     -21.969 -14.930  11.695  1.00 89.62           C  
ATOM   1703  CB  LYS A 222     -22.391 -16.500  13.602  1.00 89.62           C  
ATOM   1704  O   LYS A 222     -20.766 -14.688  11.727  1.00 89.62           O  
ATOM   1705  CG  LYS A 222     -23.125 -17.734  14.125  1.00 89.62           C  
ATOM   1706  CD  LYS A 222     -23.125 -17.781  15.648  1.00 89.62           C  
ATOM   1707  CE  LYS A 222     -23.844 -19.016  16.172  1.00 89.62           C  
ATOM   1708  NZ  LYS A 222     -23.828 -19.078  17.656  1.00 89.62           N  
ATOM   1709  N   PRO A 223     -22.984 -13.992  11.391  1.00 90.06           N  
ATOM   1710  CA  PRO A 223     -22.562 -12.625  11.078  1.00 90.06           C  
ATOM   1711  C   PRO A 223     -22.109 -11.844  12.312  1.00 90.06           C  
ATOM   1712  CB  PRO A 223     -23.812 -12.000  10.469  1.00 90.06           C  
ATOM   1713  O   PRO A 223     -22.797 -11.844  13.336  1.00 90.06           O  
ATOM   1714  CG  PRO A 223     -24.953 -12.797  11.031  1.00 90.06           C  
ATOM   1715  CD  PRO A 223     -24.453 -14.180  11.328  1.00 90.06           C  
ATOM   1716  N   VAL A 224     -20.906 -11.344  12.234  1.00 88.62           N  
ATOM   1717  CA  VAL A 224     -20.359 -10.500  13.297  1.00 88.62           C  
ATOM   1718  C   VAL A 224     -20.109  -9.086  12.766  1.00 88.62           C  
ATOM   1719  CB  VAL A 224     -19.047 -11.086  13.867  1.00 88.62           C  
ATOM   1720  O   VAL A 224     -19.422  -8.906  11.766  1.00 88.62           O  
ATOM   1721  CG1 VAL A 224     -18.500 -10.203  14.992  1.00 88.62           C  
ATOM   1722  CG2 VAL A 224     -19.266 -12.516  14.359  1.00 88.62           C  
ATOM   1723  N   THR A 225     -20.656  -8.109  13.508  1.00 91.12           N  
ATOM   1724  CA  THR A 225     -20.562  -6.719  13.086  1.00 91.12           C  
ATOM   1725  C   THR A 225     -19.469  -5.992  13.891  1.00 91.12           C  
ATOM   1726  CB  THR A 225     -21.906  -5.980  13.250  1.00 91.12           C  
ATOM   1727  O   THR A 225     -19.469  -6.051  15.117  1.00 91.12           O  
ATOM   1728  CG2 THR A 225     -21.781  -4.520  12.820  1.00 91.12           C  
ATOM   1729  OG1 THR A 225     -22.891  -6.625  12.438  1.00 91.12           O  
ATOM   1730  N   TYR A 226     -18.609  -5.332  13.141  1.00 90.81           N  
ATOM   1731  CA  TYR A 226     -17.531  -4.523  13.711  1.00 90.81           C  
ATOM   1732  C   TYR A 226     -17.781  -3.039  13.477  1.00 90.81           C  
ATOM   1733  CB  TYR A 226     -16.188  -4.926  13.117  1.00 90.81           C  
ATOM   1734  O   TYR A 226     -18.344  -2.652  12.453  1.00 90.81           O  
ATOM   1735  CG  TYR A 226     -15.719  -6.301  13.523  1.00 90.81           C  
ATOM   1736  CD1 TYR A 226     -14.883  -6.480  14.625  1.00 90.81           C  
ATOM   1737  CD2 TYR A 226     -16.125  -7.426  12.812  1.00 90.81           C  
ATOM   1738  CE1 TYR A 226     -14.453  -7.750  15.000  1.00 90.81           C  
ATOM   1739  CE2 TYR A 226     -15.695  -8.703  13.180  1.00 90.81           C  
ATOM   1740  OH  TYR A 226     -14.445 -10.109  14.648  1.00 90.81           O  
ATOM   1741  CZ  TYR A 226     -14.867  -8.852  14.273  1.00 90.81           C  
ATOM   1742  N   CYS A 227     -17.359  -2.307  14.461  1.00 90.31           N  
ATOM   1743  CA  CYS A 227     -17.406  -0.854  14.328  1.00 90.31           C  
ATOM   1744  C   CYS A 227     -16.000  -0.262  14.289  1.00 90.31           C  
ATOM   1745  CB  CYS A 227     -18.203  -0.239  15.484  1.00 90.31           C  
ATOM   1746  O   CYS A 227     -15.211  -0.483  15.203  1.00 90.31           O  
ATOM   1747  SG  CYS A 227     -19.969  -0.627  15.453  1.00 90.31           S  
ATOM   1748  N   ALA A 228     -15.797   0.427  13.219  1.00 92.31           N  
ATOM   1749  CA  ALA A 228     -14.492   1.058  13.031  1.00 92.31           C  
ATOM   1750  C   ALA A 228     -14.562   2.555  13.320  1.00 92.31           C  
ATOM   1751  CB  ALA A 228     -13.969   0.811  11.617  1.00 92.31           C  
ATOM   1752  O   ALA A 228     -15.414   3.258  12.773  1.00 92.31           O  
ATOM   1753  N   PHE A 229     -13.656   2.982  14.180  1.00 91.31           N  
ATOM   1754  CA  PHE A 229     -13.539   4.391  14.531  1.00 91.31           C  
ATOM   1755  C   PHE A 229     -12.242   4.984  13.977  1.00 91.31           C  
ATOM   1756  CB  PHE A 229     -13.586   4.578  16.047  1.00 91.31           C  
ATOM   1757  O   PHE A 229     -11.148   4.602  14.398  1.00 91.31           O  
ATOM   1758  CG  PHE A 229     -14.836   4.031  16.688  1.00 91.31           C  
ATOM   1759  CD1 PHE A 229     -15.938   4.852  16.906  1.00 91.31           C  
ATOM   1760  CD2 PHE A 229     -14.914   2.697  17.062  1.00 91.31           C  
ATOM   1761  CE1 PHE A 229     -17.094   4.352  17.500  1.00 91.31           C  
ATOM   1762  CE2 PHE A 229     -16.062   2.188  17.656  1.00 91.31           C  
ATOM   1763  CZ  PHE A 229     -17.156   3.018  17.875  1.00 91.31           C  
ATOM   1764  N   VAL A 230     -12.430   5.961  13.039  1.00 93.62           N  
ATOM   1765  CA  VAL A 230     -11.289   6.559  12.367  1.00 93.62           C  
ATOM   1766  C   VAL A 230     -11.094   7.996  12.836  1.00 93.62           C  
ATOM   1767  CB  VAL A 230     -11.445   6.520  10.828  1.00 93.62           C  
ATOM   1768  O   VAL A 230     -11.969   8.844  12.633  1.00 93.62           O  
ATOM   1769  CG1 VAL A 230     -10.203   7.062  10.141  1.00 93.62           C  
ATOM   1770  CG2 VAL A 230     -11.742   5.098  10.359  1.00 93.62           C  
ATOM   1771  N   ASN A 231      -9.953   8.250  13.383  1.00 91.50           N  
ATOM   1772  CA  ASN A 231      -9.711   9.547  13.992  1.00 91.50           C  
ATOM   1773  C   ASN A 231      -8.914  10.461  13.062  1.00 91.50           C  
ATOM   1774  CB  ASN A 231      -8.977   9.391  15.328  1.00 91.50           C  
ATOM   1775  O   ASN A 231      -8.969  11.688  13.188  1.00 91.50           O  
ATOM   1776  CG  ASN A 231      -8.742  10.719  16.031  1.00 91.50           C  
ATOM   1777  ND2 ASN A 231      -9.477  10.961  17.109  1.00 91.50           N  
ATOM   1778  OD1 ASN A 231      -7.906  11.516  15.602  1.00 91.50           O  
ATOM   1779  N   GLN A 232      -8.234   9.898  12.094  1.00 92.44           N  
ATOM   1780  CA  GLN A 232      -7.449  10.633  11.102  1.00 92.44           C  
ATOM   1781  C   GLN A 232      -7.578   9.992   9.727  1.00 92.44           C  
ATOM   1782  CB  GLN A 232      -5.977  10.688  11.516  1.00 92.44           C  
ATOM   1783  O   GLN A 232      -7.766   8.781   9.609  1.00 92.44           O  
ATOM   1784  CG  GLN A 232      -5.746  11.344  12.875  1.00 92.44           C  
ATOM   1785  CD  GLN A 232      -4.285  11.328  13.289  1.00 92.44           C  
ATOM   1786  NE2 GLN A 232      -3.926  10.406  14.172  1.00 92.44           N  
ATOM   1787  OE1 GLN A 232      -3.488  12.148  12.820  1.00 92.44           O  
ATOM   1788  N   THR A 233      -7.508  10.922   8.719  1.00 96.12           N  
ATOM   1789  CA  THR A 233      -7.492  10.430   7.344  1.00 96.12           C  
ATOM   1790  C   THR A 233      -6.125   9.859   6.992  1.00 96.12           C  
ATOM   1791  CB  THR A 233      -7.855  11.547   6.348  1.00 96.12           C  
ATOM   1792  O   THR A 233      -5.105  10.539   7.121  1.00 96.12           O  
ATOM   1793  CG2 THR A 233      -7.781  11.047   4.910  1.00 96.12           C  
ATOM   1794  OG1 THR A 233      -9.188  12.008   6.617  1.00 96.12           O  
ATOM   1795  N   PHE A 234      -6.082   8.617   6.582  1.00 97.12           N  
ATOM   1796  CA  PHE A 234      -4.820   7.996   6.191  1.00 97.12           C  
ATOM   1797  C   PHE A 234      -5.062   6.848   5.223  1.00 97.12           C  
ATOM   1798  CB  PHE A 234      -4.062   7.496   7.422  1.00 97.12           C  
ATOM   1799  O   PHE A 234      -6.195   6.379   5.074  1.00 97.12           O  
ATOM   1800  CG  PHE A 234      -4.727   6.336   8.117  1.00 97.12           C  
ATOM   1801  CD1 PHE A 234      -5.703   6.551   9.078  1.00 97.12           C  
ATOM   1802  CD2 PHE A 234      -4.375   5.027   7.801  1.00 97.12           C  
ATOM   1803  CE1 PHE A 234      -6.320   5.480   9.727  1.00 97.12           C  
ATOM   1804  CE2 PHE A 234      -4.988   3.953   8.438  1.00 97.12           C  
ATOM   1805  CZ  PHE A 234      -5.957   4.180   9.398  1.00 97.12           C  
ATOM   1806  N   ALA A 235      -4.031   6.484   4.523  1.00 98.25           N  
ATOM   1807  CA  ALA A 235      -4.059   5.324   3.639  1.00 98.25           C  
ATOM   1808  C   ALA A 235      -3.082   4.250   4.113  1.00 98.25           C  
ATOM   1809  CB  ALA A 235      -3.729   5.738   2.205  1.00 98.25           C  
ATOM   1810  O   ALA A 235      -2.066   4.559   4.742  1.00 98.25           O  
ATOM   1811  N   PHE A 236      -3.414   3.031   3.881  1.00 97.06           N  
ATOM   1812  CA  PHE A 236      -2.477   1.948   4.145  1.00 97.06           C  
ATOM   1813  C   PHE A 236      -2.541   0.895   3.047  1.00 97.06           C  
ATOM   1814  CB  PHE A 236      -2.764   1.305   5.508  1.00 97.06           C  
ATOM   1815  O   PHE A 236      -3.520   0.830   2.299  1.00 97.06           O  
ATOM   1816  CG  PHE A 236      -3.955   0.385   5.504  1.00 97.06           C  
ATOM   1817  CD1 PHE A 236      -5.246   0.895   5.574  1.00 97.06           C  
ATOM   1818  CD2 PHE A 236      -3.783  -0.991   5.426  1.00 97.06           C  
ATOM   1819  CE1 PHE A 236      -6.348   0.046   5.570  1.00 97.06           C  
ATOM   1820  CE2 PHE A 236      -4.883  -1.847   5.422  1.00 97.06           C  
ATOM   1821  CZ  PHE A 236      -6.164  -1.326   5.496  1.00 97.06           C  
ATOM   1822  N   THR A 237      -1.539   0.130   2.938  1.00 95.88           N  
ATOM   1823  CA  THR A 237      -1.457  -0.884   1.894  1.00 95.88           C  
ATOM   1824  C   THR A 237      -1.281  -2.273   2.500  1.00 95.88           C  
ATOM   1825  CB  THR A 237      -0.296  -0.594   0.924  1.00 95.88           C  
ATOM   1826  O   THR A 237      -0.775  -2.408   3.617  1.00 95.88           O  
ATOM   1827  CG2 THR A 237      -0.523   0.711   0.169  1.00 95.88           C  
ATOM   1828  OG1 THR A 237       0.926  -0.498   1.665  1.00 95.88           O  
ATOM   1829  N   TYR A 238      -1.727  -3.266   1.794  1.00 93.94           N  
ATOM   1830  CA  TYR A 238      -1.601  -4.648   2.240  1.00 93.94           C  
ATOM   1831  C   TYR A 238      -1.554  -5.602   1.055  1.00 93.94           C  
ATOM   1832  CB  TYR A 238      -2.764  -5.023   3.166  1.00 93.94           C  
ATOM   1833  O   TYR A 238      -2.039  -5.277  -0.032  1.00 93.94           O  
ATOM   1834  CG  TYR A 238      -4.117  -4.910   2.512  1.00 93.94           C  
ATOM   1835  CD1 TYR A 238      -4.812  -3.703   2.502  1.00 93.94           C  
ATOM   1836  CD2 TYR A 238      -4.711  -6.016   1.904  1.00 93.94           C  
ATOM   1837  CE1 TYR A 238      -6.062  -3.598   1.903  1.00 93.94           C  
ATOM   1838  CE2 TYR A 238      -5.961  -5.922   1.302  1.00 93.94           C  
ATOM   1839  OH  TYR A 238      -7.867  -4.609   0.711  1.00 93.94           O  
ATOM   1840  CZ  TYR A 238      -6.629  -4.711   1.306  1.00 93.94           C  
ATOM   1841  N   PRO A 239      -0.961  -6.762   1.268  1.00 92.62           N  
ATOM   1842  CA  PRO A 239      -0.875  -7.723   0.163  1.00 92.62           C  
ATOM   1843  C   PRO A 239      -2.197  -8.438  -0.098  1.00 92.62           C  
ATOM   1844  CB  PRO A 239       0.199  -8.703   0.634  1.00 92.62           C  
ATOM   1845  O   PRO A 239      -2.795  -9.000   0.827  1.00 92.62           O  
ATOM   1846  CG  PRO A 239       0.133  -8.656   2.127  1.00 92.62           C  
ATOM   1847  CD  PRO A 239      -0.293  -7.281   2.541  1.00 92.62           C  
ATOM   1848  N   VAL A 240      -2.693  -8.398  -1.317  1.00 91.06           N  
ATOM   1849  CA  VAL A 240      -3.930  -9.070  -1.708  1.00 91.06           C  
ATOM   1850  C   VAL A 240      -3.607 -10.422  -2.334  1.00 91.06           C  
ATOM   1851  CB  VAL A 240      -4.754  -8.203  -2.691  1.00 91.06           C  
ATOM   1852  O   VAL A 240      -4.297 -11.414  -2.076  1.00 91.06           O  
ATOM   1853  CG1 VAL A 240      -5.988  -8.969  -3.172  1.00 91.06           C  
ATOM   1854  CG2 VAL A 240      -5.156  -6.887  -2.037  1.00 91.06           C  
ATOM   1855  N   ALA A 241      -2.654 -10.578  -3.225  1.00 82.19           N  
ATOM   1856  CA  ALA A 241      -2.195 -11.789  -3.902  1.00 82.19           C  
ATOM   1857  C   ALA A 241      -0.774 -11.617  -4.430  1.00 82.19           C  
ATOM   1858  CB  ALA A 241      -3.143 -12.148  -5.043  1.00 82.19           C  
ATOM   1859  O   ALA A 241      -0.348 -10.500  -4.734  1.00 82.19           O  
ATOM   1860  N   GLY A 242      -0.066 -12.875  -4.535  1.00 68.44           N  
ATOM   1861  CA  GLY A 242       1.192 -12.938  -5.262  1.00 68.44           C  
ATOM   1862  C   GLY A 242       2.346 -12.297  -4.516  1.00 68.44           C  
ATOM   1863  O   GLY A 242       3.412 -12.062  -5.090  1.00 68.44           O  
ATOM   1864  N   ASP A 243       2.236 -11.781  -3.318  1.00 59.78           N  
ATOM   1865  CA  ASP A 243       3.342 -11.117  -2.631  1.00 59.78           C  
ATOM   1866  C   ASP A 243       4.234 -12.133  -1.926  1.00 59.78           C  
ATOM   1867  CB  ASP A 243       2.814 -10.094  -1.624  1.00 59.78           C  
ATOM   1868  O   ASP A 243       3.799 -12.812  -0.993  1.00 59.78           O  
ATOM   1869  CG  ASP A 243       3.895  -9.164  -1.102  1.00 59.78           C  
ATOM   1870  OD1 ASP A 243       5.086  -9.375  -1.415  1.00 59.78           O  
ATOM   1871  OD2 ASP A 243       3.553  -8.211  -0.366  1.00 59.78           O  
ATOM   1872  N   PRO A 244       5.488 -12.352  -2.334  1.00 56.94           N  
ATOM   1873  CA  PRO A 244       6.316 -13.352  -1.664  1.00 56.94           C  
ATOM   1874  C   PRO A 244       7.207 -12.758  -0.578  1.00 56.94           C  
ATOM   1875  CB  PRO A 244       7.156 -13.938  -2.803  1.00 56.94           C  
ATOM   1876  O   PRO A 244       7.840 -13.492   0.181  1.00 56.94           O  
ATOM   1877  CG  PRO A 244       7.215 -12.852  -3.828  1.00 56.94           C  
ATOM   1878  CD  PRO A 244       5.992 -11.992  -3.680  1.00 56.94           C  
ATOM   1879  N   LEU A 245       7.137 -11.359  -0.263  1.00 58.78           N  
ATOM   1880  CA  LEU A 245       8.227 -10.898   0.592  1.00 58.78           C  
ATOM   1881  C   LEU A 245       7.707 -10.500   1.970  1.00 58.78           C  
ATOM   1882  CB  LEU A 245       8.953  -9.719  -0.052  1.00 58.78           C  
ATOM   1883  O   LEU A 245       7.082  -9.445   2.121  1.00 58.78           O  
ATOM   1884  CG  LEU A 245       9.695 -10.008  -1.356  1.00 58.78           C  
ATOM   1885  CD1 LEU A 245      10.117  -8.703  -2.029  1.00 58.78           C  
ATOM   1886  CD2 LEU A 245      10.914 -10.898  -1.094  1.00 58.78           C  
ATOM   1887  N   VAL A 246       7.301 -11.461   2.764  1.00 61.91           N  
ATOM   1888  CA  VAL A 246       7.000 -11.109   4.148  1.00 61.91           C  
ATOM   1889  C   VAL A 246       8.180 -10.359   4.758  1.00 61.91           C  
ATOM   1890  CB  VAL A 246       6.672 -12.367   4.992  1.00 61.91           C  
ATOM   1891  O   VAL A 246       9.336 -10.766   4.594  1.00 61.91           O  
ATOM   1892  CG1 VAL A 246       6.297 -11.969   6.418  1.00 61.91           C  
ATOM   1893  CG2 VAL A 246       5.543 -13.164   4.340  1.00 61.91           C  
ATOM   1894  N   GLY A 247       7.938  -9.031   5.070  1.00 71.12           N  
ATOM   1895  CA  GLY A 247       8.906  -8.242   5.805  1.00 71.12           C  
ATOM   1896  C   GLY A 247       9.484  -7.094   4.992  1.00 71.12           C  
ATOM   1897  O   GLY A 247      10.320  -6.332   5.488  1.00 71.12           O  
ATOM   1898  N   SER A 248       9.141  -7.102   3.725  1.00 84.88           N  
ATOM   1899  CA  SER A 248       9.586  -6.023   2.846  1.00 84.88           C  
ATOM   1900  C   SER A 248       8.406  -5.281   2.238  1.00 84.88           C  
ATOM   1901  CB  SER A 248      10.484  -6.574   1.734  1.00 84.88           C  
ATOM   1902  O   SER A 248       7.344  -5.871   2.016  1.00 84.88           O  
ATOM   1903  OG  SER A 248      10.664  -5.609   0.713  1.00 84.88           O  
ATOM   1904  N   ALA A 249       8.516  -3.955   2.127  1.00 88.62           N  
ATOM   1905  CA  ALA A 249       7.484  -3.109   1.533  1.00 88.62           C  
ATOM   1906  C   ALA A 249       7.637  -3.037   0.016  1.00 88.62           C  
ATOM   1907  CB  ALA A 249       7.531  -1.708   2.137  1.00 88.62           C  
ATOM   1908  O   ALA A 249       7.207  -2.068  -0.613  1.00 88.62           O  
ATOM   1909  N   ILE A 250       8.250  -4.129  -0.507  1.00 90.31           N  
ATOM   1910  CA  ILE A 250       8.469  -4.191  -1.948  1.00 90.31           C  
ATOM   1911  C   ILE A 250       7.398  -5.070  -2.592  1.00 90.31           C  
ATOM   1912  CB  ILE A 250       9.875  -4.730  -2.285  1.00 90.31           C  
ATOM   1913  O   ILE A 250       7.180  -6.207  -2.166  1.00 90.31           O  
ATOM   1914  CG1 ILE A 250      10.953  -3.783  -1.741  1.00 90.31           C  
ATOM   1915  CG2 ILE A 250      10.031  -4.926  -3.795  1.00 90.31           C  
ATOM   1916  CD1 ILE A 250      12.367  -4.336  -1.838  1.00 90.31           C  
ATOM   1917  N   ALA A 251       6.734  -4.500  -3.547  1.00 90.69           N  
ATOM   1918  CA  ALA A 251       5.758  -5.254  -4.328  1.00 90.69           C  
ATOM   1919  C   ALA A 251       6.395  -5.836  -5.586  1.00 90.69           C  
ATOM   1920  CB  ALA A 251       4.570  -4.367  -4.695  1.00 90.69           C  
ATOM   1921  O   ALA A 251       6.723  -5.102  -6.520  1.00 90.69           O  
ATOM   1922  N   PRO A 252       6.574  -7.191  -5.656  1.00 89.56           N  
ATOM   1923  CA  PRO A 252       7.180  -7.793  -6.848  1.00 89.56           C  
ATOM   1924  C   PRO A 252       6.211  -7.863  -8.023  1.00 89.56           C  
ATOM   1925  CB  PRO A 252       7.566  -9.195  -6.379  1.00 89.56           C  
ATOM   1926  O   PRO A 252       4.996  -7.719  -7.844  1.00 89.56           O  
ATOM   1927  CG  PRO A 252       6.609  -9.508  -5.277  1.00 89.56           C  
ATOM   1928  CD  PRO A 252       6.227  -8.227  -4.598  1.00 89.56           C  
ATOM   1929  N   ALA A 253       6.832  -8.062  -9.188  1.00 88.62           N  
ATOM   1930  CA  ALA A 253       6.020  -8.227 -10.391  1.00 88.62           C  
ATOM   1931  C   ALA A 253       5.012  -9.367 -10.227  1.00 88.62           C  
ATOM   1932  CB  ALA A 253       6.906  -8.484 -11.609  1.00 88.62           C  
ATOM   1933  O   ALA A 253       5.344 -10.422  -9.680  1.00 88.62           O  
ATOM   1934  N   GLY A 254       3.775  -9.062 -10.617  1.00 87.12           N  
ATOM   1935  CA  GLY A 254       2.738 -10.078 -10.562  1.00 87.12           C  
ATOM   1936  C   GLY A 254       1.939 -10.047  -9.273  1.00 87.12           C  
ATOM   1937  O   GLY A 254       0.931 -10.742  -9.141  1.00 87.12           O  
ATOM   1938  N   SER A 255       2.383  -9.211  -8.352  1.00 90.31           N  
ATOM   1939  CA  SER A 255       1.658  -9.117  -7.086  1.00 90.31           C  
ATOM   1940  C   SER A 255       0.531  -8.094  -7.168  1.00 90.31           C  
ATOM   1941  CB  SER A 255       2.611  -8.750  -5.949  1.00 90.31           C  
ATOM   1942  O   SER A 255       0.528  -7.238  -8.055  1.00 90.31           O  
ATOM   1943  OG  SER A 255       3.133  -7.445  -6.129  1.00 90.31           O  
ATOM   1944  N   VAL A 256      -0.448  -8.281  -6.281  1.00 92.62           N  
ATOM   1945  CA  VAL A 256      -1.551  -7.336  -6.164  1.00 92.62           C  
ATOM   1946  C   VAL A 256      -1.562  -6.727  -4.762  1.00 92.62           C  
ATOM   1947  CB  VAL A 256      -2.910  -8.008  -6.465  1.00 92.62           C  
ATOM   1948  O   VAL A 256      -1.515  -7.449  -3.764  1.00 92.62           O  
ATOM   1949  CG1 VAL A 256      -4.051  -7.000  -6.316  1.00 92.62           C  
ATOM   1950  CG2 VAL A 256      -2.906  -8.617  -7.863  1.00 92.62           C  
ATOM   1951  N   ILE A 257      -1.585  -5.355  -4.816  1.00 94.69           N  
ATOM   1952  CA  ILE A 257      -1.556  -4.633  -3.551  1.00 94.69           C  
ATOM   1953  C   ILE A 257      -2.867  -3.873  -3.359  1.00 94.69           C  
ATOM   1954  CB  ILE A 257      -0.358  -3.656  -3.484  1.00 94.69           C  
ATOM   1955  O   ILE A 257      -3.350  -3.211  -4.281  1.00 94.69           O  
ATOM   1956  CG1 ILE A 257       0.950  -4.395  -3.787  1.00 94.69           C  
ATOM   1957  CG2 ILE A 257      -0.296  -2.969  -2.117  1.00 94.69           C  
ATOM   1958  CD1 ILE A 257       1.233  -5.559  -2.848  1.00 94.69           C  
ATOM   1959  N   GLY A 258      -3.416  -4.090  -2.125  1.00 95.88           N  
ATOM   1960  CA  GLY A 258      -4.602  -3.316  -1.789  1.00 95.88           C  
ATOM   1961  C   GLY A 258      -4.277  -1.963  -1.184  1.00 95.88           C  
ATOM   1962  O   GLY A 258      -3.357  -1.845  -0.372  1.00 95.88           O  
ATOM   1963  N   VAL A 259      -4.965  -0.960  -1.653  1.00 97.44           N  
ATOM   1964  CA  VAL A 259      -4.852   0.385  -1.099  1.00 97.44           C  
ATOM   1965  C   VAL A 259      -6.195   0.809  -0.502  1.00 97.44           C  
ATOM   1966  CB  VAL A 259      -4.398   1.404  -2.168  1.00 97.44           C  
ATOM   1967  O   VAL A 259      -7.211   0.829  -1.198  1.00 97.44           O  
ATOM   1968  CG1 VAL A 259      -4.270   2.801  -1.562  1.00 97.44           C  
ATOM   1969  CG2 VAL A 259      -3.076   0.966  -2.795  1.00 97.44           C  
ATOM   1970  N   MET A 260      -6.121   1.054   0.779  1.00 97.81           N  
ATOM   1971  CA  MET A 260      -7.336   1.543   1.426  1.00 97.81           C  
ATOM   1972  C   MET A 260      -7.117   2.930   2.020  1.00 97.81           C  
ATOM   1973  CB  MET A 260      -7.793   0.574   2.518  1.00 97.81           C  
ATOM   1974  O   MET A 260      -6.160   3.146   2.768  1.00 97.81           O  
ATOM   1975  CG  MET A 260      -9.148   0.915   3.111  1.00 97.81           C  
ATOM   1976  SD  MET A 260      -9.789  -0.406   4.215  1.00 97.81           S  
ATOM   1977  CE  MET A 260     -11.547   0.026   4.246  1.00 97.81           C  
ATOM   1978  N   ILE A 261      -7.992   3.877   1.645  1.00 98.31           N  
ATOM   1979  CA  ILE A 261      -8.008   5.227   2.201  1.00 98.31           C  
ATOM   1980  C   ILE A 261      -9.148   5.359   3.203  1.00 98.31           C  
ATOM   1981  CB  ILE A 261      -8.133   6.293   1.093  1.00 98.31           C  
ATOM   1982  O   ILE A 261     -10.320   5.188   2.846  1.00 98.31           O  
ATOM   1983  CG1 ILE A 261      -7.016   6.125   0.056  1.00 98.31           C  
ATOM   1984  CG2 ILE A 261      -8.109   7.703   1.695  1.00 98.31           C  
ATOM   1985  CD1 ILE A 261      -7.145   7.047  -1.149  1.00 98.31           C  
ATOM   1986  N   LEU A 262      -8.773   5.645   4.426  1.00 98.06           N  
ATOM   1987  CA  LEU A 262      -9.773   5.859   5.469  1.00 98.06           C  
ATOM   1988  C   LEU A 262      -9.938   7.344   5.770  1.00 98.06           C  
ATOM   1989  CB  LEU A 262      -9.383   5.109   6.746  1.00 98.06           C  
ATOM   1990  O   LEU A 262      -8.945   8.055   5.953  1.00 98.06           O  
ATOM   1991  CG  LEU A 262      -9.367   3.582   6.660  1.00 98.06           C  
ATOM   1992  CD1 LEU A 262      -8.516   2.994   7.777  1.00 98.06           C  
ATOM   1993  CD2 LEU A 262     -10.789   3.033   6.719  1.00 98.06           C  
ATOM   1994  N   PHE A 263     -11.234   7.766   5.824  1.00 97.31           N  
ATOM   1995  CA  PHE A 263     -11.492   9.188   6.020  1.00 97.31           C  
ATOM   1996  C   PHE A 263     -11.719   9.500   7.496  1.00 97.31           C  
ATOM   1997  CB  PHE A 263     -12.711   9.625   5.199  1.00 97.31           C  
ATOM   1998  O   PHE A 263     -12.562   8.875   8.141  1.00 97.31           O  
ATOM   1999  CG  PHE A 263     -12.508   9.516   3.711  1.00 97.31           C  
ATOM   2000  CD1 PHE A 263     -11.344   9.977   3.117  1.00 97.31           C  
ATOM   2001  CD2 PHE A 263     -13.492   8.953   2.908  1.00 97.31           C  
ATOM   2002  CE1 PHE A 263     -11.156   9.875   1.740  1.00 97.31           C  
ATOM   2003  CE2 PHE A 263     -13.312   8.844   1.531  1.00 97.31           C  
ATOM   2004  CZ  PHE A 263     -12.141   9.305   0.949  1.00 97.31           C  
ATOM   2005  N   GLY A 264     -10.875  10.383   7.988  1.00 95.62           N  
ATOM   2006  CA  GLY A 264     -11.094  10.906   9.328  1.00 95.62           C  
ATOM   2007  C   GLY A 264     -12.250  11.883   9.414  1.00 95.62           C  
ATOM   2008  O   GLY A 264     -12.938  12.125   8.414  1.00 95.62           O  
ATOM   2009  N   PRO A 265     -12.508  12.430  10.625  1.00 93.75           N  
ATOM   2010  CA  PRO A 265     -13.688  13.258  10.844  1.00 93.75           C  
ATOM   2011  C   PRO A 265     -13.711  14.508   9.969  1.00 93.75           C  
ATOM   2012  CB  PRO A 265     -13.586  13.633  12.320  1.00 93.75           C  
ATOM   2013  O   PRO A 265     -14.781  14.953   9.547  1.00 93.75           O  
ATOM   2014  CG  PRO A 265     -12.164  13.352  12.688  1.00 93.75           C  
ATOM   2015  CD  PRO A 265     -11.641  12.273  11.789  1.00 93.75           C  
ATOM   2016  N   SER A 266     -12.562  15.062   9.656  1.00 92.94           N  
ATOM   2017  CA  SER A 266     -12.531  16.281   8.859  1.00 92.94           C  
ATOM   2018  C   SER A 266     -12.930  16.000   7.410  1.00 92.94           C  
ATOM   2019  CB  SER A 266     -11.133  16.906   8.898  1.00 92.94           C  
ATOM   2020  O   SER A 266     -13.922  16.547   6.918  1.00 92.94           O  
ATOM   2021  OG  SER A 266     -11.086  18.094   8.109  1.00 92.94           O  
ATOM   2022  N   LEU A 267     -12.195  15.055   6.762  1.00 93.56           N  
ATOM   2023  CA  LEU A 267     -12.477  14.719   5.371  1.00 93.56           C  
ATOM   2024  C   LEU A 267     -13.734  13.859   5.262  1.00 93.56           C  
ATOM   2025  CB  LEU A 267     -11.289  13.984   4.742  1.00 93.56           C  
ATOM   2026  O   LEU A 267     -14.469  13.945   4.273  1.00 93.56           O  
ATOM   2027  CG  LEU A 267     -11.320  13.812   3.225  1.00 93.56           C  
ATOM   2028  CD1 LEU A 267     -11.445  15.164   2.539  1.00 93.56           C  
ATOM   2029  CD2 LEU A 267     -10.078  13.070   2.742  1.00 93.56           C  
ATOM   2030  N   GLY A 268     -13.992  13.062   6.254  1.00 93.56           N  
ATOM   2031  CA  GLY A 268     -15.125  12.148   6.270  1.00 93.56           C  
ATOM   2032  C   GLY A 268     -16.469  12.852   6.352  1.00 93.56           C  
ATOM   2033  O   GLY A 268     -17.500  12.250   6.070  1.00 93.56           O  
ATOM   2034  N   SER A 269     -16.484  14.156   6.738  1.00 92.75           N  
ATOM   2035  CA  SER A 269     -17.734  14.922   6.840  1.00 92.75           C  
ATOM   2036  C   SER A 269     -18.188  15.422   5.473  1.00 92.75           C  
ATOM   2037  CB  SER A 269     -17.547  16.094   7.797  1.00 92.75           C  
ATOM   2038  O   SER A 269     -19.250  16.031   5.352  1.00 92.75           O  
ATOM   2039  OG  SER A 269     -16.562  17.000   7.316  1.00 92.75           O  
ATOM   2040  N   HIS A 270     -17.328  15.078   4.441  1.00 92.94           N  
ATOM   2041  CA  HIS A 270     -17.656  15.438   3.064  1.00 92.94           C  
ATOM   2042  C   HIS A 270     -18.109  14.211   2.277  1.00 92.94           C  
ATOM   2043  CB  HIS A 270     -16.453  16.078   2.377  1.00 92.94           C  
ATOM   2044  O   HIS A 270     -17.688  13.094   2.555  1.00 92.94           O  
ATOM   2045  CG  HIS A 270     -16.000  17.344   3.023  1.00 92.94           C  
ATOM   2046  CD2 HIS A 270     -16.188  18.641   2.666  1.00 92.94           C  
ATOM   2047  ND1 HIS A 270     -15.258  17.375   4.180  1.00 92.94           N  
ATOM   2048  CE1 HIS A 270     -15.008  18.625   4.512  1.00 92.94           C  
ATOM   2049  NE2 HIS A 270     -15.562  19.422   3.609  1.00 92.94           N  
ATOM   2050  N   VAL A 271     -19.016  14.461   1.342  1.00 91.75           N  
ATOM   2051  CA  VAL A 271     -19.422  13.430   0.392  1.00 91.75           C  
ATOM   2052  C   VAL A 271     -19.062  13.859  -1.026  1.00 91.75           C  
ATOM   2053  CB  VAL A 271     -20.938  13.141   0.487  1.00 91.75           C  
ATOM   2054  O   VAL A 271     -19.281  15.016  -1.408  1.00 91.75           O  
ATOM   2055  CG1 VAL A 271     -21.328  12.031  -0.492  1.00 91.75           C  
ATOM   2056  CG2 VAL A 271     -21.312  12.750   1.916  1.00 91.75           C  
ATOM   2057  N   PHE A 272     -18.422  13.000  -1.699  1.00 91.31           N  
ATOM   2058  CA  PHE A 272     -17.844  13.375  -2.980  1.00 91.31           C  
ATOM   2059  C   PHE A 272     -18.703  12.875  -4.137  1.00 91.31           C  
ATOM   2060  CB  PHE A 272     -16.422  12.805  -3.105  1.00 91.31           C  
ATOM   2061  O   PHE A 272     -18.188  12.555  -5.207  1.00 91.31           O  
ATOM   2062  CG  PHE A 272     -15.516  13.180  -1.962  1.00 91.31           C  
ATOM   2063  CD1 PHE A 272     -15.078  14.492  -1.801  1.00 91.31           C  
ATOM   2064  CD2 PHE A 272     -15.094  12.219  -1.048  1.00 91.31           C  
ATOM   2065  CE1 PHE A 272     -14.242  14.844  -0.744  1.00 91.31           C  
ATOM   2066  CE2 PHE A 272     -14.258  12.562   0.011  1.00 91.31           C  
ATOM   2067  CZ  PHE A 272     -13.836  13.875   0.161  1.00 91.31           C  
ATOM   2068  N   GLN A 273     -20.047  12.953  -4.023  1.00 88.06           N  
ATOM   2069  CA  GLN A 273     -20.969  12.516  -5.062  1.00 88.06           C  
ATOM   2070  C   GLN A 273     -21.094  13.570  -6.164  1.00 88.06           C  
ATOM   2071  CB  GLN A 273     -22.344  12.227  -4.461  1.00 88.06           C  
ATOM   2072  O   GLN A 273     -21.000  14.766  -5.898  1.00 88.06           O  
ATOM   2073  CG  GLN A 273     -22.375  11.023  -3.531  1.00 88.06           C  
ATOM   2074  CD  GLN A 273     -23.734  10.766  -2.936  1.00 88.06           C  
ATOM   2075  NE2 GLN A 273     -23.844  10.852  -1.612  1.00 88.06           N  
ATOM   2076  OE1 GLN A 273     -24.703  10.484  -3.656  1.00 88.06           O  
ATOM   2077  N   TYR A 274     -21.141  13.086  -7.387  1.00 89.00           N  
ATOM   2078  CA  TYR A 274     -21.328  13.891  -8.594  1.00 89.00           C  
ATOM   2079  C   TYR A 274     -20.141  14.844  -8.797  1.00 89.00           C  
ATOM   2080  CB  TYR A 274     -22.625  14.688  -8.508  1.00 89.00           C  
ATOM   2081  O   TYR A 274     -20.344  16.000  -9.156  1.00 89.00           O  
ATOM   2082  CG  TYR A 274     -23.844  13.828  -8.305  1.00 89.00           C  
ATOM   2083  CD1 TYR A 274     -24.281  12.953  -9.297  1.00 89.00           C  
ATOM   2084  CD2 TYR A 274     -24.562  13.891  -7.113  1.00 89.00           C  
ATOM   2085  CE1 TYR A 274     -25.422  12.164  -9.109  1.00 89.00           C  
ATOM   2086  CE2 TYR A 274     -25.703  13.102  -6.914  1.00 89.00           C  
ATOM   2087  OH  TYR A 274     -27.234  11.461  -7.723  1.00 89.00           O  
ATOM   2088  CZ  TYR A 274     -26.109  12.242  -7.914  1.00 89.00           C  
ATOM   2089  N   GLN A 275     -18.984  14.359  -8.438  1.00 90.88           N  
ATOM   2090  CA  GLN A 275     -17.734  15.086  -8.680  1.00 90.88           C  
ATOM   2091  C   GLN A 275     -16.578  14.117  -8.969  1.00 90.88           C  
ATOM   2092  CB  GLN A 275     -17.391  15.969  -7.484  1.00 90.88           C  
ATOM   2093  O   GLN A 275     -16.719  12.914  -8.758  1.00 90.88           O  
ATOM   2094  CG  GLN A 275     -17.047  15.195  -6.219  1.00 90.88           C  
ATOM   2095  CD  GLN A 275     -16.625  16.094  -5.074  1.00 90.88           C  
ATOM   2096  NE2 GLN A 275     -15.398  15.898  -4.598  1.00 90.88           N  
ATOM   2097  OE1 GLN A 275     -17.375  16.953  -4.625  1.00 90.88           O  
ATOM   2098  N   THR A 276     -15.547  14.719  -9.516  1.00 93.31           N  
ATOM   2099  CA  THR A 276     -14.352  13.938  -9.805  1.00 93.31           C  
ATOM   2100  C   THR A 276     -13.328  14.070  -8.680  1.00 93.31           C  
ATOM   2101  CB  THR A 276     -13.711  14.367 -11.133  1.00 93.31           C  
ATOM   2102  O   THR A 276     -13.062  15.172  -8.203  1.00 93.31           O  
ATOM   2103  CG2 THR A 276     -12.461  13.547 -11.438  1.00 93.31           C  
ATOM   2104  OG1 THR A 276     -14.656  14.195 -12.195  1.00 93.31           O  
ATOM   2105  N   ILE A 277     -12.875  12.898  -8.188  1.00 95.31           N  
ATOM   2106  CA  ILE A 277     -11.789  12.898  -7.223  1.00 95.31           C  
ATOM   2107  C   ILE A 277     -10.523  12.336  -7.875  1.00 95.31           C  
ATOM   2108  CB  ILE A 277     -12.148  12.070  -5.969  1.00 95.31           C  
ATOM   2109  O   ILE A 277     -10.594  11.625  -8.875  1.00 95.31           O  
ATOM   2110  CG1 ILE A 277     -12.422  10.609  -6.348  1.00 95.31           C  
ATOM   2111  CG2 ILE A 277     -13.352  12.680  -5.250  1.00 95.31           C  
ATOM   2112  CD1 ILE A 277     -12.141   9.617  -5.227  1.00 95.31           C  
ATOM   2113  N   SER A 278      -9.461  12.812  -7.363  1.00 96.94           N  
ATOM   2114  CA  SER A 278      -8.195  12.320  -7.887  1.00 96.94           C  
ATOM   2115  C   SER A 278      -7.344  11.703  -6.785  1.00 96.94           C  
ATOM   2116  CB  SER A 278      -7.418  13.461  -8.562  1.00 96.94           C  
ATOM   2117  O   SER A 278      -7.215  12.273  -5.699  1.00 96.94           O  
ATOM   2118  OG  SER A 278      -8.102  13.914  -9.719  1.00 96.94           O  
ATOM   2119  N   ILE A 279      -6.855  10.477  -7.027  1.00 97.94           N  
ATOM   2120  CA  ILE A 279      -5.910   9.781  -6.156  1.00 97.94           C  
ATOM   2121  C   ILE A 279      -4.602   9.547  -6.906  1.00 97.94           C  
ATOM   2122  CB  ILE A 279      -6.484   8.445  -5.645  1.00 97.94           C  
ATOM   2123  O   ILE A 279      -4.602   9.031  -8.023  1.00 97.94           O  
ATOM   2124  CG1 ILE A 279      -7.793   8.680  -4.887  1.00 97.94           C  
ATOM   2125  CG2 ILE A 279      -5.461   7.723  -4.762  1.00 97.94           C  
ATOM   2126  CD1 ILE A 279      -8.695   7.453  -4.809  1.00 97.94           C  
ATOM   2127  N   GLN A 280      -3.557   9.961  -6.305  1.00 97.44           N  
ATOM   2128  CA  GLN A 280      -2.252   9.773  -6.934  1.00 97.44           C  
ATOM   2129  C   GLN A 280      -1.312   8.984  -6.031  1.00 97.44           C  
ATOM   2130  CB  GLN A 280      -1.629  11.133  -7.281  1.00 97.44           C  
ATOM   2131  O   GLN A 280      -1.175   9.289  -4.844  1.00 97.44           O  
ATOM   2132  CG  GLN A 280      -0.321  11.023  -8.055  1.00 97.44           C  
ATOM   2133  CD  GLN A 280       0.271  12.383  -8.391  1.00 97.44           C  
ATOM   2134  NE2 GLN A 280       0.366  12.680  -9.680  1.00 97.44           N  
ATOM   2135  OE1 GLN A 280       0.639  13.148  -7.500  1.00 97.44           O  
ATOM   2136  N   ILE A 281      -0.708   7.934  -6.602  1.00 97.81           N  
ATOM   2137  CA  ILE A 281       0.334   7.172  -5.922  1.00 97.81           C  
ATOM   2138  C   ILE A 281       1.689   7.469  -6.562  1.00 97.81           C  
ATOM   2139  CB  ILE A 281       0.043   5.656  -5.961  1.00 97.81           C  
ATOM   2140  O   ILE A 281       1.889   7.219  -7.750  1.00 97.81           O  
ATOM   2141  CG1 ILE A 281      -1.359   5.367  -5.410  1.00 97.81           C  
ATOM   2142  CG2 ILE A 281       1.107   4.883  -5.180  1.00 97.81           C  
ATOM   2143  CD1 ILE A 281      -1.788   3.914  -5.543  1.00 97.81           C  
ATOM   2144  N   SER A 282       2.543   7.965  -5.688  1.00 96.56           N  
ATOM   2145  CA  SER A 282       3.859   8.344  -6.188  1.00 96.56           C  
ATOM   2146  C   SER A 282       4.961   7.539  -5.512  1.00 96.56           C  
ATOM   2147  CB  SER A 282       4.105   9.836  -5.973  1.00 96.56           C  
ATOM   2148  O   SER A 282       5.414   7.887  -4.418  1.00 96.56           O  
ATOM   2149  OG  SER A 282       5.305  10.250  -6.605  1.00 96.56           O  
ATOM   2150  N   PRO A 283       5.344   6.449  -6.211  1.00 93.62           N  
ATOM   2151  CA  PRO A 283       6.465   5.684  -5.652  1.00 93.62           C  
ATOM   2152  C   PRO A 283       7.809   6.387  -5.836  1.00 93.62           C  
ATOM   2153  CB  PRO A 283       6.418   4.375  -6.441  1.00 93.62           C  
ATOM   2154  O   PRO A 283       7.883   7.422  -6.504  1.00 93.62           O  
ATOM   2155  CG  PRO A 283       5.750   4.727  -7.730  1.00 93.62           C  
ATOM   2156  CD  PRO A 283       4.887   5.934  -7.508  1.00 93.62           C  
ATOM   2157  N   ASN A 284       8.914   5.871  -5.215  1.00 90.69           N  
ATOM   2158  CA  ASN A 284      10.250   6.461  -5.305  1.00 90.69           C  
ATOM   2159  C   ASN A 284      10.805   6.367  -6.719  1.00 90.69           C  
ATOM   2160  CB  ASN A 284      11.195   5.793  -4.309  1.00 90.69           C  
ATOM   2161  O   ASN A 284      11.508   7.270  -7.176  1.00 90.69           O  
ATOM   2162  CG  ASN A 284      11.570   4.383  -4.715  1.00 90.69           C  
ATOM   2163  ND2 ASN A 284      12.508   3.781  -3.990  1.00 90.69           N  
ATOM   2164  OD1 ASN A 284      11.023   3.834  -5.676  1.00 90.69           O  
ATOM   2165  N   ILE A 285      10.578   5.246  -7.379  1.00 88.50           N  
ATOM   2166  CA  ILE A 285      11.008   4.992  -8.750  1.00 88.50           C  
ATOM   2167  C   ILE A 285       9.781   4.762  -9.633  1.00 88.50           C  
ATOM   2168  CB  ILE A 285      11.961   3.785  -8.836  1.00 88.50           C  
ATOM   2169  O   ILE A 285       8.883   3.998  -9.273  1.00 88.50           O  
ATOM   2170  CG1 ILE A 285      13.234   4.059  -8.023  1.00 88.50           C  
ATOM   2171  CG2 ILE A 285      12.297   3.459 -10.289  1.00 88.50           C  
ATOM   2172  CD1 ILE A 285      14.172   2.857  -7.914  1.00 88.50           C  
ATOM   2173  N   GLY A 286       9.906   5.430 -10.828  1.00 89.19           N  
ATOM   2174  CA  GLY A 286       8.828   5.328 -11.797  1.00 89.19           C  
ATOM   2175  C   GLY A 286       7.891   6.523 -11.773  1.00 89.19           C  
ATOM   2176  O   GLY A 286       7.949   7.344 -10.859  1.00 89.19           O  
ATOM   2177  N   SER A 287       7.066   6.621 -12.805  1.00 92.00           N  
ATOM   2178  CA  SER A 287       6.082   7.699 -12.891  1.00 92.00           C  
ATOM   2179  C   SER A 287       4.891   7.434 -11.977  1.00 92.00           C  
ATOM   2180  CB  SER A 287       5.602   7.867 -14.336  1.00 92.00           C  
ATOM   2181  O   SER A 287       4.520   6.281 -11.750  1.00 92.00           O  
ATOM   2182  OG  SER A 287       6.652   8.336 -15.164  1.00 92.00           O  
ATOM   2183  N   PRO A 288       4.270   8.492 -11.422  1.00 94.75           N  
ATOM   2184  CA  PRO A 288       3.123   8.336 -10.523  1.00 94.75           C  
ATOM   2185  C   PRO A 288       1.904   7.742 -11.227  1.00 94.75           C  
ATOM   2186  CB  PRO A 288       2.840   9.773 -10.062  1.00 94.75           C  
ATOM   2187  O   PRO A 288       1.735   7.914 -12.438  1.00 94.75           O  
ATOM   2188  CG  PRO A 288       4.098  10.523 -10.359  1.00 94.75           C  
ATOM   2189  CD  PRO A 288       4.828   9.812 -11.461  1.00 94.75           C  
ATOM   2190  N   LEU A 289       1.201   6.984 -10.492  1.00 95.69           N  
ATOM   2191  CA  LEU A 289      -0.122   6.547 -10.922  1.00 95.69           C  
ATOM   2192  C   LEU A 289      -1.196   7.523 -10.445  1.00 95.69           C  
ATOM   2193  CB  LEU A 289      -0.424   5.145 -10.391  1.00 95.69           C  
ATOM   2194  O   LEU A 289      -1.306   7.801  -9.250  1.00 95.69           O  
ATOM   2195  CG  LEU A 289      -1.854   4.637 -10.594  1.00 95.69           C  
ATOM   2196  CD1 LEU A 289      -2.141   4.422 -12.070  1.00 95.69           C  
ATOM   2197  CD2 LEU A 289      -2.080   3.352  -9.805  1.00 95.69           C  
ATOM   2198  N   THR A 290      -1.945   8.086 -11.430  1.00 96.00           N  
ATOM   2199  CA  THR A 290      -3.025   9.000 -11.086  1.00 96.00           C  
ATOM   2200  C   THR A 290      -4.379   8.422 -11.492  1.00 96.00           C  
ATOM   2201  CB  THR A 290      -2.828  10.375 -11.766  1.00 96.00           C  
ATOM   2202  O   THR A 290      -4.574   8.039 -12.648  1.00 96.00           O  
ATOM   2203  CG2 THR A 290      -3.943  11.336 -11.383  1.00 96.00           C  
ATOM   2204  OG1 THR A 290      -1.571  10.922 -11.352  1.00 96.00           O  
ATOM   2205  N   LEU A 291      -5.266   8.305 -10.469  1.00 95.56           N  
ATOM   2206  CA  LEU A 291      -6.641   7.875 -10.719  1.00 95.56           C  
ATOM   2207  C   LEU A 291      -7.605   9.055 -10.609  1.00 95.56           C  
ATOM   2208  CB  LEU A 291      -7.043   6.777  -9.727  1.00 95.56           C  
ATOM   2209  O   LEU A 291      -7.656   9.727  -9.578  1.00 95.56           O  
ATOM   2210  CG  LEU A 291      -6.105   5.578  -9.625  1.00 95.56           C  
ATOM   2211  CD1 LEU A 291      -6.539   4.660  -8.484  1.00 95.56           C  
ATOM   2212  CD2 LEU A 291      -6.062   4.816 -10.945  1.00 95.56           C  
ATOM   2213  N   SER A 292      -8.297   9.297 -11.719  1.00 95.25           N  
ATOM   2214  CA  SER A 292      -9.383  10.281 -11.711  1.00 95.25           C  
ATOM   2215  C   SER A 292     -10.734   9.602 -11.875  1.00 95.25           C  
ATOM   2216  CB  SER A 292      -9.180  11.305 -12.828  1.00 95.25           C  
ATOM   2217  O   SER A 292     -11.039   9.047 -12.930  1.00 95.25           O  
ATOM   2218  OG  SER A 292      -7.988  12.047 -12.617  1.00 95.25           O  
ATOM   2219  N   GLU A 293     -11.438   9.680 -10.750  1.00 93.44           N  
ATOM   2220  CA  GLU A 293     -12.695   8.945 -10.789  1.00 93.44           C  
ATOM   2221  C   GLU A 293     -13.883   9.875 -10.523  1.00 93.44           C  
ATOM   2222  CB  GLU A 293     -12.688   7.805  -9.773  1.00 93.44           C  
ATOM   2223  O   GLU A 293     -13.844  10.680  -9.586  1.00 93.44           O  
ATOM   2224  CG  GLU A 293     -11.586   6.781 -10.008  1.00 93.44           C  
ATOM   2225  CD  GLU A 293     -11.781   5.965 -11.273  1.00 93.44           C  
ATOM   2226  OE1 GLU A 293     -10.820   5.297 -11.719  1.00 93.44           O  
ATOM   2227  OE2 GLU A 293     -12.906   5.988 -11.820  1.00 93.44           O  
ATOM   2228  N   TYR A 294     -14.828   9.766 -11.500  1.00 92.06           N  
ATOM   2229  CA  TYR A 294     -16.094  10.453 -11.273  1.00 92.06           C  
ATOM   2230  C   TYR A 294     -17.016   9.609 -10.406  1.00 92.06           C  
ATOM   2231  CB  TYR A 294     -16.766  10.781 -12.609  1.00 92.06           C  
ATOM   2232  O   TYR A 294     -17.312   8.453 -10.734  1.00 92.06           O  
ATOM   2233  CG  TYR A 294     -18.016  11.625 -12.461  1.00 92.06           C  
ATOM   2234  CD1 TYR A 294     -19.281  11.047 -12.477  1.00 92.06           C  
ATOM   2235  CD2 TYR A 294     -17.922  13.008 -12.312  1.00 92.06           C  
ATOM   2236  CE1 TYR A 294     -20.422  11.828 -12.344  1.00 92.06           C  
ATOM   2237  CE2 TYR A 294     -19.062  13.797 -12.180  1.00 92.06           C  
ATOM   2238  OH  TYR A 294     -21.438  13.969 -12.070  1.00 92.06           O  
ATOM   2239  CZ  TYR A 294     -20.312  13.195 -12.195  1.00 92.06           C  
ATOM   2240  N   ILE A 295     -17.453  10.188  -9.367  1.00 89.44           N  
ATOM   2241  CA  ILE A 295     -18.266   9.422  -8.422  1.00 89.44           C  
ATOM   2242  C   ILE A 295     -19.750   9.617  -8.734  1.00 89.44           C  
ATOM   2243  CB  ILE A 295     -17.969   9.828  -6.965  1.00 89.44           C  
ATOM   2244  O   ILE A 295     -20.266  10.734  -8.656  1.00 89.44           O  
ATOM   2245  CG1 ILE A 295     -16.484   9.586  -6.633  1.00 89.44           C  
ATOM   2246  CG2 ILE A 295     -18.875   9.070  -5.996  1.00 89.44           C  
ATOM   2247  CD1 ILE A 295     -16.078  10.031  -5.234  1.00 89.44           C  
ATOM   2248  N   TYR A 296     -20.281   8.477  -9.359  1.00 83.44           N  
ATOM   2249  CA  TYR A 296     -21.719   8.391  -9.539  1.00 83.44           C  
ATOM   2250  C   TYR A 296     -22.328   7.371  -8.578  1.00 83.44           C  
ATOM   2251  CB  TYR A 296     -22.062   8.008 -10.984  1.00 83.44           C  
ATOM   2252  O   TYR A 296     -22.016   6.184  -8.641  1.00 83.44           O  
ATOM   2253  CG  TYR A 296     -23.547   7.934 -11.266  1.00 83.44           C  
ATOM   2254  CD1 TYR A 296     -24.188   6.707 -11.422  1.00 83.44           C  
ATOM   2255  CD2 TYR A 296     -24.312   9.094 -11.367  1.00 83.44           C  
ATOM   2256  CE1 TYR A 296     -25.547   6.633 -11.680  1.00 83.44           C  
ATOM   2257  CE2 TYR A 296     -25.672   9.031 -11.625  1.00 83.44           C  
ATOM   2258  OH  TYR A 296     -27.641   7.730 -12.031  1.00 83.44           O  
ATOM   2259  CZ  TYR A 296     -26.281   7.797 -11.773  1.00 83.44           C  
ATOM   2260  N   GLN A 297     -23.000   7.871  -7.578  1.00 72.00           N  
ATOM   2261  CA  GLN A 297     -23.547   6.906  -6.633  1.00 72.00           C  
ATOM   2262  C   GLN A 297     -25.078   6.922  -6.652  1.00 72.00           C  
ATOM   2263  CB  GLN A 297     -23.047   7.191  -5.219  1.00 72.00           C  
ATOM   2264  O   GLN A 297     -25.703   7.809  -6.066  1.00 72.00           O  
ATOM   2265  CG  GLN A 297     -23.328   6.074  -4.223  1.00 72.00           C  
ATOM   2266  CD  GLN A 297     -22.672   6.305  -2.877  1.00 72.00           C  
ATOM   2267  NE2 GLN A 297     -22.906   5.391  -1.940  1.00 72.00           N  
ATOM   2268  OE1 GLN A 297     -21.969   7.297  -2.680  1.00 72.00           O  
ATOM   2269  N   PRO A 298     -25.750   5.863  -7.250  1.00 59.91           N  
ATOM   2270  CA  PRO A 298     -27.219   5.977  -7.281  1.00 59.91           C  
ATOM   2271  C   PRO A 298     -27.891   5.277  -6.098  1.00 59.91           C  
ATOM   2272  CB  PRO A 298     -27.594   5.297  -8.602  1.00 59.91           C  
ATOM   2273  O   PRO A 298     -28.844   5.801  -5.531  1.00 59.91           O  
ATOM   2274  CG  PRO A 298     -26.391   4.516  -8.984  1.00 59.91           C  
ATOM   2275  CD  PRO A 298     -25.203   5.062  -8.242  1.00 59.91           C  
ATOM   2276  N   GLU A 299     -27.172   4.113  -5.535  1.00 74.69           N  
ATOM   2277  CA  GLU A 299     -27.828   3.354  -4.484  1.00 74.69           C  
ATOM   2278  C   GLU A 299     -26.859   2.398  -3.789  1.00 74.69           C  
ATOM   2279  CB  GLU A 299     -29.016   2.574  -5.055  1.00 74.69           C  
ATOM   2280  O   GLU A 299     -26.047   1.762  -4.445  1.00 74.69           O  
ATOM   2281  CG  GLU A 299     -30.141   3.461  -5.590  1.00 74.69           C  
ATOM   2282  CD  GLU A 299     -31.359   2.678  -6.043  1.00 74.69           C  
ATOM   2283  OE1 GLU A 299     -32.375   3.303  -6.430  1.00 74.69           O  
ATOM   2284  OE2 GLU A 299     -31.297   1.428  -6.008  1.00 74.69           O  
ATOM   2285  N   GLY A 300     -26.594   2.576  -2.451  1.00 79.88           N  
ATOM   2286  CA  GLY A 300     -25.875   1.608  -1.636  1.00 79.88           C  
ATOM   2287  C   GLY A 300     -24.766   2.229  -0.806  1.00 79.88           C  
ATOM   2288  O   GLY A 300     -24.438   3.406  -0.978  1.00 79.88           O  
ATOM   2289  N   THR A 301     -24.328   1.400   0.144  1.00 84.19           N  
ATOM   2290  CA  THR A 301     -23.281   1.828   1.058  1.00 84.19           C  
ATOM   2291  C   THR A 301     -21.922   1.853   0.351  1.00 84.19           C  
ATOM   2292  CB  THR A 301     -23.203   0.907   2.289  1.00 84.19           C  
ATOM   2293  O   THR A 301     -21.109   2.746   0.592  1.00 84.19           O  
ATOM   2294  CG2 THR A 301     -22.156   1.412   3.289  1.00 84.19           C  
ATOM   2295  OG1 THR A 301     -24.484   0.862   2.928  1.00 84.19           O  
ATOM   2296  N   VAL A 302     -21.750   0.897  -0.607  1.00 84.88           N  
ATOM   2297  CA  VAL A 302     -20.500   0.787  -1.365  1.00 84.88           C  
ATOM   2298  C   VAL A 302     -20.797   0.887  -2.859  1.00 84.88           C  
ATOM   2299  CB  VAL A 302     -19.766  -0.534  -1.055  1.00 84.88           C  
ATOM   2300  O   VAL A 302     -21.703   0.210  -3.367  1.00 84.88           O  
ATOM   2301  CG1 VAL A 302     -18.469  -0.626  -1.853  1.00 84.88           C  
ATOM   2302  CG2 VAL A 302     -19.484  -0.650   0.442  1.00 84.88           C  
ATOM   2303  N   THR A 303     -20.016   1.729  -3.551  1.00 84.56           N  
ATOM   2304  CA  THR A 303     -20.203   1.919  -4.984  1.00 84.56           C  
ATOM   2305  C   THR A 303     -18.891   1.713  -5.738  1.00 84.56           C  
ATOM   2306  CB  THR A 303     -20.766   3.320  -5.293  1.00 84.56           C  
ATOM   2307  O   THR A 303     -17.828   2.066  -5.238  1.00 84.56           O  
ATOM   2308  CG2 THR A 303     -21.109   3.465  -6.773  1.00 84.56           C  
ATOM   2309  OG1 THR A 303     -21.953   3.535  -4.520  1.00 84.56           O  
ATOM   2310  N   VAL A 304     -19.094   1.096  -6.930  1.00 84.25           N  
ATOM   2311  CA  VAL A 304     -17.938   1.007  -7.809  1.00 84.25           C  
ATOM   2312  C   VAL A 304     -17.781   2.311  -8.586  1.00 84.25           C  
ATOM   2313  CB  VAL A 304     -18.047  -0.185  -8.781  1.00 84.25           C  
ATOM   2314  O   VAL A 304     -18.703   2.738  -9.289  1.00 84.25           O  
ATOM   2315  CG1 VAL A 304     -16.828  -0.264  -9.695  1.00 84.25           C  
ATOM   2316  CG2 VAL A 304     -18.234  -1.490  -8.008  1.00 84.25           C  
ATOM   2317  N   ILE A 305     -16.641   2.969  -8.562  1.00 84.25           N  
ATOM   2318  CA  ILE A 305     -16.484   4.258  -9.234  1.00 84.25           C  
ATOM   2319  C   ILE A 305     -15.398   4.156 -10.305  1.00 84.25           C  
ATOM   2320  CB  ILE A 305     -16.141   5.379  -8.227  1.00 84.25           C  
ATOM   2321  O   ILE A 305     -15.133   5.121 -11.023  1.00 84.25           O  
ATOM   2322  CG1 ILE A 305     -14.875   5.012  -7.430  1.00 84.25           C  
ATOM   2323  CG2 ILE A 305     -17.312   5.645  -7.289  1.00 84.25           C  
ATOM   2324  CD1 ILE A 305     -14.375   6.121  -6.516  1.00 84.25           C  
ATOM   2325  N   GLY A 306     -14.992   2.986 -10.594  1.00 73.81           N  
ATOM   2326  CA  GLY A 306     -14.023   2.680 -11.641  1.00 73.81           C  
ATOM   2327  C   GLY A 306     -13.484   1.263 -11.547  1.00 73.81           C  
ATOM   2328  O   GLY A 306     -13.562   0.629 -10.492  1.00 73.81           O  
TER    2329      GLY A 306                                                      
ENDMDL                                                                          
END                                                                             
