# Supplementary material for: Towards a molecular picture of the archaeal cell surface
Source: Nat Commun. 2024 Nov 29;15:10401. doi: 10.1038/s41467-024-53986-9 (PMC11607397; doi:10.1038/s41467-024-53986-9)
Supplement: Supplementary file 5 — Supplementary Dataset 1 [file 41467_2024_53986_MOESM5_ESM.zip › Archaellum_Homologues_2024/STK_25180_Sulfurisphaera_tokodaii/STK_25180_Sulfurisphaera_tokodaii_db704_unrelaxed_rank_003_alphafold2_ptm_model_2_seed_000.pdb]

MODEL     1                                                                     
ATOM      1  N   MET A   1     -49.750  13.602  99.312  1.00 52.84           N  
ATOM      2  CA  MET A   1     -48.531  13.172  98.625  1.00 52.84           C  
ATOM      3  C   MET A   1     -48.688  13.211  97.125  1.00 52.84           C  
ATOM      4  CB  MET A   1     -48.125  11.766  99.125  1.00 52.84           C  
ATOM      5  O   MET A   1     -49.531  12.500  96.562  1.00 52.84           O  
ATOM      6  CG  MET A   1     -46.812  11.703  99.812  1.00 52.84           C  
ATOM      7  SD  MET A   1     -46.469  10.047 100.562  1.00 52.84           S  
ATOM      8  CE  MET A   1     -44.688  10.195 100.938  1.00 52.84           C  
ATOM      9  N   GLY A   2     -48.969  14.305  96.500  1.00 50.28           N  
ATOM     10  CA  GLY A   2     -49.219  15.617  95.875  1.00 50.28           C  
ATOM     11  C   GLY A   2     -48.875  15.672  94.438  1.00 50.28           C  
ATOM     12  O   GLY A   2     -47.906  15.070  93.938  1.00 50.28           O  
ATOM     13  N   ALA A   3     -49.812  15.500  93.500  1.00 61.78           N  
ATOM     14  CA  ALA A   3     -50.125  15.867  92.125  1.00 61.78           C  
ATOM     15  C   ALA A   3     -48.938  16.547  91.438  1.00 61.78           C  
ATOM     16  CB  ALA A   3     -51.344  16.781  92.062  1.00 61.78           C  
ATOM     17  O   ALA A   3     -48.719  16.344  90.250  1.00 61.78           O  
ATOM     18  N   LYS A   4     -47.969  17.125  92.125  1.00 59.59           N  
ATOM     19  CA  LYS A   4     -46.750  17.781  91.625  1.00 59.59           C  
ATOM     20  C   LYS A   4     -45.656  16.781  91.375  1.00 59.59           C  
ATOM     21  CB  LYS A   4     -46.281  18.828  92.625  1.00 59.59           C  
ATOM     22  O   LYS A   4     -44.906  16.922  90.375  1.00 59.59           O  
ATOM     23  CG  LYS A   4     -46.969  20.188  92.500  1.00 59.59           C  
ATOM     24  CD  LYS A   4     -46.312  21.234  93.375  1.00 59.59           C  
ATOM     25  CE  LYS A   4     -47.031  22.578  93.250  1.00 59.59           C  
ATOM     26  NZ  LYS A   4     -46.281  23.656  94.000  1.00 59.59           N  
ATOM     27  N   ASN A   5     -45.625  15.672  92.062  1.00 60.69           N  
ATOM     28  CA  ASN A   5     -44.688  14.562  91.875  1.00 60.69           C  
ATOM     29  C   ASN A   5     -45.094  13.625  90.750  1.00 60.69           C  
ATOM     30  CB  ASN A   5     -44.562  13.773  93.188  1.00 60.69           C  
ATOM     31  O   ASN A   5     -44.250  13.078  90.062  1.00 60.69           O  
ATOM     32  CG  ASN A   5     -43.562  14.414  94.188  1.00 60.69           C  
ATOM     33  ND2 ASN A   5     -43.594  13.961  95.438  1.00 60.69           N  
ATOM     34  OD1 ASN A   5     -42.781  15.297  93.812  1.00 60.69           O  
ATOM     35  N   ALA A   6     -46.344  13.625  90.438  1.00 65.38           N  
ATOM     36  CA  ALA A   6     -46.969  12.844  89.375  1.00 65.38           C  
ATOM     37  C   ALA A   6     -46.781  13.547  88.062  1.00 65.38           C  
ATOM     38  CB  ALA A   6     -48.438  12.602  89.688  1.00 65.38           C  
ATOM     39  O   ALA A   6     -46.562  12.906  87.000  1.00 65.38           O  
ATOM     40  N   ILE A   7     -46.812  14.859  87.938  1.00 66.75           N  
ATOM     41  CA  ILE A   7     -46.625  15.703  86.750  1.00 66.75           C  
ATOM     42  C   ILE A   7     -45.156  15.773  86.375  1.00 66.75           C  
ATOM     43  CB  ILE A   7     -47.188  17.125  87.000  1.00 66.75           C  
ATOM     44  O   ILE A   7     -44.781  15.750  85.250  1.00 66.75           O  
ATOM     45  CG1 ILE A   7     -48.719  17.078  87.125  1.00 66.75           C  
ATOM     46  CG2 ILE A   7     -46.781  18.062  85.812  1.00 66.75           C  
ATOM     47  CD1 ILE A   7     -49.344  18.391  87.562  1.00 66.75           C  
ATOM     48  N   LYS A   8     -44.250  15.766  87.312  1.00 66.56           N  
ATOM     49  CA  LYS A   8     -42.812  15.711  87.188  1.00 66.56           C  
ATOM     50  C   LYS A   8     -42.344  14.344  86.688  1.00 66.56           C  
ATOM     51  CB  LYS A   8     -42.125  16.031  88.500  1.00 66.56           C  
ATOM     52  O   LYS A   8     -41.469  14.258  85.812  1.00 66.56           O  
ATOM     53  CG  LYS A   8     -40.969  17.031  88.375  1.00 66.56           C  
ATOM     54  CD  LYS A   8     -40.344  17.312  89.750  1.00 66.56           C  
ATOM     55  CE  LYS A   8     -39.250  18.359  89.625  1.00 66.56           C  
ATOM     56  NZ  LYS A   8     -38.625  18.672  90.938  1.00 66.56           N  
ATOM     57  N   LYS A   9     -43.000  13.328  87.062  1.00 66.56           N  
ATOM     58  CA  LYS A   9     -42.719  11.953  86.625  1.00 66.56           C  
ATOM     59  C   LYS A   9     -43.250  11.719  85.250  1.00 66.56           C  
ATOM     60  CB  LYS A   9     -43.375  10.953  87.625  1.00 66.56           C  
ATOM     61  O   LYS A   9     -42.594  11.047  84.438  1.00 66.56           O  
ATOM     62  CG  LYS A   9     -42.500   9.758  87.938  1.00 66.56           C  
ATOM     63  CD  LYS A   9     -43.188   8.820  88.938  1.00 66.56           C  
ATOM     64  CE  LYS A   9     -42.281   7.676  89.312  1.00 66.56           C  
ATOM     65  NZ  LYS A   9     -42.969   6.730  90.250  1.00 66.56           N  
ATOM     66  N   TYR A  10     -44.375  12.242  84.875  1.00 69.19           N  
ATOM     67  CA  TYR A  10     -44.938  12.172  83.562  1.00 69.19           C  
ATOM     68  C   TYR A  10     -44.125  12.961  82.562  1.00 69.19           C  
ATOM     69  CB  TYR A  10     -46.375  12.703  83.562  1.00 69.19           C  
ATOM     70  O   TYR A  10     -43.875  12.492  81.438  1.00 69.19           O  
ATOM     71  CG  TYR A  10     -47.094  12.555  82.250  1.00 69.19           C  
ATOM     72  CD1 TYR A  10     -47.188  13.625  81.375  1.00 69.19           C  
ATOM     73  CD2 TYR A  10     -47.688  11.352  81.875  1.00 69.19           C  
ATOM     74  CE1 TYR A  10     -47.844  13.492  80.125  1.00 69.19           C  
ATOM     75  CE2 TYR A  10     -48.344  11.211  80.688  1.00 69.19           C  
ATOM     76  OH  TYR A  10     -49.062  12.148  78.562  1.00 69.19           O  
ATOM     77  CZ  TYR A  10     -48.406  12.289  79.812  1.00 69.19           C  
ATOM     78  N   ASN A  11     -43.625  14.188  82.875  1.00 66.88           N  
ATOM     79  CA  ASN A  11     -42.750  15.023  82.062  1.00 66.88           C  
ATOM     80  C   ASN A  11     -41.375  14.383  81.875  1.00 66.88           C  
ATOM     81  CB  ASN A  11     -42.594  16.406  82.688  1.00 66.88           C  
ATOM     82  O   ASN A  11     -40.781  14.492  80.750  1.00 66.88           O  
ATOM     83  CG  ASN A  11     -43.594  17.422  82.125  1.00 66.88           C  
ATOM     84  ND2 ASN A  11     -43.656  18.578  82.750  1.00 66.88           N  
ATOM     85  OD1 ASN A  11     -44.281  17.156  81.125  1.00 66.88           O  
ATOM     86  N   LYS A  12     -40.844  13.602  82.750  1.00 68.25           N  
ATOM     87  CA  LYS A  12     -39.625  12.820  82.688  1.00 68.25           C  
ATOM     88  C   LYS A  12     -39.750  11.641  81.750  1.00 68.25           C  
ATOM     89  CB  LYS A  12     -39.219  12.336  84.062  1.00 68.25           C  
ATOM     90  O   LYS A  12     -38.844  11.328  81.000  1.00 68.25           O  
ATOM     91  CG  LYS A  12     -37.719  12.055  84.250  1.00 68.25           C  
ATOM     92  CD  LYS A  12     -37.375  11.594  85.625  1.00 68.25           C  
ATOM     93  CE  LYS A  12     -35.906  11.312  85.812  1.00 68.25           C  
ATOM     94  NZ  LYS A  12     -35.562  10.898  87.188  1.00 68.25           N  
ATOM     95  N   ILE A  13     -40.969  11.078  81.750  1.00 68.31           N  
ATOM     96  CA  ILE A  13     -41.281   9.930  80.875  1.00 68.31           C  
ATOM     97  C   ILE A  13     -41.469  10.391  79.438  1.00 68.31           C  
ATOM     98  CB  ILE A  13     -42.531   9.164  81.375  1.00 68.31           C  
ATOM     99  O   ILE A  13     -41.000   9.734  78.500  1.00 68.31           O  
ATOM    100  CG1 ILE A  13     -42.250   8.523  82.750  1.00 68.31           C  
ATOM    101  CG2 ILE A  13     -42.938   8.102  80.375  1.00 68.31           C  
ATOM    102  CD1 ILE A  13     -43.500   7.910  83.375  1.00 68.31           C  
ATOM    103  N   VAL A  14     -42.094  11.484  79.250  1.00 68.69           N  
ATOM    104  CA  VAL A  14     -42.344  12.070  77.938  1.00 68.69           C  
ATOM    105  C   VAL A  14     -41.062  12.609  77.312  1.00 68.69           C  
ATOM    106  CB  VAL A  14     -43.406  13.188  78.000  1.00 68.69           C  
ATOM    107  O   VAL A  14     -40.812  12.492  76.125  1.00 68.69           O  
ATOM    108  CG1 VAL A  14     -43.594  13.852  76.625  1.00 68.69           C  
ATOM    109  CG2 VAL A  14     -44.750  12.633  78.500  1.00 68.69           C  
ATOM    110  N   LYS A  15     -40.125  13.281  78.062  1.00 68.19           N  
ATOM    111  CA  LYS A  15     -38.812  13.766  77.688  1.00 68.19           C  
ATOM    112  C   LYS A  15     -37.875  12.609  77.312  1.00 68.19           C  
ATOM    113  CB  LYS A  15     -38.188  14.594  78.812  1.00 68.19           C  
ATOM    114  O   LYS A  15     -37.094  12.703  76.375  1.00 68.19           O  
ATOM    115  CG  LYS A  15     -38.125  16.078  78.500  1.00 68.19           C  
ATOM    116  CD  LYS A  15     -37.344  16.828  79.625  1.00 68.19           C  
ATOM    117  CE  LYS A  15     -37.375  18.328  79.375  1.00 68.19           C  
ATOM    118  NZ  LYS A  15     -36.469  19.047  80.312  1.00 68.19           N  
ATOM    119  N   ARG A  16     -37.969  11.461  78.062  1.00 69.38           N  
ATOM    120  CA  ARG A  16     -37.188  10.250  77.812  1.00 69.38           C  
ATOM    121  C   ARG A  16     -37.656   9.562  76.500  1.00 69.38           C  
ATOM    122  CB  ARG A  16     -37.312   9.281  79.000  1.00 69.38           C  
ATOM    123  O   ARG A  16     -36.844   9.047  75.750  1.00 69.38           O  
ATOM    124  CG  ARG A  16     -36.062   9.234  79.812  1.00 69.38           C  
ATOM    125  CD  ARG A  16     -36.188   8.234  81.000  1.00 69.38           C  
ATOM    126  NE  ARG A  16     -34.938   7.602  81.312  1.00 69.38           N  
ATOM    127  NH1 ARG A  16     -35.531   7.012  83.438  1.00 69.38           N  
ATOM    128  NH2 ARG A  16     -33.438   6.484  82.688  1.00 69.38           N  
ATOM    129  CZ  ARG A  16     -34.625   7.035  82.500  1.00 69.38           C  
ATOM    130  N   LYS A  17     -39.000   9.648  76.250  1.00 67.69           N  
ATOM    131  CA  LYS A  17     -39.594   9.094  75.062  1.00 67.69           C  
ATOM    132  C   LYS A  17     -39.250   9.961  73.812  1.00 67.69           C  
ATOM    133  CB  LYS A  17     -41.094   8.969  75.188  1.00 67.69           C  
ATOM    134  O   LYS A  17     -39.000   9.438  72.750  1.00 67.69           O  
ATOM    135  CG  LYS A  17     -41.531   7.770  76.062  1.00 67.69           C  
ATOM    136  CD  LYS A  17     -43.062   7.594  76.000  1.00 67.69           C  
ATOM    137  CE  LYS A  17     -43.500   6.328  76.750  1.00 67.69           C  
ATOM    138  NZ  LYS A  17     -44.969   6.109  76.625  1.00 67.69           N  
ATOM    139  N   GLY A  18     -39.219  11.367  73.938  1.00 69.50           N  
ATOM    140  CA  GLY A  18     -38.781  12.312  72.875  1.00 69.50           C  
ATOM    141  C   GLY A  18     -37.312  12.211  72.562  1.00 69.50           C  
ATOM    142  O   GLY A  18     -36.906  12.320  71.438  1.00 69.50           O  
ATOM    143  N   LEU A  19     -36.438  11.852  73.625  1.00 75.56           N  
ATOM    144  CA  LEU A  19     -35.000  11.656  73.500  1.00 75.56           C  
ATOM    145  C   LEU A  19     -34.688  10.320  72.812  1.00 75.56           C  
ATOM    146  CB  LEU A  19     -34.312  11.719  74.875  1.00 75.56           C  
ATOM    147  O   LEU A  19     -33.750  10.234  72.000  1.00 75.56           O  
ATOM    148  CG  LEU A  19     -32.812  11.922  74.875  1.00 75.56           C  
ATOM    149  CD1 LEU A  19     -32.469  13.391  74.688  1.00 75.56           C  
ATOM    150  CD2 LEU A  19     -32.219  11.422  76.188  1.00 75.56           C  
ATOM    151  N   ALA A  20     -35.500   9.305  73.125  1.00 79.06           N  
ATOM    152  CA  ALA A  20     -35.375   8.008  72.438  1.00 79.06           C  
ATOM    153  C   ALA A  20     -35.812   8.078  71.000  1.00 79.06           C  
ATOM    154  CB  ALA A  20     -36.188   6.949  73.188  1.00 79.06           C  
ATOM    155  O   ALA A  20     -35.219   7.406  70.125  1.00 79.06           O  
ATOM    156  N   GLY A  21     -36.812   8.891  70.625  1.00 83.62           N  
ATOM    157  CA  GLY A  21     -37.281   9.148  69.250  1.00 83.62           C  
ATOM    158  C   GLY A  21     -36.281   9.891  68.438  1.00 83.62           C  
ATOM    159  O   GLY A  21     -36.094   9.562  67.250  1.00 83.62           O  
ATOM    160  N   LEU A  22     -35.656  10.852  69.125  1.00 85.88           N  
ATOM    161  CA  LEU A  22     -34.594  11.617  68.438  1.00 85.88           C  
ATOM    162  C   LEU A  22     -33.375  10.742  68.125  1.00 85.88           C  
ATOM    163  CB  LEU A  22     -34.188  12.820  69.250  1.00 85.88           C  
ATOM    164  O   LEU A  22     -32.750  10.867  67.062  1.00 85.88           O  
ATOM    165  CG  LEU A  22     -32.719  13.266  69.188  1.00 85.88           C  
ATOM    166  CD1 LEU A  22     -32.562  14.688  69.688  1.00 85.88           C  
ATOM    167  CD2 LEU A  22     -31.828  12.305  69.938  1.00 85.88           C  
ATOM    168  N   ASP A  23     -33.000   9.812  69.000  1.00 87.31           N  
ATOM    169  CA  ASP A  23     -31.891   8.883  68.812  1.00 87.31           C  
ATOM    170  C   ASP A  23     -32.125   7.918  67.688  1.00 87.31           C  
ATOM    171  CB  ASP A  23     -31.656   8.094  70.125  1.00 87.31           C  
ATOM    172  O   ASP A  23     -31.234   7.660  66.875  1.00 87.31           O  
ATOM    173  CG  ASP A  23     -30.672   8.766  71.062  1.00 87.31           C  
ATOM    174  OD1 ASP A  23     -30.078   9.797  70.688  1.00 87.31           O  
ATOM    175  OD2 ASP A  23     -30.453   8.242  72.188  1.00 87.31           O  
ATOM    176  N   THR A  24     -33.406   7.492  67.625  1.00 90.00           N  
ATOM    177  CA  THR A  24     -33.750   6.586  66.500  1.00 90.00           C  
ATOM    178  C   THR A  24     -33.781   7.324  65.188  1.00 90.00           C  
ATOM    179  CB  THR A  24     -35.125   5.922  66.750  1.00 90.00           C  
ATOM    180  O   THR A  24     -33.406   6.770  64.125  1.00 90.00           O  
ATOM    181  CG2 THR A  24     -34.969   4.652  67.625  1.00 90.00           C  
ATOM    182  OG1 THR A  24     -35.969   6.840  67.438  1.00 90.00           O  
ATOM    183  N   ALA A  25     -34.188   8.633  65.125  1.00 91.50           N  
ATOM    184  CA  ALA A  25     -34.250   9.453  63.938  1.00 91.50           C  
ATOM    185  C   ALA A  25     -32.844   9.680  63.375  1.00 91.50           C  
ATOM    186  CB  ALA A  25     -34.938  10.789  64.250  1.00 91.50           C  
ATOM    187  O   ALA A  25     -32.625   9.617  62.156  1.00 91.50           O  
ATOM    188  N   ILE A  26     -31.875   9.930  64.250  1.00 92.44           N  
ATOM    189  CA  ILE A  26     -30.500  10.172  63.844  1.00 92.44           C  
ATOM    190  C   ILE A  26     -29.922   8.891  63.219  1.00 92.44           C  
ATOM    191  CB  ILE A  26     -29.625  10.648  65.000  1.00 92.44           C  
ATOM    192  O   ILE A  26     -29.234   8.945  62.219  1.00 92.44           O  
ATOM    193  CG1 ILE A  26     -30.062  12.047  65.500  1.00 92.44           C  
ATOM    194  CG2 ILE A  26     -28.141  10.625  64.625  1.00 92.44           C  
ATOM    195  CD1 ILE A  26     -29.391  12.508  66.750  1.00 92.44           C  
ATOM    196  N   ILE A  27     -30.172   7.750  63.812  1.00 93.44           N  
ATOM    197  CA  ILE A  27     -29.734   6.461  63.281  1.00 93.44           C  
ATOM    198  C   ILE A  27     -30.359   6.215  61.906  1.00 93.44           C  
ATOM    199  CB  ILE A  27     -30.094   5.309  64.250  1.00 93.44           C  
ATOM    200  O   ILE A  27     -29.688   5.727  61.000  1.00 93.44           O  
ATOM    201  CG1 ILE A  27     -29.344   5.473  65.562  1.00 93.44           C  
ATOM    202  CG2 ILE A  27     -29.781   3.953  63.625  1.00 93.44           C  
ATOM    203  CD1 ILE A  27     -29.797   4.516  66.688  1.00 93.44           C  
ATOM    204  N   LEU A  28     -31.609   6.582  61.750  1.00 94.25           N  
ATOM    205  CA  LEU A  28     -32.312   6.426  60.500  1.00 94.25           C  
ATOM    206  C   LEU A  28     -31.672   7.285  59.406  1.00 94.25           C  
ATOM    207  CB  LEU A  28     -33.781   6.797  60.656  1.00 94.25           C  
ATOM    208  O   LEU A  28     -31.453   6.816  58.281  1.00 94.25           O  
ATOM    209  CG  LEU A  28     -34.688   6.590  59.438  1.00 94.25           C  
ATOM    210  CD1 LEU A  28     -34.844   5.102  59.125  1.00 94.25           C  
ATOM    211  CD2 LEU A  28     -36.031   7.242  59.625  1.00 94.25           C  
ATOM    212  N   ILE A  29     -31.328   8.531  59.656  1.00 94.06           N  
ATOM    213  CA  ILE A  29     -30.703   9.430  58.688  1.00 94.06           C  
ATOM    214  C   ILE A  29     -29.328   8.891  58.312  1.00 94.06           C  
ATOM    215  CB  ILE A  29     -30.578  10.859  59.281  1.00 94.06           C  
ATOM    216  O   ILE A  29     -28.953   8.938  57.125  1.00 94.06           O  
ATOM    217  CG1 ILE A  29     -31.953  11.500  59.438  1.00 94.06           C  
ATOM    218  CG2 ILE A  29     -29.672  11.719  58.375  1.00 94.06           C  
ATOM    219  CD1 ILE A  29     -31.953  12.828  60.188  1.00 94.06           C  
ATOM    220  N   ALA A  30     -28.562   8.438  59.375  1.00 95.88           N  
ATOM    221  CA  ALA A  30     -27.250   7.871  59.094  1.00 95.88           C  
ATOM    222  C   ALA A  30     -27.344   6.672  58.156  1.00 95.88           C  
ATOM    223  CB  ALA A  30     -26.578   7.469  60.406  1.00 95.88           C  
ATOM    224  O   ALA A  30     -26.516   6.520  57.250  1.00 95.88           O  
ATOM    225  N   PHE A  31     -28.312   5.848  58.281  1.00 95.81           N  
ATOM    226  CA  PHE A  31     -28.500   4.676  57.438  1.00 95.81           C  
ATOM    227  C   PHE A  31     -28.844   5.090  56.000  1.00 95.81           C  
ATOM    228  CB  PHE A  31     -29.594   3.768  58.000  1.00 95.81           C  
ATOM    229  O   PHE A  31     -28.312   4.531  55.031  1.00 95.81           O  
ATOM    230  CG  PHE A  31     -29.250   2.303  57.938  1.00 95.81           C  
ATOM    231  CD1 PHE A  31     -29.656   1.520  56.875  1.00 95.81           C  
ATOM    232  CD2 PHE A  31     -28.531   1.708  58.969  1.00 95.81           C  
ATOM    233  CE1 PHE A  31     -29.344   0.163  56.812  1.00 95.81           C  
ATOM    234  CE2 PHE A  31     -28.203   0.354  58.938  1.00 95.81           C  
ATOM    235  CZ  PHE A  31     -28.625  -0.417  57.844  1.00 95.81           C  
ATOM    236  N   ILE A  32     -29.672   6.059  55.906  1.00 96.75           N  
ATOM    237  CA  ILE A  32     -30.109   6.535  54.625  1.00 96.75           C  
ATOM    238  C   ILE A  32     -28.922   7.160  53.875  1.00 96.75           C  
ATOM    239  CB  ILE A  32     -31.266   7.559  54.750  1.00 96.75           C  
ATOM    240  O   ILE A  32     -28.734   6.922  52.688  1.00 96.75           O  
ATOM    241  CG1 ILE A  32     -32.531   6.863  55.219  1.00 96.75           C  
ATOM    242  CG2 ILE A  32     -31.500   8.273  53.406  1.00 96.75           C  
ATOM    243  CD1 ILE A  32     -33.688   7.820  55.562  1.00 96.75           C  
ATOM    244  N   ILE A  33     -28.156   7.883  54.594  1.00 97.31           N  
ATOM    245  CA  ILE A  33     -27.016   8.547  53.969  1.00 97.31           C  
ATOM    246  C   ILE A  33     -26.016   7.500  53.469  1.00 97.31           C  
ATOM    247  CB  ILE A  33     -26.328   9.523  54.938  1.00 97.31           C  
ATOM    248  O   ILE A  33     -25.516   7.586  52.344  1.00 97.31           O  
ATOM    249  CG1 ILE A  33     -27.250  10.703  55.250  1.00 97.31           C  
ATOM    250  CG2 ILE A  33     -24.984  10.000  54.375  1.00 97.31           C  
ATOM    251  CD1 ILE A  33     -26.719  11.656  56.312  1.00 97.31           C  
ATOM    252  N   THR A  34     -25.750   6.496  54.344  1.00 96.88           N  
ATOM    253  CA  THR A  34     -24.844   5.426  53.969  1.00 96.88           C  
ATOM    254  C   THR A  34     -25.344   4.680  52.750  1.00 96.88           C  
ATOM    255  CB  THR A  34     -24.641   4.430  55.125  1.00 96.88           C  
ATOM    256  O   THR A  34     -24.578   4.355  51.844  1.00 96.88           O  
ATOM    257  CG2 THR A  34     -23.922   5.086  56.312  1.00 96.88           C  
ATOM    258  OG1 THR A  34     -25.922   3.953  55.594  1.00 96.88           O  
ATOM    259  N   ALA A  35     -26.656   4.402  52.750  1.00 97.62           N  
ATOM    260  CA  ALA A  35     -27.266   3.725  51.625  1.00 97.62           C  
ATOM    261  C   ALA A  35     -27.141   4.559  50.344  1.00 97.62           C  
ATOM    262  CB  ALA A  35     -28.734   3.422  51.906  1.00 97.62           C  
ATOM    263  O   ALA A  35     -26.828   4.031  49.281  1.00 97.62           O  
ATOM    264  N   SER A  36     -27.391   5.883  50.438  1.00 96.62           N  
ATOM    265  CA  SER A  36     -27.312   6.793  49.312  1.00 96.62           C  
ATOM    266  C   SER A  36     -25.906   6.848  48.719  1.00 96.62           C  
ATOM    267  CB  SER A  36     -27.766   8.195  49.688  1.00 96.62           C  
ATOM    268  O   SER A  36     -25.719   6.820  47.500  1.00 96.62           O  
ATOM    269  OG  SER A  36     -29.141   8.195  50.094  1.00 96.62           O  
ATOM    270  N   VAL A  37     -24.891   6.879  49.562  1.00 97.31           N  
ATOM    271  CA  VAL A  37     -23.516   6.941  49.125  1.00 97.31           C  
ATOM    272  C   VAL A  37     -23.125   5.641  48.438  1.00 97.31           C  
ATOM    273  CB  VAL A  37     -22.547   7.211  50.312  1.00 97.31           C  
ATOM    274  O   VAL A  37     -22.484   5.660  47.375  1.00 97.31           O  
ATOM    275  CG1 VAL A  37     -21.094   7.078  49.875  1.00 97.31           C  
ATOM    276  CG2 VAL A  37     -22.797   8.602  50.906  1.00 97.31           C  
ATOM    277  N   LEU A  38     -23.562   4.574  49.031  1.00 95.69           N  
ATOM    278  CA  LEU A  38     -23.281   3.279  48.438  1.00 95.69           C  
ATOM    279  C   LEU A  38     -23.922   3.164  47.062  1.00 95.69           C  
ATOM    280  CB  LEU A  38     -23.766   2.145  49.344  1.00 95.69           C  
ATOM    281  O   LEU A  38     -23.328   2.643  46.125  1.00 95.69           O  
ATOM    282  CG  LEU A  38     -22.953   1.902  50.594  1.00 95.69           C  
ATOM    283  CD1 LEU A  38     -23.672   0.905  51.500  1.00 95.69           C  
ATOM    284  CD2 LEU A  38     -21.547   1.407  50.281  1.00 95.69           C  
ATOM    285  N   ALA A  39     -25.172   3.664  46.938  1.00 97.00           N  
ATOM    286  CA  ALA A  39     -25.891   3.662  45.656  1.00 97.00           C  
ATOM    287  C   ALA A  39     -25.172   4.527  44.625  1.00 97.00           C  
ATOM    288  CB  ALA A  39     -27.328   4.148  45.844  1.00 97.00           C  
ATOM    289  O   ALA A  39     -25.062   4.148  43.438  1.00 97.00           O  
ATOM    290  N   TYR A  40     -24.766   5.688  45.062  1.00 96.12           N  
ATOM    291  CA  TYR A  40     -24.031   6.590  44.156  1.00 96.12           C  
ATOM    292  C   TYR A  40     -22.781   5.922  43.625  1.00 96.12           C  
ATOM    293  CB  TYR A  40     -23.656   7.875  44.906  1.00 96.12           C  
ATOM    294  O   TYR A  40     -22.516   5.992  42.406  1.00 96.12           O  
ATOM    295  CG  TYR A  40     -22.797   8.812  44.094  1.00 96.12           C  
ATOM    296  CD1 TYR A  40     -21.422   8.883  44.312  1.00 96.12           C  
ATOM    297  CD2 TYR A  40     -23.359   9.633  43.125  1.00 96.12           C  
ATOM    298  CE1 TYR A  40     -20.625   9.750  43.562  1.00 96.12           C  
ATOM    299  CE2 TYR A  40     -22.578  10.500  42.375  1.00 96.12           C  
ATOM    300  OH  TYR A  40     -20.438  11.414  41.844  1.00 96.12           O  
ATOM    301  CZ  TYR A  40     -21.219  10.555  42.594  1.00 96.12           C  
ATOM    302  N   VAL A  41     -22.031   5.262  44.469  1.00 96.06           N  
ATOM    303  CA  VAL A  41     -20.812   4.574  44.062  1.00 96.06           C  
ATOM    304  C   VAL A  41     -21.141   3.457  43.062  1.00 96.06           C  
ATOM    305  CB  VAL A  41     -20.047   4.004  45.250  1.00 96.06           C  
ATOM    306  O   VAL A  41     -20.484   3.305  42.031  1.00 96.06           O  
ATOM    307  CG1 VAL A  41     -18.859   3.158  44.812  1.00 96.06           C  
ATOM    308  CG2 VAL A  41     -19.578   5.133  46.188  1.00 96.06           C  
ATOM    309  N   ALA A  42     -22.172   2.689  43.438  1.00 95.81           N  
ATOM    310  CA  ALA A  42     -22.578   1.573  42.594  1.00 95.81           C  
ATOM    311  C   ALA A  42     -23.000   2.061  41.188  1.00 95.81           C  
ATOM    312  CB  ALA A  42     -23.719   0.801  43.250  1.00 95.81           C  
ATOM    313  O   ALA A  42     -22.609   1.466  40.188  1.00 95.81           O  
ATOM    314  N   ILE A  43     -23.703   3.055  41.125  1.00 96.75           N  
ATOM    315  CA  ILE A  43     -24.172   3.604  39.844  1.00 96.75           C  
ATOM    316  C   ILE A  43     -22.984   4.102  39.031  1.00 96.75           C  
ATOM    317  CB  ILE A  43     -25.188   4.750  40.062  1.00 96.75           C  
ATOM    318  O   ILE A  43     -22.906   3.836  37.812  1.00 96.75           O  
ATOM    319  CG1 ILE A  43     -26.500   4.195  40.625  1.00 96.75           C  
ATOM    320  CG2 ILE A  43     -25.438   5.512  38.781  1.00 96.75           C  
ATOM    321  CD1 ILE A  43     -27.500   5.270  41.062  1.00 96.75           C  
ATOM    322  N   ASN A  44     -22.125   4.836  39.688  1.00 94.19           N  
ATOM    323  CA  ASN A  44     -20.969   5.383  38.969  1.00 94.19           C  
ATOM    324  C   ASN A  44     -20.062   4.277  38.438  1.00 94.19           C  
ATOM    325  CB  ASN A  44     -20.188   6.332  39.875  1.00 94.19           C  
ATOM    326  O   ASN A  44     -19.547   4.359  37.344  1.00 94.19           O  
ATOM    327  CG  ASN A  44     -20.844   7.691  40.000  1.00 94.19           C  
ATOM    328  ND2 ASN A  44     -20.594   8.367  41.125  1.00 94.19           N  
ATOM    329  OD1 ASN A  44     -21.562   8.133  39.125  1.00 94.19           O  
ATOM    330  N   MET A  45     -19.844   3.318  39.281  1.00 95.19           N  
ATOM    331  CA  MET A  45     -19.062   2.162  38.844  1.00 95.19           C  
ATOM    332  C   MET A  45     -19.781   1.437  37.719  1.00 95.19           C  
ATOM    333  CB  MET A  45     -18.828   1.198  40.031  1.00 95.19           C  
ATOM    334  O   MET A  45     -19.141   0.997  36.750  1.00 95.19           O  
ATOM    335  CG  MET A  45     -17.812   1.698  41.031  1.00 95.19           C  
ATOM    336  SD  MET A  45     -17.531   0.509  42.406  1.00 95.19           S  
ATOM    337  CE  MET A  45     -16.281   1.406  43.344  1.00 95.19           C  
ATOM    338  N   GLY A  46     -21.125   1.321  37.906  1.00 93.69           N  
ATOM    339  CA  GLY A  46     -21.906   0.743  36.812  1.00 93.69           C  
ATOM    340  C   GLY A  46     -21.766   1.504  35.500  1.00 93.69           C  
ATOM    341  O   GLY A  46     -21.578   0.902  34.438  1.00 93.69           O  
ATOM    342  N   LEU A  47     -21.750   2.818  35.562  1.00 94.56           N  
ATOM    343  CA  LEU A  47     -21.609   3.664  34.375  1.00 94.56           C  
ATOM    344  C   LEU A  47     -20.219   3.525  33.750  1.00 94.56           C  
ATOM    345  CB  LEU A  47     -21.875   5.129  34.719  1.00 94.56           C  
ATOM    346  O   LEU A  47     -20.062   3.498  32.531  1.00 94.56           O  
ATOM    347  CG  LEU A  47     -23.328   5.492  35.031  1.00 94.56           C  
ATOM    348  CD1 LEU A  47     -23.422   6.938  35.531  1.00 94.56           C  
ATOM    349  CD2 LEU A  47     -24.219   5.273  33.812  1.00 94.56           C  
ATOM    350  N   PHE A  48     -19.219   3.463  34.625  1.00 94.31           N  
ATOM    351  CA  PHE A  48     -17.844   3.275  34.156  1.00 94.31           C  
ATOM    352  C   PHE A  48     -17.703   1.959  33.406  1.00 94.31           C  
ATOM    353  CB  PHE A  48     -16.875   3.307  35.344  1.00 94.31           C  
ATOM    354  O   PHE A  48     -17.094   1.913  32.344  1.00 94.31           O  
ATOM    355  CG  PHE A  48     -15.438   3.055  34.969  1.00 94.31           C  
ATOM    356  CD1 PHE A  48     -14.867   1.798  35.125  1.00 94.31           C  
ATOM    357  CD2 PHE A  48     -14.664   4.074  34.406  1.00 94.31           C  
ATOM    358  CE1 PHE A  48     -13.547   1.561  34.750  1.00 94.31           C  
ATOM    359  CE2 PHE A  48     -13.336   3.844  34.062  1.00 94.31           C  
ATOM    360  CZ  PHE A  48     -12.781   2.586  34.219  1.00 94.31           C  
ATOM    361  N   VAL A  49     -18.250   0.898  33.938  1.00 94.75           N  
ATOM    362  CA  VAL A  49     -18.188  -0.425  33.344  1.00 94.75           C  
ATOM    363  C   VAL A  49     -18.859  -0.396  31.969  1.00 94.75           C  
ATOM    364  CB  VAL A  49     -18.844  -1.496  34.250  1.00 94.75           C  
ATOM    365  O   VAL A  49     -18.328  -0.941  31.000  1.00 94.75           O  
ATOM    366  CG1 VAL A  49     -18.984  -2.818  33.500  1.00 94.75           C  
ATOM    367  CG2 VAL A  49     -18.031  -1.691  35.531  1.00 94.75           C  
ATOM    368  N   THR A  50     -20.031   0.247  31.906  1.00 93.44           N  
ATOM    369  CA  THR A  50     -20.766   0.343  30.656  1.00 93.44           C  
ATOM    370  C   THR A  50     -19.953   1.124  29.609  1.00 93.44           C  
ATOM    371  CB  THR A  50     -22.125   1.014  30.859  1.00 93.44           C  
ATOM    372  O   THR A  50     -19.906   0.748  28.438  1.00 93.44           O  
ATOM    373  CG2 THR A  50     -23.266   0.095  30.406  1.00 93.44           C  
ATOM    374  OG1 THR A  50     -22.312   1.324  32.250  1.00 93.44           O  
ATOM    375  N   GLN A  51     -19.328   2.207  30.000  1.00 93.94           N  
ATOM    376  CA  GLN A  51     -18.484   2.980  29.094  1.00 93.94           C  
ATOM    377  C   GLN A  51     -17.312   2.152  28.594  1.00 93.94           C  
ATOM    378  CB  GLN A  51     -17.984   4.254  29.781  1.00 93.94           C  
ATOM    379  O   GLN A  51     -16.969   2.205  27.406  1.00 93.94           O  
ATOM    380  CG  GLN A  51     -19.062   5.293  30.016  1.00 93.94           C  
ATOM    381  CD  GLN A  51     -18.562   6.516  30.750  1.00 93.94           C  
ATOM    382  NE2 GLN A  51     -19.359   7.570  30.781  1.00 93.94           N  
ATOM    383  OE1 GLN A  51     -17.453   6.512  31.297  1.00 93.94           O  
ATOM    384  N   LYS A  52     -16.750   1.480  29.516  1.00 93.25           N  
ATOM    385  CA  LYS A  52     -15.656   0.606  29.125  1.00 93.25           C  
ATOM    386  C   LYS A  52     -16.125  -0.499  28.188  1.00 93.25           C  
ATOM    387  CB  LYS A  52     -14.992  -0.004  30.359  1.00 93.25           C  
ATOM    388  O   LYS A  52     -15.445  -0.830  27.219  1.00 93.25           O  
ATOM    389  CG  LYS A  52     -13.766  -0.852  30.062  1.00 93.25           C  
ATOM    390  CD  LYS A  52     -12.633  -0.009  29.500  1.00 93.25           C  
ATOM    391  CE  LYS A  52     -11.391  -0.848  29.234  1.00 93.25           C  
ATOM    392  NZ  LYS A  52     -10.273  -0.025  28.688  1.00 93.25           N  
ATOM    393  N   ALA A  53     -17.250  -1.115  28.516  1.00 91.44           N  
ATOM    394  CA  ALA A  53     -17.828  -2.133  27.641  1.00 91.44           C  
ATOM    395  C   ALA A  53     -18.094  -1.579  26.250  1.00 91.44           C  
ATOM    396  CB  ALA A  53     -19.141  -2.658  28.250  1.00 91.44           C  
ATOM    397  O   ALA A  53     -17.797  -2.246  25.250  1.00 91.44           O  
ATOM    398  N   LYS A  54     -18.672  -0.447  26.219  1.00 90.56           N  
ATOM    399  CA  LYS A  54     -18.906   0.208  24.938  1.00 90.56           C  
ATOM    400  C   LYS A  54     -17.609   0.390  24.156  1.00 90.56           C  
ATOM    401  CB  LYS A  54     -19.578   1.562  25.141  1.00 90.56           C  
ATOM    402  O   LYS A  54     -17.547   0.129  22.953  1.00 90.56           O  
ATOM    403  CG  LYS A  54     -19.969   2.270  23.859  1.00 90.56           C  
ATOM    404  CD  LYS A  54     -20.703   3.576  24.125  1.00 90.56           C  
ATOM    405  CE  LYS A  54     -21.062   4.297  22.828  1.00 90.56           C  
ATOM    406  NZ  LYS A  54     -21.734   5.602  23.094  1.00 90.56           N  
ATOM    407  N   SER A  55     -16.578   0.887  24.750  1.00 88.62           N  
ATOM    408  CA  SER A  55     -15.273   1.081  24.125  1.00 88.62           C  
ATOM    409  C   SER A  55     -14.695  -0.240  23.625  1.00 88.62           C  
ATOM    410  CB  SER A  55     -14.297   1.727  25.109  1.00 88.62           C  
ATOM    411  O   SER A  55     -14.164  -0.309  22.516  1.00 88.62           O  
ATOM    412  OG  SER A  55     -13.008   1.845  24.547  1.00 88.62           O  
ATOM    413  N   THR A  56     -14.789  -1.267  24.406  1.00 88.88           N  
ATOM    414  CA  THR A  56     -14.273  -2.578  24.031  1.00 88.88           C  
ATOM    415  C   THR A  56     -15.031  -3.129  22.828  1.00 88.88           C  
ATOM    416  CB  THR A  56     -14.375  -3.574  25.203  1.00 88.88           C  
ATOM    417  O   THR A  56     -14.422  -3.686  21.906  1.00 88.88           O  
ATOM    418  CG2 THR A  56     -13.820  -4.938  24.812  1.00 88.88           C  
ATOM    419  OG1 THR A  56     -13.633  -3.068  26.312  1.00 88.88           O  
ATOM    420  N   ILE A  57     -16.312  -3.004  22.906  1.00 87.44           N  
ATOM    421  CA  ILE A  57     -17.141  -3.457  21.797  1.00 87.44           C  
ATOM    422  C   ILE A  57     -16.766  -2.705  20.516  1.00 87.44           C  
ATOM    423  CB  ILE A  57     -18.641  -3.264  22.094  1.00 87.44           C  
ATOM    424  O   ILE A  57     -16.609  -3.311  19.453  1.00 87.44           O  
ATOM    425  CG1 ILE A  57     -19.109  -4.270  23.156  1.00 87.44           C  
ATOM    426  CG2 ILE A  57     -19.484  -3.395  20.828  1.00 87.44           C  
ATOM    427  CD1 ILE A  57     -20.484  -3.965  23.750  1.00 87.44           C  
ATOM    428  N   ASN A  58     -16.609  -1.451  20.547  1.00 84.44           N  
ATOM    429  CA  ASN A  58     -16.219  -0.636  19.406  1.00 84.44           C  
ATOM    430  C   ASN A  58     -14.852  -1.043  18.859  1.00 84.44           C  
ATOM    431  CB  ASN A  58     -16.219   0.849  19.766  1.00 84.44           C  
ATOM    432  O   ASN A  58     -14.664  -1.146  17.641  1.00 84.44           O  
ATOM    433  CG  ASN A  58     -17.625   1.416  19.891  1.00 84.44           C  
ATOM    434  ND2 ASN A  58     -17.750   2.539  20.594  1.00 84.44           N  
ATOM    435  OD1 ASN A  58     -18.578   0.851  19.359  1.00 84.44           O  
ATOM    436  N   LYS A  59     -13.914  -1.250  19.734  1.00 82.31           N  
ATOM    437  CA  LYS A  59     -12.594  -1.700  19.328  1.00 82.31           C  
ATOM    438  C   LYS A  59     -12.656  -3.090  18.703  1.00 82.31           C  
ATOM    439  CB  LYS A  59     -11.625  -1.705  20.516  1.00 82.31           C  
ATOM    440  O   LYS A  59     -11.945  -3.373  17.734  1.00 82.31           O  
ATOM    441  CG  LYS A  59     -11.148  -0.322  20.922  1.00 82.31           C  
ATOM    442  CD  LYS A  59     -10.117  -0.399  22.047  1.00 82.31           C  
ATOM    443  CE  LYS A  59      -9.672   0.987  22.484  1.00 82.31           C  
ATOM    444  NZ  LYS A  59      -8.758   0.922  23.672  1.00 82.31           N  
ATOM    445  N   GLY A  60     -13.484  -3.906  19.328  1.00 81.06           N  
ATOM    446  CA  GLY A  60     -13.703  -5.215  18.750  1.00 81.06           C  
ATOM    447  C   GLY A  60     -14.234  -5.152  17.328  1.00 81.06           C  
ATOM    448  O   GLY A  60     -13.789  -5.902  16.453  1.00 81.06           O  
ATOM    449  N   GLU A  61     -15.133  -4.316  17.156  1.00 83.44           N  
ATOM    450  CA  GLU A  61     -15.703  -4.129  15.828  1.00 83.44           C  
ATOM    451  C   GLU A  61     -14.656  -3.615  14.844  1.00 83.44           C  
ATOM    452  CB  GLU A  61     -16.891  -3.162  15.883  1.00 83.44           C  
ATOM    453  O   GLU A  61     -14.594  -4.078  13.695  1.00 83.44           O  
ATOM    454  CG  GLU A  61     -17.578  -2.957  14.547  1.00 83.44           C  
ATOM    455  CD  GLU A  61     -18.719  -1.956  14.609  1.00 83.44           C  
ATOM    456  OE1 GLU A  61     -19.266  -1.590  13.539  1.00 83.44           O  
ATOM    457  OE2 GLU A  61     -19.078  -1.535  15.727  1.00 83.44           O  
ATOM    458  N   GLU A  62     -13.938  -2.678  15.211  1.00 78.56           N  
ATOM    459  CA  GLU A  62     -12.883  -2.100  14.391  1.00 78.56           C  
ATOM    460  C   GLU A  62     -11.859  -3.156  13.984  1.00 78.56           C  
ATOM    461  CB  GLU A  62     -12.195  -0.952  15.125  1.00 78.56           C  
ATOM    462  O   GLU A  62     -11.398  -3.178  12.844  1.00 78.56           O  
ATOM    463  CG  GLU A  62     -12.969   0.358  15.094  1.00 78.56           C  
ATOM    464  CD  GLU A  62     -12.266   1.490  15.828  1.00 78.56           C  
ATOM    465  OE1 GLU A  62     -12.836   2.602  15.914  1.00 78.56           O  
ATOM    466  OE2 GLU A  62     -11.133   1.265  16.312  1.00 78.56           O  
ATOM    467  N   THR A  63     -11.547  -4.090  14.836  1.00 77.50           N  
ATOM    468  CA  THR A  63     -10.547  -5.121  14.594  1.00 77.50           C  
ATOM    469  C   THR A  63     -11.117  -6.219  13.695  1.00 77.50           C  
ATOM    470  CB  THR A  63     -10.047  -5.742  15.906  1.00 77.50           C  
ATOM    471  O   THR A  63     -10.391  -6.789  12.867  1.00 77.50           O  
ATOM    472  CG2 THR A  63      -8.914  -6.734  15.656  1.00 77.50           C  
ATOM    473  OG1 THR A  63      -9.570  -4.699  16.766  1.00 77.50           O  
ATOM    474  N   ALA A  64     -12.391  -6.418  13.805  1.00 81.12           N  
ATOM    475  CA  ALA A  64     -13.023  -7.496  13.047  1.00 81.12           C  
ATOM    476  C   ALA A  64     -13.336  -7.062  11.625  1.00 81.12           C  
ATOM    477  CB  ALA A  64     -14.297  -7.961  13.750  1.00 81.12           C  
ATOM    478  O   ALA A  64     -13.367  -7.887  10.703  1.00 81.12           O  
ATOM    479  N   SER A  65     -13.461  -5.758  11.484  1.00 83.25           N  
ATOM    480  CA  SER A  65     -13.859  -5.246  10.180  1.00 83.25           C  
ATOM    481  C   SER A  65     -12.641  -4.980   9.297  1.00 83.25           C  
ATOM    482  CB  SER A  65     -14.680  -3.965  10.328  1.00 83.25           C  
ATOM    483  O   SER A  65     -11.531  -4.797   9.805  1.00 83.25           O  
ATOM    484  OG  SER A  65     -16.016  -4.266  10.672  1.00 83.25           O  
ATOM    485  N   THR A  66     -12.797  -5.195   7.973  1.00 86.00           N  
ATOM    486  CA  THR A  66     -11.719  -4.887   7.035  1.00 86.00           C  
ATOM    487  C   THR A  66     -11.383  -3.400   7.070  1.00 86.00           C  
ATOM    488  CB  THR A  66     -12.102  -5.297   5.598  1.00 86.00           C  
ATOM    489  O   THR A  66     -12.266  -2.551   6.922  1.00 86.00           O  
ATOM    490  CG2 THR A  66     -10.945  -5.031   4.633  1.00 86.00           C  
ATOM    491  OG1 THR A  66     -12.422  -6.691   5.574  1.00 86.00           O  
ATOM    492  N   ALA A  67     -10.141  -3.125   7.344  1.00 91.00           N  
ATOM    493  CA  ALA A  67      -9.672  -1.755   7.539  1.00 91.00           C  
ATOM    494  C   ALA A  67      -9.648  -0.989   6.223  1.00 91.00           C  
ATOM    495  CB  ALA A  67      -8.289  -1.749   8.188  1.00 91.00           C  
ATOM    496  O   ALA A  67      -9.938   0.208   6.184  1.00 91.00           O  
ATOM    497  N   LEU A  68      -9.406  -1.711   5.156  1.00 95.25           N  
ATOM    498  CA  LEU A  68      -9.234  -1.067   3.857  1.00 95.25           C  
ATOM    499  C   LEU A  68     -10.094  -1.743   2.797  1.00 95.25           C  
ATOM    500  CB  LEU A  68      -7.766  -1.099   3.434  1.00 95.25           C  
ATOM    501  O   LEU A  68     -10.414  -2.930   2.914  1.00 95.25           O  
ATOM    502  CG  LEU A  68      -6.793  -0.283   4.289  1.00 95.25           C  
ATOM    503  CD1 LEU A  68      -5.355  -0.724   4.027  1.00 95.25           C  
ATOM    504  CD2 LEU A  68      -6.961   1.207   4.012  1.00 95.25           C  
ATOM    505  N   THR A  69     -10.469  -0.978   1.816  1.00 95.06           N  
ATOM    506  CA  THR A  69     -11.156  -1.512   0.645  1.00 95.06           C  
ATOM    507  C   THR A  69     -10.477  -1.044  -0.639  1.00 95.06           C  
ATOM    508  CB  THR A  69     -12.633  -1.094   0.626  1.00 95.06           C  
ATOM    509  O   THR A  69      -9.852   0.021  -0.667  1.00 95.06           O  
ATOM    510  CG2 THR A  69     -13.359  -1.591   1.871  1.00 95.06           C  
ATOM    511  OG1 THR A  69     -12.719   0.335   0.574  1.00 95.06           O  
ATOM    512  N   LEU A  70     -10.555  -1.847  -1.695  1.00 95.75           N  
ATOM    513  CA  LEU A  70     -10.023  -1.499  -3.008  1.00 95.75           C  
ATOM    514  C   LEU A  70     -10.844  -0.390  -3.652  1.00 95.75           C  
ATOM    515  CB  LEU A  70      -9.992  -2.729  -3.920  1.00 95.75           C  
ATOM    516  O   LEU A  70     -12.070  -0.494  -3.740  1.00 95.75           O  
ATOM    517  CG  LEU A  70      -9.430  -2.520  -5.324  1.00 95.75           C  
ATOM    518  CD1 LEU A  70      -7.934  -2.236  -5.258  1.00 95.75           C  
ATOM    519  CD2 LEU A  70      -9.711  -3.736  -6.203  1.00 95.75           C  
ATOM    520  N   SER A  71     -10.250   0.778  -3.967  1.00 90.88           N  
ATOM    521  CA  SER A  71     -10.945   1.972  -4.434  1.00 90.88           C  
ATOM    522  C   SER A  71     -10.648   2.244  -5.906  1.00 90.88           C  
ATOM    523  CB  SER A  71     -10.555   3.188  -3.592  1.00 90.88           C  
ATOM    524  O   SER A  71     -11.164   3.203  -6.480  1.00 90.88           O  
ATOM    525  OG  SER A  71     -11.297   4.328  -3.982  1.00 90.88           O  
ATOM    526  N   GLY A  72     -10.109   1.247  -6.719  1.00 87.69           N  
ATOM    527  CA  GLY A  72      -9.797   1.370  -8.133  1.00 87.69           C  
ATOM    528  C   GLY A  72      -9.359   0.062  -8.766  1.00 87.69           C  
ATOM    529  O   GLY A  72      -9.516  -1.005  -8.164  1.00 87.69           O  
ATOM    530  N   SER A  73      -8.922   0.231 -10.023  1.00 90.38           N  
ATOM    531  CA  SER A  73      -8.453  -0.935 -10.766  1.00 90.38           C  
ATOM    532  C   SER A  73      -7.004  -1.268 -10.414  1.00 90.38           C  
ATOM    533  CB  SER A  73      -8.578  -0.699 -12.266  1.00 90.38           C  
ATOM    534  O   SER A  73      -6.246  -0.396  -9.984  1.00 90.38           O  
ATOM    535  OG  SER A  73      -9.930  -0.457 -12.625  1.00 90.38           O  
ATOM    536  N   VAL A  74      -6.723  -2.477 -10.523  1.00 93.19           N  
ATOM    537  CA  VAL A  74      -5.352  -2.941 -10.344  1.00 93.19           C  
ATOM    538  C   VAL A  74      -4.633  -2.955 -11.695  1.00 93.19           C  
ATOM    539  CB  VAL A  74      -5.301  -4.344  -9.703  1.00 93.19           C  
ATOM    540  O   VAL A  74      -5.117  -3.557 -12.656  1.00 93.19           O  
ATOM    541  CG1 VAL A  74      -3.859  -4.770  -9.438  1.00 93.19           C  
ATOM    542  CG2 VAL A  74      -6.113  -4.367  -8.406  1.00 93.19           C  
ATOM    543  N   LEU A  75      -3.562  -2.238 -11.672  1.00 93.00           N  
ATOM    544  CA  LEU A  75      -2.791  -2.135 -12.906  1.00 93.00           C  
ATOM    545  C   LEU A  75      -1.493  -2.928 -12.805  1.00 93.00           C  
ATOM    546  CB  LEU A  75      -2.486  -0.670 -13.227  1.00 93.00           C  
ATOM    547  O   LEU A  75      -0.844  -2.932 -11.750  1.00 93.00           O  
ATOM    548  CG  LEU A  75      -3.684   0.278 -13.273  1.00 93.00           C  
ATOM    549  CD1 LEU A  75      -3.223   1.703 -13.555  1.00 93.00           C  
ATOM    550  CD2 LEU A  75      -4.691  -0.182 -14.320  1.00 93.00           C  
ATOM    551  N   TYR A  76      -1.127  -3.529 -13.898  1.00 93.88           N  
ATOM    552  CA  TYR A  76       0.066  -4.363 -13.992  1.00 93.88           C  
ATOM    553  C   TYR A  76       0.870  -4.027 -15.242  1.00 93.88           C  
ATOM    554  CB  TYR A  76      -0.314  -5.848 -14.000  1.00 93.88           C  
ATOM    555  O   TYR A  76       0.318  -3.957 -16.344  1.00 93.88           O  
ATOM    556  CG  TYR A  76       0.862  -6.773 -14.188  1.00 93.88           C  
ATOM    557  CD1 TYR A  76       0.884  -7.699 -15.234  1.00 93.88           C  
ATOM    558  CD2 TYR A  76       1.952  -6.727 -13.328  1.00 93.88           C  
ATOM    559  CE1 TYR A  76       1.965  -8.555 -15.406  1.00 93.88           C  
ATOM    560  CE2 TYR A  76       3.039  -7.582 -13.492  1.00 93.88           C  
ATOM    561  OH  TYR A  76       4.109  -9.336 -14.711  1.00 93.88           O  
ATOM    562  CZ  TYR A  76       3.035  -8.492 -14.539  1.00 93.88           C  
ATOM    563  N   ALA A  77       2.215  -3.820 -15.008  1.00 92.75           N  
ATOM    564  CA  ALA A  77       3.047  -3.420 -16.141  1.00 92.75           C  
ATOM    565  C   ALA A  77       4.160  -4.434 -16.391  1.00 92.75           C  
ATOM    566  CB  ALA A  77       3.639  -2.033 -15.898  1.00 92.75           C  
ATOM    567  O   ALA A  77       4.840  -4.859 -15.445  1.00 92.75           O  
ATOM    568  N   VAL A  78       4.367  -4.738 -17.750  1.00 92.69           N  
ATOM    569  CA  VAL A  78       5.418  -5.660 -18.156  1.00 92.69           C  
ATOM    570  C   VAL A  78       6.168  -5.082 -19.359  1.00 92.69           C  
ATOM    571  CB  VAL A  78       4.848  -7.051 -18.516  1.00 92.69           C  
ATOM    572  O   VAL A  78       5.781  -4.047 -19.891  1.00 92.69           O  
ATOM    573  CG1 VAL A  78       4.188  -7.688 -17.281  1.00 92.69           C  
ATOM    574  CG2 VAL A  78       3.850  -6.945 -19.656  1.00 92.69           C  
ATOM    575  N   ASN A  79       7.246  -5.789 -19.734  1.00 91.44           N  
ATOM    576  CA  ASN A  79       7.996  -5.363 -20.906  1.00 91.44           C  
ATOM    577  C   ASN A  79       7.367  -5.898 -22.203  1.00 91.44           C  
ATOM    578  CB  ASN A  79       9.453  -5.812 -20.812  1.00 91.44           C  
ATOM    579  O   ASN A  79       7.723  -6.980 -22.656  1.00 91.44           O  
ATOM    580  CG  ASN A  79       9.617  -7.312 -20.969  1.00 91.44           C  
ATOM    581  ND2 ASN A  79      10.656  -7.719 -21.703  1.00 91.44           N  
ATOM    582  OD1 ASN A  79       8.820  -8.094 -20.453  1.00 91.44           O  
ATOM    583  N   TYR A  80       6.422  -5.223 -22.609  1.00 86.44           N  
ATOM    584  CA  TYR A  80       5.742  -5.539 -23.859  1.00 86.44           C  
ATOM    585  C   TYR A  80       6.535  -5.027 -25.062  1.00 86.44           C  
ATOM    586  CB  TYR A  80       4.332  -4.934 -23.875  1.00 86.44           C  
ATOM    587  O   TYR A  80       7.070  -3.916 -25.031  1.00 86.44           O  
ATOM    588  CG  TYR A  80       3.559  -5.227 -25.141  1.00 86.44           C  
ATOM    589  CD1 TYR A  80       3.586  -4.340 -26.219  1.00 86.44           C  
ATOM    590  CD2 TYR A  80       2.801  -6.387 -25.250  1.00 86.44           C  
ATOM    591  CE1 TYR A  80       2.873  -4.605 -27.375  1.00 86.44           C  
ATOM    592  CE2 TYR A  80       2.082  -6.656 -26.422  1.00 86.44           C  
ATOM    593  OH  TYR A  80       1.418  -6.027 -28.625  1.00 86.44           O  
ATOM    594  CZ  TYR A  80       2.125  -5.762 -27.469  1.00 86.44           C  
ATOM    595  N   PRO A  81       6.445  -5.895 -26.109  1.00 87.81           N  
ATOM    596  CA  PRO A  81       5.695  -7.121 -26.391  1.00 87.81           C  
ATOM    597  C   PRO A  81       6.473  -8.383 -26.016  1.00 87.81           C  
ATOM    598  CB  PRO A  81       5.453  -7.051 -27.906  1.00 87.81           C  
ATOM    599  O   PRO A  81       5.949  -9.492 -26.156  1.00 87.81           O  
ATOM    600  CG  PRO A  81       6.641  -6.320 -28.438  1.00 87.81           C  
ATOM    601  CD  PRO A  81       7.109  -5.340 -27.406  1.00 87.81           C  
ATOM    602  N   THR A  82       7.691  -8.289 -25.500  1.00 88.50           N  
ATOM    603  CA  THR A  82       8.516  -9.469 -25.266  1.00 88.50           C  
ATOM    604  C   THR A  82       8.023 -10.234 -24.031  1.00 88.50           C  
ATOM    605  CB  THR A  82       9.992  -9.086 -25.078  1.00 88.50           C  
ATOM    606  O   THR A  82       8.188 -11.453 -23.953  1.00 88.50           O  
ATOM    607  CG2 THR A  82      10.570  -8.477 -26.344  1.00 88.50           C  
ATOM    608  OG1 THR A  82      10.109  -8.141 -24.000  1.00 88.50           O  
ATOM    609  N   ASN A  83       7.391  -9.602 -23.078  1.00 88.81           N  
ATOM    610  CA  ASN A  83       6.773 -10.172 -21.891  1.00 88.81           C  
ATOM    611  C   ASN A  83       7.734 -11.094 -21.156  1.00 88.81           C  
ATOM    612  CB  ASN A  83       5.488 -10.914 -22.250  1.00 88.81           C  
ATOM    613  O   ASN A  83       7.355 -12.203 -20.750  1.00 88.81           O  
ATOM    614  CG  ASN A  83       4.410 -10.000 -22.797  1.00 88.81           C  
ATOM    615  ND2 ASN A  83       3.600 -10.508 -23.719  1.00 88.81           N  
ATOM    616  OD1 ASN A  83       4.309  -8.836 -22.391  1.00 88.81           O  
ATOM    617  N   THR A  84       8.867 -10.617 -20.891  1.00 90.88           N  
ATOM    618  CA  THR A  84       9.867 -11.422 -20.203  1.00 90.88           C  
ATOM    619  C   THR A  84      10.156 -10.844 -18.812  1.00 90.88           C  
ATOM    620  CB  THR A  84      11.180 -11.500 -21.016  1.00 90.88           C  
ATOM    621  O   THR A  84      10.688 -11.547 -17.953  1.00 90.88           O  
ATOM    622  CG2 THR A  84      10.969 -12.219 -22.328  1.00 90.88           C  
ATOM    623  OG1 THR A  84      11.648 -10.172 -21.266  1.00 90.88           O  
ATOM    624  N   LYS A  85       9.719  -9.625 -18.609  1.00 92.19           N  
ATOM    625  CA  LYS A  85       9.984  -8.938 -17.344  1.00 92.19           C  
ATOM    626  C   LYS A  85       8.742  -8.211 -16.844  1.00 92.19           C  
ATOM    627  CB  LYS A  85      11.148  -7.953 -17.516  1.00 92.19           C  
ATOM    628  O   LYS A  85       7.988  -7.641 -17.641  1.00 92.19           O  
ATOM    629  CG  LYS A  85      12.484  -8.609 -17.812  1.00 92.19           C  
ATOM    630  CD  LYS A  85      13.602  -7.586 -17.906  1.00 92.19           C  
ATOM    631  CE  LYS A  85      14.945  -8.250 -18.219  1.00 92.19           C  
ATOM    632  NZ  LYS A  85      16.047  -7.250 -18.266  1.00 92.19           N  
ATOM    633  N   SER A  86       8.562  -8.250 -15.500  1.00 94.12           N  
ATOM    634  CA  SER A  86       7.516  -7.477 -14.844  1.00 94.12           C  
ATOM    635  C   SER A  86       8.086  -6.230 -14.172  1.00 94.12           C  
ATOM    636  CB  SER A  86       6.777  -8.328 -13.812  1.00 94.12           C  
ATOM    637  O   SER A  86       9.125  -6.297 -13.516  1.00 94.12           O  
ATOM    638  OG  SER A  86       6.121  -9.414 -14.438  1.00 94.12           O  
ATOM    639  N   TYR A  87       7.328  -5.094 -14.375  1.00 94.81           N  
ATOM    640  CA  TYR A  87       7.863  -3.832 -13.875  1.00 94.81           C  
ATOM    641  C   TYR A  87       7.203  -3.449 -12.555  1.00 94.81           C  
ATOM    642  CB  TYR A  87       7.660  -2.713 -14.906  1.00 94.81           C  
ATOM    643  O   TYR A  87       7.887  -3.270 -11.547  1.00 94.81           O  
ATOM    644  CG  TYR A  87       8.375  -2.955 -16.219  1.00 94.81           C  
ATOM    645  CD1 TYR A  87       9.570  -3.666 -16.250  1.00 94.81           C  
ATOM    646  CD2 TYR A  87       7.852  -2.471 -17.406  1.00 94.81           C  
ATOM    647  CE1 TYR A  87      10.227  -3.891 -17.453  1.00 94.81           C  
ATOM    648  CE2 TYR A  87       8.500  -2.688 -18.609  1.00 94.81           C  
ATOM    649  OH  TYR A  87      10.344  -3.615 -19.828  1.00 94.81           O  
ATOM    650  CZ  TYR A  87       9.688  -3.396 -18.625  1.00 94.81           C  
ATOM    651  N   TRP A  88       5.926  -3.297 -12.477  1.00 96.38           N  
ATOM    652  CA  TRP A  88       5.262  -2.822 -11.266  1.00 96.38           C  
ATOM    653  C   TRP A  88       3.777  -3.170 -11.289  1.00 96.38           C  
ATOM    654  CB  TRP A  88       5.445  -1.310 -11.117  1.00 96.38           C  
ATOM    655  O   TRP A  88       3.232  -3.520 -12.344  1.00 96.38           O  
ATOM    656  CG  TRP A  88       5.168  -0.531 -12.367  1.00 96.38           C  
ATOM    657  CD1 TRP A  88       6.086  -0.033 -13.250  1.00 96.38           C  
ATOM    658  CD2 TRP A  88       3.883  -0.158 -12.875  1.00 96.38           C  
ATOM    659  CE2 TRP A  88       4.098   0.565 -14.070  1.00 96.38           C  
ATOM    660  CE3 TRP A  88       2.568  -0.367 -12.438  1.00 96.38           C  
ATOM    661  NE1 TRP A  88       5.449   0.627 -14.273  1.00 96.38           N  
ATOM    662  CH2 TRP A  88       1.771   0.863 -14.375  1.00 96.38           C  
ATOM    663  CZ2 TRP A  88       3.045   1.081 -14.828  1.00 96.38           C  
ATOM    664  CZ3 TRP A  88       1.522   0.148 -13.195  1.00 96.38           C  
ATOM    665  N   ILE A  89       3.168  -3.180 -10.172  1.00 96.38           N  
ATOM    666  CA  ILE A  89       1.728  -3.250  -9.953  1.00 96.38           C  
ATOM    667  C   ILE A  89       1.259  -1.998  -9.211  1.00 96.38           C  
ATOM    668  CB  ILE A  89       1.341  -4.516  -9.156  1.00 96.38           C  
ATOM    669  O   ILE A  89       1.920  -1.536  -8.273  1.00 96.38           O  
ATOM    670  CG1 ILE A  89       1.651  -5.773  -9.977  1.00 96.38           C  
ATOM    671  CG2 ILE A  89      -0.137  -4.473  -8.758  1.00 96.38           C  
ATOM    672  CD1 ILE A  89       1.472  -7.074  -9.203  1.00 96.38           C  
ATOM    673  N   PHE A  90       0.121  -1.508  -9.664  1.00 96.56           N  
ATOM    674  CA  PHE A  90      -0.422  -0.311  -9.031  1.00 96.56           C  
ATOM    675  C   PHE A  90      -1.912  -0.472  -8.758  1.00 96.56           C  
ATOM    676  CB  PHE A  90      -0.178   0.920  -9.906  1.00 96.56           C  
ATOM    677  O   PHE A  90      -2.654  -0.970  -9.602  1.00 96.56           O  
ATOM    678  CG  PHE A  90      -1.016   2.111  -9.523  1.00 96.56           C  
ATOM    679  CD1 PHE A  90      -2.133   2.461 -10.273  1.00 96.56           C  
ATOM    680  CD2 PHE A  90      -0.685   2.883  -8.422  1.00 96.56           C  
ATOM    681  CE1 PHE A  90      -2.910   3.564  -9.922  1.00 96.56           C  
ATOM    682  CE2 PHE A  90      -1.456   3.984  -8.062  1.00 96.56           C  
ATOM    683  CZ  PHE A  90      -2.568   4.324  -8.820  1.00 96.56           C  
ATOM    684  N   PHE A  91      -2.322  -0.025  -7.629  1.00 96.62           N  
ATOM    685  CA  PHE A  91      -3.736   0.006  -7.270  1.00 96.62           C  
ATOM    686  C   PHE A  91      -3.988   1.009  -6.152  1.00 96.62           C  
ATOM    687  CB  PHE A  91      -4.215  -1.387  -6.848  1.00 96.62           C  
ATOM    688  O   PHE A  91      -3.045   1.521  -5.543  1.00 96.62           O  
ATOM    689  CG  PHE A  91      -3.445  -1.966  -5.691  1.00 96.62           C  
ATOM    690  CD1 PHE A  91      -2.252  -2.646  -5.902  1.00 96.62           C  
ATOM    691  CD2 PHE A  91      -3.914  -1.830  -4.391  1.00 96.62           C  
ATOM    692  CE1 PHE A  91      -1.537  -3.184  -4.832  1.00 96.62           C  
ATOM    693  CE2 PHE A  91      -3.207  -2.365  -3.316  1.00 96.62           C  
ATOM    694  CZ  PHE A  91      -2.020  -3.041  -3.541  1.00 96.62           C  
ATOM    695  N   THR A  92      -5.270   1.310  -5.949  1.00 96.50           N  
ATOM    696  CA  THR A  92      -5.625   2.281  -4.922  1.00 96.50           C  
ATOM    697  C   THR A  92      -6.523   1.645  -3.865  1.00 96.50           C  
ATOM    698  CB  THR A  92      -6.332   3.504  -5.531  1.00 96.50           C  
ATOM    699  O   THR A  92      -7.344   0.782  -4.180  1.00 96.50           O  
ATOM    700  CG2 THR A  92      -5.426   4.230  -6.516  1.00 96.50           C  
ATOM    701  OG1 THR A  92      -7.516   3.072  -6.219  1.00 96.50           O  
ATOM    702  N   VAL A  93      -6.328   2.129  -2.635  1.00 96.31           N  
ATOM    703  CA  VAL A  93      -7.137   1.644  -1.521  1.00 96.31           C  
ATOM    704  C   VAL A  93      -7.684   2.826  -0.726  1.00 96.31           C  
ATOM    705  CB  VAL A  93      -6.324   0.710  -0.594  1.00 96.31           C  
ATOM    706  O   VAL A  93      -7.129   3.928  -0.776  1.00 96.31           O  
ATOM    707  CG1 VAL A  93      -5.887  -0.547  -1.344  1.00 96.31           C  
ATOM    708  CG2 VAL A  93      -5.113   1.446  -0.026  1.00 96.31           C  
ATOM    709  N   SER A  94      -8.812   2.479  -0.009  1.00 95.50           N  
ATOM    710  CA  SER A  94      -9.422   3.461   0.876  1.00 95.50           C  
ATOM    711  C   SER A  94      -9.859   2.822   2.193  1.00 95.50           C  
ATOM    712  CB  SER A  94     -10.633   4.113   0.197  1.00 95.50           C  
ATOM    713  O   SER A  94     -10.164   1.628   2.240  1.00 95.50           O  
ATOM    714  OG  SER A  94     -10.234   4.816  -0.968  1.00 95.50           O  
ATOM    715  N   PRO A  95      -9.703   3.705   3.244  1.00 94.38           N  
ATOM    716  CA  PRO A  95     -10.336   3.156   4.445  1.00 94.38           C  
ATOM    717  C   PRO A  95     -11.773   2.693   4.203  1.00 94.38           C  
ATOM    718  CB  PRO A  95     -10.297   4.328   5.430  1.00 94.38           C  
ATOM    719  O   PRO A  95     -12.516   3.352   3.477  1.00 94.38           O  
ATOM    720  CG  PRO A  95      -9.125   5.148   5.004  1.00 94.38           C  
ATOM    721  CD  PRO A  95      -9.047   5.121   3.504  1.00 94.38           C  
ATOM    722  N   SER A  96     -12.117   1.522   4.676  1.00 93.56           N  
ATOM    723  CA  SER A  96     -13.445   0.951   4.484  1.00 93.56           C  
ATOM    724  C   SER A  96     -14.523   1.849   5.082  1.00 93.56           C  
ATOM    725  CB  SER A  96     -13.523  -0.442   5.109  1.00 93.56           C  
ATOM    726  O   SER A  96     -14.227   2.705   5.922  1.00 93.56           O  
ATOM    727  OG  SER A  96     -12.641  -1.338   4.457  1.00 93.56           O  
ATOM    728  N   SER A  97     -15.734   1.660   4.641  1.00 89.25           N  
ATOM    729  CA  SER A  97     -16.859   2.420   5.164  1.00 89.25           C  
ATOM    730  C   SER A  97     -17.000   2.229   6.672  1.00 89.25           C  
ATOM    731  CB  SER A  97     -18.156   2.006   4.469  1.00 89.25           C  
ATOM    732  O   SER A  97     -16.953   1.102   7.168  1.00 89.25           O  
ATOM    733  OG  SER A  97     -19.250   2.764   4.953  1.00 89.25           O  
ATOM    734  N   GLY A  98     -17.078   3.271   7.445  1.00 85.56           N  
ATOM    735  CA  GLY A  98     -17.266   3.166   8.883  1.00 85.56           C  
ATOM    736  C   GLY A  98     -15.969   3.227   9.664  1.00 85.56           C  
ATOM    737  O   GLY A  98     -15.977   3.264  10.891  1.00 85.56           O  
ATOM    738  N   VAL A  99     -14.844   3.223   8.922  1.00 89.25           N  
ATOM    739  CA  VAL A  99     -13.523   3.355   9.523  1.00 89.25           C  
ATOM    740  C   VAL A  99     -13.055   4.805   9.438  1.00 89.25           C  
ATOM    741  CB  VAL A  99     -12.492   2.422   8.844  1.00 89.25           C  
ATOM    742  O   VAL A  99     -13.062   5.402   8.359  1.00 89.25           O  
ATOM    743  CG1 VAL A  99     -11.094   2.650   9.422  1.00 89.25           C  
ATOM    744  CG2 VAL A  99     -12.906   0.962   9.008  1.00 89.25           C  
ATOM    745  N   SER A 100     -12.742   5.328  10.625  1.00 89.88           N  
ATOM    746  CA  SER A 100     -12.398   6.746  10.672  1.00 89.88           C  
ATOM    747  C   SER A 100     -11.047   7.004  10.016  1.00 89.88           C  
ATOM    748  CB  SER A 100     -12.375   7.242  12.117  1.00 89.88           C  
ATOM    749  O   SER A 100     -10.867   8.008   9.328  1.00 89.88           O  
ATOM    750  OG  SER A 100     -11.500   6.461  12.906  1.00 89.88           O  
ATOM    751  N   SER A 101     -10.109   6.078  10.250  1.00 91.50           N  
ATOM    752  CA  SER A 101      -8.766   6.215   9.695  1.00 91.50           C  
ATOM    753  C   SER A 101      -7.992   4.902   9.781  1.00 91.50           C  
ATOM    754  CB  SER A 101      -7.996   7.320  10.414  1.00 91.50           C  
ATOM    755  O   SER A 101      -8.352   4.016  10.555  1.00 91.50           O  
ATOM    756  OG  SER A 101      -7.773   6.980  11.766  1.00 91.50           O  
ATOM    757  N   VAL A 102      -6.930   4.840   8.945  1.00 93.31           N  
ATOM    758  CA  VAL A 102      -6.059   3.668   8.945  1.00 93.31           C  
ATOM    759  C   VAL A 102      -4.598   4.109   8.961  1.00 93.31           C  
ATOM    760  CB  VAL A 102      -6.324   2.760   7.723  1.00 93.31           C  
ATOM    761  O   VAL A 102      -4.203   5.000   8.211  1.00 93.31           O  
ATOM    762  CG1 VAL A 102      -5.348   1.587   7.699  1.00 93.31           C  
ATOM    763  CG2 VAL A 102      -7.766   2.254   7.738  1.00 93.31           C  
ATOM    764  N   GLU A 103      -3.824   3.510   9.922  1.00 94.00           N  
ATOM    765  CA  GLU A 103      -2.387   3.768   9.961  1.00 94.00           C  
ATOM    766  C   GLU A 103      -1.656   2.988   8.875  1.00 94.00           C  
ATOM    767  CB  GLU A 103      -1.814   3.414  11.336  1.00 94.00           C  
ATOM    768  O   GLU A 103      -1.718   1.757   8.836  1.00 94.00           O  
ATOM    769  CG  GLU A 103      -0.316   3.648  11.461  1.00 94.00           C  
ATOM    770  CD  GLU A 103       0.070   5.117  11.367  1.00 94.00           C  
ATOM    771  OE1 GLU A 103       0.962   5.461  10.562  1.00 94.00           O  
ATOM    772  OE2 GLU A 103      -0.522   5.930  12.117  1.00 94.00           O  
ATOM    773  N   LEU A 104      -0.900   3.738   8.023  1.00 94.69           N  
ATOM    774  CA  LEU A 104      -0.242   3.086   6.898  1.00 94.69           C  
ATOM    775  C   LEU A 104       1.267   3.305   6.949  1.00 94.69           C  
ATOM    776  CB  LEU A 104      -0.801   3.609   5.574  1.00 94.69           C  
ATOM    777  O   LEU A 104       1.924   3.373   5.910  1.00 94.69           O  
ATOM    778  CG  LEU A 104      -2.234   3.199   5.234  1.00 94.69           C  
ATOM    779  CD1 LEU A 104      -2.717   3.939   3.992  1.00 94.69           C  
ATOM    780  CD2 LEU A 104      -2.326   1.690   5.035  1.00 94.69           C  
ATOM    781  N   SER A 105       1.759   3.391   8.141  1.00 95.19           N  
ATOM    782  CA  SER A 105       3.207   3.455   8.305  1.00 95.19           C  
ATOM    783  C   SER A 105       3.857   2.105   8.023  1.00 95.19           C  
ATOM    784  CB  SER A 105       3.562   3.916   9.719  1.00 95.19           C  
ATOM    785  O   SER A 105       3.336   1.063   8.430  1.00 95.19           O  
ATOM    786  OG  SER A 105       4.949   3.756   9.969  1.00 95.19           O  
ATOM    787  N   PRO A 106       4.977   2.131   7.277  1.00 95.06           N  
ATOM    788  CA  PRO A 106       5.660   0.864   7.012  1.00 95.06           C  
ATOM    789  C   PRO A 106       6.066   0.133   8.289  1.00 95.06           C  
ATOM    790  CB  PRO A 106       6.895   1.292   6.211  1.00 95.06           C  
ATOM    791  O   PRO A 106       6.316  -1.074   8.258  1.00 95.06           O  
ATOM    792  CG  PRO A 106       6.500   2.578   5.559  1.00 95.06           C  
ATOM    793  CD  PRO A 106       5.566   3.312   6.480  1.00 95.06           C  
ATOM    794  N   ALA A 107       6.047   0.808   9.430  1.00 95.38           N  
ATOM    795  CA  ALA A 107       6.406   0.211  10.711  1.00 95.38           C  
ATOM    796  C   ALA A 107       5.258  -0.624  11.273  1.00 95.38           C  
ATOM    797  CB  ALA A 107       6.805   1.296  11.711  1.00 95.38           C  
ATOM    798  O   ALA A 107       5.484  -1.592  12.000  1.00 95.38           O  
ATOM    799  N   THR A 108       4.094  -0.315  10.891  1.00 94.94           N  
ATOM    800  CA  THR A 108       2.959  -0.962  11.539  1.00 94.94           C  
ATOM    801  C   THR A 108       2.100  -1.697  10.516  1.00 94.94           C  
ATOM    802  CB  THR A 108       2.094   0.059  12.297  1.00 94.94           C  
ATOM    803  O   THR A 108       1.226  -2.486  10.883  1.00 94.94           O  
ATOM    804  CG2 THR A 108       2.877   0.700  13.438  1.00 94.94           C  
ATOM    805  OG1 THR A 108       1.666   1.084  11.398  1.00 94.94           O  
ATOM    806  N   THR A 109       2.277  -1.402   9.289  1.00 96.62           N  
ATOM    807  CA  THR A 109       1.504  -2.016   8.211  1.00 96.62           C  
ATOM    808  C   THR A 109       2.400  -2.861   7.312  1.00 96.62           C  
ATOM    809  CB  THR A 109       0.781  -0.951   7.367  1.00 96.62           C  
ATOM    810  O   THR A 109       3.545  -2.488   7.043  1.00 96.62           O  
ATOM    811  CG2 THR A 109      -0.059  -1.598   6.270  1.00 96.62           C  
ATOM    812  OG1 THR A 109      -0.075  -0.176   8.219  1.00 96.62           O  
ATOM    813  N   ALA A 110       1.820  -3.998   6.910  1.00 97.56           N  
ATOM    814  CA  ALA A 110       2.609  -4.883   6.059  1.00 97.56           C  
ATOM    815  C   ALA A 110       1.902  -5.133   4.727  1.00 97.56           C  
ATOM    816  CB  ALA A 110       2.881  -6.207   6.770  1.00 97.56           C  
ATOM    817  O   ALA A 110       0.671  -5.172   4.668  1.00 97.56           O  
ATOM    818  N   ILE A 111       2.703  -5.164   3.672  1.00 98.31           N  
ATOM    819  CA  ILE A 111       2.215  -5.562   2.355  1.00 98.31           C  
ATOM    820  C   ILE A 111       2.980  -6.793   1.873  1.00 98.31           C  
ATOM    821  CB  ILE A 111       2.348  -4.414   1.331  1.00 98.31           C  
ATOM    822  O   ILE A 111       4.211  -6.777   1.807  1.00 98.31           O  
ATOM    823  CG1 ILE A 111       1.552  -3.188   1.797  1.00 98.31           C  
ATOM    824  CG2 ILE A 111       1.886  -4.871  -0.056  1.00 98.31           C  
ATOM    825  CD1 ILE A 111       1.703  -1.971   0.896  1.00 98.31           C  
ATOM    826  N   SER A 112       2.141  -7.848   1.506  1.00 97.94           N  
ATOM    827  CA  SER A 112       2.744  -9.094   1.045  1.00 97.94           C  
ATOM    828  C   SER A 112       2.270  -9.453  -0.360  1.00 97.94           C  
ATOM    829  CB  SER A 112       2.416 -10.234   2.008  1.00 97.94           C  
ATOM    830  O   SER A 112       1.149  -9.117  -0.747  1.00 97.94           O  
ATOM    831  OG  SER A 112       2.900  -9.953   3.309  1.00 97.94           O  
ATOM    832  N   PHE A 113       3.156 -10.016  -1.044  1.00 97.38           N  
ATOM    833  CA  PHE A 113       2.887 -10.430  -2.414  1.00 97.38           C  
ATOM    834  C   PHE A 113       3.113 -11.930  -2.578  1.00 97.38           C  
ATOM    835  CB  PHE A 113       3.771  -9.656  -3.396  1.00 97.38           C  
ATOM    836  O   PHE A 113       4.145 -12.461  -2.158  1.00 97.38           O  
ATOM    837  CG  PHE A 113       3.650 -10.125  -4.820  1.00 97.38           C  
ATOM    838  CD1 PHE A 113       4.539 -11.062  -5.340  1.00 97.38           C  
ATOM    839  CD2 PHE A 113       2.646  -9.633  -5.645  1.00 97.38           C  
ATOM    840  CE1 PHE A 113       4.430 -11.500  -6.656  1.00 97.38           C  
ATOM    841  CE2 PHE A 113       2.531 -10.062  -6.965  1.00 97.38           C  
ATOM    842  CZ  PHE A 113       3.424 -10.992  -7.469  1.00 97.38           C  
ATOM    843  N   THR A 114       2.057 -12.562  -3.254  1.00 96.56           N  
ATOM    844  CA  THR A 114       2.170 -14.000  -3.469  1.00 96.56           C  
ATOM    845  C   THR A 114       1.745 -14.367  -4.887  1.00 96.56           C  
ATOM    846  CB  THR A 114       1.319 -14.781  -2.455  1.00 96.56           C  
ATOM    847  O   THR A 114       0.715 -13.898  -5.375  1.00 96.56           O  
ATOM    848  CG2 THR A 114       1.520 -16.281  -2.619  1.00 96.56           C  
ATOM    849  OG1 THR A 114       1.699 -14.406  -1.126  1.00 96.56           O  
ATOM    850  N   ALA A 115       2.588 -15.102  -5.535  1.00 94.12           N  
ATOM    851  CA  ALA A 115       2.287 -15.781  -6.793  1.00 94.12           C  
ATOM    852  C   ALA A 115       2.449 -17.297  -6.648  1.00 94.12           C  
ATOM    853  CB  ALA A 115       3.186 -15.258  -7.910  1.00 94.12           C  
ATOM    854  O   ALA A 115       3.543 -17.828  -6.840  1.00 94.12           O  
ATOM    855  N   SER A 116       1.379 -17.984  -6.309  1.00 88.25           N  
ATOM    856  CA  SER A 116       1.402 -19.375  -5.883  1.00 88.25           C  
ATOM    857  C   SER A 116       1.770 -20.312  -7.035  1.00 88.25           C  
ATOM    858  CB  SER A 116       0.046 -19.781  -5.301  1.00 88.25           C  
ATOM    859  O   SER A 116       2.465 -21.312  -6.840  1.00 88.25           O  
ATOM    860  OG  SER A 116      -0.272 -19.000  -4.168  1.00 88.25           O  
ATOM    861  N   THR A 117       1.336 -19.953  -8.188  1.00 87.94           N  
ATOM    862  CA  THR A 117       1.618 -20.797  -9.344  1.00 87.94           C  
ATOM    863  C   THR A 117       3.121 -20.875  -9.602  1.00 87.94           C  
ATOM    864  CB  THR A 117       0.912 -20.266 -10.602  1.00 87.94           C  
ATOM    865  O   THR A 117       3.629 -21.922 -10.008  1.00 87.94           O  
ATOM    866  CG2 THR A 117       1.182 -21.156 -11.812  1.00 87.94           C  
ATOM    867  OG1 THR A 117      -0.500 -20.219 -10.367  1.00 87.94           O  
ATOM    868  N   GLU A 118       3.871 -19.828  -9.219  1.00 87.44           N  
ATOM    869  CA  GLU A 118       5.312 -19.750  -9.438  1.00 87.44           C  
ATOM    870  C   GLU A 118       6.082 -20.078  -8.156  1.00 87.44           C  
ATOM    871  CB  GLU A 118       5.703 -18.359  -9.953  1.00 87.44           C  
ATOM    872  O   GLU A 118       7.316 -20.047  -8.148  1.00 87.44           O  
ATOM    873  CG  GLU A 118       5.078 -18.016 -11.297  1.00 87.44           C  
ATOM    874  CD  GLU A 118       5.719 -18.734 -12.461  1.00 87.44           C  
ATOM    875  OE1 GLU A 118       5.070 -18.859 -13.531  1.00 87.44           O  
ATOM    876  OE2 GLU A 118       6.875 -19.188 -12.312  1.00 87.44           O  
ATOM    877  N   GLY A 119       5.344 -20.406  -7.074  1.00 89.94           N  
ATOM    878  CA  GLY A 119       5.961 -20.688  -5.789  1.00 89.94           C  
ATOM    879  C   GLY A 119       6.664 -19.484  -5.188  1.00 89.94           C  
ATOM    880  O   GLY A 119       7.680 -19.641  -4.504  1.00 89.94           O  
ATOM    881  N   ILE A 120       6.184 -18.328  -5.488  1.00 94.00           N  
ATOM    882  CA  ILE A 120       6.797 -17.094  -5.039  1.00 94.00           C  
ATOM    883  C   ILE A 120       5.953 -16.469  -3.934  1.00 94.00           C  
ATOM    884  CB  ILE A 120       6.973 -16.094  -6.207  1.00 94.00           C  
ATOM    885  O   ILE A 120       4.734 -16.344  -4.070  1.00 94.00           O  
ATOM    886  CG1 ILE A 120       7.957 -16.641  -7.242  1.00 94.00           C  
ATOM    887  CG2 ILE A 120       7.438 -14.727  -5.688  1.00 94.00           C  
ATOM    888  CD1 ILE A 120       8.000 -15.859  -8.547  1.00 94.00           C  
ATOM    889  N   ALA A 121       6.656 -16.141  -2.816  1.00 95.25           N  
ATOM    890  CA  ALA A 121       6.000 -15.461  -1.707  1.00 95.25           C  
ATOM    891  C   ALA A 121       6.941 -14.453  -1.052  1.00 95.25           C  
ATOM    892  CB  ALA A 121       5.500 -16.469  -0.675  1.00 95.25           C  
ATOM    893  O   ALA A 121       8.008 -14.828  -0.558  1.00 95.25           O  
ATOM    894  N   TYR A 122       6.574 -13.219  -1.123  1.00 95.44           N  
ATOM    895  CA  TYR A 122       7.293 -12.141  -0.448  1.00 95.44           C  
ATOM    896  C   TYR A 122       6.453 -11.539   0.670  1.00 95.44           C  
ATOM    897  CB  TYR A 122       7.695 -11.055  -1.446  1.00 95.44           C  
ATOM    898  O   TYR A 122       5.344 -11.055   0.429  1.00 95.44           O  
ATOM    899  CG  TYR A 122       8.922 -11.391  -2.252  1.00 95.44           C  
ATOM    900  CD1 TYR A 122      10.125 -10.711  -2.047  1.00 95.44           C  
ATOM    901  CD2 TYR A 122       8.891 -12.383  -3.223  1.00 95.44           C  
ATOM    902  CE1 TYR A 122      11.258 -11.023  -2.789  1.00 95.44           C  
ATOM    903  CE2 TYR A 122      10.023 -12.703  -3.971  1.00 95.44           C  
ATOM    904  OH  TYR A 122      12.320 -12.320  -4.484  1.00 95.44           O  
ATOM    905  CZ  TYR A 122      11.195 -12.016  -3.746  1.00 95.44           C  
ATOM    906  N   SER A 123       7.109 -11.664   1.802  1.00 95.44           N  
ATOM    907  CA  SER A 123       6.395 -11.109   2.949  1.00 95.44           C  
ATOM    908  C   SER A 123       6.910  -9.719   3.297  1.00 95.44           C  
ATOM    909  CB  SER A 123       6.531 -12.031   4.160  1.00 95.44           C  
ATOM    910  O   SER A 123       8.109  -9.445   3.188  1.00 95.44           O  
ATOM    911  OG  SER A 123       5.898 -11.461   5.297  1.00 95.44           O  
ATOM    912  N   ASN A 124       5.984  -8.852   3.500  1.00 96.50           N  
ATOM    913  CA  ASN A 124       6.191  -7.484   3.979  1.00 96.50           C  
ATOM    914  C   ASN A 124       7.148  -6.711   3.074  1.00 96.50           C  
ATOM    915  CB  ASN A 124       6.711  -7.496   5.418  1.00 96.50           C  
ATOM    916  O   ASN A 124       8.266  -6.387   3.479  1.00 96.50           O  
ATOM    917  CG  ASN A 124       6.730  -6.113   6.039  1.00 96.50           C  
ATOM    918  ND2 ASN A 124       7.402  -5.984   7.176  1.00 96.50           N  
ATOM    919  OD1 ASN A 124       6.141  -5.168   5.504  1.00 96.50           O  
ATOM    920  N   ILE A 125       6.711  -6.422   1.952  1.00 97.50           N  
ATOM    921  CA  ILE A 125       7.516  -5.699   0.975  1.00 97.50           C  
ATOM    922  C   ILE A 125       7.227  -4.203   1.078  1.00 97.50           C  
ATOM    923  CB  ILE A 125       7.246  -6.199  -0.462  1.00 97.50           C  
ATOM    924  O   ILE A 125       7.773  -3.404   0.312  1.00 97.50           O  
ATOM    925  CG1 ILE A 125       5.754  -6.082  -0.795  1.00 97.50           C  
ATOM    926  CG2 ILE A 125       7.734  -7.641  -0.633  1.00 97.50           C  
ATOM    927  CD1 ILE A 125       5.418  -6.391  -2.248  1.00 97.50           C  
ATOM    928  N   TYR A 126       6.457  -3.770   2.027  1.00 97.94           N  
ATOM    929  CA  TYR A 126       6.125  -2.369   2.264  1.00 97.94           C  
ATOM    930  C   TYR A 126       7.270  -1.646   2.965  1.00 97.94           C  
ATOM    931  CB  TYR A 126       4.848  -2.254   3.098  1.00 97.94           C  
ATOM    932  O   TYR A 126       7.527  -1.881   4.148  1.00 97.94           O  
ATOM    933  CG  TYR A 126       4.371  -0.834   3.287  1.00 97.94           C  
ATOM    934  CD1 TYR A 126       3.668  -0.460   4.430  1.00 97.94           C  
ATOM    935  CD2 TYR A 126       4.621   0.136   2.322  1.00 97.94           C  
ATOM    936  CE1 TYR A 126       3.225   0.847   4.609  1.00 97.94           C  
ATOM    937  CE2 TYR A 126       4.184   1.446   2.490  1.00 97.94           C  
ATOM    938  OH  TYR A 126       3.053   3.086   3.805  1.00 97.94           O  
ATOM    939  CZ  TYR A 126       3.488   1.791   3.633  1.00 97.94           C  
ATOM    940  N   LYS A 127       7.953  -0.657   2.217  1.00 95.75           N  
ATOM    941  CA  LYS A 127       9.172  -0.105   2.801  1.00 95.75           C  
ATOM    942  C   LYS A 127       9.094   1.415   2.908  1.00 95.75           C  
ATOM    943  CB  LYS A 127      10.391  -0.508   1.972  1.00 95.75           C  
ATOM    944  O   LYS A 127       9.680   2.010   3.811  1.00 95.75           O  
ATOM    945  CG  LYS A 127      10.672  -2.004   1.967  1.00 95.75           C  
ATOM    946  CD  LYS A 127      11.008  -2.516   3.361  1.00 95.75           C  
ATOM    947  CE  LYS A 127      11.312  -4.008   3.354  1.00 95.75           C  
ATOM    948  NZ  LYS A 127      11.547  -4.531   4.730  1.00 95.75           N  
ATOM    949  N   TYR A 128       8.312   2.012   1.992  1.00 95.12           N  
ATOM    950  CA  TYR A 128       8.336   3.469   1.934  1.00 95.12           C  
ATOM    951  C   TYR A 128       6.926   4.035   1.828  1.00 95.12           C  
ATOM    952  CB  TYR A 128       9.180   3.943   0.747  1.00 95.12           C  
ATOM    953  O   TYR A 128       6.004   3.346   1.385  1.00 95.12           O  
ATOM    954  CG  TYR A 128      10.570   3.357   0.717  1.00 95.12           C  
ATOM    955  CD1 TYR A 128      11.555   3.803   1.598  1.00 95.12           C  
ATOM    956  CD2 TYR A 128      10.906   2.359  -0.191  1.00 95.12           C  
ATOM    957  CE1 TYR A 128      12.836   3.268   1.572  1.00 95.12           C  
ATOM    958  CE2 TYR A 128      12.188   1.816  -0.225  1.00 95.12           C  
ATOM    959  OH  TYR A 128      14.414   1.742   0.630  1.00 95.12           O  
ATOM    960  CZ  TYR A 128      13.141   2.275   0.660  1.00 95.12           C  
ATOM    961  N   THR A 129       6.820   5.301   2.381  1.00 94.06           N  
ATOM    962  CA  THR A 129       5.551   6.004   2.252  1.00 94.06           C  
ATOM    963  C   THR A 129       5.785   7.488   1.972  1.00 94.06           C  
ATOM    964  CB  THR A 129       4.695   5.848   3.521  1.00 94.06           C  
ATOM    965  O   THR A 129       6.672   8.102   2.562  1.00 94.06           O  
ATOM    966  CG2 THR A 129       5.414   6.410   4.742  1.00 94.06           C  
ATOM    967  OG1 THR A 129       3.457   6.547   3.344  1.00 94.06           O  
ATOM    968  N   LEU A 130       5.012   8.000   1.035  1.00 92.88           N  
ATOM    969  CA  LEU A 130       5.062   9.430   0.744  1.00 92.88           C  
ATOM    970  C   LEU A 130       3.953  10.172   1.479  1.00 92.88           C  
ATOM    971  CB  LEU A 130       4.945   9.672  -0.763  1.00 92.88           C  
ATOM    972  O   LEU A 130       3.791  11.383   1.306  1.00 92.88           O  
ATOM    973  CG  LEU A 130       6.129   9.211  -1.618  1.00 92.88           C  
ATOM    974  CD1 LEU A 130       5.824   9.422  -3.098  1.00 92.88           C  
ATOM    975  CD2 LEU A 130       7.398   9.953  -1.219  1.00 92.88           C  
ATOM    976  N   LEU A 131       3.240   9.477   2.326  1.00 91.44           N  
ATOM    977  CA  LEU A 131       2.172  10.078   3.121  1.00 91.44           C  
ATOM    978  C   LEU A 131       2.740  11.055   4.141  1.00 91.44           C  
ATOM    979  CB  LEU A 131       1.363   8.992   3.836  1.00 91.44           C  
ATOM    980  O   LEU A 131       2.047  11.984   4.570  1.00 91.44           O  
ATOM    981  CG  LEU A 131       0.640   7.984   2.941  1.00 91.44           C  
ATOM    982  CD1 LEU A 131      -0.071   6.934   3.789  1.00 91.44           C  
ATOM    983  CD2 LEU A 131      -0.347   8.695   2.023  1.00 91.44           C  
ATOM    984  N   THR A 132       3.941  10.883   4.480  1.00 89.81           N  
ATOM    985  CA  THR A 132       4.535  11.680   5.551  1.00 89.81           C  
ATOM    986  C   THR A 132       5.445  12.766   4.980  1.00 89.81           C  
ATOM    987  CB  THR A 132       5.336  10.797   6.523  1.00 89.81           C  
ATOM    988  O   THR A 132       6.004  13.570   5.727  1.00 89.81           O  
ATOM    989  CG2 THR A 132       4.441   9.742   7.172  1.00 89.81           C  
ATOM    990  OG1 THR A 132       6.387  10.133   5.809  1.00 89.81           O  
ATOM    991  N   VAL A 133       5.570  12.727   3.654  1.00 85.81           N  
ATOM    992  CA  VAL A 133       6.488  13.664   3.016  1.00 85.81           C  
ATOM    993  C   VAL A 133       5.770  14.984   2.748  1.00 85.81           C  
ATOM    994  CB  VAL A 133       7.059  13.094   1.699  1.00 85.81           C  
ATOM    995  O   VAL A 133       4.695  15.008   2.139  1.00 85.81           O  
ATOM    996  CG1 VAL A 133       7.945  14.125   1.004  1.00 85.81           C  
ATOM    997  CG2 VAL A 133       7.840  11.812   1.972  1.00 85.81           C  
ATOM    998  N   SER A 134       6.441  16.062   3.244  1.00 84.12           N  
ATOM    999  CA  SER A 134       5.887  17.391   3.008  1.00 84.12           C  
ATOM   1000  C   SER A 134       6.117  17.844   1.568  1.00 84.12           C  
ATOM   1001  CB  SER A 134       6.504  18.406   3.969  1.00 84.12           C  
ATOM   1002  O   SER A 134       7.203  17.656   1.018  1.00 84.12           O  
ATOM   1003  OG  SER A 134       6.055  19.719   3.672  1.00 84.12           O  
ATOM   1004  N   PRO A 135       5.043  18.500   1.012  1.00 83.50           N  
ATOM   1005  CA  PRO A 135       5.188  18.984  -0.362  1.00 83.50           C  
ATOM   1006  C   PRO A 135       6.363  19.953  -0.526  1.00 83.50           C  
ATOM   1007  CB  PRO A 135       3.857  19.688  -0.625  1.00 83.50           C  
ATOM   1008  O   PRO A 135       6.961  20.016  -1.603  1.00 83.50           O  
ATOM   1009  CG  PRO A 135       2.875  19.016   0.269  1.00 83.50           C  
ATOM   1010  CD  PRO A 135       3.574  18.625   1.543  1.00 83.50           C  
ATOM   1011  N   SER A 136       6.680  20.656   0.422  1.00 83.12           N  
ATOM   1012  CA  SER A 136       7.766  21.625   0.343  1.00 83.12           C  
ATOM   1013  C   SER A 136       9.102  20.938   0.085  1.00 83.12           C  
ATOM   1014  CB  SER A 136       7.848  22.453   1.630  1.00 83.12           C  
ATOM   1015  O   SER A 136      10.016  21.531  -0.494  1.00 83.12           O  
ATOM   1016  OG  SER A 136       8.031  21.609   2.754  1.00 83.12           O  
ATOM   1017  N   THR A 137       9.242  19.734   0.584  1.00 82.81           N  
ATOM   1018  CA  THR A 137      10.477  18.969   0.386  1.00 82.81           C  
ATOM   1019  C   THR A 137      10.664  18.625  -1.088  1.00 82.81           C  
ATOM   1020  CB  THR A 137      10.477  17.672   1.222  1.00 82.81           C  
ATOM   1021  O   THR A 137      11.781  18.344  -1.526  1.00 82.81           O  
ATOM   1022  CG2 THR A 137      11.805  16.953   1.104  1.00 82.81           C  
ATOM   1023  OG1 THR A 137      10.242  18.000   2.598  1.00 82.81           O  
ATOM   1024  N   LEU A 138       9.664  18.672  -1.823  1.00 85.38           N  
ATOM   1025  CA  LEU A 138       9.688  18.203  -3.205  1.00 85.38           C  
ATOM   1026  C   LEU A 138       9.539  19.359  -4.176  1.00 85.38           C  
ATOM   1027  CB  LEU A 138       8.570  17.172  -3.445  1.00 85.38           C  
ATOM   1028  O   LEU A 138       9.484  19.172  -5.391  1.00 85.38           O  
ATOM   1029  CG  LEU A 138       8.633  15.898  -2.607  1.00 85.38           C  
ATOM   1030  CD1 LEU A 138       7.379  15.062  -2.822  1.00 85.38           C  
ATOM   1031  CD2 LEU A 138       9.883  15.094  -2.949  1.00 85.38           C  
ATOM   1032  N   SER A 139       9.586  20.547  -3.730  1.00 83.88           N  
ATOM   1033  CA  SER A 139       9.438  21.719  -4.586  1.00 83.88           C  
ATOM   1034  C   SER A 139      10.664  21.922  -5.465  1.00 83.88           C  
ATOM   1035  CB  SER A 139       9.195  22.969  -3.742  1.00 83.88           C  
ATOM   1036  O   SER A 139      11.797  21.828  -4.988  1.00 83.88           O  
ATOM   1037  OG  SER A 139       7.949  22.891  -3.064  1.00 83.88           O  
ATOM   1038  N   ASP A 140      10.398  22.078  -6.766  1.00 83.31           N  
ATOM   1039  CA  ASP A 140      11.398  22.438  -7.762  1.00 83.31           C  
ATOM   1040  C   ASP A 140      12.508  21.391  -7.836  1.00 83.31           C  
ATOM   1041  CB  ASP A 140      12.000  23.812  -7.445  1.00 83.31           C  
ATOM   1042  O   ASP A 140      13.680  21.734  -8.023  1.00 83.31           O  
ATOM   1043  CG  ASP A 140      10.969  24.938  -7.477  1.00 83.31           C  
ATOM   1044  OD1 ASP A 140      10.039  24.875  -8.320  1.00 83.31           O  
ATOM   1045  OD2 ASP A 140      11.086  25.875  -6.660  1.00 83.31           O  
ATOM   1046  N   VAL A 141      12.164  20.141  -7.531  1.00 82.88           N  
ATOM   1047  CA  VAL A 141      13.172  19.094  -7.492  1.00 82.88           C  
ATOM   1048  C   VAL A 141      13.414  18.562  -8.898  1.00 82.88           C  
ATOM   1049  CB  VAL A 141      12.758  17.938  -6.547  1.00 82.88           C  
ATOM   1050  O   VAL A 141      14.500  18.047  -9.203  1.00 82.88           O  
ATOM   1051  CG1 VAL A 141      12.820  18.391  -5.090  1.00 82.88           C  
ATOM   1052  CG2 VAL A 141      11.352  17.453  -6.898  1.00 82.88           C  
ATOM   1053  N   VAL A 142      12.445  18.688  -9.766  1.00 84.25           N  
ATOM   1054  CA  VAL A 142      12.609  18.266 -11.148  1.00 84.25           C  
ATOM   1055  C   VAL A 142      12.578  19.469 -12.078  1.00 84.25           C  
ATOM   1056  CB  VAL A 142      11.523  17.234 -11.562  1.00 84.25           C  
ATOM   1057  O   VAL A 142      11.586  20.203 -12.117  1.00 84.25           O  
ATOM   1058  CG1 VAL A 142      11.727  16.781 -13.008  1.00 84.25           C  
ATOM   1059  CG2 VAL A 142      11.531  16.047 -10.617  1.00 84.25           C  
ATOM   1060  N   TYR A 143      13.781  19.609 -12.828  1.00 83.69           N  
ATOM   1061  CA  TYR A 143      13.906  20.703 -13.773  1.00 83.69           C  
ATOM   1062  C   TYR A 143      14.102  20.188 -15.195  1.00 83.69           C  
ATOM   1063  CB  TYR A 143      15.070  21.625 -13.391  1.00 83.69           C  
ATOM   1064  O   TYR A 143      15.047  19.438 -15.461  1.00 83.69           O  
ATOM   1065  CG  TYR A 143      15.203  22.844 -14.266  1.00 83.69           C  
ATOM   1066  CD1 TYR A 143      16.266  22.969 -15.164  1.00 83.69           C  
ATOM   1067  CD2 TYR A 143      14.266  23.875 -14.203  1.00 83.69           C  
ATOM   1068  CE1 TYR A 143      16.391  24.094 -15.977  1.00 83.69           C  
ATOM   1069  CE2 TYR A 143      14.383  25.000 -15.008  1.00 83.69           C  
ATOM   1070  OH  TYR A 143      15.562  26.219 -16.688  1.00 83.69           O  
ATOM   1071  CZ  TYR A 143      15.445  25.094 -15.891  1.00 83.69           C  
ATOM   1072  N   SER A 144      13.164  20.438 -16.000  1.00 81.44           N  
ATOM   1073  CA  SER A 144      13.227  20.031 -17.406  1.00 81.44           C  
ATOM   1074  C   SER A 144      12.523  21.047 -18.312  1.00 81.44           C  
ATOM   1075  CB  SER A 144      12.594  18.656 -17.594  1.00 81.44           C  
ATOM   1076  O   SER A 144      11.539  21.672 -17.906  1.00 81.44           O  
ATOM   1077  OG  SER A 144      12.633  18.266 -18.953  1.00 81.44           O  
ATOM   1078  N   ASN A 145      13.125  21.203 -19.500  1.00 82.88           N  
ATOM   1079  CA  ASN A 145      12.555  22.109 -20.484  1.00 82.88           C  
ATOM   1080  C   ASN A 145      12.352  23.516 -19.891  1.00 82.88           C  
ATOM   1081  CB  ASN A 145      11.227  21.562 -21.016  1.00 82.88           C  
ATOM   1082  O   ASN A 145      11.305  24.125 -20.094  1.00 82.88           O  
ATOM   1083  CG  ASN A 145      11.391  20.234 -21.734  1.00 82.88           C  
ATOM   1084  ND2 ASN A 145      10.461  19.312 -21.500  1.00 82.88           N  
ATOM   1085  OD1 ASN A 145      12.336  20.047 -22.500  1.00 82.88           O  
ATOM   1086  N   SER A 146      13.305  23.984 -19.141  1.00 84.19           N  
ATOM   1087  CA  SER A 146      13.391  25.328 -18.578  1.00 84.19           C  
ATOM   1088  C   SER A 146      12.273  25.578 -17.578  1.00 84.19           C  
ATOM   1089  CB  SER A 146      13.328  26.375 -19.703  1.00 84.19           C  
ATOM   1090  O   SER A 146      11.859  26.734 -17.375  1.00 84.19           O  
ATOM   1091  OG  SER A 146      14.414  26.219 -20.594  1.00 84.19           O  
ATOM   1092  N   GLN A 147      11.625  24.500 -17.062  1.00 85.44           N  
ATOM   1093  CA  GLN A 147      10.586  24.625 -16.047  1.00 85.44           C  
ATOM   1094  C   GLN A 147      10.742  23.547 -14.969  1.00 85.44           C  
ATOM   1095  CB  GLN A 147       9.195  24.547 -16.672  1.00 85.44           C  
ATOM   1096  O   GLN A 147      11.234  22.453 -15.250  1.00 85.44           O  
ATOM   1097  CG  GLN A 147       8.875  25.703 -17.594  1.00 85.44           C  
ATOM   1098  CD  GLN A 147       7.422  25.719 -18.031  1.00 85.44           C  
ATOM   1099  NE2 GLN A 147       6.871  26.922 -18.188  1.00 85.44           N  
ATOM   1100  OE1 GLN A 147       6.801  24.672 -18.219  1.00 85.44           O  
ATOM   1101  N   TYR A 148      10.273  23.984 -13.750  1.00 85.06           N  
ATOM   1102  CA  TYR A 148      10.195  22.984 -12.688  1.00 85.06           C  
ATOM   1103  C   TYR A 148       8.875  22.234 -12.750  1.00 85.06           C  
ATOM   1104  CB  TYR A 148      10.352  23.656 -11.320  1.00 85.06           C  
ATOM   1105  O   TYR A 148       7.828  22.812 -13.047  1.00 85.06           O  
ATOM   1106  CG  TYR A 148      11.758  24.125 -11.031  1.00 85.06           C  
ATOM   1107  CD1 TYR A 148      12.734  23.234 -10.594  1.00 85.06           C  
ATOM   1108  CD2 TYR A 148      12.109  25.469 -11.195  1.00 85.06           C  
ATOM   1109  CE1 TYR A 148      14.031  23.656 -10.328  1.00 85.06           C  
ATOM   1110  CE2 TYR A 148      13.406  25.906 -10.930  1.00 85.06           C  
ATOM   1111  OH  TYR A 148      15.641  25.422 -10.234  1.00 85.06           O  
ATOM   1112  CZ  TYR A 148      14.359  25.000 -10.492  1.00 85.06           C  
ATOM   1113  N   LEU A 149       9.039  20.891 -12.633  1.00 86.50           N  
ATOM   1114  CA  LEU A 149       7.844  20.062 -12.562  1.00 86.50           C  
ATOM   1115  C   LEU A 149       7.340  19.953 -11.125  1.00 86.50           C  
ATOM   1116  CB  LEU A 149       8.133  18.672 -13.125  1.00 86.50           C  
ATOM   1117  O   LEU A 149       8.086  19.562 -10.234  1.00 86.50           O  
ATOM   1118  CG  LEU A 149       6.977  17.672 -13.078  1.00 86.50           C  
ATOM   1119  CD1 LEU A 149       5.816  18.156 -13.938  1.00 86.50           C  
ATOM   1120  CD2 LEU A 149       7.445  16.297 -13.531  1.00 86.50           C  
ATOM   1121  N   SER A 150       6.059  20.375 -10.922  1.00 88.25           N  
ATOM   1122  CA  SER A 150       5.430  20.156  -9.625  1.00 88.25           C  
ATOM   1123  C   SER A 150       4.988  18.719  -9.453  1.00 88.25           C  
ATOM   1124  CB  SER A 150       4.230  21.094  -9.453  1.00 88.25           C  
ATOM   1125  O   SER A 150       4.105  18.234 -10.172  1.00 88.25           O  
ATOM   1126  OG  SER A 150       3.658  20.953  -8.164  1.00 88.25           O  
ATOM   1127  N   LEU A 151       5.633  18.016  -8.477  1.00 88.44           N  
ATOM   1128  CA  LEU A 151       5.395  16.594  -8.305  1.00 88.44           C  
ATOM   1129  C   LEU A 151       4.184  16.344  -7.410  1.00 88.44           C  
ATOM   1130  CB  LEU A 151       6.633  15.906  -7.715  1.00 88.44           C  
ATOM   1131  O   LEU A 151       3.590  15.266  -7.449  1.00 88.44           O  
ATOM   1132  CG  LEU A 151       7.895  15.930  -8.578  1.00 88.44           C  
ATOM   1133  CD1 LEU A 151       9.055  15.289  -7.828  1.00 88.44           C  
ATOM   1134  CD2 LEU A 151       7.648  15.211  -9.898  1.00 88.44           C  
ATOM   1135  N   VAL A 152       3.844  17.375  -6.648  1.00 88.38           N  
ATOM   1136  CA  VAL A 152       2.742  17.266  -5.695  1.00 88.38           C  
ATOM   1137  C   VAL A 152       1.770  18.422  -5.891  1.00 88.38           C  
ATOM   1138  CB  VAL A 152       3.254  17.234  -4.238  1.00 88.38           C  
ATOM   1139  O   VAL A 152       2.188  19.562  -6.098  1.00 88.38           O  
ATOM   1140  CG1 VAL A 152       2.088  17.125  -3.258  1.00 88.38           C  
ATOM   1141  CG2 VAL A 152       4.230  16.078  -4.035  1.00 88.38           C  
ATOM   1142  N   ASP A 153       0.452  18.078  -5.902  1.00 87.69           N  
ATOM   1143  CA  ASP A 153      -0.581  19.109  -5.996  1.00 87.69           C  
ATOM   1144  C   ASP A 153      -1.337  19.250  -4.676  1.00 87.69           C  
ATOM   1145  CB  ASP A 153      -1.557  18.781  -7.129  1.00 87.69           C  
ATOM   1146  O   ASP A 153      -1.395  18.297  -3.883  1.00 87.69           O  
ATOM   1147  CG  ASP A 153      -0.967  19.031  -8.508  1.00 87.69           C  
ATOM   1148  OD1 ASP A 153       0.018  19.797  -8.617  1.00 87.69           O  
ATOM   1149  OD2 ASP A 153      -1.493  18.453  -9.484  1.00 87.69           O  
ATOM   1150  N   THR A 154      -1.803  20.484  -4.480  1.00 87.38           N  
ATOM   1151  CA  THR A 154      -2.584  20.750  -3.277  1.00 87.38           C  
ATOM   1152  C   THR A 154      -3.938  21.359  -3.631  1.00 87.38           C  
ATOM   1153  CB  THR A 154      -1.830  21.688  -2.316  1.00 87.38           C  
ATOM   1154  O   THR A 154      -4.051  22.109  -4.602  1.00 87.38           O  
ATOM   1155  CG2 THR A 154      -0.545  21.047  -1.810  1.00 87.38           C  
ATOM   1156  OG1 THR A 154      -1.503  22.906  -3.004  1.00 87.38           O  
ATOM   1157  N   GLU A 155      -4.926  20.828  -2.967  1.00 85.25           N  
ATOM   1158  CA  GLU A 155      -6.270  21.391  -3.084  1.00 85.25           C  
ATOM   1159  C   GLU A 155      -6.812  21.812  -1.721  1.00 85.25           C  
ATOM   1160  CB  GLU A 155      -7.215  20.375  -3.738  1.00 85.25           C  
ATOM   1161  O   GLU A 155      -6.734  21.047  -0.754  1.00 85.25           O  
ATOM   1162  CG  GLU A 155      -8.570  20.953  -4.117  1.00 85.25           C  
ATOM   1163  CD  GLU A 155      -9.508  19.938  -4.727  1.00 85.25           C  
ATOM   1164  OE1 GLU A 155     -10.672  20.281  -5.027  1.00 85.25           O  
ATOM   1165  OE2 GLU A 155      -9.078  18.781  -4.906  1.00 85.25           O  
ATOM   1166  N   SER A 156      -7.285  23.156  -1.706  1.00 84.75           N  
ATOM   1167  CA  SER A 156      -7.859  23.641  -0.455  1.00 84.75           C  
ATOM   1168  C   SER A 156      -9.383  23.719  -0.545  1.00 84.75           C  
ATOM   1169  CB  SER A 156      -7.281  25.000  -0.091  1.00 84.75           C  
ATOM   1170  O   SER A 156      -9.914  24.297  -1.496  1.00 84.75           O  
ATOM   1171  OG  SER A 156      -5.887  24.906   0.145  1.00 84.75           O  
ATOM   1172  N   SER A 157     -10.000  23.000   0.217  1.00 80.56           N  
ATOM   1173  CA  SER A 157     -11.453  23.031   0.318  1.00 80.56           C  
ATOM   1174  C   SER A 157     -11.906  22.938   1.770  1.00 80.56           C  
ATOM   1175  CB  SER A 157     -12.078  21.906  -0.505  1.00 80.56           C  
ATOM   1176  O   SER A 157     -11.453  22.047   2.506  1.00 80.56           O  
ATOM   1177  OG  SER A 157     -13.492  21.984  -0.464  1.00 80.56           O  
ATOM   1178  N   GLY A 158     -12.898  23.906   2.139  1.00 79.69           N  
ATOM   1179  CA  GLY A 158     -13.492  23.812   3.465  1.00 79.69           C  
ATOM   1180  C   GLY A 158     -12.492  24.016   4.582  1.00 79.69           C  
ATOM   1181  O   GLY A 158     -12.594  23.391   5.637  1.00 79.69           O  
ATOM   1182  N   GLY A 159     -11.344  24.781   4.367  1.00 79.50           N  
ATOM   1183  CA  GLY A 159     -10.352  25.125   5.379  1.00 79.50           C  
ATOM   1184  C   GLY A 159      -9.289  24.062   5.562  1.00 79.50           C  
ATOM   1185  O   GLY A 159      -8.461  24.141   6.469  1.00 79.50           O  
ATOM   1186  N   GLN A 160      -9.398  22.938   4.691  1.00 80.31           N  
ATOM   1187  CA  GLN A 160      -8.422  21.859   4.715  1.00 80.31           C  
ATOM   1188  C   GLN A 160      -7.621  21.812   3.416  1.00 80.31           C  
ATOM   1189  CB  GLN A 160      -9.109  20.516   4.961  1.00 80.31           C  
ATOM   1190  O   GLN A 160      -8.117  22.219   2.363  1.00 80.31           O  
ATOM   1191  CG  GLN A 160      -9.898  20.453   6.262  1.00 80.31           C  
ATOM   1192  CD  GLN A 160      -9.008  20.406   7.488  1.00 80.31           C  
ATOM   1193  NE2 GLN A 160      -8.992  19.266   8.164  1.00 80.31           N  
ATOM   1194  OE1 GLN A 160      -8.344  21.391   7.828  1.00 80.31           O  
ATOM   1195  N   THR A 161      -6.293  21.484   3.547  1.00 82.06           N  
ATOM   1196  CA  THR A 161      -5.426  21.328   2.387  1.00 82.06           C  
ATOM   1197  C   THR A 161      -5.176  19.844   2.102  1.00 82.06           C  
ATOM   1198  CB  THR A 161      -4.082  22.047   2.586  1.00 82.06           C  
ATOM   1199  O   THR A 161      -4.742  19.109   2.984  1.00 82.06           O  
ATOM   1200  CG2 THR A 161      -3.199  21.922   1.349  1.00 82.06           C  
ATOM   1201  OG1 THR A 161      -4.324  23.438   2.846  1.00 82.06           O  
ATOM   1202  N   TYR A 162      -5.516  19.516   0.886  1.00 85.31           N  
ATOM   1203  CA  TYR A 162      -5.344  18.141   0.440  1.00 85.31           C  
ATOM   1204  C   TYR A 162      -4.148  18.000  -0.496  1.00 85.31           C  
ATOM   1205  CB  TYR A 162      -6.613  17.641  -0.262  1.00 85.31           C  
ATOM   1206  O   TYR A 162      -3.992  18.797  -1.425  1.00 85.31           O  
ATOM   1207  CG  TYR A 162      -7.852  17.719   0.593  1.00 85.31           C  
ATOM   1208  CD1 TYR A 162      -8.242  16.656   1.402  1.00 85.31           C  
ATOM   1209  CD2 TYR A 162      -8.641  18.875   0.591  1.00 85.31           C  
ATOM   1210  CE1 TYR A 162      -9.383  16.734   2.189  1.00 85.31           C  
ATOM   1211  CE2 TYR A 162      -9.789  18.953   1.375  1.00 85.31           C  
ATOM   1212  OH  TYR A 162     -11.281  17.969   2.947  1.00 85.31           O  
ATOM   1213  CZ  TYR A 162     -10.148  17.891   2.170  1.00 85.31           C  
ATOM   1214  N   VAL A 163      -3.379  16.953  -0.158  1.00 86.31           N  
ATOM   1215  CA  VAL A 163      -2.193  16.703  -0.971  1.00 86.31           C  
ATOM   1216  C   VAL A 163      -2.385  15.422  -1.787  1.00 86.31           C  
ATOM   1217  CB  VAL A 163      -0.921  16.594  -0.101  1.00 86.31           C  
ATOM   1218  O   VAL A 163      -2.881  14.414  -1.272  1.00 86.31           O  
ATOM   1219  CG1 VAL A 163       0.301  16.281  -0.967  1.00 86.31           C  
ATOM   1220  CG2 VAL A 163      -0.711  17.875   0.699  1.00 86.31           C  
ATOM   1221  N   TYR A 164      -2.041  15.586  -3.057  1.00 90.62           N  
ATOM   1222  CA  TYR A 164      -2.166  14.383  -3.879  1.00 90.62           C  
ATOM   1223  C   TYR A 164      -1.164  14.406  -5.027  1.00 90.62           C  
ATOM   1224  CB  TYR A 164      -3.590  14.258  -4.430  1.00 90.62           C  
ATOM   1225  O   TYR A 164      -0.674  15.469  -5.414  1.00 90.62           O  
ATOM   1226  CG  TYR A 164      -3.971  15.352  -5.395  1.00 90.62           C  
ATOM   1227  CD1 TYR A 164      -4.484  16.562  -4.934  1.00 90.62           C  
ATOM   1228  CD2 TYR A 164      -3.816  15.180  -6.766  1.00 90.62           C  
ATOM   1229  CE1 TYR A 164      -4.840  17.578  -5.820  1.00 90.62           C  
ATOM   1230  CE2 TYR A 164      -4.168  16.188  -7.660  1.00 90.62           C  
ATOM   1231  OH  TYR A 164      -5.027  18.375  -8.062  1.00 90.62           O  
ATOM   1232  CZ  TYR A 164      -4.676  17.375  -7.180  1.00 90.62           C  
ATOM   1233  N   TYR A 165      -0.808  13.172  -5.484  1.00 92.12           N  
ATOM   1234  CA  TYR A 165       0.010  12.984  -6.676  1.00 92.12           C  
ATOM   1235  C   TYR A 165      -0.858  12.680  -7.891  1.00 92.12           C  
ATOM   1236  CB  TYR A 165       1.024  11.859  -6.461  1.00 92.12           C  
ATOM   1237  O   TYR A 165      -1.721  11.797  -7.840  1.00 92.12           O  
ATOM   1238  CG  TYR A 165       2.064  12.164  -5.414  1.00 92.12           C  
ATOM   1239  CD1 TYR A 165       3.352  12.562  -5.777  1.00 92.12           C  
ATOM   1240  CD2 TYR A 165       1.766  12.062  -4.059  1.00 92.12           C  
ATOM   1241  CE1 TYR A 165       4.312  12.852  -4.812  1.00 92.12           C  
ATOM   1242  CE2 TYR A 165       2.721  12.344  -3.088  1.00 92.12           C  
ATOM   1243  OH  TYR A 165       4.938  13.016  -2.518  1.00 92.12           O  
ATOM   1244  CZ  TYR A 165       3.990  12.734  -3.475  1.00 92.12           C  
ATOM   1245  N   PRO A 166      -0.664  13.445  -8.914  1.00 88.31           N  
ATOM   1246  CA  PRO A 166      -1.558  13.359 -10.078  1.00 88.31           C  
ATOM   1247  C   PRO A 166      -1.554  11.977 -10.727  1.00 88.31           C  
ATOM   1248  CB  PRO A 166      -0.994  14.414 -11.031  1.00 88.31           C  
ATOM   1249  O   PRO A 166      -2.572  11.547 -11.273  1.00 88.31           O  
ATOM   1250  CG  PRO A 166      -0.318  15.414 -10.148  1.00 88.31           C  
ATOM   1251  CD  PRO A 166       0.260  14.688  -8.969  1.00 88.31           C  
ATOM   1252  N   ASN A 167      -0.432  11.344 -10.719  1.00 90.12           N  
ATOM   1253  CA  ASN A 167      -0.320   9.977 -11.211  1.00 90.12           C  
ATOM   1254  C   ASN A 167       0.834   9.227 -10.555  1.00 90.12           C  
ATOM   1255  CB  ASN A 167      -0.151   9.977 -12.734  1.00 90.12           C  
ATOM   1256  O   ASN A 167       1.656   9.836  -9.859  1.00 90.12           O  
ATOM   1257  CG  ASN A 167       1.194  10.516 -13.172  1.00 90.12           C  
ATOM   1258  ND2 ASN A 167       1.198  11.289 -14.250  1.00 90.12           N  
ATOM   1259  OD1 ASN A 167       2.223  10.242 -12.547  1.00 90.12           O  
ATOM   1260  N   PRO A 168       0.862   7.879 -10.797  1.00 93.12           N  
ATOM   1261  CA  PRO A 168       1.848   7.070 -10.078  1.00 93.12           C  
ATOM   1262  C   PRO A 168       3.287   7.441 -10.430  1.00 93.12           C  
ATOM   1263  CB  PRO A 168       1.526   5.641 -10.523  1.00 93.12           C  
ATOM   1264  O   PRO A 168       4.184   7.320  -9.594  1.00 93.12           O  
ATOM   1265  CG  PRO A 168       0.708   5.805 -11.766  1.00 93.12           C  
ATOM   1266  CD  PRO A 168      -0.015   7.117 -11.695  1.00 93.12           C  
ATOM   1267  N   TYR A 169       3.494   7.906 -11.617  1.00 94.44           N  
ATOM   1268  CA  TYR A 169       4.852   8.227 -12.039  1.00 94.44           C  
ATOM   1269  C   TYR A 169       5.355   9.492 -11.359  1.00 94.44           C  
ATOM   1270  CB  TYR A 169       4.910   8.398 -13.562  1.00 94.44           C  
ATOM   1271  O   TYR A 169       6.551   9.625 -11.094  1.00 94.44           O  
ATOM   1272  CG  TYR A 169       4.617   7.129 -14.328  1.00 94.44           C  
ATOM   1273  CD1 TYR A 169       5.332   5.957 -14.070  1.00 94.44           C  
ATOM   1274  CD2 TYR A 169       3.629   7.094 -15.305  1.00 94.44           C  
ATOM   1275  CE1 TYR A 169       5.066   4.785 -14.773  1.00 94.44           C  
ATOM   1276  CE2 TYR A 169       3.355   5.930 -16.016  1.00 94.44           C  
ATOM   1277  OH  TYR A 169       3.814   3.625 -16.438  1.00 94.44           O  
ATOM   1278  CZ  TYR A 169       4.078   4.781 -15.742  1.00 94.44           C  
ATOM   1279  N   TYR A 170       4.461  10.484 -11.086  1.00 93.69           N  
ATOM   1280  CA  TYR A 170       4.836  11.633 -10.266  1.00 93.69           C  
ATOM   1281  C   TYR A 170       5.273  11.188  -8.875  1.00 93.69           C  
ATOM   1282  CB  TYR A 170       3.672  12.617 -10.156  1.00 93.69           C  
ATOM   1283  O   TYR A 170       6.266  11.688  -8.344  1.00 93.69           O  
ATOM   1284  CG  TYR A 170       3.508  13.500 -11.375  1.00 93.69           C  
ATOM   1285  CD1 TYR A 170       3.729  14.875 -11.297  1.00 93.69           C  
ATOM   1286  CD2 TYR A 170       3.133  12.961 -12.602  1.00 93.69           C  
ATOM   1287  CE1 TYR A 170       3.578  15.688 -12.414  1.00 93.69           C  
ATOM   1288  CE2 TYR A 170       2.979  13.766 -13.719  1.00 93.69           C  
ATOM   1289  OH  TYR A 170       3.051  15.930 -14.727  1.00 93.69           O  
ATOM   1290  CZ  TYR A 170       3.203  15.125 -13.617  1.00 93.69           C  
ATOM   1291  N   ALA A 171       4.527  10.281  -8.328  1.00 94.19           N  
ATOM   1292  CA  ALA A 171       4.855   9.742  -7.016  1.00 94.19           C  
ATOM   1293  C   ALA A 171       6.203   9.023  -7.039  1.00 94.19           C  
ATOM   1294  CB  ALA A 171       3.758   8.789  -6.547  1.00 94.19           C  
ATOM   1295  O   ALA A 171       6.984   9.133  -6.094  1.00 94.19           O  
ATOM   1296  N   LEU A 172       6.391   8.305  -8.109  1.00 94.12           N  
ATOM   1297  CA  LEU A 172       7.645   7.574  -8.266  1.00 94.12           C  
ATOM   1298  C   LEU A 172       8.828   8.531  -8.289  1.00 94.12           C  
ATOM   1299  CB  LEU A 172       7.621   6.738  -9.547  1.00 94.12           C  
ATOM   1300  O   LEU A 172       9.852   8.273  -7.645  1.00 94.12           O  
ATOM   1301  CG  LEU A 172       8.734   5.703  -9.703  1.00 94.12           C  
ATOM   1302  CD1 LEU A 172       8.688   4.695  -8.562  1.00 94.12           C  
ATOM   1303  CD2 LEU A 172       8.625   4.996 -11.055  1.00 94.12           C  
ATOM   1304  N   LEU A 173       8.742   9.594  -9.055  1.00 92.12           N  
ATOM   1305  CA  LEU A 173       9.789  10.602  -9.094  1.00 92.12           C  
ATOM   1306  C   LEU A 173      10.000  11.219  -7.715  1.00 92.12           C  
ATOM   1307  CB  LEU A 173       9.438  11.703 -10.102  1.00 92.12           C  
ATOM   1308  O   LEU A 173      11.141  11.445  -7.301  1.00 92.12           O  
ATOM   1309  CG  LEU A 173       9.562  11.328 -11.586  1.00 92.12           C  
ATOM   1310  CD1 LEU A 173       9.062  12.461 -12.461  1.00 92.12           C  
ATOM   1311  CD2 LEU A 173      11.008  10.969 -11.922  1.00 92.12           C  
ATOM   1312  N   ALA A 174       8.914  11.500  -7.051  1.00 92.12           N  
ATOM   1313  CA  ALA A 174       8.984  12.047  -5.699  1.00 92.12           C  
ATOM   1314  C   ALA A 174       9.734  11.109  -4.762  1.00 92.12           C  
ATOM   1315  CB  ALA A 174       7.582  12.320  -5.160  1.00 92.12           C  
ATOM   1316  O   ALA A 174      10.570  11.555  -3.969  1.00 92.12           O  
ATOM   1317  N   LEU A 175       9.398   9.891  -4.828  1.00 92.44           N  
ATOM   1318  CA  LEU A 175      10.070   8.898  -4.000  1.00 92.44           C  
ATOM   1319  C   LEU A 175      11.570   8.891  -4.266  1.00 92.44           C  
ATOM   1320  CB  LEU A 175       9.484   7.504  -4.258  1.00 92.44           C  
ATOM   1321  O   LEU A 175      12.375   8.836  -3.328  1.00 92.44           O  
ATOM   1322  CG  LEU A 175      10.102   6.352  -3.457  1.00 92.44           C  
ATOM   1323  CD1 LEU A 175       9.844   6.555  -1.966  1.00 92.44           C  
ATOM   1324  CD2 LEU A 175       9.539   5.016  -3.926  1.00 92.44           C  
ATOM   1325  N   ASN A 176      11.914   8.859  -5.578  1.00 90.69           N  
ATOM   1326  CA  ASN A 176      13.320   8.883  -5.965  1.00 90.69           C  
ATOM   1327  C   ASN A 176      14.078  10.008  -5.266  1.00 90.69           C  
ATOM   1328  CB  ASN A 176      13.461   9.016  -7.484  1.00 90.69           C  
ATOM   1329  O   ASN A 176      15.180   9.805  -4.762  1.00 90.69           O  
ATOM   1330  CG  ASN A 176      14.898   8.977  -7.945  1.00 90.69           C  
ATOM   1331  ND2 ASN A 176      15.344  10.039  -8.602  1.00 90.69           N  
ATOM   1332  OD1 ASN A 176      15.609   7.992  -7.719  1.00 90.69           O  
ATOM   1333  N   TYR A 177      13.508  11.109  -5.156  1.00 85.88           N  
ATOM   1334  CA  TYR A 177      14.156  12.281  -4.570  1.00 85.88           C  
ATOM   1335  C   TYR A 177      14.250  12.141  -3.055  1.00 85.88           C  
ATOM   1336  CB  TYR A 177      13.391  13.555  -4.934  1.00 85.88           C  
ATOM   1337  O   TYR A 177      15.227  12.586  -2.445  1.00 85.88           O  
ATOM   1338  CG  TYR A 177      13.703  14.078  -6.316  1.00 85.88           C  
ATOM   1339  CD1 TYR A 177      14.891  14.758  -6.570  1.00 85.88           C  
ATOM   1340  CD2 TYR A 177      12.820  13.883  -7.371  1.00 85.88           C  
ATOM   1341  CE1 TYR A 177      15.188  15.242  -7.844  1.00 85.88           C  
ATOM   1342  CE2 TYR A 177      13.102  14.367  -8.648  1.00 85.88           C  
ATOM   1343  OH  TYR A 177      14.570  15.516 -10.133  1.00 85.88           O  
ATOM   1344  CZ  TYR A 177      14.289  15.039  -8.875  1.00 85.88           C  
ATOM   1345  N   THR A 178      13.258  11.602  -2.500  1.00 85.62           N  
ATOM   1346  CA  THR A 178      13.273  11.414  -1.053  1.00 85.62           C  
ATOM   1347  C   THR A 178      14.312  10.367  -0.653  1.00 85.62           C  
ATOM   1348  CB  THR A 178      11.883  10.992  -0.527  1.00 85.62           C  
ATOM   1349  O   THR A 178      14.828  10.406   0.463  1.00 85.62           O  
ATOM   1350  CG2 THR A 178      10.828  12.047  -0.854  1.00 85.62           C  
ATOM   1351  OG1 THR A 178      11.508   9.750  -1.134  1.00 85.62           O  
ATOM   1352  N   LEU A 179      14.547   9.531  -1.541  1.00 84.88           N  
ATOM   1353  CA  LEU A 179      15.508   8.461  -1.276  1.00 84.88           C  
ATOM   1354  C   LEU A 179      16.938   8.953  -1.476  1.00 84.88           C  
ATOM   1355  CB  LEU A 179      15.234   7.262  -2.188  1.00 84.88           C  
ATOM   1356  O   LEU A 179      17.875   8.398  -0.903  1.00 84.88           O  
ATOM   1357  CG  LEU A 179      13.938   6.492  -1.926  1.00 84.88           C  
ATOM   1358  CD1 LEU A 179      13.758   5.395  -2.969  1.00 84.88           C  
ATOM   1359  CD2 LEU A 179      13.938   5.902  -0.519  1.00 84.88           C  
ATOM   1360  N   SER A 180      17.062   9.977  -2.258  1.00 68.50           N  
ATOM   1361  CA  SER A 180      18.359  10.523  -2.660  1.00 68.50           C  
ATOM   1362  C   SER A 180      18.797  11.633  -1.710  1.00 68.50           C  
ATOM   1363  CB  SER A 180      18.281  11.070  -4.090  1.00 68.50           C  
ATOM   1364  O   SER A 180      19.859  12.234  -1.909  1.00 68.50           O  
ATOM   1365  OG  SER A 180      17.938  10.039  -5.000  1.00 68.50           O  
ATOM   1366  N   GLN A 181      18.250  11.867  -0.382  1.00 54.78           N  
ATOM   1367  CA  GLN A 181      18.734  12.953   0.468  1.00 54.78           C  
ATOM   1368  C   GLN A 181      20.141  12.656   0.978  1.00 54.78           C  
ATOM   1369  CB  GLN A 181      17.781  13.180   1.646  1.00 54.78           C  
ATOM   1370  O   GLN A 181      20.453  11.516   1.334  1.00 54.78           O  
ATOM   1371  CG  GLN A 181      16.438  13.758   1.247  1.00 54.78           C  
ATOM   1372  CD  GLN A 181      15.625  14.242   2.438  1.00 54.78           C  
ATOM   1373  NE2 GLN A 181      14.336  13.922   2.449  1.00 54.78           N  
ATOM   1374  OE1 GLN A 181      16.156  14.898   3.340  1.00 54.78           O  
ATOM   1375  N   LYS A 182      21.172  13.227   0.284  1.00 47.00           N  
ATOM   1376  CA  LYS A 182      22.547  13.617   0.568  1.00 47.00           C  
ATOM   1377  C   LYS A 182      22.859  13.492   2.057  1.00 47.00           C  
ATOM   1378  CB  LYS A 182      22.797  15.047   0.097  1.00 47.00           C  
ATOM   1379  O   LYS A 182      22.125  14.039   2.895  1.00 47.00           O  
ATOM   1380  CG  LYS A 182      22.922  15.195  -1.414  1.00 47.00           C  
ATOM   1381  CD  LYS A 182      23.500  16.547  -1.803  1.00 47.00           C  
ATOM   1382  CE  LYS A 182      23.719  16.656  -3.307  1.00 47.00           C  
ATOM   1383  NZ  LYS A 182      24.328  17.953  -3.689  1.00 47.00           N  
ATOM   1384  N   VAL A 183      23.500  12.484   2.619  1.00 40.06           N  
ATOM   1385  CA  VAL A 183      24.234  12.625   3.873  1.00 40.06           C  
ATOM   1386  C   VAL A 183      25.672  13.070   3.588  1.00 40.06           C  
ATOM   1387  CB  VAL A 183      24.234  11.312   4.680  1.00 40.06           C  
ATOM   1388  O   VAL A 183      26.359  12.469   2.760  1.00 40.06           O  
ATOM   1389  CG1 VAL A 183      25.000  11.484   5.992  1.00 40.06           C  
ATOM   1390  CG2 VAL A 183      22.812  10.844   4.949  1.00 40.06           C  
ATOM   1391  N   ASN A 184      25.953  14.359   3.445  1.00 38.06           N  
ATOM   1392  CA  ASN A 184      27.297  14.938   3.373  1.00 38.06           C  
ATOM   1393  C   ASN A 184      27.797  15.023   1.933  1.00 38.06           C  
ATOM   1394  CB  ASN A 184      28.281  14.133   4.227  1.00 38.06           C  
ATOM   1395  O   ASN A 184      28.844  14.461   1.598  1.00 38.06           O  
ATOM   1396  CG  ASN A 184      28.047  14.320   5.715  1.00 38.06           C  
ATOM   1397  ND2 ASN A 184      28.609  13.422   6.516  1.00 38.06           N  
ATOM   1398  OD1 ASN A 184      27.375  15.258   6.137  1.00 38.06           O  
ATOM   1399  N   ASP A 185      27.016  15.477   0.884  1.00 46.72           N  
ATOM   1400  CA  ASP A 185      27.531  15.805  -0.442  1.00 46.72           C  
ATOM   1401  C   ASP A 185      28.109  14.570  -1.128  1.00 46.72           C  
ATOM   1402  CB  ASP A 185      28.609  16.906  -0.348  1.00 46.72           C  
ATOM   1403  O   ASP A 185      28.859  14.680  -2.096  1.00 46.72           O  
ATOM   1404  CG  ASP A 185      28.016  18.297  -0.365  1.00 46.72           C  
ATOM   1405  OD1 ASP A 185      26.844  18.469  -0.756  1.00 46.72           O  
ATOM   1406  OD2 ASP A 185      28.734  19.250   0.012  1.00 46.72           O  
ATOM   1407  N   LYS A 186      27.781  13.289  -0.738  1.00 43.31           N  
ATOM   1408  CA  LYS A 186      28.141  12.078  -1.462  1.00 43.31           C  
ATOM   1409  C   LYS A 186      26.906  11.336  -1.955  1.00 43.31           C  
ATOM   1410  CB  LYS A 186      28.984  11.148  -0.577  1.00 43.31           C  
ATOM   1411  O   LYS A 186      25.891  11.273  -1.251  1.00 43.31           O  
ATOM   1412  CG  LYS A 186      30.422  11.609  -0.400  1.00 43.31           C  
ATOM   1413  CD  LYS A 186      31.250  10.586   0.377  1.00 43.31           C  
ATOM   1414  CE  LYS A 186      32.656  11.086   0.653  1.00 43.31           C  
ATOM   1415  NZ  LYS A 186      33.438  10.102   1.440  1.00 43.31           N  
ATOM   1416  N   ILE A 187      26.578  11.336  -3.266  1.00 49.66           N  
ATOM   1417  CA  ILE A 187      25.625  10.508  -4.000  1.00 49.66           C  
ATOM   1418  C   ILE A 187      25.547   9.117  -3.379  1.00 49.66           C  
ATOM   1419  CB  ILE A 187      25.984  10.414  -5.496  1.00 49.66           C  
ATOM   1420  O   ILE A 187      26.578   8.508  -3.084  1.00 49.66           O  
ATOM   1421  CG1 ILE A 187      25.984  11.805  -6.141  1.00 49.66           C  
ATOM   1422  CG2 ILE A 187      25.031   9.469  -6.230  1.00 49.66           C  
ATOM   1423  CD1 ILE A 187      26.438  11.812  -7.598  1.00 49.66           C  
ATOM   1424  N   ILE A 188      24.578   8.711  -2.607  1.00 52.72           N  
ATOM   1425  CA  ILE A 188      24.312   7.371  -2.113  1.00 52.72           C  
ATOM   1426  C   ILE A 188      24.312   6.379  -3.275  1.00 52.72           C  
ATOM   1427  CB  ILE A 188      22.953   7.309  -1.368  1.00 52.72           C  
ATOM   1428  O   ILE A 188      23.688   6.617  -4.309  1.00 52.72           O  
ATOM   1429  CG1 ILE A 188      22.906   8.359  -0.252  1.00 52.72           C  
ATOM   1430  CG2 ILE A 188      22.703   5.902  -0.808  1.00 52.72           C  
ATOM   1431  CD1 ILE A 188      21.641   8.320   0.585  1.00 52.72           C  
ATOM   1432  N   LYS A 189      25.328   5.664  -3.477  1.00 52.81           N  
ATOM   1433  CA  LYS A 189      25.750   4.520  -4.281  1.00 52.81           C  
ATOM   1434  C   LYS A 189      24.844   3.311  -4.016  1.00 52.81           C  
ATOM   1435  CB  LYS A 189      27.203   4.164  -4.004  1.00 52.81           C  
ATOM   1436  O   LYS A 189      24.547   2.537  -4.930  1.00 52.81           O  
ATOM   1437  CG  LYS A 189      28.188   4.754  -5.004  1.00 52.81           C  
ATOM   1438  CD  LYS A 189      29.609   4.254  -4.758  1.00 52.81           C  
ATOM   1439  CE  LYS A 189      30.594   4.895  -5.715  1.00 52.81           C  
ATOM   1440  NZ  LYS A 189      31.984   4.359  -5.523  1.00 52.81           N  
ATOM   1441  N   TYR A 190      23.562   3.426  -3.213  1.00 60.09           N  
ATOM   1442  CA  TYR A 190      22.766   2.205  -3.143  1.00 60.09           C  
ATOM   1443  C   TYR A 190      21.328   2.520  -2.797  1.00 60.09           C  
ATOM   1444  CB  TYR A 190      23.359   1.240  -2.107  1.00 60.09           C  
ATOM   1445  O   TYR A 190      20.984   2.723  -1.629  1.00 60.09           O  
ATOM   1446  CG  TYR A 190      24.719   0.711  -2.477  1.00 60.09           C  
ATOM   1447  CD1 TYR A 190      24.859  -0.319  -3.402  1.00 60.09           C  
ATOM   1448  CD2 TYR A 190      25.875   1.238  -1.896  1.00 60.09           C  
ATOM   1449  CE1 TYR A 190      26.125  -0.811  -3.744  1.00 60.09           C  
ATOM   1450  CE2 TYR A 190      27.141   0.753  -2.230  1.00 60.09           C  
ATOM   1451  OH  TYR A 190      28.500  -0.753  -3.486  1.00 60.09           O  
ATOM   1452  CZ  TYR A 190      27.250  -0.269  -3.154  1.00 60.09           C  
ATOM   1453  N   SER A 191      20.594   3.162  -3.703  1.00 77.94           N  
ATOM   1454  CA  SER A 191      19.156   3.367  -3.545  1.00 77.94           C  
ATOM   1455  C   SER A 191      18.359   2.281  -4.262  1.00 77.94           C  
ATOM   1456  CB  SER A 191      18.750   4.742  -4.078  1.00 77.94           C  
ATOM   1457  O   SER A 191      18.781   1.788  -5.312  1.00 77.94           O  
ATOM   1458  OG  SER A 191      17.344   4.891  -4.059  1.00 77.94           O  
ATOM   1459  N   PRO A 192      17.344   1.738  -3.520  1.00 88.50           N  
ATOM   1460  CA  PRO A 192      16.500   0.712  -4.152  1.00 88.50           C  
ATOM   1461  C   PRO A 192      15.836   1.205  -5.430  1.00 88.50           C  
ATOM   1462  CB  PRO A 192      15.469   0.388  -3.078  1.00 88.50           C  
ATOM   1463  O   PRO A 192      15.391   0.397  -6.254  1.00 88.50           O  
ATOM   1464  CG  PRO A 192      15.406   1.612  -2.223  1.00 88.50           C  
ATOM   1465  CD  PRO A 192      16.766   2.242  -2.195  1.00 88.50           C  
ATOM   1466  N   LEU A 193      15.891   2.521  -5.629  1.00 91.44           N  
ATOM   1467  CA  LEU A 193      15.305   3.158  -6.805  1.00 91.44           C  
ATOM   1468  C   LEU A 193      16.172   4.309  -7.289  1.00 91.44           C  
ATOM   1469  CB  LEU A 193      13.898   3.670  -6.492  1.00 91.44           C  
ATOM   1470  O   LEU A 193      16.578   5.164  -6.496  1.00 91.44           O  
ATOM   1471  CG  LEU A 193      13.211   4.488  -7.590  1.00 91.44           C  
ATOM   1472  CD1 LEU A 193      12.891   3.604  -8.789  1.00 91.44           C  
ATOM   1473  CD2 LEU A 193      11.945   5.152  -7.055  1.00 91.44           C  
ATOM   1474  N   PHE A 194      16.484   4.230  -8.523  1.00 89.06           N  
ATOM   1475  CA  PHE A 194      17.234   5.289  -9.195  1.00 89.06           C  
ATOM   1476  C   PHE A 194      16.547   5.691 -10.492  1.00 89.06           C  
ATOM   1477  CB  PHE A 194      18.672   4.840  -9.477  1.00 89.06           C  
ATOM   1478  O   PHE A 194      16.219   4.836 -11.320  1.00 89.06           O  
ATOM   1479  CG  PHE A 194      19.484   5.859 -10.219  1.00 89.06           C  
ATOM   1480  CD1 PHE A 194      19.719   5.730 -11.586  1.00 89.06           C  
ATOM   1481  CD2 PHE A 194      20.031   6.949  -9.555  1.00 89.06           C  
ATOM   1482  CE1 PHE A 194      20.484   6.672 -12.273  1.00 89.06           C  
ATOM   1483  CE2 PHE A 194      20.797   7.895 -10.234  1.00 89.06           C  
ATOM   1484  CZ  PHE A 194      21.016   7.754 -11.594  1.00 89.06           C  
ATOM   1485  N   ILE A 195      16.312   7.023 -10.570  1.00 88.56           N  
ATOM   1486  CA  ILE A 195      15.648   7.504 -11.781  1.00 88.56           C  
ATOM   1487  C   ILE A 195      16.484   8.625 -12.406  1.00 88.56           C  
ATOM   1488  CB  ILE A 195      14.219   7.996 -11.477  1.00 88.56           C  
ATOM   1489  O   ILE A 195      16.938   9.531 -11.711  1.00 88.56           O  
ATOM   1490  CG1 ILE A 195      13.367   6.852 -10.914  1.00 88.56           C  
ATOM   1491  CG2 ILE A 195      13.578   8.586 -12.742  1.00 88.56           C  
ATOM   1492  CD1 ILE A 195      11.945   7.258 -10.547  1.00 88.56           C  
ATOM   1493  N   ASN A 196      16.703   8.547 -13.617  1.00 83.19           N  
ATOM   1494  CA  ASN A 196      17.422   9.570 -14.383  1.00 83.19           C  
ATOM   1495  C   ASN A 196      16.688   9.914 -15.672  1.00 83.19           C  
ATOM   1496  CB  ASN A 196      18.844   9.117 -14.688  1.00 83.19           C  
ATOM   1497  O   ASN A 196      15.898   9.117 -16.188  1.00 83.19           O  
ATOM   1498  CG  ASN A 196      19.766  10.266 -15.039  1.00 83.19           C  
ATOM   1499  ND2 ASN A 196      20.984   9.953 -15.453  1.00 83.19           N  
ATOM   1500  OD1 ASN A 196      19.375  11.438 -14.930  1.00 83.19           O  
ATOM   1501  N   TYR A 197      16.984  11.234 -16.109  1.00 68.62           N  
ATOM   1502  CA  TYR A 197      16.297  11.836 -17.250  1.00 68.62           C  
ATOM   1503  C   TYR A 197      17.234  11.922 -18.453  1.00 68.62           C  
ATOM   1504  CB  TYR A 197      15.766  13.227 -16.906  1.00 68.62           C  
ATOM   1505  O   TYR A 197      18.406  12.289 -18.312  1.00 68.62           O  
ATOM   1506  CG  TYR A 197      16.859  14.258 -16.719  1.00 68.62           C  
ATOM   1507  CD1 TYR A 197      17.438  14.469 -15.469  1.00 68.62           C  
ATOM   1508  CD2 TYR A 197      17.297  15.023 -17.781  1.00 68.62           C  
ATOM   1509  CE1 TYR A 197      18.438  15.422 -15.297  1.00 68.62           C  
ATOM   1510  CE2 TYR A 197      18.297  15.984 -17.625  1.00 68.62           C  
ATOM   1511  OH  TYR A 197      19.844  17.125 -16.203  1.00 68.62           O  
ATOM   1512  CZ  TYR A 197      18.859  16.172 -16.375  1.00 68.62           C  
ATOM   1513  N   THR A 198      17.656  10.781 -19.094  1.00 65.94           N  
ATOM   1514  CA  THR A 198      18.328  10.781 -20.391  1.00 65.94           C  
ATOM   1515  C   THR A 198      18.781   9.375 -20.766  1.00 65.94           C  
ATOM   1516  CB  THR A 198      19.531  11.734 -20.406  1.00 65.94           C  
ATOM   1517  O   THR A 198      19.016   8.539 -19.906  1.00 65.94           O  
ATOM   1518  CG2 THR A 198      19.531  12.641 -21.641  1.00 65.94           C  
ATOM   1519  OG1 THR A 198      19.500  12.555 -19.219  1.00 65.94           O  
ATOM   1520  N   PRO A 199      18.734   8.992 -22.078  1.00 55.69           N  
ATOM   1521  CA  PRO A 199      19.266   7.688 -22.469  1.00 55.69           C  
ATOM   1522  C   PRO A 199      20.719   7.484 -22.016  1.00 55.69           C  
ATOM   1523  CB  PRO A 199      19.172   7.703 -24.000  1.00 55.69           C  
ATOM   1524  O   PRO A 199      21.547   8.398 -22.156  1.00 55.69           O  
ATOM   1525  CG  PRO A 199      18.594   9.039 -24.328  1.00 55.69           C  
ATOM   1526  CD  PRO A 199      18.438   9.820 -23.047  1.00 55.69           C  
ATOM   1527  N   ILE A 200      20.938   6.852 -20.875  1.00 59.50           N  
ATOM   1528  CA  ILE A 200      22.312   6.469 -20.516  1.00 59.50           C  
ATOM   1529  C   ILE A 200      22.859   5.516 -21.578  1.00 59.50           C  
ATOM   1530  CB  ILE A 200      22.359   5.816 -19.125  1.00 59.50           C  
ATOM   1531  O   ILE A 200      22.312   4.434 -21.797  1.00 59.50           O  
ATOM   1532  CG1 ILE A 200      21.672   6.711 -18.078  1.00 59.50           C  
ATOM   1533  CG2 ILE A 200      23.812   5.527 -18.719  1.00 59.50           C  
ATOM   1534  CD1 ILE A 200      21.484   6.059 -16.719  1.00 59.50           C  
ATOM   1535  N   PRO A 201      23.641   6.047 -22.578  1.00 62.22           N  
ATOM   1536  CA  PRO A 201      24.219   5.301 -23.703  1.00 62.22           C  
ATOM   1537  C   PRO A 201      24.844   3.977 -23.266  1.00 62.22           C  
ATOM   1538  CB  PRO A 201      25.281   6.250 -24.250  1.00 62.22           C  
ATOM   1539  O   PRO A 201      24.703   2.963 -23.953  1.00 62.22           O  
ATOM   1540  CG  PRO A 201      25.141   7.496 -23.438  1.00 62.22           C  
ATOM   1541  CD  PRO A 201      24.156   7.238 -22.344  1.00 62.22           C  
ATOM   1542  N   THR A 202      25.281   3.828 -21.969  1.00 67.75           N  
ATOM   1543  CA  THR A 202      25.781   2.586 -21.391  1.00 67.75           C  
ATOM   1544  C   THR A 202      25.531   2.537 -19.891  1.00 67.75           C  
ATOM   1545  CB  THR A 202      27.297   2.418 -21.672  1.00 67.75           C  
ATOM   1546  O   THR A 202      25.875   3.475 -19.172  1.00 67.75           O  
ATOM   1547  CG2 THR A 202      27.531   1.806 -23.047  1.00 67.75           C  
ATOM   1548  OG1 THR A 202      27.922   3.701 -21.609  1.00 67.75           O  
ATOM   1549  N   LYS A 203      24.641   1.645 -19.547  1.00 71.50           N  
ATOM   1550  CA  LYS A 203      24.297   1.412 -18.141  1.00 71.50           C  
ATOM   1551  C   LYS A 203      25.547   1.251 -17.281  1.00 71.50           C  
ATOM   1552  CB  LYS A 203      23.406   0.176 -18.000  1.00 71.50           C  
ATOM   1553  O   LYS A 203      26.406   0.427 -17.594  1.00 71.50           O  
ATOM   1554  CG  LYS A 203      22.812  -0.018 -16.609  1.00 71.50           C  
ATOM   1555  CD  LYS A 203      21.891  -1.229 -16.547  1.00 71.50           C  
ATOM   1556  CE  LYS A 203      21.406  -1.487 -15.141  1.00 71.50           C  
ATOM   1557  NZ  LYS A 203      20.438  -2.633 -15.086  1.00 71.50           N  
ATOM   1558  N   PRO A 204      25.766   2.111 -16.266  1.00 74.56           N  
ATOM   1559  CA  PRO A 204      26.891   1.889 -15.352  1.00 74.56           C  
ATOM   1560  C   PRO A 204      26.875   0.495 -14.727  1.00 74.56           C  
ATOM   1561  CB  PRO A 204      26.688   2.967 -14.281  1.00 74.56           C  
ATOM   1562  O   PRO A 204      25.812  -0.125 -14.609  1.00 74.56           O  
ATOM   1563  CG  PRO A 204      25.750   3.947 -14.891  1.00 74.56           C  
ATOM   1564  CD  PRO A 204      24.938   3.236 -15.938  1.00 74.56           C  
ATOM   1565  N   SER A 205      28.078  -0.076 -14.469  1.00 78.56           N  
ATOM   1566  CA  SER A 205      28.250  -1.430 -13.953  1.00 78.56           C  
ATOM   1567  C   SER A 205      27.406  -1.658 -12.703  1.00 78.56           C  
ATOM   1568  CB  SER A 205      29.719  -1.700 -13.641  1.00 78.56           C  
ATOM   1569  O   SER A 205      26.891  -2.758 -12.484  1.00 78.56           O  
ATOM   1570  OG  SER A 205      30.234  -0.724 -12.750  1.00 78.56           O  
ATOM   1571  N   TRP A 206      27.141  -0.641 -11.898  1.00 78.50           N  
ATOM   1572  CA  TRP A 206      26.422  -0.817 -10.641  1.00 78.50           C  
ATOM   1573  C   TRP A 206      24.922  -0.870 -10.883  1.00 78.50           C  
ATOM   1574  CB  TRP A 206      26.750   0.315  -9.664  1.00 78.50           C  
ATOM   1575  O   TRP A 206      24.141  -1.190  -9.977  1.00 78.50           O  
ATOM   1576  CG  TRP A 206      26.516   1.688 -10.219  1.00 78.50           C  
ATOM   1577  CD1 TRP A 206      27.391   2.451 -10.938  1.00 78.50           C  
ATOM   1578  CD2 TRP A 206      25.312   2.463 -10.102  1.00 78.50           C  
ATOM   1579  CE2 TRP A 206      25.547   3.686 -10.766  1.00 78.50           C  
ATOM   1580  CE3 TRP A 206      24.078   2.240  -9.492  1.00 78.50           C  
ATOM   1581  NE1 TRP A 206      26.812   3.654 -11.266  1.00 78.50           N  
ATOM   1582  CH2 TRP A 206      23.359   4.441 -10.242  1.00 78.50           C  
ATOM   1583  CZ2 TRP A 206      24.562   4.684 -10.844  1.00 78.50           C  
ATOM   1584  CZ3 TRP A 206      23.109   3.234  -9.570  1.00 78.50           C  
ATOM   1585  N   LEU A 207      24.406  -0.670 -12.117  1.00 82.75           N  
ATOM   1586  CA  LEU A 207      22.984  -0.703 -12.445  1.00 82.75           C  
ATOM   1587  C   LEU A 207      22.672  -1.894 -13.336  1.00 82.75           C  
ATOM   1588  CB  LEU A 207      22.578   0.598 -13.133  1.00 82.75           C  
ATOM   1589  O   LEU A 207      21.500  -2.121 -13.680  1.00 82.75           O  
ATOM   1590  CG  LEU A 207      22.578   1.856 -12.266  1.00 82.75           C  
ATOM   1591  CD1 LEU A 207      22.266   3.088 -13.109  1.00 82.75           C  
ATOM   1592  CD2 LEU A 207      21.562   1.723 -11.125  1.00 82.75           C  
ATOM   1593  N   GLN A 208      23.609  -2.668 -13.672  1.00 82.88           N  
ATOM   1594  CA  GLN A 208      23.500  -3.703 -14.688  1.00 82.88           C  
ATOM   1595  C   GLN A 208      22.500  -4.773 -14.281  1.00 82.88           C  
ATOM   1596  CB  GLN A 208      24.875  -4.340 -14.961  1.00 82.88           C  
ATOM   1597  O   GLN A 208      21.766  -5.297 -15.125  1.00 82.88           O  
ATOM   1598  CG  GLN A 208      24.969  -5.027 -16.312  1.00 82.88           C  
ATOM   1599  CD  GLN A 208      26.406  -5.254 -16.750  1.00 82.88           C  
ATOM   1600  NE2 GLN A 208      26.578  -5.852 -17.922  1.00 82.88           N  
ATOM   1601  OE1 GLN A 208      27.344  -4.895 -16.031  1.00 82.88           O  
ATOM   1602  N   SER A 209      22.375  -4.949 -13.078  1.00 87.50           N  
ATOM   1603  CA  SER A 209      21.516  -6.035 -12.617  1.00 87.50           C  
ATOM   1604  C   SER A 209      20.125  -5.523 -12.250  1.00 87.50           C  
ATOM   1605  CB  SER A 209      22.141  -6.742 -11.414  1.00 87.50           C  
ATOM   1606  O   SER A 209      19.234  -6.312 -11.922  1.00 87.50           O  
ATOM   1607  OG  SER A 209      23.406  -7.273 -11.750  1.00 87.50           O  
ATOM   1608  N   ASP A 210      19.906  -4.258 -12.430  1.00 90.06           N  
ATOM   1609  CA  ASP A 210      18.641  -3.658 -12.016  1.00 90.06           C  
ATOM   1610  C   ASP A 210      17.531  -3.961 -13.031  1.00 90.06           C  
ATOM   1611  CB  ASP A 210      18.797  -2.146 -11.844  1.00 90.06           C  
ATOM   1612  O   ASP A 210      17.812  -4.121 -14.219  1.00 90.06           O  
ATOM   1613  CG  ASP A 210      19.625  -1.771 -10.625  1.00 90.06           C  
ATOM   1614  OD1 ASP A 210      20.188  -2.674  -9.969  1.00 90.06           O  
ATOM   1615  OD2 ASP A 210      19.703  -0.563 -10.312  1.00 90.06           O  
ATOM   1616  N   ASN A 211      16.375  -4.105 -12.484  1.00 93.69           N  
ATOM   1617  CA  ASN A 211      15.188  -4.113 -13.320  1.00 93.69           C  
ATOM   1618  C   ASN A 211      14.844  -2.713 -13.820  1.00 93.69           C  
ATOM   1619  CB  ASN A 211      14.000  -4.711 -12.562  1.00 93.69           C  
ATOM   1620  O   ASN A 211      14.625  -1.799 -13.023  1.00 93.69           O  
ATOM   1621  CG  ASN A 211      12.875  -5.141 -13.484  1.00 93.69           C  
ATOM   1622  ND2 ASN A 211      11.742  -5.520 -12.898  1.00 93.69           N  
ATOM   1623  OD1 ASN A 211      13.016  -5.133 -14.711  1.00 93.69           O  
ATOM   1624  N   VAL A 212      14.734  -2.555 -15.164  1.00 91.81           N  
ATOM   1625  CA  VAL A 212      14.664  -1.210 -15.734  1.00 91.81           C  
ATOM   1626  C   VAL A 212      13.391  -1.057 -16.547  1.00 91.81           C  
ATOM   1627  CB  VAL A 212      15.906  -0.900 -16.609  1.00 91.81           C  
ATOM   1628  O   VAL A 212      13.008  -1.966 -17.297  1.00 91.81           O  
ATOM   1629  CG1 VAL A 212      15.797   0.495 -17.219  1.00 91.81           C  
ATOM   1630  CG2 VAL A 212      17.188  -1.030 -15.789  1.00 91.81           C  
ATOM   1631  N   PHE A 213      12.734   0.064 -16.344  1.00 92.62           N  
ATOM   1632  CA  PHE A 213      11.609   0.435 -17.203  1.00 92.62           C  
ATOM   1633  C   PHE A 213      11.570   1.941 -17.422  1.00 92.62           C  
ATOM   1634  CB  PHE A 213      10.289  -0.032 -16.578  1.00 92.62           C  
ATOM   1635  O   PHE A 213      12.219   2.699 -16.703  1.00 92.62           O  
ATOM   1636  CG  PHE A 213       9.922   0.695 -15.312  1.00 92.62           C  
ATOM   1637  CD1 PHE A 213      10.414   0.272 -14.086  1.00 92.62           C  
ATOM   1638  CD2 PHE A 213       9.078   1.803 -15.352  1.00 92.62           C  
ATOM   1639  CE1 PHE A 213      10.070   0.944 -12.914  1.00 92.62           C  
ATOM   1640  CE2 PHE A 213       8.742   2.479 -14.180  1.00 92.62           C  
ATOM   1641  CZ  PHE A 213       9.234   2.047 -12.961  1.00 92.62           C  
ATOM   1642  N   SER A 214      10.836   2.346 -18.516  1.00 91.69           N  
ATOM   1643  CA  SER A 214      10.797   3.762 -18.859  1.00 91.69           C  
ATOM   1644  C   SER A 214       9.359   4.285 -18.859  1.00 91.69           C  
ATOM   1645  CB  SER A 214      11.430   3.996 -20.234  1.00 91.69           C  
ATOM   1646  O   SER A 214       8.414   3.523 -19.062  1.00 91.69           O  
ATOM   1647  OG  SER A 214      12.773   3.535 -20.250  1.00 91.69           O  
ATOM   1648  N   PHE A 215       9.266   5.492 -18.500  1.00 91.44           N  
ATOM   1649  CA  PHE A 215       7.980   6.184 -18.594  1.00 91.44           C  
ATOM   1650  C   PHE A 215       8.172   7.625 -19.062  1.00 91.44           C  
ATOM   1651  CB  PHE A 215       7.250   6.156 -17.250  1.00 91.44           C  
ATOM   1652  O   PHE A 215       9.266   8.188 -18.922  1.00 91.44           O  
ATOM   1653  CG  PHE A 215       8.016   6.809 -16.141  1.00 91.44           C  
ATOM   1654  CD1 PHE A 215       8.930   6.082 -15.383  1.00 91.44           C  
ATOM   1655  CD2 PHE A 215       7.816   8.148 -15.828  1.00 91.44           C  
ATOM   1656  CE1 PHE A 215       9.641   6.684 -14.344  1.00 91.44           C  
ATOM   1657  CE2 PHE A 215       8.523   8.758 -14.797  1.00 91.44           C  
ATOM   1658  CZ  PHE A 215       9.430   8.023 -14.055  1.00 91.44           C  
ATOM   1659  N   THR A 216       7.086   8.133 -19.719  1.00 90.06           N  
ATOM   1660  CA  THR A 216       7.160   9.469 -20.297  1.00 90.06           C  
ATOM   1661  C   THR A 216       6.152  10.406 -19.641  1.00 90.06           C  
ATOM   1662  CB  THR A 216       6.906   9.430 -21.812  1.00 90.06           C  
ATOM   1663  O   THR A 216       5.008  10.016 -19.391  1.00 90.06           O  
ATOM   1664  CG2 THR A 216       7.035  10.812 -22.438  1.00 90.06           C  
ATOM   1665  OG1 THR A 216       7.859   8.555 -22.438  1.00 90.06           O  
ATOM   1666  N   LEU A 217       6.707  11.562 -19.281  1.00 89.19           N  
ATOM   1667  CA  LEU A 217       5.855  12.625 -18.750  1.00 89.19           C  
ATOM   1668  C   LEU A 217       5.891  13.859 -19.641  1.00 89.19           C  
ATOM   1669  CB  LEU A 217       6.297  12.992 -17.328  1.00 89.19           C  
ATOM   1670  O   LEU A 217       6.898  14.125 -20.297  1.00 89.19           O  
ATOM   1671  CG  LEU A 217       6.238  11.875 -16.281  1.00 89.19           C  
ATOM   1672  CD1 LEU A 217       6.777  12.367 -14.945  1.00 89.19           C  
ATOM   1673  CD2 LEU A 217       4.809  11.359 -16.141  1.00 89.19           C  
ATOM   1674  N   ASN A 218       4.742  14.461 -19.672  1.00 87.31           N  
ATOM   1675  CA  ASN A 218       4.664  15.750 -20.344  1.00 87.31           C  
ATOM   1676  C   ASN A 218       5.008  16.906 -19.406  1.00 87.31           C  
ATOM   1677  CB  ASN A 218       3.271  15.961 -20.953  1.00 87.31           C  
ATOM   1678  O   ASN A 218       4.273  17.172 -18.453  1.00 87.31           O  
ATOM   1679  CG  ASN A 218       3.219  17.125 -21.906  1.00 87.31           C  
ATOM   1680  ND2 ASN A 218       2.045  17.375 -22.484  1.00 87.31           N  
ATOM   1681  OD1 ASN A 218       4.227  17.797 -22.141  1.00 87.31           O  
ATOM   1682  N   ILE A 219       6.188  17.531 -19.719  1.00 85.94           N  
ATOM   1683  CA  ILE A 219       6.613  18.656 -18.906  1.00 85.94           C  
ATOM   1684  C   ILE A 219       6.656  19.922 -19.750  1.00 85.94           C  
ATOM   1685  CB  ILE A 219       7.996  18.406 -18.250  1.00 85.94           C  
ATOM   1686  O   ILE A 219       7.508  20.062 -20.641  1.00 85.94           O  
ATOM   1687  CG1 ILE A 219       7.969  17.094 -17.453  1.00 85.94           C  
ATOM   1688  CG2 ILE A 219       8.406  19.578 -17.375  1.00 85.94           C  
ATOM   1689  CD1 ILE A 219       9.320  16.703 -16.875  1.00 85.94           C  
ATOM   1690  N   SER A 220       5.629  20.844 -19.484  1.00 84.00           N  
ATOM   1691  CA  SER A 220       5.496  22.094 -20.219  1.00 84.00           C  
ATOM   1692  C   SER A 220       5.293  21.859 -21.703  1.00 84.00           C  
ATOM   1693  CB  SER A 220       6.730  22.984 -19.984  1.00 84.00           C  
ATOM   1694  O   SER A 220       5.887  22.562 -22.531  1.00 84.00           O  
ATOM   1695  OG  SER A 220       6.848  23.344 -18.625  1.00 84.00           O  
ATOM   1696  N   GLY A 221       4.594  20.812 -22.062  1.00 84.50           N  
ATOM   1697  CA  GLY A 221       4.223  20.594 -23.453  1.00 84.50           C  
ATOM   1698  C   GLY A 221       5.234  19.766 -24.234  1.00 84.50           C  
ATOM   1699  O   GLY A 221       5.039  19.484 -25.406  1.00 84.50           O  
ATOM   1700  N   LYS A 222       6.266  19.344 -23.516  1.00 87.94           N  
ATOM   1701  CA  LYS A 222       7.285  18.516 -24.141  1.00 87.94           C  
ATOM   1702  C   LYS A 222       7.398  17.172 -23.422  1.00 87.94           C  
ATOM   1703  CB  LYS A 222       8.641  19.219 -24.141  1.00 87.94           C  
ATOM   1704  O   LYS A 222       7.566  17.109 -22.203  1.00 87.94           O  
ATOM   1705  CG  LYS A 222       8.680  20.469 -25.000  1.00 87.94           C  
ATOM   1706  CD  LYS A 222      10.094  21.016 -25.125  1.00 87.94           C  
ATOM   1707  CE  LYS A 222      10.141  22.250 -26.016  1.00 87.94           C  
ATOM   1708  NZ  LYS A 222      11.523  22.812 -26.125  1.00 87.94           N  
ATOM   1709  N   PRO A 223       7.438  16.094 -24.234  1.00 88.69           N  
ATOM   1710  CA  PRO A 223       7.590  14.773 -23.609  1.00 88.69           C  
ATOM   1711  C   PRO A 223       9.008  14.516 -23.094  1.00 88.69           C  
ATOM   1712  CB  PRO A 223       7.234  13.805 -24.750  1.00 88.69           C  
ATOM   1713  O   PRO A 223       9.977  14.797 -23.797  1.00 88.69           O  
ATOM   1714  CG  PRO A 223       7.523  14.570 -26.000  1.00 88.69           C  
ATOM   1715  CD  PRO A 223       7.316  16.031 -25.719  1.00 88.69           C  
ATOM   1716  N   VAL A 224       9.086  14.148 -21.859  1.00 87.44           N  
ATOM   1717  CA  VAL A 224      10.352  13.781 -21.219  1.00 87.44           C  
ATOM   1718  C   VAL A 224      10.312  12.320 -20.797  1.00 87.44           C  
ATOM   1719  CB  VAL A 224      10.664  14.688 -20.016  1.00 87.44           C  
ATOM   1720  O   VAL A 224       9.398  11.898 -20.078  1.00 87.44           O  
ATOM   1721  CG1 VAL A 224      12.000  14.305 -19.391  1.00 87.44           C  
ATOM   1722  CG2 VAL A 224      10.664  16.156 -20.438  1.00 87.44           C  
ATOM   1723  N   THR A 225      11.305  11.555 -21.203  1.00 90.19           N  
ATOM   1724  CA  THR A 225      11.375  10.133 -20.859  1.00 90.19           C  
ATOM   1725  C   THR A 225      12.312   9.898 -19.688  1.00 90.19           C  
ATOM   1726  CB  THR A 225      11.844   9.297 -22.078  1.00 90.19           C  
ATOM   1727  O   THR A 225      13.461  10.359 -19.703  1.00 90.19           O  
ATOM   1728  CG2 THR A 225      11.938   7.820 -21.719  1.00 90.19           C  
ATOM   1729  OG1 THR A 225      10.906   9.461 -23.156  1.00 90.19           O  
ATOM   1730  N   TYR A 226      11.805   9.148 -18.719  1.00 89.56           N  
ATOM   1731  CA  TYR A 226      12.562   8.750 -17.531  1.00 89.56           C  
ATOM   1732  C   TYR A 226      12.836   7.254 -17.547  1.00 89.56           C  
ATOM   1733  CB  TYR A 226      11.805   9.141 -16.266  1.00 89.56           C  
ATOM   1734  O   TYR A 226      12.023   6.469 -18.031  1.00 89.56           O  
ATOM   1735  CG  TYR A 226      11.695  10.633 -16.047  1.00 89.56           C  
ATOM   1736  CD1 TYR A 226      12.664  11.328 -15.344  1.00 89.56           C  
ATOM   1737  CD2 TYR A 226      10.609  11.344 -16.562  1.00 89.56           C  
ATOM   1738  CE1 TYR A 226      12.562  12.703 -15.141  1.00 89.56           C  
ATOM   1739  CE2 TYR A 226      10.500  12.719 -16.375  1.00 89.56           C  
ATOM   1740  OH  TYR A 226      11.375  14.750 -15.477  1.00 89.56           O  
ATOM   1741  CZ  TYR A 226      11.477  13.391 -15.664  1.00 89.56           C  
ATOM   1742  N   CYS A 227      13.977   6.945 -17.047  1.00 89.12           N  
ATOM   1743  CA  CYS A 227      14.328   5.543 -16.859  1.00 89.12           C  
ATOM   1744  C   CYS A 227      14.469   5.215 -15.375  1.00 89.12           C  
ATOM   1745  CB  CYS A 227      15.633   5.215 -17.578  1.00 89.12           C  
ATOM   1746  O   CYS A 227      15.227   5.867 -14.656  1.00 89.12           O  
ATOM   1747  SG  CYS A 227      15.516   5.352 -19.375  1.00 89.12           S  
ATOM   1748  N   ALA A 228      13.695   4.242 -15.031  1.00 91.88           N  
ATOM   1749  CA  ALA A 228      13.719   3.828 -13.625  1.00 91.88           C  
ATOM   1750  C   ALA A 228      14.492   2.525 -13.453  1.00 91.88           C  
ATOM   1751  CB  ALA A 228      12.297   3.670 -13.094  1.00 91.88           C  
ATOM   1752  O   ALA A 228      14.258   1.553 -14.172  1.00 91.88           O  
ATOM   1753  N   PHE A 229      15.453   2.568 -12.508  1.00 91.69           N  
ATOM   1754  CA  PHE A 229      16.234   1.394 -12.156  1.00 91.69           C  
ATOM   1755  C   PHE A 229      15.875   0.901 -10.758  1.00 91.69           C  
ATOM   1756  CB  PHE A 229      17.734   1.707 -12.234  1.00 91.69           C  
ATOM   1757  O   PHE A 229      16.094   1.608  -9.773  1.00 91.69           O  
ATOM   1758  CG  PHE A 229      18.188   2.182 -13.586  1.00 91.69           C  
ATOM   1759  CD1 PHE A 229      18.750   1.296 -14.500  1.00 91.69           C  
ATOM   1760  CD2 PHE A 229      18.047   3.518 -13.945  1.00 91.69           C  
ATOM   1761  CE1 PHE A 229      19.156   1.733 -15.758  1.00 91.69           C  
ATOM   1762  CE2 PHE A 229      18.469   3.961 -15.195  1.00 91.69           C  
ATOM   1763  CZ  PHE A 229      19.031   3.068 -16.094  1.00 91.69           C  
ATOM   1764  N   VAL A 230      15.344  -0.330 -10.695  1.00 93.62           N  
ATOM   1765  CA  VAL A 230      14.883  -0.896  -9.430  1.00 93.62           C  
ATOM   1766  C   VAL A 230      15.797  -2.051  -9.023  1.00 93.62           C  
ATOM   1767  CB  VAL A 230      13.422  -1.381  -9.523  1.00 93.62           C  
ATOM   1768  O   VAL A 230      15.891  -3.059  -9.727  1.00 93.62           O  
ATOM   1769  CG1 VAL A 230      12.930  -1.863  -8.164  1.00 93.62           C  
ATOM   1770  CG2 VAL A 230      12.523  -0.266 -10.055  1.00 93.62           C  
ATOM   1771  N   ASN A 231      16.359  -1.902  -7.867  1.00 91.25           N  
ATOM   1772  CA  ASN A 231      17.359  -2.879  -7.445  1.00 91.25           C  
ATOM   1773  C   ASN A 231      16.781  -3.885  -6.457  1.00 91.25           C  
ATOM   1774  CB  ASN A 231      18.578  -2.178  -6.832  1.00 91.25           C  
ATOM   1775  O   ASN A 231      17.297  -4.992  -6.309  1.00 91.25           O  
ATOM   1776  CG  ASN A 231      19.656  -3.150  -6.402  1.00 91.25           C  
ATOM   1777  ND2 ASN A 231      20.891  -2.660  -6.289  1.00 91.25           N  
ATOM   1778  OD1 ASN A 231      19.391  -4.332  -6.172  1.00 91.25           O  
ATOM   1779  N   GLN A 232      15.703  -3.537  -5.824  1.00 92.44           N  
ATOM   1780  CA  GLN A 232      15.008  -4.391  -4.871  1.00 92.44           C  
ATOM   1781  C   GLN A 232      13.492  -4.266  -5.023  1.00 92.44           C  
ATOM   1782  CB  GLN A 232      15.414  -4.047  -3.438  1.00 92.44           C  
ATOM   1783  O   GLN A 232      12.984  -3.209  -5.406  1.00 92.44           O  
ATOM   1784  CG  GLN A 232      16.906  -4.219  -3.166  1.00 92.44           C  
ATOM   1785  CD  GLN A 232      17.297  -3.807  -1.761  1.00 92.44           C  
ATOM   1786  NE2 GLN A 232      18.562  -3.471  -1.575  1.00 92.44           N  
ATOM   1787  OE1 GLN A 232      16.469  -3.787  -0.850  1.00 92.44           O  
ATOM   1788  N   THR A 233      12.844  -5.461  -4.719  1.00 96.44           N  
ATOM   1789  CA  THR A 233      11.383  -5.461  -4.730  1.00 96.44           C  
ATOM   1790  C   THR A 233      10.836  -4.777  -3.480  1.00 96.44           C  
ATOM   1791  CB  THR A 233      10.820  -6.891  -4.824  1.00 96.44           C  
ATOM   1792  O   THR A 233      11.188  -5.148  -2.357  1.00 96.44           O  
ATOM   1793  CG2 THR A 233       9.297  -6.891  -4.773  1.00 96.44           C  
ATOM   1794  OG1 THR A 233      11.250  -7.484  -6.055  1.00 96.44           O  
ATOM   1795  N   PHE A 234       9.992  -3.723  -3.658  1.00 97.38           N  
ATOM   1796  CA  PHE A 234       9.391  -3.043  -2.518  1.00 97.38           C  
ATOM   1797  C   PHE A 234       8.086  -2.361  -2.920  1.00 97.38           C  
ATOM   1798  CB  PHE A 234      10.359  -2.014  -1.930  1.00 97.38           C  
ATOM   1799  O   PHE A 234       7.809  -2.197  -4.109  1.00 97.38           O  
ATOM   1800  CG  PHE A 234      10.633  -0.849  -2.842  1.00 97.38           C  
ATOM   1801  CD1 PHE A 234      11.641  -0.921  -3.803  1.00 97.38           C  
ATOM   1802  CD2 PHE A 234       9.891   0.320  -2.738  1.00 97.38           C  
ATOM   1803  CE1 PHE A 234      11.891   0.156  -4.648  1.00 97.38           C  
ATOM   1804  CE2 PHE A 234      10.141   1.400  -3.578  1.00 97.38           C  
ATOM   1805  CZ  PHE A 234      11.148   1.316  -4.531  1.00 97.38           C  
ATOM   1806  N   ALA A 235       7.285  -2.070  -1.887  1.00 98.25           N  
ATOM   1807  CA  ALA A 235       6.047  -1.312  -2.074  1.00 98.25           C  
ATOM   1808  C   ALA A 235       6.117   0.033  -1.359  1.00 98.25           C  
ATOM   1809  CB  ALA A 235       4.852  -2.117  -1.575  1.00 98.25           C  
ATOM   1810  O   ALA A 235       6.836   0.181  -0.367  1.00 98.25           O  
ATOM   1811  N   PHE A 236       5.457   1.004  -1.929  1.00 97.62           N  
ATOM   1812  CA  PHE A 236       5.320   2.281  -1.238  1.00 97.62           C  
ATOM   1813  C   PHE A 236       3.930   2.865  -1.455  1.00 97.62           C  
ATOM   1814  CB  PHE A 236       6.387   3.271  -1.718  1.00 97.62           C  
ATOM   1815  O   PHE A 236       3.213   2.455  -2.369  1.00 97.62           O  
ATOM   1816  CG  PHE A 236       6.113   3.846  -3.082  1.00 97.62           C  
ATOM   1817  CD1 PHE A 236       6.406   3.121  -4.230  1.00 97.62           C  
ATOM   1818  CD2 PHE A 236       5.559   5.113  -3.215  1.00 97.62           C  
ATOM   1819  CE1 PHE A 236       6.152   3.650  -5.492  1.00 97.62           C  
ATOM   1820  CE2 PHE A 236       5.305   5.648  -4.473  1.00 97.62           C  
ATOM   1821  CZ  PHE A 236       5.602   4.918  -5.609  1.00 97.62           C  
ATOM   1822  N   THR A 237       3.549   3.770  -0.582  1.00 96.81           N  
ATOM   1823  CA  THR A 237       2.223   4.371  -0.635  1.00 96.81           C  
ATOM   1824  C   THR A 237       2.322   5.887  -0.783  1.00 96.81           C  
ATOM   1825  CB  THR A 237       1.401   4.027   0.623  1.00 96.81           C  
ATOM   1826  O   THR A 237       3.338   6.484  -0.425  1.00 96.81           O  
ATOM   1827  CG2 THR A 237       1.122   2.531   0.706  1.00 96.81           C  
ATOM   1828  OG1 THR A 237       2.133   4.434   1.787  1.00 96.81           O  
ATOM   1829  N   TYR A 238       1.286   6.445  -1.390  1.00 94.88           N  
ATOM   1830  CA  TYR A 238       1.229   7.895  -1.566  1.00 94.88           C  
ATOM   1831  C   TYR A 238      -0.214   8.375  -1.665  1.00 94.88           C  
ATOM   1832  CB  TYR A 238       2.006   8.312  -2.818  1.00 94.88           C  
ATOM   1833  O   TYR A 238      -1.115   7.594  -1.979  1.00 94.88           O  
ATOM   1834  CG  TYR A 238       1.479   7.703  -4.094  1.00 94.88           C  
ATOM   1835  CD1 TYR A 238       1.898   6.438  -4.508  1.00 94.88           C  
ATOM   1836  CD2 TYR A 238       0.563   8.383  -4.887  1.00 94.88           C  
ATOM   1837  CE1 TYR A 238       1.418   5.871  -5.684  1.00 94.88           C  
ATOM   1838  CE2 TYR A 238       0.076   7.824  -6.062  1.00 94.88           C  
ATOM   1839  OH  TYR A 238       0.029   6.016  -7.617  1.00 94.88           O  
ATOM   1840  CZ  TYR A 238       0.508   6.570  -6.453  1.00 94.88           C  
ATOM   1841  N   PRO A 239      -0.408   9.672  -1.354  1.00 93.75           N  
ATOM   1842  CA  PRO A 239      -1.773  10.195  -1.431  1.00 93.75           C  
ATOM   1843  C   PRO A 239      -2.244  10.406  -2.867  1.00 93.75           C  
ATOM   1844  CB  PRO A 239      -1.682  11.531  -0.686  1.00 93.75           C  
ATOM   1845  O   PRO A 239      -1.540  11.031  -3.668  1.00 93.75           O  
ATOM   1846  CG  PRO A 239      -0.249  11.938  -0.807  1.00 93.75           C  
ATOM   1847  CD  PRO A 239       0.591  10.695  -0.916  1.00 93.75           C  
ATOM   1848  N   VAL A 240      -3.449   9.875  -3.189  1.00 92.19           N  
ATOM   1849  CA  VAL A 240      -4.039  10.047  -4.512  1.00 92.19           C  
ATOM   1850  C   VAL A 240      -5.145  11.102  -4.449  1.00 92.19           C  
ATOM   1851  CB  VAL A 240      -4.598   8.719  -5.066  1.00 92.19           C  
ATOM   1852  O   VAL A 240      -5.281  11.922  -5.359  1.00 92.19           O  
ATOM   1853  CG1 VAL A 240      -5.336   8.953  -6.383  1.00 92.19           C  
ATOM   1854  CG2 VAL A 240      -3.475   7.703  -5.250  1.00 92.19           C  
ATOM   1855  N   ALA A 241      -5.961  11.055  -3.363  1.00 86.31           N  
ATOM   1856  CA  ALA A 241      -7.055  12.000  -3.168  1.00 86.31           C  
ATOM   1857  C   ALA A 241      -7.523  12.008  -1.715  1.00 86.31           C  
ATOM   1858  CB  ALA A 241      -8.219  11.672  -4.098  1.00 86.31           C  
ATOM   1859  O   ALA A 241      -7.445  10.984  -1.027  1.00 86.31           O  
ATOM   1860  N   GLY A 242      -8.055  13.297  -1.268  1.00 72.62           N  
ATOM   1861  CA  GLY A 242      -8.812  13.359  -0.028  1.00 72.62           C  
ATOM   1862  C   GLY A 242      -7.945  13.219   1.210  1.00 72.62           C  
ATOM   1863  O   GLY A 242      -8.453  12.945   2.299  1.00 72.62           O  
ATOM   1864  N   ASP A 243      -6.582  13.344   1.127  1.00 71.88           N  
ATOM   1865  CA  ASP A 243      -5.746  13.266   2.320  1.00 71.88           C  
ATOM   1866  C   ASP A 243      -5.473  14.648   2.896  1.00 71.88           C  
ATOM   1867  CB  ASP A 243      -4.426  12.562   2.004  1.00 71.88           C  
ATOM   1868  O   ASP A 243      -4.691  15.422   2.336  1.00 71.88           O  
ATOM   1869  CG  ASP A 243      -3.605  12.250   3.244  1.00 71.88           C  
ATOM   1870  OD1 ASP A 243      -3.998  12.664   4.355  1.00 71.88           O  
ATOM   1871  OD2 ASP A 243      -2.557  11.578   3.109  1.00 71.88           O  
ATOM   1872  N   PRO A 244      -6.098  14.891   3.992  1.00 65.81           N  
ATOM   1873  CA  PRO A 244      -5.957  16.234   4.566  1.00 65.81           C  
ATOM   1874  C   PRO A 244      -4.785  16.344   5.539  1.00 65.81           C  
ATOM   1875  CB  PRO A 244      -7.289  16.453   5.289  1.00 65.81           C  
ATOM   1876  O   PRO A 244      -4.484  17.438   6.027  1.00 65.81           O  
ATOM   1877  CG  PRO A 244      -7.727  15.078   5.699  1.00 65.81           C  
ATOM   1878  CD  PRO A 244      -7.234  14.094   4.676  1.00 65.81           C  
ATOM   1879  N   LEU A 245      -4.148  15.164   5.734  1.00 67.81           N  
ATOM   1880  CA  LEU A 245      -3.148  15.172   6.797  1.00 67.81           C  
ATOM   1881  C   LEU A 245      -1.738  15.156   6.219  1.00 67.81           C  
ATOM   1882  CB  LEU A 245      -3.344  13.969   7.727  1.00 67.81           C  
ATOM   1883  O   LEU A 245      -1.201  14.094   5.906  1.00 67.81           O  
ATOM   1884  CG  LEU A 245      -4.695  13.875   8.430  1.00 67.81           C  
ATOM   1885  CD1 LEU A 245      -4.824  12.531   9.148  1.00 67.81           C  
ATOM   1886  CD2 LEU A 245      -4.875  15.023   9.414  1.00 67.81           C  
ATOM   1887  N   VAL A 246      -1.245  16.375   6.016  1.00 66.56           N  
ATOM   1888  CA  VAL A 246       0.094  16.500   5.449  1.00 66.56           C  
ATOM   1889  C   VAL A 246       1.132  16.047   6.477  1.00 66.56           C  
ATOM   1890  CB  VAL A 246       0.386  17.953   4.992  1.00 66.56           C  
ATOM   1891  O   VAL A 246       1.096  16.484   7.633  1.00 66.56           O  
ATOM   1892  CG1 VAL A 246       1.799  18.062   4.422  1.00 66.56           C  
ATOM   1893  CG2 VAL A 246      -0.646  18.391   3.961  1.00 66.56           C  
ATOM   1894  N   GLY A 247       1.896  14.930   6.172  1.00 73.75           N  
ATOM   1895  CA  GLY A 247       3.029  14.547   7.004  1.00 73.75           C  
ATOM   1896  C   GLY A 247       2.709  13.430   7.977  1.00 73.75           C  
ATOM   1897  O   GLY A 247       3.516  13.117   8.852  1.00 73.75           O  
ATOM   1898  N   SER A 248       1.519  12.867   7.906  1.00 87.00           N  
ATOM   1899  CA  SER A 248       1.104  11.734   8.734  1.00 87.00           C  
ATOM   1900  C   SER A 248       0.850  10.492   7.887  1.00 87.00           C  
ATOM   1901  CB  SER A 248      -0.153  12.086   9.531  1.00 87.00           C  
ATOM   1902  O   SER A 248       0.389  10.594   6.746  1.00 87.00           O  
ATOM   1903  OG  SER A 248      -0.677  10.945  10.172  1.00 87.00           O  
ATOM   1904  N   ALA A 249       1.231   9.352   8.461  1.00 90.19           N  
ATOM   1905  CA  ALA A 249       1.009   8.094   7.750  1.00 90.19           C  
ATOM   1906  C   ALA A 249      -0.398   7.562   8.008  1.00 90.19           C  
ATOM   1907  CB  ALA A 249       2.051   7.055   8.164  1.00 90.19           C  
ATOM   1908  O   ALA A 249      -0.670   6.379   7.785  1.00 90.19           O  
ATOM   1909  N   ILE A 250      -1.250   8.484   8.391  1.00 91.75           N  
ATOM   1910  CA  ILE A 250      -2.629   8.109   8.688  1.00 91.75           C  
ATOM   1911  C   ILE A 250      -3.527   8.461   7.504  1.00 91.75           C  
ATOM   1912  CB  ILE A 250      -3.135   8.812   9.969  1.00 91.75           C  
ATOM   1913  O   ILE A 250      -3.514   9.594   7.020  1.00 91.75           O  
ATOM   1914  CG1 ILE A 250      -2.301   8.375  11.180  1.00 91.75           C  
ATOM   1915  CG2 ILE A 250      -4.621   8.516  10.195  1.00 91.75           C  
ATOM   1916  CD1 ILE A 250      -2.604   9.156  12.453  1.00 91.75           C  
ATOM   1917  N   ALA A 251      -4.211   7.414   7.062  1.00 92.25           N  
ATOM   1918  CA  ALA A 251      -5.199   7.625   6.012  1.00 92.25           C  
ATOM   1919  C   ALA A 251      -6.594   7.824   6.598  1.00 92.25           C  
ATOM   1920  CB  ALA A 251      -5.199   6.449   5.035  1.00 92.25           C  
ATOM   1921  O   ALA A 251      -7.195   6.883   7.117  1.00 92.25           O  
ATOM   1922  N   PRO A 252      -7.129   9.094   6.480  1.00 91.25           N  
ATOM   1923  CA  PRO A 252      -8.461   9.352   7.039  1.00 91.25           C  
ATOM   1924  C   PRO A 252      -9.586   8.828   6.152  1.00 91.25           C  
ATOM   1925  CB  PRO A 252      -8.508  10.883   7.129  1.00 91.25           C  
ATOM   1926  O   PRO A 252      -9.359   8.500   4.984  1.00 91.25           O  
ATOM   1927  CG  PRO A 252      -7.559  11.359   6.078  1.00 91.25           C  
ATOM   1928  CD  PRO A 252      -6.473  10.328   5.914  1.00 91.25           C  
ATOM   1929  N   ALA A 253     -10.758   8.773   6.781  1.00 89.81           N  
ATOM   1930  CA  ALA A 253     -11.945   8.375   6.035  1.00 89.81           C  
ATOM   1931  C   ALA A 253     -12.164   9.273   4.824  1.00 89.81           C  
ATOM   1932  CB  ALA A 253     -13.172   8.391   6.941  1.00 89.81           C  
ATOM   1933  O   ALA A 253     -12.000  10.492   4.914  1.00 89.81           O  
ATOM   1934  N   GLY A 254     -12.398   8.625   3.674  1.00 88.38           N  
ATOM   1935  CA  GLY A 254     -12.672   9.406   2.475  1.00 88.38           C  
ATOM   1936  C   GLY A 254     -11.445   9.641   1.619  1.00 88.38           C  
ATOM   1937  O   GLY A 254     -11.555  10.125   0.489  1.00 88.38           O  
ATOM   1938  N   SER A 255     -10.297   9.242   2.156  1.00 92.12           N  
ATOM   1939  CA  SER A 255      -9.062   9.414   1.395  1.00 92.12           C  
ATOM   1940  C   SER A 255      -8.797   8.219   0.493  1.00 92.12           C  
ATOM   1941  CB  SER A 255      -7.879   9.633   2.336  1.00 92.12           C  
ATOM   1942  O   SER A 255      -9.312   7.125   0.737  1.00 92.12           O  
ATOM   1943  OG  SER A 255      -7.652   8.484   3.129  1.00 92.12           O  
ATOM   1944  N   VAL A 256      -8.070   8.492  -0.556  1.00 94.12           N  
ATOM   1945  CA  VAL A 256      -7.617   7.438  -1.460  1.00 94.12           C  
ATOM   1946  C   VAL A 256      -6.090   7.371  -1.447  1.00 94.12           C  
ATOM   1947  CB  VAL A 256      -8.125   7.668  -2.900  1.00 94.12           C  
ATOM   1948  O   VAL A 256      -5.414   8.391  -1.610  1.00 94.12           O  
ATOM   1949  CG1 VAL A 256      -7.633   6.562  -3.832  1.00 94.12           C  
ATOM   1950  CG2 VAL A 256      -9.648   7.742  -2.918  1.00 94.12           C  
ATOM   1951  N   ILE A 257      -5.656   6.074  -1.208  1.00 95.56           N  
ATOM   1952  CA  ILE A 257      -4.215   5.863  -1.118  1.00 95.56           C  
ATOM   1953  C   ILE A 257      -3.750   4.980  -2.271  1.00 95.56           C  
ATOM   1954  CB  ILE A 257      -3.820   5.230   0.235  1.00 95.56           C  
ATOM   1955  O   ILE A 257      -4.371   3.955  -2.568  1.00 95.56           O  
ATOM   1956  CG1 ILE A 257      -4.391   6.051   1.396  1.00 95.56           C  
ATOM   1957  CG2 ILE A 257      -2.299   5.105   0.349  1.00 95.56           C  
ATOM   1958  CD1 ILE A 257      -3.951   7.508   1.398  1.00 95.56           C  
ATOM   1959  N   GLY A 258      -2.674   5.527  -2.951  1.00 96.44           N  
ATOM   1960  CA  GLY A 258      -2.068   4.703  -3.984  1.00 96.44           C  
ATOM   1961  C   GLY A 258      -1.044   3.723  -3.441  1.00 96.44           C  
ATOM   1962  O   GLY A 258      -0.258   4.066  -2.557  1.00 96.44           O  
ATOM   1963  N   VAL A 259      -1.120   2.516  -3.898  1.00 97.62           N  
ATOM   1964  CA  VAL A 259      -0.135   1.491  -3.570  1.00 97.62           C  
ATOM   1965  C   VAL A 259       0.590   1.047  -4.840  1.00 97.62           C  
ATOM   1966  CB  VAL A 259      -0.790   0.276  -2.877  1.00 97.62           C  
ATOM   1967  O   VAL A 259      -0.046   0.652  -5.820  1.00 97.62           O  
ATOM   1968  CG1 VAL A 259       0.265  -0.761  -2.496  1.00 97.62           C  
ATOM   1969  CG2 VAL A 259      -1.573   0.724  -1.645  1.00 97.62           C  
ATOM   1970  N   MET A 260       1.864   1.226  -4.766  1.00 97.69           N  
ATOM   1971  CA  MET A 260       2.664   0.782  -5.902  1.00 97.69           C  
ATOM   1972  C   MET A 260       3.705  -0.245  -5.469  1.00 97.69           C  
ATOM   1973  CB  MET A 260       3.354   1.973  -6.574  1.00 97.69           C  
ATOM   1974  O   MET A 260       4.418  -0.034  -4.488  1.00 97.69           O  
ATOM   1975  CG  MET A 260       4.016   1.632  -7.898  1.00 97.69           C  
ATOM   1976  SD  MET A 260       4.555   3.125  -8.820  1.00 97.69           S  
ATOM   1977  CE  MET A 260       5.219   2.352 -10.320  1.00 97.69           C  
ATOM   1978  N   ILE A 261       3.740  -1.384  -6.176  1.00 97.88           N  
ATOM   1979  CA  ILE A 261       4.742  -2.424  -5.969  1.00 97.88           C  
ATOM   1980  C   ILE A 261       5.742  -2.414  -7.129  1.00 97.88           C  
ATOM   1981  CB  ILE A 261       4.094  -3.818  -5.836  1.00 97.88           C  
ATOM   1982  O   ILE A 261       5.352  -2.555  -8.289  1.00 97.88           O  
ATOM   1983  CG1 ILE A 261       3.035  -3.807  -4.723  1.00 97.88           C  
ATOM   1984  CG2 ILE A 261       5.156  -4.887  -5.566  1.00 97.88           C  
ATOM   1985  CD1 ILE A 261       2.250  -5.105  -4.605  1.00 97.88           C  
ATOM   1986  N   LEU A 262       7.004  -2.201  -6.770  1.00 98.00           N  
ATOM   1987  CA  LEU A 262       8.070  -2.238  -7.762  1.00 98.00           C  
ATOM   1988  C   LEU A 262       8.844  -3.551  -7.680  1.00 98.00           C  
ATOM   1989  CB  LEU A 262       9.023  -1.058  -7.566  1.00 98.00           C  
ATOM   1990  O   LEU A 262       9.195  -4.000  -6.586  1.00 98.00           O  
ATOM   1991  CG  LEU A 262       8.438   0.336  -7.781  1.00 98.00           C  
ATOM   1992  CD1 LEU A 262       9.297   1.391  -7.098  1.00 98.00           C  
ATOM   1993  CD2 LEU A 262       8.297   0.635  -9.273  1.00 98.00           C  
ATOM   1994  N   PHE A 263       9.070  -4.145  -8.883  1.00 97.06           N  
ATOM   1995  CA  PHE A 263       9.727  -5.445  -8.914  1.00 97.06           C  
ATOM   1996  C   PHE A 263      11.219  -5.289  -9.156  1.00 97.06           C  
ATOM   1997  CB  PHE A 263       9.109  -6.344  -9.992  1.00 97.06           C  
ATOM   1998  O   PHE A 263      11.633  -4.656 -10.133  1.00 97.06           O  
ATOM   1999  CG  PHE A 263       7.672  -6.711  -9.727  1.00 97.06           C  
ATOM   2000  CD1 PHE A 263       7.238  -6.977  -8.430  1.00 97.06           C  
ATOM   2001  CD2 PHE A 263       6.758  -6.785 -10.766  1.00 97.06           C  
ATOM   2002  CE1 PHE A 263       5.910  -7.316  -8.180  1.00 97.06           C  
ATOM   2003  CE2 PHE A 263       5.430  -7.125 -10.523  1.00 97.06           C  
ATOM   2004  CZ  PHE A 263       5.008  -7.391  -9.234  1.00 97.06           C  
ATOM   2005  N   GLY A 264      12.023  -5.785  -8.188  1.00 95.31           N  
ATOM   2006  CA  GLY A 264      13.461  -5.867  -8.391  1.00 95.31           C  
ATOM   2007  C   GLY A 264      13.867  -6.992  -9.320  1.00 95.31           C  
ATOM   2008  O   GLY A 264      13.008  -7.660  -9.906  1.00 95.31           O  
ATOM   2009  N   PRO A 265      15.156  -7.164  -9.555  1.00 93.31           N  
ATOM   2010  CA  PRO A 265      15.633  -8.125 -10.555  1.00 93.31           C  
ATOM   2011  C   PRO A 265      15.172  -9.555 -10.258  1.00 93.31           C  
ATOM   2012  CB  PRO A 265      17.156  -8.008 -10.461  1.00 93.31           C  
ATOM   2013  O   PRO A 265      14.898 -10.320 -11.188  1.00 93.31           O  
ATOM   2014  CG  PRO A 265      17.406  -7.324  -9.156  1.00 93.31           C  
ATOM   2015  CD  PRO A 265      16.188  -6.512  -8.805  1.00 93.31           C  
ATOM   2016  N   SER A 266      15.055  -9.938  -9.016  1.00 91.88           N  
ATOM   2017  CA  SER A 266      14.656 -11.305  -8.672  1.00 91.88           C  
ATOM   2018  C   SER A 266      13.211 -11.578  -9.070  1.00 91.88           C  
ATOM   2019  CB  SER A 266      14.844 -11.555  -7.176  1.00 91.88           C  
ATOM   2020  O   SER A 266      12.945 -12.484  -9.859  1.00 91.88           O  
ATOM   2021  OG  SER A 266      14.438 -12.867  -6.828  1.00 91.88           O  
ATOM   2022  N   LEU A 267      12.305 -10.719  -8.586  1.00 92.56           N  
ATOM   2023  CA  LEU A 267      10.891 -10.906  -8.883  1.00 92.56           C  
ATOM   2024  C   LEU A 267      10.555 -10.406 -10.281  1.00 92.56           C  
ATOM   2025  CB  LEU A 267      10.031 -10.180  -7.844  1.00 92.56           C  
ATOM   2026  O   LEU A 267       9.680 -10.961 -10.953  1.00 92.56           O  
ATOM   2027  CG  LEU A 267       8.719 -10.859  -7.449  1.00 92.56           C  
ATOM   2028  CD1 LEU A 267       9.008 -12.156  -6.699  1.00 92.56           C  
ATOM   2029  CD2 LEU A 267       7.863  -9.922  -6.605  1.00 92.56           C  
ATOM   2030  N   GLY A 268      11.203  -9.406 -10.734  1.00 91.88           N  
ATOM   2031  CA  GLY A 268      10.945  -8.781 -12.023  1.00 91.88           C  
ATOM   2032  C   GLY A 268      11.250  -9.680 -13.203  1.00 91.88           C  
ATOM   2033  O   GLY A 268      10.758  -9.453 -14.312  1.00 91.88           O  
ATOM   2034  N   SER A 269      12.062 -10.727 -13.000  1.00 92.44           N  
ATOM   2035  CA  SER A 269      12.414 -11.656 -14.070  1.00 92.44           C  
ATOM   2036  C   SER A 269      11.289 -12.641 -14.336  1.00 92.44           C  
ATOM   2037  CB  SER A 269      13.695 -12.414 -13.719  1.00 92.44           C  
ATOM   2038  O   SER A 269      11.344 -13.422 -15.297  1.00 92.44           O  
ATOM   2039  OG  SER A 269      13.531 -13.156 -12.523  1.00 92.44           O  
ATOM   2040  N   HIS A 270      10.242 -12.594 -13.461  1.00 91.81           N  
ATOM   2041  CA  HIS A 270       9.055 -13.422 -13.641  1.00 91.81           C  
ATOM   2042  C   HIS A 270       7.910 -12.617 -14.258  1.00 91.81           C  
ATOM   2043  CB  HIS A 270       8.617 -14.023 -12.312  1.00 91.81           C  
ATOM   2044  O   HIS A 270       7.754 -11.430 -13.969  1.00 91.81           O  
ATOM   2045  CG  HIS A 270       9.664 -14.875 -11.656  1.00 91.81           C  
ATOM   2046  CD2 HIS A 270      10.586 -14.570 -10.719  1.00 91.81           C  
ATOM   2047  ND1 HIS A 270       9.836 -16.203 -11.969  1.00 91.81           N  
ATOM   2048  CE1 HIS A 270      10.836 -16.688 -11.242  1.00 91.81           C  
ATOM   2049  NE2 HIS A 270      11.305 -15.719 -10.477  1.00 91.81           N  
ATOM   2050  N   VAL A 271       7.137 -13.266 -15.086  1.00 90.75           N  
ATOM   2051  CA  VAL A 271       5.934 -12.664 -15.656  1.00 90.75           C  
ATOM   2052  C   VAL A 271       4.699 -13.391 -15.133  1.00 90.75           C  
ATOM   2053  CB  VAL A 271       5.961 -12.703 -17.203  1.00 90.75           C  
ATOM   2054  O   VAL A 271       4.633 -14.625 -15.164  1.00 90.75           O  
ATOM   2055  CG1 VAL A 271       4.672 -12.117 -17.781  1.00 90.75           C  
ATOM   2056  CG2 VAL A 271       7.180 -11.953 -17.734  1.00 90.75           C  
ATOM   2057  N   PHE A 272       3.795 -12.648 -14.586  1.00 89.75           N  
ATOM   2058  CA  PHE A 272       2.676 -13.234 -13.859  1.00 89.75           C  
ATOM   2059  C   PHE A 272       1.428 -13.281 -14.734  1.00 89.75           C  
ATOM   2060  CB  PHE A 272       2.393 -12.453 -12.578  1.00 89.75           C  
ATOM   2061  O   PHE A 272       0.311 -13.391 -14.227  1.00 89.75           O  
ATOM   2062  CG  PHE A 272       3.586 -12.320 -11.672  1.00 89.75           C  
ATOM   2063  CD1 PHE A 272       4.109 -13.430 -11.016  1.00 89.75           C  
ATOM   2064  CD2 PHE A 272       4.184 -11.078 -11.469  1.00 89.75           C  
ATOM   2065  CE1 PHE A 272       5.215 -13.305 -10.180  1.00 89.75           C  
ATOM   2066  CE2 PHE A 272       5.289 -10.953 -10.633  1.00 89.75           C  
ATOM   2067  CZ  PHE A 272       5.801 -12.062  -9.984  1.00 89.75           C  
ATOM   2068  N   GLN A 273       1.536 -13.352 -16.062  1.00 86.25           N  
ATOM   2069  CA  GLN A 273       0.409 -13.430 -16.984  1.00 86.25           C  
ATOM   2070  C   GLN A 273      -0.238 -14.805 -16.969  1.00 86.25           C  
ATOM   2071  CB  GLN A 273       0.858 -13.086 -18.406  1.00 86.25           C  
ATOM   2072  O   GLN A 273       0.448 -15.820 -16.797  1.00 86.25           O  
ATOM   2073  CG  GLN A 273       1.262 -11.625 -18.594  1.00 86.25           C  
ATOM   2074  CD  GLN A 273       1.687 -11.312 -20.016  1.00 86.25           C  
ATOM   2075  NE2 GLN A 273       2.320 -10.156 -20.203  1.00 86.25           N  
ATOM   2076  OE1 GLN A 273       1.448 -12.102 -20.938  1.00 86.25           O  
ATOM   2077  N   TYR A 274      -1.524 -14.820 -16.953  1.00 86.75           N  
ATOM   2078  CA  TYR A 274      -2.359 -16.016 -17.016  1.00 86.75           C  
ATOM   2079  C   TYR A 274      -2.268 -16.812 -15.727  1.00 86.75           C  
ATOM   2080  CB  TYR A 274      -1.950 -16.891 -18.203  1.00 86.75           C  
ATOM   2081  O   TYR A 274      -2.207 -18.047 -15.750  1.00 86.75           O  
ATOM   2082  CG  TYR A 274      -1.951 -16.172 -19.531  1.00 86.75           C  
ATOM   2083  CD1 TYR A 274      -3.133 -15.664 -20.078  1.00 86.75           C  
ATOM   2084  CD2 TYR A 274      -0.771 -15.984 -20.250  1.00 86.75           C  
ATOM   2085  CE1 TYR A 274      -3.141 -15.000 -21.297  1.00 86.75           C  
ATOM   2086  CE2 TYR A 274      -0.767 -15.320 -21.469  1.00 86.75           C  
ATOM   2087  OH  TYR A 274      -1.954 -14.172 -23.188  1.00 86.75           O  
ATOM   2088  CZ  TYR A 274      -1.953 -14.828 -21.984  1.00 86.75           C  
ATOM   2089  N   GLN A 275      -2.074 -16.094 -14.664  1.00 88.75           N  
ATOM   2090  CA  GLN A 275      -2.105 -16.672 -13.328  1.00 88.75           C  
ATOM   2091  C   GLN A 275      -2.734 -15.719 -12.320  1.00 88.75           C  
ATOM   2092  CB  GLN A 275      -0.696 -17.062 -12.883  1.00 88.75           C  
ATOM   2093  O   GLN A 275      -2.930 -14.539 -12.617  1.00 88.75           O  
ATOM   2094  CG  GLN A 275       0.223 -15.867 -12.648  1.00 88.75           C  
ATOM   2095  CD  GLN A 275       1.603 -16.281 -12.164  1.00 88.75           C  
ATOM   2096  NE2 GLN A 275       2.100 -15.586 -11.141  1.00 88.75           N  
ATOM   2097  OE1 GLN A 275       2.215 -17.203 -12.703  1.00 88.75           O  
ATOM   2098  N   THR A 276      -3.102 -16.281 -11.141  1.00 90.69           N  
ATOM   2099  CA  THR A 276      -3.662 -15.484 -10.055  1.00 90.69           C  
ATOM   2100  C   THR A 276      -2.570 -15.055  -9.078  1.00 90.69           C  
ATOM   2101  CB  THR A 276      -4.754 -16.266  -9.297  1.00 90.69           C  
ATOM   2102  O   THR A 276      -1.746 -15.875  -8.656  1.00 90.69           O  
ATOM   2103  CG2 THR A 276      -5.332 -15.430  -8.156  1.00 90.69           C  
ATOM   2104  OG1 THR A 276      -5.809 -16.609 -10.203  1.00 90.69           O  
ATOM   2105  N   ILE A 277      -2.518 -13.766  -8.852  1.00 94.31           N  
ATOM   2106  CA  ILE A 277      -1.616 -13.242  -7.832  1.00 94.31           C  
ATOM   2107  C   ILE A 277      -2.424 -12.758  -6.633  1.00 94.31           C  
ATOM   2108  CB  ILE A 277      -0.738 -12.102  -8.391  1.00 94.31           C  
ATOM   2109  O   ILE A 277      -3.605 -12.430  -6.762  1.00 94.31           O  
ATOM   2110  CG1 ILE A 277      -1.612 -10.914  -8.812  1.00 94.31           C  
ATOM   2111  CG2 ILE A 277       0.118 -12.594  -9.555  1.00 94.31           C  
ATOM   2112  CD1 ILE A 277      -0.843  -9.609  -8.992  1.00 94.31           C  
ATOM   2113  N   SER A 278      -1.787 -12.836  -5.520  1.00 96.25           N  
ATOM   2114  CA  SER A 278      -2.426 -12.375  -4.289  1.00 96.25           C  
ATOM   2115  C   SER A 278      -1.597 -11.297  -3.604  1.00 96.25           C  
ATOM   2116  CB  SER A 278      -2.645 -13.547  -3.328  1.00 96.25           C  
ATOM   2117  O   SER A 278      -0.384 -11.445  -3.443  1.00 96.25           O  
ATOM   2118  OG  SER A 278      -3.344 -13.125  -2.170  1.00 96.25           O  
ATOM   2119  N   ILE A 279      -2.242 -10.172  -3.305  1.00 97.44           N  
ATOM   2120  CA  ILE A 279      -1.642  -9.086  -2.539  1.00 97.44           C  
ATOM   2121  C   ILE A 279      -2.422  -8.875  -1.245  1.00 97.44           C  
ATOM   2122  CB  ILE A 279      -1.597  -7.773  -3.359  1.00 97.44           C  
ATOM   2123  O   ILE A 279      -3.648  -8.742  -1.266  1.00 97.44           O  
ATOM   2124  CG1 ILE A 279      -0.814  -7.984  -4.660  1.00 97.44           C  
ATOM   2125  CG2 ILE A 279      -0.986  -6.641  -2.529  1.00 97.44           C  
ATOM   2126  CD1 ILE A 279      -1.096  -6.938  -5.727  1.00 97.44           C  
ATOM   2127  N   GLN A 280      -1.701  -8.867  -0.185  1.00 97.31           N  
ATOM   2128  CA  GLN A 280      -2.346  -8.688   1.112  1.00 97.31           C  
ATOM   2129  C   GLN A 280      -1.788  -7.465   1.840  1.00 97.31           C  
ATOM   2130  CB  GLN A 280      -2.170  -9.938   1.976  1.00 97.31           C  
ATOM   2131  O   GLN A 280      -0.572  -7.309   1.960  1.00 97.31           O  
ATOM   2132  CG  GLN A 280      -2.922  -9.883   3.299  1.00 97.31           C  
ATOM   2133  CD  GLN A 280      -2.758 -11.141   4.121  1.00 97.31           C  
ATOM   2134  NE2 GLN A 280      -3.869 -11.672   4.621  1.00 97.31           N  
ATOM   2135  OE1 GLN A 280      -1.643 -11.641   4.305  1.00 97.31           O  
ATOM   2136  N   ILE A 281      -2.717  -6.574   2.297  1.00 97.62           N  
ATOM   2137  CA  ILE A 281      -2.357  -5.441   3.143  1.00 97.62           C  
ATOM   2138  C   ILE A 281      -2.838  -5.688   4.570  1.00 97.62           C  
ATOM   2139  CB  ILE A 281      -2.945  -4.121   2.598  1.00 97.62           C  
ATOM   2140  O   ILE A 281      -4.039  -5.836   4.809  1.00 97.62           O  
ATOM   2141  CG1 ILE A 281      -2.539  -3.916   1.134  1.00 97.62           C  
ATOM   2142  CG2 ILE A 281      -2.500  -2.934   3.459  1.00 97.62           C  
ATOM   2143  CD1 ILE A 281      -3.164  -2.691   0.482  1.00 97.62           C  
ATOM   2144  N   SER A 282      -1.843  -5.684   5.461  1.00 96.69           N  
ATOM   2145  CA  SER A 282      -2.158  -5.980   6.852  1.00 96.69           C  
ATOM   2146  C   SER A 282      -1.860  -4.785   7.754  1.00 96.69           C  
ATOM   2147  CB  SER A 282      -1.369  -7.199   7.336  1.00 96.69           C  
ATOM   2148  O   SER A 282      -0.725  -4.602   8.195  1.00 96.69           O  
ATOM   2149  OG  SER A 282      -1.710  -8.352   6.578  1.00 96.69           O  
ATOM   2150  N   PRO A 283      -2.873  -3.998   8.023  1.00 94.19           N  
ATOM   2151  CA  PRO A 283      -2.662  -2.869   8.938  1.00 94.19           C  
ATOM   2152  C   PRO A 283      -2.561  -3.301  10.398  1.00 94.19           C  
ATOM   2153  CB  PRO A 283      -3.898  -1.996   8.711  1.00 94.19           C  
ATOM   2154  O   PRO A 283      -2.826  -4.461  10.719  1.00 94.19           O  
ATOM   2155  CG  PRO A 283      -4.945  -2.938   8.203  1.00 94.19           C  
ATOM   2156  CD  PRO A 283      -4.262  -4.098   7.539  1.00 94.19           C  
ATOM   2157  N   ASN A 284      -2.160  -2.396  11.297  1.00 91.38           N  
ATOM   2158  CA  ASN A 284      -2.033  -2.691  12.719  1.00 91.38           C  
ATOM   2159  C   ASN A 284      -3.395  -2.914  13.375  1.00 91.38           C  
ATOM   2160  CB  ASN A 284      -1.281  -1.566  13.438  1.00 91.38           C  
ATOM   2161  O   ASN A 284      -3.508  -3.668  14.344  1.00 91.38           O  
ATOM   2162  CG  ASN A 284      -2.051  -0.260  13.445  1.00 91.38           C  
ATOM   2163  ND2 ASN A 284      -1.781   0.584  14.430  1.00 91.38           N  
ATOM   2164  OD1 ASN A 284      -2.881  -0.011  12.562  1.00 91.38           O  
ATOM   2165  N   ILE A 285      -4.406  -2.188  12.867  1.00 87.88           N  
ATOM   2166  CA  ILE A 285      -5.781  -2.316  13.336  1.00 87.88           C  
ATOM   2167  C   ILE A 285      -6.688  -2.686  12.164  1.00 87.88           C  
ATOM   2168  CB  ILE A 285      -6.273  -1.016  14.008  1.00 87.88           C  
ATOM   2169  O   ILE A 285      -6.625  -2.064  11.102  1.00 87.88           O  
ATOM   2170  CG1 ILE A 285      -5.375  -0.655  15.195  1.00 87.88           C  
ATOM   2171  CG2 ILE A 285      -7.734  -1.154  14.445  1.00 87.88           C  
ATOM   2172  CD1 ILE A 285      -5.668   0.712  15.797  1.00 87.88           C  
ATOM   2173  N   GLY A 286      -7.562  -3.656  12.461  1.00 88.56           N  
ATOM   2174  CA  GLY A 286      -8.477  -4.113  11.422  1.00 88.56           C  
ATOM   2175  C   GLY A 286      -8.008  -5.383  10.734  1.00 88.56           C  
ATOM   2176  O   GLY A 286      -6.844  -5.770  10.859  1.00 88.56           O  
ATOM   2177  N   SER A 287      -8.945  -6.082  10.086  1.00 90.06           N  
ATOM   2178  CA  SER A 287      -8.617  -7.285   9.320  1.00 90.06           C  
ATOM   2179  C   SER A 287      -7.891  -6.938   8.031  1.00 90.06           C  
ATOM   2180  CB  SER A 287      -9.883  -8.086   9.008  1.00 90.06           C  
ATOM   2181  O   SER A 287      -8.109  -5.871   7.453  1.00 90.06           O  
ATOM   2182  OG  SER A 287      -9.570  -9.227   8.234  1.00 90.06           O  
ATOM   2183  N   PRO A 288      -6.961  -7.805   7.586  1.00 94.19           N  
ATOM   2184  CA  PRO A 288      -6.195  -7.570   6.359  1.00 94.19           C  
ATOM   2185  C   PRO A 288      -7.082  -7.496   5.117  1.00 94.19           C  
ATOM   2186  CB  PRO A 288      -5.258  -8.773   6.289  1.00 94.19           C  
ATOM   2187  O   PRO A 288      -8.148  -8.109   5.082  1.00 94.19           O  
ATOM   2188  CG  PRO A 288      -5.164  -9.273   7.695  1.00 94.19           C  
ATOM   2189  CD  PRO A 288      -6.461  -8.969   8.391  1.00 94.19           C  
ATOM   2190  N   LEU A 289      -6.688  -6.695   4.250  1.00 95.50           N  
ATOM   2191  CA  LEU A 289      -7.250  -6.695   2.902  1.00 95.50           C  
ATOM   2192  C   LEU A 289      -6.469  -7.637   1.987  1.00 95.50           C  
ATOM   2193  CB  LEU A 289      -7.242  -5.277   2.320  1.00 95.50           C  
ATOM   2194  O   LEU A 289      -5.246  -7.523   1.870  1.00 95.50           O  
ATOM   2195  CG  LEU A 289      -7.609  -5.152   0.841  1.00 95.50           C  
ATOM   2196  CD1 LEU A 289      -9.070  -5.523   0.625  1.00 95.50           C  
ATOM   2197  CD2 LEU A 289      -7.332  -3.738   0.341  1.00 95.50           C  
ATOM   2198  N   THR A 290      -7.223  -8.625   1.393  1.00 95.50           N  
ATOM   2199  CA  THR A 290      -6.582  -9.539   0.455  1.00 95.50           C  
ATOM   2200  C   THR A 290      -7.152  -9.367  -0.949  1.00 95.50           C  
ATOM   2201  CB  THR A 290      -6.754 -11.008   0.901  1.00 95.50           C  
ATOM   2202  O   THR A 290      -8.367  -9.422  -1.142  1.00 95.50           O  
ATOM   2203  CG2 THR A 290      -6.086 -11.961  -0.080  1.00 95.50           C  
ATOM   2204  OG1 THR A 290      -6.164 -11.180   2.195  1.00 95.50           O  
ATOM   2205  N   LEU A 291      -6.238  -9.078  -1.870  1.00 94.12           N  
ATOM   2206  CA  LEU A 291      -6.590  -8.977  -3.283  1.00 94.12           C  
ATOM   2207  C   LEU A 291      -6.105 -10.203  -4.051  1.00 94.12           C  
ATOM   2208  CB  LEU A 291      -5.996  -7.707  -3.895  1.00 94.12           C  
ATOM   2209  O   LEU A 291      -4.918 -10.523  -4.023  1.00 94.12           O  
ATOM   2210  CG  LEU A 291      -6.301  -6.398  -3.164  1.00 94.12           C  
ATOM   2211  CD1 LEU A 291      -5.488  -5.258  -3.762  1.00 94.12           C  
ATOM   2212  CD2 LEU A 291      -7.793  -6.086  -3.225  1.00 94.12           C  
ATOM   2213  N   SER A 292      -7.066 -10.867  -4.699  1.00 93.56           N  
ATOM   2214  CA  SER A 292      -6.734 -11.977  -5.590  1.00 93.56           C  
ATOM   2215  C   SER A 292      -7.125 -11.664  -7.031  1.00 93.56           C  
ATOM   2216  CB  SER A 292      -7.434 -13.258  -5.129  1.00 93.56           C  
ATOM   2217  O   SER A 292      -8.305 -11.531  -7.344  1.00 93.56           O  
ATOM   2218  OG  SER A 292      -6.969 -13.648  -3.850  1.00 93.56           O  
ATOM   2219  N   GLU A 293      -5.988 -11.414  -7.828  1.00 90.81           N  
ATOM   2220  CA  GLU A 293      -6.262 -10.953  -9.188  1.00 90.81           C  
ATOM   2221  C   GLU A 293      -5.668 -11.898 -10.219  1.00 90.81           C  
ATOM   2222  CB  GLU A 293      -5.719  -9.539  -9.391  1.00 90.81           C  
ATOM   2223  O   GLU A 293      -4.535 -12.367 -10.070  1.00 90.81           O  
ATOM   2224  CG  GLU A 293      -6.324  -8.500  -8.453  1.00 90.81           C  
ATOM   2225  CD  GLU A 293      -7.797  -8.242  -8.727  1.00 90.81           C  
ATOM   2226  OE1 GLU A 293      -8.477  -7.656  -7.852  1.00 90.81           O  
ATOM   2227  OE2 GLU A 293      -8.273  -8.617  -9.812  1.00 90.81           O  
ATOM   2228  N   TYR A 294      -6.613 -12.195 -11.211  1.00 89.19           N  
ATOM   2229  CA  TYR A 294      -6.137 -12.938 -12.375  1.00 89.19           C  
ATOM   2230  C   TYR A 294      -5.531 -12.000 -13.406  1.00 89.19           C  
ATOM   2231  CB  TYR A 294      -7.273 -13.742 -13.008  1.00 89.19           C  
ATOM   2232  O   TYR A 294      -6.172 -11.039 -13.836  1.00 89.19           O  
ATOM   2233  CG  TYR A 294      -6.832 -14.633 -14.141  1.00 89.19           C  
ATOM   2234  CD1 TYR A 294      -7.016 -14.250 -15.469  1.00 89.19           C  
ATOM   2235  CD2 TYR A 294      -6.230 -15.867 -13.891  1.00 89.19           C  
ATOM   2236  CE1 TYR A 294      -6.613 -15.062 -16.516  1.00 89.19           C  
ATOM   2237  CE2 TYR A 294      -5.824 -16.688 -14.938  1.00 89.19           C  
ATOM   2238  OH  TYR A 294      -5.617 -17.094 -17.281  1.00 89.19           O  
ATOM   2239  CZ  TYR A 294      -6.016 -16.281 -16.234  1.00 89.19           C  
ATOM   2240  N   ILE A 295      -4.336 -12.281 -13.773  1.00 85.50           N  
ATOM   2241  CA  ILE A 295      -3.643 -11.398 -14.703  1.00 85.50           C  
ATOM   2242  C   ILE A 295      -3.834 -11.906 -16.125  1.00 85.50           C  
ATOM   2243  CB  ILE A 295      -2.139 -11.289 -14.367  1.00 85.50           C  
ATOM   2244  O   ILE A 295      -3.461 -13.039 -16.453  1.00 85.50           O  
ATOM   2245  CG1 ILE A 295      -1.943 -10.750 -12.953  1.00 85.50           C  
ATOM   2246  CG2 ILE A 295      -1.419 -10.414 -15.398  1.00 85.50           C  
ATOM   2247  CD1 ILE A 295      -0.487 -10.656 -12.516  1.00 85.50           C  
ATOM   2248  N   TYR A 296      -4.570 -10.984 -16.938  1.00 80.62           N  
ATOM   2249  CA  TYR A 296      -4.746 -11.273 -18.344  1.00 80.62           C  
ATOM   2250  C   TYR A 296      -4.258 -10.109 -19.203  1.00 80.62           C  
ATOM   2251  CB  TYR A 296      -6.215 -11.570 -18.656  1.00 80.62           C  
ATOM   2252  O   TYR A 296      -4.727  -8.977 -19.047  1.00 80.62           O  
ATOM   2253  CG  TYR A 296      -6.473 -11.906 -20.109  1.00 80.62           C  
ATOM   2254  CD1 TYR A 296      -7.070 -10.984 -20.969  1.00 80.62           C  
ATOM   2255  CD2 TYR A 296      -6.125 -13.148 -20.625  1.00 80.62           C  
ATOM   2256  CE1 TYR A 296      -7.312 -11.289 -22.297  1.00 80.62           C  
ATOM   2257  CE2 TYR A 296      -6.359 -13.469 -21.953  1.00 80.62           C  
ATOM   2258  OH  TYR A 296      -7.191 -12.836 -24.109  1.00 80.62           O  
ATOM   2259  CZ  TYR A 296      -6.953 -12.531 -22.781  1.00 80.62           C  
ATOM   2260  N   GLN A 297      -3.178 -10.344 -20.062  1.00 71.38           N  
ATOM   2261  CA  GLN A 297      -2.729  -9.250 -20.922  1.00 71.38           C  
ATOM   2262  C   GLN A 297      -2.566  -9.727 -22.375  1.00 71.38           C  
ATOM   2263  CB  GLN A 297      -1.412  -8.672 -20.422  1.00 71.38           C  
ATOM   2264  O   GLN A 297      -1.488 -10.172 -22.766  1.00 71.38           O  
ATOM   2265  CG  GLN A 297      -1.073  -7.309 -21.000  1.00 71.38           C  
ATOM   2266  CD  GLN A 297       0.160  -6.688 -20.375  1.00 71.38           C  
ATOM   2267  NE2 GLN A 297       0.759  -5.723 -21.062  1.00 71.38           N  
ATOM   2268  OE1 GLN A 297       0.570  -7.070 -19.266  1.00 71.38           O  
ATOM   2269  N   PRO A 298      -3.594  -9.586 -23.172  1.00 59.69           N  
ATOM   2270  CA  PRO A 298      -3.473 -10.102 -24.531  1.00 59.69           C  
ATOM   2271  C   PRO A 298      -2.793  -9.117 -25.484  1.00 59.69           C  
ATOM   2272  CB  PRO A 298      -4.926 -10.344 -24.953  1.00 59.69           C  
ATOM   2273  O   PRO A 298      -2.096  -9.523 -26.406  1.00 59.69           O  
ATOM   2274  CG  PRO A 298      -5.738  -9.555 -23.969  1.00 59.69           C  
ATOM   2275  CD  PRO A 298      -4.910  -9.320 -22.734  1.00 59.69           C  
ATOM   2276  N   GLU A 299      -2.729  -7.680 -25.094  1.00 68.94           N  
ATOM   2277  CA  GLU A 299      -2.092  -6.625 -25.875  1.00 68.94           C  
ATOM   2278  C   GLU A 299      -1.812  -5.391 -25.016  1.00 68.94           C  
ATOM   2279  CB  GLU A 299      -2.961  -6.246 -27.078  1.00 68.94           C  
ATOM   2280  O   GLU A 299      -2.598  -5.055 -24.141  1.00 68.94           O  
ATOM   2281  CG  GLU A 299      -3.232  -7.402 -28.031  1.00 68.94           C  
ATOM   2282  CD  GLU A 299      -4.031  -6.996 -29.250  1.00 68.94           C  
ATOM   2283  OE1 GLU A 299      -4.270  -7.852 -30.141  1.00 68.94           O  
ATOM   2284  OE2 GLU A 299      -4.426  -5.812 -29.344  1.00 68.94           O  
ATOM   2285  N   GLY A 300      -0.482  -4.891 -25.016  1.00 70.06           N  
ATOM   2286  CA  GLY A 300      -0.224  -3.621 -24.359  1.00 70.06           C  
ATOM   2287  C   GLY A 300       0.798  -3.727 -23.234  1.00 70.06           C  
ATOM   2288  O   GLY A 300       1.195  -4.828 -22.859  1.00 70.06           O  
ATOM   2289  N   THR A 301       1.343  -2.545 -22.844  1.00 71.25           N  
ATOM   2290  CA  THR A 301       2.438  -2.436 -21.875  1.00 71.25           C  
ATOM   2291  C   THR A 301       1.902  -2.381 -20.453  1.00 71.25           C  
ATOM   2292  CB  THR A 301       3.301  -1.191 -22.156  1.00 71.25           C  
ATOM   2293  O   THR A 301       2.576  -2.814 -19.516  1.00 71.25           O  
ATOM   2294  CG2 THR A 301       4.066  -1.333 -23.469  1.00 71.25           C  
ATOM   2295  OG1 THR A 301       2.453  -0.038 -22.234  1.00 71.25           O  
ATOM   2296  N   VAL A 302       0.560  -1.937 -20.266  1.00 73.00           N  
ATOM   2297  CA  VAL A 302      -0.126  -1.871 -18.984  1.00 73.00           C  
ATOM   2298  C   VAL A 302      -1.485  -2.559 -19.078  1.00 73.00           C  
ATOM   2299  CB  VAL A 302      -0.302  -0.412 -18.500  1.00 73.00           C  
ATOM   2300  O   VAL A 302      -2.250  -2.301 -20.016  1.00 73.00           O  
ATOM   2301  CG1 VAL A 302      -1.022  -0.367 -17.156  1.00 73.00           C  
ATOM   2302  CG2 VAL A 302       1.055   0.285 -18.406  1.00 73.00           C  
ATOM   2303  N   THR A 303      -1.715  -3.527 -18.125  1.00 70.81           N  
ATOM   2304  CA  THR A 303      -3.002  -4.211 -18.141  1.00 70.81           C  
ATOM   2305  C   THR A 303      -3.789  -3.920 -16.859  1.00 70.81           C  
ATOM   2306  CB  THR A 303      -2.824  -5.730 -18.297  1.00 70.81           C  
ATOM   2307  O   THR A 303      -3.209  -3.805 -15.781  1.00 70.81           O  
ATOM   2308  CG2 THR A 303      -4.172  -6.434 -18.422  1.00 70.81           C  
ATOM   2309  OG1 THR A 303      -2.061  -5.996 -19.484  1.00 70.81           O  
ATOM   2310  N   VAL A 304      -5.031  -3.582 -17.047  1.00 68.75           N  
ATOM   2311  CA  VAL A 304      -5.941  -3.490 -15.906  1.00 68.75           C  
ATOM   2312  C   VAL A 304      -6.320  -4.891 -15.438  1.00 68.75           C  
ATOM   2313  CB  VAL A 304      -7.215  -2.688 -16.266  1.00 68.75           C  
ATOM   2314  O   VAL A 304      -6.754  -5.727 -16.234  1.00 68.75           O  
ATOM   2315  CG1 VAL A 304      -8.172  -2.633 -15.078  1.00 68.75           C  
ATOM   2316  CG2 VAL A 304      -6.840  -1.276 -16.719  1.00 68.75           C  
ATOM   2317  N   ILE A 305      -5.949  -5.137 -14.133  1.00 64.69           N  
ATOM   2318  CA  ILE A 305      -6.184  -6.480 -13.609  1.00 64.69           C  
ATOM   2319  C   ILE A 305      -7.238  -6.430 -12.508  1.00 64.69           C  
ATOM   2320  CB  ILE A 305      -4.879  -7.113 -13.078  1.00 64.69           C  
ATOM   2321  O   ILE A 305      -7.289  -5.473 -11.734  1.00 64.69           O  
ATOM   2322  CG1 ILE A 305      -4.203  -6.180 -12.070  1.00 64.69           C  
ATOM   2323  CG2 ILE A 305      -3.934  -7.453 -14.234  1.00 64.69           C  
ATOM   2324  CD1 ILE A 305      -2.975  -6.777 -11.398  1.00 64.69           C  
ATOM   2325  N   GLY A 306      -8.305  -6.926 -12.789  1.00 47.38           N  
ATOM   2326  CA  GLY A 306      -9.422  -6.895 -11.852  1.00 47.38           C  
ATOM   2327  C   GLY A 306     -10.688  -7.512 -12.414  1.00 47.38           C  
ATOM   2328  O   GLY A 306     -11.094  -7.188 -13.531  1.00 47.38           O  
TER    2329      GLY A 306                                                      
ENDMDL                                                                          
END                                                                             
