# Supplementary material for: Towards a molecular picture of the archaeal cell surface
Source: Nat Commun. 2024 Nov 29;15:10401. doi: 10.1038/s41467-024-53986-9 (PMC11607397; doi:10.1038/s41467-024-53986-9)
Supplement: Supplementary file 5 — Supplementary Dataset 1 [file 41467_2024_53986_MOESM5_ESM.zip › Archaellum_Homologues_2024/STK_25180_Sulfurisphaera_tokodaii/STK_25180_Sulfurisphaera_tokodaii_db704_unrelaxed_rank_004_alphafold2_ptm_model_3_seed_000.pdb]

MODEL     1                                                                     
ATOM      1  N   MET A   1      77.250 -48.750 -65.938  1.00 57.91           N  
ATOM      2  CA  MET A   1      76.625 -48.625 -64.625  1.00 57.91           C  
ATOM      3  C   MET A   1      75.938 -47.250 -64.500  1.00 57.91           C  
ATOM      4  CB  MET A   1      77.625 -48.844 -63.469  1.00 57.91           C  
ATOM      5  O   MET A   1      75.312 -46.969 -63.438  1.00 57.91           O  
ATOM      6  CG  MET A   1      77.375 -50.094 -62.656  1.00 57.91           C  
ATOM      7  SD  MET A   1      78.875 -50.781 -61.906  1.00 57.91           S  
ATOM      8  CE  MET A   1      78.125 -52.000 -60.750  1.00 57.91           C  
ATOM      9  N   GLY A   2      75.188 -46.594 -65.500  1.00 66.88           N  
ATOM     10  CA  GLY A   2      74.938 -45.188 -65.438  1.00 66.88           C  
ATOM     11  C   GLY A   2      73.438 -44.875 -65.688  1.00 66.88           C  
ATOM     12  O   GLY A   2      72.938 -43.906 -65.125  1.00 66.88           O  
ATOM     13  N   ALA A   3      72.688 -45.844 -66.250  1.00 68.50           N  
ATOM     14  CA  ALA A   3      71.312 -45.469 -66.562  1.00 68.50           C  
ATOM     15  C   ALA A   3      70.375 -45.906 -65.438  1.00 68.50           C  
ATOM     16  CB  ALA A   3      70.875 -46.062 -67.875  1.00 68.50           C  
ATOM     17  O   ALA A   3      69.438 -45.188 -65.125  1.00 68.50           O  
ATOM     18  N   LYS A   4      70.750 -47.000 -64.750  1.00 71.31           N  
ATOM     19  CA  LYS A   4      69.875 -47.500 -63.656  1.00 71.31           C  
ATOM     20  C   LYS A   4      70.062 -46.625 -62.406  1.00 71.31           C  
ATOM     21  CB  LYS A   4      70.250 -48.938 -63.312  1.00 71.31           C  
ATOM     22  O   LYS A   4      69.062 -46.344 -61.750  1.00 71.31           O  
ATOM     23  CG  LYS A   4      69.562 -49.969 -64.250  1.00 71.31           C  
ATOM     24  CD  LYS A   4      69.875 -51.406 -63.781  1.00 71.31           C  
ATOM     25  CE  LYS A   4      69.312 -52.438 -64.750  1.00 71.31           C  
ATOM     26  NZ  LYS A   4      69.438 -53.812 -64.250  1.00 71.31           N  
ATOM     27  N   ASN A   5      71.250 -46.062 -62.156  1.00 74.94           N  
ATOM     28  CA  ASN A   5      71.500 -45.188 -61.031  1.00 74.94           C  
ATOM     29  C   ASN A   5      70.938 -43.781 -61.250  1.00 74.94           C  
ATOM     30  CB  ASN A   5      73.062 -45.062 -60.781  1.00 74.94           C  
ATOM     31  O   ASN A   5      70.438 -43.188 -60.312  1.00 74.94           O  
ATOM     32  CG  ASN A   5      73.562 -46.188 -59.938  1.00 74.94           C  
ATOM     33  ND2 ASN A   5      74.875 -46.250 -59.812  1.00 74.94           N  
ATOM     34  OD1 ASN A   5      72.812 -46.969 -59.344  1.00 74.94           O  
ATOM     35  N   ALA A   6      70.875 -43.375 -62.500  1.00 74.94           N  
ATOM     36  CA  ALA A   6      70.312 -42.094 -62.844  1.00 74.94           C  
ATOM     37  C   ALA A   6      68.750 -42.094 -62.719  1.00 74.94           C  
ATOM     38  CB  ALA A   6      70.688 -41.688 -64.250  1.00 74.94           C  
ATOM     39  O   ALA A   6      68.188 -41.125 -62.250  1.00 74.94           O  
ATOM     40  N   ILE A   7      68.125 -43.219 -63.125  1.00 76.31           N  
ATOM     41  CA  ILE A   7      66.688 -43.375 -63.031  1.00 76.31           C  
ATOM     42  C   ILE A   7      66.250 -43.500 -61.594  1.00 76.31           C  
ATOM     43  CB  ILE A   7      66.188 -44.594 -63.844  1.00 76.31           C  
ATOM     44  O   ILE A   7      65.250 -42.938 -61.156  1.00 76.31           O  
ATOM     45  CG1 ILE A   7      66.375 -44.344 -65.375  1.00 76.31           C  
ATOM     46  CG2 ILE A   7      64.688 -44.875 -63.562  1.00 76.31           C  
ATOM     47  CD1 ILE A   7      66.125 -45.562 -66.188  1.00 76.31           C  
ATOM     48  N   LYS A   8      67.062 -44.219 -60.750  1.00 76.00           N  
ATOM     49  CA  LYS A   8      66.812 -44.375 -59.312  1.00 76.00           C  
ATOM     50  C   LYS A   8      66.938 -43.031 -58.594  1.00 76.00           C  
ATOM     51  CB  LYS A   8      67.750 -45.406 -58.719  1.00 76.00           C  
ATOM     52  O   LYS A   8      66.125 -42.750 -57.719  1.00 76.00           O  
ATOM     53  CG  LYS A   8      67.250 -46.000 -57.406  1.00 76.00           C  
ATOM     54  CD  LYS A   8      68.188 -47.094 -56.906  1.00 76.00           C  
ATOM     55  CE  LYS A   8      67.750 -47.656 -55.562  1.00 76.00           C  
ATOM     56  NZ  LYS A   8      68.625 -48.781 -55.125  1.00 76.00           N  
ATOM     57  N   LYS A   9      67.875 -42.250 -59.000  1.00 72.88           N  
ATOM     58  CA  LYS A   9      68.062 -40.906 -58.406  1.00 72.88           C  
ATOM     59  C   LYS A   9      66.938 -39.969 -58.781  1.00 72.88           C  
ATOM     60  CB  LYS A   9      69.438 -40.312 -58.844  1.00 72.88           C  
ATOM     61  O   LYS A   9      66.500 -39.188 -57.938  1.00 72.88           O  
ATOM     62  CG  LYS A   9      70.000 -39.344 -57.844  1.00 72.88           C  
ATOM     63  CD  LYS A   9      71.438 -38.906 -58.281  1.00 72.88           C  
ATOM     64  CE  LYS A   9      72.000 -37.906 -57.312  1.00 72.88           C  
ATOM     65  NZ  LYS A   9      73.375 -37.469 -57.688  1.00 72.88           N  
ATOM     66  N   TYR A  10      66.562 -40.094 -60.031  1.00 75.88           N  
ATOM     67  CA  TYR A  10      65.438 -39.250 -60.500  1.00 75.88           C  
ATOM     68  C   TYR A  10      64.188 -39.594 -59.781  1.00 75.88           C  
ATOM     69  CB  TYR A  10      65.250 -39.375 -62.000  1.00 75.88           C  
ATOM     70  O   TYR A  10      63.438 -38.719 -59.344  1.00 75.88           O  
ATOM     71  CG  TYR A  10      64.062 -38.625 -62.531  1.00 75.88           C  
ATOM     72  CD1 TYR A  10      62.875 -39.312 -62.812  1.00 75.88           C  
ATOM     73  CD2 TYR A  10      64.125 -37.281 -62.781  1.00 75.88           C  
ATOM     74  CE1 TYR A  10      61.750 -38.625 -63.281  1.00 75.88           C  
ATOM     75  CE2 TYR A  10      63.031 -36.562 -63.281  1.00 75.88           C  
ATOM     76  OH  TYR A  10      60.750 -36.562 -64.000  1.00 75.88           O  
ATOM     77  CZ  TYR A  10      61.844 -37.250 -63.531  1.00 75.88           C  
ATOM     78  N   ASN A  11      63.875 -40.938 -59.688  1.00 73.38           N  
ATOM     79  CA  ASN A  11      62.688 -41.375 -59.000  1.00 73.38           C  
ATOM     80  C   ASN A  11      62.688 -41.000 -57.531  1.00 73.38           C  
ATOM     81  CB  ASN A  11      62.500 -42.906 -59.156  1.00 73.38           C  
ATOM     82  O   ASN A  11      61.656 -40.656 -56.969  1.00 73.38           O  
ATOM     83  CG  ASN A  11      61.906 -43.281 -60.500  1.00 73.38           C  
ATOM     84  ND2 ASN A  11      62.000 -44.562 -60.844  1.00 73.38           N  
ATOM     85  OD1 ASN A  11      61.375 -42.438 -61.219  1.00 73.38           O  
ATOM     86  N   LYS A  12      63.906 -40.938 -56.938  1.00 74.00           N  
ATOM     87  CA  LYS A  12      64.062 -40.562 -55.531  1.00 74.00           C  
ATOM     88  C   LYS A  12      63.781 -39.062 -55.344  1.00 74.00           C  
ATOM     89  CB  LYS A  12      65.500 -40.875 -55.062  1.00 74.00           C  
ATOM     90  O   LYS A  12      63.156 -38.688 -54.375  1.00 74.00           O  
ATOM     91  CG  LYS A  12      65.688 -40.719 -53.562  1.00 74.00           C  
ATOM     92  CD  LYS A  12      67.125 -41.062 -53.156  1.00 74.00           C  
ATOM     93  CE  LYS A  12      67.375 -40.781 -51.656  1.00 74.00           C  
ATOM     94  NZ  LYS A  12      68.688 -41.188 -51.250  1.00 74.00           N  
ATOM     95  N   ILE A  13      64.250 -38.281 -56.344  1.00 73.06           N  
ATOM     96  CA  ILE A  13      64.000 -36.844 -56.250  1.00 73.06           C  
ATOM     97  C   ILE A  13      62.531 -36.500 -56.438  1.00 73.06           C  
ATOM     98  CB  ILE A  13      64.875 -36.062 -57.250  1.00 73.06           C  
ATOM     99  O   ILE A  13      62.000 -35.625 -55.781  1.00 73.06           O  
ATOM    100  CG1 ILE A  13      66.375 -36.250 -56.938  1.00 73.06           C  
ATOM    101  CG2 ILE A  13      64.500 -34.594 -57.281  1.00 73.06           C  
ATOM    102  CD1 ILE A  13      67.312 -35.688 -58.000  1.00 73.06           C  
ATOM    103  N   VAL A  14      61.906 -37.250 -57.406  1.00 73.44           N  
ATOM    104  CA  VAL A  14      60.531 -37.000 -57.719  1.00 73.44           C  
ATOM    105  C   VAL A  14      59.625 -37.469 -56.562  1.00 73.44           C  
ATOM    106  CB  VAL A  14      60.094 -37.688 -59.031  1.00 73.44           C  
ATOM    107  O   VAL A  14      58.625 -36.812 -56.219  1.00 73.44           O  
ATOM    108  CG1 VAL A  14      58.594 -37.469 -59.281  1.00 73.44           C  
ATOM    109  CG2 VAL A  14      60.938 -37.188 -60.188  1.00 73.44           C  
ATOM    110  N   LYS A  15      60.031 -38.625 -55.938  1.00 68.94           N  
ATOM    111  CA  LYS A  15      59.281 -39.156 -54.781  1.00 68.94           C  
ATOM    112  C   LYS A  15      59.375 -38.219 -53.594  1.00 68.94           C  
ATOM    113  CB  LYS A  15      59.781 -40.562 -54.406  1.00 68.94           C  
ATOM    114  O   LYS A  15      58.406 -38.062 -52.844  1.00 68.94           O  
ATOM    115  CG  LYS A  15      59.219 -41.656 -55.312  1.00 68.94           C  
ATOM    116  CD  LYS A  15      59.562 -43.031 -54.750  1.00 68.94           C  
ATOM    117  CE  LYS A  15      59.094 -44.156 -55.688  1.00 68.94           C  
ATOM    118  NZ  LYS A  15      59.406 -45.500 -55.125  1.00 68.94           N  
ATOM    119  N   ARG A  16      60.562 -37.531 -53.406  1.00 72.06           N  
ATOM    120  CA  ARG A  16      60.781 -36.594 -52.312  1.00 72.06           C  
ATOM    121  C   ARG A  16      59.969 -35.344 -52.500  1.00 72.06           C  
ATOM    122  CB  ARG A  16      62.281 -36.250 -52.188  1.00 72.06           C  
ATOM    123  O   ARG A  16      59.500 -34.750 -51.500  1.00 72.06           O  
ATOM    124  CG  ARG A  16      63.094 -37.312 -51.500  1.00 72.06           C  
ATOM    125  CD  ARG A  16      64.562 -36.906 -51.438  1.00 72.06           C  
ATOM    126  NE  ARG A  16      64.812 -35.969 -50.375  1.00 72.06           N  
ATOM    127  NH1 ARG A  16      67.125 -36.188 -50.438  1.00 72.06           N  
ATOM    128  NH2 ARG A  16      66.125 -34.750 -48.938  1.00 72.06           N  
ATOM    129  CZ  ARG A  16      66.062 -35.625 -49.906  1.00 72.06           C  
ATOM    130  N   LYS A  17      59.750 -34.969 -53.844  1.00 71.44           N  
ATOM    131  CA  LYS A  17      59.000 -33.750 -54.125  1.00 71.44           C  
ATOM    132  C   LYS A  17      57.531 -33.938 -53.812  1.00 71.44           C  
ATOM    133  CB  LYS A  17      59.188 -33.312 -55.562  1.00 71.44           C  
ATOM    134  O   LYS A  17      56.844 -33.031 -53.312  1.00 71.44           O  
ATOM    135  CG  LYS A  17      60.531 -32.656 -55.844  1.00 71.44           C  
ATOM    136  CD  LYS A  17      60.625 -32.094 -57.250  1.00 71.44           C  
ATOM    137  CE  LYS A  17      61.875 -31.250 -57.469  1.00 71.44           C  
ATOM    138  NZ  LYS A  17      61.906 -30.672 -58.844  1.00 71.44           N  
ATOM    139  N   GLY A  18      56.969 -35.250 -54.094  1.00 78.31           N  
ATOM    140  CA  GLY A  18      55.562 -35.531 -53.812  1.00 78.31           C  
ATOM    141  C   GLY A  18      55.281 -35.625 -52.312  1.00 78.31           C  
ATOM    142  O   GLY A  18      54.219 -35.219 -51.875  1.00 78.31           O  
ATOM    143  N   LEU A  19      56.375 -36.094 -51.500  1.00 80.31           N  
ATOM    144  CA  LEU A  19      56.281 -36.281 -50.062  1.00 80.31           C  
ATOM    145  C   LEU A  19      56.250 -34.906 -49.344  1.00 80.31           C  
ATOM    146  CB  LEU A  19      57.438 -37.125 -49.531  1.00 80.31           C  
ATOM    147  O   LEU A  19      55.531 -34.750 -48.375  1.00 80.31           O  
ATOM    148  CG  LEU A  19      57.344 -38.625 -49.750  1.00 80.31           C  
ATOM    149  CD1 LEU A  19      58.719 -39.250 -49.688  1.00 80.31           C  
ATOM    150  CD2 LEU A  19      56.375 -39.281 -48.781  1.00 80.31           C  
ATOM    151  N   ALA A  20      57.000 -33.906 -49.938  1.00 83.69           N  
ATOM    152  CA  ALA A  20      57.000 -32.562 -49.375  1.00 83.69           C  
ATOM    153  C   ALA A  20      55.656 -31.859 -49.625  1.00 83.69           C  
ATOM    154  CB  ALA A  20      58.125 -31.734 -50.000  1.00 83.69           C  
ATOM    155  O   ALA A  20      55.188 -31.109 -48.750  1.00 83.69           O  
ATOM    156  N   GLY A  21      55.000 -32.062 -50.844  1.00 87.88           N  
ATOM    157  CA  GLY A  21      53.656 -31.516 -51.156  1.00 87.88           C  
ATOM    158  C   GLY A  21      52.594 -32.031 -50.219  1.00 87.88           C  
ATOM    159  O   GLY A  21      51.719 -31.266 -49.781  1.00 87.88           O  
ATOM    160  N   LEU A  22      52.750 -33.406 -49.969  1.00 89.44           N  
ATOM    161  CA  LEU A  22      51.781 -34.031 -49.062  1.00 89.44           C  
ATOM    162  C   LEU A  22      51.938 -33.469 -47.656  1.00 89.44           C  
ATOM    163  CB  LEU A  22      51.969 -35.562 -49.031  1.00 89.44           C  
ATOM    164  O   LEU A  22      50.938 -33.281 -46.938  1.00 89.44           O  
ATOM    165  CG  LEU A  22      51.594 -36.281 -47.719  1.00 89.44           C  
ATOM    166  CD1 LEU A  22      50.688 -37.469 -48.031  1.00 89.44           C  
ATOM    167  CD2 LEU A  22      52.844 -36.719 -46.969  1.00 89.44           C  
ATOM    168  N   ASP A  23      53.219 -33.094 -47.188  1.00 90.19           N  
ATOM    169  CA  ASP A  23      53.500 -32.500 -45.875  1.00 90.19           C  
ATOM    170  C   ASP A  23      52.875 -31.125 -45.719  1.00 90.19           C  
ATOM    171  CB  ASP A  23      55.000 -32.469 -45.625  1.00 90.19           C  
ATOM    172  O   ASP A  23      52.281 -30.812 -44.688  1.00 90.19           O  
ATOM    173  CG  ASP A  23      55.344 -32.344 -44.125  1.00 90.19           C  
ATOM    174  OD1 ASP A  23      54.531 -32.750 -43.281  1.00 90.19           O  
ATOM    175  OD2 ASP A  23      56.438 -31.828 -43.844  1.00 90.19           O  
ATOM    176  N   THR A  24      53.031 -30.281 -46.750  1.00 92.75           N  
ATOM    177  CA  THR A  24      52.469 -28.938 -46.750  1.00 92.75           C  
ATOM    178  C   THR A  24      50.969 -28.969 -46.781  1.00 92.75           C  
ATOM    179  CB  THR A  24      53.000 -28.109 -47.938  1.00 92.75           C  
ATOM    180  O   THR A  24      50.281 -28.156 -46.156  1.00 92.75           O  
ATOM    181  CG2 THR A  24      54.500 -27.828 -47.781  1.00 92.75           C  
ATOM    182  OG1 THR A  24      52.781 -28.828 -49.156  1.00 92.75           O  
ATOM    183  N   ALA A  25      50.250 -29.969 -47.562  1.00 94.25           N  
ATOM    184  CA  ALA A  25      48.812 -30.109 -47.656  1.00 94.25           C  
ATOM    185  C   ALA A  25      48.188 -30.438 -46.312  1.00 94.25           C  
ATOM    186  CB  ALA A  25      48.438 -31.188 -48.688  1.00 94.25           C  
ATOM    187  O   ALA A  25      47.156 -29.875 -45.938  1.00 94.25           O  
ATOM    188  N   ILE A  26      48.906 -31.391 -45.500  1.00 93.56           N  
ATOM    189  CA  ILE A  26      48.406 -31.797 -44.219  1.00 93.56           C  
ATOM    190  C   ILE A  26      48.500 -30.609 -43.219  1.00 93.56           C  
ATOM    191  CB  ILE A  26      49.188 -33.000 -43.656  1.00 93.56           C  
ATOM    192  O   ILE A  26      47.594 -30.391 -42.438  1.00 93.56           O  
ATOM    193  CG1 ILE A  26      48.875 -34.250 -44.500  1.00 93.56           C  
ATOM    194  CG2 ILE A  26      48.812 -33.250 -42.188  1.00 93.56           C  
ATOM    195  CD1 ILE A  26      49.750 -35.469 -44.125  1.00 93.56           C  
ATOM    196  N   ILE A  27      49.594 -29.797 -43.312  1.00 94.25           N  
ATOM    197  CA  ILE A  27      49.750 -28.578 -42.500  1.00 94.25           C  
ATOM    198  C   ILE A  27      48.656 -27.578 -42.844  1.00 94.25           C  
ATOM    199  CB  ILE A  27      51.156 -27.953 -42.719  1.00 94.25           C  
ATOM    200  O   ILE A  27      48.094 -26.922 -41.969  1.00 94.25           O  
ATOM    201  CG1 ILE A  27      52.250 -28.906 -42.250  1.00 94.25           C  
ATOM    202  CG2 ILE A  27      51.250 -26.594 -42.031  1.00 94.25           C  
ATOM    203  CD1 ILE A  27      53.656 -28.484 -42.625  1.00 94.25           C  
ATOM    204  N   LEU A  28      48.344 -27.453 -44.156  1.00 95.12           N  
ATOM    205  CA  LEU A  28      47.281 -26.562 -44.625  1.00 95.12           C  
ATOM    206  C   LEU A  28      45.906 -27.000 -44.094  1.00 95.12           C  
ATOM    207  CB  LEU A  28      47.250 -26.500 -46.156  1.00 95.12           C  
ATOM    208  O   LEU A  28      45.125 -26.188 -43.625  1.00 95.12           O  
ATOM    209  CG  LEU A  28      46.188 -25.578 -46.781  1.00 95.12           C  
ATOM    210  CD1 LEU A  28      46.562 -24.125 -46.531  1.00 95.12           C  
ATOM    211  CD2 LEU A  28      46.031 -25.875 -48.250  1.00 95.12           C  
ATOM    212  N   ILE A  29      45.562 -28.406 -44.094  1.00 94.19           N  
ATOM    213  CA  ILE A  29      44.281 -28.953 -43.625  1.00 94.19           C  
ATOM    214  C   ILE A  29      44.188 -28.703 -42.094  1.00 94.19           C  
ATOM    215  CB  ILE A  29      44.156 -30.453 -43.906  1.00 94.19           C  
ATOM    216  O   ILE A  29      43.125 -28.297 -41.625  1.00 94.19           O  
ATOM    217  CG1 ILE A  29      44.031 -30.688 -45.438  1.00 94.19           C  
ATOM    218  CG2 ILE A  29      42.969 -31.062 -43.156  1.00 94.19           C  
ATOM    219  CD1 ILE A  29      44.125 -32.156 -45.844  1.00 94.19           C  
ATOM    220  N   ALA A  30      45.344 -28.984 -41.344  1.00 95.62           N  
ATOM    221  CA  ALA A  30      45.344 -28.734 -39.906  1.00 95.62           C  
ATOM    222  C   ALA A  30      45.125 -27.266 -39.562  1.00 95.62           C  
ATOM    223  CB  ALA A  30      46.688 -29.203 -39.281  1.00 95.62           C  
ATOM    224  O   ALA A  30      44.406 -26.922 -38.625  1.00 95.62           O  
ATOM    225  N   PHE A  31      45.625 -26.328 -40.312  1.00 94.38           N  
ATOM    226  CA  PHE A  31      45.500 -24.891 -40.125  1.00 94.38           C  
ATOM    227  C   PHE A  31      44.062 -24.453 -40.344  1.00 94.38           C  
ATOM    228  CB  PHE A  31      46.438 -24.125 -41.094  1.00 94.38           C  
ATOM    229  O   PHE A  31      43.500 -23.688 -39.531  1.00 94.38           O  
ATOM    230  CG  PHE A  31      46.375 -22.641 -40.906  1.00 94.38           C  
ATOM    231  CD1 PHE A  31      45.719 -21.828 -41.844  1.00 94.38           C  
ATOM    232  CD2 PHE A  31      46.969 -22.031 -39.812  1.00 94.38           C  
ATOM    233  CE1 PHE A  31      45.688 -20.453 -41.688  1.00 94.38           C  
ATOM    234  CE2 PHE A  31      46.938 -20.656 -39.656  1.00 94.38           C  
ATOM    235  CZ  PHE A  31      46.281 -19.859 -40.594  1.00 94.38           C  
ATOM    236  N   ILE A  32      43.375 -24.969 -41.375  1.00 96.19           N  
ATOM    237  CA  ILE A  32      42.000 -24.641 -41.688  1.00 96.19           C  
ATOM    238  C   ILE A  32      41.062 -25.172 -40.625  1.00 96.19           C  
ATOM    239  CB  ILE A  32      41.594 -25.188 -43.094  1.00 96.19           C  
ATOM    240  O   ILE A  32      40.125 -24.484 -40.219  1.00 96.19           O  
ATOM    241  CG1 ILE A  32      42.375 -24.469 -44.188  1.00 96.19           C  
ATOM    242  CG2 ILE A  32      40.094 -25.078 -43.281  1.00 96.19           C  
ATOM    243  CD1 ILE A  32      42.219 -25.109 -45.562  1.00 96.19           C  
ATOM    244  N   ILE A  33      41.344 -26.438 -40.094  1.00 96.62           N  
ATOM    245  CA  ILE A  33      40.531 -27.062 -39.062  1.00 96.62           C  
ATOM    246  C   ILE A  33      40.625 -26.250 -37.781  1.00 96.62           C  
ATOM    247  CB  ILE A  33      40.969 -28.531 -38.812  1.00 96.62           C  
ATOM    248  O   ILE A  33      39.594 -25.953 -37.156  1.00 96.62           O  
ATOM    249  CG1 ILE A  33      40.656 -29.406 -40.031  1.00 96.62           C  
ATOM    250  CG2 ILE A  33      40.281 -29.078 -37.531  1.00 96.62           C  
ATOM    251  CD1 ILE A  33      41.156 -30.828 -39.906  1.00 96.62           C  
ATOM    252  N   THR A  34      41.938 -25.844 -37.406  1.00 96.06           N  
ATOM    253  CA  THR A  34      42.125 -25.031 -36.219  1.00 96.06           C  
ATOM    254  C   THR A  34      41.406 -23.688 -36.344  1.00 96.06           C  
ATOM    255  CB  THR A  34      43.625 -24.781 -35.938  1.00 96.06           C  
ATOM    256  O   THR A  34      40.750 -23.234 -35.406  1.00 96.06           O  
ATOM    257  CG2 THR A  34      43.812 -23.969 -34.656  1.00 96.06           C  
ATOM    258  OG1 THR A  34      44.281 -26.031 -35.812  1.00 96.06           O  
ATOM    259  N   ALA A  35      41.531 -22.969 -37.531  1.00 97.25           N  
ATOM    260  CA  ALA A  35      40.812 -21.719 -37.781  1.00 97.25           C  
ATOM    261  C   ALA A  35      39.312 -21.906 -37.656  1.00 97.25           C  
ATOM    262  CB  ALA A  35      41.188 -21.203 -39.188  1.00 97.25           C  
ATOM    263  O   ALA A  35      38.625 -21.047 -37.125  1.00 97.25           O  
ATOM    264  N   SER A  36      38.719 -23.125 -38.219  1.00 96.44           N  
ATOM    265  CA  SER A  36      37.281 -23.406 -38.156  1.00 96.44           C  
ATOM    266  C   SER A  36      36.844 -23.562 -36.719  1.00 96.44           C  
ATOM    267  CB  SER A  36      36.969 -24.688 -38.938  1.00 96.44           C  
ATOM    268  O   SER A  36      35.781 -23.047 -36.344  1.00 96.44           O  
ATOM    269  OG  SER A  36      37.281 -24.516 -40.312  1.00 96.44           O  
ATOM    270  N   VAL A  37      37.594 -24.266 -35.875  1.00 96.81           N  
ATOM    271  CA  VAL A  37      37.250 -24.453 -34.469  1.00 96.81           C  
ATOM    272  C   VAL A  37      37.250 -23.125 -33.719  1.00 96.81           C  
ATOM    273  CB  VAL A  37      38.188 -25.469 -33.750  1.00 96.81           C  
ATOM    274  O   VAL A  37      36.344 -22.828 -32.938  1.00 96.81           O  
ATOM    275  CG1 VAL A  37      37.938 -25.484 -32.250  1.00 96.81           C  
ATOM    276  CG2 VAL A  37      38.031 -26.859 -34.375  1.00 96.81           C  
ATOM    277  N   LEU A  38      38.344 -22.297 -33.969  1.00 95.81           N  
ATOM    278  CA  LEU A  38      38.438 -20.984 -33.344  1.00 95.81           C  
ATOM    279  C   LEU A  38      37.281 -20.094 -33.781  1.00 95.81           C  
ATOM    280  CB  LEU A  38      39.750 -20.312 -33.719  1.00 95.81           C  
ATOM    281  O   LEU A  38      36.719 -19.344 -32.969  1.00 95.81           O  
ATOM    282  CG  LEU A  38      41.000 -20.891 -33.062  1.00 95.81           C  
ATOM    283  CD1 LEU A  38      42.281 -20.250 -33.656  1.00 95.81           C  
ATOM    284  CD2 LEU A  38      40.969 -20.672 -31.562  1.00 95.81           C  
ATOM    285  N   ALA A  39      36.844 -20.109 -35.125  1.00 97.44           N  
ATOM    286  CA  ALA A  39      35.719 -19.344 -35.625  1.00 97.44           C  
ATOM    287  C   ALA A  39      34.406 -19.797 -34.969  1.00 97.44           C  
ATOM    288  CB  ALA A  39      35.594 -19.500 -37.156  1.00 97.44           C  
ATOM    289  O   ALA A  39      33.562 -18.969 -34.594  1.00 97.44           O  
ATOM    290  N   TYR A  40      34.250 -21.125 -34.844  1.00 96.44           N  
ATOM    291  CA  TYR A  40      33.094 -21.656 -34.188  1.00 96.44           C  
ATOM    292  C   TYR A  40      32.969 -21.156 -32.750  1.00 96.44           C  
ATOM    293  CB  TYR A  40      33.125 -23.188 -34.188  1.00 96.44           C  
ATOM    294  O   TYR A  40      31.922 -20.719 -32.312  1.00 96.44           O  
ATOM    295  CG  TYR A  40      32.000 -23.828 -33.406  1.00 96.44           C  
ATOM    296  CD1 TYR A  40      32.219 -24.328 -32.125  1.00 96.44           C  
ATOM    297  CD2 TYR A  40      30.719 -23.938 -33.969  1.00 96.44           C  
ATOM    298  CE1 TYR A  40      31.188 -24.906 -31.406  1.00 96.44           C  
ATOM    299  CE2 TYR A  40      29.688 -24.531 -33.250  1.00 96.44           C  
ATOM    300  OH  TYR A  40      28.906 -25.594 -31.250  1.00 96.44           O  
ATOM    301  CZ  TYR A  40      29.922 -25.016 -31.969  1.00 96.44           C  
ATOM    302  N   VAL A  41      34.094 -21.188 -31.969  1.00 96.44           N  
ATOM    303  CA  VAL A  41      34.125 -20.719 -30.594  1.00 96.44           C  
ATOM    304  C   VAL A  41      33.812 -19.219 -30.547  1.00 96.44           C  
ATOM    305  CB  VAL A  41      35.469 -21.016 -29.922  1.00 96.44           C  
ATOM    306  O   VAL A  41      33.031 -18.766 -29.703  1.00 96.44           O  
ATOM    307  CG1 VAL A  41      35.531 -20.391 -28.531  1.00 96.44           C  
ATOM    308  CG2 VAL A  41      35.719 -22.531 -29.844  1.00 96.44           C  
ATOM    309  N   ALA A  42      34.500 -18.453 -31.422  1.00 96.94           N  
ATOM    310  CA  ALA A  42      34.281 -17.016 -31.484  1.00 96.94           C  
ATOM    311  C   ALA A  42      32.844 -16.672 -31.766  1.00 96.94           C  
ATOM    312  CB  ALA A  42      35.188 -16.391 -32.531  1.00 96.94           C  
ATOM    313  O   ALA A  42      32.281 -15.773 -31.141  1.00 96.94           O  
ATOM    314  N   ILE A  43      32.156 -17.328 -32.719  1.00 97.38           N  
ATOM    315  CA  ILE A  43      30.766 -17.062 -33.062  1.00 97.38           C  
ATOM    316  C   ILE A  43      29.859 -17.422 -31.891  1.00 97.38           C  
ATOM    317  CB  ILE A  43      30.359 -17.859 -34.312  1.00 97.38           C  
ATOM    318  O   ILE A  43      28.953 -16.672 -31.547  1.00 97.38           O  
ATOM    319  CG1 ILE A  43      31.094 -17.328 -35.562  1.00 97.38           C  
ATOM    320  CG2 ILE A  43      28.844 -17.797 -34.531  1.00 97.38           C  
ATOM    321  CD1 ILE A  43      30.812 -18.109 -36.844  1.00 97.38           C  
ATOM    322  N   ASN A  44      30.125 -18.672 -31.281  1.00 97.38           N  
ATOM    323  CA  ASN A  44      29.297 -19.078 -30.156  1.00 97.38           C  
ATOM    324  C   ASN A  44      29.422 -18.109 -28.984  1.00 97.38           C  
ATOM    325  CB  ASN A  44      29.641 -20.500 -29.719  1.00 97.38           C  
ATOM    326  O   ASN A  44      28.422 -17.766 -28.344  1.00 97.38           O  
ATOM    327  CG  ASN A  44      29.078 -21.547 -30.641  1.00 97.38           C  
ATOM    328  ND2 ASN A  44      29.734 -22.703 -30.703  1.00 97.38           N  
ATOM    329  OD1 ASN A  44      28.062 -21.344 -31.312  1.00 97.38           O  
ATOM    330  N   MET A  45      30.656 -17.734 -28.734  1.00 96.12           N  
ATOM    331  CA  MET A  45      30.891 -16.766 -27.672  1.00 96.12           C  
ATOM    332  C   MET A  45      30.266 -15.422 -28.016  1.00 96.12           C  
ATOM    333  CB  MET A  45      32.375 -16.609 -27.406  1.00 96.12           C  
ATOM    334  O   MET A  45      29.703 -14.750 -27.141  1.00 96.12           O  
ATOM    335  CG  MET A  45      33.000 -17.781 -26.688  1.00 96.12           C  
ATOM    336  SD  MET A  45      32.312 -18.031 -25.016  1.00 96.12           S  
ATOM    337  CE  MET A  45      33.344 -16.906 -24.047  1.00 96.12           C  
ATOM    338  N   GLY A  46      30.375 -15.070 -29.328  1.00 96.50           N  
ATOM    339  CA  GLY A  46      29.703 -13.867 -29.781  1.00 96.50           C  
ATOM    340  C   GLY A  46      28.203 -13.914 -29.578  1.00 96.50           C  
ATOM    341  O   GLY A  46      27.609 -12.945 -29.094  1.00 96.50           O  
ATOM    342  N   LEU A  47      27.562 -15.008 -29.922  1.00 96.44           N  
ATOM    343  CA  LEU A  47      26.125 -15.164 -29.734  1.00 96.44           C  
ATOM    344  C   LEU A  47      25.766 -15.133 -28.250  1.00 96.44           C  
ATOM    345  CB  LEU A  47      25.656 -16.484 -30.359  1.00 96.44           C  
ATOM    346  O   LEU A  47      24.750 -14.539 -27.875  1.00 96.44           O  
ATOM    347  CG  LEU A  47      25.641 -16.531 -31.891  1.00 96.44           C  
ATOM    348  CD1 LEU A  47      25.297 -17.953 -32.375  1.00 96.44           C  
ATOM    349  CD2 LEU A  47      24.656 -15.523 -32.469  1.00 96.44           C  
ATOM    350  N   PHE A  48      26.578 -15.820 -27.391  1.00 95.69           N  
ATOM    351  CA  PHE A  48      26.359 -15.820 -25.953  1.00 95.69           C  
ATOM    352  C   PHE A  48      26.422 -14.398 -25.391  1.00 95.69           C  
ATOM    353  CB  PHE A  48      27.406 -16.703 -25.250  1.00 95.69           C  
ATOM    354  O   PHE A  48      25.562 -14.008 -24.594  1.00 95.69           O  
ATOM    355  CG  PHE A  48      27.297 -16.672 -23.750  1.00 95.69           C  
ATOM    356  CD1 PHE A  48      28.156 -15.883 -22.984  1.00 95.69           C  
ATOM    357  CD2 PHE A  48      26.344 -17.453 -23.094  1.00 95.69           C  
ATOM    358  CE1 PHE A  48      28.062 -15.859 -21.594  1.00 95.69           C  
ATOM    359  CE2 PHE A  48      26.250 -17.438 -21.703  1.00 95.69           C  
ATOM    360  CZ  PHE A  48      27.109 -16.641 -20.953  1.00 95.69           C  
ATOM    361  N   VAL A  49      27.422 -13.602 -25.781  1.00 96.00           N  
ATOM    362  CA  VAL A  49      27.594 -12.219 -25.328  1.00 96.00           C  
ATOM    363  C   VAL A  49      26.391 -11.383 -25.781  1.00 96.00           C  
ATOM    364  CB  VAL A  49      28.906 -11.602 -25.844  1.00 96.00           C  
ATOM    365  O   VAL A  49      25.875 -10.562 -25.016  1.00 96.00           O  
ATOM    366  CG1 VAL A  49      28.953 -10.102 -25.562  1.00 96.00           C  
ATOM    367  CG2 VAL A  49      30.109 -12.312 -25.234  1.00 96.00           C  
ATOM    368  N   THR A  50      25.953 -11.602 -27.047  1.00 95.12           N  
ATOM    369  CA  THR A  50      24.812 -10.859 -27.562  1.00 95.12           C  
ATOM    370  C   THR A  50      23.547 -11.227 -26.797  1.00 95.12           C  
ATOM    371  CB  THR A  50      24.594 -11.133 -29.062  1.00 95.12           C  
ATOM    372  O   THR A  50      22.719 -10.359 -26.516  1.00 95.12           O  
ATOM    373  CG2 THR A  50      25.750 -10.586 -29.891  1.00 95.12           C  
ATOM    374  OG1 THR A  50      24.500 -12.547 -29.281  1.00 95.12           O  
ATOM    375  N   GLN A  51      23.359 -12.492 -26.469  1.00 96.00           N  
ATOM    376  CA  GLN A  51      22.203 -12.906 -25.688  1.00 96.00           C  
ATOM    377  C   GLN A  51      22.250 -12.320 -24.281  1.00 96.00           C  
ATOM    378  CB  GLN A  51      22.141 -14.438 -25.609  1.00 96.00           C  
ATOM    379  O   GLN A  51      21.219 -11.906 -23.750  1.00 96.00           O  
ATOM    380  CG  GLN A  51      21.750 -15.102 -26.938  1.00 96.00           C  
ATOM    381  CD  GLN A  51      21.766 -16.609 -26.859  1.00 96.00           C  
ATOM    382  NE2 GLN A  51      21.094 -17.266 -27.797  1.00 96.00           N  
ATOM    383  OE1 GLN A  51      22.375 -17.203 -25.953  1.00 96.00           O  
ATOM    384  N   LYS A  52      23.422 -12.375 -23.719  1.00 94.50           N  
ATOM    385  CA  LYS A  52      23.578 -11.758 -22.406  1.00 94.50           C  
ATOM    386  C   LYS A  52      23.312 -10.258 -22.469  1.00 94.50           C  
ATOM    387  CB  LYS A  52      24.969 -12.031 -21.859  1.00 94.50           C  
ATOM    388  O   LYS A  52      22.672  -9.695 -21.578  1.00 94.50           O  
ATOM    389  CG  LYS A  52      25.172 -11.562 -20.422  1.00 94.50           C  
ATOM    390  CD  LYS A  52      25.984 -12.562 -19.609  1.00 94.50           C  
ATOM    391  CE  LYS A  52      26.047 -12.172 -18.141  1.00 94.50           C  
ATOM    392  NZ  LYS A  52      26.906 -13.109 -17.359  1.00 94.50           N  
ATOM    393  N   ALA A  53      23.875  -9.578 -23.516  1.00 94.69           N  
ATOM    394  CA  ALA A  53      23.625  -8.156 -23.719  1.00 94.69           C  
ATOM    395  C   ALA A  53      22.125  -7.883 -23.859  1.00 94.69           C  
ATOM    396  CB  ALA A  53      24.375  -7.652 -24.953  1.00 94.69           C  
ATOM    397  O   ALA A  53      21.609  -6.910 -23.297  1.00 94.69           O  
ATOM    398  N   LYS A  54      21.438  -8.664 -24.641  1.00 93.38           N  
ATOM    399  CA  LYS A  54      19.984  -8.531 -24.812  1.00 93.38           C  
ATOM    400  C   LYS A  54      19.266  -8.656 -23.484  1.00 93.38           C  
ATOM    401  CB  LYS A  54      19.469  -9.578 -25.797  1.00 93.38           C  
ATOM    402  O   LYS A  54      18.359  -7.875 -23.188  1.00 93.38           O  
ATOM    403  CG  LYS A  54      17.984  -9.453 -26.094  1.00 93.38           C  
ATOM    404  CD  LYS A  54      17.531 -10.500 -27.109  1.00 93.38           C  
ATOM    405  CE  LYS A  54      16.031 -10.398 -27.391  1.00 93.38           C  
ATOM    406  NZ  LYS A  54      15.578 -11.430 -28.375  1.00 93.38           N  
ATOM    407  N   SER A  55      19.578  -9.672 -22.688  1.00 90.81           N  
ATOM    408  CA  SER A  55      18.969  -9.867 -21.375  1.00 90.81           C  
ATOM    409  C   SER A  55      19.219  -8.672 -20.469  1.00 90.81           C  
ATOM    410  CB  SER A  55      19.516 -11.141 -20.719  1.00 90.81           C  
ATOM    411  O   SER A  55      18.328  -8.242 -19.734  1.00 90.81           O  
ATOM    412  OG  SER A  55      19.078 -11.250 -19.375  1.00 90.81           O  
ATOM    413  N   THR A  56      20.438  -8.117 -20.438  1.00 89.38           N  
ATOM    414  CA  THR A  56      20.781  -6.953 -19.625  1.00 89.38           C  
ATOM    415  C   THR A  56      19.984  -5.730 -20.078  1.00 89.38           C  
ATOM    416  CB  THR A  56      22.281  -6.637 -19.719  1.00 89.38           C  
ATOM    417  O   THR A  56      19.500  -4.969 -19.234  1.00 89.38           O  
ATOM    418  CG2 THR A  56      22.641  -5.430 -18.859  1.00 89.38           C  
ATOM    419  OG1 THR A  56      23.031  -7.773 -19.266  1.00 89.38           O  
ATOM    420  N   ILE A  57      19.875  -5.520 -21.391  1.00 88.31           N  
ATOM    421  CA  ILE A  57      19.109  -4.414 -21.938  1.00 88.31           C  
ATOM    422  C   ILE A  57      17.641  -4.555 -21.516  1.00 88.31           C  
ATOM    423  CB  ILE A  57      19.219  -4.352 -23.484  1.00 88.31           C  
ATOM    424  O   ILE A  57      17.016  -3.582 -21.109  1.00 88.31           O  
ATOM    425  CG1 ILE A  57      20.625  -3.910 -23.891  1.00 88.31           C  
ATOM    426  CG2 ILE A  57      18.156  -3.418 -24.062  1.00 88.31           C  
ATOM    427  CD1 ILE A  57      20.922  -4.094 -25.375  1.00 88.31           C  
ATOM    428  N   ASN A  58      17.078  -5.699 -21.594  1.00 84.81           N  
ATOM    429  CA  ASN A  58      15.695  -5.945 -21.219  1.00 84.81           C  
ATOM    430  C   ASN A  58      15.469  -5.684 -19.734  1.00 84.81           C  
ATOM    431  CB  ASN A  58      15.289  -7.379 -21.578  1.00 84.81           C  
ATOM    432  O   ASN A  58      14.461  -5.074 -19.359  1.00 84.81           O  
ATOM    433  CG  ASN A  58      15.047  -7.566 -23.062  1.00 84.81           C  
ATOM    434  ND2 ASN A  58      15.102  -8.812 -23.516  1.00 84.81           N  
ATOM    435  OD1 ASN A  58      14.812  -6.598 -23.797  1.00 84.81           O  
ATOM    436  N   LYS A  59      16.406  -6.176 -18.938  1.00 80.94           N  
ATOM    437  CA  LYS A  59      16.312  -5.918 -17.500  1.00 80.94           C  
ATOM    438  C   LYS A  59      16.469  -4.430 -17.203  1.00 80.94           C  
ATOM    439  CB  LYS A  59      17.344  -6.730 -16.734  1.00 80.94           C  
ATOM    440  O   LYS A  59      15.820  -3.896 -16.297  1.00 80.94           O  
ATOM    441  CG  LYS A  59      17.016  -8.211 -16.641  1.00 80.94           C  
ATOM    442  CD  LYS A  59      18.047  -8.953 -15.781  1.00 80.94           C  
ATOM    443  CE  LYS A  59      17.719 -10.438 -15.688  1.00 80.94           C  
ATOM    444  NZ  LYS A  59      18.750 -11.180 -14.891  1.00 80.94           N  
ATOM    445  N   GLY A  60      17.391  -3.822 -17.969  1.00 82.56           N  
ATOM    446  CA  GLY A  60      17.547  -2.381 -17.844  1.00 82.56           C  
ATOM    447  C   GLY A  60      16.281  -1.619 -18.188  1.00 82.56           C  
ATOM    448  O   GLY A  60      15.930  -0.647 -17.516  1.00 82.56           O  
ATOM    449  N   GLU A  61      15.656  -2.018 -19.234  1.00 82.50           N  
ATOM    450  CA  GLU A  61      14.391  -1.406 -19.641  1.00 82.50           C  
ATOM    451  C   GLU A  61      13.312  -1.606 -18.578  1.00 82.50           C  
ATOM    452  CB  GLU A  61      13.922  -1.981 -20.969  1.00 82.50           C  
ATOM    453  O   GLU A  61      12.539  -0.691 -18.281  1.00 82.50           O  
ATOM    454  CG  GLU A  61      12.656  -1.328 -21.516  1.00 82.50           C  
ATOM    455  CD  GLU A  61      12.156  -1.963 -22.797  1.00 82.50           C  
ATOM    456  OE1 GLU A  61      11.016  -1.671 -23.219  1.00 82.50           O  
ATOM    457  OE2 GLU A  61      12.914  -2.758 -23.406  1.00 82.50           O  
ATOM    458  N   GLU A  62      13.258  -2.781 -18.031  1.00 76.88           N  
ATOM    459  CA  GLU A  62      12.289  -3.107 -16.984  1.00 76.88           C  
ATOM    460  C   GLU A  62      12.508  -2.256 -15.742  1.00 76.88           C  
ATOM    461  CB  GLU A  62      12.359  -4.594 -16.641  1.00 76.88           C  
ATOM    462  O   GLU A  62      11.555  -1.777 -15.133  1.00 76.88           O  
ATOM    463  CG  GLU A  62      11.742  -5.508 -17.672  1.00 76.88           C  
ATOM    464  CD  GLU A  62      11.844  -6.984 -17.328  1.00 76.88           C  
ATOM    465  OE1 GLU A  62      11.367  -7.832 -18.109  1.00 76.88           O  
ATOM    466  OE2 GLU A  62      12.398  -7.293 -16.250  1.00 76.88           O  
ATOM    467  N   THR A  63      13.773  -2.049 -15.406  1.00 72.44           N  
ATOM    468  CA  THR A  63      14.133  -1.276 -14.227  1.00 72.44           C  
ATOM    469  C   THR A  63      13.914   0.214 -14.469  1.00 72.44           C  
ATOM    470  CB  THR A  63      15.602  -1.525 -13.812  1.00 72.44           C  
ATOM    471  O   THR A  63      13.594   0.958 -13.539  1.00 72.44           O  
ATOM    472  CG2 THR A  63      15.922  -0.848 -12.484  1.00 72.44           C  
ATOM    473  OG1 THR A  63      15.820  -2.936 -13.688  1.00 72.44           O  
ATOM    474  N   ALA A  64      14.055   0.685 -15.703  1.00 76.12           N  
ATOM    475  CA  ALA A  64      13.906   2.100 -16.031  1.00 76.12           C  
ATOM    476  C   ALA A  64      12.438   2.488 -16.125  1.00 76.12           C  
ATOM    477  CB  ALA A  64      14.625   2.424 -17.328  1.00 76.12           C  
ATOM    478  O   ALA A  64      12.078   3.646 -15.898  1.00 76.12           O  
ATOM    479  N   SER A  65      11.609   1.437 -16.344  1.00 78.44           N  
ATOM    480  CA  SER A  65      10.180   1.709 -16.516  1.00 78.44           C  
ATOM    481  C   SER A  65       9.477   1.802 -15.156  1.00 78.44           C  
ATOM    482  CB  SER A  65       9.523   0.626 -17.359  1.00 78.44           C  
ATOM    483  O   SER A  65       9.898   1.166 -14.188  1.00 78.44           O  
ATOM    484  OG  SER A  65      10.023   0.652 -18.688  1.00 78.44           O  
ATOM    485  N   THR A  66       8.680   2.924 -14.938  1.00 78.19           N  
ATOM    486  CA  THR A  66       7.879   3.061 -13.727  1.00 78.19           C  
ATOM    487  C   THR A  66       7.082   1.787 -13.469  1.00 78.19           C  
ATOM    488  CB  THR A  66       6.922   4.262 -13.828  1.00 78.19           C  
ATOM    489  O   THR A  66       6.297   1.354 -14.312  1.00 78.19           O  
ATOM    490  CG2 THR A  66       6.141   4.445 -12.531  1.00 78.19           C  
ATOM    491  OG1 THR A  66       7.680   5.449 -14.086  1.00 78.19           O  
ATOM    492  N   ALA A  67       7.398   1.184 -12.414  1.00 84.94           N  
ATOM    493  CA  ALA A  67       6.793  -0.098 -12.062  1.00 84.94           C  
ATOM    494  C   ALA A  67       5.309   0.066 -11.742  1.00 84.94           C  
ATOM    495  CB  ALA A  67       7.523  -0.721 -10.875  1.00 84.94           C  
ATOM    496  O   ALA A  67       4.492  -0.783 -12.109  1.00 84.94           O  
ATOM    497  N   LEU A  68       4.988   1.217 -11.211  1.00 90.44           N  
ATOM    498  CA  LEU A  68       3.625   1.401 -10.734  1.00 90.44           C  
ATOM    499  C   LEU A  68       3.084   2.766 -11.148  1.00 90.44           C  
ATOM    500  CB  LEU A  68       3.564   1.257  -9.211  1.00 90.44           C  
ATOM    501  O   LEU A  68       3.850   3.715 -11.320  1.00 90.44           O  
ATOM    502  CG  LEU A  68       3.852  -0.138  -8.648  1.00 90.44           C  
ATOM    503  CD1 LEU A  68       4.117  -0.062  -7.152  1.00 90.44           C  
ATOM    504  CD2 LEU A  68       2.689  -1.081  -8.945  1.00 90.44           C  
ATOM    505  N   THR A  69       1.821   2.816 -11.367  1.00 91.94           N  
ATOM    506  CA  THR A  69       1.138   4.078 -11.625  1.00 91.94           C  
ATOM    507  C   THR A  69      -0.063   4.242 -10.695  1.00 91.94           C  
ATOM    508  CB  THR A  69       0.675   4.172 -13.086  1.00 91.94           C  
ATOM    509  O   THR A  69      -0.667   3.256 -10.273  1.00 91.94           O  
ATOM    510  CG2 THR A  69       1.851   4.020 -14.047  1.00 91.94           C  
ATOM    511  OG1 THR A  69      -0.279   3.137 -13.352  1.00 91.94           O  
ATOM    512  N   LEU A  70      -0.365   5.477 -10.297  1.00 92.69           N  
ATOM    513  CA  LEU A  70      -1.537   5.793  -9.484  1.00 92.69           C  
ATOM    514  C   LEU A  70      -2.822   5.527 -10.266  1.00 92.69           C  
ATOM    515  CB  LEU A  70      -1.495   7.254  -9.031  1.00 92.69           C  
ATOM    516  O   LEU A  70      -2.959   5.961 -11.414  1.00 92.69           O  
ATOM    517  CG  LEU A  70      -2.650   7.723  -8.148  1.00 92.69           C  
ATOM    518  CD1 LEU A  70      -2.570   7.059  -6.777  1.00 92.69           C  
ATOM    519  CD2 LEU A  70      -2.641   9.242  -8.008  1.00 92.69           C  
ATOM    520  N   SER A  71      -3.648   4.637  -9.664  1.00 90.44           N  
ATOM    521  CA  SER A  71      -4.934   4.281 -10.258  1.00 90.44           C  
ATOM    522  C   SER A  71      -6.094   4.816  -9.422  1.00 90.44           C  
ATOM    523  CB  SER A  71      -5.059   2.764 -10.406  1.00 90.44           C  
ATOM    524  O   SER A  71      -6.461   4.219  -8.406  1.00 90.44           O  
ATOM    525  OG  SER A  71      -6.254   2.420 -11.086  1.00 90.44           O  
ATOM    526  N   GLY A  72      -6.508   6.020  -9.555  1.00 86.75           N  
ATOM    527  CA  GLY A  72      -7.590   6.633  -8.797  1.00 86.75           C  
ATOM    528  C   GLY A  72      -7.141   7.828  -7.980  1.00 86.75           C  
ATOM    529  O   GLY A  72      -6.102   8.430  -8.266  1.00 86.75           O  
ATOM    530  N   SER A  73      -7.945   8.125  -6.957  1.00 89.19           N  
ATOM    531  CA  SER A  73      -7.703   9.297  -6.113  1.00 89.19           C  
ATOM    532  C   SER A  73      -7.035   8.898  -4.801  1.00 89.19           C  
ATOM    533  CB  SER A  73      -9.008  10.031  -5.828  1.00 89.19           C  
ATOM    534  O   SER A  73      -7.152   7.754  -4.359  1.00 89.19           O  
ATOM    535  OG  SER A  73      -9.617  10.461  -7.035  1.00 89.19           O  
ATOM    536  N   VAL A  74      -6.305   9.812  -4.270  1.00 90.56           N  
ATOM    537  CA  VAL A  74      -5.730   9.672  -2.938  1.00 90.56           C  
ATOM    538  C   VAL A  74      -6.703  10.219  -1.895  1.00 90.56           C  
ATOM    539  CB  VAL A  74      -4.367  10.391  -2.826  1.00 90.56           C  
ATOM    540  O   VAL A  74      -7.168  11.359  -2.006  1.00 90.56           O  
ATOM    541  CG1 VAL A  74      -3.775  10.211  -1.430  1.00 90.56           C  
ATOM    542  CG2 VAL A  74      -3.404   9.875  -3.891  1.00 90.56           C  
ATOM    543  N   LEU A  75      -7.031   9.359  -0.998  1.00 90.88           N  
ATOM    544  CA  LEU A  75      -7.945   9.766   0.064  1.00 90.88           C  
ATOM    545  C   LEU A  75      -7.207   9.914   1.390  1.00 90.88           C  
ATOM    546  CB  LEU A  75      -9.086   8.750   0.213  1.00 90.88           C  
ATOM    547  O   LEU A  75      -6.352   9.094   1.726  1.00 90.88           O  
ATOM    548  CG  LEU A  75      -9.914   8.477  -1.043  1.00 90.88           C  
ATOM    549  CD1 LEU A  75     -10.961   7.406  -0.758  1.00 90.88           C  
ATOM    550  CD2 LEU A  75     -10.562   9.758  -1.547  1.00 90.88           C  
ATOM    551  N   TYR A  76      -7.531  10.938   2.131  1.00 90.75           N  
ATOM    552  CA  TYR A  76      -6.922  11.273   3.412  1.00 90.75           C  
ATOM    553  C   TYR A  76      -7.984  11.531   4.473  1.00 90.75           C  
ATOM    554  CB  TYR A  76      -6.016  12.500   3.271  1.00 90.75           C  
ATOM    555  O   TYR A  76      -8.938  12.273   4.238  1.00 90.75           O  
ATOM    556  CG  TYR A  76      -5.461  13.000   4.582  1.00 90.75           C  
ATOM    557  CD1 TYR A  76      -5.746  14.281   5.039  1.00 90.75           C  
ATOM    558  CD2 TYR A  76      -4.648  12.188   5.367  1.00 90.75           C  
ATOM    559  CE1 TYR A  76      -5.234  14.742   6.250  1.00 90.75           C  
ATOM    560  CE2 TYR A  76      -4.129  12.641   6.574  1.00 90.75           C  
ATOM    561  OH  TYR A  76      -3.918  14.375   8.203  1.00 90.75           O  
ATOM    562  CZ  TYR A  76      -4.430  13.914   7.008  1.00 90.75           C  
ATOM    563  N   ALA A  77      -7.797  10.844   5.660  1.00 89.44           N  
ATOM    564  CA  ALA A  77      -8.820  10.969   6.699  1.00 89.44           C  
ATOM    565  C   ALA A  77      -8.234  11.594   7.965  1.00 89.44           C  
ATOM    566  CB  ALA A  77      -9.430   9.609   7.012  1.00 89.44           C  
ATOM    567  O   ALA A  77      -7.160  11.188   8.422  1.00 89.44           O  
ATOM    568  N   VAL A  78      -9.070  12.594   8.555  1.00 88.06           N  
ATOM    569  CA  VAL A  78      -8.719  13.242   9.820  1.00 88.06           C  
ATOM    570  C   VAL A  78      -9.930  13.234  10.758  1.00 88.06           C  
ATOM    571  CB  VAL A  78      -8.227  14.688   9.594  1.00 88.06           C  
ATOM    572  O   VAL A  78     -11.047  12.930  10.336  1.00 88.06           O  
ATOM    573  CG1 VAL A  78      -6.941  14.703   8.773  1.00 88.06           C  
ATOM    574  CG2 VAL A  78      -9.312  15.523   8.914  1.00 88.06           C  
ATOM    575  N   ASN A  79      -9.672  13.578  12.039  1.00 85.94           N  
ATOM    576  CA  ASN A  79     -10.773  13.711  12.984  1.00 85.94           C  
ATOM    577  C   ASN A  79     -11.508  15.039  12.797  1.00 85.94           C  
ATOM    578  CB  ASN A  79     -10.266  13.578  14.422  1.00 85.94           C  
ATOM    579  O   ASN A  79     -10.945  16.109  13.055  1.00 85.94           O  
ATOM    580  CG  ASN A  79      -9.414  14.750  14.852  1.00 85.94           C  
ATOM    581  ND2 ASN A  79      -9.648  15.250  16.062  1.00 85.94           N  
ATOM    582  OD1 ASN A  79      -8.547  15.211  14.102  1.00 85.94           O  
ATOM    583  N   TYR A  80     -12.516  15.000  12.008  1.00 78.19           N  
ATOM    584  CA  TYR A  80     -13.367  16.156  11.773  1.00 78.19           C  
ATOM    585  C   TYR A  80     -14.477  16.234  12.812  1.00 78.19           C  
ATOM    586  CB  TYR A  80     -13.977  16.094  10.367  1.00 78.19           C  
ATOM    587  O   TYR A  80     -15.047  15.219  13.203  1.00 78.19           O  
ATOM    588  CG  TYR A  80     -14.883  17.266  10.047  1.00 78.19           C  
ATOM    589  CD1 TYR A  80     -16.250  17.203  10.281  1.00 78.19           C  
ATOM    590  CD2 TYR A  80     -14.359  18.438   9.508  1.00 78.19           C  
ATOM    591  CE1 TYR A  80     -17.078  18.281   9.984  1.00 78.19           C  
ATOM    592  CE2 TYR A  80     -15.188  19.531   9.211  1.00 78.19           C  
ATOM    593  OH  TYR A  80     -17.359  20.500   9.164  1.00 78.19           O  
ATOM    594  CZ  TYR A  80     -16.547  19.438   9.453  1.00 78.19           C  
ATOM    595  N   PRO A  81     -14.742  17.484  13.211  1.00 78.81           N  
ATOM    596  CA  PRO A  81     -14.258  18.781  12.711  1.00 78.81           C  
ATOM    597  C   PRO A  81     -13.086  19.328  13.523  1.00 78.81           C  
ATOM    598  CB  PRO A  81     -15.484  19.688  12.844  1.00 78.81           C  
ATOM    599  O   PRO A  81     -12.547  20.391  13.203  1.00 78.81           O  
ATOM    600  CG  PRO A  81     -16.234  19.141  14.016  1.00 78.81           C  
ATOM    601  CD  PRO A  81     -16.031  17.656  14.055  1.00 78.81           C  
ATOM    602  N   THR A  82     -12.641  18.656  14.633  1.00 83.38           N  
ATOM    603  CA  THR A  82     -11.594  19.203  15.492  1.00 83.38           C  
ATOM    604  C   THR A  82     -10.266  19.281  14.742  1.00 83.38           C  
ATOM    605  CB  THR A  82     -11.422  18.359  16.766  1.00 83.38           C  
ATOM    606  O   THR A  82      -9.453  20.172  15.000  1.00 83.38           O  
ATOM    607  CG2 THR A  82     -12.688  18.391  17.625  1.00 83.38           C  
ATOM    608  OG1 THR A  82     -11.133  17.000  16.406  1.00 83.38           O  
ATOM    609  N   ASN A  83     -10.016  18.375  13.711  1.00 82.00           N  
ATOM    610  CA  ASN A  83      -8.805  18.328  12.906  1.00 82.00           C  
ATOM    611  C   ASN A  83      -7.551  18.297  13.773  1.00 82.00           C  
ATOM    612  CB  ASN A  83      -8.750  19.516  11.938  1.00 82.00           C  
ATOM    613  O   ASN A  83      -6.625  19.094  13.570  1.00 82.00           O  
ATOM    614  CG  ASN A  83      -9.828  19.453  10.875  1.00 82.00           C  
ATOM    615  ND2 ASN A  83     -10.102  20.594  10.250  1.00 82.00           N  
ATOM    616  OD1 ASN A  83     -10.398  18.406  10.617  1.00 82.00           O  
ATOM    617  N   THR A  84      -7.516  17.391  14.703  1.00 84.38           N  
ATOM    618  CA  THR A  84      -6.387  17.328  15.625  1.00 84.38           C  
ATOM    619  C   THR A  84      -5.555  16.078  15.375  1.00 84.38           C  
ATOM    620  CB  THR A  84      -6.863  17.359  17.094  1.00 84.38           C  
ATOM    621  O   THR A  84      -4.383  16.016  15.750  1.00 84.38           O  
ATOM    622  CG2 THR A  84      -7.504  18.688  17.438  1.00 84.38           C  
ATOM    623  OG1 THR A  84      -7.824  16.312  17.297  1.00 84.38           O  
ATOM    624  N   LYS A  85      -6.176  15.094  14.688  1.00 86.69           N  
ATOM    625  CA  LYS A  85      -5.484  13.828  14.461  1.00 86.69           C  
ATOM    626  C   LYS A  85      -5.688  13.336  13.031  1.00 86.69           C  
ATOM    627  CB  LYS A  85      -5.977  12.766  15.453  1.00 86.69           C  
ATOM    628  O   LYS A  85      -6.762  13.516  12.453  1.00 86.69           O  
ATOM    629  CG  LYS A  85      -5.633  13.070  16.906  1.00 86.69           C  
ATOM    630  CD  LYS A  85      -6.125  11.977  17.844  1.00 86.69           C  
ATOM    631  CE  LYS A  85      -5.789  12.281  19.297  1.00 86.69           C  
ATOM    632  NZ  LYS A  85      -6.262  11.203  20.203  1.00 86.69           N  
ATOM    633  N   SER A  86      -4.609  12.758  12.469  1.00 90.06           N  
ATOM    634  CA  SER A  86      -4.699  12.094  11.172  1.00 90.06           C  
ATOM    635  C   SER A  86      -4.898  10.586  11.336  1.00 90.06           C  
ATOM    636  CB  SER A  86      -3.445  12.359  10.344  1.00 90.06           C  
ATOM    637  O   SER A  86      -4.242   9.961  12.172  1.00 90.06           O  
ATOM    638  OG  SER A  86      -3.316  13.742  10.062  1.00 90.06           O  
ATOM    639  N   TYR A  87      -5.848  10.016  10.578  1.00 91.12           N  
ATOM    640  CA  TYR A  87      -6.188   8.609  10.750  1.00 91.12           C  
ATOM    641  C   TYR A  87      -5.488   7.750   9.703  1.00 91.12           C  
ATOM    642  CB  TYR A  87      -7.703   8.406  10.664  1.00 91.12           C  
ATOM    643  O   TYR A  87      -4.676   6.883  10.039  1.00 91.12           O  
ATOM    644  CG  TYR A  87      -8.469   9.102  11.758  1.00 91.12           C  
ATOM    645  CD1 TYR A  87      -7.945   9.203  13.047  1.00 91.12           C  
ATOM    646  CD2 TYR A  87      -9.719   9.656  11.516  1.00 91.12           C  
ATOM    647  CE1 TYR A  87      -8.656   9.836  14.062  1.00 91.12           C  
ATOM    648  CE2 TYR A  87     -10.438  10.289  12.523  1.00 91.12           C  
ATOM    649  OH  TYR A  87     -10.594  11.008  14.797  1.00 91.12           O  
ATOM    650  CZ  TYR A  87      -9.891  10.375  13.789  1.00 91.12           C  
ATOM    651  N   TRP A  88      -5.746   7.930   8.414  1.00 93.88           N  
ATOM    652  CA  TRP A  88      -5.195   7.055   7.387  1.00 93.88           C  
ATOM    653  C   TRP A  88      -5.203   7.746   6.027  1.00 93.88           C  
ATOM    654  CB  TRP A  88      -5.988   5.746   7.312  1.00 93.88           C  
ATOM    655  O   TRP A  88      -5.879   8.766   5.844  1.00 93.88           O  
ATOM    656  CG  TRP A  88      -7.473   5.934   7.273  1.00 93.88           C  
ATOM    657  CD1 TRP A  88      -8.352   5.773   8.312  1.00 93.88           C  
ATOM    658  CD2 TRP A  88      -8.258   6.316   6.141  1.00 93.88           C  
ATOM    659  CE2 TRP A  88      -9.609   6.367   6.562  1.00 93.88           C  
ATOM    660  CE3 TRP A  88      -7.953   6.621   4.809  1.00 93.88           C  
ATOM    661  NE1 TRP A  88      -9.633   6.031   7.887  1.00 93.88           N  
ATOM    662  CH2 TRP A  88     -10.320   7.004   4.398  1.00 93.88           C  
ATOM    663  CZ2 TRP A  88     -10.648   6.711   5.695  1.00 93.88           C  
ATOM    664  CZ3 TRP A  88      -8.992   6.961   3.947  1.00 93.88           C  
ATOM    665  N   ILE A  89      -4.395   7.316   5.172  1.00 94.75           N  
ATOM    666  CA  ILE A  89      -4.367   7.648   3.754  1.00 94.75           C  
ATOM    667  C   ILE A  89      -4.629   6.391   2.924  1.00 94.75           C  
ATOM    668  CB  ILE A  89      -3.020   8.289   3.348  1.00 94.75           C  
ATOM    669  O   ILE A  89      -4.090   5.324   3.221  1.00 94.75           O  
ATOM    670  CG1 ILE A  89      -2.844   9.648   4.039  1.00 94.75           C  
ATOM    671  CG2 ILE A  89      -2.928   8.430   1.826  1.00 94.75           C  
ATOM    672  CD1 ILE A  89      -1.474  10.273   3.830  1.00 94.75           C  
ATOM    673  N   PHE A  90      -5.422   6.574   1.932  1.00 94.69           N  
ATOM    674  CA  PHE A  90      -5.754   5.453   1.061  1.00 94.69           C  
ATOM    675  C   PHE A  90      -5.641   5.855  -0.405  1.00 94.69           C  
ATOM    676  CB  PHE A  90      -7.164   4.941   1.358  1.00 94.69           C  
ATOM    677  O   PHE A  90      -6.098   6.930  -0.797  1.00 94.69           O  
ATOM    678  CG  PHE A  90      -7.770   4.141   0.235  1.00 94.69           C  
ATOM    679  CD1 PHE A  90      -8.719   4.707  -0.605  1.00 94.69           C  
ATOM    680  CD2 PHE A  90      -7.387   2.824   0.020  1.00 94.69           C  
ATOM    681  CE1 PHE A  90      -9.281   3.967  -1.645  1.00 94.69           C  
ATOM    682  CE2 PHE A  90      -7.941   2.080  -1.017  1.00 94.69           C  
ATOM    683  CZ  PHE A  90      -8.891   2.654  -1.848  1.00 94.69           C  
ATOM    684  N   PHE A  91      -5.070   4.980  -1.222  1.00 95.12           N  
ATOM    685  CA  PHE A  91      -5.012   5.180  -2.664  1.00 95.12           C  
ATOM    686  C   PHE A  91      -4.781   3.855  -3.385  1.00 95.12           C  
ATOM    687  CB  PHE A  91      -3.902   6.176  -3.025  1.00 95.12           C  
ATOM    688  O   PHE A  91      -4.430   2.854  -2.756  1.00 95.12           O  
ATOM    689  CG  PHE A  91      -2.535   5.754  -2.557  1.00 95.12           C  
ATOM    690  CD1 PHE A  91      -2.104   6.055  -1.271  1.00 95.12           C  
ATOM    691  CD2 PHE A  91      -1.683   5.059  -3.404  1.00 95.12           C  
ATOM    692  CE1 PHE A  91      -0.837   5.668  -0.836  1.00 95.12           C  
ATOM    693  CE2 PHE A  91      -0.417   4.668  -2.975  1.00 95.12           C  
ATOM    694  CZ  PHE A  91       0.004   4.977  -1.691  1.00 95.12           C  
ATOM    695  N   THR A  92      -5.004   3.812  -4.652  1.00 94.81           N  
ATOM    696  CA  THR A  92      -4.844   2.594  -5.438  1.00 94.81           C  
ATOM    697  C   THR A  92      -3.744   2.768  -6.484  1.00 94.81           C  
ATOM    698  CB  THR A  92      -6.160   2.197  -6.129  1.00 94.81           C  
ATOM    699  O   THR A  92      -3.609   3.840  -7.074  1.00 94.81           O  
ATOM    700  CG2 THR A  92      -7.242   1.877  -5.109  1.00 94.81           C  
ATOM    701  OG1 THR A  92      -6.602   3.279  -6.957  1.00 94.81           O  
ATOM    702  N   VAL A  93      -2.979   1.725  -6.691  1.00 94.19           N  
ATOM    703  CA  VAL A  93      -1.903   1.721  -7.680  1.00 94.19           C  
ATOM    704  C   VAL A  93      -2.059   0.519  -8.609  1.00 94.19           C  
ATOM    705  CB  VAL A  93      -0.514   1.696  -7.004  1.00 94.19           C  
ATOM    706  O   VAL A  93      -2.715  -0.464  -8.258  1.00 94.19           O  
ATOM    707  CG1 VAL A  93      -0.287   2.967  -6.188  1.00 94.19           C  
ATOM    708  CG2 VAL A  93      -0.373   0.458  -6.117  1.00 94.19           C  
ATOM    709  N   SER A  94      -1.450   0.697  -9.781  1.00 92.06           N  
ATOM    710  CA  SER A  94      -1.451  -0.377 -10.766  1.00 92.06           C  
ATOM    711  C   SER A  94      -0.102  -0.483 -11.469  1.00 92.06           C  
ATOM    712  CB  SER A  94      -2.557  -0.154 -11.797  1.00 92.06           C  
ATOM    713  O   SER A  94       0.587   0.522 -11.656  1.00 92.06           O  
ATOM    714  OG  SER A  94      -3.834  -0.191 -11.188  1.00 92.06           O  
ATOM    715  N   PRO A  95       0.301  -1.797 -11.727  1.00 90.06           N  
ATOM    716  CA  PRO A  95       1.492  -1.888 -12.570  1.00 90.06           C  
ATOM    717  C   PRO A  95       1.362  -1.076 -13.859  1.00 90.06           C  
ATOM    718  CB  PRO A  95       1.593  -3.385 -12.875  1.00 90.06           C  
ATOM    719  O   PRO A  95       0.300  -1.069 -14.484  1.00 90.06           O  
ATOM    720  CG  PRO A  95       0.922  -4.059 -11.727  1.00 90.06           C  
ATOM    721  CD  PRO A  95      -0.236  -3.209 -11.289  1.00 90.06           C  
ATOM    722  N   SER A  96       2.363  -0.277 -14.148  1.00 88.75           N  
ATOM    723  CA  SER A  96       2.355   0.599 -15.312  1.00 88.75           C  
ATOM    724  C   SER A  96       2.186  -0.198 -16.609  1.00 88.75           C  
ATOM    725  CB  SER A  96       3.646   1.417 -15.375  1.00 88.75           C  
ATOM    726  O   SER A  96       2.482  -1.393 -16.641  1.00 88.75           O  
ATOM    727  OG  SER A  96       3.764   2.262 -14.242  1.00 88.75           O  
ATOM    728  N   SER A  97       1.632   0.438 -17.656  1.00 79.12           N  
ATOM    729  CA  SER A  97       1.450  -0.156 -18.984  1.00 79.12           C  
ATOM    730  C   SER A  97       2.785  -0.578 -19.594  1.00 79.12           C  
ATOM    731  CB  SER A  97       0.744   0.825 -19.922  1.00 79.12           C  
ATOM    732  O   SER A  97       3.762   0.172 -19.531  1.00 79.12           O  
ATOM    733  OG  SER A  97       1.446   2.055 -19.984  1.00 79.12           O  
ATOM    734  N   GLY A  98       3.125  -1.802 -19.656  1.00 76.19           N  
ATOM    735  CA  GLY A  98       4.371  -2.311 -20.203  1.00 76.19           C  
ATOM    736  C   GLY A  98       5.137  -3.195 -19.234  1.00 76.19           C  
ATOM    737  O   GLY A  98       6.117  -3.836 -19.625  1.00 76.19           O  
ATOM    738  N   VAL A  99       4.746  -3.105 -18.031  1.00 75.69           N  
ATOM    739  CA  VAL A  99       5.316  -3.980 -17.016  1.00 75.69           C  
ATOM    740  C   VAL A  99       4.414  -5.195 -16.812  1.00 75.69           C  
ATOM    741  CB  VAL A  99       5.523  -3.234 -15.672  1.00 75.69           C  
ATOM    742  O   VAL A  99       3.195  -5.055 -16.688  1.00 75.69           O  
ATOM    743  CG1 VAL A  99       6.113  -4.172 -14.625  1.00 75.69           C  
ATOM    744  CG2 VAL A  99       6.422  -2.016 -15.875  1.00 75.69           C  
ATOM    745  N   SER A 100       5.051  -6.395 -16.969  1.00 81.31           N  
ATOM    746  CA  SER A 100       4.258  -7.621 -16.906  1.00 81.31           C  
ATOM    747  C   SER A 100       3.705  -7.848 -15.508  1.00 81.31           C  
ATOM    748  CB  SER A 100       5.102  -8.820 -17.344  1.00 81.31           C  
ATOM    749  O   SER A 100       2.586  -8.344 -15.352  1.00 81.31           O  
ATOM    750  OG  SER A 100       6.250  -8.945 -16.516  1.00 81.31           O  
ATOM    751  N   SER A 101       4.492  -7.492 -14.492  1.00 85.00           N  
ATOM    752  CA  SER A 101       4.090  -7.707 -13.109  1.00 85.00           C  
ATOM    753  C   SER A 101       5.027  -6.992 -12.141  1.00 85.00           C  
ATOM    754  CB  SER A 101       4.059  -9.203 -12.789  1.00 85.00           C  
ATOM    755  O   SER A 101       6.156  -6.645 -12.508  1.00 85.00           O  
ATOM    756  OG  SER A 101       5.348  -9.773 -12.922  1.00 85.00           O  
ATOM    757  N   VAL A 102       4.504  -6.641 -10.977  1.00 89.25           N  
ATOM    758  CA  VAL A 102       5.281  -5.973  -9.938  1.00 89.25           C  
ATOM    759  C   VAL A 102       5.168  -6.750  -8.625  1.00 89.25           C  
ATOM    760  CB  VAL A 102       4.824  -4.512  -9.734  1.00 89.25           C  
ATOM    761  O   VAL A 102       4.066  -7.129  -8.219  1.00 89.25           O  
ATOM    762  CG1 VAL A 102       5.613  -3.850  -8.609  1.00 89.25           C  
ATOM    763  CG2 VAL A 102       4.973  -3.721 -11.031  1.00 89.25           C  
ATOM    764  N   GLU A 103       6.379  -7.109  -8.086  1.00 90.31           N  
ATOM    765  CA  GLU A 103       6.402  -7.766  -6.777  1.00 90.31           C  
ATOM    766  C   GLU A 103       6.148  -6.762  -5.656  1.00 90.31           C  
ATOM    767  CB  GLU A 103       7.738  -8.477  -6.555  1.00 90.31           C  
ATOM    768  O   GLU A 103       6.906  -5.805  -5.484  1.00 90.31           O  
ATOM    769  CG  GLU A 103       7.840  -9.195  -5.219  1.00 90.31           C  
ATOM    770  CD  GLU A 103       7.055 -10.500  -5.180  1.00 90.31           C  
ATOM    771  OE1 GLU A 103       6.598 -10.898  -4.086  1.00 90.31           O  
ATOM    772  OE2 GLU A 103       6.895 -11.117  -6.254  1.00 90.31           O  
ATOM    773  N   LEU A 104       5.059  -7.016  -4.883  1.00 91.62           N  
ATOM    774  CA  LEU A 104       4.695  -6.102  -3.807  1.00 91.62           C  
ATOM    775  C   LEU A 104       4.754  -6.801  -2.453  1.00 91.62           C  
ATOM    776  CB  LEU A 104       3.293  -5.531  -4.039  1.00 91.62           C  
ATOM    777  O   LEU A 104       3.857  -6.629  -1.622  1.00 91.62           O  
ATOM    778  CG  LEU A 104       3.133  -4.590  -5.234  1.00 91.62           C  
ATOM    779  CD1 LEU A 104       1.658  -4.297  -5.484  1.00 91.62           C  
ATOM    780  CD2 LEU A 104       3.908  -3.297  -5.000  1.00 91.62           C  
ATOM    781  N   SER A 105       5.773  -7.621  -2.277  1.00 93.88           N  
ATOM    782  CA  SER A 105       6.023  -8.242  -0.981  1.00 93.88           C  
ATOM    783  C   SER A 105       6.691  -7.262  -0.020  1.00 93.88           C  
ATOM    784  CB  SER A 105       6.895  -9.484  -1.141  1.00 93.88           C  
ATOM    785  O   SER A 105       7.625  -6.555  -0.397  1.00 93.88           O  
ATOM    786  OG  SER A 105       7.316  -9.969   0.122  1.00 93.88           O  
ATOM    787  N   PRO A 106       6.148  -7.215   1.217  1.00 94.56           N  
ATOM    788  CA  PRO A 106       6.766  -6.316   2.195  1.00 94.56           C  
ATOM    789  C   PRO A 106       8.258  -6.590   2.393  1.00 94.56           C  
ATOM    790  CB  PRO A 106       5.984  -6.602   3.479  1.00 94.56           C  
ATOM    791  O   PRO A 106       8.984  -5.727   2.879  1.00 94.56           O  
ATOM    792  CG  PRO A 106       4.660  -7.113   3.014  1.00 94.56           C  
ATOM    793  CD  PRO A 106       4.867  -7.895   1.750  1.00 94.56           C  
ATOM    794  N   ALA A 107       8.773  -7.746   1.967  1.00 94.31           N  
ATOM    795  CA  ALA A 107      10.180  -8.125   2.119  1.00 94.31           C  
ATOM    796  C   ALA A 107      11.047  -7.457   1.058  1.00 94.31           C  
ATOM    797  CB  ALA A 107      10.328  -9.641   2.043  1.00 94.31           C  
ATOM    798  O   ALA A 107      12.234  -7.207   1.284  1.00 94.31           O  
ATOM    799  N   THR A 108      10.516  -7.090  -0.041  1.00 93.19           N  
ATOM    800  CA  THR A 108      11.336  -6.590  -1.136  1.00 93.19           C  
ATOM    801  C   THR A 108      10.859  -5.219  -1.593  1.00 93.19           C  
ATOM    802  CB  THR A 108      11.328  -7.562  -2.328  1.00 93.19           C  
ATOM    803  O   THR A 108      11.508  -4.566  -2.414  1.00 93.19           O  
ATOM    804  CG2 THR A 108      11.961  -8.898  -1.951  1.00 93.19           C  
ATOM    805  OG1 THR A 108       9.977  -7.785  -2.750  1.00 93.19           O  
ATOM    806  N   THR A 109       9.648  -4.777  -1.110  1.00 94.88           N  
ATOM    807  CA  THR A 109       9.078  -3.488  -1.483  1.00 94.88           C  
ATOM    808  C   THR A 109       9.000  -2.561  -0.275  1.00 94.88           C  
ATOM    809  CB  THR A 109       7.672  -3.656  -2.098  1.00 94.88           C  
ATOM    810  O   THR A 109       8.703  -3.006   0.838  1.00 94.88           O  
ATOM    811  CG2 THR A 109       7.105  -2.316  -2.549  1.00 94.88           C  
ATOM    812  OG1 THR A 109       7.754  -4.535  -3.227  1.00 94.88           O  
ATOM    813  N   ALA A 110       9.305  -1.289  -0.558  1.00 96.75           N  
ATOM    814  CA  ALA A 110       9.250  -0.325   0.538  1.00 96.75           C  
ATOM    815  C   ALA A 110       8.250   0.787   0.243  1.00 96.75           C  
ATOM    816  CB  ALA A 110      10.633   0.264   0.795  1.00 96.75           C  
ATOM    817  O   ALA A 110       8.094   1.208  -0.907  1.00 96.75           O  
ATOM    818  N   ILE A 111       7.484   1.163   1.196  1.00 97.75           N  
ATOM    819  CA  ILE A 111       6.633   2.348   1.155  1.00 97.75           C  
ATOM    820  C   ILE A 111       7.094   3.354   2.207  1.00 97.75           C  
ATOM    821  CB  ILE A 111       5.145   1.982   1.378  1.00 97.75           C  
ATOM    822  O   ILE A 111       7.180   3.025   3.393  1.00 97.75           O  
ATOM    823  CG1 ILE A 111       4.672   0.997   0.305  1.00 97.75           C  
ATOM    824  CG2 ILE A 111       4.277   3.242   1.388  1.00 97.75           C  
ATOM    825  CD1 ILE A 111       3.242   0.508   0.502  1.00 97.75           C  
ATOM    826  N   SER A 112       7.383   4.605   1.724  1.00 97.19           N  
ATOM    827  CA  SER A 112       7.875   5.648   2.619  1.00 97.19           C  
ATOM    828  C   SER A 112       6.969   6.871   2.588  1.00 97.19           C  
ATOM    829  CB  SER A 112       9.305   6.051   2.242  1.00 97.19           C  
ATOM    830  O   SER A 112       6.402   7.207   1.545  1.00 97.19           O  
ATOM    831  OG  SER A 112      10.172   4.930   2.301  1.00 97.19           O  
ATOM    832  N   PHE A 113       6.805   7.441   3.668  1.00 96.44           N  
ATOM    833  CA  PHE A 113       5.977   8.625   3.859  1.00 96.44           C  
ATOM    834  C   PHE A 113       6.816   9.805   4.344  1.00 96.44           C  
ATOM    835  CB  PHE A 113       4.848   8.344   4.855  1.00 96.44           C  
ATOM    836  O   PHE A 113       7.586   9.672   5.301  1.00 96.44           O  
ATOM    837  CG  PHE A 113       4.031   9.555   5.211  1.00 96.44           C  
ATOM    838  CD1 PHE A 113       4.324  10.297   6.352  1.00 96.44           C  
ATOM    839  CD2 PHE A 113       2.973   9.953   4.406  1.00 96.44           C  
ATOM    840  CE1 PHE A 113       3.568  11.422   6.684  1.00 96.44           C  
ATOM    841  CE2 PHE A 113       2.215  11.078   4.730  1.00 96.44           C  
ATOM    842  CZ  PHE A 113       2.514  11.805   5.871  1.00 96.44           C  
ATOM    843  N   THR A 114       6.629  10.961   3.635  1.00 95.06           N  
ATOM    844  CA  THR A 114       7.383  12.156   4.004  1.00 95.06           C  
ATOM    845  C   THR A 114       6.480  13.383   4.020  1.00 95.06           C  
ATOM    846  CB  THR A 114       8.562  12.391   3.043  1.00 95.06           C  
ATOM    847  O   THR A 114       5.715  13.609   3.078  1.00 95.06           O  
ATOM    848  CG2 THR A 114       9.430  13.555   3.512  1.00 95.06           C  
ATOM    849  OG1 THR A 114       9.367  11.203   2.982  1.00 95.06           O  
ATOM    850  N   ALA A 115       6.488  14.086   5.094  1.00 92.50           N  
ATOM    851  CA  ALA A 115       5.902  15.414   5.254  1.00 92.50           C  
ATOM    852  C   ALA A 115       6.969  16.438   5.613  1.00 92.50           C  
ATOM    853  CB  ALA A 115       4.809  15.391   6.320  1.00 92.50           C  
ATOM    854  O   ALA A 115       7.277  16.641   6.789  1.00 92.50           O  
ATOM    855  N   SER A 116       7.547  17.109   4.625  1.00 89.19           N  
ATOM    856  CA  SER A 116       8.742  17.938   4.738  1.00 89.19           C  
ATOM    857  C   SER A 116       8.469  19.188   5.582  1.00 89.19           C  
ATOM    858  CB  SER A 116       9.242  18.359   3.354  1.00 89.19           C  
ATOM    859  O   SER A 116       9.328  19.625   6.348  1.00 89.19           O  
ATOM    860  OG  SER A 116       9.562  17.219   2.576  1.00 89.19           O  
ATOM    861  N   THR A 117       7.273  19.719   5.516  1.00 87.56           N  
ATOM    862  CA  THR A 117       6.926  20.922   6.254  1.00 87.56           C  
ATOM    863  C   THR A 117       6.949  20.656   7.758  1.00 87.56           C  
ATOM    864  CB  THR A 117       5.539  21.453   5.844  1.00 87.56           C  
ATOM    865  O   THR A 117       7.285  21.547   8.539  1.00 87.56           O  
ATOM    866  CG2 THR A 117       5.211  22.750   6.566  1.00 87.56           C  
ATOM    867  OG1 THR A 117       5.523  21.688   4.430  1.00 87.56           O  
ATOM    868  N   GLU A 118       6.664  19.406   8.102  1.00 87.25           N  
ATOM    869  CA  GLU A 118       6.629  19.016   9.516  1.00 87.25           C  
ATOM    870  C   GLU A 118       7.922  18.328   9.938  1.00 87.25           C  
ATOM    871  CB  GLU A 118       5.434  18.109   9.797  1.00 87.25           C  
ATOM    872  O   GLU A 118       8.070  17.922  11.094  1.00 87.25           O  
ATOM    873  CG  GLU A 118       4.082  18.766   9.547  1.00 87.25           C  
ATOM    874  CD  GLU A 118       3.740  19.828  10.578  1.00 87.25           C  
ATOM    875  OE1 GLU A 118       2.947  20.750  10.266  1.00 87.25           O  
ATOM    876  OE2 GLU A 118       4.270  19.750  11.711  1.00 87.25           O  
ATOM    877  N   GLY A 119       8.859  18.188   9.000  1.00 88.88           N  
ATOM    878  CA  GLY A 119      10.109  17.500   9.289  1.00 88.88           C  
ATOM    879  C   GLY A 119       9.938  16.031   9.578  1.00 88.88           C  
ATOM    880  O   GLY A 119      10.656  15.469  10.406  1.00 88.88           O  
ATOM    881  N   ILE A 120       8.938  15.406   8.992  1.00 92.06           N  
ATOM    882  CA  ILE A 120       8.617  14.008   9.266  1.00 92.06           C  
ATOM    883  C   ILE A 120       9.016  13.148   8.070  1.00 92.06           C  
ATOM    884  CB  ILE A 120       7.117  13.828   9.578  1.00 92.06           C  
ATOM    885  O   ILE A 120       8.727  13.500   6.922  1.00 92.06           O  
ATOM    886  CG1 ILE A 120       6.746  14.562  10.867  1.00 92.06           C  
ATOM    887  CG2 ILE A 120       6.762  12.344   9.680  1.00 92.06           C  
ATOM    888  CD1 ILE A 120       5.246  14.703  11.102  1.00 92.06           C  
ATOM    889  N   ALA A 121       9.773  12.109   8.344  1.00 93.69           N  
ATOM    890  CA  ALA A 121      10.133  11.125   7.328  1.00 93.69           C  
ATOM    891  C   ALA A 121      10.102   9.711   7.902  1.00 93.69           C  
ATOM    892  CB  ALA A 121      11.508  11.430   6.742  1.00 93.69           C  
ATOM    893  O   ALA A 121      10.875   9.383   8.805  1.00 93.69           O  
ATOM    894  N   TYR A 122       9.180   8.883   7.426  1.00 94.25           N  
ATOM    895  CA  TYR A 122       9.086   7.473   7.789  1.00 94.25           C  
ATOM    896  C   TYR A 122       9.398   6.582   6.590  1.00 94.25           C  
ATOM    897  CB  TYR A 122       7.695   7.145   8.336  1.00 94.25           C  
ATOM    898  O   TYR A 122       8.688   6.621   5.582  1.00 94.25           O  
ATOM    899  CG  TYR A 122       7.523   7.484   9.797  1.00 94.25           C  
ATOM    900  CD1 TYR A 122       7.227   6.496  10.734  1.00 94.25           C  
ATOM    901  CD2 TYR A 122       7.656   8.797  10.242  1.00 94.25           C  
ATOM    902  CE1 TYR A 122       7.066   6.805  12.078  1.00 94.25           C  
ATOM    903  CE2 TYR A 122       7.496   9.117  11.586  1.00 94.25           C  
ATOM    904  OH  TYR A 122       7.047   8.430  13.828  1.00 94.25           O  
ATOM    905  CZ  TYR A 122       7.203   8.117  12.500  1.00 94.25           C  
ATOM    906  N   SER A 123      10.477   5.883   6.785  1.00 94.69           N  
ATOM    907  CA  SER A 123      10.914   5.020   5.691  1.00 94.69           C  
ATOM    908  C   SER A 123      10.453   3.580   5.906  1.00 94.69           C  
ATOM    909  CB  SER A 123      12.430   5.062   5.547  1.00 94.69           C  
ATOM    910  O   SER A 123      10.367   3.113   7.043  1.00 94.69           O  
ATOM    911  OG  SER A 123      12.875   6.379   5.258  1.00 94.69           O  
ATOM    912  N   ASN A 124      10.016   2.924   4.867  1.00 95.69           N  
ATOM    913  CA  ASN A 124       9.672   1.510   4.766  1.00 95.69           C  
ATOM    914  C   ASN A 124       8.594   1.120   5.777  1.00 95.69           C  
ATOM    915  CB  ASN A 124      10.922   0.642   4.961  1.00 95.69           C  
ATOM    916  O   ASN A 124       8.797   0.209   6.582  1.00 95.69           O  
ATOM    917  CG  ASN A 124      10.688  -0.808   4.582  1.00 95.69           C  
ATOM    918  ND2 ASN A 124      11.578  -1.687   5.027  1.00 95.69           N  
ATOM    919  OD1 ASN A 124       9.711  -1.135   3.898  1.00 95.69           O  
ATOM    920  N   ILE A 125       7.488   1.843   5.727  1.00 96.94           N  
ATOM    921  CA  ILE A 125       6.371   1.594   6.633  1.00 96.94           C  
ATOM    922  C   ILE A 125       5.488   0.479   6.070  1.00 96.94           C  
ATOM    923  CB  ILE A 125       5.531   2.871   6.863  1.00 96.94           C  
ATOM    924  O   ILE A 125       4.473   0.120   6.668  1.00 96.94           O  
ATOM    925  CG1 ILE A 125       5.035   3.432   5.527  1.00 96.94           C  
ATOM    926  CG2 ILE A 125       6.348   3.920   7.625  1.00 96.94           C  
ATOM    927  CD1 ILE A 125       4.059   4.594   5.664  1.00 96.94           C  
ATOM    928  N   TYR A 126       5.848  -0.145   4.930  1.00 97.62           N  
ATOM    929  CA  TYR A 126       5.148  -1.277   4.332  1.00 97.62           C  
ATOM    930  C   TYR A 126       5.445  -2.564   5.094  1.00 97.62           C  
ATOM    931  CB  TYR A 126       5.543  -1.438   2.859  1.00 97.62           C  
ATOM    932  O   TYR A 126       6.512  -3.160   4.926  1.00 97.62           O  
ATOM    933  CG  TYR A 126       4.789  -2.535   2.146  1.00 97.62           C  
ATOM    934  CD1 TYR A 126       5.398  -3.281   1.139  1.00 97.62           C  
ATOM    935  CD2 TYR A 126       3.473  -2.830   2.477  1.00 97.62           C  
ATOM    936  CE1 TYR A 126       4.711  -4.293   0.477  1.00 97.62           C  
ATOM    937  CE2 TYR A 126       2.775  -3.838   1.821  1.00 97.62           C  
ATOM    938  OH  TYR A 126       2.715  -5.562   0.173  1.00 97.62           O  
ATOM    939  CZ  TYR A 126       3.402  -4.562   0.825  1.00 97.62           C  
ATOM    940  N   LYS A 127       4.418  -3.031   5.922  1.00 96.12           N  
ATOM    941  CA  LYS A 127       4.746  -4.133   6.824  1.00 96.12           C  
ATOM    942  C   LYS A 127       3.850  -5.340   6.566  1.00 96.12           C  
ATOM    943  CB  LYS A 127       4.617  -3.686   8.281  1.00 96.12           C  
ATOM    944  O   LYS A 127       4.238  -6.477   6.840  1.00 96.12           O  
ATOM    945  CG  LYS A 127       5.613  -2.613   8.695  1.00 96.12           C  
ATOM    946  CD  LYS A 127       7.047  -3.115   8.594  1.00 96.12           C  
ATOM    947  CE  LYS A 127       8.039  -2.064   9.070  1.00 96.12           C  
ATOM    948  NZ  LYS A 127       9.453  -2.520   8.891  1.00 96.12           N  
ATOM    949  N   TYR A 128       2.664  -5.055   5.992  1.00 95.62           N  
ATOM    950  CA  TYR A 128       1.715  -6.152   5.844  1.00 95.62           C  
ATOM    951  C   TYR A 128       1.061  -6.129   4.469  1.00 95.62           C  
ATOM    952  CB  TYR A 128       0.641  -6.086   6.934  1.00 95.62           C  
ATOM    953  O   TYR A 128       1.009  -5.082   3.816  1.00 95.62           O  
ATOM    954  CG  TYR A 128       1.201  -6.027   8.336  1.00 95.62           C  
ATOM    955  CD1 TYR A 128       1.740  -7.164   8.938  1.00 95.62           C  
ATOM    956  CD2 TYR A 128       1.190  -4.844   9.062  1.00 95.62           C  
ATOM    957  CE1 TYR A 128       2.256  -7.117  10.227  1.00 95.62           C  
ATOM    958  CE2 TYR A 128       1.702  -4.785  10.352  1.00 95.62           C  
ATOM    959  OH  TYR A 128       2.740  -5.875  12.203  1.00 95.62           O  
ATOM    960  CZ  TYR A 128       2.232  -5.926  10.930  1.00 95.62           C  
ATOM    961  N   THR A 129       0.650  -7.312   4.004  1.00 94.31           N  
ATOM    962  CA  THR A 129      -0.041  -7.414   2.723  1.00 94.31           C  
ATOM    963  C   THR A 129      -1.117  -8.492   2.771  1.00 94.31           C  
ATOM    964  CB  THR A 129       0.945  -7.715   1.580  1.00 94.31           C  
ATOM    965  O   THR A 129      -0.923  -9.547   3.389  1.00 94.31           O  
ATOM    966  CG2 THR A 129       1.646  -9.055   1.799  1.00 94.31           C  
ATOM    967  OG1 THR A 129       0.229  -7.762   0.340  1.00 94.31           O  
ATOM    968  N   LEU A 130      -2.279  -8.195   2.160  1.00 93.19           N  
ATOM    969  CA  LEU A 130      -3.355  -9.172   2.031  1.00 93.19           C  
ATOM    970  C   LEU A 130      -3.330  -9.828   0.656  1.00 93.19           C  
ATOM    971  CB  LEU A 130      -4.715  -8.508   2.268  1.00 93.19           C  
ATOM    972  O   LEU A 130      -4.215 -10.617   0.327  1.00 93.19           O  
ATOM    973  CG  LEU A 130      -4.992  -8.016   3.691  1.00 93.19           C  
ATOM    974  CD1 LEU A 130      -6.332  -7.297   3.752  1.00 93.19           C  
ATOM    975  CD2 LEU A 130      -4.961  -9.188   4.672  1.00 93.19           C  
ATOM    976  N   LEU A 131      -2.295  -9.539  -0.152  1.00 90.69           N  
ATOM    977  CA  LEU A 131      -2.158 -10.094  -1.492  1.00 90.69           C  
ATOM    978  C   LEU A 131      -1.881 -11.594  -1.429  1.00 90.69           C  
ATOM    979  CB  LEU A 131      -1.036  -9.391  -2.256  1.00 90.69           C  
ATOM    980  O   LEU A 131      -2.189 -12.328  -2.371  1.00 90.69           O  
ATOM    981  CG  LEU A 131      -1.214  -7.887  -2.488  1.00 90.69           C  
ATOM    982  CD1 LEU A 131      -0.011  -7.320  -3.234  1.00 90.69           C  
ATOM    983  CD2 LEU A 131      -2.504  -7.613  -3.256  1.00 90.69           C  
ATOM    984  N   THR A 132      -1.333 -12.070  -0.363  1.00 88.94           N  
ATOM    985  CA  THR A 132      -0.913 -13.469  -0.267  1.00 88.94           C  
ATOM    986  C   THR A 132      -1.898 -14.273   0.575  1.00 88.94           C  
ATOM    987  CB  THR A 132       0.498 -13.586   0.338  1.00 88.94           C  
ATOM    988  O   THR A 132      -1.717 -15.477   0.773  1.00 88.94           O  
ATOM    989  CG2 THR A 132       1.534 -12.898  -0.546  1.00 88.94           C  
ATOM    990  OG1 THR A 132       0.510 -12.969   1.633  1.00 88.94           O  
ATOM    991  N   VAL A 133      -2.945 -13.539   1.130  1.00 87.62           N  
ATOM    992  CA  VAL A 133      -3.916 -14.219   1.985  1.00 87.62           C  
ATOM    993  C   VAL A 133      -5.000 -14.867   1.126  1.00 87.62           C  
ATOM    994  CB  VAL A 133      -4.555 -13.242   3.000  1.00 87.62           C  
ATOM    995  O   VAL A 133      -5.594 -14.211   0.265  1.00 87.62           O  
ATOM    996  CG1 VAL A 133      -5.633 -13.945   3.820  1.00 87.62           C  
ATOM    997  CG2 VAL A 133      -3.482 -12.648   3.914  1.00 87.62           C  
ATOM    998  N   SER A 134      -5.129 -16.172   1.344  1.00 83.94           N  
ATOM    999  CA  SER A 134      -6.152 -16.922   0.618  1.00 83.94           C  
ATOM   1000  C   SER A 134      -7.551 -16.562   1.107  1.00 83.94           C  
ATOM   1001  CB  SER A 134      -5.922 -18.422   0.763  1.00 83.94           C  
ATOM   1002  O   SER A 134      -7.785 -16.438   2.312  1.00 83.94           O  
ATOM   1003  OG  SER A 134      -6.898 -19.156   0.042  1.00 83.94           O  
ATOM   1004  N   PRO A 135      -8.523 -16.359   0.132  1.00 81.19           N  
ATOM   1005  CA  PRO A 135      -9.898 -16.031   0.495  1.00 81.19           C  
ATOM   1006  C   PRO A 135     -10.523 -17.047   1.447  1.00 81.19           C  
ATOM   1007  CB  PRO A 135     -10.633 -16.016  -0.852  1.00 81.19           C  
ATOM   1008  O   PRO A 135     -11.375 -16.688   2.270  1.00 81.19           O  
ATOM   1009  CG  PRO A 135      -9.555 -15.797  -1.865  1.00 81.19           C  
ATOM   1010  CD  PRO A 135      -8.273 -16.391  -1.351  1.00 81.19           C  
ATOM   1011  N   SER A 136     -10.203 -18.266   1.409  1.00 83.06           N  
ATOM   1012  CA  SER A 136     -10.781 -19.312   2.242  1.00 83.06           C  
ATOM   1013  C   SER A 136     -10.445 -19.109   3.715  1.00 83.06           C  
ATOM   1014  CB  SER A 136     -10.289 -20.688   1.793  1.00 83.06           C  
ATOM   1015  O   SER A 136     -11.188 -19.531   4.598  1.00 83.06           O  
ATOM   1016  OG  SER A 136      -8.875 -20.781   1.877  1.00 83.06           O  
ATOM   1017  N   THR A 137      -9.266 -18.406   3.932  1.00 85.19           N  
ATOM   1018  CA  THR A 137      -8.844 -18.141   5.301  1.00 85.19           C  
ATOM   1019  C   THR A 137      -9.734 -17.062   5.934  1.00 85.19           C  
ATOM   1020  CB  THR A 137      -7.379 -17.688   5.352  1.00 85.19           C  
ATOM   1021  O   THR A 137      -9.812 -16.969   7.160  1.00 85.19           O  
ATOM   1022  CG2 THR A 137      -6.445 -18.766   4.824  1.00 85.19           C  
ATOM   1023  OG1 THR A 137      -7.219 -16.500   4.555  1.00 85.19           O  
ATOM   1024  N   LEU A 138     -10.375 -16.328   5.004  1.00 86.75           N  
ATOM   1025  CA  LEU A 138     -11.141 -15.180   5.500  1.00 86.75           C  
ATOM   1026  C   LEU A 138     -12.641 -15.461   5.441  1.00 86.75           C  
ATOM   1027  CB  LEU A 138     -10.805 -13.922   4.695  1.00 86.75           C  
ATOM   1028  O   LEU A 138     -13.445 -14.555   5.664  1.00 86.75           O  
ATOM   1029  CG  LEU A 138      -9.367 -13.406   4.797  1.00 86.75           C  
ATOM   1030  CD1 LEU A 138      -9.141 -12.266   3.814  1.00 86.75           C  
ATOM   1031  CD2 LEU A 138      -9.062 -12.961   6.223  1.00 86.75           C  
ATOM   1032  N   SER A 139     -13.047 -16.734   5.184  1.00 85.75           N  
ATOM   1033  CA  SER A 139     -14.461 -17.078   5.152  1.00 85.75           C  
ATOM   1034  C   SER A 139     -15.039 -17.172   6.559  1.00 85.75           C  
ATOM   1035  CB  SER A 139     -14.680 -18.391   4.406  1.00 85.75           C  
ATOM   1036  O   SER A 139     -14.461 -17.812   7.430  1.00 85.75           O  
ATOM   1037  OG  SER A 139     -14.273 -18.281   3.055  1.00 85.75           O  
ATOM   1038  N   ASP A 140     -16.125 -16.422   6.812  1.00 86.62           N  
ATOM   1039  CA  ASP A 140     -16.906 -16.516   8.039  1.00 86.62           C  
ATOM   1040  C   ASP A 140     -16.078 -16.125   9.258  1.00 86.62           C  
ATOM   1041  CB  ASP A 140     -17.469 -17.922   8.219  1.00 86.62           C  
ATOM   1042  O   ASP A 140     -16.125 -16.781  10.289  1.00 86.62           O  
ATOM   1043  CG  ASP A 140     -18.453 -18.312   7.121  1.00 86.62           C  
ATOM   1044  OD1 ASP A 140     -19.203 -17.438   6.641  1.00 86.62           O  
ATOM   1045  OD2 ASP A 140     -18.453 -19.500   6.738  1.00 86.62           O  
ATOM   1046  N   VAL A 141     -15.211 -15.125   9.148  1.00 85.62           N  
ATOM   1047  CA  VAL A 141     -14.297 -14.773  10.227  1.00 85.62           C  
ATOM   1048  C   VAL A 141     -14.820 -13.539  10.961  1.00 85.62           C  
ATOM   1049  CB  VAL A 141     -12.867 -14.508   9.703  1.00 85.62           C  
ATOM   1050  O   VAL A 141     -14.531 -13.352  12.148  1.00 85.62           O  
ATOM   1051  CG1 VAL A 141     -12.242 -15.797   9.172  1.00 85.62           C  
ATOM   1052  CG2 VAL A 141     -12.891 -13.438   8.617  1.00 85.62           C  
ATOM   1053  N   VAL A 142     -15.578 -12.719  10.234  1.00 86.50           N  
ATOM   1054  CA  VAL A 142     -16.125 -11.531  10.875  1.00 86.50           C  
ATOM   1055  C   VAL A 142     -17.625 -11.656  11.016  1.00 86.50           C  
ATOM   1056  CB  VAL A 142     -15.766 -10.250  10.086  1.00 86.50           C  
ATOM   1057  O   VAL A 142     -18.344 -11.805  10.023  1.00 86.50           O  
ATOM   1058  CG1 VAL A 142     -16.359  -9.016  10.758  1.00 86.50           C  
ATOM   1059  CG2 VAL A 142     -14.250 -10.109   9.953  1.00 86.50           C  
ATOM   1060  N   TYR A 143     -18.188 -11.641  12.305  1.00 86.06           N  
ATOM   1061  CA  TYR A 143     -19.594 -11.797  12.648  1.00 86.06           C  
ATOM   1062  C   TYR A 143     -20.156 -10.492  13.195  1.00 86.06           C  
ATOM   1063  CB  TYR A 143     -19.766 -12.914  13.680  1.00 86.06           C  
ATOM   1064  O   TYR A 143     -19.641  -9.930  14.164  1.00 86.06           O  
ATOM   1065  CG  TYR A 143     -21.219 -13.273  13.938  1.00 86.06           C  
ATOM   1066  CD1 TYR A 143     -21.875 -12.805  15.070  1.00 86.06           C  
ATOM   1067  CD2 TYR A 143     -21.922 -14.086  13.055  1.00 86.06           C  
ATOM   1068  CE1 TYR A 143     -23.219 -13.133  15.312  1.00 86.06           C  
ATOM   1069  CE2 TYR A 143     -23.250 -14.422  13.289  1.00 86.06           C  
ATOM   1070  OH  TYR A 143     -25.203 -14.273  14.648  1.00 86.06           O  
ATOM   1071  CZ  TYR A 143     -23.891 -13.945  14.414  1.00 86.06           C  
ATOM   1072  N   SER A 144     -21.078  -9.977  12.461  1.00 83.75           N  
ATOM   1073  CA  SER A 144     -21.750  -8.742  12.859  1.00 83.75           C  
ATOM   1074  C   SER A 144     -23.219  -8.750  12.453  1.00 83.75           C  
ATOM   1075  CB  SER A 144     -21.047  -7.531  12.250  1.00 83.75           C  
ATOM   1076  O   SER A 144     -23.562  -9.211  11.359  1.00 83.75           O  
ATOM   1077  OG  SER A 144     -21.672  -6.328  12.648  1.00 83.75           O  
ATOM   1078  N   ASN A 145     -24.094  -8.242  13.406  1.00 84.06           N  
ATOM   1079  CA  ASN A 145     -25.516  -8.156  13.141  1.00 84.06           C  
ATOM   1080  C   ASN A 145     -26.109  -9.516  12.773  1.00 84.06           C  
ATOM   1081  CB  ASN A 145     -25.797  -7.141  12.031  1.00 84.06           C  
ATOM   1082  O   ASN A 145     -26.875  -9.633  11.812  1.00 84.06           O  
ATOM   1083  CG  ASN A 145     -27.266  -6.742  11.953  1.00 84.06           C  
ATOM   1084  ND2 ASN A 145     -27.719  -6.359  10.766  1.00 84.06           N  
ATOM   1085  OD1 ASN A 145     -27.969  -6.777  12.961  1.00 84.06           O  
ATOM   1086  N   SER A 146     -25.688 -10.617  13.562  1.00 83.62           N  
ATOM   1087  CA  SER A 146     -26.219 -11.977  13.516  1.00 83.62           C  
ATOM   1088  C   SER A 146     -25.844 -12.672  12.211  1.00 83.62           C  
ATOM   1089  CB  SER A 146     -27.734 -11.961  13.680  1.00 83.62           C  
ATOM   1090  O   SER A 146     -26.578 -13.547  11.734  1.00 83.62           O  
ATOM   1091  OG  SER A 146     -28.109 -11.375  14.914  1.00 83.62           O  
ATOM   1092  N   GLN A 147     -24.797 -12.188  11.539  1.00 86.19           N  
ATOM   1093  CA  GLN A 147     -24.344 -12.867  10.328  1.00 86.19           C  
ATOM   1094  C   GLN A 147     -22.844 -12.688  10.133  1.00 86.19           C  
ATOM   1095  CB  GLN A 147     -25.094 -12.344   9.102  1.00 86.19           C  
ATOM   1096  O   GLN A 147     -22.250 -11.719  10.633  1.00 86.19           O  
ATOM   1097  CG  GLN A 147     -24.859 -10.867   8.812  1.00 86.19           C  
ATOM   1098  CD  GLN A 147     -25.688 -10.359   7.645  1.00 86.19           C  
ATOM   1099  NE2 GLN A 147     -25.406  -9.141   7.207  1.00 86.19           N  
ATOM   1100  OE1 GLN A 147     -26.562 -11.062   7.137  1.00 86.19           O  
ATOM   1101  N   TYR A 148     -22.281 -13.594   9.375  1.00 87.44           N  
ATOM   1102  CA  TYR A 148     -20.875 -13.469   8.969  1.00 87.44           C  
ATOM   1103  C   TYR A 148     -20.750 -12.578   7.742  1.00 87.44           C  
ATOM   1104  CB  TYR A 148     -20.281 -14.852   8.680  1.00 87.44           C  
ATOM   1105  O   TYR A 148     -21.516 -12.703   6.789  1.00 87.44           O  
ATOM   1106  CG  TYR A 148     -20.031 -15.672   9.914  1.00 87.44           C  
ATOM   1107  CD1 TYR A 148     -18.891 -15.461  10.703  1.00 87.44           C  
ATOM   1108  CD2 TYR A 148     -20.922 -16.672  10.305  1.00 87.44           C  
ATOM   1109  CE1 TYR A 148     -18.656 -16.219  11.844  1.00 87.44           C  
ATOM   1110  CE2 TYR A 148     -20.688 -17.438  11.445  1.00 87.44           C  
ATOM   1111  OH  TYR A 148     -19.328 -17.953  13.336  1.00 87.44           O  
ATOM   1112  CZ  TYR A 148     -19.562 -17.203  12.203  1.00 87.44           C  
ATOM   1113  N   LEU A 149     -19.828 -11.625   7.836  1.00 88.69           N  
ATOM   1114  CA  LEU A 149     -19.578 -10.703   6.727  1.00 88.69           C  
ATOM   1115  C   LEU A 149     -18.750 -11.375   5.637  1.00 88.69           C  
ATOM   1116  CB  LEU A 149     -18.875  -9.445   7.223  1.00 88.69           C  
ATOM   1117  O   LEU A 149     -17.781 -12.078   5.938  1.00 88.69           O  
ATOM   1118  CG  LEU A 149     -19.766  -8.242   7.531  1.00 88.69           C  
ATOM   1119  CD1 LEU A 149     -20.750  -8.586   8.633  1.00 88.69           C  
ATOM   1120  CD2 LEU A 149     -18.922  -7.035   7.926  1.00 88.69           C  
ATOM   1121  N   SER A 150     -19.141 -11.180   4.332  1.00 89.12           N  
ATOM   1122  CA  SER A 150     -18.328 -11.578   3.191  1.00 89.12           C  
ATOM   1123  C   SER A 150     -17.328 -10.484   2.822  1.00 89.12           C  
ATOM   1124  CB  SER A 150     -19.219 -11.891   1.984  1.00 89.12           C  
ATOM   1125  O   SER A 150     -17.672  -9.531   2.129  1.00 89.12           O  
ATOM   1126  OG  SER A 150     -18.438 -12.406   0.913  1.00 89.12           O  
ATOM   1127  N   LEU A 151     -16.094 -10.602   3.338  1.00 89.75           N  
ATOM   1128  CA  LEU A 151     -15.102  -9.555   3.205  1.00 89.75           C  
ATOM   1129  C   LEU A 151     -14.477  -9.570   1.812  1.00 89.75           C  
ATOM   1130  CB  LEU A 151     -14.008  -9.719   4.266  1.00 89.75           C  
ATOM   1131  O   LEU A 151     -13.945  -8.555   1.354  1.00 89.75           O  
ATOM   1132  CG  LEU A 151     -14.477  -9.727   5.723  1.00 89.75           C  
ATOM   1133  CD1 LEU A 151     -13.297  -9.992   6.656  1.00 89.75           C  
ATOM   1134  CD2 LEU A 151     -15.156  -8.406   6.078  1.00 89.75           C  
ATOM   1135  N   VAL A 152     -14.555 -10.742   1.144  1.00 87.75           N  
ATOM   1136  CA  VAL A 152     -13.867 -10.914  -0.129  1.00 87.75           C  
ATOM   1137  C   VAL A 152     -14.859 -11.336  -1.209  1.00 87.75           C  
ATOM   1138  CB  VAL A 152     -12.719 -11.945  -0.021  1.00 87.75           C  
ATOM   1139  O   VAL A 152     -15.844 -12.008  -0.921  1.00 87.75           O  
ATOM   1140  CG1 VAL A 152     -11.508 -11.336   0.677  1.00 87.75           C  
ATOM   1141  CG2 VAL A 152     -13.203 -13.195   0.721  1.00 87.75           C  
ATOM   1142  N   ASP A 153     -14.664 -10.867  -2.426  1.00 86.50           N  
ATOM   1143  CA  ASP A 153     -15.414 -11.305  -3.602  1.00 86.50           C  
ATOM   1144  C   ASP A 153     -14.492 -11.961  -4.625  1.00 86.50           C  
ATOM   1145  CB  ASP A 153     -16.141 -10.117  -4.238  1.00 86.50           C  
ATOM   1146  O   ASP A 153     -13.273 -11.773  -4.586  1.00 86.50           O  
ATOM   1147  CG  ASP A 153     -17.328  -9.648  -3.418  1.00 86.50           C  
ATOM   1148  OD1 ASP A 153     -17.938 -10.469  -2.689  1.00 86.50           O  
ATOM   1149  OD2 ASP A 153     -17.672  -8.453  -3.506  1.00 86.50           O  
ATOM   1150  N   THR A 154     -15.102 -12.875  -5.375  1.00 82.56           N  
ATOM   1151  CA  THR A 154     -14.328 -13.594  -6.383  1.00 82.56           C  
ATOM   1152  C   THR A 154     -14.922 -13.383  -7.773  1.00 82.56           C  
ATOM   1153  CB  THR A 154     -14.266 -15.094  -6.066  1.00 82.56           C  
ATOM   1154  O   THR A 154     -16.141 -13.273  -7.922  1.00 82.56           O  
ATOM   1155  CG2 THR A 154     -13.289 -15.812  -6.996  1.00 82.56           C  
ATOM   1156  OG1 THR A 154     -13.836 -15.281  -4.711  1.00 82.56           O  
ATOM   1157  N   GLU A 155     -14.070 -13.117  -8.688  1.00 79.12           N  
ATOM   1158  CA  GLU A 155     -14.438 -13.047 -10.094  1.00 79.12           C  
ATOM   1159  C   GLU A 155     -13.609 -14.016 -10.938  1.00 79.12           C  
ATOM   1160  CB  GLU A 155     -14.258 -11.617 -10.625  1.00 79.12           C  
ATOM   1161  O   GLU A 155     -12.391 -14.125 -10.750  1.00 79.12           O  
ATOM   1162  CG  GLU A 155     -14.828 -11.406 -12.016  1.00 79.12           C  
ATOM   1163  CD  GLU A 155     -14.594 -10.000 -12.555  1.00 79.12           C  
ATOM   1164  OE1 GLU A 155     -14.969  -9.719 -13.711  1.00 79.12           O  
ATOM   1165  OE2 GLU A 155     -14.031  -9.172 -11.805  1.00 79.12           O  
ATOM   1166  N   SER A 156     -14.336 -14.898 -11.695  1.00 76.31           N  
ATOM   1167  CA  SER A 156     -13.648 -15.836 -12.570  1.00 76.31           C  
ATOM   1168  C   SER A 156     -13.664 -15.359 -14.016  1.00 76.31           C  
ATOM   1169  CB  SER A 156     -14.273 -17.234 -12.469  1.00 76.31           C  
ATOM   1170  O   SER A 156     -14.727 -15.039 -14.555  1.00 76.31           O  
ATOM   1171  OG  SER A 156     -14.094 -17.766 -11.172  1.00 76.31           O  
ATOM   1172  N   SER A 157     -12.516 -14.953 -14.477  1.00 70.56           N  
ATOM   1173  CA  SER A 157     -12.375 -14.617 -15.891  1.00 70.56           C  
ATOM   1174  C   SER A 157     -11.188 -15.344 -16.516  1.00 70.56           C  
ATOM   1175  CB  SER A 157     -12.211 -13.109 -16.078  1.00 70.56           C  
ATOM   1176  O   SER A 157     -10.078 -15.312 -15.977  1.00 70.56           O  
ATOM   1177  OG  SER A 157     -12.109 -12.773 -17.453  1.00 70.56           O  
ATOM   1178  N   GLY A 158     -11.398 -16.016 -17.750  1.00 69.62           N  
ATOM   1179  CA  GLY A 158     -10.352 -16.656 -18.516  1.00 69.62           C  
ATOM   1180  C   GLY A 158      -9.719 -17.844 -17.797  1.00 69.62           C  
ATOM   1181  O   GLY A 158      -8.523 -18.094 -17.938  1.00 69.62           O  
ATOM   1182  N   GLY A 159     -10.492 -18.594 -16.922  1.00 72.88           N  
ATOM   1183  CA  GLY A 159      -9.992 -19.766 -16.219  1.00 72.88           C  
ATOM   1184  C   GLY A 159      -9.266 -19.438 -14.938  1.00 72.88           C  
ATOM   1185  O   GLY A 159      -8.695 -20.328 -14.297  1.00 72.88           O  
ATOM   1186  N   GLN A 160      -9.211 -18.125 -14.672  1.00 71.81           N  
ATOM   1187  CA  GLN A 160      -8.555 -17.688 -13.445  1.00 71.81           C  
ATOM   1188  C   GLN A 160      -9.555 -17.062 -12.477  1.00 71.81           C  
ATOM   1189  CB  GLN A 160      -7.430 -16.703 -13.750  1.00 71.81           C  
ATOM   1190  O   GLN A 160     -10.547 -16.469 -12.898  1.00 71.81           O  
ATOM   1191  CG  GLN A 160      -6.387 -17.234 -14.719  1.00 71.81           C  
ATOM   1192  CD  GLN A 160      -5.664 -18.453 -14.188  1.00 71.81           C  
ATOM   1193  NE2 GLN A 160      -4.449 -18.250 -13.680  1.00 71.81           N  
ATOM   1194  OE1 GLN A 160      -6.188 -19.578 -14.234  1.00 71.81           O  
ATOM   1195  N   THR A 161      -9.539 -17.453 -11.156  1.00 73.75           N  
ATOM   1196  CA  THR A 161     -10.375 -16.875 -10.117  1.00 73.75           C  
ATOM   1197  C   THR A 161      -9.641 -15.734  -9.406  1.00 73.75           C  
ATOM   1198  CB  THR A 161     -10.812 -17.922  -9.086  1.00 73.75           C  
ATOM   1199  O   THR A 161      -8.508 -15.906  -8.961  1.00 73.75           O  
ATOM   1200  CG2 THR A 161     -11.773 -17.328  -8.062  1.00 73.75           C  
ATOM   1201  OG1 THR A 161     -11.461 -19.000  -9.766  1.00 73.75           O  
ATOM   1202  N   TYR A 162     -10.328 -14.594  -9.398  1.00 76.31           N  
ATOM   1203  CA  TYR A 162      -9.766 -13.383  -8.805  1.00 76.31           C  
ATOM   1204  C   TYR A 162     -10.477 -13.031  -7.508  1.00 76.31           C  
ATOM   1205  CB  TYR A 162      -9.852 -12.211  -9.789  1.00 76.31           C  
ATOM   1206  O   TYR A 162     -11.695 -13.211  -7.391  1.00 76.31           O  
ATOM   1207  CG  TYR A 162      -9.305 -12.523 -11.156  1.00 76.31           C  
ATOM   1208  CD1 TYR A 162      -7.945 -12.438 -11.430  1.00 76.31           C  
ATOM   1209  CD2 TYR A 162     -10.156 -12.914 -12.188  1.00 76.31           C  
ATOM   1210  CE1 TYR A 162      -7.441 -12.727 -12.695  1.00 76.31           C  
ATOM   1211  CE2 TYR A 162      -9.664 -13.211 -13.453  1.00 76.31           C  
ATOM   1212  OH  TYR A 162      -7.812 -13.398 -14.953  1.00 76.31           O  
ATOM   1213  CZ  TYR A 162      -8.305 -13.109 -13.695  1.00 76.31           C  
ATOM   1214  N   VAL A 163      -9.562 -12.531  -6.539  1.00 81.75           N  
ATOM   1215  CA  VAL A 163     -10.141 -12.141  -5.258  1.00 81.75           C  
ATOM   1216  C   VAL A 163      -9.906 -10.648  -5.023  1.00 81.75           C  
ATOM   1217  CB  VAL A 163      -9.555 -12.961  -4.090  1.00 81.75           C  
ATOM   1218  O   VAL A 163      -8.859 -10.109  -5.395  1.00 81.75           O  
ATOM   1219  CG1 VAL A 163     -10.148 -12.500  -2.758  1.00 81.75           C  
ATOM   1220  CG2 VAL A 163      -9.812 -14.453  -4.309  1.00 81.75           C  
ATOM   1221  N   TYR A 164     -10.930 -10.000  -4.617  1.00 88.00           N  
ATOM   1222  CA  TYR A 164     -10.766  -8.586  -4.316  1.00 88.00           C  
ATOM   1223  C   TYR A 164     -11.617  -8.172  -3.125  1.00 88.00           C  
ATOM   1224  CB  TYR A 164     -11.125  -7.730  -5.535  1.00 88.00           C  
ATOM   1225  O   TYR A 164     -12.562  -8.875  -2.762  1.00 88.00           O  
ATOM   1226  CG  TYR A 164     -12.578  -7.832  -5.938  1.00 88.00           C  
ATOM   1227  CD1 TYR A 164     -13.016  -8.836  -6.797  1.00 88.00           C  
ATOM   1228  CD2 TYR A 164     -13.516  -6.922  -5.461  1.00 88.00           C  
ATOM   1229  CE1 TYR A 164     -14.352  -8.938  -7.172  1.00 88.00           C  
ATOM   1230  CE2 TYR A 164     -14.852  -7.008  -5.832  1.00 88.00           C  
ATOM   1231  OH  TYR A 164     -16.578  -8.109  -7.051  1.00 88.00           O  
ATOM   1232  CZ  TYR A 164     -15.258  -8.016  -6.684  1.00 88.00           C  
ATOM   1233  N   TYR A 165     -11.188  -7.066  -2.465  1.00 91.19           N  
ATOM   1234  CA  TYR A 165     -11.938  -6.438  -1.381  1.00 91.19           C  
ATOM   1235  C   TYR A 165     -12.727  -5.238  -1.887  1.00 91.19           C  
ATOM   1236  CB  TYR A 165     -10.992  -6.008  -0.255  1.00 91.19           C  
ATOM   1237  O   TYR A 165     -12.148  -4.254  -2.350  1.00 91.19           O  
ATOM   1238  CG  TYR A 165     -10.297  -7.156   0.431  1.00 91.19           C  
ATOM   1239  CD1 TYR A 165     -10.766  -7.652   1.649  1.00 91.19           C  
ATOM   1240  CD2 TYR A 165      -9.180  -7.754  -0.136  1.00 91.19           C  
ATOM   1241  CE1 TYR A 165     -10.125  -8.711   2.287  1.00 91.19           C  
ATOM   1242  CE2 TYR A 165      -8.531  -8.812   0.492  1.00 91.19           C  
ATOM   1243  OH  TYR A 165      -8.383 -10.336   2.326  1.00 91.19           O  
ATOM   1244  CZ  TYR A 165      -9.016  -9.289   1.701  1.00 91.19           C  
ATOM   1245  N   PRO A 166     -14.031  -5.363  -1.894  1.00 87.69           N  
ATOM   1246  CA  PRO A 166     -14.883  -4.332  -2.486  1.00 87.69           C  
ATOM   1247  C   PRO A 166     -14.812  -3.002  -1.740  1.00 87.69           C  
ATOM   1248  CB  PRO A 166     -16.281  -4.938  -2.387  1.00 87.69           C  
ATOM   1249  O   PRO A 166     -15.125  -1.952  -2.309  1.00 87.69           O  
ATOM   1250  CG  PRO A 166     -16.172  -5.984  -1.328  1.00 87.69           C  
ATOM   1251  CD  PRO A 166     -14.766  -6.504  -1.315  1.00 87.69           C  
ATOM   1252  N   ASN A 167     -14.414  -3.059  -0.514  1.00 90.31           N  
ATOM   1253  CA  ASN A 167     -14.367  -1.908   0.382  1.00 90.31           C  
ATOM   1254  C   ASN A 167     -13.078  -1.893   1.203  1.00 90.31           C  
ATOM   1255  CB  ASN A 167     -15.586  -1.895   1.306  1.00 90.31           C  
ATOM   1256  O   ASN A 167     -12.680  -2.918   1.752  1.00 90.31           O  
ATOM   1257  CG  ASN A 167     -15.656  -0.647   2.164  1.00 90.31           C  
ATOM   1258  ND2 ASN A 167     -16.859  -0.090   2.309  1.00 90.31           N  
ATOM   1259  OD1 ASN A 167     -14.641  -0.187   2.693  1.00 90.31           O  
ATOM   1260  N   PRO A 168     -12.352  -0.718   1.234  1.00 93.25           N  
ATOM   1261  CA  PRO A 168     -11.117  -0.655   2.018  1.00 93.25           C  
ATOM   1262  C   PRO A 168     -11.320  -1.064   3.475  1.00 93.25           C  
ATOM   1263  CB  PRO A 168     -10.703   0.816   1.916  1.00 93.25           C  
ATOM   1264  O   PRO A 168     -10.406  -1.612   4.098  1.00 93.25           O  
ATOM   1265  CG  PRO A 168     -11.953   1.529   1.493  1.00 93.25           C  
ATOM   1266  CD  PRO A 168     -12.789   0.583   0.684  1.00 93.25           C  
ATOM   1267  N   TYR A 169     -12.516  -0.810   3.973  1.00 94.25           N  
ATOM   1268  CA  TYR A 169     -12.781  -1.164   5.363  1.00 94.25           C  
ATOM   1269  C   TYR A 169     -12.938  -2.672   5.520  1.00 94.25           C  
ATOM   1270  CB  TYR A 169     -14.031  -0.448   5.871  1.00 94.25           C  
ATOM   1271  O   TYR A 169     -12.656  -3.227   6.582  1.00 94.25           O  
ATOM   1272  CG  TYR A 169     -13.883   1.050   5.969  1.00 94.25           C  
ATOM   1273  CD1 TYR A 169     -12.844   1.616   6.703  1.00 94.25           C  
ATOM   1274  CD2 TYR A 169     -14.773   1.901   5.328  1.00 94.25           C  
ATOM   1275  CE1 TYR A 169     -12.695   2.996   6.797  1.00 94.25           C  
ATOM   1276  CE2 TYR A 169     -14.641   3.283   5.418  1.00 94.25           C  
ATOM   1277  OH  TYR A 169     -13.461   5.188   6.242  1.00 94.25           O  
ATOM   1278  CZ  TYR A 169     -13.602   3.820   6.152  1.00 94.25           C  
ATOM   1279  N   TYR A 170     -13.477  -3.365   4.477  1.00 93.69           N  
ATOM   1280  CA  TYR A 170     -13.469  -4.824   4.488  1.00 93.69           C  
ATOM   1281  C   TYR A 170     -12.039  -5.355   4.547  1.00 93.69           C  
ATOM   1282  CB  TYR A 170     -14.180  -5.379   3.254  1.00 93.69           C  
ATOM   1283  O   TYR A 170     -11.766  -6.332   5.250  1.00 93.69           O  
ATOM   1284  CG  TYR A 170     -15.688  -5.270   3.322  1.00 93.69           C  
ATOM   1285  CD1 TYR A 170     -16.312  -4.684   4.418  1.00 93.69           C  
ATOM   1286  CD2 TYR A 170     -16.484  -5.754   2.291  1.00 93.69           C  
ATOM   1287  CE1 TYR A 170     -17.703  -4.582   4.488  1.00 93.69           C  
ATOM   1288  CE2 TYR A 170     -17.875  -5.660   2.348  1.00 93.69           C  
ATOM   1289  OH  TYR A 170     -19.844  -4.973   3.510  1.00 93.69           O  
ATOM   1290  CZ  TYR A 170     -18.469  -5.070   3.447  1.00 93.69           C  
ATOM   1291  N   ALA A 171     -11.188  -4.703   3.768  1.00 94.50           N  
ATOM   1292  CA  ALA A 171      -9.773  -5.074   3.811  1.00 94.50           C  
ATOM   1293  C   ALA A 171      -9.195  -4.863   5.203  1.00 94.50           C  
ATOM   1294  CB  ALA A 171      -8.984  -4.270   2.779  1.00 94.50           C  
ATOM   1295  O   ALA A 171      -8.398  -5.676   5.684  1.00 94.50           O  
ATOM   1296  N   LEU A 172      -9.578  -3.781   5.832  1.00 95.31           N  
ATOM   1297  CA  LEU A 172      -9.109  -3.475   7.184  1.00 95.31           C  
ATOM   1298  C   LEU A 172      -9.562  -4.547   8.172  1.00 95.31           C  
ATOM   1299  CB  LEU A 172      -9.625  -2.104   7.629  1.00 95.31           C  
ATOM   1300  O   LEU A 172      -8.781  -4.977   9.023  1.00 95.31           O  
ATOM   1301  CG  LEU A 172      -8.945  -1.494   8.859  1.00 95.31           C  
ATOM   1302  CD1 LEU A 172      -7.445  -1.371   8.633  1.00 95.31           C  
ATOM   1303  CD2 LEU A 172      -9.555  -0.136   9.188  1.00 95.31           C  
ATOM   1304  N   LEU A 173     -10.820  -4.969   8.117  1.00 94.69           N  
ATOM   1305  CA  LEU A 173     -11.336  -6.027   8.977  1.00 94.69           C  
ATOM   1306  C   LEU A 173     -10.594  -7.336   8.727  1.00 94.69           C  
ATOM   1307  CB  LEU A 173     -12.836  -6.230   8.750  1.00 94.69           C  
ATOM   1308  O   LEU A 173     -10.289  -8.070   9.672  1.00 94.69           O  
ATOM   1309  CG  LEU A 173     -13.750  -5.090   9.211  1.00 94.69           C  
ATOM   1310  CD1 LEU A 173     -15.188  -5.352   8.758  1.00 94.69           C  
ATOM   1311  CD2 LEU A 173     -13.680  -4.926  10.719  1.00 94.69           C  
ATOM   1312  N   ALA A 174     -10.297  -7.617   7.465  1.00 94.81           N  
ATOM   1313  CA  ALA A 174      -9.531  -8.805   7.109  1.00 94.81           C  
ATOM   1314  C   ALA A 174      -8.125  -8.750   7.695  1.00 94.81           C  
ATOM   1315  CB  ALA A 174      -9.469  -8.961   5.590  1.00 94.81           C  
ATOM   1316  O   ALA A 174      -7.617  -9.750   8.203  1.00 94.81           O  
ATOM   1317  N   LEU A 175      -7.516  -7.605   7.586  1.00 95.62           N  
ATOM   1318  CA  LEU A 175      -6.180  -7.422   8.148  1.00 95.62           C  
ATOM   1319  C   LEU A 175      -6.188  -7.652   9.656  1.00 95.62           C  
ATOM   1320  CB  LEU A 175      -5.660  -6.016   7.840  1.00 95.62           C  
ATOM   1321  O   LEU A 175      -5.293  -8.305  10.195  1.00 95.62           O  
ATOM   1322  CG  LEU A 175      -4.250  -5.691   8.336  1.00 95.62           C  
ATOM   1323  CD1 LEU A 175      -3.223  -6.566   7.629  1.00 95.62           C  
ATOM   1324  CD2 LEU A 175      -3.938  -4.211   8.133  1.00 95.62           C  
ATOM   1325  N   ASN A 176      -7.242  -7.051  10.352  1.00 95.19           N  
ATOM   1326  CA  ASN A 176      -7.387  -7.242  11.797  1.00 95.19           C  
ATOM   1327  C   ASN A 176      -7.406  -8.727  12.164  1.00 95.19           C  
ATOM   1328  CB  ASN A 176      -8.648  -6.555  12.305  1.00 95.19           C  
ATOM   1329  O   ASN A 176      -6.727  -9.141  13.102  1.00 95.19           O  
ATOM   1330  CG  ASN A 176      -8.836  -6.703  13.797  1.00 95.19           C  
ATOM   1331  ND2 ASN A 176      -9.977  -7.258  14.203  1.00 95.19           N  
ATOM   1332  OD1 ASN A 176      -7.965  -6.328  14.586  1.00 95.19           O  
ATOM   1333  N   TYR A 177      -8.156  -9.516  11.453  1.00 94.06           N  
ATOM   1334  CA  TYR A 177      -8.250 -10.945  11.711  1.00 94.06           C  
ATOM   1335  C   TYR A 177      -6.914 -11.633  11.469  1.00 94.06           C  
ATOM   1336  CB  TYR A 177      -9.336 -11.578  10.828  1.00 94.06           C  
ATOM   1337  O   TYR A 177      -6.461 -12.438  12.289  1.00 94.06           O  
ATOM   1338  CG  TYR A 177      -9.438 -13.078  10.984  1.00 94.06           C  
ATOM   1339  CD1 TYR A 177      -8.891 -13.930  10.031  1.00 94.06           C  
ATOM   1340  CD2 TYR A 177     -10.086 -13.641  12.078  1.00 94.06           C  
ATOM   1341  CE1 TYR A 177      -8.984 -15.312  10.164  1.00 94.06           C  
ATOM   1342  CE2 TYR A 177     -10.188 -15.016  12.227  1.00 94.06           C  
ATOM   1343  OH  TYR A 177      -9.734 -17.219  11.398  1.00 94.06           O  
ATOM   1344  CZ  TYR A 177      -9.633 -15.844  11.266  1.00 94.06           C  
ATOM   1345  N   THR A 178      -6.258 -11.344  10.344  1.00 94.06           N  
ATOM   1346  CA  THR A 178      -4.984 -11.961   9.977  1.00 94.06           C  
ATOM   1347  C   THR A 178      -3.918 -11.648  11.031  1.00 94.06           C  
ATOM   1348  CB  THR A 178      -4.500 -11.477   8.602  1.00 94.06           C  
ATOM   1349  O   THR A 178      -3.133 -12.531  11.398  1.00 94.06           O  
ATOM   1350  CG2 THR A 178      -3.221 -12.188   8.180  1.00 94.06           C  
ATOM   1351  OG1 THR A 178      -5.520 -11.734   7.625  1.00 94.06           O  
ATOM   1352  N   LEU A 179      -3.893 -10.461  11.492  1.00 94.25           N  
ATOM   1353  CA  LEU A 179      -2.922 -10.062  12.508  1.00 94.25           C  
ATOM   1354  C   LEU A 179      -3.193 -10.773  13.828  1.00 94.25           C  
ATOM   1355  CB  LEU A 179      -2.951  -8.547  12.711  1.00 94.25           C  
ATOM   1356  O   LEU A 179      -2.260 -11.156  14.539  1.00 94.25           O  
ATOM   1357  CG  LEU A 179      -2.369  -7.699  11.578  1.00 94.25           C  
ATOM   1358  CD1 LEU A 179      -2.664  -6.223  11.820  1.00 94.25           C  
ATOM   1359  CD2 LEU A 179      -0.867  -7.934  11.453  1.00 94.25           C  
ATOM   1360  N   SER A 180      -4.492 -10.930  14.156  1.00 93.12           N  
ATOM   1361  CA  SER A 180      -4.852 -11.641  15.375  1.00 93.12           C  
ATOM   1362  C   SER A 180      -4.363 -13.086  15.336  1.00 93.12           C  
ATOM   1363  CB  SER A 180      -6.363 -11.609  15.594  1.00 93.12           C  
ATOM   1364  O   SER A 180      -3.906 -13.617  16.359  1.00 93.12           O  
ATOM   1365  OG  SER A 180      -7.023 -12.430  14.641  1.00 93.12           O  
ATOM   1366  N   GLN A 181      -4.453 -13.688  14.164  1.00 93.25           N  
ATOM   1367  CA  GLN A 181      -3.967 -15.047  14.000  1.00 93.25           C  
ATOM   1368  C   GLN A 181      -2.449 -15.117  14.148  1.00 93.25           C  
ATOM   1369  CB  GLN A 181      -4.383 -15.609  12.641  1.00 93.25           C  
ATOM   1370  O   GLN A 181      -1.916 -16.062  14.734  1.00 93.25           O  
ATOM   1371  CG  GLN A 181      -5.891 -15.734  12.461  1.00 93.25           C  
ATOM   1372  CD  GLN A 181      -6.547 -16.578  13.539  1.00 93.25           C  
ATOM   1373  NE2 GLN A 181      -6.473 -17.891  13.383  1.00 93.25           N  
ATOM   1374  OE1 GLN A 181      -7.113 -16.047  14.500  1.00 93.25           O  
ATOM   1375  N   LYS A 182      -1.735 -14.125  13.609  1.00 93.56           N  
ATOM   1376  CA  LYS A 182      -0.281 -14.070  13.727  1.00 93.56           C  
ATOM   1377  C   LYS A 182       0.148 -13.938  15.188  1.00 93.56           C  
ATOM   1378  CB  LYS A 182       0.278 -12.898  12.914  1.00 93.56           C  
ATOM   1379  O   LYS A 182       1.172 -14.500  15.586  1.00 93.56           O  
ATOM   1380  CG  LYS A 182       0.212 -13.109  11.406  1.00 93.56           C  
ATOM   1381  CD  LYS A 182       0.922 -11.992  10.656  1.00 93.56           C  
ATOM   1382  CE  LYS A 182       1.026 -12.297   9.164  1.00 93.56           C  
ATOM   1383  NZ  LYS A 182       2.285 -11.750   8.578  1.00 93.56           N  
ATOM   1384  N   VAL A 183      -0.632 -13.203  15.930  1.00 93.62           N  
ATOM   1385  CA  VAL A 183      -0.371 -13.109  17.359  1.00 93.62           C  
ATOM   1386  C   VAL A 183      -0.607 -14.461  18.031  1.00 93.62           C  
ATOM   1387  CB  VAL A 183      -1.253 -12.023  18.031  1.00 93.62           C  
ATOM   1388  O   VAL A 183       0.203 -14.906  18.844  1.00 93.62           O  
ATOM   1389  CG1 VAL A 183      -1.074 -12.039  19.547  1.00 93.62           C  
ATOM   1390  CG2 VAL A 183      -0.924 -10.648  17.453  1.00 93.62           C  
ATOM   1391  N   ASN A 184      -1.711 -15.148  17.734  1.00 94.31           N  
ATOM   1392  CA  ASN A 184      -2.047 -16.453  18.281  1.00 94.31           C  
ATOM   1393  C   ASN A 184      -0.989 -17.500  17.938  1.00 94.31           C  
ATOM   1394  CB  ASN A 184      -3.422 -16.906  17.781  1.00 94.31           C  
ATOM   1395  O   ASN A 184      -0.688 -18.375  18.734  1.00 94.31           O  
ATOM   1396  CG  ASN A 184      -4.555 -16.125  18.406  1.00 94.31           C  
ATOM   1397  ND2 ASN A 184      -5.730 -16.172  17.781  1.00 94.31           N  
ATOM   1398  OD1 ASN A 184      -4.379 -15.461  19.438  1.00 94.31           O  
ATOM   1399  N   ASP A 185      -0.461 -17.297  16.703  1.00 94.94           N  
ATOM   1400  CA  ASP A 185       0.578 -18.219  16.250  1.00 94.94           C  
ATOM   1401  C   ASP A 185       1.954 -17.781  16.750  1.00 94.94           C  
ATOM   1402  CB  ASP A 185       0.578 -18.312  14.727  1.00 94.94           C  
ATOM   1403  O   ASP A 185       2.973 -18.344  16.359  1.00 94.94           O  
ATOM   1404  CG  ASP A 185      -0.650 -19.016  14.180  1.00 94.94           C  
ATOM   1405  OD1 ASP A 185      -1.291 -19.797  14.922  1.00 94.94           O  
ATOM   1406  OD2 ASP A 185      -0.980 -18.797  12.992  1.00 94.94           O  
ATOM   1407  N   LYS A 186       2.051 -16.734  17.547  1.00 93.56           N  
ATOM   1408  CA  LYS A 186       3.256 -16.219  18.188  1.00 93.56           C  
ATOM   1409  C   LYS A 186       4.270 -15.750  17.156  1.00 93.56           C  
ATOM   1410  CB  LYS A 186       3.885 -17.281  19.094  1.00 93.56           C  
ATOM   1411  O   LYS A 186       5.480 -15.898  17.344  1.00 93.56           O  
ATOM   1412  CG  LYS A 186       2.996 -17.719  20.250  1.00 93.56           C  
ATOM   1413  CD  LYS A 186       3.697 -18.719  21.156  1.00 93.56           C  
ATOM   1414  CE  LYS A 186       2.789 -19.203  22.281  1.00 93.56           C  
ATOM   1415  NZ  LYS A 186       3.467 -20.203  23.141  1.00 93.56           N  
ATOM   1416  N   ILE A 187       3.807 -15.375  15.938  1.00 93.38           N  
ATOM   1417  CA  ILE A 187       4.656 -14.805  14.898  1.00 93.38           C  
ATOM   1418  C   ILE A 187       4.992 -13.359  15.242  1.00 93.38           C  
ATOM   1419  CB  ILE A 187       3.975 -14.883  13.516  1.00 93.38           C  
ATOM   1420  O   ILE A 187       6.129 -12.914  15.055  1.00 93.38           O  
ATOM   1421  CG1 ILE A 187       3.764 -16.344  13.102  1.00 93.38           C  
ATOM   1422  CG2 ILE A 187       4.801 -14.141  12.461  1.00 93.38           C  
ATOM   1423  CD1 ILE A 187       2.979 -16.531  11.812  1.00 93.38           C  
ATOM   1424  N   ILE A 188       3.996 -12.641  15.695  1.00 90.31           N  
ATOM   1425  CA  ILE A 188       4.223 -11.297  16.234  1.00 90.31           C  
ATOM   1426  C   ILE A 188       3.732 -11.227  17.672  1.00 90.31           C  
ATOM   1427  CB  ILE A 188       3.521 -10.227  15.367  1.00 90.31           C  
ATOM   1428  O   ILE A 188       2.826 -11.961  18.062  1.00 90.31           O  
ATOM   1429  CG1 ILE A 188       2.006 -10.453  15.352  1.00 90.31           C  
ATOM   1430  CG2 ILE A 188       4.086 -10.219  13.945  1.00 90.31           C  
ATOM   1431  CD1 ILE A 188       1.216  -9.344  14.672  1.00 90.31           C  
ATOM   1432  N   LYS A 189       4.379 -10.352  18.547  1.00 89.00           N  
ATOM   1433  CA  LYS A 189       4.059 -10.227  19.969  1.00 89.00           C  
ATOM   1434  C   LYS A 189       2.785  -9.414  20.172  1.00 89.00           C  
ATOM   1435  CB  LYS A 189       5.223  -9.594  20.734  1.00 89.00           C  
ATOM   1436  O   LYS A 189       1.900  -9.820  20.938  1.00 89.00           O  
ATOM   1437  CG  LYS A 189       5.047  -9.594  22.250  1.00 89.00           C  
ATOM   1438  CD  LYS A 189       6.285  -9.055  22.953  1.00 89.00           C  
ATOM   1439  CE  LYS A 189       6.102  -9.039  24.469  1.00 89.00           C  
ATOM   1440  NZ  LYS A 189       7.312  -8.516  25.156  1.00 89.00           N  
ATOM   1441  N   TYR A 190       2.670  -8.250  19.484  1.00 87.62           N  
ATOM   1442  CA  TYR A 190       1.509  -7.371  19.578  1.00 87.62           C  
ATOM   1443  C   TYR A 190       1.004  -6.969  18.203  1.00 87.62           C  
ATOM   1444  CB  TYR A 190       1.849  -6.121  20.406  1.00 87.62           C  
ATOM   1445  O   TYR A 190       1.799  -6.742  17.281  1.00 87.62           O  
ATOM   1446  CG  TYR A 190       2.377  -6.426  21.781  1.00 87.62           C  
ATOM   1447  CD1 TYR A 190       1.544  -6.941  22.766  1.00 87.62           C  
ATOM   1448  CD2 TYR A 190       3.711  -6.195  22.094  1.00 87.62           C  
ATOM   1449  CE1 TYR A 190       2.025  -7.219  24.047  1.00 87.62           C  
ATOM   1450  CE2 TYR A 190       4.203  -6.469  23.375  1.00 87.62           C  
ATOM   1451  OH  TYR A 190       3.840  -7.254  25.594  1.00 87.62           O  
ATOM   1452  CZ  TYR A 190       3.355  -6.980  24.328  1.00 87.62           C  
ATOM   1453  N   SER A 191      -0.394  -6.945  18.141  1.00 90.25           N  
ATOM   1454  CA  SER A 191      -0.980  -6.480  16.891  1.00 90.25           C  
ATOM   1455  C   SER A 191      -0.932  -4.961  16.781  1.00 90.25           C  
ATOM   1456  CB  SER A 191      -2.426  -6.965  16.750  1.00 90.25           C  
ATOM   1457  O   SER A 191      -1.279  -4.258  17.734  1.00 90.25           O  
ATOM   1458  OG  SER A 191      -3.027  -6.445  15.586  1.00 90.25           O  
ATOM   1459  N   PRO A 192      -0.438  -4.410  15.609  1.00 92.06           N  
ATOM   1460  CA  PRO A 192      -0.448  -2.957  15.422  1.00 92.06           C  
ATOM   1461  C   PRO A 192      -1.850  -2.400  15.188  1.00 92.06           C  
ATOM   1462  CB  PRO A 192       0.437  -2.754  14.188  1.00 92.06           C  
ATOM   1463  O   PRO A 192      -2.043  -1.183  15.172  1.00 92.06           O  
ATOM   1464  CG  PRO A 192       0.269  -4.004  13.391  1.00 92.06           C  
ATOM   1465  CD  PRO A 192       0.132  -5.164  14.336  1.00 92.06           C  
ATOM   1466  N   LEU A 193      -2.846  -3.260  14.977  1.00 93.44           N  
ATOM   1467  CA  LEU A 193      -4.219  -2.875  14.664  1.00 93.44           C  
ATOM   1468  C   LEU A 193      -5.211  -3.746  15.430  1.00 93.44           C  
ATOM   1469  CB  LEU A 193      -4.480  -2.980  13.164  1.00 93.44           C  
ATOM   1470  O   LEU A 193      -5.074  -4.973  15.453  1.00 93.44           O  
ATOM   1471  CG  LEU A 193      -5.926  -2.771  12.703  1.00 93.44           C  
ATOM   1472  CD1 LEU A 193      -6.320  -1.305  12.852  1.00 93.44           C  
ATOM   1473  CD2 LEU A 193      -6.105  -3.240  11.266  1.00 93.44           C  
ATOM   1474  N   PHE A 194      -6.152  -3.062  16.016  1.00 91.62           N  
ATOM   1475  CA  PHE A 194      -7.246  -3.740  16.703  1.00 91.62           C  
ATOM   1476  C   PHE A 194      -8.586  -3.088  16.375  1.00 91.62           C  
ATOM   1477  CB  PHE A 194      -7.020  -3.732  18.219  1.00 91.62           C  
ATOM   1478  O   PHE A 194      -8.727  -1.869  16.484  1.00 91.62           O  
ATOM   1479  CG  PHE A 194      -8.109  -4.426  19.000  1.00 91.62           C  
ATOM   1480  CD1 PHE A 194      -9.062  -3.689  19.688  1.00 91.62           C  
ATOM   1481  CD2 PHE A 194      -8.164  -5.812  19.047  1.00 91.62           C  
ATOM   1482  CE1 PHE A 194     -10.070  -4.328  20.406  1.00 91.62           C  
ATOM   1483  CE2 PHE A 194      -9.172  -6.457  19.766  1.00 91.62           C  
ATOM   1484  CZ  PHE A 194     -10.117  -5.715  20.438  1.00 91.62           C  
ATOM   1485  N   ILE A 195      -9.508  -3.959  15.914  1.00 91.06           N  
ATOM   1486  CA  ILE A 195     -10.820  -3.438  15.547  1.00 91.06           C  
ATOM   1487  C   ILE A 195     -11.906  -4.199  16.297  1.00 91.06           C  
ATOM   1488  CB  ILE A 195     -11.062  -3.529  14.023  1.00 91.06           C  
ATOM   1489  O   ILE A 195     -11.891  -5.434  16.344  1.00 91.06           O  
ATOM   1490  CG1 ILE A 195      -9.977  -2.750  13.266  1.00 91.06           C  
ATOM   1491  CG2 ILE A 195     -12.461  -3.018  13.664  1.00 91.06           C  
ATOM   1492  CD1 ILE A 195     -10.070  -2.877  11.750  1.00 91.06           C  
ATOM   1493  N   ASN A 196     -12.820  -3.438  16.859  1.00 86.81           N  
ATOM   1494  CA  ASN A 196     -13.977  -4.012  17.531  1.00 86.81           C  
ATOM   1495  C   ASN A 196     -15.250  -3.211  17.266  1.00 86.81           C  
ATOM   1496  CB  ASN A 196     -13.727  -4.109  19.047  1.00 86.81           C  
ATOM   1497  O   ASN A 196     -15.180  -2.066  16.812  1.00 86.81           O  
ATOM   1498  CG  ASN A 196     -14.555  -5.188  19.703  1.00 86.81           C  
ATOM   1499  ND2 ASN A 196     -14.414  -5.316  21.016  1.00 86.81           N  
ATOM   1500  OD1 ASN A 196     -15.312  -5.902  19.047  1.00 86.81           O  
ATOM   1501  N   TYR A 197     -16.453  -3.877  17.344  1.00 75.50           N  
ATOM   1502  CA  TYR A 197     -17.688  -3.139  17.141  1.00 75.50           C  
ATOM   1503  C   TYR A 197     -18.156  -2.480  18.422  1.00 75.50           C  
ATOM   1504  CB  TYR A 197     -18.781  -4.066  16.594  1.00 75.50           C  
ATOM   1505  O   TYR A 197     -17.766  -2.900  19.516  1.00 75.50           O  
ATOM   1506  CG  TYR A 197     -19.156  -5.176  17.531  1.00 75.50           C  
ATOM   1507  CD1 TYR A 197     -18.453  -6.383  17.547  1.00 75.50           C  
ATOM   1508  CD2 TYR A 197     -20.219  -5.027  18.422  1.00 75.50           C  
ATOM   1509  CE1 TYR A 197     -18.797  -7.410  18.406  1.00 75.50           C  
ATOM   1510  CE2 TYR A 197     -20.562  -6.051  19.297  1.00 75.50           C  
ATOM   1511  OH  TYR A 197     -20.203  -8.250  20.156  1.00 75.50           O  
ATOM   1512  CZ  TYR A 197     -19.859  -7.234  19.281  1.00 75.50           C  
ATOM   1513  N   THR A 198     -18.594  -1.291  18.391  1.00 65.62           N  
ATOM   1514  CA  THR A 198     -19.156  -0.523  19.500  1.00 65.62           C  
ATOM   1515  C   THR A 198     -20.516  -1.084  19.922  1.00 65.62           C  
ATOM   1516  CB  THR A 198     -19.297   0.964  19.125  1.00 65.62           C  
ATOM   1517  O   THR A 198     -21.328  -1.460  19.062  1.00 65.62           O  
ATOM   1518  CG2 THR A 198     -17.953   1.669  19.125  1.00 65.62           C  
ATOM   1519  OG1 THR A 198     -19.891   1.070  17.828  1.00 65.62           O  
ATOM   1520  N   PRO A 199     -20.609  -1.126  21.250  1.00 59.72           N  
ATOM   1521  CA  PRO A 199     -19.844  -0.346  22.219  1.00 59.72           C  
ATOM   1522  C   PRO A 199     -18.625  -1.104  22.766  1.00 59.72           C  
ATOM   1523  CB  PRO A 199     -20.859  -0.070  23.328  1.00 59.72           C  
ATOM   1524  O   PRO A 199     -18.625  -2.338  22.797  1.00 59.72           O  
ATOM   1525  CG  PRO A 199     -22.031  -0.918  22.984  1.00 59.72           C  
ATOM   1526  CD  PRO A 199     -21.797  -1.559  21.656  1.00 59.72           C  
ATOM   1527  N   ILE A 200     -17.500  -0.476  22.656  1.00 60.31           N  
ATOM   1528  CA  ILE A 200     -16.281  -1.021  23.234  1.00 60.31           C  
ATOM   1529  C   ILE A 200     -16.344  -0.927  24.766  1.00 60.31           C  
ATOM   1530  CB  ILE A 200     -15.031  -0.290  22.703  1.00 60.31           C  
ATOM   1531  O   ILE A 200     -16.500   0.164  25.312  1.00 60.31           O  
ATOM   1532  CG1 ILE A 200     -14.977  -0.365  21.172  1.00 60.31           C  
ATOM   1533  CG2 ILE A 200     -13.758  -0.875  23.328  1.00 60.31           C  
ATOM   1534  CD1 ILE A 200     -13.891   0.504  20.547  1.00 60.31           C  
ATOM   1535  N   PRO A 201     -16.656  -2.016  25.547  1.00 57.31           N  
ATOM   1536  CA  PRO A 201     -16.797  -2.029  27.000  1.00 57.31           C  
ATOM   1537  C   PRO A 201     -15.547  -1.524  27.719  1.00 57.31           C  
ATOM   1538  CB  PRO A 201     -17.047  -3.504  27.328  1.00 57.31           C  
ATOM   1539  O   PRO A 201     -15.648  -0.777  28.703  1.00 57.31           O  
ATOM   1540  CG  PRO A 201     -17.141  -4.172  25.984  1.00 57.31           C  
ATOM   1541  CD  PRO A 201     -16.766  -3.174  24.938  1.00 57.31           C  
ATOM   1542  N   THR A 202     -14.273  -1.568  27.203  1.00 60.22           N  
ATOM   1543  CA  THR A 202     -13.016  -1.191  27.828  1.00 60.22           C  
ATOM   1544  C   THR A 202     -11.852  -1.343  26.859  1.00 60.22           C  
ATOM   1545  CB  THR A 202     -12.742  -2.039  29.094  1.00 60.22           C  
ATOM   1546  O   THR A 202     -11.742  -2.355  26.172  1.00 60.22           O  
ATOM   1547  CG2 THR A 202     -13.734  -1.698  30.203  1.00 60.22           C  
ATOM   1548  OG1 THR A 202     -12.875  -3.428  28.766  1.00 60.22           O  
ATOM   1549  N   LYS A 203     -11.328  -0.202  26.391  1.00 62.19           N  
ATOM   1550  CA  LYS A 203     -10.078  -0.203  25.641  1.00 62.19           C  
ATOM   1551  C   LYS A 203      -9.070  -1.170  26.250  1.00 62.19           C  
ATOM   1552  CB  LYS A 203      -9.484   1.205  25.578  1.00 62.19           C  
ATOM   1553  O   LYS A 203      -8.797  -1.112  27.453  1.00 62.19           O  
ATOM   1554  CG  LYS A 203      -8.219   1.310  24.750  1.00 62.19           C  
ATOM   1555  CD  LYS A 203      -7.742   2.752  24.625  1.00 62.19           C  
ATOM   1556  CE  LYS A 203      -7.137   3.246  25.938  1.00 62.19           C  
ATOM   1557  NZ  LYS A 203      -6.438   4.555  25.766  1.00 62.19           N  
ATOM   1558  N   PRO A 204      -8.625  -2.252  25.484  1.00 65.94           N  
ATOM   1559  CA  PRO A 204      -7.551  -3.074  26.062  1.00 65.94           C  
ATOM   1560  C   PRO A 204      -6.359  -2.244  26.531  1.00 65.94           C  
ATOM   1561  CB  PRO A 204      -7.152  -3.986  24.891  1.00 65.94           C  
ATOM   1562  O   PRO A 204      -6.086  -1.177  25.969  1.00 65.94           O  
ATOM   1563  CG  PRO A 204      -8.281  -3.881  23.922  1.00 65.94           C  
ATOM   1564  CD  PRO A 204      -8.984  -2.572  24.141  1.00 65.94           C  
ATOM   1565  N   SER A 205      -5.828  -2.508  27.703  1.00 67.56           N  
ATOM   1566  CA  SER A 205      -4.723  -1.791  28.344  1.00 67.56           C  
ATOM   1567  C   SER A 205      -3.551  -1.623  27.375  1.00 67.56           C  
ATOM   1568  CB  SER A 205      -4.262  -2.521  29.609  1.00 67.56           C  
ATOM   1569  O   SER A 205      -2.816  -0.636  27.453  1.00 67.56           O  
ATOM   1570  OG  SER A 205      -3.906  -3.861  29.312  1.00 67.56           O  
ATOM   1571  N   TRP A 206      -3.354  -2.662  26.406  1.00 67.75           N  
ATOM   1572  CA  TRP A 206      -2.234  -2.564  25.469  1.00 67.75           C  
ATOM   1573  C   TRP A 206      -2.521  -1.534  24.391  1.00 67.75           C  
ATOM   1574  CB  TRP A 206      -1.943  -3.928  24.844  1.00 67.75           C  
ATOM   1575  O   TRP A 206      -1.641  -1.202  23.594  1.00 67.75           O  
ATOM   1576  CG  TRP A 206      -3.158  -4.625  24.312  1.00 67.75           C  
ATOM   1577  CD1 TRP A 206      -3.965  -5.504  24.969  1.00 67.75           C  
ATOM   1578  CD2 TRP A 206      -3.703  -4.504  22.984  1.00 67.75           C  
ATOM   1579  CE2 TRP A 206      -4.844  -5.336  22.922  1.00 67.75           C  
ATOM   1580  CE3 TRP A 206      -3.340  -3.768  21.844  1.00 67.75           C  
ATOM   1581  NE1 TRP A 206      -4.980  -5.934  24.156  1.00 67.75           N  
ATOM   1582  CH2 TRP A 206      -5.242  -4.727  20.672  1.00 67.75           C  
ATOM   1583  CZ2 TRP A 206      -5.621  -5.457  21.781  1.00 67.75           C  
ATOM   1584  CZ3 TRP A 206      -4.113  -3.889  20.703  1.00 67.75           C  
ATOM   1585  N   LEU A 207      -3.803  -0.916  24.438  1.00 67.75           N  
ATOM   1586  CA  LEU A 207      -4.262   0.008  23.406  1.00 67.75           C  
ATOM   1587  C   LEU A 207      -4.410   1.418  23.969  1.00 67.75           C  
ATOM   1588  CB  LEU A 207      -5.594  -0.464  22.828  1.00 67.75           C  
ATOM   1589  O   LEU A 207      -5.004   2.287  23.328  1.00 67.75           O  
ATOM   1590  CG  LEU A 207      -5.531  -1.674  21.891  1.00 67.75           C  
ATOM   1591  CD1 LEU A 207      -6.938  -2.176  21.578  1.00 67.75           C  
ATOM   1592  CD2 LEU A 207      -4.785  -1.321  20.609  1.00 67.75           C  
ATOM   1593  N   GLN A 208      -3.592   1.957  24.906  1.00 59.62           N  
ATOM   1594  CA  GLN A 208      -3.793   3.111  25.766  1.00 59.62           C  
ATOM   1595  C   GLN A 208      -3.365   4.402  25.078  1.00 59.62           C  
ATOM   1596  CB  GLN A 208      -3.023   2.939  27.078  1.00 59.62           C  
ATOM   1597  O   GLN A 208      -4.004   5.445  25.250  1.00 59.62           O  
ATOM   1598  CG  GLN A 208      -3.701   2.002  28.078  1.00 59.62           C  
ATOM   1599  CD  GLN A 208      -2.973   1.932  29.406  1.00 59.62           C  
ATOM   1600  NE2 GLN A 208      -3.541   1.193  30.344  1.00 59.62           N  
ATOM   1601  OE1 GLN A 208      -1.909   2.533  29.578  1.00 59.62           O  
ATOM   1602  N   SER A 209      -2.588   4.383  23.953  1.00 62.22           N  
ATOM   1603  CA  SER A 209      -2.113   5.574  23.266  1.00 62.22           C  
ATOM   1604  C   SER A 209      -2.395   5.496  21.766  1.00 62.22           C  
ATOM   1605  CB  SER A 209      -0.616   5.773  23.500  1.00 62.22           C  
ATOM   1606  O   SER A 209      -1.772   6.207  20.969  1.00 62.22           O  
ATOM   1607  OG  SER A 209      -0.344   5.957  24.875  1.00 62.22           O  
ATOM   1608  N   ASP A 210      -3.572   4.824  21.422  1.00 66.06           N  
ATOM   1609  CA  ASP A 210      -3.773   4.492  20.016  1.00 66.06           C  
ATOM   1610  C   ASP A 210      -4.531   5.605  19.297  1.00 66.06           C  
ATOM   1611  CB  ASP A 210      -4.523   3.168  19.875  1.00 66.06           C  
ATOM   1612  O   ASP A 210      -5.250   6.383  19.922  1.00 66.06           O  
ATOM   1613  CG  ASP A 210      -3.766   1.990  20.469  1.00 66.06           C  
ATOM   1614  OD1 ASP A 210      -2.521   2.055  20.562  1.00 66.06           O  
ATOM   1615  OD2 ASP A 210      -4.418   0.989  20.828  1.00 66.06           O  
ATOM   1616  N   ASN A 211      -4.023   5.941  18.172  1.00 85.88           N  
ATOM   1617  CA  ASN A 211      -4.840   6.691  17.219  1.00 85.88           C  
ATOM   1618  C   ASN A 211      -6.098   5.922  16.828  1.00 85.88           C  
ATOM   1619  CB  ASN A 211      -4.023   7.043  15.969  1.00 85.88           C  
ATOM   1620  O   ASN A 211      -6.012   4.832  16.266  1.00 85.88           O  
ATOM   1621  CG  ASN A 211      -4.621   8.195  15.188  1.00 85.88           C  
ATOM   1622  ND2 ASN A 211      -4.086   8.438  13.992  1.00 85.88           N  
ATOM   1623  OD1 ASN A 211      -5.551   8.859  15.648  1.00 85.88           O  
ATOM   1624  N   VAL A 212      -7.281   6.457  17.281  1.00 87.75           N  
ATOM   1625  CA  VAL A 212      -8.555   5.742  17.172  1.00 87.75           C  
ATOM   1626  C   VAL A 212      -9.453   6.445  16.156  1.00 87.75           C  
ATOM   1627  CB  VAL A 212      -9.266   5.637  18.531  1.00 87.75           C  
ATOM   1628  O   VAL A 212      -9.547   7.676  16.156  1.00 87.75           O  
ATOM   1629  CG1 VAL A 212     -10.555   4.828  18.406  1.00 87.75           C  
ATOM   1630  CG2 VAL A 212      -8.344   5.008  19.578  1.00 87.75           C  
ATOM   1631  N   PHE A 213     -10.016   5.629  15.273  1.00 89.19           N  
ATOM   1632  CA  PHE A 213     -11.055   6.152  14.391  1.00 89.19           C  
ATOM   1633  C   PHE A 213     -12.172   5.133  14.219  1.00 89.19           C  
ATOM   1634  CB  PHE A 213     -10.461   6.527  13.031  1.00 89.19           C  
ATOM   1635  O   PHE A 213     -12.000   3.953  14.523  1.00 89.19           O  
ATOM   1636  CG  PHE A 213      -9.984   5.344  12.227  1.00 89.19           C  
ATOM   1637  CD1 PHE A 213      -8.695   4.859  12.391  1.00 89.19           C  
ATOM   1638  CD2 PHE A 213     -10.828   4.723  11.320  1.00 89.19           C  
ATOM   1639  CE1 PHE A 213      -8.242   3.766  11.648  1.00 89.19           C  
ATOM   1640  CE2 PHE A 213     -10.383   3.629  10.578  1.00 89.19           C  
ATOM   1641  CZ  PHE A 213      -9.094   3.152  10.742  1.00 89.19           C  
ATOM   1642  N   SER A 214     -13.367   5.656  13.844  1.00 89.50           N  
ATOM   1643  CA  SER A 214     -14.523   4.789  13.672  1.00 89.50           C  
ATOM   1644  C   SER A 214     -15.047   4.852  12.234  1.00 89.50           C  
ATOM   1645  CB  SER A 214     -15.641   5.176  14.641  1.00 89.50           C  
ATOM   1646  O   SER A 214     -14.836   5.840  11.539  1.00 89.50           O  
ATOM   1647  OG  SER A 214     -15.180   5.105  15.984  1.00 89.50           O  
ATOM   1648  N   PHE A 215     -15.516   3.725  11.789  1.00 90.00           N  
ATOM   1649  CA  PHE A 215     -16.188   3.672  10.492  1.00 90.00           C  
ATOM   1650  C   PHE A 215     -17.453   2.816  10.578  1.00 90.00           C  
ATOM   1651  CB  PHE A 215     -15.250   3.121   9.422  1.00 90.00           C  
ATOM   1652  O   PHE A 215     -17.547   1.934  11.430  1.00 90.00           O  
ATOM   1653  CG  PHE A 215     -14.719   1.743   9.719  1.00 90.00           C  
ATOM   1654  CD1 PHE A 215     -13.562   1.574  10.461  1.00 90.00           C  
ATOM   1655  CD2 PHE A 215     -15.391   0.616   9.258  1.00 90.00           C  
ATOM   1656  CE1 PHE A 215     -13.070   0.301  10.742  1.00 90.00           C  
ATOM   1657  CE2 PHE A 215     -14.906  -0.660   9.531  1.00 90.00           C  
ATOM   1658  CZ  PHE A 215     -13.750  -0.815  10.273  1.00 90.00           C  
ATOM   1659  N   THR A 216     -18.453   3.215   9.773  1.00 90.44           N  
ATOM   1660  CA  THR A 216     -19.750   2.551   9.789  1.00 90.44           C  
ATOM   1661  C   THR A 216     -19.969   1.775   8.492  1.00 90.44           C  
ATOM   1662  CB  THR A 216     -20.891   3.564   9.984  1.00 90.44           C  
ATOM   1663  O   THR A 216     -19.719   2.293   7.398  1.00 90.44           O  
ATOM   1664  CG2 THR A 216     -22.250   2.859  10.047  1.00 90.44           C  
ATOM   1665  OG1 THR A 216     -20.672   4.285  11.203  1.00 90.44           O  
ATOM   1666  N   LEU A 217     -20.328   0.481   8.680  1.00 89.94           N  
ATOM   1667  CA  LEU A 217     -20.688  -0.378   7.559  1.00 89.94           C  
ATOM   1668  C   LEU A 217     -22.172  -0.745   7.602  1.00 89.94           C  
ATOM   1669  CB  LEU A 217     -19.828  -1.649   7.566  1.00 89.94           C  
ATOM   1670  O   LEU A 217     -22.734  -0.941   8.680  1.00 89.94           O  
ATOM   1671  CG  LEU A 217     -18.328  -1.452   7.434  1.00 89.94           C  
ATOM   1672  CD1 LEU A 217     -17.594  -2.781   7.609  1.00 89.94           C  
ATOM   1673  CD2 LEU A 217     -17.984  -0.825   6.086  1.00 89.94           C  
ATOM   1674  N   ASN A 218     -22.781  -0.671   6.430  1.00 88.12           N  
ATOM   1675  CA  ASN A 218     -24.141  -1.188   6.297  1.00 88.12           C  
ATOM   1676  C   ASN A 218     -24.141  -2.699   6.086  1.00 88.12           C  
ATOM   1677  CB  ASN A 218     -24.875  -0.488   5.152  1.00 88.12           C  
ATOM   1678  O   ASN A 218     -23.797  -3.180   5.004  1.00 88.12           O  
ATOM   1679  CG  ASN A 218     -25.188   0.960   5.461  1.00 88.12           C  
ATOM   1680  ND2 ASN A 218     -25.422   1.753   4.422  1.00 88.12           N  
ATOM   1681  OD1 ASN A 218     -25.234   1.363   6.629  1.00 88.12           O  
ATOM   1682  N   ILE A 219     -24.516  -3.373   7.152  1.00 84.81           N  
ATOM   1683  CA  ILE A 219     -24.562  -4.832   7.102  1.00 84.81           C  
ATOM   1684  C   ILE A 219     -26.000  -5.305   7.176  1.00 84.81           C  
ATOM   1685  CB  ILE A 219     -23.734  -5.461   8.242  1.00 84.81           C  
ATOM   1686  O   ILE A 219     -26.672  -5.145   8.203  1.00 84.81           O  
ATOM   1687  CG1 ILE A 219     -22.281  -4.961   8.188  1.00 84.81           C  
ATOM   1688  CG2 ILE A 219     -23.781  -6.988   8.172  1.00 84.81           C  
ATOM   1689  CD1 ILE A 219     -21.453  -5.344   9.406  1.00 84.81           C  
ATOM   1690  N   SER A 220     -26.531  -5.887   6.074  1.00 82.62           N  
ATOM   1691  CA  SER A 220     -27.891  -6.387   5.984  1.00 82.62           C  
ATOM   1692  C   SER A 220     -28.906  -5.281   6.250  1.00 82.62           C  
ATOM   1693  CB  SER A 220     -28.109  -7.539   6.969  1.00 82.62           C  
ATOM   1694  O   SER A 220     -29.891  -5.488   6.973  1.00 82.62           O  
ATOM   1695  OG  SER A 220     -27.250  -8.617   6.680  1.00 82.62           O  
ATOM   1696  N   GLY A 221     -28.594  -4.070   5.828  1.00 85.19           N  
ATOM   1697  CA  GLY A 221     -29.531  -2.965   5.922  1.00 85.19           C  
ATOM   1698  C   GLY A 221     -29.406  -2.180   7.211  1.00 85.19           C  
ATOM   1699  O   GLY A 221     -30.109  -1.195   7.418  1.00 85.19           O  
ATOM   1700  N   LYS A 222     -28.500  -2.664   8.109  1.00 87.94           N  
ATOM   1701  CA  LYS A 222     -28.328  -1.963   9.375  1.00 87.94           C  
ATOM   1702  C   LYS A 222     -26.906  -1.412   9.508  1.00 87.94           C  
ATOM   1703  CB  LYS A 222     -28.641  -2.891  10.555  1.00 87.94           C  
ATOM   1704  O   LYS A 222     -25.938  -2.152   9.367  1.00 87.94           O  
ATOM   1705  CG  LYS A 222     -30.109  -3.289  10.648  1.00 87.94           C  
ATOM   1706  CD  LYS A 222     -30.391  -4.082  11.922  1.00 87.94           C  
ATOM   1707  CE  LYS A 222     -31.859  -4.453  12.039  1.00 87.94           C  
ATOM   1708  NZ  LYS A 222     -32.094  -5.375  13.188  1.00 87.94           N  
ATOM   1709  N   PRO A 223     -26.812  -0.107   9.898  1.00 89.06           N  
ATOM   1710  CA  PRO A 223     -25.484   0.484  10.109  1.00 89.06           C  
ATOM   1711  C   PRO A 223     -24.797  -0.030  11.375  1.00 89.06           C  
ATOM   1712  CB  PRO A 223     -25.781   1.981  10.219  1.00 89.06           C  
ATOM   1713  O   PRO A 223     -25.406  -0.048  12.445  1.00 89.06           O  
ATOM   1714  CG  PRO A 223     -27.188   2.059  10.695  1.00 89.06           C  
ATOM   1715  CD  PRO A 223     -27.938   0.854  10.188  1.00 89.06           C  
ATOM   1716  N   VAL A 224     -23.625  -0.586  11.203  1.00 87.81           N  
ATOM   1717  CA  VAL A 224     -22.812  -1.060  12.312  1.00 87.81           C  
ATOM   1718  C   VAL A 224     -21.516  -0.249  12.375  1.00 87.81           C  
ATOM   1719  CB  VAL A 224     -22.484  -2.564  12.172  1.00 87.81           C  
ATOM   1720  O   VAL A 224     -20.797  -0.137  11.383  1.00 87.81           O  
ATOM   1721  CG1 VAL A 224     -21.625  -3.039  13.344  1.00 87.81           C  
ATOM   1722  CG2 VAL A 224     -23.781  -3.379  12.094  1.00 87.81           C  
ATOM   1723  N   THR A 225     -21.203   0.265  13.547  1.00 90.25           N  
ATOM   1724  CA  THR A 225     -20.031   1.108  13.750  1.00 90.25           C  
ATOM   1725  C   THR A 225     -18.875   0.301  14.336  1.00 90.25           C  
ATOM   1726  CB  THR A 225     -20.344   2.301  14.672  1.00 90.25           C  
ATOM   1727  O   THR A 225     -19.047  -0.383  15.344  1.00 90.25           O  
ATOM   1728  CG2 THR A 225     -19.109   3.174  14.883  1.00 90.25           C  
ATOM   1729  OG1 THR A 225     -21.391   3.094  14.078  1.00 90.25           O  
ATOM   1730  N   TYR A 226     -17.734   0.386  13.680  1.00 90.06           N  
ATOM   1731  CA  TYR A 226     -16.484  -0.245  14.117  1.00 90.06           C  
ATOM   1732  C   TYR A 226     -15.508   0.793  14.641  1.00 90.06           C  
ATOM   1733  CB  TYR A 226     -15.859  -1.032  12.961  1.00 90.06           C  
ATOM   1734  O   TYR A 226     -15.445   1.913  14.125  1.00 90.06           O  
ATOM   1735  CG  TYR A 226     -16.625  -2.281  12.594  1.00 90.06           C  
ATOM   1736  CD1 TYR A 226     -16.266  -3.520  13.133  1.00 90.06           C  
ATOM   1737  CD2 TYR A 226     -17.688  -2.229  11.695  1.00 90.06           C  
ATOM   1738  CE1 TYR A 226     -16.969  -4.672  12.789  1.00 90.06           C  
ATOM   1739  CE2 TYR A 226     -18.391  -3.375  11.352  1.00 90.06           C  
ATOM   1740  OH  TYR A 226     -18.719  -5.730  11.555  1.00 90.06           O  
ATOM   1741  CZ  TYR A 226     -18.016  -4.590  11.898  1.00 90.06           C  
ATOM   1742  N   CYS A 227     -14.859   0.433  15.641  1.00 89.12           N  
ATOM   1743  CA  CYS A 227     -13.797   1.263  16.203  1.00 89.12           C  
ATOM   1744  C   CYS A 227     -12.430   0.630  15.961  1.00 89.12           C  
ATOM   1745  CB  CYS A 227     -14.016   1.481  17.688  1.00 89.12           C  
ATOM   1746  O   CYS A 227     -12.203  -0.516  16.344  1.00 89.12           O  
ATOM   1747  SG  CYS A 227     -12.961   2.766  18.406  1.00 89.12           S  
ATOM   1748  N   ALA A 228     -11.562   1.409  15.312  1.00 91.31           N  
ATOM   1749  CA  ALA A 228     -10.227   0.917  14.984  1.00 91.31           C  
ATOM   1750  C   ALA A 228      -9.172   1.587  15.859  1.00 91.31           C  
ATOM   1751  CB  ALA A 228      -9.922   1.151  13.508  1.00 91.31           C  
ATOM   1752  O   ALA A 228      -9.125   2.814  15.961  1.00 91.31           O  
ATOM   1753  N   PHE A 229      -8.320   0.747  16.484  1.00 90.69           N  
ATOM   1754  CA  PHE A 229      -7.203   1.213  17.297  1.00 90.69           C  
ATOM   1755  C   PHE A 229      -5.879   0.921  16.594  1.00 90.69           C  
ATOM   1756  CB  PHE A 229      -7.223   0.558  18.672  1.00 90.69           C  
ATOM   1757  O   PHE A 229      -5.520  -0.241  16.391  1.00 90.69           O  
ATOM   1758  CG  PHE A 229      -8.492   0.812  19.453  1.00 90.69           C  
ATOM   1759  CD1 PHE A 229      -8.547   1.824  20.406  1.00 90.69           C  
ATOM   1760  CD2 PHE A 229      -9.617   0.039  19.219  1.00 90.69           C  
ATOM   1761  CE1 PHE A 229      -9.719   2.062  21.125  1.00 90.69           C  
ATOM   1762  CE2 PHE A 229     -10.797   0.271  19.938  1.00 90.69           C  
ATOM   1763  CZ  PHE A 229     -10.844   1.282  20.891  1.00 90.69           C  
ATOM   1764  N   VAL A 230      -5.148   1.985  16.250  1.00 92.38           N  
ATOM   1765  CA  VAL A 230      -3.865   1.842  15.562  1.00 92.38           C  
ATOM   1766  C   VAL A 230      -2.729   2.174  16.531  1.00 92.38           C  
ATOM   1767  CB  VAL A 230      -3.781   2.744  14.312  1.00 92.38           C  
ATOM   1768  O   VAL A 230      -2.602   3.314  16.984  1.00 92.38           O  
ATOM   1769  CG1 VAL A 230      -2.484   2.486  13.547  1.00 92.38           C  
ATOM   1770  CG2 VAL A 230      -4.992   2.518  13.406  1.00 92.38           C  
ATOM   1771  N   ASN A 231      -1.816   1.241  16.812  1.00 90.56           N  
ATOM   1772  CA  ASN A 231      -0.761   1.390  17.812  1.00 90.56           C  
ATOM   1773  C   ASN A 231       0.573   1.751  17.156  1.00 90.56           C  
ATOM   1774  CB  ASN A 231      -0.621   0.111  18.641  1.00 90.56           C  
ATOM   1775  O   ASN A 231       1.464   2.285  17.828  1.00 90.56           O  
ATOM   1776  CG  ASN A 231       0.330   0.275  19.812  1.00 90.56           C  
ATOM   1777  ND2 ASN A 231      -0.116  -0.120  20.984  1.00 90.56           N  
ATOM   1778  OD1 ASN A 231       1.455   0.753  19.641  1.00 90.56           O  
ATOM   1779  N   GLN A 232       0.667   1.485  15.906  1.00 91.69           N  
ATOM   1780  CA  GLN A 232       1.875   1.792  15.148  1.00 91.69           C  
ATOM   1781  C   GLN A 232       1.535   2.207  13.719  1.00 91.69           C  
ATOM   1782  CB  GLN A 232       2.822   0.591  15.133  1.00 91.69           C  
ATOM   1783  O   GLN A 232       0.551   1.734  13.148  1.00 91.69           O  
ATOM   1784  CG  GLN A 232       3.338   0.201  16.516  1.00 91.69           C  
ATOM   1785  CD  GLN A 232       4.246  -1.014  16.484  1.00 91.69           C  
ATOM   1786  NE2 GLN A 232       3.760  -2.133  17.000  1.00 91.69           N  
ATOM   1787  OE1 GLN A 232       5.375  -0.948  15.984  1.00 91.69           O  
ATOM   1788  N   THR A 233       2.398   3.150  13.227  1.00 94.88           N  
ATOM   1789  CA  THR A 233       2.232   3.576  11.844  1.00 94.88           C  
ATOM   1790  C   THR A 233       2.730   2.500  10.883  1.00 94.88           C  
ATOM   1791  CB  THR A 233       2.979   4.895  11.570  1.00 94.88           C  
ATOM   1792  O   THR A 233       3.875   2.051  10.984  1.00 94.88           O  
ATOM   1793  CG2 THR A 233       2.832   5.320  10.109  1.00 94.88           C  
ATOM   1794  OG1 THR A 233       2.439   5.922  12.414  1.00 94.88           O  
ATOM   1795  N   PHE A 234       1.841   2.041   9.969  1.00 96.75           N  
ATOM   1796  CA  PHE A 234       2.244   1.052   8.977  1.00 96.75           C  
ATOM   1797  C   PHE A 234       1.364   1.140   7.738  1.00 96.75           C  
ATOM   1798  CB  PHE A 234       2.182  -0.361   9.570  1.00 96.75           C  
ATOM   1799  O   PHE A 234       0.303   1.767   7.766  1.00 96.75           O  
ATOM   1800  CG  PHE A 234       0.782  -0.849   9.828  1.00 96.75           C  
ATOM   1801  CD1 PHE A 234       0.123  -0.519  11.008  1.00 96.75           C  
ATOM   1802  CD2 PHE A 234       0.125  -1.638   8.891  1.00 96.75           C  
ATOM   1803  CE1 PHE A 234      -1.173  -0.968  11.250  1.00 96.75           C  
ATOM   1804  CE2 PHE A 234      -1.170  -2.092   9.125  1.00 96.75           C  
ATOM   1805  CZ  PHE A 234      -1.816  -1.756  10.305  1.00 96.75           C  
ATOM   1806  N   ALA A 235       1.895   0.585   6.656  1.00 98.12           N  
ATOM   1807  CA  ALA A 235       1.129   0.469   5.418  1.00 98.12           C  
ATOM   1808  C   ALA A 235       0.892  -0.994   5.055  1.00 98.12           C  
ATOM   1809  CB  ALA A 235       1.847   1.188   4.281  1.00 98.12           C  
ATOM   1810  O   ALA A 235       1.684  -1.867   5.422  1.00 98.12           O  
ATOM   1811  N   PHE A 236      -0.243  -1.239   4.445  1.00 97.38           N  
ATOM   1812  CA  PHE A 236      -0.500  -2.578   3.926  1.00 97.38           C  
ATOM   1813  C   PHE A 236      -1.188  -2.508   2.566  1.00 97.38           C  
ATOM   1814  CB  PHE A 236      -1.356  -3.383   4.906  1.00 97.38           C  
ATOM   1815  O   PHE A 236      -1.739  -1.470   2.197  1.00 97.38           O  
ATOM   1816  CG  PHE A 236      -2.811  -2.994   4.902  1.00 97.38           C  
ATOM   1817  CD1 PHE A 236      -3.246  -1.867   5.590  1.00 97.38           C  
ATOM   1818  CD2 PHE A 236      -3.742  -3.758   4.211  1.00 97.38           C  
ATOM   1819  CE1 PHE A 236      -4.590  -1.506   5.586  1.00 97.38           C  
ATOM   1820  CE2 PHE A 236      -5.090  -3.402   4.203  1.00 97.38           C  
ATOM   1821  CZ  PHE A 236      -5.512  -2.277   4.891  1.00 97.38           C  
ATOM   1822  N   THR A 237      -1.101  -3.551   1.805  1.00 95.62           N  
ATOM   1823  CA  THR A 237      -1.697  -3.617   0.475  1.00 95.62           C  
ATOM   1824  C   THR A 237      -2.734  -4.734   0.403  1.00 95.62           C  
ATOM   1825  CB  THR A 237      -0.625  -3.838  -0.608  1.00 95.62           C  
ATOM   1826  O   THR A 237      -2.689  -5.680   1.190  1.00 95.62           O  
ATOM   1827  CG2 THR A 237       0.321  -2.645  -0.696  1.00 95.62           C  
ATOM   1828  OG1 THR A 237       0.132  -5.012  -0.291  1.00 95.62           O  
ATOM   1829  N   TYR A 238      -3.715  -4.566  -0.464  1.00 93.44           N  
ATOM   1830  CA  TYR A 238      -4.758  -5.562  -0.678  1.00 93.44           C  
ATOM   1831  C   TYR A 238      -5.285  -5.504  -2.105  1.00 93.44           C  
ATOM   1832  CB  TYR A 238      -5.910  -5.355   0.312  1.00 93.44           C  
ATOM   1833  O   TYR A 238      -5.160  -4.477  -2.777  1.00 93.44           O  
ATOM   1834  CG  TYR A 238      -6.562  -4.000   0.212  1.00 93.44           C  
ATOM   1835  CD1 TYR A 238      -6.031  -2.898   0.882  1.00 93.44           C  
ATOM   1836  CD2 TYR A 238      -7.707  -3.814  -0.551  1.00 93.44           C  
ATOM   1837  CE1 TYR A 238      -6.629  -1.646   0.794  1.00 93.44           C  
ATOM   1838  CE2 TYR A 238      -8.312  -2.566  -0.646  1.00 93.44           C  
ATOM   1839  OH  TYR A 238      -8.367  -0.252  -0.062  1.00 93.44           O  
ATOM   1840  CZ  TYR A 238      -7.770  -1.490   0.029  1.00 93.44           C  
ATOM   1841  N   PRO A 239      -5.824  -6.570  -2.600  1.00 91.81           N  
ATOM   1842  CA  PRO A 239      -6.344  -6.586  -3.969  1.00 91.81           C  
ATOM   1843  C   PRO A 239      -7.684  -5.863  -4.098  1.00 91.81           C  
ATOM   1844  CB  PRO A 239      -6.496  -8.078  -4.273  1.00 91.81           C  
ATOM   1845  O   PRO A 239      -8.617  -6.145  -3.344  1.00 91.81           O  
ATOM   1846  CG  PRO A 239      -6.688  -8.719  -2.939  1.00 91.81           C  
ATOM   1847  CD  PRO A 239      -5.973  -7.902  -1.906  1.00 91.81           C  
ATOM   1848  N   VAL A 240      -7.781  -4.887  -5.062  1.00 90.31           N  
ATOM   1849  CA  VAL A 240      -9.000  -4.133  -5.320  1.00 90.31           C  
ATOM   1850  C   VAL A 240      -9.703  -4.684  -6.562  1.00 90.31           C  
ATOM   1851  CB  VAL A 240      -8.719  -2.625  -5.492  1.00 90.31           C  
ATOM   1852  O   VAL A 240     -10.922  -4.836  -6.578  1.00 90.31           O  
ATOM   1853  CG1 VAL A 240      -9.992  -1.871  -5.867  1.00 90.31           C  
ATOM   1854  CG2 VAL A 240      -8.109  -2.049  -4.215  1.00 90.31           C  
ATOM   1855  N   ALA A 241      -8.945  -4.906  -7.707  1.00 82.38           N  
ATOM   1856  CA  ALA A 241      -9.469  -5.418  -8.969  1.00 82.38           C  
ATOM   1857  C   ALA A 241      -8.352  -5.996  -9.836  1.00 82.38           C  
ATOM   1858  CB  ALA A 241     -10.203  -4.316  -9.727  1.00 82.38           C  
ATOM   1859  O   ALA A 241      -7.199  -5.570  -9.734  1.00 82.38           O  
ATOM   1860  N   GLY A 242      -8.789  -7.035 -10.680  1.00 67.88           N  
ATOM   1861  CA  GLY A 242      -8.008  -7.430 -11.836  1.00 67.88           C  
ATOM   1862  C   GLY A 242      -6.773  -8.242 -11.477  1.00 67.88           C  
ATOM   1863  O   GLY A 242      -6.016  -8.648 -12.359  1.00 67.88           O  
ATOM   1864  N   ASP A 243      -6.504  -8.891 -10.180  1.00 64.38           N  
ATOM   1865  CA  ASP A 243      -5.363  -9.250  -9.344  1.00 64.38           C  
ATOM   1866  C   ASP A 243      -4.273  -9.938 -10.172  1.00 64.38           C  
ATOM   1867  CB  ASP A 243      -5.801 -10.156  -8.195  1.00 64.38           C  
ATOM   1868  O   ASP A 243      -4.508 -10.328 -11.312  1.00 64.38           O  
ATOM   1869  CG  ASP A 243      -4.941 -10.000  -6.953  1.00 64.38           C  
ATOM   1870  OD1 ASP A 243      -3.973  -9.211  -6.980  1.00 64.38           O  
ATOM   1871  OD2 ASP A 243      -5.238 -10.672  -5.941  1.00 64.38           O  
ATOM   1872  N   PRO A 244      -3.154 -10.594  -9.195  1.00 57.75           N  
ATOM   1873  CA  PRO A 244      -2.062 -11.562  -9.102  1.00 57.75           C  
ATOM   1874  C   PRO A 244      -2.504 -12.891  -8.500  1.00 57.75           C  
ATOM   1875  CB  PRO A 244      -1.046 -10.867  -8.195  1.00 57.75           C  
ATOM   1876  O   PRO A 244      -3.525 -12.953  -7.809  1.00 57.75           O  
ATOM   1877  CG  PRO A 244      -1.792  -9.719  -7.594  1.00 57.75           C  
ATOM   1878  CD  PRO A 244      -3.098  -9.562  -8.320  1.00 57.75           C  
ATOM   1879  N   LEU A 245      -2.592 -14.102  -9.117  1.00 56.62           N  
ATOM   1880  CA  LEU A 245      -2.691 -15.500  -8.727  1.00 56.62           C  
ATOM   1881  C   LEU A 245      -2.787 -15.633  -7.207  1.00 56.62           C  
ATOM   1882  CB  LEU A 245      -1.485 -16.297  -9.242  1.00 56.62           C  
ATOM   1883  O   LEU A 245      -2.068 -14.953  -6.473  1.00 56.62           O  
ATOM   1884  CG  LEU A 245      -1.409 -16.500 -10.758  1.00 56.62           C  
ATOM   1885  CD1 LEU A 245       0.013 -16.859 -11.172  1.00 56.62           C  
ATOM   1886  CD2 LEU A 245      -2.391 -17.578 -11.195  1.00 56.62           C  
ATOM   1887  N   VAL A 246      -3.922 -15.898  -6.512  1.00 59.81           N  
ATOM   1888  CA  VAL A 246      -4.102 -16.219  -5.102  1.00 59.81           C  
ATOM   1889  C   VAL A 246      -2.777 -16.688  -4.508  1.00 59.81           C  
ATOM   1890  CB  VAL A 246      -5.188 -17.312  -4.906  1.00 59.81           C  
ATOM   1891  O   VAL A 246      -2.123 -17.578  -5.055  1.00 59.81           O  
ATOM   1892  CG1 VAL A 246      -5.328 -17.672  -3.432  1.00 59.81           C  
ATOM   1893  CG2 VAL A 246      -6.523 -16.828  -5.473  1.00 59.81           C  
ATOM   1894  N   GLY A 247      -2.332 -15.922  -3.447  1.00 69.56           N  
ATOM   1895  CA  GLY A 247      -1.195 -16.375  -2.664  1.00 69.56           C  
ATOM   1896  C   GLY A 247       0.125 -15.797  -3.135  1.00 69.56           C  
ATOM   1897  O   GLY A 247       1.190 -16.203  -2.674  1.00 69.56           O  
ATOM   1898  N   SER A 248       0.048 -14.930  -4.062  1.00 82.69           N  
ATOM   1899  CA  SER A 248       1.269 -14.312  -4.566  1.00 82.69           C  
ATOM   1900  C   SER A 248       1.245 -12.797  -4.359  1.00 82.69           C  
ATOM   1901  CB  SER A 248       1.461 -14.633  -6.047  1.00 82.69           C  
ATOM   1902  O   SER A 248       0.188 -12.172  -4.453  1.00 82.69           O  
ATOM   1903  OG  SER A 248       2.574 -13.930  -6.574  1.00 82.69           O  
ATOM   1904  N   ALA A 249       2.402 -12.250  -3.943  1.00 87.25           N  
ATOM   1905  CA  ALA A 249       2.539 -10.805  -3.779  1.00 87.25           C  
ATOM   1906  C   ALA A 249       2.891 -10.141  -5.105  1.00 87.25           C  
ATOM   1907  CB  ALA A 249       3.598 -10.492  -2.727  1.00 87.25           C  
ATOM   1908  O   ALA A 249       3.309  -8.977  -5.129  1.00 87.25           O  
ATOM   1909  N   ILE A 250       2.686 -10.883  -6.191  1.00 88.31           N  
ATOM   1910  CA  ILE A 250       2.986 -10.375  -7.523  1.00 88.31           C  
ATOM   1911  C   ILE A 250       1.721  -9.797  -8.156  1.00 88.31           C  
ATOM   1912  CB  ILE A 250       3.582 -11.477  -8.430  1.00 88.31           C  
ATOM   1913  O   ILE A 250       0.707 -10.492  -8.273  1.00 88.31           O  
ATOM   1914  CG1 ILE A 250       4.902 -11.992  -7.844  1.00 88.31           C  
ATOM   1915  CG2 ILE A 250       3.787 -10.945  -9.852  1.00 88.31           C  
ATOM   1916  CD1 ILE A 250       5.480 -13.188  -8.586  1.00 88.31           C  
ATOM   1917  N   ALA A 251       1.785  -8.539  -8.453  1.00 87.94           N  
ATOM   1918  CA  ALA A 251       0.671  -7.859  -9.109  1.00 87.94           C  
ATOM   1919  C   ALA A 251       0.840  -7.863 -10.625  1.00 87.94           C  
ATOM   1920  CB  ALA A 251       0.548  -6.430  -8.594  1.00 87.94           C  
ATOM   1921  O   ALA A 251       1.764  -7.242 -11.156  1.00 87.94           O  
ATOM   1922  N   PRO A 252       0.014  -8.570 -11.414  1.00 84.19           N  
ATOM   1923  CA  PRO A 252       0.124  -8.586 -12.875  1.00 84.19           C  
ATOM   1924  C   PRO A 252      -0.375  -7.297 -13.516  1.00 84.19           C  
ATOM   1925  CB  PRO A 252      -0.753  -9.773 -13.281  1.00 84.19           C  
ATOM   1926  O   PRO A 252      -1.079  -6.512 -12.875  1.00 84.19           O  
ATOM   1927  CG  PRO A 252      -1.752  -9.906 -12.180  1.00 84.19           C  
ATOM   1928  CD  PRO A 252      -1.122  -9.422 -10.906  1.00 84.19           C  
ATOM   1929  N   ALA A 253       0.023  -7.160 -14.820  1.00 82.69           N  
ATOM   1930  CA  ALA A 253      -0.464  -6.020 -15.594  1.00 82.69           C  
ATOM   1931  C   ALA A 253      -1.989  -5.996 -15.633  1.00 82.69           C  
ATOM   1932  CB  ALA A 253       0.104  -6.055 -17.016  1.00 82.69           C  
ATOM   1933  O   ALA A 253      -2.627  -7.035 -15.805  1.00 82.69           O  
ATOM   1934  N   GLY A 254      -2.551  -4.809 -15.328  1.00 81.75           N  
ATOM   1935  CA  GLY A 254      -3.996  -4.656 -15.391  1.00 81.75           C  
ATOM   1936  C   GLY A 254      -4.664  -4.770 -14.031  1.00 81.75           C  
ATOM   1937  O   GLY A 254      -5.844  -4.438 -13.883  1.00 81.75           O  
ATOM   1938  N   SER A 255      -3.873  -5.199 -13.016  1.00 87.06           N  
ATOM   1939  CA  SER A 255      -4.438  -5.312 -11.680  1.00 87.06           C  
ATOM   1940  C   SER A 255      -4.414  -3.971 -10.953  1.00 87.06           C  
ATOM   1941  CB  SER A 255      -3.674  -6.355 -10.859  1.00 87.06           C  
ATOM   1942  O   SER A 255      -3.664  -3.070 -11.328  1.00 87.06           O  
ATOM   1943  OG  SER A 255      -2.342  -5.934 -10.625  1.00 87.06           O  
ATOM   1944  N   VAL A 256      -5.340  -3.832  -9.984  1.00 91.06           N  
ATOM   1945  CA  VAL A 256      -5.391  -2.652  -9.125  1.00 91.06           C  
ATOM   1946  C   VAL A 256      -5.160  -3.061  -7.676  1.00 91.06           C  
ATOM   1947  CB  VAL A 256      -6.738  -1.907  -9.266  1.00 91.06           C  
ATOM   1948  O   VAL A 256      -5.812  -3.979  -7.168  1.00 91.06           O  
ATOM   1949  CG1 VAL A 256      -6.770  -0.683  -8.352  1.00 91.06           C  
ATOM   1950  CG2 VAL A 256      -6.977  -1.501 -10.719  1.00 91.06           C  
ATOM   1951  N   ILE A 257      -4.160  -2.383  -7.086  1.00 93.50           N  
ATOM   1952  CA  ILE A 257      -3.785  -2.682  -5.707  1.00 93.50           C  
ATOM   1953  C   ILE A 257      -4.109  -1.487  -4.816  1.00 93.50           C  
ATOM   1954  CB  ILE A 257      -2.287  -3.045  -5.598  1.00 93.50           C  
ATOM   1955  O   ILE A 257      -3.787  -0.346  -5.152  1.00 93.50           O  
ATOM   1956  CG1 ILE A 257      -1.930  -4.152  -6.594  1.00 93.50           C  
ATOM   1957  CG2 ILE A 257      -1.938  -3.463  -4.164  1.00 93.50           C  
ATOM   1958  CD1 ILE A 257      -2.752  -5.422  -6.430  1.00 93.50           C  
ATOM   1959  N   GLY A 258      -4.824  -1.827  -3.693  1.00 95.06           N  
ATOM   1960  CA  GLY A 258      -5.066  -0.794  -2.699  1.00 95.06           C  
ATOM   1961  C   GLY A 258      -3.924  -0.631  -1.716  1.00 95.06           C  
ATOM   1962  O   GLY A 258      -3.332  -1.619  -1.273  1.00 95.06           O  
ATOM   1963  N   VAL A 259      -3.547   0.586  -1.484  1.00 96.62           N  
ATOM   1964  CA  VAL A 259      -2.545   0.914  -0.475  1.00 96.62           C  
ATOM   1965  C   VAL A 259      -3.184   1.748   0.634  1.00 96.62           C  
ATOM   1966  CB  VAL A 259      -1.348   1.672  -1.089  1.00 96.62           C  
ATOM   1967  O   VAL A 259      -3.814   2.773   0.363  1.00 96.62           O  
ATOM   1968  CG1 VAL A 259      -0.306   1.993  -0.018  1.00 96.62           C  
ATOM   1969  CG2 VAL A 259      -0.722   0.855  -2.219  1.00 96.62           C  
ATOM   1970  N   MET A 260      -3.080   1.210   1.812  1.00 97.25           N  
ATOM   1971  CA  MET A 260      -3.592   1.970   2.951  1.00 97.25           C  
ATOM   1972  C   MET A 260      -2.490   2.217   3.979  1.00 97.25           C  
ATOM   1973  CB  MET A 260      -4.762   1.236   3.605  1.00 97.25           C  
ATOM   1974  O   MET A 260      -1.804   1.282   4.395  1.00 97.25           O  
ATOM   1975  CG  MET A 260      -5.465   2.043   4.688  1.00 97.25           C  
ATOM   1976  SD  MET A 260      -7.047   1.280   5.219  1.00 97.25           S  
ATOM   1977  CE  MET A 260      -7.645   2.551   6.367  1.00 97.25           C  
ATOM   1978  N   ILE A 261      -2.289   3.494   4.359  1.00 97.31           N  
ATOM   1979  CA  ILE A 261      -1.379   3.898   5.422  1.00 97.31           C  
ATOM   1980  C   ILE A 261      -2.174   4.250   6.680  1.00 97.31           C  
ATOM   1981  CB  ILE A 261      -0.501   5.094   4.992  1.00 97.31           C  
ATOM   1982  O   ILE A 261      -3.041   5.129   6.645  1.00 97.31           O  
ATOM   1983  CG1 ILE A 261       0.262   4.762   3.705  1.00 97.31           C  
ATOM   1984  CG2 ILE A 261       0.462   5.492   6.113  1.00 97.31           C  
ATOM   1985  CD1 ILE A 261       1.030   5.938   3.117  1.00 97.31           C  
ATOM   1986  N   LEU A 262      -1.859   3.531   7.750  1.00 96.62           N  
ATOM   1987  CA  LEU A 262      -2.480   3.816   9.039  1.00 96.62           C  
ATOM   1988  C   LEU A 262      -1.504   4.527   9.969  1.00 96.62           C  
ATOM   1989  CB  LEU A 262      -2.975   2.523   9.695  1.00 96.62           C  
ATOM   1990  O   LEU A 262      -0.369   4.082  10.141  1.00 96.62           O  
ATOM   1991  CG  LEU A 262      -4.094   1.778   8.961  1.00 96.62           C  
ATOM   1992  CD1 LEU A 262      -4.113   0.312   9.383  1.00 96.62           C  
ATOM   1993  CD2 LEU A 262      -5.441   2.438   9.234  1.00 96.62           C  
ATOM   1994  N   PHE A 263      -2.010   5.660  10.555  1.00 94.31           N  
ATOM   1995  CA  PHE A 263      -1.129   6.473  11.383  1.00 94.31           C  
ATOM   1996  C   PHE A 263      -1.251   6.078  12.852  1.00 94.31           C  
ATOM   1997  CB  PHE A 263      -1.449   7.961  11.211  1.00 94.31           C  
ATOM   1998  O   PHE A 263      -2.350   6.078  13.414  1.00 94.31           O  
ATOM   1999  CG  PHE A 263      -1.170   8.484   9.836  1.00 94.31           C  
ATOM   2000  CD1 PHE A 263       0.066   8.281   9.234  1.00 94.31           C  
ATOM   2001  CD2 PHE A 263      -2.145   9.188   9.133  1.00 94.31           C  
ATOM   2002  CE1 PHE A 263       0.328   8.766   7.953  1.00 94.31           C  
ATOM   2003  CE2 PHE A 263      -1.890   9.680   7.855  1.00 94.31           C  
ATOM   2004  CZ  PHE A 263      -0.653   9.469   7.266  1.00 94.31           C  
ATOM   2005  N   GLY A 264      -0.118   5.629  13.406  1.00 92.31           N  
ATOM   2006  CA  GLY A 264      -0.059   5.398  14.844  1.00 92.31           C  
ATOM   2007  C   GLY A 264       0.035   6.680  15.648  1.00 92.31           C  
ATOM   2008  O   GLY A 264      -0.006   7.777  15.086  1.00 92.31           O  
ATOM   2009  N   PRO A 265       0.122   6.633  16.938  1.00 89.06           N  
ATOM   2010  CA  PRO A 265       0.084   7.801  17.812  1.00 89.06           C  
ATOM   2011  C   PRO A 265       1.209   8.797  17.531  1.00 89.06           C  
ATOM   2012  CB  PRO A 265       0.233   7.199  19.203  1.00 89.06           C  
ATOM   2013  O   PRO A 265       1.040  10.000  17.719  1.00 89.06           O  
ATOM   2014  CG  PRO A 265       0.789   5.828  18.984  1.00 89.06           C  
ATOM   2015  CD  PRO A 265       0.343   5.359  17.625  1.00 89.06           C  
ATOM   2016  N   SER A 266       2.398   8.344  17.016  1.00 87.69           N  
ATOM   2017  CA  SER A 266       3.527   9.234  16.766  1.00 87.69           C  
ATOM   2018  C   SER A 266       3.246  10.172  15.602  1.00 87.69           C  
ATOM   2019  CB  SER A 266       4.797   8.430  16.500  1.00 87.69           C  
ATOM   2020  O   SER A 266       3.502  11.375  15.680  1.00 87.69           O  
ATOM   2021  OG  SER A 266       5.875   9.281  16.156  1.00 87.69           O  
ATOM   2022  N   LEU A 267       2.736   9.602  14.461  1.00 87.31           N  
ATOM   2023  CA  LEU A 267       2.455  10.383  13.266  1.00 87.31           C  
ATOM   2024  C   LEU A 267       1.014  10.883  13.273  1.00 87.31           C  
ATOM   2025  CB  LEU A 267       2.715   9.555  12.008  1.00 87.31           C  
ATOM   2026  O   LEU A 267       0.719  11.945  12.719  1.00 87.31           O  
ATOM   2027  CG  LEU A 267       4.121   9.648  11.414  1.00 87.31           C  
ATOM   2028  CD1 LEU A 267       5.094   8.797  12.219  1.00 87.31           C  
ATOM   2029  CD2 LEU A 267       4.109   9.219   9.945  1.00 87.31           C  
ATOM   2030  N   GLY A 268       0.119  10.156  13.914  1.00 85.75           N  
ATOM   2031  CA  GLY A 268      -1.305  10.453  13.922  1.00 85.75           C  
ATOM   2032  C   GLY A 268      -1.643  11.734  14.664  1.00 85.75           C  
ATOM   2033  O   GLY A 268      -2.707  12.320  14.453  1.00 85.75           O  
ATOM   2034  N   SER A 269      -0.659  12.234  15.523  1.00 86.38           N  
ATOM   2035  CA  SER A 269      -0.891  13.445  16.297  1.00 86.38           C  
ATOM   2036  C   SER A 269      -0.698  14.695  15.430  1.00 86.38           C  
ATOM   2037  CB  SER A 269       0.044  13.500  17.500  1.00 86.38           C  
ATOM   2038  O   SER A 269      -1.001  15.805  15.867  1.00 86.38           O  
ATOM   2039  OG  SER A 269       1.400  13.477  17.094  1.00 86.38           O  
ATOM   2040  N   HIS A 270      -0.220  14.438  14.156  1.00 87.38           N  
ATOM   2041  CA  HIS A 270      -0.011  15.531  13.227  1.00 87.38           C  
ATOM   2042  C   HIS A 270      -1.149  15.617  12.211  1.00 87.38           C  
ATOM   2043  CB  HIS A 270       1.325  15.367  12.500  1.00 87.38           C  
ATOM   2044  O   HIS A 270      -1.722  14.602  11.828  1.00 87.38           O  
ATOM   2045  CG  HIS A 270       2.512  15.406  13.406  1.00 87.38           C  
ATOM   2046  CD2 HIS A 270       3.367  16.406  13.711  1.00 87.38           C  
ATOM   2047  ND1 HIS A 270       2.934  14.305  14.125  1.00 87.38           N  
ATOM   2048  CE1 HIS A 270       3.998  14.633  14.836  1.00 87.38           C  
ATOM   2049  NE2 HIS A 270       4.281  15.906  14.602  1.00 87.38           N  
ATOM   2050  N   VAL A 271      -1.528  16.781  11.844  1.00 86.75           N  
ATOM   2051  CA  VAL A 271      -2.484  17.016  10.766  1.00 86.75           C  
ATOM   2052  C   VAL A 271      -1.765  17.609   9.555  1.00 86.75           C  
ATOM   2053  CB  VAL A 271      -3.623  17.969  11.219  1.00 86.75           C  
ATOM   2054  O   VAL A 271      -1.079  18.625   9.664  1.00 86.75           O  
ATOM   2055  CG1 VAL A 271      -4.586  18.234  10.070  1.00 86.75           C  
ATOM   2056  CG2 VAL A 271      -4.367  17.359  12.414  1.00 86.75           C  
ATOM   2057  N   PHE A 272      -1.792  16.922   8.445  1.00 85.88           N  
ATOM   2058  CA  PHE A 272      -1.010  17.281   7.266  1.00 85.88           C  
ATOM   2059  C   PHE A 272      -1.812  18.172   6.332  1.00 85.88           C  
ATOM   2060  CB  PHE A 272      -0.557  16.016   6.523  1.00 85.88           C  
ATOM   2061  O   PHE A 272      -1.551  18.219   5.125  1.00 85.88           O  
ATOM   2062  CG  PHE A 272       0.180  15.031   7.391  1.00 85.88           C  
ATOM   2063  CD1 PHE A 272       1.422  15.352   7.926  1.00 85.88           C  
ATOM   2064  CD2 PHE A 272      -0.369  13.781   7.672  1.00 85.88           C  
ATOM   2065  CE1 PHE A 272       2.107  14.438   8.734  1.00 85.88           C  
ATOM   2066  CE2 PHE A 272       0.310  12.875   8.477  1.00 85.88           C  
ATOM   2067  CZ  PHE A 272       1.547  13.203   9.000  1.00 85.88           C  
ATOM   2068  N   GLN A 273      -2.744  19.031   6.824  1.00 82.75           N  
ATOM   2069  CA  GLN A 273      -3.537  19.938   6.008  1.00 82.75           C  
ATOM   2070  C   GLN A 273      -2.715  21.156   5.578  1.00 82.75           C  
ATOM   2071  CB  GLN A 273      -4.785  20.391   6.766  1.00 82.75           C  
ATOM   2072  O   GLN A 273      -1.824  21.594   6.309  1.00 82.75           O  
ATOM   2073  CG  GLN A 273      -5.785  19.266   7.027  1.00 82.75           C  
ATOM   2074  CD  GLN A 273      -7.004  19.750   7.797  1.00 82.75           C  
ATOM   2075  NE2 GLN A 273      -7.797  18.797   8.297  1.00 82.75           N  
ATOM   2076  OE1 GLN A 273      -7.234  20.953   7.945  1.00 82.75           O  
ATOM   2077  N   TYR A 274      -2.912  21.562   4.312  1.00 83.00           N  
ATOM   2078  CA  TYR A 274      -2.297  22.750   3.713  1.00 83.00           C  
ATOM   2079  C   TYR A 274      -0.796  22.547   3.535  1.00 83.00           C  
ATOM   2080  CB  TYR A 274      -2.561  23.984   4.574  1.00 83.00           C  
ATOM   2081  O   TYR A 274      -0.011  23.469   3.760  1.00 83.00           O  
ATOM   2082  CG  TYR A 274      -4.027  24.250   4.824  1.00 83.00           C  
ATOM   2083  CD1 TYR A 274      -4.875  24.625   3.789  1.00 83.00           C  
ATOM   2084  CD2 TYR A 274      -4.566  24.109   6.102  1.00 83.00           C  
ATOM   2085  CE1 TYR A 274      -6.223  24.875   4.016  1.00 83.00           C  
ATOM   2086  CE2 TYR A 274      -5.914  24.359   6.340  1.00 83.00           C  
ATOM   2087  OH  TYR A 274      -8.070  24.984   5.523  1.00 83.00           O  
ATOM   2088  CZ  TYR A 274      -6.734  24.734   5.293  1.00 83.00           C  
ATOM   2089  N   GLN A 275      -0.423  21.312   3.350  1.00 85.19           N  
ATOM   2090  CA  GLN A 275       0.960  20.969   3.047  1.00 85.19           C  
ATOM   2091  C   GLN A 275       1.026  19.828   2.029  1.00 85.19           C  
ATOM   2092  CB  GLN A 275       1.706  20.562   4.324  1.00 85.19           C  
ATOM   2093  O   GLN A 275       0.023  19.156   1.771  1.00 85.19           O  
ATOM   2094  CG  GLN A 275       1.167  19.312   4.988  1.00 85.19           C  
ATOM   2095  CD  GLN A 275       1.916  18.953   6.254  1.00 85.19           C  
ATOM   2096  NE2 GLN A 275       1.638  17.766   6.793  1.00 85.19           N  
ATOM   2097  OE1 GLN A 275       2.740  19.719   6.750  1.00 85.19           O  
ATOM   2098  N   THR A 276       2.213  19.719   1.386  1.00 88.94           N  
ATOM   2099  CA  THR A 276       2.449  18.641   0.438  1.00 88.94           C  
ATOM   2100  C   THR A 276       3.100  17.453   1.133  1.00 88.94           C  
ATOM   2101  CB  THR A 276       3.338  19.109  -0.731  1.00 88.94           C  
ATOM   2102  O   THR A 276       4.078  17.609   1.867  1.00 88.94           O  
ATOM   2103  CG2 THR A 276       3.553  17.984  -1.738  1.00 88.94           C  
ATOM   2104  OG1 THR A 276       2.709  20.203  -1.392  1.00 88.94           O  
ATOM   2105  N   ILE A 277       2.438  16.328   1.045  1.00 91.94           N  
ATOM   2106  CA  ILE A 277       3.029  15.094   1.543  1.00 91.94           C  
ATOM   2107  C   ILE A 277       3.537  14.250   0.372  1.00 91.94           C  
ATOM   2108  CB  ILE A 277       2.018  14.281   2.383  1.00 91.94           C  
ATOM   2109  O   ILE A 277       3.094  14.430  -0.765  1.00 91.94           O  
ATOM   2110  CG1 ILE A 277       0.839  13.828   1.512  1.00 91.94           C  
ATOM   2111  CG2 ILE A 277       1.530  15.102   3.582  1.00 91.94           C  
ATOM   2112  CD1 ILE A 277       0.042  12.672   2.098  1.00 91.94           C  
ATOM   2113  N   SER A 278       4.543  13.508   0.650  1.00 94.50           N  
ATOM   2114  CA  SER A 278       5.117  12.641  -0.374  1.00 94.50           C  
ATOM   2115  C   SER A 278       5.090  11.180   0.058  1.00 94.50           C  
ATOM   2116  CB  SER A 278       6.555  13.062  -0.687  1.00 94.50           C  
ATOM   2117  O   SER A 278       5.484  10.852   1.180  1.00 94.50           O  
ATOM   2118  OG  SER A 278       7.102  12.258  -1.713  1.00 94.50           O  
ATOM   2119  N   ILE A 279       4.531  10.344  -0.756  1.00 96.38           N  
ATOM   2120  CA  ILE A 279       4.539   8.898  -0.570  1.00 96.38           C  
ATOM   2121  C   ILE A 279       5.324   8.242  -1.704  1.00 96.38           C  
ATOM   2122  CB  ILE A 279       3.105   8.328  -0.505  1.00 96.38           C  
ATOM   2123  O   ILE A 279       5.074   8.516  -2.881  1.00 96.38           O  
ATOM   2124  CG1 ILE A 279       2.324   8.977   0.644  1.00 96.38           C  
ATOM   2125  CG2 ILE A 279       3.139   6.805  -0.353  1.00 96.38           C  
ATOM   2126  CD1 ILE A 279       0.815   8.820   0.531  1.00 96.38           C  
ATOM   2127  N   GLN A 280       6.273   7.414  -1.384  1.00 96.38           N  
ATOM   2128  CA  GLN A 280       7.082   6.727  -2.387  1.00 96.38           C  
ATOM   2129  C   GLN A 280       6.984   5.211  -2.229  1.00 96.38           C  
ATOM   2130  CB  GLN A 280       8.539   7.172  -2.297  1.00 96.38           C  
ATOM   2131  O   GLN A 280       7.184   4.684  -1.132  1.00 96.38           O  
ATOM   2132  CG  GLN A 280       9.438   6.582  -3.381  1.00 96.38           C  
ATOM   2133  CD  GLN A 280      10.875   7.047  -3.275  1.00 96.38           C  
ATOM   2134  NE2 GLN A 280      11.297   7.887  -4.215  1.00 96.38           N  
ATOM   2135  OE1 GLN A 280      11.602   6.656  -2.355  1.00 96.38           O  
ATOM   2136  N   ILE A 281       6.629   4.504  -3.279  1.00 96.50           N  
ATOM   2137  CA  ILE A 281       6.645   3.045  -3.334  1.00 96.50           C  
ATOM   2138  C   ILE A 281       7.832   2.574  -4.172  1.00 96.50           C  
ATOM   2139  CB  ILE A 281       5.324   2.488  -3.914  1.00 96.50           C  
ATOM   2140  O   ILE A 281       7.922   2.885  -5.359  1.00 96.50           O  
ATOM   2141  CG1 ILE A 281       4.125   3.029  -3.129  1.00 96.50           C  
ATOM   2142  CG2 ILE A 281       5.340   0.956  -3.906  1.00 96.50           C  
ATOM   2143  CD1 ILE A 281       2.775   2.627  -3.705  1.00 96.50           C  
ATOM   2144  N   SER A 282       8.680   1.813  -3.494  1.00 95.12           N  
ATOM   2145  CA  SER A 282       9.898   1.352  -4.160  1.00 95.12           C  
ATOM   2146  C   SER A 282       9.922  -0.170  -4.262  1.00 95.12           C  
ATOM   2147  CB  SER A 282      11.133   1.843  -3.410  1.00 95.12           C  
ATOM   2148  O   SER A 282      10.359  -0.853  -3.334  1.00 95.12           O  
ATOM   2149  OG  SER A 282      11.172   3.260  -3.373  1.00 95.12           O  
ATOM   2150  N   PRO A 283       9.359  -0.713  -5.375  1.00 90.75           N  
ATOM   2151  CA  PRO A 283       9.430  -2.164  -5.566  1.00 90.75           C  
ATOM   2152  C   PRO A 283      10.836  -2.656  -5.879  1.00 90.75           C  
ATOM   2153  CB  PRO A 283       8.492  -2.406  -6.754  1.00 90.75           C  
ATOM   2154  O   PRO A 283      11.742  -1.848  -6.098  1.00 90.75           O  
ATOM   2155  CG  PRO A 283       8.500  -1.122  -7.516  1.00 90.75           C  
ATOM   2156  CD  PRO A 283       8.789  -0.000  -6.562  1.00 90.75           C  
ATOM   2157  N   ASN A 284      11.109  -4.020  -5.883  1.00 86.75           N  
ATOM   2158  CA  ASN A 284      12.422  -4.598  -6.148  1.00 86.75           C  
ATOM   2159  C   ASN A 284      12.820  -4.434  -7.609  1.00 86.75           C  
ATOM   2160  CB  ASN A 284      12.445  -6.074  -5.754  1.00 86.75           C  
ATOM   2161  O   ASN A 284      14.008  -4.383  -7.934  1.00 86.75           O  
ATOM   2162  CG  ASN A 284      11.539  -6.926  -6.621  1.00 86.75           C  
ATOM   2163  ND2 ASN A 284      11.672  -8.242  -6.492  1.00 86.75           N  
ATOM   2164  OD1 ASN A 284      10.742  -6.406  -7.398  1.00 86.75           O  
ATOM   2165  N   ILE A 285      11.828  -4.387  -8.492  1.00 82.44           N  
ATOM   2166  CA  ILE A 285      12.062  -4.211  -9.922  1.00 82.44           C  
ATOM   2167  C   ILE A 285      11.266  -3.008 -10.430  1.00 82.44           C  
ATOM   2168  CB  ILE A 285      11.672  -5.477 -10.719  1.00 82.44           C  
ATOM   2169  O   ILE A 285      10.094  -2.842 -10.094  1.00 82.44           O  
ATOM   2170  CG1 ILE A 285      12.500  -6.680 -10.250  1.00 82.44           C  
ATOM   2171  CG2 ILE A 285      11.859  -5.246 -12.227  1.00 82.44           C  
ATOM   2172  CD1 ILE A 285      12.047  -8.016 -10.820  1.00 82.44           C  
ATOM   2173  N   GLY A 286      11.969  -2.188 -11.219  1.00 82.19           N  
ATOM   2174  CA  GLY A 286      11.328  -0.998 -11.766  1.00 82.19           C  
ATOM   2175  C   GLY A 286      11.641   0.259 -10.977  1.00 82.19           C  
ATOM   2176  O   GLY A 286      12.227   0.188  -9.891  1.00 82.19           O  
ATOM   2177  N   SER A 287      11.359   1.450 -11.562  1.00 86.94           N  
ATOM   2178  CA  SER A 287      11.555   2.734 -10.898  1.00 86.94           C  
ATOM   2179  C   SER A 287      10.477   2.980  -9.844  1.00 86.94           C  
ATOM   2180  CB  SER A 287      11.555   3.873 -11.914  1.00 86.94           C  
ATOM   2181  O   SER A 287       9.344   2.535 -10.000  1.00 86.94           O  
ATOM   2182  OG  SER A 287      12.633   3.734 -12.828  1.00 86.94           O  
ATOM   2183  N   PRO A 288      10.844   3.607  -8.719  1.00 92.06           N  
ATOM   2184  CA  PRO A 288       9.898   3.922  -7.641  1.00 92.06           C  
ATOM   2185  C   PRO A 288       8.758   4.824  -8.102  1.00 92.06           C  
ATOM   2186  CB  PRO A 288      10.773   4.633  -6.605  1.00 92.06           C  
ATOM   2187  O   PRO A 288       8.922   5.594  -9.055  1.00 92.06           O  
ATOM   2188  CG  PRO A 288      12.172   4.191  -6.910  1.00 92.06           C  
ATOM   2189  CD  PRO A 288      12.266   3.902  -8.383  1.00 92.06           C  
ATOM   2190  N   LEU A 289       7.645   4.594  -7.594  1.00 93.12           N  
ATOM   2191  CA  LEU A 289       6.527   5.523  -7.734  1.00 93.12           C  
ATOM   2192  C   LEU A 289       6.535   6.555  -6.609  1.00 93.12           C  
ATOM   2193  CB  LEU A 289       5.199   4.766  -7.738  1.00 93.12           C  
ATOM   2194  O   LEU A 289       6.562   6.195  -5.430  1.00 93.12           O  
ATOM   2195  CG  LEU A 289       3.932   5.621  -7.672  1.00 93.12           C  
ATOM   2196  CD1 LEU A 289       3.777   6.438  -8.953  1.00 93.12           C  
ATOM   2197  CD2 LEU A 289       2.705   4.746  -7.441  1.00 93.12           C  
ATOM   2198  N   THR A 290       6.602   7.875  -6.984  1.00 93.94           N  
ATOM   2199  CA  THR A 290       6.543   8.953  -6.004  1.00 93.94           C  
ATOM   2200  C   THR A 290       5.270   9.781  -6.184  1.00 93.94           C  
ATOM   2201  CB  THR A 290       7.773   9.875  -6.105  1.00 93.94           C  
ATOM   2202  O   THR A 290       5.016  10.305  -7.270  1.00 93.94           O  
ATOM   2203  CG2 THR A 290       7.719  10.984  -5.062  1.00 93.94           C  
ATOM   2204  OG1 THR A 290       8.961   9.094  -5.898  1.00 93.94           O  
ATOM   2205  N   LEU A 291       4.453   9.789  -5.133  1.00 92.12           N  
ATOM   2206  CA  LEU A 291       3.238  10.594  -5.109  1.00 92.12           C  
ATOM   2207  C   LEU A 291       3.434  11.844  -4.254  1.00 92.12           C  
ATOM   2208  CB  LEU A 291       2.062   9.773  -4.574  1.00 92.12           C  
ATOM   2209  O   LEU A 291       3.797  11.750  -3.082  1.00 92.12           O  
ATOM   2210  CG  LEU A 291       1.781   8.453  -5.281  1.00 92.12           C  
ATOM   2211  CD1 LEU A 291       0.725   7.656  -4.520  1.00 92.12           C  
ATOM   2212  CD2 LEU A 291       1.340   8.695  -6.719  1.00 92.12           C  
ATOM   2213  N   SER A 292       3.320  13.000  -4.883  1.00 91.19           N  
ATOM   2214  CA  SER A 292       3.303  14.273  -4.168  1.00 91.19           C  
ATOM   2215  C   SER A 292       1.904  14.883  -4.156  1.00 91.19           C  
ATOM   2216  CB  SER A 292       4.289  15.258  -4.801  1.00 91.19           C  
ATOM   2217  O   SER A 292       1.360  15.227  -5.207  1.00 91.19           O  
ATOM   2218  OG  SER A 292       5.613  14.766  -4.723  1.00 91.19           O  
ATOM   2219  N   GLU A 293       1.304  14.805  -2.938  1.00 87.56           N  
ATOM   2220  CA  GLU A 293      -0.080  15.258  -2.826  1.00 87.56           C  
ATOM   2221  C   GLU A 293      -0.194  16.453  -1.890  1.00 87.56           C  
ATOM   2222  CB  GLU A 293      -0.981  14.117  -2.338  1.00 87.56           C  
ATOM   2223  O   GLU A 293       0.310  16.422  -0.765  1.00 87.56           O  
ATOM   2224  CG  GLU A 293      -2.457  14.484  -2.283  1.00 87.56           C  
ATOM   2225  CD  GLU A 293      -3.064  14.742  -3.652  1.00 87.56           C  
ATOM   2226  OE1 GLU A 293      -4.160  15.336  -3.729  1.00 87.56           O  
ATOM   2227  OE2 GLU A 293      -2.438  14.336  -4.660  1.00 87.56           O  
ATOM   2228  N   TYR A 294      -0.830  17.484  -2.471  1.00 85.12           N  
ATOM   2229  CA  TYR A 294      -1.192  18.625  -1.627  1.00 85.12           C  
ATOM   2230  C   TYR A 294      -2.518  18.375  -0.917  1.00 85.12           C  
ATOM   2231  CB  TYR A 294      -1.280  19.906  -2.459  1.00 85.12           C  
ATOM   2232  O   TYR A 294      -3.535  18.109  -1.563  1.00 85.12           O  
ATOM   2233  CG  TYR A 294      -1.492  21.156  -1.633  1.00 85.12           C  
ATOM   2234  CD1 TYR A 294      -2.746  21.750  -1.559  1.00 85.12           C  
ATOM   2235  CD2 TYR A 294      -0.442  21.719  -0.926  1.00 85.12           C  
ATOM   2236  CE1 TYR A 294      -2.945  22.906  -0.800  1.00 85.12           C  
ATOM   2237  CE2 TYR A 294      -0.630  22.875  -0.165  1.00 85.12           C  
ATOM   2238  OH  TYR A 294      -2.076  24.594   0.645  1.00 85.12           O  
ATOM   2239  CZ  TYR A 294      -1.884  23.453  -0.108  1.00 85.12           C  
ATOM   2240  N   ILE A 295      -2.479  18.312   0.389  1.00 81.00           N  
ATOM   2241  CA  ILE A 295      -3.674  18.031   1.179  1.00 81.00           C  
ATOM   2242  C   ILE A 295      -4.410  19.328   1.480  1.00 81.00           C  
ATOM   2243  CB  ILE A 295      -3.322  17.297   2.492  1.00 81.00           C  
ATOM   2244  O   ILE A 295      -3.844  20.250   2.086  1.00 81.00           O  
ATOM   2245  CG1 ILE A 295      -2.520  16.031   2.195  1.00 81.00           C  
ATOM   2246  CG2 ILE A 295      -4.594  16.969   3.283  1.00 81.00           C  
ATOM   2247  CD1 ILE A 295      -2.643  14.953   3.268  1.00 81.00           C  
ATOM   2248  N   TYR A 296      -5.559  19.344   0.740  1.00 75.50           N  
ATOM   2249  CA  TYR A 296      -6.426  20.500   0.959  1.00 75.50           C  
ATOM   2250  C   TYR A 296      -7.789  20.062   1.479  1.00 75.50           C  
ATOM   2251  CB  TYR A 296      -6.590  21.312  -0.334  1.00 75.50           C  
ATOM   2252  O   TYR A 296      -8.352  19.078   1.003  1.00 75.50           O  
ATOM   2253  CG  TYR A 296      -7.520  22.484  -0.200  1.00 75.50           C  
ATOM   2254  CD1 TYR A 296      -8.805  22.453  -0.737  1.00 75.50           C  
ATOM   2255  CD2 TYR A 296      -7.113  23.641   0.462  1.00 75.50           C  
ATOM   2256  CE1 TYR A 296      -9.664  23.547  -0.617  1.00 75.50           C  
ATOM   2257  CE2 TYR A 296      -7.965  24.734   0.587  1.00 75.50           C  
ATOM   2258  OH  TYR A 296     -10.078  25.750   0.167  1.00 75.50           O  
ATOM   2259  CZ  TYR A 296      -9.234  24.672   0.046  1.00 75.50           C  
ATOM   2260  N   GLN A 297      -8.266  20.484   2.643  1.00 64.25           N  
ATOM   2261  CA  GLN A 297      -9.609  20.203   3.143  1.00 64.25           C  
ATOM   2262  C   GLN A 297     -10.602  21.266   2.678  1.00 64.25           C  
ATOM   2263  CB  GLN A 297      -9.602  20.125   4.672  1.00 64.25           C  
ATOM   2264  O   GLN A 297     -10.477  22.438   3.041  1.00 64.25           O  
ATOM   2265  CG  GLN A 297     -10.914  19.625   5.262  1.00 64.25           C  
ATOM   2266  CD  GLN A 297     -10.836  19.391   6.762  1.00 64.25           C  
ATOM   2267  NE2 GLN A 297     -11.992  19.281   7.406  1.00 64.25           N  
ATOM   2268  OE1 GLN A 297      -9.742  19.312   7.332  1.00 64.25           O  
ATOM   2269  N   PRO A 298     -11.422  20.969   1.614  1.00 58.34           N  
ATOM   2270  CA  PRO A 298     -12.445  21.984   1.373  1.00 58.34           C  
ATOM   2271  C   PRO A 298     -13.453  22.094   2.518  1.00 58.34           C  
ATOM   2272  CB  PRO A 298     -13.133  21.500   0.090  1.00 58.34           C  
ATOM   2273  O   PRO A 298     -13.539  21.188   3.357  1.00 58.34           O  
ATOM   2274  CG  PRO A 298     -12.586  20.125  -0.139  1.00 58.34           C  
ATOM   2275  CD  PRO A 298     -11.500  19.875   0.864  1.00 58.34           C  
ATOM   2276  N   GLU A 299     -13.742  23.281   3.096  1.00 50.28           N  
ATOM   2277  CA  GLU A 299     -14.891  23.594   3.939  1.00 50.28           C  
ATOM   2278  C   GLU A 299     -16.016  22.578   3.734  1.00 50.28           C  
ATOM   2279  CB  GLU A 299     -15.398  25.016   3.656  1.00 50.28           C  
ATOM   2280  O   GLU A 299     -16.516  22.406   2.617  1.00 50.28           O  
ATOM   2281  CG  GLU A 299     -14.477  26.094   4.176  1.00 50.28           C  
ATOM   2282  CD  GLU A 299     -15.109  27.484   4.160  1.00 50.28           C  
ATOM   2283  OE1 GLU A 299     -14.469  28.453   4.629  1.00 50.28           O  
ATOM   2284  OE2 GLU A 299     -16.266  27.594   3.684  1.00 50.28           O  
ATOM   2285  N   GLY A 300     -15.922  21.156   3.941  1.00 47.97           N  
ATOM   2286  CA  GLY A 300     -17.125  20.359   3.727  1.00 47.97           C  
ATOM   2287  C   GLY A 300     -16.984  18.922   4.207  1.00 47.97           C  
ATOM   2288  O   GLY A 300     -15.867  18.422   4.352  1.00 47.97           O  
ATOM   2289  N   THR A 301     -17.547  18.500   5.438  1.00 42.38           N  
ATOM   2290  CA  THR A 301     -17.969  17.250   6.066  1.00 42.38           C  
ATOM   2291  C   THR A 301     -17.516  16.047   5.242  1.00 42.38           C  
ATOM   2292  CB  THR A 301     -19.500  17.203   6.242  1.00 42.38           C  
ATOM   2293  O   THR A 301     -17.719  16.016   4.027  1.00 42.38           O  
ATOM   2294  CG2 THR A 301     -19.875  16.547   7.566  1.00 42.38           C  
ATOM   2295  OG1 THR A 301     -20.016  18.547   6.215  1.00 42.38           O  
ATOM   2296  N   VAL A 302     -16.219  15.539   5.070  1.00 43.19           N  
ATOM   2297  CA  VAL A 302     -15.875  14.242   4.496  1.00 43.19           C  
ATOM   2298  C   VAL A 302     -17.016  13.258   4.730  1.00 43.19           C  
ATOM   2299  CB  VAL A 302     -14.562  13.688   5.086  1.00 43.19           C  
ATOM   2300  O   VAL A 302     -17.469  13.086   5.863  1.00 43.19           O  
ATOM   2301  CG1 VAL A 302     -14.242  12.320   4.496  1.00 43.19           C  
ATOM   2302  CG2 VAL A 302     -13.414  14.664   4.836  1.00 43.19           C  
ATOM   2303  N   THR A 303     -18.125  13.219   3.982  1.00 36.69           N  
ATOM   2304  CA  THR A 303     -19.219  12.305   3.672  1.00 36.69           C  
ATOM   2305  C   THR A 303     -18.688  10.977   3.150  1.00 36.69           C  
ATOM   2306  CB  THR A 303     -20.172  12.922   2.633  1.00 36.69           C  
ATOM   2307  O   THR A 303     -17.766  10.945   2.328  1.00 36.69           O  
ATOM   2308  CG2 THR A 303     -21.594  12.375   2.799  1.00 36.69           C  
ATOM   2309  OG1 THR A 303     -20.203  14.344   2.801  1.00 36.69           O  
ATOM   2310  N   VAL A 304     -18.406   9.938   3.965  1.00 35.16           N  
ATOM   2311  CA  VAL A 304     -18.766   8.523   3.908  1.00 35.16           C  
ATOM   2312  C   VAL A 304     -18.219   7.906   2.621  1.00 35.16           C  
ATOM   2313  CB  VAL A 304     -20.281   8.305   3.996  1.00 35.16           C  
ATOM   2314  O   VAL A 304     -18.344   8.492   1.542  1.00 35.16           O  
ATOM   2315  CG1 VAL A 304     -20.625   6.816   4.000  1.00 35.16           C  
ATOM   2316  CG2 VAL A 304     -20.844   8.992   5.242  1.00 35.16           C  
ATOM   2317  N   ILE A 305     -17.078   7.180   2.598  1.00 39.38           N  
ATOM   2318  CA  ILE A 305     -16.672   6.094   1.712  1.00 39.38           C  
ATOM   2319  C   ILE A 305     -17.906   5.301   1.276  1.00 39.38           C  
ATOM   2320  CB  ILE A 305     -15.648   5.156   2.395  1.00 39.38           C  
ATOM   2321  O   ILE A 305     -18.719   4.891   2.111  1.00 39.38           O  
ATOM   2322  CG1 ILE A 305     -14.422   5.953   2.850  1.00 39.38           C  
ATOM   2323  CG2 ILE A 305     -15.242   4.020   1.452  1.00 39.38           C  
ATOM   2324  CD1 ILE A 305     -13.242   5.086   3.279  1.00 39.38           C  
ATOM   2325  N   GLY A 306     -18.703   5.719   0.275  1.00 36.69           N  
ATOM   2326  CA  GLY A 306     -19.484   4.699  -0.405  1.00 36.69           C  
ATOM   2327  C   GLY A 306     -18.672   3.477  -0.786  1.00 36.69           C  
ATOM   2328  O   GLY A 306     -17.500   3.598  -1.167  1.00 36.69           O  
TER    2329      GLY A 306                                                      
ENDMDL                                                                          
END                                                                             
