# Supplementary material for: Towards a molecular picture of the archaeal cell surface
Source: Nat Commun. 2024 Nov 29;15:10401. doi: 10.1038/s41467-024-53986-9 (PMC11607397; doi:10.1038/s41467-024-53986-9)
Supplement: Supplementary file 5 — Supplementary Dataset 1 [file 41467_2024_53986_MOESM5_ESM.zip › Archaellum_Homologues_2024/STK_25180_Sulfurisphaera_tokodaii/STK_25180_Sulfurisphaera_tokodaii_db704_unrelaxed_rank_005_alphafold2_ptm_model_1_seed_000.pdb]

MODEL     1                                                                     
ATOM      1  N   MET A   1     -82.562  24.609  68.188  1.00 56.31           N  
ATOM      2  CA  MET A   1     -82.062  25.031  66.875  1.00 56.31           C  
ATOM      3  C   MET A   1     -80.625  24.688  66.750  1.00 56.31           C  
ATOM      4  CB  MET A   1     -82.250  26.531  66.688  1.00 56.31           C  
ATOM      5  O   MET A   1     -80.000  24.938  65.688  1.00 56.31           O  
ATOM      6  CG  MET A   1     -83.250  26.875  65.562  1.00 56.31           C  
ATOM      7  SD  MET A   1     -83.625  28.672  65.500  1.00 56.31           S  
ATOM      8  CE  MET A   1     -84.875  28.672  64.188  1.00 56.31           C  
ATOM      9  N   GLY A   2     -80.000  23.516  67.375  1.00 64.81           N  
ATOM     10  CA  GLY A   2     -78.625  23.094  67.500  1.00 64.81           C  
ATOM     11  C   GLY A   2     -78.375  21.688  67.000  1.00 64.81           C  
ATOM     12  O   GLY A   2     -77.250  21.344  66.562  1.00 64.81           O  
ATOM     13  N   ALA A   3     -79.500  20.953  66.688  1.00 67.25           N  
ATOM     14  CA  ALA A   3     -79.312  19.562  66.250  1.00 67.25           C  
ATOM     15  C   ALA A   3     -79.500  19.391  64.750  1.00 67.25           C  
ATOM     16  CB  ALA A   3     -80.375  18.688  67.000  1.00 67.25           C  
ATOM     17  O   ALA A   3     -78.875  18.547  64.125  1.00 67.25           O  
ATOM     18  N   LYS A   4     -80.188  20.281  64.062  1.00 65.12           N  
ATOM     19  CA  LYS A   4     -80.375  20.281  62.656  1.00 65.12           C  
ATOM     20  C   LYS A   4     -79.188  20.938  61.938  1.00 65.12           C  
ATOM     21  CB  LYS A   4     -81.625  21.016  62.281  1.00 65.12           C  
ATOM     22  O   LYS A   4     -78.750  20.484  60.875  1.00 65.12           O  
ATOM     23  CG  LYS A   4     -82.938  20.188  62.438  1.00 65.12           C  
ATOM     24  CD  LYS A   4     -84.125  20.906  61.906  1.00 65.12           C  
ATOM     25  CE  LYS A   4     -85.438  20.094  62.156  1.00 65.12           C  
ATOM     26  NZ  LYS A   4     -86.562  20.688  61.438  1.00 65.12           N  
ATOM     27  N   ASN A   5     -78.438  21.797  62.562  1.00 67.88           N  
ATOM     28  CA  ASN A   5     -77.250  22.422  62.062  1.00 67.88           C  
ATOM     29  C   ASN A   5     -76.000  21.531  62.312  1.00 67.88           C  
ATOM     30  CB  ASN A   5     -77.000  23.781  62.750  1.00 67.88           C  
ATOM     31  O   ASN A   5     -75.062  21.531  61.531  1.00 67.88           O  
ATOM     32  CG  ASN A   5     -77.938  24.859  62.125  1.00 67.88           C  
ATOM     33  ND2 ASN A   5     -78.062  25.969  62.844  1.00 67.88           N  
ATOM     34  OD1 ASN A   5     -78.438  24.688  61.031  1.00 67.88           O  
ATOM     35  N   ALA A   6     -76.125  20.609  63.219  1.00 71.38           N  
ATOM     36  CA  ALA A   6     -75.062  19.641  63.594  1.00 71.38           C  
ATOM     37  C   ALA A   6     -75.125  18.422  62.656  1.00 71.38           C  
ATOM     38  CB  ALA A   6     -75.250  19.203  65.062  1.00 71.38           C  
ATOM     39  O   ALA A   6     -74.125  17.859  62.281  1.00 71.38           O  
ATOM     40  N   ILE A   7     -76.250  18.125  62.188  1.00 69.94           N  
ATOM     41  CA  ILE A   7     -76.500  17.016  61.250  1.00 69.94           C  
ATOM     42  C   ILE A   7     -76.188  17.453  59.844  1.00 69.94           C  
ATOM     43  CB  ILE A   7     -77.938  16.500  61.375  1.00 69.94           C  
ATOM     44  O   ILE A   7     -75.625  16.672  59.031  1.00 69.94           O  
ATOM     45  CG1 ILE A   7     -78.188  15.859  62.750  1.00 69.94           C  
ATOM     46  CG2 ILE A   7     -78.250  15.500  60.250  1.00 69.94           C  
ATOM     47  CD1 ILE A   7     -79.625  15.508  63.031  1.00 69.94           C  
ATOM     48  N   LYS A   8     -76.375  18.641  59.469  1.00 69.25           N  
ATOM     49  CA  LYS A   8     -76.000  19.234  58.188  1.00 69.25           C  
ATOM     50  C   LYS A   8     -74.500  19.453  58.094  1.00 69.25           C  
ATOM     51  CB  LYS A   8     -76.750  20.562  58.000  1.00 69.25           C  
ATOM     52  O   LYS A   8     -73.938  19.234  57.031  1.00 69.25           O  
ATOM     53  CG  LYS A   8     -77.375  20.734  56.625  1.00 69.25           C  
ATOM     54  CD  LYS A   8     -78.125  22.047  56.500  1.00 69.25           C  
ATOM     55  CE  LYS A   8     -78.750  22.203  55.125  1.00 69.25           C  
ATOM     56  NZ  LYS A   8     -79.562  23.453  55.031  1.00 69.25           N  
ATOM     57  N   LYS A   9     -73.812  19.688  59.188  1.00 67.56           N  
ATOM     58  CA  LYS A   9     -72.375  19.828  59.281  1.00 67.56           C  
ATOM     59  C   LYS A   9     -71.688  18.469  59.281  1.00 67.56           C  
ATOM     60  CB  LYS A   9     -72.000  20.594  60.562  1.00 67.56           C  
ATOM     61  O   LYS A   9     -70.625  18.328  58.688  1.00 67.56           O  
ATOM     62  CG  LYS A   9     -71.000  21.734  60.344  1.00 67.56           C  
ATOM     63  CD  LYS A   9     -70.688  22.453  61.656  1.00 67.56           C  
ATOM     64  CE  LYS A   9     -69.812  23.656  61.438  1.00 67.56           C  
ATOM     65  NZ  LYS A   9     -69.500  24.375  62.688  1.00 67.56           N  
ATOM     66  N   TYR A  10     -72.312  17.469  59.781  1.00 68.19           N  
ATOM     67  CA  TYR A  10     -71.875  16.094  59.781  1.00 68.19           C  
ATOM     68  C   TYR A  10     -72.000  15.469  58.406  1.00 68.19           C  
ATOM     69  CB  TYR A  10     -72.625  15.258  60.812  1.00 68.19           C  
ATOM     70  O   TYR A  10     -71.125  14.758  57.938  1.00 68.19           O  
ATOM     71  CG  TYR A  10     -72.188  13.812  60.844  1.00 68.19           C  
ATOM     72  CD1 TYR A  10     -72.938  12.828  60.219  1.00 68.19           C  
ATOM     73  CD2 TYR A  10     -71.000  13.422  61.531  1.00 68.19           C  
ATOM     74  CE1 TYR A  10     -72.562  11.492  60.250  1.00 68.19           C  
ATOM     75  CE2 TYR A  10     -70.625  12.086  61.562  1.00 68.19           C  
ATOM     76  OH  TYR A  10     -71.000   9.812  60.938  1.00 68.19           O  
ATOM     77  CZ  TYR A  10     -71.375  11.133  60.906  1.00 68.19           C  
ATOM     78  N   ASN A  11     -73.062  15.750  57.688  1.00 67.38           N  
ATOM     79  CA  ASN A  11     -73.375  15.266  56.344  1.00 67.38           C  
ATOM     80  C   ASN A  11     -72.500  16.000  55.312  1.00 67.38           C  
ATOM     81  CB  ASN A  11     -74.812  15.414  56.031  1.00 67.38           C  
ATOM     82  O   ASN A  11     -72.125  15.406  54.312  1.00 67.38           O  
ATOM     83  CG  ASN A  11     -75.625  14.211  56.469  1.00 67.38           C  
ATOM     84  ND2 ASN A  11     -77.000  14.344  56.406  1.00 67.38           N  
ATOM     85  OD1 ASN A  11     -75.125  13.172  56.812  1.00 67.38           O  
ATOM     86  N   LYS A  12     -72.000  17.234  55.500  1.00 66.00           N  
ATOM     87  CA  LYS A  12     -71.062  18.031  54.719  1.00 66.00           C  
ATOM     88  C   LYS A  12     -69.625  17.562  54.938  1.00 66.00           C  
ATOM     89  CB  LYS A  12     -71.188  19.516  55.062  1.00 66.00           C  
ATOM     90  O   LYS A  12     -68.812  17.531  54.000  1.00 66.00           O  
ATOM     91  CG  LYS A  12     -70.562  20.453  54.031  1.00 66.00           C  
ATOM     92  CD  LYS A  12     -70.812  21.922  54.406  1.00 66.00           C  
ATOM     93  CE  LYS A  12     -70.188  22.859  53.406  1.00 66.00           C  
ATOM     94  NZ  LYS A  12     -70.500  24.281  53.688  1.00 66.00           N  
ATOM     95  N   ILE A  13     -69.375  17.016  56.125  1.00 65.69           N  
ATOM     96  CA  ILE A  13     -68.062  16.500  56.469  1.00 65.69           C  
ATOM     97  C   ILE A  13     -67.875  15.062  55.969  1.00 65.69           C  
ATOM     98  CB  ILE A  13     -67.812  16.547  58.000  1.00 65.69           C  
ATOM     99  O   ILE A  13     -66.812  14.648  55.594  1.00 65.69           O  
ATOM    100  CG1 ILE A  13     -67.750  18.000  58.500  1.00 65.69           C  
ATOM    101  CG2 ILE A  13     -66.500  15.805  58.406  1.00 65.69           C  
ATOM    102  CD1 ILE A  13     -67.750  18.141  60.000  1.00 65.69           C  
ATOM    103  N   VAL A  14     -69.000  14.359  55.844  1.00 64.81           N  
ATOM    104  CA  VAL A  14     -69.000  12.969  55.406  1.00 64.81           C  
ATOM    105  C   VAL A  14     -69.125  12.906  53.875  1.00 64.81           C  
ATOM    106  CB  VAL A  14     -70.188  12.172  56.062  1.00 64.81           C  
ATOM    107  O   VAL A  14     -68.562  12.000  53.250  1.00 64.81           O  
ATOM    108  CG1 VAL A  14     -70.125  10.719  55.594  1.00 64.81           C  
ATOM    109  CG2 VAL A  14     -70.062  12.234  57.594  1.00 64.81           C  
ATOM    110  N   LYS A  15     -69.750  13.930  53.125  1.00 64.31           N  
ATOM    111  CA  LYS A  15     -69.875  14.023  51.688  1.00 64.31           C  
ATOM    112  C   LYS A  15     -68.625  14.547  51.031  1.00 64.31           C  
ATOM    113  CB  LYS A  15     -71.062  14.922  51.344  1.00 64.31           C  
ATOM    114  O   LYS A  15     -68.312  14.203  49.875  1.00 64.31           O  
ATOM    115  CG  LYS A  15     -72.438  14.219  51.375  1.00 64.31           C  
ATOM    116  CD  LYS A  15     -73.500  15.031  50.688  1.00 64.31           C  
ATOM    117  CE  LYS A  15     -74.875  14.367  50.812  1.00 64.31           C  
ATOM    118  NZ  LYS A  15     -75.875  15.070  49.969  1.00 64.31           N  
ATOM    119  N   ARG A  16     -67.625  15.133  51.750  1.00 63.50           N  
ATOM    120  CA  ARG A  16     -66.312  15.648  51.312  1.00 63.50           C  
ATOM    121  C   ARG A  16     -65.188  14.609  51.500  1.00 63.50           C  
ATOM    122  CB  ARG A  16     -65.938  16.938  52.062  1.00 63.50           C  
ATOM    123  O   ARG A  16     -64.125  14.703  50.906  1.00 63.50           O  
ATOM    124  CG  ARG A  16     -66.750  18.156  51.594  1.00 63.50           C  
ATOM    125  CD  ARG A  16     -66.188  19.438  52.219  1.00 63.50           C  
ATOM    126  NE  ARG A  16     -66.875  20.609  51.625  1.00 63.50           N  
ATOM    127  NH1 ARG A  16     -65.812  22.125  53.031  1.00 63.50           N  
ATOM    128  NH2 ARG A  16     -67.250  22.859  51.438  1.00 63.50           N  
ATOM    129  CZ  ARG A  16     -66.625  21.859  52.031  1.00 63.50           C  
ATOM    130  N   LYS A  17     -65.562  13.531  52.344  1.00 62.00           N  
ATOM    131  CA  LYS A  17     -64.562  12.484  52.656  1.00 62.00           C  
ATOM    132  C   LYS A  17     -64.500  11.484  51.500  1.00 62.00           C  
ATOM    133  CB  LYS A  17     -64.938  11.766  53.938  1.00 62.00           C  
ATOM    134  O   LYS A  17     -63.406  10.945  51.219  1.00 62.00           O  
ATOM    135  CG  LYS A  17     -64.562  12.531  55.188  1.00 62.00           C  
ATOM    136  CD  LYS A  17     -64.750  11.672  56.438  1.00 62.00           C  
ATOM    137  CE  LYS A  17     -64.250  12.398  57.688  1.00 62.00           C  
ATOM    138  NZ  LYS A  17     -64.312  11.523  58.906  1.00 62.00           N  
ATOM    139  N   GLY A  18     -65.562  11.312  50.594  1.00 64.44           N  
ATOM    140  CA  GLY A  18     -65.500  10.453  49.406  1.00 64.44           C  
ATOM    141  C   GLY A  18     -64.938  11.141  48.188  1.00 64.44           C  
ATOM    142  O   GLY A  18     -64.375  10.492  47.312  1.00 64.44           O  
ATOM    143  N   LEU A  19     -64.938  12.555  48.188  1.00 69.88           N  
ATOM    144  CA  LEU A  19     -64.438  13.422  47.156  1.00 69.88           C  
ATOM    145  C   LEU A  19     -62.938  13.625  47.281  1.00 69.88           C  
ATOM    146  CB  LEU A  19     -65.125  14.773  47.156  1.00 69.88           C  
ATOM    147  O   LEU A  19     -62.219  13.734  46.312  1.00 69.88           O  
ATOM    148  CG  LEU A  19     -64.812  15.711  46.000  1.00 69.88           C  
ATOM    149  CD1 LEU A  19     -65.312  15.117  44.688  1.00 69.88           C  
ATOM    150  CD2 LEU A  19     -65.438  17.078  46.219  1.00 69.88           C  
ATOM    151  N   ALA A  20     -62.469  13.609  48.500  1.00 76.12           N  
ATOM    152  CA  ALA A  20     -61.031  13.672  48.781  1.00 76.12           C  
ATOM    153  C   ALA A  20     -60.344  12.367  48.375  1.00 76.12           C  
ATOM    154  CB  ALA A  20     -60.781  13.961  50.250  1.00 76.12           C  
ATOM    155  O   ALA A  20     -59.188  12.375  47.906  1.00 76.12           O  
ATOM    156  N   GLY A  21     -61.031  11.141  48.406  1.00 80.94           N  
ATOM    157  CA  GLY A  21     -60.531   9.844  47.969  1.00 80.94           C  
ATOM    158  C   GLY A  21     -60.406   9.758  46.438  1.00 80.94           C  
ATOM    159  O   GLY A  21     -59.438   9.227  45.938  1.00 80.94           O  
ATOM    160  N   LEU A  22     -61.406  10.352  45.812  1.00 85.56           N  
ATOM    161  CA  LEU A  22     -61.375  10.383  44.344  1.00 85.56           C  
ATOM    162  C   LEU A  22     -60.312  11.328  43.844  1.00 85.56           C  
ATOM    163  CB  LEU A  22     -62.750  10.812  43.812  1.00 85.56           C  
ATOM    164  O   LEU A  22     -59.656  11.047  42.844  1.00 85.56           O  
ATOM    165  CG  LEU A  22     -62.938  10.711  42.312  1.00 85.56           C  
ATOM    166  CD1 LEU A  22     -64.375  10.391  41.969  1.00 85.56           C  
ATOM    167  CD2 LEU A  22     -62.500  12.008  41.625  1.00 85.56           C  
ATOM    168  N   ASP A  23     -60.094  12.508  44.469  1.00 86.25           N  
ATOM    169  CA  ASP A  23     -59.062  13.469  44.125  1.00 86.25           C  
ATOM    170  C   ASP A  23     -57.656  12.867  44.312  1.00 86.25           C  
ATOM    171  CB  ASP A  23     -59.188  14.727  45.000  1.00 86.25           C  
ATOM    172  O   ASP A  23     -56.781  13.055  43.438  1.00 86.25           O  
ATOM    173  CG  ASP A  23     -60.219  15.703  44.469  1.00 86.25           C  
ATOM    174  OD1 ASP A  23     -60.688  15.547  43.312  1.00 86.25           O  
ATOM    175  OD2 ASP A  23     -60.594  16.656  45.188  1.00 86.25           O  
ATOM    176  N   THR A  24     -57.438  12.133  45.375  1.00 90.50           N  
ATOM    177  CA  THR A  24     -56.188  11.469  45.625  1.00 90.50           C  
ATOM    178  C   THR A  24     -55.938  10.336  44.625  1.00 90.50           C  
ATOM    179  CB  THR A  24     -56.125  10.906  47.062  1.00 90.50           C  
ATOM    180  O   THR A  24     -54.812  10.086  44.219  1.00 90.50           O  
ATOM    181  CG2 THR A  24     -56.094  12.023  48.094  1.00 90.50           C  
ATOM    182  OG1 THR A  24     -57.250  10.062  47.281  1.00 90.50           O  
ATOM    183  N   ALA A  25     -57.031   9.547  44.219  1.00 92.69           N  
ATOM    184  CA  ALA A  25     -56.938   8.477  43.219  1.00 92.69           C  
ATOM    185  C   ALA A  25     -56.469   9.008  41.875  1.00 92.69           C  
ATOM    186  CB  ALA A  25     -58.281   7.773  43.062  1.00 92.69           C  
ATOM    187  O   ALA A  25     -55.625   8.383  41.219  1.00 92.69           O  
ATOM    188  N   ILE A  26     -57.031  10.172  41.500  1.00 92.19           N  
ATOM    189  CA  ILE A  26     -56.656  10.781  40.219  1.00 92.19           C  
ATOM    190  C   ILE A  26     -55.188  11.227  40.250  1.00 92.19           C  
ATOM    191  CB  ILE A  26     -57.594  11.977  39.875  1.00 92.19           C  
ATOM    192  O   ILE A  26     -54.469  11.070  39.281  1.00 92.19           O  
ATOM    193  CG1 ILE A  26     -59.000  11.492  39.594  1.00 92.19           C  
ATOM    194  CG2 ILE A  26     -57.031  12.758  38.688  1.00 92.19           C  
ATOM    195  CD1 ILE A  26     -60.031  12.617  39.469  1.00 92.19           C  
ATOM    196  N   ILE A  27     -54.750  11.828  41.312  1.00 93.12           N  
ATOM    197  CA  ILE A  27     -53.344  12.227  41.500  1.00 93.12           C  
ATOM    198  C   ILE A  27     -52.438  10.992  41.500  1.00 93.12           C  
ATOM    199  CB  ILE A  27     -53.156  13.008  42.844  1.00 93.12           C  
ATOM    200  O   ILE A  27     -51.344  11.016  40.906  1.00 93.12           O  
ATOM    201  CG1 ILE A  27     -53.938  14.320  42.781  1.00 93.12           C  
ATOM    202  CG2 ILE A  27     -51.688  13.258  43.094  1.00 93.12           C  
ATOM    203  CD1 ILE A  27     -54.031  15.031  44.125  1.00 93.12           C  
ATOM    204  N   LEU A  28     -52.875   9.875  42.062  1.00 94.31           N  
ATOM    205  CA  LEU A  28     -52.156   8.617  42.094  1.00 94.31           C  
ATOM    206  C   LEU A  28     -51.969   8.094  40.656  1.00 94.31           C  
ATOM    207  CB  LEU A  28     -52.875   7.570  42.938  1.00 94.31           C  
ATOM    208  O   LEU A  28     -50.875   7.660  40.281  1.00 94.31           O  
ATOM    209  CG  LEU A  28     -52.219   6.203  43.062  1.00 94.31           C  
ATOM    210  CD1 LEU A  28     -50.938   6.312  43.875  1.00 94.31           C  
ATOM    211  CD2 LEU A  28     -53.156   5.188  43.656  1.00 94.31           C  
ATOM    212  N   ILE A  29     -53.031   8.094  39.844  1.00 93.75           N  
ATOM    213  CA  ILE A  29     -52.969   7.633  38.469  1.00 93.75           C  
ATOM    214  C   ILE A  29     -52.000   8.508  37.656  1.00 93.75           C  
ATOM    215  CB  ILE A  29     -54.375   7.645  37.812  1.00 93.75           C  
ATOM    216  O   ILE A  29     -51.250   8.008  36.844  1.00 93.75           O  
ATOM    217  CG1 ILE A  29     -55.281   6.582  38.438  1.00 93.75           C  
ATOM    218  CG2 ILE A  29     -54.250   7.426  36.281  1.00 93.75           C  
ATOM    219  CD1 ILE A  29     -56.750   6.688  38.031  1.00 93.75           C  
ATOM    220  N   ALA A  30     -52.156   9.852  37.875  1.00 95.88           N  
ATOM    221  CA  ALA A  30     -51.250  10.766  37.188  1.00 95.88           C  
ATOM    222  C   ALA A  30     -49.781  10.469  37.562  1.00 95.88           C  
ATOM    223  CB  ALA A  30     -51.594  12.211  37.531  1.00 95.88           C  
ATOM    224  O   ALA A  30     -48.906  10.484  36.719  1.00 95.88           O  
ATOM    225  N   PHE A  31     -49.500  10.203  38.750  1.00 93.62           N  
ATOM    226  CA  PHE A  31     -48.156   9.891  39.219  1.00 93.62           C  
ATOM    227  C   PHE A  31     -47.656   8.570  38.625  1.00 93.62           C  
ATOM    228  CB  PHE A  31     -48.094   9.828  40.750  1.00 93.62           C  
ATOM    229  O   PHE A  31     -46.531   8.453  38.188  1.00 93.62           O  
ATOM    230  CG  PHE A  31     -46.688   9.664  41.312  1.00 93.62           C  
ATOM    231  CD1 PHE A  31     -46.281   8.430  41.781  1.00 93.62           C  
ATOM    232  CD2 PHE A  31     -45.812  10.742  41.344  1.00 93.62           C  
ATOM    233  CE1 PHE A  31     -44.969   8.281  42.281  1.00 93.62           C  
ATOM    234  CE2 PHE A  31     -44.531  10.594  41.844  1.00 93.62           C  
ATOM    235  CZ  PHE A  31     -44.125   9.359  42.344  1.00 93.62           C  
ATOM    236  N   ILE A  32     -48.500   7.566  38.562  1.00 96.00           N  
ATOM    237  CA  ILE A  32     -48.188   6.254  38.000  1.00 96.00           C  
ATOM    238  C   ILE A  32     -47.906   6.375  36.500  1.00 96.00           C  
ATOM    239  CB  ILE A  32     -49.344   5.246  38.250  1.00 96.00           C  
ATOM    240  O   ILE A  32     -46.969   5.762  36.000  1.00 96.00           O  
ATOM    241  CG1 ILE A  32     -49.438   4.910  39.750  1.00 96.00           C  
ATOM    242  CG2 ILE A  32     -49.125   3.977  37.438  1.00 96.00           C  
ATOM    243  CD1 ILE A  32     -50.656   4.105  40.125  1.00 96.00           C  
ATOM    244  N   ILE A  33     -48.656   7.156  35.875  1.00 96.56           N  
ATOM    245  CA  ILE A  33     -48.500   7.344  34.438  1.00 96.56           C  
ATOM    246  C   ILE A  33     -47.156   8.016  34.156  1.00 96.56           C  
ATOM    247  CB  ILE A  33     -49.656   8.180  33.844  1.00 96.56           C  
ATOM    248  O   ILE A  33     -46.438   7.609  33.219  1.00 96.56           O  
ATOM    249  CG1 ILE A  33     -50.969   7.398  33.906  1.00 96.56           C  
ATOM    250  CG2 ILE A  33     -49.344   8.594  32.406  1.00 96.56           C  
ATOM    251  CD1 ILE A  33     -52.188   8.188  33.438  1.00 96.56           C  
ATOM    252  N   THR A  34     -46.906   9.070  34.938  1.00 96.31           N  
ATOM    253  CA  THR A  34     -45.625   9.750  34.812  1.00 96.31           C  
ATOM    254  C   THR A  34     -44.469   8.781  35.062  1.00 96.31           C  
ATOM    255  CB  THR A  34     -45.500  10.945  35.781  1.00 96.31           C  
ATOM    256  O   THR A  34     -43.469   8.805  34.375  1.00 96.31           O  
ATOM    257  CG2 THR A  34     -46.500  12.047  35.406  1.00 96.31           C  
ATOM    258  OG1 THR A  34     -45.781  10.508  37.125  1.00 96.31           O  
ATOM    259  N   ALA A  35     -44.594   7.980  36.156  1.00 96.88           N  
ATOM    260  CA  ALA A  35     -43.562   6.977  36.469  1.00 96.88           C  
ATOM    261  C   ALA A  35     -43.406   5.980  35.312  1.00 96.88           C  
ATOM    262  CB  ALA A  35     -43.938   6.246  37.750  1.00 96.88           C  
ATOM    263  O   ALA A  35     -42.281   5.613  34.969  1.00 96.88           O  
ATOM    264  N   SER A  36     -44.500   5.500  34.719  1.00 96.25           N  
ATOM    265  CA  SER A  36     -44.500   4.551  33.594  1.00 96.25           C  
ATOM    266  C   SER A  36     -43.812   5.141  32.375  1.00 96.25           C  
ATOM    267  CB  SER A  36     -45.938   4.141  33.250  1.00 96.25           C  
ATOM    268  O   SER A  36     -43.031   4.461  31.703  1.00 96.25           O  
ATOM    269  OG  SER A  36     -46.531   3.402  34.312  1.00 96.25           O  
ATOM    270  N   VAL A  37     -44.094   6.367  32.031  1.00 96.44           N  
ATOM    271  CA  VAL A  37     -43.500   7.023  30.875  1.00 96.44           C  
ATOM    272  C   VAL A  37     -42.000   7.203  31.078  1.00 96.44           C  
ATOM    273  CB  VAL A  37     -44.156   8.391  30.594  1.00 96.44           C  
ATOM    274  O   VAL A  37     -41.219   6.980  30.172  1.00 96.44           O  
ATOM    275  CG1 VAL A  37     -43.406   9.156  29.516  1.00 96.44           C  
ATOM    276  CG2 VAL A  37     -45.625   8.195  30.172  1.00 96.44           C  
ATOM    277  N   LEU A  38     -41.656   7.633  32.344  1.00 95.25           N  
ATOM    278  CA  LEU A  38     -40.219   7.793  32.656  1.00 95.25           C  
ATOM    279  C   LEU A  38     -39.500   6.457  32.562  1.00 95.25           C  
ATOM    280  CB  LEU A  38     -40.062   8.375  34.062  1.00 95.25           C  
ATOM    281  O   LEU A  38     -38.375   6.402  32.094  1.00 95.25           O  
ATOM    282  CG  LEU A  38     -40.156   9.898  34.188  1.00 95.25           C  
ATOM    283  CD1 LEU A  38     -41.219  10.281  35.219  1.00 95.25           C  
ATOM    284  CD2 LEU A  38     -38.812  10.500  34.562  1.00 95.25           C  
ATOM    285  N   ALA A  39     -40.156   5.336  33.031  1.00 96.62           N  
ATOM    286  CA  ALA A  39     -39.594   3.994  32.938  1.00 96.62           C  
ATOM    287  C   ALA A  39     -39.406   3.570  31.484  1.00 96.62           C  
ATOM    288  CB  ALA A  39     -40.469   2.992  33.688  1.00 96.62           C  
ATOM    289  O   ALA A  39     -38.406   2.963  31.125  1.00 96.62           O  
ATOM    290  N   TYR A  40     -40.406   3.852  30.703  1.00 95.75           N  
ATOM    291  CA  TYR A  40     -40.375   3.543  29.281  1.00 95.75           C  
ATOM    292  C   TYR A  40     -39.188   4.266  28.609  1.00 95.75           C  
ATOM    293  CB  TYR A  40     -41.688   3.926  28.594  1.00 95.75           C  
ATOM    294  O   TYR A  40     -38.438   3.662  27.844  1.00 95.75           O  
ATOM    295  CG  TYR A  40     -41.656   3.711  27.109  1.00 95.75           C  
ATOM    296  CD1 TYR A  40     -41.500   4.777  26.234  1.00 95.75           C  
ATOM    297  CD2 TYR A  40     -41.844   2.439  26.562  1.00 95.75           C  
ATOM    298  CE1 TYR A  40     -41.500   4.586  24.844  1.00 95.75           C  
ATOM    299  CE2 TYR A  40     -41.844   2.234  25.188  1.00 95.75           C  
ATOM    300  OH  TYR A  40     -41.656   3.113  22.984  1.00 95.75           O  
ATOM    301  CZ  TYR A  40     -41.656   3.311  24.344  1.00 95.75           C  
ATOM    302  N   VAL A  41     -39.062   5.527  28.781  1.00 94.75           N  
ATOM    303  CA  VAL A  41     -38.000   6.332  28.203  1.00 94.75           C  
ATOM    304  C   VAL A  41     -36.656   5.820  28.703  1.00 94.75           C  
ATOM    305  CB  VAL A  41     -38.156   7.828  28.562  1.00 94.75           C  
ATOM    306  O   VAL A  41     -35.688   5.703  27.922  1.00 94.75           O  
ATOM    307  CG1 VAL A  41     -36.938   8.625  28.109  1.00 94.75           C  
ATOM    308  CG2 VAL A  41     -39.438   8.391  27.922  1.00 94.75           C  
ATOM    309  N   ALA A  42     -36.594   5.535  30.031  1.00 95.00           N  
ATOM    310  CA  ALA A  42     -35.344   5.039  30.641  1.00 95.00           C  
ATOM    311  C   ALA A  42     -34.938   3.717  30.000  1.00 95.00           C  
ATOM    312  CB  ALA A  42     -35.500   4.867  32.156  1.00 95.00           C  
ATOM    313  O   ALA A  42     -33.750   3.516  29.688  1.00 95.00           O  
ATOM    314  N   ILE A  43     -35.781   2.818  29.812  1.00 95.88           N  
ATOM    315  CA  ILE A  43     -35.500   1.516  29.219  1.00 95.88           C  
ATOM    316  C   ILE A  43     -35.031   1.695  27.766  1.00 95.88           C  
ATOM    317  CB  ILE A  43     -36.719   0.579  29.297  1.00 95.88           C  
ATOM    318  O   ILE A  43     -34.062   1.079  27.328  1.00 95.88           O  
ATOM    319  CG1 ILE A  43     -36.969   0.141  30.734  1.00 95.88           C  
ATOM    320  CG2 ILE A  43     -36.531  -0.636  28.375  1.00 95.88           C  
ATOM    321  CD1 ILE A  43     -38.281  -0.614  30.938  1.00 95.88           C  
ATOM    322  N   ASN A  44     -35.844   2.447  27.000  1.00 93.06           N  
ATOM    323  CA  ASN A  44     -35.500   2.672  25.594  1.00 93.06           C  
ATOM    324  C   ASN A  44     -34.156   3.357  25.438  1.00 93.06           C  
ATOM    325  CB  ASN A  44     -36.594   3.496  24.906  1.00 93.06           C  
ATOM    326  O   ASN A  44     -33.375   3.000  24.547  1.00 93.06           O  
ATOM    327  CG  ASN A  44     -37.844   2.680  24.594  1.00 93.06           C  
ATOM    328  ND2 ASN A  44     -39.000   3.314  24.672  1.00 93.06           N  
ATOM    329  OD1 ASN A  44     -37.750   1.486  24.297  1.00 93.06           O  
ATOM    330  N   MET A  45     -33.969   4.348  26.234  1.00 94.19           N  
ATOM    331  CA  MET A  45     -32.688   5.016  26.234  1.00 94.19           C  
ATOM    332  C   MET A  45     -31.578   4.062  26.688  1.00 94.19           C  
ATOM    333  CB  MET A  45     -32.719   6.242  27.156  1.00 94.19           C  
ATOM    334  O   MET A  45     -30.453   4.113  26.156  1.00 94.19           O  
ATOM    335  CG  MET A  45     -33.469   7.426  26.578  1.00 94.19           C  
ATOM    336  SD  MET A  45     -33.344   8.930  27.609  1.00 94.19           S  
ATOM    337  CE  MET A  45     -34.312  10.086  26.641  1.00 94.19           C  
ATOM    338  N   GLY A  46     -31.906   3.291  27.719  1.00 90.94           N  
ATOM    339  CA  GLY A  46     -30.969   2.262  28.141  1.00 90.94           C  
ATOM    340  C   GLY A  46     -30.609   1.291  27.031  1.00 90.94           C  
ATOM    341  O   GLY A  46     -29.438   0.959  26.844  1.00 90.94           O  
ATOM    342  N   LEU A  47     -31.594   0.814  26.234  1.00 92.19           N  
ATOM    343  CA  LEU A  47     -31.375  -0.091  25.109  1.00 92.19           C  
ATOM    344  C   LEU A  47     -30.562   0.595  24.016  1.00 92.19           C  
ATOM    345  CB  LEU A  47     -32.719  -0.589  24.562  1.00 92.19           C  
ATOM    346  O   LEU A  47     -29.703  -0.023  23.391  1.00 92.19           O  
ATOM    347  CG  LEU A  47     -33.469  -1.569  25.438  1.00 92.19           C  
ATOM    348  CD1 LEU A  47     -34.875  -1.783  24.875  1.00 92.19           C  
ATOM    349  CD2 LEU A  47     -32.750  -2.896  25.547  1.00 92.19           C  
ATOM    350  N   PHE A  48     -30.953   1.811  23.703  1.00 89.56           N  
ATOM    351  CA  PHE A  48     -30.219   2.604  22.719  1.00 89.56           C  
ATOM    352  C   PHE A  48     -28.750   2.723  23.109  1.00 89.56           C  
ATOM    353  CB  PHE A  48     -30.844   3.996  22.578  1.00 89.56           C  
ATOM    354  O   PHE A  48     -27.859   2.559  22.281  1.00 89.56           O  
ATOM    355  CG  PHE A  48     -30.094   4.902  21.641  1.00 89.56           C  
ATOM    356  CD1 PHE A  48     -29.250   5.887  22.125  1.00 89.56           C  
ATOM    357  CD2 PHE A  48     -30.250   4.766  20.266  1.00 89.56           C  
ATOM    358  CE1 PHE A  48     -28.547   6.723  21.250  1.00 89.56           C  
ATOM    359  CE2 PHE A  48     -29.562   5.602  19.391  1.00 89.56           C  
ATOM    360  CZ  PHE A  48     -28.703   6.578  19.891  1.00 89.56           C  
ATOM    361  N   VAL A  49     -28.438   3.117  24.312  1.00 90.94           N  
ATOM    362  CA  VAL A  49     -27.094   3.262  24.844  1.00 90.94           C  
ATOM    363  C   VAL A  49     -26.344   1.939  24.703  1.00 90.94           C  
ATOM    364  CB  VAL A  49     -27.109   3.719  26.312  1.00 90.94           C  
ATOM    365  O   VAL A  49     -25.172   1.919  24.297  1.00 90.94           O  
ATOM    366  CG1 VAL A  49     -25.703   3.623  26.922  1.00 90.94           C  
ATOM    367  CG2 VAL A  49     -27.641   5.145  26.422  1.00 90.94           C  
ATOM    368  N   THR A  50     -27.016   0.848  25.062  1.00 89.38           N  
ATOM    369  CA  THR A  50     -26.406  -0.472  24.953  1.00 89.38           C  
ATOM    370  C   THR A  50     -26.062  -0.792  23.500  1.00 89.38           C  
ATOM    371  CB  THR A  50     -27.328  -1.565  25.516  1.00 89.38           C  
ATOM    372  O   THR A  50     -25.000  -1.354  23.203  1.00 89.38           O  
ATOM    373  CG2 THR A  50     -26.672  -2.939  25.422  1.00 89.38           C  
ATOM    374  OG1 THR A  50     -27.625  -1.271  26.891  1.00 89.38           O  
ATOM    375  N   GLN A  51     -26.922  -0.499  22.578  1.00 91.00           N  
ATOM    376  CA  GLN A  51     -26.656  -0.701  21.156  1.00 91.00           C  
ATOM    377  C   GLN A  51     -25.484   0.144  20.688  1.00 91.00           C  
ATOM    378  CB  GLN A  51     -27.906  -0.368  20.328  1.00 91.00           C  
ATOM    379  O   GLN A  51     -24.641  -0.326  19.922  1.00 91.00           O  
ATOM    380  CG  GLN A  51     -29.047  -1.367  20.484  1.00 91.00           C  
ATOM    381  CD  GLN A  51     -30.281  -0.973  19.719  1.00 91.00           C  
ATOM    382  NE2 GLN A  51     -31.234  -1.896  19.609  1.00 91.00           N  
ATOM    383  OE1 GLN A  51     -30.391   0.154  19.219  1.00 91.00           O  
ATOM    384  N   LYS A  52     -25.531   1.327  21.078  1.00 90.00           N  
ATOM    385  CA  LYS A  52     -24.406   2.213  20.734  1.00 90.00           C  
ATOM    386  C   LYS A  52     -23.109   1.714  21.359  1.00 90.00           C  
ATOM    387  CB  LYS A  52     -24.703   3.639  21.203  1.00 90.00           C  
ATOM    388  O   LYS A  52     -22.062   1.758  20.719  1.00 90.00           O  
ATOM    389  CG  LYS A  52     -23.656   4.656  20.766  1.00 90.00           C  
ATOM    390  CD  LYS A  52     -23.656   4.836  19.250  1.00 90.00           C  
ATOM    391  CE  LYS A  52     -22.500   5.707  18.797  1.00 90.00           C  
ATOM    392  NZ  LYS A  52     -22.531   5.941  17.312  1.00 90.00           N  
ATOM    393  N   ALA A  53     -23.125   1.363  22.609  1.00 86.88           N  
ATOM    394  CA  ALA A  53     -21.969   0.788  23.281  1.00 86.88           C  
ATOM    395  C   ALA A  53     -21.453  -0.431  22.531  1.00 86.88           C  
ATOM    396  CB  ALA A  53     -22.312   0.409  24.719  1.00 86.88           C  
ATOM    397  O   ALA A  53     -20.234  -0.602  22.375  1.00 86.88           O  
ATOM    398  N   LYS A  54     -22.328  -1.282  22.219  1.00 89.12           N  
ATOM    399  CA  LYS A  54     -21.969  -2.457  21.422  1.00 89.12           C  
ATOM    400  C   LYS A  54     -21.250  -2.055  20.125  1.00 89.12           C  
ATOM    401  CB  LYS A  54     -23.203  -3.287  21.094  1.00 89.12           C  
ATOM    402  O   LYS A  54     -20.250  -2.652  19.766  1.00 89.12           O  
ATOM    403  CG  LYS A  54     -22.906  -4.570  20.328  1.00 89.12           C  
ATOM    404  CD  LYS A  54     -24.172  -5.383  20.094  1.00 89.12           C  
ATOM    405  CE  LYS A  54     -23.891  -6.652  19.312  1.00 89.12           C  
ATOM    406  NZ  LYS A  54     -25.125  -7.449  19.062  1.00 89.12           N  
ATOM    407  N   SER A  55     -21.828  -1.175  19.344  1.00 85.00           N  
ATOM    408  CA  SER A  55     -21.219  -0.680  18.109  1.00 85.00           C  
ATOM    409  C   SER A  55     -19.828  -0.103  18.359  1.00 85.00           C  
ATOM    410  CB  SER A  55     -22.125   0.383  17.469  1.00 85.00           C  
ATOM    411  O   SER A  55     -18.906  -0.352  17.578  1.00 85.00           O  
ATOM    412  OG  SER A  55     -21.484   0.954  16.328  1.00 85.00           O  
ATOM    413  N   THR A  56     -19.672   0.703  19.359  1.00 84.81           N  
ATOM    414  CA  THR A  56     -18.391   1.316  19.703  1.00 84.81           C  
ATOM    415  C   THR A  56     -17.359   0.251  20.078  1.00 84.81           C  
ATOM    416  CB  THR A  56     -18.547   2.307  20.875  1.00 84.81           C  
ATOM    417  O   THR A  56     -16.203   0.341  19.672  1.00 84.81           O  
ATOM    418  CG2 THR A  56     -17.219   2.971  21.219  1.00 84.81           C  
ATOM    419  OG1 THR A  56     -19.500   3.318  20.516  1.00 84.81           O  
ATOM    420  N   ILE A  57     -17.750  -0.667  20.906  1.00 84.69           N  
ATOM    421  CA  ILE A  57     -16.875  -1.777  21.297  1.00 84.69           C  
ATOM    422  C   ILE A  57     -16.422  -2.537  20.047  1.00 84.69           C  
ATOM    423  CB  ILE A  57     -17.594  -2.732  22.281  1.00 84.69           C  
ATOM    424  O   ILE A  57     -15.250  -2.867  19.906  1.00 84.69           O  
ATOM    425  CG1 ILE A  57     -17.750  -2.066  23.656  1.00 84.69           C  
ATOM    426  CG2 ILE A  57     -16.828  -4.055  22.391  1.00 84.69           C  
ATOM    427  CD1 ILE A  57     -18.734  -2.775  24.578  1.00 84.69           C  
ATOM    428  N   ASN A  58     -17.328  -2.865  19.219  1.00 79.38           N  
ATOM    429  CA  ASN A  58     -17.016  -3.549  17.969  1.00 79.38           C  
ATOM    430  C   ASN A  58     -16.047  -2.738  17.109  1.00 79.38           C  
ATOM    431  CB  ASN A  58     -18.297  -3.848  17.172  1.00 79.38           C  
ATOM    432  O   ASN A  58     -15.102  -3.291  16.547  1.00 79.38           O  
ATOM    433  CG  ASN A  58     -19.094  -4.988  17.781  1.00 79.38           C  
ATOM    434  ND2 ASN A  58     -20.359  -5.074  17.406  1.00 79.38           N  
ATOM    435  OD1 ASN A  58     -18.578  -5.781  18.562  1.00 79.38           O  
ATOM    436  N   LYS A  59     -16.297  -1.474  16.969  1.00 78.81           N  
ATOM    437  CA  LYS A  59     -15.398  -0.589  16.234  1.00 78.81           C  
ATOM    438  C   LYS A  59     -14.031  -0.505  16.906  1.00 78.81           C  
ATOM    439  CB  LYS A  59     -16.000   0.808  16.109  1.00 78.81           C  
ATOM    440  O   LYS A  59     -13.000  -0.468  16.234  1.00 78.81           O  
ATOM    441  CG  LYS A  59     -17.109   0.906  15.070  1.00 78.81           C  
ATOM    442  CD  LYS A  59     -17.609   2.340  14.914  1.00 78.81           C  
ATOM    443  CE  LYS A  59     -18.750   2.434  13.906  1.00 78.81           C  
ATOM    444  NZ  LYS A  59     -19.312   3.812  13.844  1.00 78.81           N  
ATOM    445  N   GLY A  60     -14.070  -0.398  18.234  1.00 78.19           N  
ATOM    446  CA  GLY A  60     -12.820  -0.435  18.984  1.00 78.19           C  
ATOM    447  C   GLY A  60     -12.008  -1.691  18.719  1.00 78.19           C  
ATOM    448  O   GLY A  60     -10.789  -1.626  18.547  1.00 78.19           O  
ATOM    449  N   GLU A  61     -12.695  -2.754  18.750  1.00 78.19           N  
ATOM    450  CA  GLU A  61     -12.055  -4.031  18.438  1.00 78.19           C  
ATOM    451  C   GLU A  61     -11.492  -4.043  17.031  1.00 78.19           C  
ATOM    452  CB  GLU A  61     -13.047  -5.184  18.625  1.00 78.19           C  
ATOM    453  O   GLU A  61     -10.383  -4.531  16.797  1.00 78.19           O  
ATOM    454  CG  GLU A  61     -12.430  -6.562  18.438  1.00 78.19           C  
ATOM    455  CD  GLU A  61     -13.445  -7.688  18.500  1.00 78.19           C  
ATOM    456  OE1 GLU A  61     -13.102  -8.836  18.141  1.00 78.19           O  
ATOM    457  OE2 GLU A  61     -14.602  -7.422  18.906  1.00 78.19           O  
ATOM    458  N   GLU A  62     -12.289  -3.652  16.078  1.00 73.38           N  
ATOM    459  CA  GLU A  62     -11.891  -3.596  14.672  1.00 73.38           C  
ATOM    460  C   GLU A  62     -10.656  -2.721  14.484  1.00 73.38           C  
ATOM    461  CB  GLU A  62     -13.039  -3.070  13.805  1.00 73.38           C  
ATOM    462  O   GLU A  62      -9.758  -3.059  13.703  1.00 73.38           O  
ATOM    463  CG  GLU A  62     -14.133  -4.102  13.539  1.00 73.38           C  
ATOM    464  CD  GLU A  62     -15.242  -3.582  12.641  1.00 73.38           C  
ATOM    465  OE1 GLU A  62     -16.172  -4.355  12.320  1.00 73.38           O  
ATOM    466  OE2 GLU A  62     -15.180  -2.393  12.258  1.00 73.38           O  
ATOM    467  N   THR A  63     -10.609  -1.603  15.180  1.00 72.56           N  
ATOM    468  CA  THR A  63      -9.508  -0.659  15.062  1.00 72.56           C  
ATOM    469  C   THR A  63      -8.266  -1.180  15.781  1.00 72.56           C  
ATOM    470  CB  THR A  63      -9.883   0.725  15.617  1.00 72.56           C  
ATOM    471  O   THR A  63      -7.137  -0.876  15.391  1.00 72.56           O  
ATOM    472  CG2 THR A  63      -8.758   1.729  15.414  1.00 72.56           C  
ATOM    473  OG1 THR A  63     -11.062   1.197  14.945  1.00 72.56           O  
ATOM    474  N   ALA A  64      -8.477  -1.942  16.844  1.00 75.81           N  
ATOM    475  CA  ALA A  64      -7.375  -2.484  17.625  1.00 75.81           C  
ATOM    476  C   ALA A  64      -6.770  -3.711  16.953  1.00 75.81           C  
ATOM    477  CB  ALA A  64      -7.848  -2.838  19.031  1.00 75.81           C  
ATOM    478  O   ALA A  64      -5.582  -4.000  17.125  1.00 75.81           O  
ATOM    479  N   SER A  65      -7.598  -4.379  16.188  1.00 79.44           N  
ATOM    480  CA  SER A  65      -7.172  -5.605  15.523  1.00 79.44           C  
ATOM    481  C   SER A  65      -6.480  -5.305  14.195  1.00 79.44           C  
ATOM    482  CB  SER A  65      -8.367  -6.527  15.281  1.00 79.44           C  
ATOM    483  O   SER A  65      -6.711  -4.250  13.594  1.00 79.44           O  
ATOM    484  OG  SER A  65      -7.945  -7.781  14.773  1.00 79.44           O  
ATOM    485  N   THR A  66      -5.398  -6.059  13.898  1.00 82.69           N  
ATOM    486  CA  THR A  66      -4.691  -5.879  12.641  1.00 82.69           C  
ATOM    487  C   THR A  66      -5.594  -6.230  11.461  1.00 82.69           C  
ATOM    488  CB  THR A  66      -3.416  -6.742  12.586  1.00 82.69           C  
ATOM    489  O   THR A  66      -6.172  -7.316  11.414  1.00 82.69           O  
ATOM    490  CG2 THR A  66      -2.627  -6.480  11.305  1.00 82.69           C  
ATOM    491  OG1 THR A  66      -2.590  -6.434  13.711  1.00 82.69           O  
ATOM    492  N   ALA A  67      -5.816  -5.301  10.586  1.00 87.75           N  
ATOM    493  CA  ALA A  67      -6.723  -5.434   9.453  1.00 87.75           C  
ATOM    494  C   ALA A  67      -6.129  -6.336   8.375  1.00 87.75           C  
ATOM    495  CB  ALA A  67      -7.055  -4.062   8.867  1.00 87.75           C  
ATOM    496  O   ALA A  67      -6.855  -7.039   7.672  1.00 87.75           O  
ATOM    497  N   LEU A  68      -4.824  -6.387   8.344  1.00 93.00           N  
ATOM    498  CA  LEU A  68      -4.145  -7.141   7.301  1.00 93.00           C  
ATOM    499  C   LEU A  68      -3.023  -7.996   7.883  1.00 93.00           C  
ATOM    500  CB  LEU A  68      -3.576  -6.191   6.238  1.00 93.00           C  
ATOM    501  O   LEU A  68      -2.408  -7.621   8.883  1.00 93.00           O  
ATOM    502  CG  LEU A  68      -4.598  -5.438   5.391  1.00 93.00           C  
ATOM    503  CD1 LEU A  68      -3.930  -4.273   4.664  1.00 93.00           C  
ATOM    504  CD2 LEU A  68      -5.270  -6.379   4.395  1.00 93.00           C  
ATOM    505  N   THR A  69      -2.781  -9.070   7.285  1.00 93.06           N  
ATOM    506  CA  THR A  69      -1.644  -9.914   7.633  1.00 93.06           C  
ATOM    507  C   THR A  69      -0.809 -10.234   6.395  1.00 93.06           C  
ATOM    508  CB  THR A  69      -2.102 -11.234   8.297  1.00 93.06           C  
ATOM    509  O   THR A  69      -1.339 -10.305   5.285  1.00 93.06           O  
ATOM    510  CG2 THR A  69      -2.701 -12.188   7.266  1.00 93.06           C  
ATOM    511  OG1 THR A  69      -0.976 -11.859   8.914  1.00 93.06           O  
ATOM    512  N   LEU A  70       0.497 -10.375   6.531  1.00 94.00           N  
ATOM    513  CA  LEU A  70       1.403 -10.758   5.453  1.00 94.00           C  
ATOM    514  C   LEU A  70       1.139 -12.188   5.000  1.00 94.00           C  
ATOM    515  CB  LEU A  70       2.859 -10.609   5.902  1.00 94.00           C  
ATOM    516  O   LEU A  70       1.090 -13.109   5.824  1.00 94.00           O  
ATOM    517  CG  LEU A  70       3.926 -10.945   4.855  1.00 94.00           C  
ATOM    518  CD1 LEU A  70       3.908  -9.922   3.732  1.00 94.00           C  
ATOM    519  CD2 LEU A  70       5.305 -11.016   5.504  1.00 94.00           C  
ATOM    520  N   SER A  71       0.788 -12.344   3.705  1.00 88.94           N  
ATOM    521  CA  SER A  71       0.435 -13.641   3.133  1.00 88.94           C  
ATOM    522  C   SER A  71       1.483 -14.102   2.127  1.00 88.94           C  
ATOM    523  CB  SER A  71      -0.936 -13.570   2.457  1.00 88.94           C  
ATOM    524  O   SER A  71       1.487 -13.664   0.977  1.00 88.94           O  
ATOM    525  OG  SER A  71      -1.362 -14.867   2.057  1.00 88.94           O  
ATOM    526  N   GLY A  72       2.791 -14.445   2.547  1.00 87.06           N  
ATOM    527  CA  GLY A  72       3.904 -14.922   1.739  1.00 87.06           C  
ATOM    528  C   GLY A  72       5.211 -14.211   2.053  1.00 87.06           C  
ATOM    529  O   GLY A  72       5.309 -13.492   3.045  1.00 87.06           O  
ATOM    530  N   SER A  73       6.148 -14.445   1.191  1.00 89.44           N  
ATOM    531  CA  SER A  73       7.480 -13.867   1.345  1.00 89.44           C  
ATOM    532  C   SER A  73       7.559 -12.484   0.704  1.00 89.44           C  
ATOM    533  CB  SER A  73       8.539 -14.781   0.731  1.00 89.44           C  
ATOM    534  O   SER A  73       6.793 -12.172  -0.214  1.00 89.44           O  
ATOM    535  OG  SER A  73       8.523 -16.047   1.356  1.00 89.44           O  
ATOM    536  N   VAL A  74       8.438 -11.727   1.209  1.00 92.56           N  
ATOM    537  CA  VAL A  74       8.734 -10.422   0.632  1.00 92.56           C  
ATOM    538  C   VAL A  74       9.883 -10.547  -0.362  1.00 92.56           C  
ATOM    539  CB  VAL A  74       9.078  -9.383   1.724  1.00 92.56           C  
ATOM    540  O   VAL A  74      10.945 -11.078  -0.029  1.00 92.56           O  
ATOM    541  CG1 VAL A  74       9.297  -8.000   1.106  1.00 92.56           C  
ATOM    542  CG2 VAL A  74       7.977  -9.328   2.777  1.00 92.56           C  
ATOM    543  N   LEU A  75       9.586 -10.070  -1.530  1.00 92.88           N  
ATOM    544  CA  LEU A  75      10.586 -10.141  -2.586  1.00 92.88           C  
ATOM    545  C   LEU A  75      11.203  -8.766  -2.848  1.00 92.88           C  
ATOM    546  CB  LEU A  75       9.969 -10.688  -3.875  1.00 92.88           C  
ATOM    547  O   LEU A  75      10.500  -7.754  -2.816  1.00 92.88           O  
ATOM    548  CG  LEU A  75       9.250 -12.031  -3.760  1.00 92.88           C  
ATOM    549  CD1 LEU A  75       8.633 -12.422  -5.102  1.00 92.88           C  
ATOM    550  CD2 LEU A  75      10.203 -13.117  -3.273  1.00 92.88           C  
ATOM    551  N   TYR A  76      12.469  -8.805  -3.127  1.00 92.69           N  
ATOM    552  CA  TYR A  76      13.227  -7.590  -3.379  1.00 92.69           C  
ATOM    553  C   TYR A  76      14.094  -7.734  -4.629  1.00 92.69           C  
ATOM    554  CB  TYR A  76      14.109  -7.250  -2.172  1.00 92.69           C  
ATOM    555  O   TYR A  76      14.836  -8.703  -4.766  1.00 92.69           O  
ATOM    556  CG  TYR A  76      14.969  -6.027  -2.377  1.00 92.69           C  
ATOM    557  CD1 TYR A  76      16.359  -6.109  -2.309  1.00 92.69           C  
ATOM    558  CD2 TYR A  76      14.398  -4.785  -2.637  1.00 92.69           C  
ATOM    559  CE1 TYR A  76      17.156  -4.984  -2.494  1.00 92.69           C  
ATOM    560  CE2 TYR A  76      15.188  -3.656  -2.824  1.00 92.69           C  
ATOM    561  OH  TYR A  76      17.344  -2.648  -2.938  1.00 92.69           O  
ATOM    562  CZ  TYR A  76      16.562  -3.766  -2.752  1.00 92.69           C  
ATOM    563  N   ALA A  77      13.961  -6.723  -5.523  1.00 92.38           N  
ATOM    564  CA  ALA A  77      14.695  -6.805  -6.785  1.00 92.38           C  
ATOM    565  C   ALA A  77      15.672  -5.645  -6.930  1.00 92.38           C  
ATOM    566  CB  ALA A  77      13.727  -6.828  -7.965  1.00 92.38           C  
ATOM    567  O   ALA A  77      15.312  -4.488  -6.695  1.00 92.38           O  
ATOM    568  N   VAL A  78      16.906  -6.020  -7.395  1.00 91.69           N  
ATOM    569  CA  VAL A  78      17.969  -5.027  -7.605  1.00 91.69           C  
ATOM    570  C   VAL A  78      18.656  -5.285  -8.945  1.00 91.69           C  
ATOM    571  CB  VAL A  78      19.000  -5.047  -6.465  1.00 91.69           C  
ATOM    572  O   VAL A  78      18.422  -6.320  -9.578  1.00 91.69           O  
ATOM    573  CG1 VAL A  78      18.359  -4.641  -5.141  1.00 91.69           C  
ATOM    574  CG2 VAL A  78      19.641  -6.430  -6.348  1.00 91.69           C  
ATOM    575  N   ASN A  79      19.562  -4.309  -9.383  1.00 89.88           N  
ATOM    576  CA  ASN A  79      20.359  -4.473 -10.594  1.00 89.88           C  
ATOM    577  C   ASN A  79      21.625  -5.273 -10.320  1.00 89.88           C  
ATOM    578  CB  ASN A  79      20.703  -3.109 -11.195  1.00 89.88           C  
ATOM    579  O   ASN A  79      22.625  -4.723  -9.844  1.00 89.88           O  
ATOM    580  CG  ASN A  79      21.922  -3.166 -12.094  1.00 89.88           C  
ATOM    581  ND2 ASN A  79      21.750  -2.734 -13.344  1.00 89.88           N  
ATOM    582  OD1 ASN A  79      23.000  -3.594 -11.680  1.00 89.88           O  
ATOM    583  N   TYR A  80      21.469  -6.523 -10.273  1.00 86.44           N  
ATOM    584  CA  TYR A  80      22.547  -7.477 -10.031  1.00 86.44           C  
ATOM    585  C   TYR A  80      23.328  -7.746 -11.312  1.00 86.44           C  
ATOM    586  CB  TYR A  80      21.984  -8.789  -9.477  1.00 86.44           C  
ATOM    587  O   TYR A  80      22.734  -7.918 -12.383  1.00 86.44           O  
ATOM    588  CG  TYR A  80      23.047  -9.812  -9.141  1.00 86.44           C  
ATOM    589  CD1 TYR A  80      23.438 -10.766 -10.078  1.00 86.44           C  
ATOM    590  CD2 TYR A  80      23.656  -9.820  -7.895  1.00 86.44           C  
ATOM    591  CE1 TYR A  80      24.422 -11.703  -9.773  1.00 86.44           C  
ATOM    592  CE2 TYR A  80      24.641 -10.758  -7.578  1.00 86.44           C  
ATOM    593  OH  TYR A  80      25.984 -12.625  -8.219  1.00 86.44           O  
ATOM    594  CZ  TYR A  80      25.016 -11.695  -8.523  1.00 86.44           C  
ATOM    595  N   PRO A  81      24.672  -7.883 -11.141  1.00 86.56           N  
ATOM    596  CA  PRO A  81      25.516  -7.961  -9.953  1.00 86.56           C  
ATOM    597  C   PRO A  81      26.062  -6.598  -9.523  1.00 86.56           C  
ATOM    598  CB  PRO A  81      26.656  -8.875 -10.406  1.00 86.56           C  
ATOM    599  O   PRO A  81      26.797  -6.504  -8.547  1.00 86.56           O  
ATOM    600  CG  PRO A  81      26.812  -8.617 -11.867  1.00 86.56           C  
ATOM    601  CD  PRO A  81      25.453  -8.273 -12.430  1.00 86.56           C  
ATOM    602  N   THR A  82      25.734  -5.469 -10.266  1.00 86.38           N  
ATOM    603  CA  THR A  82      26.312  -4.148 -10.016  1.00 86.38           C  
ATOM    604  C   THR A  82      25.719  -3.539  -8.742  1.00 86.38           C  
ATOM    605  CB  THR A  82      26.062  -3.203 -11.203  1.00 86.38           C  
ATOM    606  O   THR A  82      26.375  -2.746  -8.070  1.00 86.38           O  
ATOM    607  CG2 THR A  82      26.812  -3.678 -12.445  1.00 86.38           C  
ATOM    608  OG1 THR A  82      24.672  -3.154 -11.492  1.00 86.38           O  
ATOM    609  N   ASN A  83      24.531  -3.936  -8.266  1.00 85.81           N  
ATOM    610  CA  ASN A  83      23.844  -3.506  -7.055  1.00 85.81           C  
ATOM    611  C   ASN A  83      23.938  -1.994  -6.867  1.00 85.81           C  
ATOM    612  CB  ASN A  83      24.422  -4.227  -5.832  1.00 85.81           C  
ATOM    613  O   ASN A  83      24.281  -1.517  -5.781  1.00 85.81           O  
ATOM    614  CG  ASN A  83      24.141  -5.715  -5.848  1.00 85.81           C  
ATOM    615  ND2 ASN A  83      25.031  -6.492  -5.238  1.00 85.81           N  
ATOM    616  OD1 ASN A  83      23.141  -6.164  -6.402  1.00 85.81           O  
ATOM    617  N   THR A  84      23.594  -1.309  -7.867  1.00 88.31           N  
ATOM    618  CA  THR A  84      23.641   0.148  -7.812  1.00 88.31           C  
ATOM    619  C   THR A  84      22.234   0.744  -7.828  1.00 88.31           C  
ATOM    620  CB  THR A  84      24.453   0.719  -8.992  1.00 88.31           C  
ATOM    621  O   THR A  84      22.047   1.900  -7.445  1.00 88.31           O  
ATOM    622  CG2 THR A  84      25.922   0.273  -8.914  1.00 88.31           C  
ATOM    623  OG1 THR A  84      23.891   0.262 -10.227  1.00 88.31           O  
ATOM    624  N   LYS A  85      21.234  -0.102  -8.156  1.00 90.88           N  
ATOM    625  CA  LYS A  85      19.859   0.352  -8.250  1.00 90.88           C  
ATOM    626  C   LYS A  85      18.891  -0.683  -7.660  1.00 90.88           C  
ATOM    627  CB  LYS A  85      19.484   0.648  -9.703  1.00 90.88           C  
ATOM    628  O   LYS A  85      19.125  -1.888  -7.789  1.00 90.88           O  
ATOM    629  CG  LYS A  85      20.266   1.795 -10.320  1.00 90.88           C  
ATOM    630  CD  LYS A  85      19.828   2.055 -11.758  1.00 90.88           C  
ATOM    631  CE  LYS A  85      20.609   3.211 -12.375  1.00 90.88           C  
ATOM    632  NZ  LYS A  85      20.188   3.469 -13.781  1.00 90.88           N  
ATOM    633  N   SER A  86      17.828  -0.164  -6.992  1.00 92.56           N  
ATOM    634  CA  SER A  86      16.719  -1.002  -6.543  1.00 92.56           C  
ATOM    635  C   SER A  86      15.484  -0.805  -7.418  1.00 92.56           C  
ATOM    636  CB  SER A  86      16.375  -0.698  -5.086  1.00 92.56           C  
ATOM    637  O   SER A  86      15.094   0.329  -7.699  1.00 92.56           O  
ATOM    638  OG  SER A  86      17.469  -0.988  -4.238  1.00 92.56           O  
ATOM    639  N   TYR A  87      14.961  -1.976  -7.855  1.00 93.38           N  
ATOM    640  CA  TYR A  87      13.875  -1.881  -8.820  1.00 93.38           C  
ATOM    641  C   TYR A  87      12.523  -1.897  -8.117  1.00 93.38           C  
ATOM    642  CB  TYR A  87      13.953  -3.027  -9.836  1.00 93.38           C  
ATOM    643  O   TYR A  87      11.695  -1.010  -8.336  1.00 93.38           O  
ATOM    644  CG  TYR A  87      15.203  -3.012 -10.672  1.00 93.38           C  
ATOM    645  CD1 TYR A  87      15.758  -1.812 -11.109  1.00 93.38           C  
ATOM    646  CD2 TYR A  87      15.844  -4.199 -11.023  1.00 93.38           C  
ATOM    647  CE1 TYR A  87      16.922  -1.793 -11.883  1.00 93.38           C  
ATOM    648  CE2 TYR A  87      17.000  -4.191 -11.797  1.00 93.38           C  
ATOM    649  OH  TYR A  87      18.672  -2.973 -12.992  1.00 93.38           O  
ATOM    650  CZ  TYR A  87      17.531  -2.986 -12.219  1.00 93.38           C  
ATOM    651  N   TRP A  88      12.180  -2.891  -7.289  1.00 95.06           N  
ATOM    652  CA  TRP A  88      10.852  -3.020  -6.695  1.00 95.06           C  
ATOM    653  C   TRP A  88      10.875  -3.988  -5.516  1.00 95.06           C  
ATOM    654  CB  TRP A  88       9.844  -3.494  -7.742  1.00 95.06           C  
ATOM    655  O   TRP A  88      11.820  -4.766  -5.363  1.00 95.06           O  
ATOM    656  CG  TRP A  88      10.305  -4.668  -8.547  1.00 95.06           C  
ATOM    657  CD1 TRP A  88      10.836  -4.645  -9.812  1.00 95.06           C  
ATOM    658  CD2 TRP A  88      10.273  -6.043  -8.148  1.00 95.06           C  
ATOM    659  CE2 TRP A  88      10.805  -6.801  -9.219  1.00 95.06           C  
ATOM    660  CE3 TRP A  88       9.852  -6.711  -6.992  1.00 95.06           C  
ATOM    661  NE1 TRP A  88      11.133  -5.926 -10.219  1.00 95.06           N  
ATOM    662  CH2 TRP A  88      10.500  -8.820  -8.023  1.00 95.06           C  
ATOM    663  CZ2 TRP A  88      10.922  -8.188  -9.164  1.00 95.06           C  
ATOM    664  CZ3 TRP A  88       9.969  -8.094  -6.941  1.00 95.06           C  
ATOM    665  N   ILE A  89       9.930  -3.902  -4.699  1.00 95.50           N  
ATOM    666  CA  ILE A  89       9.609  -4.832  -3.621  1.00 95.50           C  
ATOM    667  C   ILE A  89       8.195  -5.387  -3.822  1.00 95.50           C  
ATOM    668  CB  ILE A  89       9.719  -4.152  -2.236  1.00 95.50           C  
ATOM    669  O   ILE A  89       7.273  -4.645  -4.156  1.00 95.50           O  
ATOM    670  CG1 ILE A  89      11.164  -3.715  -1.975  1.00 95.50           C  
ATOM    671  CG2 ILE A  89       9.227  -5.090  -1.133  1.00 95.50           C  
ATOM    672  CD1 ILE A  89      11.344  -2.873  -0.718  1.00 95.50           C  
ATOM    673  N   PHE A  90       8.062  -6.676  -3.594  1.00 95.69           N  
ATOM    674  CA  PHE A  90       6.773  -7.332  -3.779  1.00 95.69           C  
ATOM    675  C   PHE A  90       6.438  -8.211  -2.584  1.00 95.69           C  
ATOM    676  CB  PHE A  90       6.770  -8.164  -5.066  1.00 95.69           C  
ATOM    677  O   PHE A  90       7.293  -8.945  -2.088  1.00 95.69           O  
ATOM    678  CG  PHE A  90       5.637  -9.148  -5.145  1.00 95.69           C  
ATOM    679  CD1 PHE A  90       5.852 -10.500  -4.895  1.00 95.69           C  
ATOM    680  CD2 PHE A  90       4.355  -8.727  -5.473  1.00 95.69           C  
ATOM    681  CE1 PHE A  90       4.805 -11.414  -4.969  1.00 95.69           C  
ATOM    682  CE2 PHE A  90       3.305  -9.633  -5.551  1.00 95.69           C  
ATOM    683  CZ  PHE A  90       3.531 -10.977  -5.301  1.00 95.69           C  
ATOM    684  N   PHE A  91       5.223  -8.195  -2.178  1.00 95.75           N  
ATOM    685  CA  PHE A  91       4.715  -9.078  -1.133  1.00 95.75           C  
ATOM    686  C   PHE A  91       3.193  -9.172  -1.193  1.00 95.75           C  
ATOM    687  CB  PHE A  91       5.156  -8.586   0.249  1.00 95.75           C  
ATOM    688  O   PHE A  91       2.545  -8.359  -1.855  1.00 95.75           O  
ATOM    689  CG  PHE A  91       4.719  -7.184   0.562  1.00 95.75           C  
ATOM    690  CD1 PHE A  91       5.480  -6.094   0.152  1.00 95.75           C  
ATOM    691  CD2 PHE A  91       3.547  -6.949   1.270  1.00 95.75           C  
ATOM    692  CE1 PHE A  91       5.078  -4.793   0.441  1.00 95.75           C  
ATOM    693  CE2 PHE A  91       3.139  -5.652   1.562  1.00 95.75           C  
ATOM    694  CZ  PHE A  91       3.906  -4.574   1.147  1.00 95.75           C  
ATOM    695  N   THR A  92       2.660 -10.164  -0.530  1.00 95.19           N  
ATOM    696  CA  THR A  92       1.218 -10.375  -0.541  1.00 95.19           C  
ATOM    697  C   THR A  92       0.636 -10.211   0.860  1.00 95.19           C  
ATOM    698  CB  THR A  92       0.865 -11.773  -1.082  1.00 95.19           C  
ATOM    699  O   THR A  92       1.266 -10.594   1.850  1.00 95.19           O  
ATOM    700  CG2 THR A  92       1.335 -11.945  -2.523  1.00 95.19           C  
ATOM    701  OG1 THR A  92       1.495 -12.773  -0.267  1.00 95.19           O  
ATOM    702  N   VAL A  93      -0.547  -9.648   0.890  1.00 94.88           N  
ATOM    703  CA  VAL A  93      -1.245  -9.461   2.158  1.00 94.88           C  
ATOM    704  C   VAL A  93      -2.652 -10.047   2.066  1.00 94.88           C  
ATOM    705  CB  VAL A  93      -1.314  -7.965   2.549  1.00 94.88           C  
ATOM    706  O   VAL A  93      -3.207 -10.172   0.972  1.00 94.88           O  
ATOM    707  CG1 VAL A  93       0.086  -7.402   2.777  1.00 94.88           C  
ATOM    708  CG2 VAL A  93      -2.049  -7.164   1.475  1.00 94.88           C  
ATOM    709  N   SER A  94      -3.158 -10.344   3.285  1.00 93.12           N  
ATOM    710  CA  SER A  94      -4.523 -10.852   3.395  1.00 93.12           C  
ATOM    711  C   SER A  94      -5.238 -10.250   4.602  1.00 93.12           C  
ATOM    712  CB  SER A  94      -4.523 -12.375   3.494  1.00 93.12           C  
ATOM    713  O   SER A  94      -4.605  -9.938   5.613  1.00 93.12           O  
ATOM    714  OG  SER A  94      -3.932 -12.953   2.344  1.00 93.12           O  
ATOM    715  N   PRO A  95      -6.551 -10.031   4.348  1.00 91.44           N  
ATOM    716  CA  PRO A  95      -7.270  -9.656   5.566  1.00 91.44           C  
ATOM    717  C   PRO A  95      -7.027 -10.633   6.715  1.00 91.44           C  
ATOM    718  CB  PRO A  95      -8.734  -9.672   5.133  1.00 91.44           C  
ATOM    719  O   PRO A  95      -6.980 -11.844   6.500  1.00 91.44           O  
ATOM    720  CG  PRO A  95      -8.703  -9.398   3.666  1.00 91.44           C  
ATOM    721  CD  PRO A  95      -7.492 -10.062   3.084  1.00 91.44           C  
ATOM    722  N   SER A  96      -6.738 -10.102   7.863  1.00 91.12           N  
ATOM    723  CA  SER A  96      -6.461 -10.922   9.039  1.00 91.12           C  
ATOM    724  C   SER A  96      -7.648 -11.812   9.383  1.00 91.12           C  
ATOM    725  CB  SER A  96      -6.117 -10.039  10.242  1.00 91.12           C  
ATOM    726  O   SER A  96      -8.781 -11.531   8.984  1.00 91.12           O  
ATOM    727  OG  SER A  96      -4.922  -9.312  10.008  1.00 91.12           O  
ATOM    728  N   SER A  97      -7.414 -12.867  10.109  1.00 87.88           N  
ATOM    729  CA  SER A  97      -8.477 -13.766  10.539  1.00 87.88           C  
ATOM    730  C   SER A  97      -9.516 -13.031  11.383  1.00 87.88           C  
ATOM    731  CB  SER A  97      -7.895 -14.938  11.336  1.00 87.88           C  
ATOM    732  O   SER A  97      -9.156 -12.281  12.297  1.00 87.88           O  
ATOM    733  OG  SER A  97      -8.922 -15.828  11.742  1.00 87.88           O  
ATOM    734  N   GLY A  98     -10.758 -13.180  11.086  1.00 84.44           N  
ATOM    735  CA  GLY A  98     -11.789 -12.523  11.875  1.00 84.44           C  
ATOM    736  C   GLY A  98     -12.250 -11.203  11.273  1.00 84.44           C  
ATOM    737  O   GLY A  98     -13.203 -10.602  11.758  1.00 84.44           O  
ATOM    738  N   VAL A  99     -11.492 -10.734  10.242  1.00 86.62           N  
ATOM    739  CA  VAL A  99     -11.852  -9.531   9.492  1.00 86.62           C  
ATOM    740  C   VAL A  99     -12.586  -9.922   8.219  1.00 86.62           C  
ATOM    741  CB  VAL A  99     -10.609  -8.680   9.148  1.00 86.62           C  
ATOM    742  O   VAL A  99     -12.109 -10.766   7.445  1.00 86.62           O  
ATOM    743  CG1 VAL A  99     -10.992  -7.488   8.281  1.00 86.62           C  
ATOM    744  CG2 VAL A  99      -9.914  -8.219  10.430  1.00 86.62           C  
ATOM    745  N   SER A 100     -13.805  -9.375   8.109  1.00 86.75           N  
ATOM    746  CA  SER A 100     -14.664  -9.750   6.984  1.00 86.75           C  
ATOM    747  C   SER A 100     -14.125  -9.195   5.672  1.00 86.75           C  
ATOM    748  CB  SER A 100     -16.094  -9.266   7.215  1.00 86.75           C  
ATOM    749  O   SER A 100     -14.156  -9.875   4.645  1.00 86.75           O  
ATOM    750  OG  SER A 100     -16.109  -7.867   7.441  1.00 86.75           O  
ATOM    751  N   SER A 101     -13.594  -7.930   5.750  1.00 88.12           N  
ATOM    752  CA  SER A 101     -13.062  -7.285   4.559  1.00 88.12           C  
ATOM    753  C   SER A 101     -12.242  -6.051   4.918  1.00 88.12           C  
ATOM    754  CB  SER A 101     -14.188  -6.895   3.604  1.00 88.12           C  
ATOM    755  O   SER A 101     -12.422  -5.469   5.988  1.00 88.12           O  
ATOM    756  OG  SER A 101     -15.031  -5.918   4.191  1.00 88.12           O  
ATOM    757  N   VAL A 102     -11.336  -5.688   3.918  1.00 90.25           N  
ATOM    758  CA  VAL A 102     -10.508  -4.496   4.082  1.00 90.25           C  
ATOM    759  C   VAL A 102     -10.547  -3.662   2.803  1.00 90.25           C  
ATOM    760  CB  VAL A 102      -9.055  -4.867   4.430  1.00 90.25           C  
ATOM    761  O   VAL A 102     -10.383  -4.191   1.701  1.00 90.25           O  
ATOM    762  CG1 VAL A 102      -8.188  -3.609   4.547  1.00 90.25           C  
ATOM    763  CG2 VAL A 102      -9.000  -5.672   5.727  1.00 90.25           C  
ATOM    764  N   GLU A 103     -10.930  -2.408   2.998  1.00 91.19           N  
ATOM    765  CA  GLU A 103     -10.883  -1.496   1.859  1.00 91.19           C  
ATOM    766  C   GLU A 103      -9.445  -1.096   1.531  1.00 91.19           C  
ATOM    767  CB  GLU A 103     -11.727  -0.249   2.133  1.00 91.19           C  
ATOM    768  O   GLU A 103      -8.734  -0.550   2.381  1.00 91.19           O  
ATOM    769  CG  GLU A 103     -11.734   0.752   0.988  1.00 91.19           C  
ATOM    770  CD  GLU A 103     -12.531   0.282  -0.215  1.00 91.19           C  
ATOM    771  OE1 GLU A 103     -12.148   0.598  -1.363  1.00 91.19           O  
ATOM    772  OE2 GLU A 103     -13.555  -0.408  -0.008  1.00 91.19           O  
ATOM    773  N   LEU A 104      -9.031  -1.353   0.248  1.00 91.69           N  
ATOM    774  CA  LEU A 104      -7.668  -1.066  -0.172  1.00 91.69           C  
ATOM    775  C   LEU A 104      -7.652  -0.080  -1.335  1.00 91.69           C  
ATOM    776  CB  LEU A 104      -6.945  -2.357  -0.572  1.00 91.69           C  
ATOM    777  O   LEU A 104      -6.973  -0.309  -2.340  1.00 91.69           O  
ATOM    778  CG  LEU A 104      -6.645  -3.342   0.559  1.00 91.69           C  
ATOM    779  CD1 LEU A 104      -6.129  -4.660  -0.011  1.00 91.69           C  
ATOM    780  CD2 LEU A 104      -5.637  -2.744   1.533  1.00 91.69           C  
ATOM    781  N   SER A 105      -8.453   0.917  -1.178  1.00 93.25           N  
ATOM    782  CA  SER A 105      -8.461   2.014  -2.141  1.00 93.25           C  
ATOM    783  C   SER A 105      -7.379   3.041  -1.822  1.00 93.25           C  
ATOM    784  CB  SER A 105      -9.828   2.695  -2.160  1.00 93.25           C  
ATOM    785  O   SER A 105      -7.168   3.387  -0.658  1.00 93.25           O  
ATOM    786  OG  SER A 105      -9.797   3.873  -2.945  1.00 93.25           O  
ATOM    787  N   PRO A 106      -6.703   3.418  -2.896  1.00 93.44           N  
ATOM    788  CA  PRO A 106      -5.684   4.441  -2.658  1.00 93.44           C  
ATOM    789  C   PRO A 106      -6.246   5.691  -1.985  1.00 93.44           C  
ATOM    790  CB  PRO A 106      -5.172   4.766  -4.066  1.00 93.44           C  
ATOM    791  O   PRO A 106      -5.492   6.473  -1.400  1.00 93.44           O  
ATOM    792  CG  PRO A 106      -5.426   3.523  -4.859  1.00 93.44           C  
ATOM    793  CD  PRO A 106      -6.691   2.889  -4.355  1.00 93.44           C  
ATOM    794  N   ALA A 107      -7.574   5.883  -1.957  1.00 93.50           N  
ATOM    795  CA  ALA A 107      -8.234   7.027  -1.327  1.00 93.50           C  
ATOM    796  C   ALA A 107      -8.305   6.852   0.187  1.00 93.50           C  
ATOM    797  CB  ALA A 107      -9.633   7.223  -1.903  1.00 93.50           C  
ATOM    798  O   ALA A 107      -8.320   7.836   0.932  1.00 93.50           O  
ATOM    799  N   THR A 108      -8.266   5.707   0.665  1.00 92.38           N  
ATOM    800  CA  THR A 108      -8.531   5.477   2.080  1.00 92.38           C  
ATOM    801  C   THR A 108      -7.395   4.695   2.729  1.00 92.38           C  
ATOM    802  CB  THR A 108      -9.859   4.719   2.279  1.00 92.38           C  
ATOM    803  O   THR A 108      -7.305   4.621   3.955  1.00 92.38           O  
ATOM    804  CG2 THR A 108     -11.039   5.527   1.762  1.00 92.38           C  
ATOM    805  OG1 THR A 108      -9.797   3.473   1.569  1.00 92.38           O  
ATOM    806  N   THR A 109      -6.520   4.121   1.930  1.00 94.50           N  
ATOM    807  CA  THR A 109      -5.398   3.326   2.422  1.00 94.50           C  
ATOM    808  C   THR A 109      -4.070   3.975   2.051  1.00 94.50           C  
ATOM    809  CB  THR A 109      -5.449   1.891   1.866  1.00 94.50           C  
ATOM    810  O   THR A 109      -3.918   4.504   0.947  1.00 94.50           O  
ATOM    811  CG2 THR A 109      -4.309   1.045   2.430  1.00 94.50           C  
ATOM    812  OG1 THR A 109      -6.699   1.288   2.223  1.00 94.50           O  
ATOM    813  N   ALA A 110      -3.135   3.895   3.045  1.00 95.88           N  
ATOM    814  CA  ALA A 110      -1.813   4.457   2.775  1.00 95.88           C  
ATOM    815  C   ALA A 110      -0.728   3.393   2.910  1.00 95.88           C  
ATOM    816  CB  ALA A 110      -1.530   5.625   3.717  1.00 95.88           C  
ATOM    817  O   ALA A 110      -0.811   2.518   3.775  1.00 95.88           O  
ATOM    818  N   ILE A 111       0.197   3.428   1.999  1.00 97.38           N  
ATOM    819  CA  ILE A 111       1.398   2.605   2.096  1.00 97.38           C  
ATOM    820  C   ILE A 111       2.625   3.502   2.246  1.00 97.38           C  
ATOM    821  CB  ILE A 111       1.554   1.687   0.863  1.00 97.38           C  
ATOM    822  O   ILE A 111       2.908   4.328   1.377  1.00 97.38           O  
ATOM    823  CG1 ILE A 111       0.347   0.750   0.740  1.00 97.38           C  
ATOM    824  CG2 ILE A 111       2.859   0.890   0.944  1.00 97.38           C  
ATOM    825  CD1 ILE A 111       0.368  -0.127  -0.505  1.00 97.38           C  
ATOM    826  N   SER A 112       3.367   3.264   3.389  1.00 96.81           N  
ATOM    827  CA  SER A 112       4.551   4.066   3.678  1.00 96.81           C  
ATOM    828  C   SER A 112       5.824   3.229   3.576  1.00 96.81           C  
ATOM    829  CB  SER A 112       4.449   4.688   5.070  1.00 96.81           C  
ATOM    830  O   SER A 112       5.805   2.027   3.854  1.00 96.81           O  
ATOM    831  OG  SER A 112       4.336   3.686   6.062  1.00 96.81           O  
ATOM    832  N   PHE A 113       6.793   3.854   3.180  1.00 96.31           N  
ATOM    833  CA  PHE A 113       8.102   3.221   3.039  1.00 96.31           C  
ATOM    834  C   PHE A 113       9.172   4.027   3.762  1.00 96.31           C  
ATOM    835  CB  PHE A 113       8.469   3.064   1.560  1.00 96.31           C  
ATOM    836  O   PHE A 113       9.305   5.230   3.537  1.00 96.31           O  
ATOM    837  CG  PHE A 113       9.836   2.488   1.332  1.00 96.31           C  
ATOM    838  CD1 PHE A 113      10.930   3.320   1.123  1.00 96.31           C  
ATOM    839  CD2 PHE A 113      10.031   1.113   1.328  1.00 96.31           C  
ATOM    840  CE1 PHE A 113      12.203   2.789   0.912  1.00 96.31           C  
ATOM    841  CE2 PHE A 113      11.297   0.576   1.118  1.00 96.31           C  
ATOM    842  CZ  PHE A 113      12.383   1.415   0.909  1.00 96.31           C  
ATOM    843  N   THR A 114       9.977   3.289   4.594  1.00 95.06           N  
ATOM    844  CA  THR A 114      11.023   3.957   5.355  1.00 95.06           C  
ATOM    845  C   THR A 114      12.328   3.162   5.301  1.00 95.06           C  
ATOM    846  CB  THR A 114      10.602   4.160   6.824  1.00 95.06           C  
ATOM    847  O   THR A 114      12.328   1.947   5.508  1.00 95.06           O  
ATOM    848  CG2 THR A 114      11.656   4.941   7.598  1.00 95.06           C  
ATOM    849  OG1 THR A 114       9.367   4.879   6.867  1.00 95.06           O  
ATOM    850  N   ALA A 115      13.367   3.820   4.941  1.00 93.38           N  
ATOM    851  CA  ALA A 115      14.742   3.352   5.047  1.00 93.38           C  
ATOM    852  C   ALA A 115      15.594   4.312   5.871  1.00 93.38           C  
ATOM    853  CB  ALA A 115      15.352   3.174   3.654  1.00 93.38           C  
ATOM    854  O   ALA A 115      16.172   5.262   5.336  1.00 93.38           O  
ATOM    855  N   SER A 116      15.672   4.121   7.168  1.00 88.06           N  
ATOM    856  CA  SER A 116      16.203   5.047   8.164  1.00 88.06           C  
ATOM    857  C   SER A 116      17.703   5.258   7.980  1.00 88.06           C  
ATOM    858  CB  SER A 116      15.930   4.527   9.578  1.00 88.06           C  
ATOM    859  O   SER A 116      18.203   6.371   8.164  1.00 88.06           O  
ATOM    860  OG  SER A 116      14.539   4.453   9.820  1.00 88.06           O  
ATOM    861  N   THR A 117      18.406   4.238   7.543  1.00 88.94           N  
ATOM    862  CA  THR A 117      19.859   4.312   7.344  1.00 88.94           C  
ATOM    863  C   THR A 117      20.188   5.277   6.211  1.00 88.94           C  
ATOM    864  CB  THR A 117      20.453   2.926   7.035  1.00 88.94           C  
ATOM    865  O   THR A 117      21.234   5.930   6.234  1.00 88.94           O  
ATOM    866  CG2 THR A 117      21.953   3.002   6.863  1.00 88.94           C  
ATOM    867  OG1 THR A 117      20.141   2.035   8.117  1.00 88.94           O  
ATOM    868  N   GLU A 118      19.234   5.426   5.230  1.00 88.75           N  
ATOM    869  CA  GLU A 118      19.438   6.277   4.062  1.00 88.75           C  
ATOM    870  C   GLU A 118      18.703   7.605   4.219  1.00 88.75           C  
ATOM    871  CB  GLU A 118      18.969   5.562   2.791  1.00 88.75           C  
ATOM    872  O   GLU A 118      18.719   8.445   3.318  1.00 88.75           O  
ATOM    873  CG  GLU A 118      19.719   4.270   2.506  1.00 88.75           C  
ATOM    874  CD  GLU A 118      21.188   4.480   2.188  1.00 88.75           C  
ATOM    875  OE1 GLU A 118      22.016   3.582   2.482  1.00 88.75           O  
ATOM    876  OE2 GLU A 118      21.531   5.555   1.643  1.00 88.75           O  
ATOM    877  N   GLY A 119      18.047   7.848   5.414  1.00 90.12           N  
ATOM    878  CA  GLY A 119      17.297   9.062   5.664  1.00 90.12           C  
ATOM    879  C   GLY A 119      16.078   9.211   4.762  1.00 90.12           C  
ATOM    880  O   GLY A 119      15.711  10.328   4.395  1.00 90.12           O  
ATOM    881  N   ILE A 120      15.523   8.148   4.309  1.00 92.62           N  
ATOM    882  CA  ILE A 120      14.398   8.133   3.379  1.00 92.62           C  
ATOM    883  C   ILE A 120      13.117   7.777   4.129  1.00 92.62           C  
ATOM    884  CB  ILE A 120      14.633   7.145   2.219  1.00 92.62           C  
ATOM    885  O   ILE A 120      13.078   6.801   4.883  1.00 92.62           O  
ATOM    886  CG1 ILE A 120      15.844   7.574   1.388  1.00 92.62           C  
ATOM    887  CG2 ILE A 120      13.383   7.027   1.343  1.00 92.62           C  
ATOM    888  CD1 ILE A 120      16.359   6.500   0.437  1.00 92.62           C  
ATOM    889  N   ALA A 121      12.094   8.641   3.967  1.00 93.75           N  
ATOM    890  CA  ALA A 121      10.773   8.375   4.543  1.00 93.75           C  
ATOM    891  C   ALA A 121       9.664   8.891   3.631  1.00 93.75           C  
ATOM    892  CB  ALA A 121      10.664   9.008   5.926  1.00 93.75           C  
ATOM    893  O   ALA A 121       9.531  10.102   3.426  1.00 93.75           O  
ATOM    894  N   TYR A 122       8.914   7.934   3.082  1.00 94.06           N  
ATOM    895  CA  TYR A 122       7.727   8.242   2.291  1.00 94.06           C  
ATOM    896  C   TYR A 122       6.457   7.852   3.039  1.00 94.06           C  
ATOM    897  CB  TYR A 122       7.781   7.516   0.942  1.00 94.06           C  
ATOM    898  O   TYR A 122       6.285   6.695   3.426  1.00 94.06           O  
ATOM    899  CG  TYR A 122       8.727   8.148  -0.050  1.00 94.06           C  
ATOM    900  CD1 TYR A 122       8.258   9.031  -1.024  1.00 94.06           C  
ATOM    901  CD2 TYR A 122      10.086   7.875  -0.016  1.00 94.06           C  
ATOM    902  CE1 TYR A 122       9.125   9.617  -1.941  1.00 94.06           C  
ATOM    903  CE2 TYR A 122      10.961   8.453  -0.929  1.00 94.06           C  
ATOM    904  OH  TYR A 122      11.336   9.898  -2.791  1.00 94.06           O  
ATOM    905  CZ  TYR A 122      10.469   9.320  -1.886  1.00 94.06           C  
ATOM    906  N   SER A 123       5.637   8.836   3.250  1.00 92.56           N  
ATOM    907  CA  SER A 123       4.473   8.648   4.109  1.00 92.56           C  
ATOM    908  C   SER A 123       3.330   7.977   3.357  1.00 92.56           C  
ATOM    909  CB  SER A 123       4.008   9.992   4.676  1.00 92.56           C  
ATOM    910  O   SER A 123       2.543   7.234   3.949  1.00 92.56           O  
ATOM    911  OG  SER A 123       3.684  10.891   3.629  1.00 92.56           O  
ATOM    912  N   ASN A 124       3.271   8.148   2.014  1.00 95.75           N  
ATOM    913  CA  ASN A 124       2.227   7.508   1.221  1.00 95.75           C  
ATOM    914  C   ASN A 124       2.652   7.336  -0.235  1.00 95.75           C  
ATOM    915  CB  ASN A 124       0.925   8.305   1.304  1.00 95.75           C  
ATOM    916  O   ASN A 124       2.602   8.289  -1.017  1.00 95.75           O  
ATOM    917  CG  ASN A 124      -0.236   7.605   0.628  1.00 95.75           C  
ATOM    918  ND2 ASN A 124      -1.369   8.289   0.533  1.00 95.75           N  
ATOM    919  OD1 ASN A 124      -0.115   6.453   0.197  1.00 95.75           O  
ATOM    920  N   ILE A 125       2.906   6.113  -0.595  1.00 96.25           N  
ATOM    921  CA  ILE A 125       3.355   5.844  -1.957  1.00 96.25           C  
ATOM    922  C   ILE A 125       2.338   4.957  -2.672  1.00 96.25           C  
ATOM    923  CB  ILE A 125       4.750   5.176  -1.971  1.00 96.25           C  
ATOM    924  O   ILE A 125       2.588   4.492  -3.787  1.00 96.25           O  
ATOM    925  CG1 ILE A 125       4.750   3.920  -1.093  1.00 96.25           C  
ATOM    926  CG2 ILE A 125       5.828   6.164  -1.511  1.00 96.25           C  
ATOM    927  CD1 ILE A 125       6.023   3.094  -1.194  1.00 96.25           C  
ATOM    928  N   TYR A 126       1.136   4.746  -2.039  1.00 96.94           N  
ATOM    929  CA  TYR A 126       0.048   3.963  -2.617  1.00 96.94           C  
ATOM    930  C   TYR A 126      -0.775   4.805  -3.584  1.00 96.94           C  
ATOM    931  CB  TYR A 126      -0.854   3.402  -1.515  1.00 96.94           C  
ATOM    932  O   TYR A 126      -1.502   5.711  -3.166  1.00 96.94           O  
ATOM    933  CG  TYR A 126      -1.927   2.469  -2.023  1.00 96.94           C  
ATOM    934  CD1 TYR A 126      -3.166   2.389  -1.392  1.00 96.94           C  
ATOM    935  CD2 TYR A 126      -1.703   1.667  -3.137  1.00 96.94           C  
ATOM    936  CE1 TYR A 126      -4.156   1.529  -1.856  1.00 96.94           C  
ATOM    937  CE2 TYR A 126      -2.686   0.804  -3.611  1.00 96.94           C  
ATOM    938  OH  TYR A 126      -4.883  -0.110  -3.430  1.00 96.94           O  
ATOM    939  CZ  TYR A 126      -3.906   0.742  -2.965  1.00 96.94           C  
ATOM    940  N   LYS A 127      -0.703   4.477  -4.914  1.00 94.44           N  
ATOM    941  CA  LYS A 127      -1.307   5.398  -5.871  1.00 94.44           C  
ATOM    942  C   LYS A 127      -2.330   4.688  -6.750  1.00 94.44           C  
ATOM    943  CB  LYS A 127      -0.230   6.051  -6.738  1.00 94.44           C  
ATOM    944  O   LYS A 127      -3.324   5.289  -7.164  1.00 94.44           O  
ATOM    945  CG  LYS A 127       0.719   6.961  -5.973  1.00 94.44           C  
ATOM    946  CD  LYS A 127      -0.001   8.188  -5.426  1.00 94.44           C  
ATOM    947  CE  LYS A 127       0.965   9.148  -4.746  1.00 94.44           C  
ATOM    948  NZ  LYS A 127       0.256  10.320  -4.152  1.00 94.44           N  
ATOM    949  N   TYR A 128      -2.064   3.361  -7.000  1.00 94.12           N  
ATOM    950  CA  TYR A 128      -2.906   2.676  -7.977  1.00 94.12           C  
ATOM    951  C   TYR A 128      -3.375   1.328  -7.441  1.00 94.12           C  
ATOM    952  CB  TYR A 128      -2.148   2.480  -9.297  1.00 94.12           C  
ATOM    953  O   TYR A 128      -2.693   0.705  -6.625  1.00 94.12           O  
ATOM    954  CG  TYR A 128      -1.623   3.764  -9.891  1.00 94.12           C  
ATOM    955  CD1 TYR A 128      -2.473   4.645 -10.555  1.00 94.12           C  
ATOM    956  CD2 TYR A 128      -0.277   4.098  -9.789  1.00 94.12           C  
ATOM    957  CE1 TYR A 128      -1.991   5.828 -11.109  1.00 94.12           C  
ATOM    958  CE2 TYR A 128       0.214   5.277 -10.336  1.00 94.12           C  
ATOM    959  OH  TYR A 128      -0.168   7.305 -11.539  1.00 94.12           O  
ATOM    960  CZ  TYR A 128      -0.649   6.137 -10.992  1.00 94.12           C  
ATOM    961  N   THR A 129      -4.613   0.953  -7.957  1.00 92.88           N  
ATOM    962  CA  THR A 129      -5.141  -0.359  -7.602  1.00 92.88           C  
ATOM    963  C   THR A 129      -5.762  -1.039  -8.820  1.00 92.88           C  
ATOM    964  CB  THR A 129      -6.184  -0.255  -6.477  1.00 92.88           C  
ATOM    965  O   THR A 129      -6.477  -0.401  -9.594  1.00 92.88           O  
ATOM    966  CG2 THR A 129      -7.363   0.612  -6.898  1.00 92.88           C  
ATOM    967  OG1 THR A 129      -6.660  -1.566  -6.152  1.00 92.88           O  
ATOM    968  N   LEU A 130      -5.414  -2.311  -8.984  1.00 91.69           N  
ATOM    969  CA  LEU A 130      -6.020  -3.098 -10.055  1.00 91.69           C  
ATOM    970  C   LEU A 130      -7.176  -3.934  -9.523  1.00 91.69           C  
ATOM    971  CB  LEU A 130      -4.977  -4.004 -10.711  1.00 91.69           C  
ATOM    972  O   LEU A 130      -7.730  -4.766 -10.242  1.00 91.69           O  
ATOM    973  CG  LEU A 130      -3.867  -3.305 -11.500  1.00 91.69           C  
ATOM    974  CD1 LEU A 130      -2.879  -4.328 -12.047  1.00 91.69           C  
ATOM    975  CD2 LEU A 130      -4.461  -2.473 -12.625  1.00 91.69           C  
ATOM    976  N   LEU A 131      -7.551  -3.689  -8.312  1.00 89.25           N  
ATOM    977  CA  LEU A 131      -8.656  -4.410  -7.691  1.00 89.25           C  
ATOM    978  C   LEU A 131      -9.984  -4.016  -8.328  1.00 89.25           C  
ATOM    979  CB  LEU A 131      -8.695  -4.141  -6.184  1.00 89.25           C  
ATOM    980  O   LEU A 131     -10.961  -4.766  -8.258  1.00 89.25           O  
ATOM    981  CG  LEU A 131      -7.477  -4.590  -5.383  1.00 89.25           C  
ATOM    982  CD1 LEU A 131      -7.621  -4.180  -3.922  1.00 89.25           C  
ATOM    983  CD2 LEU A 131      -7.281  -6.098  -5.504  1.00 89.25           C  
ATOM    984  N   THR A 132     -10.055  -2.904  -8.938  1.00 87.31           N  
ATOM    985  CA  THR A 132     -11.305  -2.363  -9.469  1.00 87.31           C  
ATOM    986  C   THR A 132     -11.383  -2.559 -10.977  1.00 87.31           C  
ATOM    987  CB  THR A 132     -11.445  -0.866  -9.133  1.00 87.31           C  
ATOM    988  O   THR A 132     -12.406  -2.262 -11.594  1.00 87.31           O  
ATOM    989  CG2 THR A 132     -11.469  -0.638  -7.625  1.00 87.31           C  
ATOM    990  OG1 THR A 132     -10.344  -0.149  -9.695  1.00 87.31           O  
ATOM    991  N   VAL A 133     -10.234  -3.078 -11.570  1.00 82.88           N  
ATOM    992  CA  VAL A 133     -10.148  -3.217 -13.016  1.00 82.88           C  
ATOM    993  C   VAL A 133     -10.867  -4.496 -13.453  1.00 82.88           C  
ATOM    994  CB  VAL A 133      -8.688  -3.229 -13.508  1.00 82.88           C  
ATOM    995  O   VAL A 133     -10.609  -5.570 -12.906  1.00 82.88           O  
ATOM    996  CG1 VAL A 133      -8.625  -3.445 -15.016  1.00 82.88           C  
ATOM    997  CG2 VAL A 133      -7.984  -1.927 -13.125  1.00 82.88           C  
ATOM    998  N   SER A 134     -11.805  -4.320 -14.445  1.00 80.94           N  
ATOM    999  CA  SER A 134     -12.539  -5.461 -14.984  1.00 80.94           C  
ATOM   1000  C   SER A 134     -11.719  -6.191 -16.047  1.00 80.94           C  
ATOM   1001  CB  SER A 134     -13.867  -5.008 -15.578  1.00 80.94           C  
ATOM   1002  O   SER A 134     -10.969  -5.566 -16.797  1.00 80.94           O  
ATOM   1003  OG  SER A 134     -14.531  -6.090 -16.219  1.00 80.94           O  
ATOM   1004  N   PRO A 135     -11.945  -7.539 -16.078  1.00 79.62           N  
ATOM   1005  CA  PRO A 135     -11.234  -8.359 -17.062  1.00 79.62           C  
ATOM   1006  C   PRO A 135     -11.508  -7.926 -18.500  1.00 79.62           C  
ATOM   1007  CB  PRO A 135     -11.773  -9.766 -16.797  1.00 79.62           C  
ATOM   1008  O   PRO A 135     -10.633  -8.047 -19.359  1.00 79.62           O  
ATOM   1009  CG  PRO A 135     -12.219  -9.750 -15.375  1.00 79.62           C  
ATOM   1010  CD  PRO A 135     -12.734  -8.375 -15.055  1.00 79.62           C  
ATOM   1011  N   SER A 136     -12.617  -7.418 -18.766  1.00 81.38           N  
ATOM   1012  CA  SER A 136     -12.977  -7.000 -20.109  1.00 81.38           C  
ATOM   1013  C   SER A 136     -12.117  -5.832 -20.578  1.00 81.38           C  
ATOM   1014  CB  SER A 136     -14.453  -6.609 -20.172  1.00 81.38           C  
ATOM   1015  O   SER A 136     -11.875  -5.668 -21.781  1.00 81.38           O  
ATOM   1016  OG  SER A 136     -14.734  -5.559 -19.266  1.00 81.38           O  
ATOM   1017  N   THR A 137     -11.680  -5.027 -19.625  1.00 82.25           N  
ATOM   1018  CA  THR A 137     -10.844  -3.867 -19.922  1.00 82.25           C  
ATOM   1019  C   THR A 137      -9.422  -4.297 -20.281  1.00 82.25           C  
ATOM   1020  CB  THR A 137     -10.797  -2.895 -18.719  1.00 82.25           C  
ATOM   1021  O   THR A 137      -8.703  -3.566 -20.969  1.00 82.25           O  
ATOM   1022  CG2 THR A 137     -12.172  -2.295 -18.453  1.00 82.25           C  
ATOM   1023  OG1 THR A 137     -10.352  -3.600 -17.562  1.00 82.25           O  
ATOM   1024  N   LEU A 138      -9.094  -5.500 -19.891  1.00 83.81           N  
ATOM   1025  CA  LEU A 138      -7.703  -5.926 -20.047  1.00 83.81           C  
ATOM   1026  C   LEU A 138      -7.590  -7.051 -21.062  1.00 83.81           C  
ATOM   1027  CB  LEU A 138      -7.133  -6.383 -18.703  1.00 83.81           C  
ATOM   1028  O   LEU A 138      -6.484  -7.496 -21.391  1.00 83.81           O  
ATOM   1029  CG  LEU A 138      -6.973  -5.301 -17.625  1.00 83.81           C  
ATOM   1030  CD1 LEU A 138      -6.535  -5.922 -16.312  1.00 83.81           C  
ATOM   1031  CD2 LEU A 138      -5.973  -4.242 -18.078  1.00 83.81           C  
ATOM   1032  N   SER A 139      -8.719  -7.477 -21.656  1.00 84.44           N  
ATOM   1033  CA  SER A 139      -8.719  -8.539 -22.656  1.00 84.44           C  
ATOM   1034  C   SER A 139      -8.125  -8.047 -23.969  1.00 84.44           C  
ATOM   1035  CB  SER A 139     -10.133  -9.062 -22.875  1.00 84.44           C  
ATOM   1036  O   SER A 139      -8.445  -6.953 -24.438  1.00 84.44           O  
ATOM   1037  OG  SER A 139     -10.125 -10.141 -23.797  1.00 84.44           O  
ATOM   1038  N   ASP A 140      -7.172  -8.852 -24.547  1.00 84.44           N  
ATOM   1039  CA  ASP A 140      -6.590  -8.648 -25.875  1.00 84.44           C  
ATOM   1040  C   ASP A 140      -5.926  -7.277 -25.969  1.00 84.44           C  
ATOM   1041  CB  ASP A 140      -7.660  -8.797 -26.953  1.00 84.44           C  
ATOM   1042  O   ASP A 140      -6.039  -6.602 -27.000  1.00 84.44           O  
ATOM   1043  CG  ASP A 140      -8.266 -10.188 -27.000  1.00 84.44           C  
ATOM   1044  OD1 ASP A 140      -7.547 -11.180 -26.750  1.00 84.44           O  
ATOM   1045  OD2 ASP A 140      -9.484 -10.289 -27.281  1.00 84.44           O  
ATOM   1046  N   VAL A 141      -5.254  -6.848 -24.938  1.00 84.69           N  
ATOM   1047  CA  VAL A 141      -4.676  -5.508 -24.922  1.00 84.69           C  
ATOM   1048  C   VAL A 141      -3.170  -5.590 -25.156  1.00 84.69           C  
ATOM   1049  CB  VAL A 141      -4.969  -4.789 -23.578  1.00 84.69           C  
ATOM   1050  O   VAL A 141      -2.574  -4.676 -25.719  1.00 84.69           O  
ATOM   1051  CG1 VAL A 141      -6.461  -4.488 -23.453  1.00 84.69           C  
ATOM   1052  CG2 VAL A 141      -4.480  -5.629 -22.406  1.00 84.69           C  
ATOM   1053  N   VAL A 142      -2.537  -6.664 -24.797  1.00 86.88           N  
ATOM   1054  CA  VAL A 142      -1.101  -6.844 -24.969  1.00 86.88           C  
ATOM   1055  C   VAL A 142      -0.840  -7.941 -26.000  1.00 86.88           C  
ATOM   1056  CB  VAL A 142      -0.403  -7.184 -23.641  1.00 86.88           C  
ATOM   1057  O   VAL A 142      -1.272  -9.086 -25.812  1.00 86.88           O  
ATOM   1058  CG1 VAL A 142       1.094  -7.402 -23.844  1.00 86.88           C  
ATOM   1059  CG2 VAL A 142      -0.642  -6.074 -22.609  1.00 86.88           C  
ATOM   1060  N   TYR A 143      -0.190  -7.547 -27.188  1.00 86.62           N  
ATOM   1061  CA  TYR A 143       0.151  -8.469 -28.266  1.00 86.62           C  
ATOM   1062  C   TYR A 143       1.635  -8.812 -28.234  1.00 86.62           C  
ATOM   1063  CB  TYR A 143      -0.224  -7.879 -29.625  1.00 86.62           C  
ATOM   1064  O   TYR A 143       2.486  -7.926 -28.297  1.00 86.62           O  
ATOM   1065  CG  TYR A 143      -0.061  -8.844 -30.766  1.00 86.62           C  
ATOM   1066  CD1 TYR A 143       1.008  -8.727 -31.656  1.00 86.62           C  
ATOM   1067  CD2 TYR A 143      -0.975  -9.875 -30.969  1.00 86.62           C  
ATOM   1068  CE1 TYR A 143       1.161  -9.617 -32.719  1.00 86.62           C  
ATOM   1069  CE2 TYR A 143      -0.831 -10.766 -32.031  1.00 86.62           C  
ATOM   1070  OH  TYR A 143       0.385 -11.508 -33.938  1.00 86.62           O  
ATOM   1071  CZ  TYR A 143       0.238 -10.625 -32.906  1.00 86.62           C  
ATOM   1072  N   SER A 144       1.938  -9.992 -27.984  1.00 86.75           N  
ATOM   1073  CA  SER A 144       3.309 -10.484 -27.906  1.00 86.75           C  
ATOM   1074  C   SER A 144       3.410 -11.922 -28.406  1.00 86.75           C  
ATOM   1075  CB  SER A 144       3.820 -10.406 -26.469  1.00 86.75           C  
ATOM   1076  O   SER A 144       2.537 -12.742 -28.141  1.00 86.75           O  
ATOM   1077  OG  SER A 144       5.152 -10.883 -26.375  1.00 86.75           O  
ATOM   1078  N   ASN A 145       4.547 -12.156 -29.172  1.00 86.62           N  
ATOM   1079  CA  ASN A 145       4.789 -13.492 -29.719  1.00 86.62           C  
ATOM   1080  C   ASN A 145       3.582 -14.000 -30.500  1.00 86.62           C  
ATOM   1081  CB  ASN A 145       5.145 -14.469 -28.594  1.00 86.62           C  
ATOM   1082  O   ASN A 145       3.150 -15.141 -30.312  1.00 86.62           O  
ATOM   1083  CG  ASN A 145       5.840 -15.719 -29.109  1.00 86.62           C  
ATOM   1084  ND2 ASN A 145       5.609 -16.844 -28.438  1.00 86.62           N  
ATOM   1085  OD1 ASN A 145       6.578 -15.672 -30.094  1.00 86.62           O  
ATOM   1086  N   SER A 146       3.016 -13.148 -31.469  1.00 85.62           N  
ATOM   1087  CA  SER A 146       1.978 -13.430 -32.438  1.00 85.62           C  
ATOM   1088  C   SER A 146       0.658 -13.789 -31.781  1.00 85.62           C  
ATOM   1089  CB  SER A 146       2.414 -14.555 -33.375  1.00 85.62           C  
ATOM   1090  O   SER A 146      -0.140 -14.547 -32.344  1.00 85.62           O  
ATOM   1091  OG  SER A 146       3.604 -14.211 -34.062  1.00 85.62           O  
ATOM   1092  N   GLN A 147       0.494 -13.453 -30.484  1.00 89.38           N  
ATOM   1093  CA  GLN A 147      -0.773 -13.688 -29.812  1.00 89.38           C  
ATOM   1094  C   GLN A 147      -1.063 -12.586 -28.797  1.00 89.38           C  
ATOM   1095  CB  GLN A 147      -0.765 -15.047 -29.109  1.00 89.38           C  
ATOM   1096  O   GLN A 147      -0.144 -11.914 -28.312  1.00 89.38           O  
ATOM   1097  CG  GLN A 147       0.271 -15.164 -28.000  1.00 89.38           C  
ATOM   1098  CD  GLN A 147       0.391 -16.578 -27.453  1.00 89.38           C  
ATOM   1099  NE2 GLN A 147       1.622 -17.047 -27.312  1.00 89.38           N  
ATOM   1100  OE1 GLN A 147      -0.616 -17.234 -27.156  1.00 89.38           O  
ATOM   1101  N   TYR A 148      -2.346 -12.398 -28.453  1.00 88.25           N  
ATOM   1102  CA  TYR A 148      -2.750 -11.508 -27.375  1.00 88.25           C  
ATOM   1103  C   TYR A 148      -2.635 -12.211 -26.016  1.00 88.25           C  
ATOM   1104  CB  TYR A 148      -4.188 -11.023 -27.578  1.00 88.25           C  
ATOM   1105  O   TYR A 148      -3.018 -13.375 -25.891  1.00 88.25           O  
ATOM   1106  CG  TYR A 148      -4.316  -9.984 -28.672  1.00 88.25           C  
ATOM   1107  CD1 TYR A 148      -3.971  -8.656 -28.438  1.00 88.25           C  
ATOM   1108  CD2 TYR A 148      -4.793 -10.328 -29.938  1.00 88.25           C  
ATOM   1109  CE1 TYR A 148      -4.094  -7.691 -29.438  1.00 88.25           C  
ATOM   1110  CE2 TYR A 148      -4.918  -9.367 -30.938  1.00 88.25           C  
ATOM   1111  OH  TYR A 148      -4.688  -7.109 -31.672  1.00 88.25           O  
ATOM   1112  CZ  TYR A 148      -4.566  -8.062 -30.672  1.00 88.25           C  
ATOM   1113  N   LEU A 149      -1.996 -11.445 -25.062  1.00 88.31           N  
ATOM   1114  CA  LEU A 149      -1.799 -12.000 -23.719  1.00 88.31           C  
ATOM   1115  C   LEU A 149      -3.053 -11.820 -22.875  1.00 88.31           C  
ATOM   1116  CB  LEU A 149      -0.606 -11.320 -23.031  1.00 88.31           C  
ATOM   1117  O   LEU A 149      -3.668 -10.750 -22.875  1.00 88.31           O  
ATOM   1118  CG  LEU A 149       0.766 -11.953 -23.297  1.00 88.31           C  
ATOM   1119  CD1 LEU A 149       1.309 -11.508 -24.641  1.00 88.31           C  
ATOM   1120  CD2 LEU A 149       1.737 -11.586 -22.172  1.00 88.31           C  
ATOM   1121  N   SER A 150      -3.461 -12.914 -22.172  1.00 89.25           N  
ATOM   1122  CA  SER A 150      -4.445 -12.805 -21.109  1.00 89.25           C  
ATOM   1123  C   SER A 150      -3.795 -12.383 -19.797  1.00 89.25           C  
ATOM   1124  CB  SER A 150      -5.180 -14.133 -20.922  1.00 89.25           C  
ATOM   1125  O   SER A 150      -3.039 -13.148 -19.188  1.00 89.25           O  
ATOM   1126  OG  SER A 150      -6.152 -14.023 -19.891  1.00 89.25           O  
ATOM   1127  N   LEU A 151      -4.070 -11.125 -19.422  1.00 89.06           N  
ATOM   1128  CA  LEU A 151      -3.363 -10.531 -18.297  1.00 89.06           C  
ATOM   1129  C   LEU A 151      -4.047 -10.883 -16.984  1.00 89.06           C  
ATOM   1130  CB  LEU A 151      -3.285  -9.008 -18.453  1.00 89.06           C  
ATOM   1131  O   LEU A 151      -3.463 -10.719 -15.906  1.00 89.06           O  
ATOM   1132  CG  LEU A 151      -2.604  -8.492 -19.719  1.00 89.06           C  
ATOM   1133  CD1 LEU A 151      -2.746  -6.977 -19.812  1.00 89.06           C  
ATOM   1134  CD2 LEU A 151      -1.135  -8.898 -19.734  1.00 89.06           C  
ATOM   1135  N   VAL A 152      -5.234 -11.508 -17.078  1.00 88.12           N  
ATOM   1136  CA  VAL A 152      -6.016 -11.820 -15.891  1.00 88.12           C  
ATOM   1137  C   VAL A 152      -6.633 -13.211 -16.031  1.00 88.12           C  
ATOM   1138  CB  VAL A 152      -7.121 -10.766 -15.641  1.00 88.12           C  
ATOM   1139  O   VAL A 152      -6.957 -13.648 -17.141  1.00 88.12           O  
ATOM   1140  CG1 VAL A 152      -7.957 -11.141 -14.422  1.00 88.12           C  
ATOM   1141  CG2 VAL A 152      -6.504  -9.383 -15.469  1.00 88.12           C  
ATOM   1142  N   ASP A 153      -6.828 -13.891 -14.891  1.00 86.25           N  
ATOM   1143  CA  ASP A 153      -7.582 -15.141 -14.828  1.00 86.25           C  
ATOM   1144  C   ASP A 153      -8.875 -14.953 -14.039  1.00 86.25           C  
ATOM   1145  CB  ASP A 153      -6.738 -16.250 -14.195  1.00 86.25           C  
ATOM   1146  O   ASP A 153      -8.984 -14.039 -13.219  1.00 86.25           O  
ATOM   1147  CG  ASP A 153      -5.707 -16.828 -15.148  1.00 86.25           C  
ATOM   1148  OD1 ASP A 153      -5.820 -16.609 -16.375  1.00 86.25           O  
ATOM   1149  OD2 ASP A 153      -4.770 -17.500 -14.672  1.00 86.25           O  
ATOM   1150  N   THR A 154      -9.781 -15.766 -14.414  1.00 84.06           N  
ATOM   1151  CA  THR A 154     -11.070 -15.672 -13.734  1.00 84.06           C  
ATOM   1152  C   THR A 154     -11.484 -17.031 -13.180  1.00 84.06           C  
ATOM   1153  CB  THR A 154     -12.164 -15.156 -14.688  1.00 84.06           C  
ATOM   1154  O   THR A 154     -11.203 -18.078 -13.781  1.00 84.06           O  
ATOM   1155  CG2 THR A 154     -11.625 -14.078 -15.617  1.00 84.06           C  
ATOM   1156  OG1 THR A 154     -12.672 -16.250 -15.469  1.00 84.06           O  
ATOM   1157  N   GLU A 155     -11.992 -16.969 -12.016  1.00 79.94           N  
ATOM   1158  CA  GLU A 155     -12.570 -18.156 -11.391  1.00 79.94           C  
ATOM   1159  C   GLU A 155     -13.969 -17.875 -10.844  1.00 79.94           C  
ATOM   1160  CB  GLU A 155     -11.664 -18.672 -10.273  1.00 79.94           C  
ATOM   1161  O   GLU A 155     -14.188 -16.844 -10.203  1.00 79.94           O  
ATOM   1162  CG  GLU A 155     -12.047 -20.047  -9.758  1.00 79.94           C  
ATOM   1163  CD  GLU A 155     -11.109 -20.578  -8.688  1.00 79.94           C  
ATOM   1164  OE1 GLU A 155     -11.320 -21.703  -8.188  1.00 79.94           O  
ATOM   1165  OE2 GLU A 155     -10.148 -19.844  -8.336  1.00 79.94           O  
ATOM   1166  N   SER A 156     -14.891 -18.812 -11.305  1.00 78.75           N  
ATOM   1167  CA  SER A 156     -16.250 -18.672 -10.789  1.00 78.75           C  
ATOM   1168  C   SER A 156     -16.531 -19.672  -9.672  1.00 78.75           C  
ATOM   1169  CB  SER A 156     -17.266 -18.859 -11.914  1.00 78.75           C  
ATOM   1170  O   SER A 156     -16.266 -20.859  -9.812  1.00 78.75           O  
ATOM   1171  OG  SER A 156     -17.141 -17.828 -12.883  1.00 78.75           O  
ATOM   1172  N   SER A 157     -16.750 -19.156  -8.500  1.00 72.88           N  
ATOM   1173  CA  SER A 157     -17.172 -19.969  -7.371  1.00 72.88           C  
ATOM   1174  C   SER A 157     -18.391 -19.375  -6.672  1.00 72.88           C  
ATOM   1175  CB  SER A 157     -16.031 -20.141  -6.367  1.00 72.88           C  
ATOM   1176  O   SER A 157     -18.375 -18.188  -6.312  1.00 72.88           O  
ATOM   1177  OG  SER A 157     -16.391 -21.031  -5.328  1.00 72.88           O  
ATOM   1178  N   GLY A 158     -19.516 -20.250  -6.473  1.00 72.06           N  
ATOM   1179  CA  GLY A 158     -20.641 -19.766  -5.691  1.00 72.06           C  
ATOM   1180  C   GLY A 158     -21.375 -18.625  -6.344  1.00 72.06           C  
ATOM   1181  O   GLY A 158     -21.938 -17.766  -5.660  1.00 72.06           O  
ATOM   1182  N   GLY A 159     -21.391 -18.438  -7.797  1.00 72.19           N  
ATOM   1183  CA  GLY A 159     -22.156 -17.453  -8.523  1.00 72.19           C  
ATOM   1184  C   GLY A 159     -21.469 -16.109  -8.609  1.00 72.19           C  
ATOM   1185  O   GLY A 159     -22.031 -15.141  -9.148  1.00 72.19           O  
ATOM   1186  N   GLN A 160     -20.188 -16.016  -8.055  1.00 68.38           N  
ATOM   1187  CA  GLN A 160     -19.344 -14.828  -8.117  1.00 68.38           C  
ATOM   1188  C   GLN A 160     -18.109 -15.086  -8.969  1.00 68.38           C  
ATOM   1189  CB  GLN A 160     -18.938 -14.383  -6.707  1.00 68.38           C  
ATOM   1190  O   GLN A 160     -17.562 -16.188  -8.977  1.00 68.38           O  
ATOM   1191  CG  GLN A 160     -20.109 -14.125  -5.777  1.00 68.38           C  
ATOM   1192  CD  GLN A 160     -20.875 -12.875  -6.141  1.00 68.38           C  
ATOM   1193  NE2 GLN A 160     -20.688 -11.812  -5.363  1.00 68.38           N  
ATOM   1194  OE1 GLN A 160     -21.641 -12.859  -7.117  1.00 68.38           O  
ATOM   1195  N   THR A 161     -17.750 -14.117  -9.938  1.00 71.38           N  
ATOM   1196  CA  THR A 161     -16.562 -14.203 -10.773  1.00 71.38           C  
ATOM   1197  C   THR A 161     -15.391 -13.484 -10.125  1.00 71.38           C  
ATOM   1198  CB  THR A 161     -16.812 -13.617 -12.172  1.00 71.38           C  
ATOM   1199  O   THR A 161     -15.492 -12.305  -9.781  1.00 71.38           O  
ATOM   1200  CG2 THR A 161     -15.602 -13.789 -13.078  1.00 71.38           C  
ATOM   1201  OG1 THR A 161     -17.938 -14.273 -12.773  1.00 71.38           O  
ATOM   1202  N   TYR A 162     -14.328 -14.281  -9.906  1.00 74.56           N  
ATOM   1203  CA  TYR A 162     -13.109 -13.766  -9.297  1.00 74.56           C  
ATOM   1204  C   TYR A 162     -12.031 -13.531 -10.344  1.00 74.56           C  
ATOM   1205  CB  TYR A 162     -12.602 -14.727  -8.219  1.00 74.56           C  
ATOM   1206  O   TYR A 162     -11.898 -14.312 -11.289  1.00 74.56           O  
ATOM   1207  CG  TYR A 162     -13.609 -15.023  -7.141  1.00 74.56           C  
ATOM   1208  CD1 TYR A 162     -13.805 -14.148  -6.074  1.00 74.56           C  
ATOM   1209  CD2 TYR A 162     -14.375 -16.188  -7.184  1.00 74.56           C  
ATOM   1210  CE1 TYR A 162     -14.734 -14.422  -5.078  1.00 74.56           C  
ATOM   1211  CE2 TYR A 162     -15.312 -16.469  -6.195  1.00 74.56           C  
ATOM   1212  OH  TYR A 162     -16.406 -15.859  -4.160  1.00 74.56           O  
ATOM   1213  CZ  TYR A 162     -15.484 -15.578  -5.145  1.00 74.56           C  
ATOM   1214  N   VAL A 163     -11.305 -12.320 -10.023  1.00 81.06           N  
ATOM   1215  CA  VAL A 163     -10.242 -11.984 -10.969  1.00 81.06           C  
ATOM   1216  C   VAL A 163      -8.898 -11.953 -10.242  1.00 81.06           C  
ATOM   1217  CB  VAL A 163     -10.500 -10.633 -11.664  1.00 81.06           C  
ATOM   1218  O   VAL A 163      -8.805 -11.461  -9.117  1.00 81.06           O  
ATOM   1219  CG1 VAL A 163      -9.359 -10.281 -12.617  1.00 81.06           C  
ATOM   1220  CG2 VAL A 163     -11.836 -10.664 -12.406  1.00 81.06           C  
ATOM   1221  N   TYR A 164      -7.969 -12.578 -10.867  1.00 88.69           N  
ATOM   1222  CA  TYR A 164      -6.637 -12.539 -10.281  1.00 88.69           C  
ATOM   1223  C   TYR A 164      -5.562 -12.500 -11.359  1.00 88.69           C  
ATOM   1224  CB  TYR A 164      -6.414 -13.742  -9.367  1.00 88.69           C  
ATOM   1225  O   TYR A 164      -5.828 -12.812 -12.523  1.00 88.69           O  
ATOM   1226  CG  TYR A 164      -6.387 -15.062 -10.102  1.00 88.69           C  
ATOM   1227  CD1 TYR A 164      -7.562 -15.750 -10.391  1.00 88.69           C  
ATOM   1228  CD2 TYR A 164      -5.180 -15.633 -10.508  1.00 88.69           C  
ATOM   1229  CE1 TYR A 164      -7.543 -16.969 -11.062  1.00 88.69           C  
ATOM   1230  CE2 TYR A 164      -5.148 -16.844 -11.180  1.00 88.69           C  
ATOM   1231  OH  TYR A 164      -6.309 -18.703 -12.125  1.00 88.69           O  
ATOM   1232  CZ  TYR A 164      -6.332 -17.500 -11.453  1.00 88.69           C  
ATOM   1233  N   TYR A 165      -4.348 -12.109 -10.930  1.00 91.00           N  
ATOM   1234  CA  TYR A 165      -3.178 -12.094 -11.805  1.00 91.00           C  
ATOM   1235  C   TYR A 165      -2.201 -13.203 -11.422  1.00 91.00           C  
ATOM   1236  CB  TYR A 165      -2.475 -10.734 -11.742  1.00 91.00           C  
ATOM   1237  O   TYR A 165      -1.697 -13.234 -10.297  1.00 91.00           O  
ATOM   1238  CG  TYR A 165      -3.328  -9.586 -12.227  1.00 91.00           C  
ATOM   1239  CD1 TYR A 165      -3.227  -9.125 -13.539  1.00 91.00           C  
ATOM   1240  CD2 TYR A 165      -4.234  -8.961 -11.375  1.00 91.00           C  
ATOM   1241  CE1 TYR A 165      -4.012  -8.062 -13.992  1.00 91.00           C  
ATOM   1242  CE2 TYR A 165      -5.020  -7.902 -11.820  1.00 91.00           C  
ATOM   1243  OH  TYR A 165      -5.680  -6.414 -13.562  1.00 91.00           O  
ATOM   1244  CZ  TYR A 165      -4.902  -7.465 -13.125  1.00 91.00           C  
ATOM   1245  N   PRO A 166      -2.037 -14.148 -12.297  1.00 85.38           N  
ATOM   1246  CA  PRO A 166      -1.242 -15.344 -12.031  1.00 85.38           C  
ATOM   1247  C   PRO A 166       0.235 -15.039 -11.797  1.00 85.38           C  
ATOM   1248  CB  PRO A 166      -1.430 -16.188 -13.297  1.00 85.38           C  
ATOM   1249  O   PRO A 166       0.942 -15.820 -11.164  1.00 85.38           O  
ATOM   1250  CG  PRO A 166      -1.889 -15.219 -14.336  1.00 85.38           C  
ATOM   1251  CD  PRO A 166      -2.562 -14.062 -13.648  1.00 85.38           C  
ATOM   1252  N   ASN A 167       0.690 -13.992 -12.180  1.00 90.06           N  
ATOM   1253  CA  ASN A 167       2.070 -13.523 -12.086  1.00 90.06           C  
ATOM   1254  C   ASN A 167       2.139 -12.023 -11.828  1.00 90.06           C  
ATOM   1255  CB  ASN A 167       2.844 -13.875 -13.359  1.00 90.06           C  
ATOM   1256  O   ASN A 167       1.381 -11.250 -12.414  1.00 90.06           O  
ATOM   1257  CG  ASN A 167       4.332 -13.617 -13.227  1.00 90.06           C  
ATOM   1258  ND2 ASN A 167       5.137 -14.609 -13.594  1.00 90.06           N  
ATOM   1259  OD1 ASN A 167       4.754 -12.539 -12.805  1.00 90.06           O  
ATOM   1260  N   PRO A 168       3.027 -11.539 -10.906  1.00 92.31           N  
ATOM   1261  CA  PRO A 168       3.145 -10.109 -10.625  1.00 92.31           C  
ATOM   1262  C   PRO A 168       3.482  -9.289 -11.867  1.00 92.31           C  
ATOM   1263  CB  PRO A 168       4.281 -10.039  -9.602  1.00 92.31           C  
ATOM   1264  O   PRO A 168       3.082  -8.125 -11.977  1.00 92.31           O  
ATOM   1265  CG  PRO A 168       5.000 -11.344  -9.742  1.00 92.31           C  
ATOM   1266  CD  PRO A 168       4.020 -12.383 -10.211  1.00 92.31           C  
ATOM   1267  N   TYR A 169       4.168  -9.906 -12.789  1.00 94.06           N  
ATOM   1268  CA  TYR A 169       4.539  -9.195 -14.016  1.00 94.06           C  
ATOM   1269  C   TYR A 169       3.340  -9.031 -14.938  1.00 94.06           C  
ATOM   1270  CB  TYR A 169       5.664  -9.938 -14.742  1.00 94.06           C  
ATOM   1271  O   TYR A 169       3.268  -8.078 -15.711  1.00 94.06           O  
ATOM   1272  CG  TYR A 169       6.961  -9.984 -13.977  1.00 94.06           C  
ATOM   1273  CD1 TYR A 169       7.516  -8.820 -13.438  1.00 94.06           C  
ATOM   1274  CD2 TYR A 169       7.637 -11.180 -13.781  1.00 94.06           C  
ATOM   1275  CE1 TYR A 169       8.711  -8.852 -12.734  1.00 94.06           C  
ATOM   1276  CE2 TYR A 169       8.836 -11.227 -13.078  1.00 94.06           C  
ATOM   1277  OH  TYR A 169      10.547 -10.094 -11.859  1.00 94.06           O  
ATOM   1278  CZ  TYR A 169       9.367 -10.055 -12.555  1.00 94.06           C  
ATOM   1279  N   TYR A 170       2.396 -10.039 -14.984  1.00 93.00           N  
ATOM   1280  CA  TYR A 170       1.136  -9.844 -15.688  1.00 93.00           C  
ATOM   1281  C   TYR A 170       0.386  -8.641 -15.133  1.00 93.00           C  
ATOM   1282  CB  TYR A 170       0.259 -11.094 -15.594  1.00 93.00           C  
ATOM   1283  O   TYR A 170      -0.211  -7.867 -15.891  1.00 93.00           O  
ATOM   1284  CG  TYR A 170       0.668 -12.203 -16.531  1.00 93.00           C  
ATOM   1285  CD1 TYR A 170       1.275 -11.914 -17.750  1.00 93.00           C  
ATOM   1286  CD2 TYR A 170       0.448 -13.531 -16.203  1.00 93.00           C  
ATOM   1287  CE1 TYR A 170       1.652 -12.922 -18.625  1.00 93.00           C  
ATOM   1288  CE2 TYR A 170       0.820 -14.555 -17.078  1.00 93.00           C  
ATOM   1289  OH  TYR A 170       1.793 -15.250 -19.141  1.00 93.00           O  
ATOM   1290  CZ  TYR A 170       1.422 -14.242 -18.281  1.00 93.00           C  
ATOM   1291  N   ALA A 171       0.395  -8.469 -13.797  1.00 93.88           N  
ATOM   1292  CA  ALA A 171      -0.221  -7.320 -13.141  1.00 93.88           C  
ATOM   1293  C   ALA A 171       0.444  -6.020 -13.586  1.00 93.88           C  
ATOM   1294  CB  ALA A 171      -0.147  -7.465 -11.625  1.00 93.88           C  
ATOM   1295  O   ALA A 171      -0.232  -5.012 -13.797  1.00 93.88           O  
ATOM   1296  N   LEU A 172       1.767  -6.039 -13.680  1.00 94.00           N  
ATOM   1297  CA  LEU A 172       2.529  -4.875 -14.109  1.00 94.00           C  
ATOM   1298  C   LEU A 172       2.131  -4.457 -15.523  1.00 94.00           C  
ATOM   1299  CB  LEU A 172       4.031  -5.168 -14.055  1.00 94.00           C  
ATOM   1300  O   LEU A 172       1.979  -3.264 -15.797  1.00 94.00           O  
ATOM   1301  CG  LEU A 172       4.961  -3.953 -14.102  1.00 94.00           C  
ATOM   1302  CD1 LEU A 172       4.738  -3.072 -12.875  1.00 94.00           C  
ATOM   1303  CD2 LEU A 172       6.418  -4.398 -14.188  1.00 94.00           C  
ATOM   1304  N   LEU A 173       2.055  -5.430 -16.422  1.00 93.00           N  
ATOM   1305  CA  LEU A 173       1.615  -5.145 -17.781  1.00 93.00           C  
ATOM   1306  C   LEU A 173       0.205  -4.562 -17.781  1.00 93.00           C  
ATOM   1307  CB  LEU A 173       1.660  -6.414 -18.641  1.00 93.00           C  
ATOM   1308  O   LEU A 173      -0.088  -3.641 -18.547  1.00 93.00           O  
ATOM   1309  CG  LEU A 173       3.049  -6.980 -18.938  1.00 93.00           C  
ATOM   1310  CD1 LEU A 173       2.932  -8.305 -19.672  1.00 93.00           C  
ATOM   1311  CD2 LEU A 173       3.877  -5.984 -19.734  1.00 93.00           C  
ATOM   1312  N   ALA A 174      -0.669  -5.105 -16.984  1.00 92.31           N  
ATOM   1313  CA  ALA A 174      -2.037  -4.605 -16.859  1.00 92.31           C  
ATOM   1314  C   ALA A 174      -2.053  -3.164 -16.359  1.00 92.31           C  
ATOM   1315  CB  ALA A 174      -2.846  -5.496 -15.914  1.00 92.31           C  
ATOM   1316  O   ALA A 174      -2.820  -2.338 -16.859  1.00 92.31           O  
ATOM   1317  N   LEU A 175      -1.270  -2.924 -15.352  1.00 92.81           N  
ATOM   1318  CA  LEU A 175      -1.164  -1.572 -14.812  1.00 92.81           C  
ATOM   1319  C   LEU A 175      -0.702  -0.594 -15.891  1.00 92.81           C  
ATOM   1320  CB  LEU A 175      -0.197  -1.542 -13.625  1.00 92.81           C  
ATOM   1321  O   LEU A 175      -1.230   0.515 -15.992  1.00 92.81           O  
ATOM   1322  CG  LEU A 175      -0.009  -0.188 -12.945  1.00 92.81           C  
ATOM   1323  CD1 LEU A 175      -1.312   0.258 -12.289  1.00 92.81           C  
ATOM   1324  CD2 LEU A 175       1.115  -0.261 -11.914  1.00 92.81           C  
ATOM   1325  N   ASN A 176       0.378  -0.996 -16.625  1.00 91.00           N  
ATOM   1326  CA  ASN A 176       0.890  -0.173 -17.719  1.00 91.00           C  
ATOM   1327  C   ASN A 176      -0.218   0.217 -18.688  1.00 91.00           C  
ATOM   1328  CB  ASN A 176       2.016  -0.900 -18.453  1.00 91.00           C  
ATOM   1329  O   ASN A 176      -0.298   1.371 -19.109  1.00 91.00           O  
ATOM   1330  CG  ASN A 176       2.664  -0.040 -19.516  1.00 91.00           C  
ATOM   1331  ND2 ASN A 176       2.713  -0.550 -20.750  1.00 91.00           N  
ATOM   1332  OD1 ASN A 176       3.121   1.073 -19.234  1.00 91.00           O  
ATOM   1333  N   TYR A 177      -1.027  -0.689 -19.016  1.00 87.62           N  
ATOM   1334  CA  TYR A 177      -2.143  -0.440 -19.938  1.00 87.62           C  
ATOM   1335  C   TYR A 177      -3.146   0.521 -19.312  1.00 87.62           C  
ATOM   1336  CB  TYR A 177      -2.838  -1.754 -20.297  1.00 87.62           C  
ATOM   1337  O   TYR A 177      -3.615   1.453 -19.969  1.00 87.62           O  
ATOM   1338  CG  TYR A 177      -4.066  -1.569 -21.156  1.00 87.62           C  
ATOM   1339  CD1 TYR A 177      -5.344  -1.658 -20.609  1.00 87.62           C  
ATOM   1340  CD2 TYR A 177      -3.953  -1.306 -22.516  1.00 87.62           C  
ATOM   1341  CE1 TYR A 177      -6.477  -1.491 -21.391  1.00 87.62           C  
ATOM   1342  CE2 TYR A 177      -5.082  -1.137 -23.312  1.00 87.62           C  
ATOM   1343  OH  TYR A 177      -7.457  -1.064 -23.531  1.00 87.62           O  
ATOM   1344  CZ  TYR A 177      -6.336  -1.230 -22.750  1.00 87.62           C  
ATOM   1345  N   THR A 178      -3.561   0.291 -18.078  1.00 86.50           N  
ATOM   1346  CA  THR A 178      -4.527   1.124 -17.375  1.00 86.50           C  
ATOM   1347  C   THR A 178      -4.027   2.562 -17.266  1.00 86.50           C  
ATOM   1348  CB  THR A 178      -4.816   0.574 -15.961  1.00 86.50           C  
ATOM   1349  O   THR A 178      -4.805   3.508 -17.422  1.00 86.50           O  
ATOM   1350  CG2 THR A 178      -5.891   1.398 -15.258  1.00 86.50           C  
ATOM   1351  OG1 THR A 178      -5.262  -0.783 -16.062  1.00 86.50           O  
ATOM   1352  N   LEU A 179      -2.799   2.725 -17.000  1.00 85.94           N  
ATOM   1353  CA  LEU A 179      -2.201   4.051 -16.875  1.00 85.94           C  
ATOM   1354  C   LEU A 179      -2.164   4.758 -18.234  1.00 85.94           C  
ATOM   1355  CB  LEU A 179      -0.787   3.947 -16.312  1.00 85.94           C  
ATOM   1356  O   LEU A 179      -2.295   5.984 -18.297  1.00 85.94           O  
ATOM   1357  CG  LEU A 179      -0.681   3.543 -14.836  1.00 85.94           C  
ATOM   1358  CD1 LEU A 179       0.779   3.338 -14.445  1.00 85.94           C  
ATOM   1359  CD2 LEU A 179      -1.338   4.590 -13.945  1.00 85.94           C  
ATOM   1360  N   SER A 180      -1.929   4.020 -19.266  1.00 78.12           N  
ATOM   1361  CA  SER A 180      -1.893   4.562 -20.625  1.00 78.12           C  
ATOM   1362  C   SER A 180      -3.268   5.062 -21.047  1.00 78.12           C  
ATOM   1363  CB  SER A 180      -1.390   3.508 -21.609  1.00 78.12           C  
ATOM   1364  O   SER A 180      -3.373   6.039 -21.797  1.00 78.12           O  
ATOM   1365  OG  SER A 180      -2.279   2.406 -21.656  1.00 78.12           O  
ATOM   1366  N   GLN A 181      -4.344   4.496 -20.578  1.00 68.75           N  
ATOM   1367  CA  GLN A 181      -5.715   4.898 -20.875  1.00 68.75           C  
ATOM   1368  C   GLN A 181      -6.109   6.137 -20.078  1.00 68.75           C  
ATOM   1369  CB  GLN A 181      -6.684   3.752 -20.578  1.00 68.75           C  
ATOM   1370  O   GLN A 181      -6.922   6.941 -20.531  1.00 68.75           O  
ATOM   1371  CG  GLN A 181      -6.492   2.537 -21.469  1.00 68.75           C  
ATOM   1372  CD  GLN A 181      -6.934   2.787 -22.906  1.00 68.75           C  
ATOM   1373  NE2 GLN A 181      -7.922   2.023 -23.359  1.00 68.75           N  
ATOM   1374  OE1 GLN A 181      -6.395   3.658 -23.594  1.00 68.75           O  
ATOM   1375  N   LYS A 182      -5.586   6.379 -18.812  1.00 57.81           N  
ATOM   1376  CA  LYS A 182      -5.883   7.438 -17.844  1.00 57.81           C  
ATOM   1377  C   LYS A 182      -5.133   8.719 -18.203  1.00 57.81           C  
ATOM   1378  CB  LYS A 182      -5.527   6.988 -16.438  1.00 57.81           C  
ATOM   1379  O   LYS A 182      -5.598   9.820 -17.891  1.00 57.81           O  
ATOM   1380  CG  LYS A 182      -6.461   5.934 -15.867  1.00 57.81           C  
ATOM   1381  CD  LYS A 182      -7.750   6.551 -15.336  1.00 57.81           C  
ATOM   1382  CE  LYS A 182      -8.617   5.520 -14.633  1.00 57.81           C  
ATOM   1383  NZ  LYS A 182      -9.945   6.090 -14.234  1.00 57.81           N  
ATOM   1384  N   VAL A 183      -4.121   8.688 -19.031  1.00 55.72           N  
ATOM   1385  CA  VAL A 183      -3.352   9.859 -19.438  1.00 55.72           C  
ATOM   1386  C   VAL A 183      -3.986  10.484 -20.672  1.00 55.72           C  
ATOM   1387  CB  VAL A 183      -1.876   9.500 -19.719  1.00 55.72           C  
ATOM   1388  O   VAL A 183      -4.180   9.812 -21.688  1.00 55.72           O  
ATOM   1389  CG1 VAL A 183      -1.104  10.727 -20.203  1.00 55.72           C  
ATOM   1390  CG2 VAL A 183      -1.224   8.914 -18.469  1.00 55.72           C  
ATOM   1391  N   ASN A 184      -5.430  10.836 -20.688  1.00 45.09           N  
ATOM   1392  CA  ASN A 184      -6.285  11.695 -21.500  1.00 45.09           C  
ATOM   1393  C   ASN A 184      -5.574  12.156 -22.781  1.00 45.09           C  
ATOM   1394  CB  ASN A 184      -6.750  12.906 -20.688  1.00 45.09           C  
ATOM   1395  O   ASN A 184      -5.723  13.305 -23.203  1.00 45.09           O  
ATOM   1396  CG  ASN A 184      -8.078  12.672 -20.000  1.00 45.09           C  
ATOM   1397  ND2 ASN A 184      -8.492  13.617 -19.172  1.00 45.09           N  
ATOM   1398  OD1 ASN A 184      -8.734  11.648 -20.219  1.00 45.09           O  
ATOM   1399  N   ASP A 185      -5.469  11.344 -23.906  1.00 45.50           N  
ATOM   1400  CA  ASP A 185      -5.211  11.680 -25.297  1.00 45.50           C  
ATOM   1401  C   ASP A 185      -4.027  10.875 -25.844  1.00 45.50           C  
ATOM   1402  CB  ASP A 185      -4.941  13.172 -25.453  1.00 45.50           C  
ATOM   1403  O   ASP A 185      -3.205  11.406 -26.594  1.00 45.50           O  
ATOM   1404  CG  ASP A 185      -6.215  13.992 -25.578  1.00 45.50           C  
ATOM   1405  OD1 ASP A 185      -7.293  13.406 -25.828  1.00 45.50           O  
ATOM   1406  OD2 ASP A 185      -6.141  15.234 -25.438  1.00 45.50           O  
ATOM   1407  N   LYS A 186      -3.902   9.406 -25.453  1.00 52.12           N  
ATOM   1408  CA  LYS A 186      -2.865   8.602 -26.094  1.00 52.12           C  
ATOM   1409  C   LYS A 186      -1.491   9.250 -25.938  1.00 52.12           C  
ATOM   1410  CB  LYS A 186      -3.178   8.406 -27.578  1.00 52.12           C  
ATOM   1411  O   LYS A 186      -0.538   8.875 -26.625  1.00 52.12           O  
ATOM   1412  CG  LYS A 186      -4.402   7.543 -27.844  1.00 52.12           C  
ATOM   1413  CD  LYS A 186      -4.566   7.246 -29.328  1.00 52.12           C  
ATOM   1414  CE  LYS A 186      -5.836   6.457 -29.609  1.00 52.12           C  
ATOM   1415  NZ  LYS A 186      -6.012   6.180 -31.062  1.00 52.12           N  
ATOM   1416  N   ILE A 187      -1.409  10.344 -24.984  1.00 50.28           N  
ATOM   1417  CA  ILE A 187      -0.070  10.883 -24.781  1.00 50.28           C  
ATOM   1418  C   ILE A 187       0.477  10.406 -23.438  1.00 50.28           C  
ATOM   1419  CB  ILE A 187      -0.067  12.430 -24.844  1.00 50.28           C  
ATOM   1420  O   ILE A 187      -0.124  10.656 -22.391  1.00 50.28           O  
ATOM   1421  CG1 ILE A 187      -0.647  12.914 -26.172  1.00 50.28           C  
ATOM   1422  CG2 ILE A 187       1.349  12.977 -24.625  1.00 50.28           C  
ATOM   1423  CD1 ILE A 187      -0.824  14.430 -26.250  1.00 50.28           C  
ATOM   1424  N   ILE A 188       1.108   9.234 -23.328  1.00 58.00           N  
ATOM   1425  CA  ILE A 188       1.927   8.555 -22.328  1.00 58.00           C  
ATOM   1426  C   ILE A 188       2.820   9.570 -21.625  1.00 58.00           C  
ATOM   1427  CB  ILE A 188       2.783   7.438 -22.969  1.00 58.00           C  
ATOM   1428  O   ILE A 188       3.621   9.203 -20.766  1.00 58.00           O  
ATOM   1429  CG1 ILE A 188       1.890   6.426 -23.703  1.00 58.00           C  
ATOM   1430  CG2 ILE A 188       3.639   6.742 -21.906  1.00 58.00           C  
ATOM   1431  CD1 ILE A 188       2.658   5.387 -24.500  1.00 58.00           C  
ATOM   1432  N   LYS A 189       2.646  10.891 -21.875  1.00 57.56           N  
ATOM   1433  CA  LYS A 189       3.533  11.938 -21.391  1.00 57.56           C  
ATOM   1434  C   LYS A 189       3.254  12.250 -19.922  1.00 57.56           C  
ATOM   1435  CB  LYS A 189       3.387  13.211 -22.219  1.00 57.56           C  
ATOM   1436  O   LYS A 189       2.104  12.461 -19.531  1.00 57.56           O  
ATOM   1437  CG  LYS A 189       4.605  14.117 -22.188  1.00 57.56           C  
ATOM   1438  CD  LYS A 189       4.445  15.305 -23.141  1.00 57.56           C  
ATOM   1439  CE  LYS A 189       5.613  16.266 -23.016  1.00 57.56           C  
ATOM   1440  NZ  LYS A 189       5.453  17.438 -23.938  1.00 57.56           N  
ATOM   1441  N   TYR A 190       3.859  11.367 -18.938  1.00 67.12           N  
ATOM   1442  CA  TYR A 190       3.846  11.648 -17.500  1.00 67.12           C  
ATOM   1443  C   TYR A 190       3.352  10.438 -16.719  1.00 67.12           C  
ATOM   1444  CB  TYR A 190       2.963  12.867 -17.203  1.00 67.12           C  
ATOM   1445  O   TYR A 190       2.965  10.562 -15.555  1.00 67.12           O  
ATOM   1446  CG  TYR A 190       3.414  14.125 -17.891  1.00 67.12           C  
ATOM   1447  CD1 TYR A 190       4.570  14.789 -17.484  1.00 67.12           C  
ATOM   1448  CD2 TYR A 190       2.686  14.656 -18.953  1.00 67.12           C  
ATOM   1449  CE1 TYR A 190       4.988  15.961 -18.125  1.00 67.12           C  
ATOM   1450  CE2 TYR A 190       3.096  15.820 -19.594  1.00 67.12           C  
ATOM   1451  OH  TYR A 190       4.656  17.625 -19.812  1.00 67.12           O  
ATOM   1452  CZ  TYR A 190       4.246  16.469 -19.172  1.00 67.12           C  
ATOM   1453  N   SER A 191       3.305   9.297 -17.391  1.00 82.81           N  
ATOM   1454  CA  SER A 191       2.973   8.055 -16.703  1.00 82.81           C  
ATOM   1455  C   SER A 191       4.105   7.613 -15.781  1.00 82.81           C  
ATOM   1456  CB  SER A 191       2.658   6.949 -17.703  1.00 82.81           C  
ATOM   1457  O   SER A 191       5.281   7.723 -16.141  1.00 82.81           O  
ATOM   1458  OG  SER A 191       2.424   5.719 -17.047  1.00 82.81           O  
ATOM   1459  N   PRO A 192       3.732   7.238 -14.547  1.00 88.56           N  
ATOM   1460  CA  PRO A 192       4.742   6.770 -13.594  1.00 88.56           C  
ATOM   1461  C   PRO A 192       5.383   5.449 -14.016  1.00 88.56           C  
ATOM   1462  CB  PRO A 192       3.951   6.602 -12.297  1.00 88.56           C  
ATOM   1463  O   PRO A 192       6.457   5.094 -13.523  1.00 88.56           O  
ATOM   1464  CG  PRO A 192       2.545   6.355 -12.734  1.00 88.56           C  
ATOM   1465  CD  PRO A 192       2.295   7.129 -14.000  1.00 88.56           C  
ATOM   1466  N   LEU A 193       4.793   4.742 -15.086  1.00 90.56           N  
ATOM   1467  CA  LEU A 193       5.285   3.447 -15.547  1.00 90.56           C  
ATOM   1468  C   LEU A 193       5.078   3.297 -17.047  1.00 90.56           C  
ATOM   1469  CB  LEU A 193       4.578   2.309 -14.805  1.00 90.56           C  
ATOM   1470  O   LEU A 193       4.000   3.602 -17.562  1.00 90.56           O  
ATOM   1471  CG  LEU A 193       4.930   0.889 -15.250  1.00 90.56           C  
ATOM   1472  CD1 LEU A 193       6.359   0.547 -14.844  1.00 90.56           C  
ATOM   1473  CD2 LEU A 193       3.947  -0.116 -14.664  1.00 90.56           C  
ATOM   1474  N   PHE A 194       6.098   2.822 -17.688  1.00 88.94           N  
ATOM   1475  CA  PHE A 194       6.055   2.514 -19.109  1.00 88.94           C  
ATOM   1476  C   PHE A 194       6.746   1.185 -19.391  1.00 88.94           C  
ATOM   1477  CB  PHE A 194       6.711   3.633 -19.922  1.00 88.94           C  
ATOM   1478  O   PHE A 194       7.895   0.979 -19.000  1.00 88.94           O  
ATOM   1479  CG  PHE A 194       6.746   3.369 -21.406  1.00 88.94           C  
ATOM   1480  CD1 PHE A 194       7.906   2.918 -22.016  1.00 88.94           C  
ATOM   1481  CD2 PHE A 194       5.613   3.570 -22.172  1.00 88.94           C  
ATOM   1482  CE1 PHE A 194       7.938   2.672 -23.391  1.00 88.94           C  
ATOM   1483  CE2 PHE A 194       5.637   3.328 -23.547  1.00 88.94           C  
ATOM   1484  CZ  PHE A 194       6.801   2.879 -24.156  1.00 88.94           C  
ATOM   1485  N   ILE A 195       5.977   0.303 -20.094  1.00 89.00           N  
ATOM   1486  CA  ILE A 195       6.535  -1.015 -20.375  1.00 89.00           C  
ATOM   1487  C   ILE A 195       6.406  -1.317 -21.875  1.00 89.00           C  
ATOM   1488  CB  ILE A 195       5.840  -2.113 -19.547  1.00 89.00           C  
ATOM   1489  O   ILE A 195       5.352  -1.095 -22.469  1.00 89.00           O  
ATOM   1490  CG1 ILE A 195       5.992  -1.827 -18.047  1.00 89.00           C  
ATOM   1491  CG2 ILE A 195       6.398  -3.494 -19.906  1.00 89.00           C  
ATOM   1492  CD1 ILE A 195       5.242  -2.801 -17.156  1.00 89.00           C  
ATOM   1493  N   ASN A 196       7.402  -1.785 -22.359  1.00 83.88           N  
ATOM   1494  CA  ASN A 196       7.434  -2.211 -23.766  1.00 83.88           C  
ATOM   1495  C   ASN A 196       8.203  -3.516 -23.938  1.00 83.88           C  
ATOM   1496  CB  ASN A 196       8.039  -1.117 -24.641  1.00 83.88           C  
ATOM   1497  O   ASN A 196       9.086  -3.830 -23.125  1.00 83.88           O  
ATOM   1498  CG  ASN A 196       7.734  -1.318 -26.109  1.00 83.88           C  
ATOM   1499  ND2 ASN A 196       8.328  -0.484 -26.953  1.00 83.88           N  
ATOM   1500  OD1 ASN A 196       6.977  -2.217 -26.484  1.00 83.88           O  
ATOM   1501  N   TYR A 197       7.695  -4.352 -24.922  1.00 78.44           N  
ATOM   1502  CA  TYR A 197       8.414  -5.594 -25.188  1.00 78.44           C  
ATOM   1503  C   TYR A 197       9.539  -5.371 -26.188  1.00 78.44           C  
ATOM   1504  CB  TYR A 197       7.457  -6.672 -25.703  1.00 78.44           C  
ATOM   1505  O   TYR A 197       9.445  -4.504 -27.062  1.00 78.44           O  
ATOM   1506  CG  TYR A 197       6.938  -6.402 -27.109  1.00 78.44           C  
ATOM   1507  CD1 TYR A 197       5.793  -5.633 -27.297  1.00 78.44           C  
ATOM   1508  CD2 TYR A 197       7.594  -6.914 -28.219  1.00 78.44           C  
ATOM   1509  CE1 TYR A 197       5.312  -5.383 -28.578  1.00 78.44           C  
ATOM   1510  CE2 TYR A 197       7.121  -6.668 -29.500  1.00 78.44           C  
ATOM   1511  OH  TYR A 197       5.508  -5.660 -30.953  1.00 78.44           O  
ATOM   1512  CZ  TYR A 197       5.980  -5.906 -29.672  1.00 78.44           C  
ATOM   1513  N   THR A 198      10.695  -5.684 -25.875  1.00 63.59           N  
ATOM   1514  CA  THR A 198      11.883  -5.340 -26.656  1.00 63.59           C  
ATOM   1515  C   THR A 198      12.078  -6.328 -27.797  1.00 63.59           C  
ATOM   1516  CB  THR A 198      13.141  -5.320 -25.766  1.00 63.59           C  
ATOM   1517  O   THR A 198      11.914  -7.535 -27.625  1.00 63.59           O  
ATOM   1518  CG2 THR A 198      13.586  -3.891 -25.469  1.00 63.59           C  
ATOM   1519  OG1 THR A 198      12.859  -5.984 -24.531  1.00 63.59           O  
ATOM   1520  N   PRO A 199      12.617  -5.871 -29.156  1.00 55.50           N  
ATOM   1521  CA  PRO A 199      13.875  -6.441 -29.641  1.00 55.50           C  
ATOM   1522  C   PRO A 199      15.047  -5.461 -29.531  1.00 55.50           C  
ATOM   1523  CB  PRO A 199      13.578  -6.781 -31.094  1.00 55.50           C  
ATOM   1524  O   PRO A 199      16.188  -5.879 -29.328  1.00 55.50           O  
ATOM   1525  CG  PRO A 199      12.195  -6.266 -31.328  1.00 55.50           C  
ATOM   1526  CD  PRO A 199      11.703  -5.629 -30.062  1.00 55.50           C  
ATOM   1527  N   ILE A 200      14.867  -4.012 -28.906  1.00 52.72           N  
ATOM   1528  CA  ILE A 200      15.852  -2.959 -28.688  1.00 52.72           C  
ATOM   1529  C   ILE A 200      15.195  -1.787 -27.953  1.00 52.72           C  
ATOM   1530  CB  ILE A 200      16.469  -2.482 -30.016  1.00 52.72           C  
ATOM   1531  O   ILE A 200      14.266  -1.165 -28.469  1.00 52.72           O  
ATOM   1532  CG1 ILE A 200      17.062  -3.670 -30.781  1.00 52.72           C  
ATOM   1533  CG2 ILE A 200      17.531  -1.410 -29.766  1.00 52.72           C  
ATOM   1534  CD1 ILE A 200      17.406  -3.357 -32.250  1.00 52.72           C  
ATOM   1535  N   PRO A 201      15.297  -1.588 -26.656  1.00 56.00           N  
ATOM   1536  CA  PRO A 201      14.641  -0.663 -25.734  1.00 56.00           C  
ATOM   1537  C   PRO A 201      14.758   0.795 -26.172  1.00 56.00           C  
ATOM   1538  CB  PRO A 201      15.375  -0.901 -24.406  1.00 56.00           C  
ATOM   1539  O   PRO A 201      15.867   1.302 -26.344  1.00 56.00           O  
ATOM   1540  CG  PRO A 201      16.562  -1.729 -24.781  1.00 56.00           C  
ATOM   1541  CD  PRO A 201      16.469  -2.064 -26.250  1.00 56.00           C  
ATOM   1542  N   THR A 202      14.094   1.353 -27.141  1.00 59.81           N  
ATOM   1543  CA  THR A 202      14.188   2.797 -27.328  1.00 59.81           C  
ATOM   1544  C   THR A 202      13.320   3.525 -26.297  1.00 59.81           C  
ATOM   1545  CB  THR A 202      13.758   3.215 -28.734  1.00 59.81           C  
ATOM   1546  O   THR A 202      12.172   3.145 -26.062  1.00 59.81           O  
ATOM   1547  CG2 THR A 202      14.836   2.863 -29.766  1.00 59.81           C  
ATOM   1548  OG1 THR A 202      12.547   2.535 -29.094  1.00 59.81           O  
ATOM   1549  N   LYS A 203      14.008   4.086 -25.266  1.00 67.00           N  
ATOM   1550  CA  LYS A 203      13.438   4.969 -24.250  1.00 67.00           C  
ATOM   1551  C   LYS A 203      12.664   6.113 -24.891  1.00 67.00           C  
ATOM   1552  CB  LYS A 203      14.539   5.523 -23.344  1.00 67.00           C  
ATOM   1553  O   LYS A 203      13.180   6.812 -25.766  1.00 67.00           O  
ATOM   1554  CG  LYS A 203      14.039   6.480 -22.281  1.00 67.00           C  
ATOM   1555  CD  LYS A 203      15.180   7.000 -21.406  1.00 67.00           C  
ATOM   1556  CE  LYS A 203      15.750   8.305 -21.953  1.00 67.00           C  
ATOM   1557  NZ  LYS A 203      16.766   8.898 -21.031  1.00 67.00           N  
ATOM   1558  N   PRO A 204      11.359   6.211 -24.625  1.00 69.38           N  
ATOM   1559  CA  PRO A 204      10.641   7.379 -25.125  1.00 69.38           C  
ATOM   1560  C   PRO A 204      11.242   8.695 -24.656  1.00 69.38           C  
ATOM   1561  CB  PRO A 204       9.227   7.191 -24.578  1.00 69.38           C  
ATOM   1562  O   PRO A 204      11.820   8.758 -23.562  1.00 69.38           O  
ATOM   1563  CG  PRO A 204       9.172   5.766 -24.141  1.00 69.38           C  
ATOM   1564  CD  PRO A 204      10.578   5.289 -23.891  1.00 69.38           C  
ATOM   1565  N   SER A 205      11.469   9.695 -25.469  1.00 70.31           N  
ATOM   1566  CA  SER A 205      12.078  11.000 -25.250  1.00 70.31           C  
ATOM   1567  C   SER A 205      11.492  11.695 -24.031  1.00 70.31           C  
ATOM   1568  CB  SER A 205      11.898  11.883 -26.484  1.00 70.31           C  
ATOM   1569  O   SER A 205      12.164  12.500 -23.375  1.00 70.31           O  
ATOM   1570  OG  SER A 205      10.523  12.008 -26.828  1.00 70.31           O  
ATOM   1571  N   TRP A 206      10.250  11.359 -23.594  1.00 71.56           N  
ATOM   1572  CA  TRP A 206       9.578  11.992 -22.453  1.00 71.56           C  
ATOM   1573  C   TRP A 206      10.000  11.352 -21.141  1.00 71.56           C  
ATOM   1574  CB  TRP A 206       8.055  11.898 -22.625  1.00 71.56           C  
ATOM   1575  O   TRP A 206       9.695  11.867 -20.062  1.00 71.56           O  
ATOM   1576  CG  TRP A 206       7.559  10.516 -22.891  1.00 71.56           C  
ATOM   1577  CD1 TRP A 206       7.355   9.938 -24.125  1.00 71.56           C  
ATOM   1578  CD2 TRP A 206       7.191   9.531 -21.922  1.00 71.56           C  
ATOM   1579  CE2 TRP A 206       6.777   8.375 -22.625  1.00 71.56           C  
ATOM   1580  CE3 TRP A 206       7.172   9.508 -20.516  1.00 71.56           C  
ATOM   1581  NE1 TRP A 206       6.887   8.656 -23.969  1.00 71.56           N  
ATOM   1582  CH2 TRP A 206       6.344   7.223 -20.609  1.00 71.56           C  
ATOM   1583  CZ2 TRP A 206       6.352   7.219 -21.984  1.00 71.56           C  
ATOM   1584  CZ3 TRP A 206       6.750   8.352 -19.875  1.00 71.56           C  
ATOM   1585  N   LEU A 207      10.805  10.258 -21.125  1.00 74.19           N  
ATOM   1586  CA  LEU A 207      11.242   9.492 -19.969  1.00 74.19           C  
ATOM   1587  C   LEU A 207      12.695   9.797 -19.625  1.00 74.19           C  
ATOM   1588  CB  LEU A 207      11.062   7.996 -20.219  1.00 74.19           C  
ATOM   1589  O   LEU A 207      13.609   9.219 -20.234  1.00 74.19           O  
ATOM   1590  CG  LEU A 207       9.633   7.453 -20.094  1.00 74.19           C  
ATOM   1591  CD1 LEU A 207       9.531   6.078 -20.734  1.00 74.19           C  
ATOM   1592  CD2 LEU A 207       9.211   7.395 -18.625  1.00 74.19           C  
ATOM   1593  N   GLN A 208      13.086  10.914 -18.984  1.00 66.19           N  
ATOM   1594  CA  GLN A 208      14.391  11.555 -18.781  1.00 66.19           C  
ATOM   1595  C   GLN A 208      15.055  11.078 -17.500  1.00 66.19           C  
ATOM   1596  CB  GLN A 208      14.234  13.078 -18.766  1.00 66.19           C  
ATOM   1597  O   GLN A 208      16.281  10.930 -17.438  1.00 66.19           O  
ATOM   1598  CG  GLN A 208      13.945  13.688 -20.141  1.00 66.19           C  
ATOM   1599  CD  GLN A 208      13.969  15.203 -20.125  1.00 66.19           C  
ATOM   1600  NE2 GLN A 208      14.000  15.805 -21.312  1.00 66.19           N  
ATOM   1601  OE1 GLN A 208      13.961  15.828 -19.062  1.00 66.19           O  
ATOM   1602  N   SER A 209      14.312  10.586 -16.438  1.00 67.69           N  
ATOM   1603  CA  SER A 209      14.859  10.125 -15.172  1.00 67.69           C  
ATOM   1604  C   SER A 209      14.102   8.898 -14.664  1.00 67.69           C  
ATOM   1605  CB  SER A 209      14.812  11.234 -14.125  1.00 67.69           C  
ATOM   1606  O   SER A 209      13.305   9.000 -13.727  1.00 67.69           O  
ATOM   1607  OG  SER A 209      15.547  12.367 -14.562  1.00 67.69           O  
ATOM   1608  N   ASP A 210      14.492   7.633 -15.305  1.00 79.00           N  
ATOM   1609  CA  ASP A 210      13.750   6.406 -15.023  1.00 79.00           C  
ATOM   1610  C   ASP A 210      14.656   5.355 -14.391  1.00 79.00           C  
ATOM   1611  CB  ASP A 210      13.117   5.855 -16.297  1.00 79.00           C  
ATOM   1612  O   ASP A 210      15.883   5.477 -14.430  1.00 79.00           O  
ATOM   1613  CG  ASP A 210      14.133   5.535 -17.375  1.00 79.00           C  
ATOM   1614  OD1 ASP A 210      15.273   6.051 -17.312  1.00 79.00           O  
ATOM   1615  OD2 ASP A 210      13.797   4.758 -18.297  1.00 79.00           O  
ATOM   1616  N   ASN A 211      14.078   4.652 -13.539  1.00 89.56           N  
ATOM   1617  CA  ASN A 211      14.641   3.373 -13.133  1.00 89.56           C  
ATOM   1618  C   ASN A 211      14.156   2.234 -14.023  1.00 89.56           C  
ATOM   1619  CB  ASN A 211      14.305   3.078 -11.664  1.00 89.56           C  
ATOM   1620  O   ASN A 211      12.953   2.047 -14.195  1.00 89.56           O  
ATOM   1621  CG  ASN A 211      15.188   1.999 -11.070  1.00 89.56           C  
ATOM   1622  ND2 ASN A 211      14.789   1.486  -9.906  1.00 89.56           N  
ATOM   1623  OD1 ASN A 211      16.219   1.630 -11.641  1.00 89.56           O  
ATOM   1624  N   VAL A 212      15.078   1.512 -14.648  1.00 89.88           N  
ATOM   1625  CA  VAL A 212      14.719   0.559 -15.695  1.00 89.88           C  
ATOM   1626  C   VAL A 212      15.062  -0.859 -15.242  1.00 89.88           C  
ATOM   1627  CB  VAL A 212      15.438   0.881 -17.031  1.00 89.88           C  
ATOM   1628  O   VAL A 212      16.141  -1.098 -14.695  1.00 89.88           O  
ATOM   1629  CG1 VAL A 212      15.000  -0.089 -18.125  1.00 89.88           C  
ATOM   1630  CG2 VAL A 212      15.156   2.324 -17.438  1.00 89.88           C  
ATOM   1631  N   PHE A 213      14.086  -1.736 -15.422  1.00 91.25           N  
ATOM   1632  CA  PHE A 213      14.367  -3.150 -15.203  1.00 91.25           C  
ATOM   1633  C   PHE A 213      13.656  -4.012 -16.234  1.00 91.25           C  
ATOM   1634  CB  PHE A 213      13.938  -3.574 -13.789  1.00 91.25           C  
ATOM   1635  O   PHE A 213      12.703  -3.564 -16.875  1.00 91.25           O  
ATOM   1636  CG  PHE A 213      12.453  -3.561 -13.578  1.00 91.25           C  
ATOM   1637  CD1 PHE A 213      11.797  -2.393 -13.195  1.00 91.25           C  
ATOM   1638  CD2 PHE A 213      11.703  -4.715 -13.758  1.00 91.25           C  
ATOM   1639  CE1 PHE A 213      10.422  -2.379 -13.000  1.00 91.25           C  
ATOM   1640  CE2 PHE A 213      10.320  -4.711 -13.562  1.00 91.25           C  
ATOM   1641  CZ  PHE A 213       9.688  -3.539 -13.180  1.00 91.25           C  
ATOM   1642  N   SER A 214      14.188  -5.234 -16.422  1.00 91.38           N  
ATOM   1643  CA  SER A 214      13.617  -6.145 -17.406  1.00 91.38           C  
ATOM   1644  C   SER A 214      13.086  -7.414 -16.750  1.00 91.38           C  
ATOM   1645  CB  SER A 214      14.648  -6.504 -18.484  1.00 91.38           C  
ATOM   1646  O   SER A 214      13.617  -7.852 -15.727  1.00 91.38           O  
ATOM   1647  OG  SER A 214      15.133  -5.336 -19.125  1.00 91.38           O  
ATOM   1648  N   PHE A 215      12.031  -7.945 -17.266  1.00 91.94           N  
ATOM   1649  CA  PHE A 215      11.508  -9.234 -16.844  1.00 91.94           C  
ATOM   1650  C   PHE A 215      11.055 -10.062 -18.047  1.00 91.94           C  
ATOM   1651  CB  PHE A 215      10.344  -9.047 -15.867  1.00 91.94           C  
ATOM   1652  O   PHE A 215      10.711  -9.508 -19.094  1.00 91.94           O  
ATOM   1653  CG  PHE A 215       9.195  -8.250 -16.438  1.00 91.94           C  
ATOM   1654  CD1 PHE A 215       9.172  -6.867 -16.312  1.00 91.94           C  
ATOM   1655  CD2 PHE A 215       8.141  -8.891 -17.078  1.00 91.94           C  
ATOM   1656  CE1 PHE A 215       8.117  -6.129 -16.844  1.00 91.94           C  
ATOM   1657  CE2 PHE A 215       7.082  -8.156 -17.594  1.00 91.94           C  
ATOM   1658  CZ  PHE A 215       7.070  -6.773 -17.484  1.00 91.94           C  
ATOM   1659  N   THR A 216      11.180 -11.406 -17.891  1.00 91.31           N  
ATOM   1660  CA  THR A 216      10.867 -12.328 -18.984  1.00 91.31           C  
ATOM   1661  C   THR A 216       9.648 -13.180 -18.641  1.00 91.31           C  
ATOM   1662  CB  THR A 216      12.062 -13.242 -19.297  1.00 91.31           C  
ATOM   1663  O   THR A 216       9.539 -13.695 -17.531  1.00 91.31           O  
ATOM   1664  CG2 THR A 216      11.742 -14.180 -20.453  1.00 91.31           C  
ATOM   1665  OG1 THR A 216      13.195 -12.430 -19.656  1.00 91.31           O  
ATOM   1666  N   LEU A 217       8.688 -13.188 -19.562  1.00 91.25           N  
ATOM   1667  CA  LEU A 217       7.516 -14.055 -19.453  1.00 91.25           C  
ATOM   1668  C   LEU A 217       7.547 -15.141 -20.516  1.00 91.25           C  
ATOM   1669  CB  LEU A 217       6.230 -13.234 -19.578  1.00 91.25           C  
ATOM   1670  O   LEU A 217       8.000 -14.906 -21.641  1.00 91.25           O  
ATOM   1671  CG  LEU A 217       5.965 -12.211 -18.484  1.00 91.25           C  
ATOM   1672  CD1 LEU A 217       4.770 -11.336 -18.844  1.00 91.25           C  
ATOM   1673  CD2 LEU A 217       5.742 -12.906 -17.141  1.00 91.25           C  
ATOM   1674  N   ASN A 218       7.160 -16.344 -20.094  1.00 90.56           N  
ATOM   1675  CA  ASN A 218       6.973 -17.438 -21.047  1.00 90.56           C  
ATOM   1676  C   ASN A 218       5.598 -17.375 -21.703  1.00 90.56           C  
ATOM   1677  CB  ASN A 218       7.176 -18.781 -20.359  1.00 90.56           C  
ATOM   1678  O   ASN A 218       4.586 -17.672 -21.062  1.00 90.56           O  
ATOM   1679  CG  ASN A 218       7.316 -19.922 -21.359  1.00 90.56           C  
ATOM   1680  ND2 ASN A 218       7.363 -21.156 -20.859  1.00 90.56           N  
ATOM   1681  OD1 ASN A 218       7.387 -19.703 -22.562  1.00 90.56           O  
ATOM   1682  N   ILE A 219       5.629 -17.000 -23.000  1.00 88.69           N  
ATOM   1683  CA  ILE A 219       4.387 -16.875 -23.750  1.00 88.69           C  
ATOM   1684  C   ILE A 219       4.309 -17.953 -24.828  1.00 88.69           C  
ATOM   1685  CB  ILE A 219       4.270 -15.469 -24.406  1.00 88.69           C  
ATOM   1686  O   ILE A 219       5.086 -17.953 -25.781  1.00 88.69           O  
ATOM   1687  CG1 ILE A 219       4.453 -14.375 -23.344  1.00 88.69           C  
ATOM   1688  CG2 ILE A 219       2.926 -15.312 -25.125  1.00 88.69           C  
ATOM   1689  CD1 ILE A 219       4.477 -12.961 -23.906  1.00 88.69           C  
ATOM   1690  N   SER A 220       3.430 -18.969 -24.562  1.00 86.31           N  
ATOM   1691  CA  SER A 220       3.254 -20.078 -25.484  1.00 86.31           C  
ATOM   1692  C   SER A 220       4.574 -20.797 -25.750  1.00 86.31           C  
ATOM   1693  CB  SER A 220       2.666 -19.594 -26.812  1.00 86.31           C  
ATOM   1694  O   SER A 220       4.883 -21.156 -26.875  1.00 86.31           O  
ATOM   1695  OG  SER A 220       1.395 -19.000 -26.609  1.00 86.31           O  
ATOM   1696  N   GLY A 221       5.391 -20.938 -24.688  1.00 86.12           N  
ATOM   1697  CA  GLY A 221       6.590 -21.750 -24.797  1.00 86.12           C  
ATOM   1698  C   GLY A 221       7.801 -20.969 -25.281  1.00 86.12           C  
ATOM   1699  O   GLY A 221       8.891 -21.531 -25.406  1.00 86.12           O  
ATOM   1700  N   LYS A 222       7.570 -19.625 -25.531  1.00 89.62           N  
ATOM   1701  CA  LYS A 222       8.664 -18.750 -25.953  1.00 89.62           C  
ATOM   1702  C   LYS A 222       8.883 -17.641 -24.938  1.00 89.62           C  
ATOM   1703  CB  LYS A 222       8.391 -18.172 -27.328  1.00 89.62           C  
ATOM   1704  O   LYS A 222       7.957 -16.891 -24.609  1.00 89.62           O  
ATOM   1705  CG  LYS A 222       8.367 -19.203 -28.453  1.00 89.62           C  
ATOM   1706  CD  LYS A 222       8.328 -18.531 -29.812  1.00 89.62           C  
ATOM   1707  CE  LYS A 222       8.336 -19.562 -30.938  1.00 89.62           C  
ATOM   1708  NZ  LYS A 222       8.211 -18.922 -32.281  1.00 89.62           N  
ATOM   1709  N   PRO A 223      10.164 -17.484 -24.500  1.00 90.81           N  
ATOM   1710  CA  PRO A 223      10.461 -16.391 -23.562  1.00 90.81           C  
ATOM   1711  C   PRO A 223      10.422 -15.016 -24.234  1.00 90.81           C  
ATOM   1712  CB  PRO A 223      11.875 -16.719 -23.078  1.00 90.81           C  
ATOM   1713  O   PRO A 223      11.031 -14.820 -25.297  1.00 90.81           O  
ATOM   1714  CG  PRO A 223      12.477 -17.531 -24.188  1.00 90.81           C  
ATOM   1715  CD  PRO A 223      11.383 -18.266 -24.891  1.00 90.81           C  
ATOM   1716  N   VAL A 224       9.633 -14.141 -23.734  1.00 89.56           N  
ATOM   1717  CA  VAL A 224       9.523 -12.758 -24.188  1.00 89.56           C  
ATOM   1718  C   VAL A 224      10.031 -11.812 -23.094  1.00 89.56           C  
ATOM   1719  CB  VAL A 224       8.078 -12.391 -24.578  1.00 89.56           C  
ATOM   1720  O   VAL A 224       9.570 -11.883 -21.953  1.00 89.56           O  
ATOM   1721  CG1 VAL A 224       7.992 -10.945 -25.062  1.00 89.56           C  
ATOM   1722  CG2 VAL A 224       7.555 -13.352 -25.641  1.00 89.56           C  
ATOM   1723  N   THR A 225      10.922 -10.891 -23.453  1.00 91.38           N  
ATOM   1724  CA  THR A 225      11.516  -9.961 -22.484  1.00 91.38           C  
ATOM   1725  C   THR A 225      10.852  -8.594 -22.594  1.00 91.38           C  
ATOM   1726  CB  THR A 225      13.031  -9.820 -22.719  1.00 91.38           C  
ATOM   1727  O   THR A 225      10.734  -8.031 -23.688  1.00 91.38           O  
ATOM   1728  CG2 THR A 225      13.641  -8.836 -21.719  1.00 91.38           C  
ATOM   1729  OG1 THR A 225      13.656 -11.094 -22.547  1.00 91.38           O  
ATOM   1730  N   TYR A 226      10.430  -8.062 -21.422  1.00 91.12           N  
ATOM   1731  CA  TYR A 226       9.828  -6.746 -21.281  1.00 91.12           C  
ATOM   1732  C   TYR A 226      10.758  -5.789 -20.547  1.00 91.12           C  
ATOM   1733  CB  TYR A 226       8.492  -6.840 -20.531  1.00 91.12           C  
ATOM   1734  O   TYR A 226      11.500  -6.203 -19.656  1.00 91.12           O  
ATOM   1735  CG  TYR A 226       7.406  -7.547 -21.312  1.00 91.12           C  
ATOM   1736  CD1 TYR A 226       6.473  -6.828 -22.062  1.00 91.12           C  
ATOM   1737  CD2 TYR A 226       7.316  -8.938 -21.312  1.00 91.12           C  
ATOM   1738  CE1 TYR A 226       5.477  -7.477 -22.781  1.00 91.12           C  
ATOM   1739  CE2 TYR A 226       6.324  -9.594 -22.031  1.00 91.12           C  
ATOM   1740  OH  TYR A 226       4.422  -9.500 -23.469  1.00 91.12           O  
ATOM   1741  CZ  TYR A 226       5.406  -8.859 -22.750  1.00 91.12           C  
ATOM   1742  N   CYS A 227      10.734  -4.629 -20.984  1.00 90.19           N  
ATOM   1743  CA  CYS A 227      11.500  -3.572 -20.328  1.00 90.19           C  
ATOM   1744  C   CYS A 227      10.570  -2.553 -19.688  1.00 90.19           C  
ATOM   1745  CB  CYS A 227      12.414  -2.873 -21.328  1.00 90.19           C  
ATOM   1746  O   CYS A 227       9.711  -1.975 -20.344  1.00 90.19           O  
ATOM   1747  SG  CYS A 227      13.648  -1.796 -20.562  1.00 90.19           S  
ATOM   1748  N   ALA A 228      10.797  -2.391 -18.359  1.00 91.38           N  
ATOM   1749  CA  ALA A 228       9.945  -1.486 -17.594  1.00 91.38           C  
ATOM   1750  C   ALA A 228      10.695  -0.212 -17.219  1.00 91.38           C  
ATOM   1751  CB  ALA A 228       9.422  -2.182 -16.344  1.00 91.38           C  
ATOM   1752  O   ALA A 228      11.805  -0.273 -16.688  1.00 91.38           O  
ATOM   1753  N   PHE A 229      10.094   0.944 -17.531  1.00 90.44           N  
ATOM   1754  CA  PHE A 229      10.617   2.250 -17.156  1.00 90.44           C  
ATOM   1755  C   PHE A 229       9.773   2.873 -16.047  1.00 90.44           C  
ATOM   1756  CB  PHE A 229      10.664   3.186 -18.375  1.00 90.44           C  
ATOM   1757  O   PHE A 229       8.609   3.219 -16.266  1.00 90.44           O  
ATOM   1758  CG  PHE A 229      11.508   2.668 -19.500  1.00 90.44           C  
ATOM   1759  CD1 PHE A 229      12.820   3.092 -19.656  1.00 90.44           C  
ATOM   1760  CD2 PHE A 229      10.992   1.759 -20.406  1.00 90.44           C  
ATOM   1761  CE1 PHE A 229      13.609   2.615 -20.703  1.00 90.44           C  
ATOM   1762  CE2 PHE A 229      11.766   1.278 -21.469  1.00 90.44           C  
ATOM   1763  CZ  PHE A 229      13.078   1.709 -21.609  1.00 90.44           C  
ATOM   1764  N   VAL A 230      10.391   3.023 -14.836  1.00 91.88           N  
ATOM   1765  CA  VAL A 230       9.688   3.598 -13.695  1.00 91.88           C  
ATOM   1766  C   VAL A 230      10.109   5.055 -13.516  1.00 91.88           C  
ATOM   1767  CB  VAL A 230       9.969   2.801 -12.398  1.00 91.88           C  
ATOM   1768  O   VAL A 230      11.273   5.344 -13.227  1.00 91.88           O  
ATOM   1769  CG1 VAL A 230       9.148   3.350 -11.234  1.00 91.88           C  
ATOM   1770  CG2 VAL A 230       9.672   1.316 -12.609  1.00 91.88           C  
ATOM   1771  N   ASN A 231       9.250   5.973 -13.578  1.00 89.19           N  
ATOM   1772  CA  ASN A 231       9.508   7.410 -13.586  1.00 89.19           C  
ATOM   1773  C   ASN A 231       9.180   8.047 -12.234  1.00 89.19           C  
ATOM   1774  CB  ASN A 231       8.711   8.094 -14.703  1.00 89.19           C  
ATOM   1775  O   ASN A 231       9.672   9.133 -11.922  1.00 89.19           O  
ATOM   1776  CG  ASN A 231       9.250   9.469 -15.047  1.00 89.19           C  
ATOM   1777  ND2 ASN A 231       8.414  10.297 -15.656  1.00 89.19           N  
ATOM   1778  OD1 ASN A 231      10.406   9.781 -14.766  1.00 89.19           O  
ATOM   1779  N   GLN A 232       8.398   7.383 -11.422  1.00 91.12           N  
ATOM   1780  CA  GLN A 232       8.055   7.797 -10.070  1.00 91.12           C  
ATOM   1781  C   GLN A 232       7.934   6.594  -9.133  1.00 91.12           C  
ATOM   1782  CB  GLN A 232       6.746   8.586 -10.070  1.00 91.12           C  
ATOM   1783  O   GLN A 232       7.539   5.508  -9.562  1.00 91.12           O  
ATOM   1784  CG  GLN A 232       6.801   9.867 -10.891  1.00 91.12           C  
ATOM   1785  CD  GLN A 232       5.469  10.594 -10.938  1.00 91.12           C  
ATOM   1786  NE2 GLN A 232       5.176  11.219 -12.078  1.00 91.12           N  
ATOM   1787  OE1 GLN A 232       4.711  10.594  -9.969  1.00 91.12           O  
ATOM   1788  N   THR A 233       8.320   6.887  -7.883  1.00 94.56           N  
ATOM   1789  CA  THR A 233       8.133   5.859  -6.863  1.00 94.56           C  
ATOM   1790  C   THR A 233       6.660   5.742  -6.477  1.00 94.56           C  
ATOM   1791  CB  THR A 233       8.969   6.160  -5.609  1.00 94.56           C  
ATOM   1792  O   THR A 233       6.027   6.734  -6.102  1.00 94.56           O  
ATOM   1793  CG2 THR A 233       8.758   5.102  -4.535  1.00 94.56           C  
ATOM   1794  OG1 THR A 233      10.359   6.191  -5.965  1.00 94.56           O  
ATOM   1795  N   PHE A 234       6.086   4.527  -6.574  1.00 95.94           N  
ATOM   1796  CA  PHE A 234       4.691   4.324  -6.203  1.00 95.94           C  
ATOM   1797  C   PHE A 234       4.422   2.855  -5.895  1.00 95.94           C  
ATOM   1798  CB  PHE A 234       3.758   4.801  -7.320  1.00 95.94           C  
ATOM   1799  O   PHE A 234       5.215   1.984  -6.254  1.00 95.94           O  
ATOM   1800  CG  PHE A 234       3.809   3.951  -8.562  1.00 95.94           C  
ATOM   1801  CD1 PHE A 234       4.793   4.156  -9.516  1.00 95.94           C  
ATOM   1802  CD2 PHE A 234       2.871   2.949  -8.766  1.00 95.94           C  
ATOM   1803  CE1 PHE A 234       4.844   3.369 -10.664  1.00 95.94           C  
ATOM   1804  CE2 PHE A 234       2.916   2.160  -9.914  1.00 95.94           C  
ATOM   1805  CZ  PHE A 234       3.902   2.373 -10.859  1.00 95.94           C  
ATOM   1806  N   ALA A 235       3.350   2.635  -5.176  1.00 97.50           N  
ATOM   1807  CA  ALA A 235       2.865   1.284  -4.902  1.00 97.50           C  
ATOM   1808  C   ALA A 235       1.493   1.056  -5.531  1.00 97.50           C  
ATOM   1809  CB  ALA A 235       2.805   1.033  -3.398  1.00 97.50           C  
ATOM   1810  O   ALA A 235       0.709   1.995  -5.684  1.00 97.50           O  
ATOM   1811  N   PHE A 236       1.239  -0.170  -5.930  1.00 96.62           N  
ATOM   1812  CA  PHE A 236      -0.090  -0.532  -6.406  1.00 96.62           C  
ATOM   1813  C   PHE A 236      -0.486  -1.917  -5.910  1.00 96.62           C  
ATOM   1814  CB  PHE A 236      -0.144  -0.489  -7.938  1.00 96.62           C  
ATOM   1815  O   PHE A 236       0.373  -2.711  -5.520  1.00 96.62           O  
ATOM   1816  CG  PHE A 236       0.517  -1.667  -8.602  1.00 96.62           C  
ATOM   1817  CD1 PHE A 236       1.897  -1.711  -8.758  1.00 96.62           C  
ATOM   1818  CD2 PHE A 236      -0.242  -2.730  -9.070  1.00 96.62           C  
ATOM   1819  CE1 PHE A 236       2.512  -2.799  -9.367  1.00 96.62           C  
ATOM   1820  CE2 PHE A 236       0.365  -3.822  -9.688  1.00 96.62           C  
ATOM   1821  CZ  PHE A 236       1.741  -3.854  -9.836  1.00 96.62           C  
ATOM   1822  N   THR A 237      -1.752  -2.188  -5.906  1.00 95.44           N  
ATOM   1823  CA  THR A 237      -2.268  -3.467  -5.434  1.00 95.44           C  
ATOM   1824  C   THR A 237      -3.049  -4.176  -6.535  1.00 95.44           C  
ATOM   1825  CB  THR A 237      -3.170  -3.281  -4.199  1.00 95.44           C  
ATOM   1826  O   THR A 237      -3.607  -3.529  -7.422  1.00 95.44           O  
ATOM   1827  CG2 THR A 237      -2.381  -2.721  -3.020  1.00 95.44           C  
ATOM   1828  OG1 THR A 237      -4.234  -2.379  -4.520  1.00 95.44           O  
ATOM   1829  N   TYR A 238      -3.025  -5.496  -6.469  1.00 93.44           N  
ATOM   1830  CA  TYR A 238      -3.748  -6.305  -7.441  1.00 93.44           C  
ATOM   1831  C   TYR A 238      -4.176  -7.637  -6.832  1.00 93.44           C  
ATOM   1832  CB  TYR A 238      -2.883  -6.555  -8.680  1.00 93.44           C  
ATOM   1833  O   TYR A 238      -3.584  -8.102  -5.855  1.00 93.44           O  
ATOM   1834  CG  TYR A 238      -1.585  -7.270  -8.383  1.00 93.44           C  
ATOM   1835  CD1 TYR A 238      -0.454  -6.559  -7.980  1.00 93.44           C  
ATOM   1836  CD2 TYR A 238      -1.487  -8.648  -8.500  1.00 93.44           C  
ATOM   1837  CE1 TYR A 238       0.743  -7.211  -7.707  1.00 93.44           C  
ATOM   1838  CE2 TYR A 238      -0.295  -9.312  -8.227  1.00 93.44           C  
ATOM   1839  OH  TYR A 238       1.996  -9.234  -7.562  1.00 93.44           O  
ATOM   1840  CZ  TYR A 238       0.813  -8.586  -7.832  1.00 93.44           C  
ATOM   1841  N   PRO A 239      -5.234  -8.203  -7.387  1.00 91.75           N  
ATOM   1842  CA  PRO A 239      -5.703  -9.484  -6.844  1.00 91.75           C  
ATOM   1843  C   PRO A 239      -4.789 -10.648  -7.215  1.00 91.75           C  
ATOM   1844  CB  PRO A 239      -7.086  -9.648  -7.480  1.00 91.75           C  
ATOM   1845  O   PRO A 239      -4.449 -10.828  -8.383  1.00 91.75           O  
ATOM   1846  CG  PRO A 239      -7.027  -8.852  -8.734  1.00 91.75           C  
ATOM   1847  CD  PRO A 239      -6.051  -7.723  -8.539  1.00 91.75           C  
ATOM   1848  N   VAL A 240      -4.355 -11.445  -6.207  1.00 90.19           N  
ATOM   1849  CA  VAL A 240      -3.492 -12.602  -6.414  1.00 90.19           C  
ATOM   1850  C   VAL A 240      -4.309 -13.891  -6.285  1.00 90.19           C  
ATOM   1851  CB  VAL A 240      -2.314 -12.617  -5.410  1.00 90.19           C  
ATOM   1852  O   VAL A 240      -4.145 -14.820  -7.078  1.00 90.19           O  
ATOM   1853  CG1 VAL A 240      -1.473 -13.883  -5.590  1.00 90.19           C  
ATOM   1854  CG2 VAL A 240      -1.454 -11.367  -5.582  1.00 90.19           C  
ATOM   1855  N   ALA A 241      -5.203 -13.953  -5.164  1.00 83.44           N  
ATOM   1856  CA  ALA A 241      -6.035 -15.125  -4.910  1.00 83.44           C  
ATOM   1857  C   ALA A 241      -7.184 -14.789  -3.963  1.00 83.44           C  
ATOM   1858  CB  ALA A 241      -5.195 -16.266  -4.336  1.00 83.44           C  
ATOM   1859  O   ALA A 241      -7.105 -13.820  -3.207  1.00 83.44           O  
ATOM   1860  N   GLY A 242      -8.320 -15.570  -4.082  1.00 64.81           N  
ATOM   1861  CA  GLY A 242      -9.273 -15.602  -2.984  1.00 64.81           C  
ATOM   1862  C   GLY A 242     -10.227 -14.430  -2.988  1.00 64.81           C  
ATOM   1863  O   GLY A 242     -11.086 -14.320  -2.111  1.00 64.81           O  
ATOM   1864  N   ASP A 243     -10.656 -13.805  -4.160  1.00 61.59           N  
ATOM   1865  CA  ASP A 243     -12.023 -13.344  -4.352  1.00 61.59           C  
ATOM   1866  C   ASP A 243     -12.109 -11.828  -4.215  1.00 61.59           C  
ATOM   1867  CB  ASP A 243     -12.969 -14.016  -3.350  1.00 61.59           C  
ATOM   1868  O   ASP A 243     -12.742 -11.312  -3.287  1.00 61.59           O  
ATOM   1869  CG  ASP A 243     -13.117 -15.508  -3.588  1.00 61.59           C  
ATOM   1870  OD1 ASP A 243     -12.945 -15.961  -4.738  1.00 61.59           O  
ATOM   1871  OD2 ASP A 243     -13.406 -16.234  -2.615  1.00 61.59           O  
ATOM   1872  N   PRO A 244     -11.320 -10.875  -4.820  1.00 59.22           N  
ATOM   1873  CA  PRO A 244     -11.781  -9.492  -4.719  1.00 59.22           C  
ATOM   1874  C   PRO A 244     -12.969  -9.195  -5.633  1.00 59.22           C  
ATOM   1875  CB  PRO A 244     -10.555  -8.680  -5.141  1.00 59.22           C  
ATOM   1876  O   PRO A 244     -13.133  -9.844  -6.668  1.00 59.22           O  
ATOM   1877  CG  PRO A 244      -9.695  -9.641  -5.895  1.00 59.22           C  
ATOM   1878  CD  PRO A 244     -10.102 -11.039  -5.516  1.00 59.22           C  
ATOM   1879  N   LEU A 245     -14.148  -8.766  -5.105  1.00 61.75           N  
ATOM   1880  CA  LEU A 245     -15.328  -8.375  -5.871  1.00 61.75           C  
ATOM   1881  C   LEU A 245     -14.938  -7.500  -7.059  1.00 61.75           C  
ATOM   1882  CB  LEU A 245     -16.328  -7.629  -4.980  1.00 61.75           C  
ATOM   1883  O   LEU A 245     -14.180  -6.539  -6.902  1.00 61.75           O  
ATOM   1884  CG  LEU A 245     -17.016  -8.461  -3.893  1.00 61.75           C  
ATOM   1885  CD1 LEU A 245     -17.500  -7.555  -2.770  1.00 61.75           C  
ATOM   1886  CD2 LEU A 245     -18.156  -9.266  -4.484  1.00 61.75           C  
ATOM   1887  N   VAL A 246     -15.094  -8.031  -8.258  1.00 62.38           N  
ATOM   1888  CA  VAL A 246     -14.828  -7.289  -9.492  1.00 62.38           C  
ATOM   1889  C   VAL A 246     -15.367  -5.867  -9.352  1.00 62.38           C  
ATOM   1890  CB  VAL A 246     -15.461  -7.980 -10.719  1.00 62.38           C  
ATOM   1891  O   VAL A 246     -16.531  -5.664  -8.992  1.00 62.38           O  
ATOM   1892  CG1 VAL A 246     -15.281  -7.129 -11.969  1.00 62.38           C  
ATOM   1893  CG2 VAL A 246     -14.852  -9.367 -10.922  1.00 62.38           C  
ATOM   1894  N   GLY A 247     -14.414  -4.891  -9.477  1.00 67.50           N  
ATOM   1895  CA  GLY A 247     -14.867  -3.510  -9.547  1.00 67.50           C  
ATOM   1896  C   GLY A 247     -14.906  -2.820  -8.195  1.00 67.50           C  
ATOM   1897  O   GLY A 247     -15.359  -1.680  -8.086  1.00 67.50           O  
ATOM   1898  N   SER A 248     -14.500  -3.547  -7.129  1.00 81.69           N  
ATOM   1899  CA  SER A 248     -14.383  -2.973  -5.789  1.00 81.69           C  
ATOM   1900  C   SER A 248     -12.938  -3.020  -5.293  1.00 81.69           C  
ATOM   1901  CB  SER A 248     -15.289  -3.711  -4.809  1.00 81.69           C  
ATOM   1902  O   SER A 248     -12.164  -3.891  -5.699  1.00 81.69           O  
ATOM   1903  OG  SER A 248     -14.992  -3.344  -3.473  1.00 81.69           O  
ATOM   1904  N   ALA A 249     -12.531  -2.014  -4.582  1.00 88.06           N  
ATOM   1905  CA  ALA A 249     -11.211  -1.984  -3.961  1.00 88.06           C  
ATOM   1906  C   ALA A 249     -11.227  -2.664  -2.596  1.00 88.06           C  
ATOM   1907  CB  ALA A 249     -10.719  -0.546  -3.830  1.00 88.06           C  
ATOM   1908  O   ALA A 249     -10.453  -2.307  -1.706  1.00 88.06           O  
ATOM   1909  N   ILE A 250     -12.172  -3.645  -2.498  1.00 89.06           N  
ATOM   1910  CA  ILE A 250     -12.367  -4.324  -1.223  1.00 89.06           C  
ATOM   1911  C   ILE A 250     -11.758  -5.723  -1.283  1.00 89.06           C  
ATOM   1912  CB  ILE A 250     -13.867  -4.414  -0.854  1.00 89.06           C  
ATOM   1913  O   ILE A 250     -11.984  -6.465  -2.240  1.00 89.06           O  
ATOM   1914  CG1 ILE A 250     -14.453  -3.012  -0.661  1.00 89.06           C  
ATOM   1915  CG2 ILE A 250     -14.062  -5.270   0.402  1.00 89.06           C  
ATOM   1916  CD1 ILE A 250     -15.969  -2.990  -0.517  1.00 89.06           C  
ATOM   1917  N   ALA A 251     -10.938  -5.977  -0.277  1.00 89.38           N  
ATOM   1918  CA  ALA A 251     -10.375  -7.316  -0.108  1.00 89.38           C  
ATOM   1919  C   ALA A 251     -11.180  -8.125   0.909  1.00 89.38           C  
ATOM   1920  CB  ALA A 251      -8.914  -7.230   0.320  1.00 89.38           C  
ATOM   1921  O   ALA A 251     -11.094  -7.875   2.113  1.00 89.38           O  
ATOM   1922  N   PRO A 252     -11.984  -9.125   0.465  1.00 87.12           N  
ATOM   1923  CA  PRO A 252     -12.773  -9.938   1.400  1.00 87.12           C  
ATOM   1924  C   PRO A 252     -11.930 -10.953   2.156  1.00 87.12           C  
ATOM   1925  CB  PRO A 252     -13.797 -10.633   0.494  1.00 87.12           C  
ATOM   1926  O   PRO A 252     -10.789 -11.227   1.771  1.00 87.12           O  
ATOM   1927  CG  PRO A 252     -13.125 -10.719  -0.839  1.00 87.12           C  
ATOM   1928  CD  PRO A 252     -12.203  -9.539  -0.988  1.00 87.12           C  
ATOM   1929  N   ALA A 253     -12.562 -11.492   3.199  1.00 86.75           N  
ATOM   1930  CA  ALA A 253     -11.898 -12.539   3.973  1.00 86.75           C  
ATOM   1931  C   ALA A 253     -11.492 -13.703   3.080  1.00 86.75           C  
ATOM   1932  CB  ALA A 253     -12.805 -13.023   5.098  1.00 86.75           C  
ATOM   1933  O   ALA A 253     -12.266 -14.141   2.227  1.00 86.75           O  
ATOM   1934  N   GLY A 254     -10.164 -14.078   3.234  1.00 84.81           N  
ATOM   1935  CA  GLY A 254      -9.727 -15.242   2.477  1.00 84.81           C  
ATOM   1936  C   GLY A 254      -9.070 -14.875   1.157  1.00 84.81           C  
ATOM   1937  O   GLY A 254      -8.516 -15.742   0.473  1.00 84.81           O  
ATOM   1938  N   SER A 255      -9.102 -13.609   0.795  1.00 88.62           N  
ATOM   1939  CA  SER A 255      -8.453 -13.148  -0.427  1.00 88.62           C  
ATOM   1940  C   SER A 255      -6.984 -12.812  -0.175  1.00 88.62           C  
ATOM   1941  CB  SER A 255      -9.172 -11.930  -1.000  1.00 88.62           C  
ATOM   1942  O   SER A 255      -6.586 -12.562   0.965  1.00 88.62           O  
ATOM   1943  OG  SER A 255      -9.070 -10.828  -0.120  1.00 88.62           O  
ATOM   1944  N   VAL A 256      -6.211 -12.883  -1.252  1.00 91.94           N  
ATOM   1945  CA  VAL A 256      -4.809 -12.484  -1.209  1.00 91.94           C  
ATOM   1946  C   VAL A 256      -4.578 -11.320  -2.178  1.00 91.94           C  
ATOM   1947  CB  VAL A 256      -3.867 -13.656  -1.548  1.00 91.94           C  
ATOM   1948  O   VAL A 256      -4.965 -11.398  -3.346  1.00 91.94           O  
ATOM   1949  CG1 VAL A 256      -2.408 -13.203  -1.525  1.00 91.94           C  
ATOM   1950  CG2 VAL A 256      -4.086 -14.812  -0.573  1.00 91.94           C  
ATOM   1951  N   ILE A 257      -3.953 -10.289  -1.560  1.00 93.75           N  
ATOM   1952  CA  ILE A 257      -3.693  -9.094  -2.352  1.00 93.75           C  
ATOM   1953  C   ILE A 257      -2.188  -8.906  -2.529  1.00 93.75           C  
ATOM   1954  CB  ILE A 257      -4.316  -7.840  -1.701  1.00 93.75           C  
ATOM   1955  O   ILE A 257      -1.425  -9.023  -1.565  1.00 93.75           O  
ATOM   1956  CG1 ILE A 257      -5.809  -8.062  -1.428  1.00 93.75           C  
ATOM   1957  CG2 ILE A 257      -4.098  -6.609  -2.586  1.00 93.75           C  
ATOM   1958  CD1 ILE A 257      -6.613  -8.430  -2.666  1.00 93.75           C  
ATOM   1959  N   GLY A 258      -1.812  -8.703  -3.830  1.00 95.00           N  
ATOM   1960  CA  GLY A 258      -0.418  -8.391  -4.098  1.00 95.00           C  
ATOM   1961  C   GLY A 258      -0.096  -6.918  -3.938  1.00 95.00           C  
ATOM   1962  O   GLY A 258      -0.847  -6.059  -4.402  1.00 95.00           O  
ATOM   1963  N   VAL A 259       0.958  -6.645  -3.238  1.00 96.50           N  
ATOM   1964  CA  VAL A 259       1.467  -5.285  -3.092  1.00 96.50           C  
ATOM   1965  C   VAL A 259       2.836  -5.172  -3.758  1.00 96.50           C  
ATOM   1966  CB  VAL A 259       1.561  -4.871  -1.607  1.00 96.50           C  
ATOM   1967  O   VAL A 259       3.756  -5.926  -3.436  1.00 96.50           O  
ATOM   1968  CG1 VAL A 259       2.068  -3.436  -1.479  1.00 96.50           C  
ATOM   1969  CG2 VAL A 259       0.203  -5.023  -0.924  1.00 96.50           C  
ATOM   1970  N   MET A 260       2.873  -4.293  -4.715  1.00 96.94           N  
ATOM   1971  CA  MET A 260       4.156  -4.059  -5.375  1.00 96.94           C  
ATOM   1972  C   MET A 260       4.574  -2.598  -5.254  1.00 96.94           C  
ATOM   1973  CB  MET A 260       4.082  -4.461  -6.848  1.00 96.94           C  
ATOM   1974  O   MET A 260       3.789  -1.696  -5.551  1.00 96.94           O  
ATOM   1975  CG  MET A 260       5.430  -4.457  -7.551  1.00 96.94           C  
ATOM   1976  SD  MET A 260       5.348  -5.188  -9.234  1.00 96.94           S  
ATOM   1977  CE  MET A 260       7.109  -5.180  -9.672  1.00 96.94           C  
ATOM   1978  N   ILE A 261       5.789  -2.398  -4.758  1.00 97.00           N  
ATOM   1979  CA  ILE A 261       6.387  -1.072  -4.668  1.00 97.00           C  
ATOM   1980  C   ILE A 261       7.426  -0.898  -5.773  1.00 97.00           C  
ATOM   1981  CB  ILE A 261       7.031  -0.837  -3.281  1.00 97.00           C  
ATOM   1982  O   ILE A 261       8.383  -1.675  -5.863  1.00 97.00           O  
ATOM   1983  CG1 ILE A 261       6.004  -1.061  -2.168  1.00 97.00           C  
ATOM   1984  CG2 ILE A 261       7.633   0.569  -3.197  1.00 97.00           C  
ATOM   1985  CD1 ILE A 261       6.586  -0.988  -0.764  1.00 97.00           C  
ATOM   1986  N   LEU A 262       7.215   0.102  -6.613  1.00 96.56           N  
ATOM   1987  CA  LEU A 262       8.156   0.411  -7.684  1.00 96.56           C  
ATOM   1988  C   LEU A 262       8.969   1.661  -7.348  1.00 96.56           C  
ATOM   1989  CB  LEU A 262       7.426   0.604  -9.008  1.00 96.56           C  
ATOM   1990  O   LEU A 262       8.398   2.688  -6.969  1.00 96.56           O  
ATOM   1991  CG  LEU A 262       6.719  -0.628  -9.578  1.00 96.56           C  
ATOM   1992  CD1 LEU A 262       5.543  -0.207 -10.461  1.00 96.56           C  
ATOM   1993  CD2 LEU A 262       7.699  -1.491 -10.367  1.00 96.56           C  
ATOM   1994  N   PHE A 263      10.312   1.510  -7.465  1.00 95.00           N  
ATOM   1995  CA  PHE A 263      11.188   2.613  -7.082  1.00 95.00           C  
ATOM   1996  C   PHE A 263      11.508   3.492  -8.289  1.00 95.00           C  
ATOM   1997  CB  PHE A 263      12.484   2.086  -6.465  1.00 95.00           C  
ATOM   1998  O   PHE A 263      11.984   3.004  -9.312  1.00 95.00           O  
ATOM   1999  CG  PHE A 263      12.281   1.307  -5.191  1.00 95.00           C  
ATOM   2000  CD1 PHE A 263      11.359   1.732  -4.242  1.00 95.00           C  
ATOM   2001  CD2 PHE A 263      13.008   0.147  -4.949  1.00 95.00           C  
ATOM   2002  CE1 PHE A 263      11.164   1.014  -3.064  1.00 95.00           C  
ATOM   2003  CE2 PHE A 263      12.812  -0.577  -3.775  1.00 95.00           C  
ATOM   2004  CZ  PHE A 263      11.898  -0.141  -2.834  1.00 95.00           C  
ATOM   2005  N   GLY A 264      11.117   4.742  -8.203  1.00 92.69           N  
ATOM   2006  CA  GLY A 264      11.500   5.715  -9.211  1.00 92.69           C  
ATOM   2007  C   GLY A 264      12.953   6.148  -9.102  1.00 92.69           C  
ATOM   2008  O   GLY A 264      13.680   5.668  -8.234  1.00 92.69           O  
ATOM   2009  N   PRO A 265      13.430   6.988  -9.953  1.00 88.06           N  
ATOM   2010  CA  PRO A 265      14.836   7.371 -10.078  1.00 88.06           C  
ATOM   2011  C   PRO A 265      15.406   7.953  -8.781  1.00 88.06           C  
ATOM   2012  CB  PRO A 265      14.812   8.430 -11.188  1.00 88.06           C  
ATOM   2013  O   PRO A 265      16.578   7.746  -8.477  1.00 88.06           O  
ATOM   2014  CG  PRO A 265      13.383   8.828 -11.305  1.00 88.06           C  
ATOM   2015  CD  PRO A 265      12.523   7.711 -10.781  1.00 88.06           C  
ATOM   2016  N   SER A 266      14.617   8.656  -7.910  1.00 86.31           N  
ATOM   2017  CA  SER A 266      15.070   9.234  -6.648  1.00 86.31           C  
ATOM   2018  C   SER A 266      15.320   8.148  -5.605  1.00 86.31           C  
ATOM   2019  CB  SER A 266      14.039  10.234  -6.117  1.00 86.31           C  
ATOM   2020  O   SER A 266      16.359   8.148  -4.941  1.00 86.31           O  
ATOM   2021  OG  SER A 266      12.867   9.562  -5.691  1.00 86.31           O  
ATOM   2022  N   LEU A 267      14.383   7.238  -5.445  1.00 89.19           N  
ATOM   2023  CA  LEU A 267      14.500   6.148  -4.480  1.00 89.19           C  
ATOM   2024  C   LEU A 267      15.234   4.961  -5.090  1.00 89.19           C  
ATOM   2025  CB  LEU A 267      13.109   5.715  -3.996  1.00 89.19           C  
ATOM   2026  O   LEU A 267      15.930   4.230  -4.383  1.00 89.19           O  
ATOM   2027  CG  LEU A 267      13.078   4.809  -2.766  1.00 89.19           C  
ATOM   2028  CD1 LEU A 267      13.742   5.500  -1.579  1.00 89.19           C  
ATOM   2029  CD2 LEU A 267      11.641   4.418  -2.430  1.00 89.19           C  
ATOM   2030  N   GLY A 268      15.133   4.711  -6.387  1.00 86.44           N  
ATOM   2031  CA  GLY A 268      15.695   3.592  -7.129  1.00 86.44           C  
ATOM   2032  C   GLY A 268      17.203   3.635  -7.223  1.00 86.44           C  
ATOM   2033  O   GLY A 268      17.844   2.617  -7.500  1.00 86.44           O  
ATOM   2034  N   SER A 269      17.828   4.855  -6.980  1.00 88.25           N  
ATOM   2035  CA  SER A 269      19.281   5.043  -7.020  1.00 88.25           C  
ATOM   2036  C   SER A 269      19.938   4.578  -5.723  1.00 88.25           C  
ATOM   2037  CB  SER A 269      19.625   6.512  -7.273  1.00 88.25           C  
ATOM   2038  O   SER A 269      21.156   4.461  -5.645  1.00 88.25           O  
ATOM   2039  OG  SER A 269      19.094   7.336  -6.246  1.00 88.25           O  
ATOM   2040  N   HIS A 270      19.016   4.227  -4.676  1.00 89.00           N  
ATOM   2041  CA  HIS A 270      19.484   3.678  -3.410  1.00 89.00           C  
ATOM   2042  C   HIS A 270      19.406   2.154  -3.406  1.00 89.00           C  
ATOM   2043  CB  HIS A 270      18.672   4.246  -2.244  1.00 89.00           C  
ATOM   2044  O   HIS A 270      18.484   1.572  -3.988  1.00 89.00           O  
ATOM   2045  CG  HIS A 270      18.859   5.719  -2.045  1.00 89.00           C  
ATOM   2046  CD2 HIS A 270      19.625   6.406  -1.172  1.00 89.00           C  
ATOM   2047  ND1 HIS A 270      18.188   6.660  -2.803  1.00 89.00           N  
ATOM   2048  CE1 HIS A 270      18.547   7.867  -2.402  1.00 89.00           C  
ATOM   2049  NE2 HIS A 270      19.422   7.742  -1.413  1.00 89.00           N  
ATOM   2050  N   VAL A 271      20.406   1.517  -2.816  1.00 87.69           N  
ATOM   2051  CA  VAL A 271      20.375   0.078  -2.576  1.00 87.69           C  
ATOM   2052  C   VAL A 271      20.234  -0.195  -1.081  1.00 87.69           C  
ATOM   2053  CB  VAL A 271      21.656  -0.609  -3.125  1.00 87.69           C  
ATOM   2054  O   VAL A 271      21.031   0.305  -0.274  1.00 87.69           O  
ATOM   2055  CG1 VAL A 271      21.625  -2.109  -2.832  1.00 87.69           C  
ATOM   2056  CG2 VAL A 271      21.797  -0.356  -4.625  1.00 87.69           C  
ATOM   2057  N   PHE A 272      19.188  -0.867  -0.703  1.00 86.19           N  
ATOM   2058  CA  PHE A 272      18.812  -1.032   0.697  1.00 86.19           C  
ATOM   2059  C   PHE A 272      19.453  -2.289   1.281  1.00 86.19           C  
ATOM   2060  CB  PHE A 272      17.297  -1.096   0.847  1.00 86.19           C  
ATOM   2061  O   PHE A 272      18.953  -2.842   2.266  1.00 86.19           O  
ATOM   2062  CG  PHE A 272      16.578   0.077   0.236  1.00 86.19           C  
ATOM   2063  CD1 PHE A 272      16.719   1.354   0.763  1.00 86.19           C  
ATOM   2064  CD2 PHE A 272      15.742  -0.098  -0.865  1.00 86.19           C  
ATOM   2065  CE1 PHE A 272      16.062   2.441   0.200  1.00 86.19           C  
ATOM   2066  CE2 PHE A 272      15.078   0.984  -1.434  1.00 86.19           C  
ATOM   2067  CZ  PHE A 272      15.234   2.252  -0.899  1.00 86.19           C  
ATOM   2068  N   GLN A 273      20.656  -2.766   0.775  1.00 85.00           N  
ATOM   2069  CA  GLN A 273      21.375  -3.947   1.257  1.00 85.00           C  
ATOM   2070  C   GLN A 273      22.000  -3.689   2.621  1.00 85.00           C  
ATOM   2071  CB  GLN A 273      22.438  -4.379   0.253  1.00 85.00           C  
ATOM   2072  O   GLN A 273      22.469  -2.584   2.893  1.00 85.00           O  
ATOM   2073  CG  GLN A 273      21.875  -4.980  -1.027  1.00 85.00           C  
ATOM   2074  CD  GLN A 273      22.938  -5.637  -1.889  1.00 85.00           C  
ATOM   2075  NE2 GLN A 273      22.891  -5.379  -3.191  1.00 85.00           N  
ATOM   2076  OE1 GLN A 273      23.797  -6.363  -1.388  1.00 85.00           O  
ATOM   2077  N   TYR A 274      21.859  -4.711   3.498  1.00 85.00           N  
ATOM   2078  CA  TYR A 274      22.469  -4.711   4.824  1.00 85.00           C  
ATOM   2079  C   TYR A 274      21.859  -3.635   5.707  1.00 85.00           C  
ATOM   2080  CB  TYR A 274      23.984  -4.496   4.719  1.00 85.00           C  
ATOM   2081  O   TYR A 274      22.562  -2.973   6.473  1.00 85.00           O  
ATOM   2082  CG  TYR A 274      24.688  -5.512   3.846  1.00 85.00           C  
ATOM   2083  CD1 TYR A 274      24.734  -6.855   4.207  1.00 85.00           C  
ATOM   2084  CD2 TYR A 274      25.297  -5.125   2.656  1.00 85.00           C  
ATOM   2085  CE1 TYR A 274      25.375  -7.789   3.404  1.00 85.00           C  
ATOM   2086  CE2 TYR A 274      25.938  -6.055   1.846  1.00 85.00           C  
ATOM   2087  OH  TYR A 274      26.609  -8.305   1.431  1.00 85.00           O  
ATOM   2088  CZ  TYR A 274      25.969  -7.383   2.229  1.00 85.00           C  
ATOM   2089  N   GLN A 275      20.625  -3.389   5.469  1.00 85.94           N  
ATOM   2090  CA  GLN A 275      19.859  -2.467   6.305  1.00 85.94           C  
ATOM   2091  C   GLN A 275      18.422  -2.939   6.473  1.00 85.94           C  
ATOM   2092  CB  GLN A 275      19.891  -1.058   5.715  1.00 85.94           C  
ATOM   2093  O   GLN A 275      17.938  -3.779   5.703  1.00 85.94           O  
ATOM   2094  CG  GLN A 275      19.141  -0.933   4.391  1.00 85.94           C  
ATOM   2095  CD  GLN A 275      19.125   0.487   3.857  1.00 85.94           C  
ATOM   2096  NE2 GLN A 275      18.000   0.889   3.270  1.00 85.94           N  
ATOM   2097  OE1 GLN A 275      20.109   1.218   3.971  1.00 85.94           O  
ATOM   2098  N   THR A 276      17.781  -2.385   7.539  1.00 88.12           N  
ATOM   2099  CA  THR A 276      16.375  -2.676   7.785  1.00 88.12           C  
ATOM   2100  C   THR A 276      15.477  -1.626   7.133  1.00 88.12           C  
ATOM   2101  CB  THR A 276      16.078  -2.742   9.297  1.00 88.12           C  
ATOM   2102  O   THR A 276      15.719  -0.425   7.266  1.00 88.12           O  
ATOM   2103  CG2 THR A 276      14.602  -3.062   9.555  1.00 88.12           C  
ATOM   2104  OG1 THR A 276      16.875  -3.762   9.891  1.00 88.12           O  
ATOM   2105  N   ILE A 277      14.562  -2.113   6.324  1.00 92.50           N  
ATOM   2106  CA  ILE A 277      13.547  -1.227   5.758  1.00 92.50           C  
ATOM   2107  C   ILE A 277      12.203  -1.487   6.430  1.00 92.50           C  
ATOM   2108  CB  ILE A 277      13.430  -1.409   4.227  1.00 92.50           C  
ATOM   2109  O   ILE A 277      11.961  -2.576   6.957  1.00 92.50           O  
ATOM   2110  CG1 ILE A 277      12.953  -2.830   3.895  1.00 92.50           C  
ATOM   2111  CG2 ILE A 277      14.766  -1.102   3.541  1.00 92.50           C  
ATOM   2112  CD1 ILE A 277      12.406  -2.982   2.484  1.00 92.50           C  
ATOM   2113  N   SER A 278      11.406  -0.472   6.500  1.00 94.12           N  
ATOM   2114  CA  SER A 278      10.078  -0.590   7.098  1.00 94.12           C  
ATOM   2115  C   SER A 278       8.992  -0.196   6.105  1.00 94.12           C  
ATOM   2116  CB  SER A 278       9.977   0.279   8.352  1.00 94.12           C  
ATOM   2117  O   SER A 278       9.070   0.864   5.480  1.00 94.12           O  
ATOM   2118  OG  SER A 278       8.711   0.112   8.977  1.00 94.12           O  
ATOM   2119  N   ILE A 279       8.031  -1.106   5.871  1.00 95.75           N  
ATOM   2120  CA  ILE A 279       6.840  -0.861   5.066  1.00 95.75           C  
ATOM   2121  C   ILE A 279       5.594  -0.941   5.945  1.00 95.75           C  
ATOM   2122  CB  ILE A 279       6.734  -1.863   3.895  1.00 95.75           C  
ATOM   2123  O   ILE A 279       5.422  -1.899   6.703  1.00 95.75           O  
ATOM   2124  CG1 ILE A 279       7.980  -1.777   3.004  1.00 95.75           C  
ATOM   2125  CG2 ILE A 279       5.461  -1.612   3.082  1.00 95.75           C  
ATOM   2126  CD1 ILE A 279       8.203  -3.008   2.135  1.00 95.75           C  
ATOM   2127  N   GLN A 280       4.770   0.079   5.855  1.00 95.81           N  
ATOM   2128  CA  GLN A 280       3.553   0.107   6.660  1.00 95.81           C  
ATOM   2129  C   GLN A 280       2.320   0.316   5.785  1.00 95.81           C  
ATOM   2130  CB  GLN A 280       3.637   1.204   7.723  1.00 95.81           C  
ATOM   2131  O   GLN A 280       2.297   1.216   4.941  1.00 95.81           O  
ATOM   2132  CG  GLN A 280       2.461   1.213   8.688  1.00 95.81           C  
ATOM   2133  CD  GLN A 280       2.553   2.326   9.719  1.00 95.81           C  
ATOM   2134  NE2 GLN A 280       2.305   1.993  10.977  1.00 95.81           N  
ATOM   2135  OE1 GLN A 280       2.844   3.479   9.375  1.00 95.81           O  
ATOM   2136  N   ILE A 281       1.330  -0.576   5.957  1.00 96.06           N  
ATOM   2137  CA  ILE A 281       0.032  -0.423   5.312  1.00 96.06           C  
ATOM   2138  C   ILE A 281      -1.008   0.022   6.340  1.00 96.06           C  
ATOM   2139  CB  ILE A 281      -0.418  -1.734   4.629  1.00 96.06           C  
ATOM   2140  O   ILE A 281      -1.260  -0.681   7.320  1.00 96.06           O  
ATOM   2141  CG1 ILE A 281       0.654  -2.219   3.645  1.00 96.06           C  
ATOM   2142  CG2 ILE A 281      -1.763  -1.541   3.922  1.00 96.06           C  
ATOM   2143  CD1 ILE A 281       0.341  -3.561   2.998  1.00 96.06           C  
ATOM   2144  N   SER A 282      -1.532   1.173   6.047  1.00 94.25           N  
ATOM   2145  CA  SER A 282      -2.508   1.745   6.969  1.00 94.25           C  
ATOM   2146  C   SER A 282      -3.889   1.838   6.324  1.00 94.25           C  
ATOM   2147  CB  SER A 282      -2.059   3.131   7.434  1.00 94.25           C  
ATOM   2148  O   SER A 282      -4.184   2.801   5.617  1.00 94.25           O  
ATOM   2149  OG  SER A 282      -2.912   3.621   8.453  1.00 94.25           O  
ATOM   2150  N   PRO A 283      -4.688   0.791   6.484  1.00 90.25           N  
ATOM   2151  CA  PRO A 283      -6.043   0.842   5.934  1.00 90.25           C  
ATOM   2152  C   PRO A 283      -6.961   1.788   6.707  1.00 90.25           C  
ATOM   2153  CB  PRO A 283      -6.527  -0.605   6.051  1.00 90.25           C  
ATOM   2154  O   PRO A 283      -6.562   2.324   7.746  1.00 90.25           O  
ATOM   2155  CG  PRO A 283      -5.762  -1.171   7.203  1.00 90.25           C  
ATOM   2156  CD  PRO A 283      -4.449  -0.450   7.301  1.00 90.25           C  
ATOM   2157  N   ASN A 284      -8.188   2.014   6.242  1.00 84.44           N  
ATOM   2158  CA  ASN A 284      -9.180   2.902   6.848  1.00 84.44           C  
ATOM   2159  C   ASN A 284      -9.727   2.328   8.156  1.00 84.44           C  
ATOM   2160  CB  ASN A 284     -10.320   3.180   5.871  1.00 84.44           C  
ATOM   2161  O   ASN A 284     -10.219   3.068   9.000  1.00 84.44           O  
ATOM   2162  CG  ASN A 284     -11.164   1.948   5.590  1.00 84.44           C  
ATOM   2163  ND2 ASN A 284     -12.328   2.150   4.984  1.00 84.44           N  
ATOM   2164  OD1 ASN A 284     -10.766   0.825   5.910  1.00 84.44           O  
ATOM   2165  N   ILE A 285      -9.594   0.969   8.250  1.00 82.94           N  
ATOM   2166  CA  ILE A 285     -10.047   0.279   9.453  1.00 82.94           C  
ATOM   2167  C   ILE A 285      -8.961  -0.687   9.930  1.00 82.94           C  
ATOM   2168  CB  ILE A 285     -11.367  -0.479   9.211  1.00 82.94           C  
ATOM   2169  O   ILE A 285      -8.195  -1.215   9.125  1.00 82.94           O  
ATOM   2170  CG1 ILE A 285     -11.188  -1.526   8.102  1.00 82.94           C  
ATOM   2171  CG2 ILE A 285     -12.492   0.499   8.859  1.00 82.94           C  
ATOM   2172  CD1 ILE A 285     -12.320  -2.539   8.023  1.00 82.94           C  
ATOM   2173  N   GLY A 286      -8.805  -0.813  11.234  1.00 84.81           N  
ATOM   2174  CA  GLY A 286      -7.820  -1.722  11.805  1.00 84.81           C  
ATOM   2175  C   GLY A 286      -6.473  -1.068  12.039  1.00 84.81           C  
ATOM   2176  O   GLY A 286      -6.215   0.032  11.547  1.00 84.81           O  
ATOM   2177  N   SER A 287      -5.641  -1.716  12.859  1.00 87.31           N  
ATOM   2178  CA  SER A 287      -4.277  -1.263  13.102  1.00 87.31           C  
ATOM   2179  C   SER A 287      -3.406  -1.460  11.859  1.00 87.31           C  
ATOM   2180  CB  SER A 287      -3.662  -2.004  14.289  1.00 87.31           C  
ATOM   2181  O   SER A 287      -3.627  -2.391  11.086  1.00 87.31           O  
ATOM   2182  OG  SER A 287      -2.326  -1.585  14.508  1.00 87.31           O  
ATOM   2183  N   PRO A 288      -2.479  -0.521  11.633  1.00 91.75           N  
ATOM   2184  CA  PRO A 288      -1.582  -0.648  10.484  1.00 91.75           C  
ATOM   2185  C   PRO A 288      -0.763  -1.937  10.516  1.00 91.75           C  
ATOM   2186  CB  PRO A 288      -0.674   0.579  10.609  1.00 91.75           C  
ATOM   2187  O   PRO A 288      -0.447  -2.447  11.594  1.00 91.75           O  
ATOM   2188  CG  PRO A 288      -1.450   1.545  11.445  1.00 91.75           C  
ATOM   2189  CD  PRO A 288      -2.332   0.767  12.375  1.00 91.75           C  
ATOM   2190  N   LEU A 289      -0.590  -2.482   9.414  1.00 93.69           N  
ATOM   2191  CA  LEU A 289       0.370  -3.568   9.242  1.00 93.69           C  
ATOM   2192  C   LEU A 289       1.771  -3.020   8.992  1.00 93.69           C  
ATOM   2193  CB  LEU A 289      -0.049  -4.480   8.086  1.00 93.69           C  
ATOM   2194  O   LEU A 289       1.979  -2.248   8.055  1.00 93.69           O  
ATOM   2195  CG  LEU A 289       0.946  -5.574   7.691  1.00 93.69           C  
ATOM   2196  CD1 LEU A 289       1.071  -6.605   8.805  1.00 93.69           C  
ATOM   2197  CD2 LEU A 289       0.520  -6.234   6.387  1.00 93.69           C  
ATOM   2198  N   THR A 290       2.729  -3.377   9.891  1.00 93.81           N  
ATOM   2199  CA  THR A 290       4.105  -2.924   9.727  1.00 93.81           C  
ATOM   2200  C   THR A 290       5.035  -4.102   9.438  1.00 93.81           C  
ATOM   2201  CB  THR A 290       4.594  -2.176  10.984  1.00 93.81           C  
ATOM   2202  O   THR A 290       5.043  -5.086  10.180  1.00 93.81           O  
ATOM   2203  CG2 THR A 290       6.027  -1.681  10.805  1.00 93.81           C  
ATOM   2204  OG1 THR A 290       3.740  -1.053  11.227  1.00 93.81           O  
ATOM   2205  N   LEU A 291       5.746  -4.012   8.305  1.00 92.56           N  
ATOM   2206  CA  LEU A 291       6.773  -4.980   7.938  1.00 92.56           C  
ATOM   2207  C   LEU A 291       8.172  -4.395   8.133  1.00 92.56           C  
ATOM   2208  CB  LEU A 291       6.598  -5.430   6.484  1.00 92.56           C  
ATOM   2209  O   LEU A 291       8.492  -3.352   7.559  1.00 92.56           O  
ATOM   2210  CG  LEU A 291       5.207  -5.938   6.098  1.00 92.56           C  
ATOM   2211  CD1 LEU A 291       5.121  -6.152   4.590  1.00 92.56           C  
ATOM   2212  CD2 LEU A 291       4.879  -7.227   6.848  1.00 92.56           C  
ATOM   2213  N   SER A 292       8.938  -5.020   8.984  1.00 91.12           N  
ATOM   2214  CA  SER A 292      10.336  -4.645   9.172  1.00 91.12           C  
ATOM   2215  C   SER A 292      11.273  -5.754   8.695  1.00 91.12           C  
ATOM   2216  CB  SER A 292      10.617  -4.324  10.641  1.00 91.12           C  
ATOM   2217  O   SER A 292      11.312  -6.832   9.289  1.00 91.12           O  
ATOM   2218  OG  SER A 292       9.867  -3.195  11.055  1.00 91.12           O  
ATOM   2219  N   GLU A 293      11.891  -5.465   7.504  1.00 87.69           N  
ATOM   2220  CA  GLU A 293      12.688  -6.516   6.883  1.00 87.69           C  
ATOM   2221  C   GLU A 293      14.148  -6.086   6.719  1.00 87.69           C  
ATOM   2222  CB  GLU A 293      12.102  -6.906   5.523  1.00 87.69           C  
ATOM   2223  O   GLU A 293      14.422  -4.949   6.332  1.00 87.69           O  
ATOM   2224  CG  GLU A 293      10.688  -7.457   5.602  1.00 87.69           C  
ATOM   2225  CD  GLU A 293      10.617  -8.836   6.242  1.00 87.69           C  
ATOM   2226  OE1 GLU A 293       9.492  -9.312   6.527  1.00 87.69           O  
ATOM   2227  OE2 GLU A 293      11.688  -9.438   6.457  1.00 87.69           O  
ATOM   2228  N   TYR A 294      15.016  -7.055   7.156  1.00 86.75           N  
ATOM   2229  CA  TYR A 294      16.438  -6.867   6.871  1.00 86.75           C  
ATOM   2230  C   TYR A 294      16.781  -7.367   5.473  1.00 86.75           C  
ATOM   2231  CB  TYR A 294      17.281  -7.590   7.910  1.00 86.75           C  
ATOM   2232  O   TYR A 294      16.516  -8.523   5.137  1.00 86.75           O  
ATOM   2233  CG  TYR A 294      18.766  -7.320   7.770  1.00 86.75           C  
ATOM   2234  CD1 TYR A 294      19.594  -8.211   7.086  1.00 86.75           C  
ATOM   2235  CD2 TYR A 294      19.344  -6.180   8.320  1.00 86.75           C  
ATOM   2236  CE1 TYR A 294      20.953  -7.969   6.953  1.00 86.75           C  
ATOM   2237  CE2 TYR A 294      20.703  -5.930   8.195  1.00 86.75           C  
ATOM   2238  OH  TYR A 294      22.859  -6.582   7.387  1.00 86.75           O  
ATOM   2239  CZ  TYR A 294      21.500  -6.828   7.512  1.00 86.75           C  
ATOM   2240  N   ILE A 295      17.344  -6.480   4.676  1.00 85.06           N  
ATOM   2241  CA  ILE A 295      17.609  -6.828   3.285  1.00 85.06           C  
ATOM   2242  C   ILE A 295      19.031  -7.383   3.160  1.00 85.06           C  
ATOM   2243  CB  ILE A 295      17.422  -5.613   2.350  1.00 85.06           C  
ATOM   2244  O   ILE A 295      20.000  -6.711   3.523  1.00 85.06           O  
ATOM   2245  CG1 ILE A 295      15.977  -5.113   2.408  1.00 85.06           C  
ATOM   2246  CG2 ILE A 295      17.828  -5.969   0.916  1.00 85.06           C  
ATOM   2247  CD1 ILE A 295      15.719  -3.873   1.563  1.00 85.06           C  
ATOM   2248  N   TYR A 296      18.984  -8.688   2.811  1.00 80.50           N  
ATOM   2249  CA  TYR A 296      20.250  -9.359   2.482  1.00 80.50           C  
ATOM   2250  C   TYR A 296      20.141 -10.094   1.153  1.00 80.50           C  
ATOM   2251  CB  TYR A 296      20.641 -10.336   3.592  1.00 80.50           C  
ATOM   2252  O   TYR A 296      19.344 -11.031   1.018  1.00 80.50           O  
ATOM   2253  CG  TYR A 296      21.938 -11.055   3.336  1.00 80.50           C  
ATOM   2254  CD1 TYR A 296      21.969 -12.430   3.123  1.00 80.50           C  
ATOM   2255  CD2 TYR A 296      23.141 -10.359   3.309  1.00 80.50           C  
ATOM   2256  CE1 TYR A 296      23.172 -13.094   2.889  1.00 80.50           C  
ATOM   2257  CE2 TYR A 296      24.344 -11.016   3.076  1.00 80.50           C  
ATOM   2258  OH  TYR A 296      25.547 -13.031   2.635  1.00 80.50           O  
ATOM   2259  CZ  TYR A 296      24.344 -12.383   2.867  1.00 80.50           C  
ATOM   2260  N   GLN A 297      20.844  -9.594   0.121  1.00 75.50           N  
ATOM   2261  CA  GLN A 297      20.766 -10.180  -1.213  1.00 75.50           C  
ATOM   2262  C   GLN A 297      22.125 -10.719  -1.659  1.00 75.50           C  
ATOM   2263  CB  GLN A 297      20.250  -9.148  -2.221  1.00 75.50           C  
ATOM   2264  O   GLN A 297      22.938  -9.977  -2.205  1.00 75.50           O  
ATOM   2265  CG  GLN A 297      19.938  -9.734  -3.594  1.00 75.50           C  
ATOM   2266  CD  GLN A 297      19.422  -8.695  -4.570  1.00 75.50           C  
ATOM   2267  NE2 GLN A 297      19.469  -9.023  -5.859  1.00 75.50           N  
ATOM   2268  OE1 GLN A 297      19.000  -7.609  -4.172  1.00 75.50           O  
ATOM   2269  N   PRO A 298      22.406 -11.969  -1.353  1.00 65.75           N  
ATOM   2270  CA  PRO A 298      23.734 -12.539  -1.571  1.00 65.75           C  
ATOM   2271  C   PRO A 298      23.969 -12.953  -3.023  1.00 65.75           C  
ATOM   2272  CB  PRO A 298      23.750 -13.766  -0.651  1.00 65.75           C  
ATOM   2273  O   PRO A 298      25.109 -12.898  -3.510  1.00 65.75           O  
ATOM   2274  CG  PRO A 298      22.312 -14.094  -0.428  1.00 65.75           C  
ATOM   2275  CD  PRO A 298      21.500 -12.828  -0.564  1.00 65.75           C  
ATOM   2276  N   GLU A 299      22.781 -13.203  -3.881  1.00 73.44           N  
ATOM   2277  CA  GLU A 299      22.922 -13.656  -5.262  1.00 73.44           C  
ATOM   2278  C   GLU A 299      21.594 -13.539  -6.020  1.00 73.44           C  
ATOM   2279  CB  GLU A 299      23.422 -15.102  -5.301  1.00 73.44           C  
ATOM   2280  O   GLU A 299      20.531 -13.703  -5.438  1.00 73.44           O  
ATOM   2281  CG  GLU A 299      24.812 -15.289  -4.742  1.00 73.44           C  
ATOM   2282  CD  GLU A 299      25.328 -16.719  -4.844  1.00 73.44           C  
ATOM   2283  OE1 GLU A 299      26.500 -16.969  -4.496  1.00 73.44           O  
ATOM   2284  OE2 GLU A 299      24.531 -17.594  -5.273  1.00 73.44           O  
ATOM   2285  N   GLY A 300      21.703 -12.859  -7.262  1.00 79.69           N  
ATOM   2286  CA  GLY A 300      20.547 -12.867  -8.156  1.00 79.69           C  
ATOM   2287  C   GLY A 300      19.891 -11.508  -8.289  1.00 79.69           C  
ATOM   2288  O   GLY A 300      20.234 -10.570  -7.566  1.00 79.69           O  
ATOM   2289  N   THR A 301      19.000 -11.461  -9.250  1.00 80.62           N  
ATOM   2290  CA  THR A 301      18.266 -10.242  -9.602  1.00 80.62           C  
ATOM   2291  C   THR A 301      17.062 -10.047  -8.688  1.00 80.62           C  
ATOM   2292  CB  THR A 301      17.797 -10.281 -11.070  1.00 80.62           C  
ATOM   2293  O   THR A 301      16.656  -8.914  -8.422  1.00 80.62           O  
ATOM   2294  CG2 THR A 301      18.984 -10.242 -12.023  1.00 80.62           C  
ATOM   2295  OG1 THR A 301      17.062 -11.484 -11.297  1.00 80.62           O  
ATOM   2296  N   VAL A 302      16.547 -11.141  -7.977  1.00 82.50           N  
ATOM   2297  CA  VAL A 302      15.445 -11.117  -7.023  1.00 82.50           C  
ATOM   2298  C   VAL A 302      15.805 -11.961  -5.801  1.00 82.50           C  
ATOM   2299  CB  VAL A 302      14.133 -11.625  -7.656  1.00 82.50           C  
ATOM   2300  O   VAL A 302      16.281 -13.086  -5.938  1.00 82.50           O  
ATOM   2301  CG1 VAL A 302      12.992 -11.594  -6.641  1.00 82.50           C  
ATOM   2302  CG2 VAL A 302      13.781 -10.797  -8.891  1.00 82.50           C  
ATOM   2303  N   THR A 303      15.547 -11.391  -4.602  1.00 81.56           N  
ATOM   2304  CA  THR A 303      15.852 -12.109  -3.367  1.00 81.56           C  
ATOM   2305  C   THR A 303      14.648 -12.102  -2.428  1.00 81.56           C  
ATOM   2306  CB  THR A 303      17.062 -11.500  -2.648  1.00 81.56           C  
ATOM   2307  O   THR A 303      13.891 -11.133  -2.385  1.00 81.56           O  
ATOM   2308  CG2 THR A 303      17.438 -12.305  -1.404  1.00 81.56           C  
ATOM   2309  OG1 THR A 303      18.188 -11.492  -3.543  1.00 81.56           O  
ATOM   2310  N   VAL A 304      14.523 -13.180  -1.748  1.00 81.25           N  
ATOM   2311  CA  VAL A 304      13.531 -13.258  -0.683  1.00 81.25           C  
ATOM   2312  C   VAL A 304      14.086 -12.617   0.589  1.00 81.25           C  
ATOM   2313  CB  VAL A 304      13.102 -14.711  -0.408  1.00 81.25           C  
ATOM   2314  O   VAL A 304      15.164 -12.992   1.057  1.00 81.25           O  
ATOM   2315  CG1 VAL A 304      12.078 -14.773   0.725  1.00 81.25           C  
ATOM   2316  CG2 VAL A 304      12.531 -15.352  -1.676  1.00 81.25           C  
ATOM   2317  N   ILE A 305      13.531 -11.625   1.188  1.00 76.06           N  
ATOM   2318  CA  ILE A 305      14.070 -10.844   2.295  1.00 76.06           C  
ATOM   2319  C   ILE A 305      13.219 -11.055   3.543  1.00 76.06           C  
ATOM   2320  CB  ILE A 305      14.156  -9.344   1.942  1.00 76.06           C  
ATOM   2321  O   ILE A 305      13.586 -10.617   4.637  1.00 76.06           O  
ATOM   2322  CG1 ILE A 305      12.789  -8.828   1.485  1.00 76.06           C  
ATOM   2323  CG2 ILE A 305      15.219  -9.102   0.869  1.00 76.06           C  
ATOM   2324  CD1 ILE A 305      12.742  -7.324   1.250  1.00 76.06           C  
ATOM   2325  N   GLY A 306      12.414 -12.297   3.564  1.00 54.38           N  
ATOM   2326  CA  GLY A 306      11.562 -12.719   4.664  1.00 54.38           C  
ATOM   2327  C   GLY A 306      10.688 -13.906   4.324  1.00 54.38           C  
ATOM   2328  O   GLY A 306      10.312 -14.094   3.166  1.00 54.38           O  
TER    2329      GLY A 306                                                      
ENDMDL                                                                          
END                                                                             
