# Supplementary material for: Towards a molecular picture of the archaeal cell surface
Source: Nat Commun. 2024 Nov 29;15:10401. doi: 10.1038/s41467-024-53986-9 (PMC11607397; doi:10.1038/s41467-024-53986-9)
Supplement: Supplementary file 5 — Supplementary Dataset 1 [file 41467_2024_53986_MOESM5_ESM.zip › Archaellum_Homologues_2024/SULC_0127_Saccharolobus_solfataricus/SULC_0127_Saccharolobus_solfataricus_0163d_env/bfd.mgnify30.metaeuk30.smag30.a3m]

>101
MNSKKMLKEYNKKVKRKGLAGLDTAIILIAFIITASVLAYVAINMGLFVTQKAKSTINKGEETASTALTLSGSVLYAVNYPLNTRSYWIYFTVSPSSGVSSVELSPTTTAISFTASAEGVTYSNIYKYTLLTVSPSELANVVYANGQYLDLVNQQTSAGQTYVYYPNPYYALLALNYTLYNYYLSTKTPSPIFINSSILSLSSLPSWLKNDNSFTFTLNISGKLVTYYVFVNQTFAFTYPVAGDPLIGSAIAPAGSVIGVILLFGPDLGSHVFQYQTITIQITPNIGSPLTISEYIYQPEGSVSVIG
>D0KUW1	394	0.990	9.574E-120	0	306	307	0	309	310
MNSKkmlKMLKEYNKKVKRKGLAGLDTAIILIAFIITASVLAYVAINMGLFVTQKAKSTINKGEETASTALTLSGSVLYAVNYPLNTRSYWIYFTVSPSSGVSSVELSPTTTAISFTASAEGVTYSNIYKYTLLTVSPSELANVVYANGQYLDLVNQQTSAGQTYVYYPNPYYALLALNYTLYNYYLSTKTPSPIFINSSILSLSSLPSWLKNDNSFTFTLNISGKLVTYYVFVNQTFAFTYPVAGDPLIGSAIAPAGSVIGVILLFGPDLGSHVFQYQTITIQITPNIGSPLTISEYIYQPEGSVSVIG
>8450|scaffold15450_1|-47|01	383	0.866	8.800E-116	0	306	307	7	312	313
MNTKKMLKEYNKKVKRKGLAGLDTAIILIAFIITASVLAYVAINMGLFVTQKAKSTINKGEETASTALTLSGSVLYAVNYPSNTQSYWIYFTVSPSSGVSSVELSPSTTAISFTASAEGISYSNIYEYTLLTVSPSELANQVYANGQYLDLVNQQTNAGQTYVYYPNPYYALLALNYTLSK--IDKVSPSPLYItTTTPSSATQTYPFLAHDNMFTFTLNISGTLVTYYAFVNQTFAFTYPVAGDPLIGSAIAPAGSVIGVMILFGPDLGSHVFQYQTITIQITPNIGSPLTISEYVYQPEGSVSVIG
>A0A1C8ZU76	339	0.798	1.281E-100	0	306	307	0	305	306
MGFKKVIKEYNKKMKRKGLAGLDTAIILIAFIITASVLAYVAINMGLFVTQKAKSTIDKGEETASTALTLSGSVLYAVNYPSNSRSYWIYFTVSPSSGVSSVELSPATTAISFTASALGVAYSNIYKYTLLTVSPSEVNGVVYAAPQYLSLADQESSGGQTYVYYPNPYYALLALNYSLYQMVLSKQIKySPLYITTTKSTSTQT--WLTSDNVFQFTLNISGTLEIFYAYVNQTFAFTYPVAGDPLIGSAIAPAGSVIGVMILFGPDLGSHVFQYQTITIQISPNIGSPLTLSEYVYQPEGNVTVIG
>H2C431	299	0.718	1.067E-86	3	306	307	4	303	304
---KKVVQSYNRLVRRKGLAGLDTAIILIAFIITASVLAFVAINMGLFVTQKAKTTINKGEETASTALTVSSSVLYAVNYPTNSKSYWIYFTVSPTSGVSSVELDPATTGLSFVATQEGLTLSNIYKYTLLTVpNPGTLYSTVS--GSYLTLQNNVSSGGNTYVYYPNPYYALLALNETLG----KNMKNSPIYINYTAYTVQSpEPVWLKHDNNFTFTLTINGNTVKYYVFVNQTFAFSFPVAGDPLVGSAIAPAGSTIGFMILFGPNVGSHIFEYQTINIQITPNIGSPLTLSEYIYQPEGSVTSIG
>A4YGD6	288	0.696	7.020E-83	5	306	307	6	301	302
-----LVQKYNKLVRRRGLAGLDTAIILIAFIITASVLAFVAINMGLFVTQKAKTTINKGEETASTALTVSSSVLYAVNYPSNTKSYWIYFTVSPTSGVSSVELDPATTGLSFIATEEGITLSNIYKYTLLTDTHLT---PVSASGYSLTLESNLTSGGNTYYYFSSPYLALLALNQSLS----KVSGHSPIYINYTSFSSTnPEPSWLKNDNNFTFTLTIAGQKVLYYVFINQTFAFSYPVAGDPLVGSAIAPAGSTVGFMILFGPNLGQHVFEYQTINIQITPNIGSPLTLSEYIYQPEGTVTAIG
>Q4J9K5	276	0.672	8.622E-79	9	306	307	2	303	304
---------YMKRRKTRGLAGLDTAIILIAFIITAAVLAYVAVNMGLFVTQKAKTTINKGEETASTALSLSGNVLYAVNYPTNTKSYWMYFTVSPSSGVSSVDLSPSTTAISFTAASRGVSLSNIYQFSLLSVLPSQVNNKVqVKLG--TSIINLTLafssnSAGQTYVYYSDPNYALLALNYTLGQEVKGGQlTSSPLYIISNTSIVASKP-WLKNDNVFTFNISVNGTEVEYYAYVNKTFAFTYPVSGFPLAGSDIAPAGSVIGVMILFGPGEATNVFQYETVTIQITPNIGSPLTISQYIYQPDGKVTVIG
>Laugrefbdmm110sn_1035136.scaffolds.fasta_scaffold254650_1	244	0.623	1.263E-67	12	306	307	20	290	291
------------KKRKRGLAGLDTAIIMIAFIITASVLAYVAINMGLFVTQKAKTTIDQGEKTASTALTLSGAVLYAVNYPQNTKSYWIYFPVSPSAGVSSVDMSPQTTAISFIASTEGISLSNIYNASLLGIT--NPSALKYAN-------VSVAPSGQTYYSYSSPYAALLALN--------ATKALNKIFIVETSNT---APTGFSTANEFSF----SYGGTTYYAFVKSTFAFTYPIAGDPLVGSNIAPAGSTVGVMILFGSDIGSHVFQYETITMQITPNVGSPLTISQYIYQPSGNVSVIG
>18_taG_2_1085343.scaffolds.fasta_scaffold356379_1	243	0.610	3.231E-67	0	306	307	0	288	289
MNLKSAVKAYNRKMRRRGLAGLDTAIILIAFIITASVLAYVAVNMGLFVTQKAKSTITKGEETASTALTLSGSVLYSVNYPTDTQSYWIYFPVSPSSGVSSVELSPATTAISFTASSSGIQLSNIYALSLLAyASNSNLNSHNY------TTVSNDTSGGQTYYYFSSPYAALVAI----YNLNQTGTMPSAWNNY--LEVSTAKP----TVGSYFSFLY---QGTTFYVKVLRTFAFTFPIAGFSLAGSYVAPAGSTIGVMVLFGPHVGSNVFQYQTVTVQITPNIGSPLTVSEYVYQPEGNVTIIG
>SoiMetStandDraft_5_1073268.scaffolds.fasta_scaffold4838306_1	242	0.627	6.045E-67	3	306	307	1	291	292
---KSLITRYNQKVKRRGLAGLDTAIILIAFIITASVLAYVAINMGLFVTQKAKTTISKGEETASTALTLSSSVLYAVNYPLNSLSYWIYFTVSPSSGISSVELSPQTTAISFTAASSGISLSNIYISTLLNVT---SVQPAFYNGYYTAylLTSSKSPNGQTYYYYANPYAAVLALaeqPGSSSYLVVS---PNP------STGATVTAPSAPH-NTFTFQYG----GVTYTAYILQTFAFTFPVAGDPLVGSAIAPAGSTIGVMILFGPN-ADQVYQYQTITIQITPNIGSPLTISQYVYQPQGNVSVIG
>SRR5579875_411247	222	0.603	5.171E-60	12	306	307	8	275	276
------------KKRKKGLAGLDTAIILIAFIITASVLAYVAVSMGIFVTQKAKTTINKGEETASTALSITGNILYASNYPTDTYSYWIYFPVSPSSGVSSVQLSPSTTAISFEASAEGIVLTNIYNYTLLTVTSNP-------------YLLQQTSGNQVYYYYPSVYAAFLALQSVVPKNIFSVAS------TTTPSSCTS----SSSANEFTFTY----QGTTYCATVSQDFAFTFPVAGDALVGSAIAPAGSTVGVVVLFGPSTGHNVFQYQTLTIAITPNIGSPLTVSQYVYQPDGSVSVIG
>MGYP001425485312	155	0.250	2.734E-37	1	188	307	4	198	209
-NVRQLREKNLVWRDQRGITGLETAIVLIAFVVVSSVFAFAALSTGLFSSDKAKETIQAGLSETRGSMELKGSVILTSSTTGTSgAVSDIAFQVASAAGGESIDLTPGKTIIKYTDPSQSKIFESTSGFTVTALGNADTDKLLERNEVYeIQLIDLETGTGtgrdtLTNTLVPNKTFSIEVIPPSGAVLFIQRTTP----------------------------------------------------------------------------------------------------------------------
>MGYP001386120143	155	0.263	3.727E-37	13	188	307	22	203	214
-------------RDQRGITGLETAIVLIAFVVVSSVFAFAALSTSLFSSDKAKETIQAGLSETRGSMELKGSVILTASTTGTSGvVSDIAFQVASAAGGESIDLTPGKTIIKYTDSGQSKIFQSTSGFTVTGLGTADSDNLLERNEVYeIQLIDLETTGSgndtLTAQLQTNKTFSLEVIPPSGAVLFIERTTP----------------------------------------------------------------------------------------------------------------------
>MGYP001493174767	148	0.267	7.159E-35	14	188	307	61	243	254
--------------DQRGITGLETAIVLIAFVVVSSVFAFAALSTGLFSSDKAKETIQAGLAETRGSMELKGSVILTASTTGTSGvVSDIAFQVANAAGGESIDLTPGKTLIKYTDSTQSKMFVSTSGFTASSLGSADSDKLLERNEVYeLQLVDLENSVHATnddtlaSTIGVNTTFSLQVIPPKGAVLFIERTSP----------------------------------------------------------------------------------------------------------------------
>MGYP000073584181	145	0.302	1.154E-33	15	188	307	17	198	209
---------------EKGITGLETAIVLIAFVVVSSVFAFSALSTGMFSSDKARETVTAGLAQTRASMQLKGSIIGTANAASSTgTMTTISFHVAQTAGGADVDLTPGTTTIRYTDENQHKLFSSTAGLTVTPVGGSDSDNLLEANEVYKIeLINLDTGLHDTdndtlkTALGVNTTFTLELVPIKGSVLYLDRTTP----------------------------------------------------------------------------------------------------------------------
>5|scaffold255127_1|-76|00	143	0.277	2.912E-33	4	188	307	21	223	234
----KMYNKYFKH--EKGITGLETAIILIAFVVVAAVFAYTALSAGLFSTQKAQQAVYSGLQEAQSTLELRGSVIATANASGES-VQQISFVVSLVLGGDPIDFTPptaatdnggiaattstNKVVIKYIDDNQTIN--NLYW-TFTPLGTNNGNNLLEANEKFQITVgNSVTSQGggnlidaLTTPLTANKTFTLEVVTPSGAVLDIERTIP----------------------------------------------------------------------------------------------------------------------
>GraSoiStandDraft_16_1057320.scaffolds.fasta_scaffold10839190_1	142	0.256	7.346E-33	13	188	307	0	182	193
-------------RDQRGITDLETAIVLIAFVVVSSVFAFAALSTGLFSSDKAKETILVGLAETQGSMELKGSVILTSSTTGTSGvVSDIAFQVASAAGGGSIDLTPGKTLIKYTDSTQSKIFESTAGFTVTALGTADSDKLLERNEVYevqLIDLEAGLGTGNdtlTNQLMINKTFSLEVIPPSGAVLFIERTTP----------------------------------------------------------------------------------------------------------------------
>GraSoiStandDraft_56_1057294.scaffolds.fasta_scaffold2845652_1	140	0.258	3.433E-32	13	188	307	10	195	206
-------------RDQRGITGLKTAIVLIAFVVVSSVFAFAALSTGLFSSDKAKETIQAGLAETRGSMELKGSVIleADGTSTATSVATSIAFQVANAAGGNSIDLTPGKTLIKYTDQTQSKMFltdSSSNGFTASGLGSADSDKLLERNEVYeikLTGLDSTASTddNLTNKLQVNTTFSLEVIPPSGAVLFIERTTP----------------------------------------------------------------------------------------------------------------------
>20365|Ga0154453_1027_2|+814|00	140	0.276	4.672E-32	6	188	307	0	188	247
------MRRYAKKliRNQQGITGIETAIILIAFVIVASVFAYVVLSAGLFSTQKAKEAIHAGLDEARSTIEVKGNIYGRMVS---SVLQEVYFTIATTTGGDMIDFTPPSsgnysnlVVISYSDAYQLFPTINWTLTKLNTNNADNLLD---RNELFMITVDlSVVSANATASELPGPYhkFNLEVKPPVGAVLVLERTIP----------------------------------------------------------------------------------------------------------------------
>YNPMSStandDraft_2_1061718.scaffolds.fasta_scaffold409799_1	136	0.254	1.016E-30	5	191	307	0	190	198
-----MLKGLNKglRRDERGITGLETAIILIAFVVVASVFAYTVLSAGIFSSQKGQEAVYSGLAETRATMEVKGSMFAYGNgTAGNMTVGNVSFTLTNAMKGQAIDLSPNptgndthVTIISYTDKNQHV-----------SDLPWNVTFIGKNNGDKLleqdeqAVINVDLSGlSPAPVAYDT--FTIEVKPVTGASLILNRTLPARI-------------------------------------------------------------------------------------------------------------------
>SRR4030043_361084	136	0.248	1.016E-30	4	188	307	27	230	232
----KMLKKFLRH--EKGITGLETAIILIAFVVVAAVFAYTVLSAGLFSTQKSQEAVYAGLKEARATLELKGNVIATANeSAASGRIQQISFIVANVLGGEAVDFaepdaaagntgiadaaSTNKVVINYVDEAQTVN--DLYW-TLDKLGGSDSDDLLKTNEKFKVTIgsdNLTSGGNLINALGTdlniNTEFSLIVQPPIGAVLEIERTIP----------------------------------------------------------------------------------------------------------------------
>MGYP000960052660	136	0.258	1.383E-30	4	159	307	24	191	196
----KMFQFF---KKQRGITGLETAIILIAFVVVAAVFAYTVLSAGLFSTQKSQEAIYSGLEQAQSTLEIKGGVIAKAeNTGADGYISQITFTIANALGGEPVNFTEPQqsvsnngladsstsdnvVVISYIDQDQRV--DDLYWTVTKLGSA-NSNNLLESNEKFQITIGSDTAGSN---------------------------------------------------------------------------------------------------------------------------------------------------
>AraplaMF_Cvi_mMS_1032046.scaffolds.fasta_scaffold06662_2	136	0.277	1.383E-30	13	188	307	9	186	197
-------------KNQQGITGIETAIILIAFVIVASVFAYVVLSAGLFSTQKAKESIHSGLNEARSAIEVKGNTYGRMTNDVLTSVY---FTVATTTGGDMIDFTdtdnfTNKVVISYTDAYQIFPSVNWTLTKLNTHTNDNILDQ---NELFMLTVDLScVSANATAEEMPGPYhkFSXEVKPPVGAVLIIERTIP----------------------------------------------------------------------------------------------------------------------
>SRR4030042_2074624	134	0.258	6.437E-30	4	191	307	31	238	246
----KMYKKYFKH--EKGITGLETAIILIAFVVVAAVFAYTALSAGLFSTQKAQEAVYSGLKEAQSTLELRGGIVATAGTPGaSGTIKQITFVVSNALGGDPIDFtepspatansgisalsSSNKVVINYIDSNQVV--SNLYWTCTPLGTNDG-DDLLETGEKFQITIGYDTAGqgggnlidALTYALSVNDTFTLEIMTNAGAVITIERTTPAYI-------------------------------------------------------------------------------------------------------------------
>MGYP000262344517	133	0.349	1.190E-29	14	119	307	13	117	161
--------------EERGITGLETAIVLIAFVVVSSVFAFAALSTGLFSSDQAKETIRAGLSEARGTLELRGAVIAE-DTDTDGDIDKVYFQVSNAAGGEPIDLTQGKTIIRYSDSSQSV-------------------------------------------------------------------------------------------------------------------------------------------------------------------------------------------
>MGYP000120790096	132	0.324	2.201E-29	5	117	307	4	115	137
-----LFKIPW--TEQRGITGLETAIVLIAFVVVSSVFAFAALSTGLFSSDKAKETIQAGLAETRGSMELKGSVVLTATTAGtGATVSKIAFQVSNAAGGEAIDLTPGKTIIKYNDDTQ---------------------------------------------------------------------------------------------------------------------------------------------------------------------------------------------
>HubBroStandDraft_1064217.scaffolds.fasta_scaffold392387_1	129	0.260	1.890E-28	14	176	307	17	188	215
--------------DQRGITGLETAIVLIAFVVVSSVFAFAALSTGLFSSDKAKETIQAGLAETRGSMELKGSVVLTSPSSGTAAiISQIAFQVANAAGGNAIDLTPGKTLIKYTDQTQSKMFltdSSSEGFTSTGLGSADSDMLLERNEVYeltltgLDTTDSGDN-NLTNTLGVNTTFSLEIIPP----------------------------------------------------------------------------------------------------------------------------------
>7754|Ga0208336_1042471_1|+1|11	129	0.260	1.890E-28	14	176	307	35	206	230
--------------DQRGITGLETAIVLIAFVVVSSVFAFAALSTGLFSSDKAKETIQAGLAETRGSMELKGSVVLTSPSSGTAAiISQIAFQVANAAGGNAIDLTPGKTLIKYTDQTQSKMFltdSSSEGFTSTGLGSADSDMLLERNEVYeltltgLDTTDSGDN-NLTNTLGVNTTFSLEIIPP----------------------------------------------------------------------------------------------------------------------------------
>SynMetStandDraft_1070027.scaffolds.fasta_scaffold84035_1	129	0.312	2.568E-28	0	123	307	0	121	157
MNSQQGL--PGLYRDQRGITGLETAIVLIAFVVVASVFAFAVLSTGLLSSEKSKETVLGGLEETSSTLSVRGDVIGDANS-GKTALDTVKFTLPSAAqAADAVDLSSTGVVITYLDQDQALNCTN---------------------------------------------------------------------------------------------------------------------------------------------------------------------------------------
>MGYP001212034954	129	0.271	2.568E-28	5	133	307	0	150	185
-----MLKKLDRHSSERGITGLETAIILIAFVVVASVFAFTVLSTGIFASERSKETVFAGLEEAKSSIEPRGSVIAYKGKVGSTeTLYKVVFVVSNAVSGEAVDMTPPytangadtdpdivsnaeyKTVISYIDVNQYlpdVPWSIDWVGQNNADS-----------------------------------------------------------------------------------------------------------------------------------------------------------------------------
>MGYP001460693809	128	0.367	3.491E-28	13	117	307	54	159	201
-------------RGQQGITGLETAIVLIAFVVVSSVFAFAALSTGLFSSDKAKETIQAGLAETRGSMELKGSVIVLAETFGTTaAATSIAFQVANAAGGESIDLTPGKTLIKYTDSTQ---------------------------------------------------------------------------------------------------------------------------------------------------------------------------------------------
>MGYP000285046978	128	0.309	4.744E-28	0	124	307	5	127	138
MNSQQGL--PGLYRDQRGITGLETAIVLIAFVVVASVFAFAVLSTGLLSSEKSKETVLGGLEETSSTLSIRGDIIGTANTP-KDALDSIKFTLSSAtQASEAVDLSTTGVVVTYLDANHALNCDNP--------------------------------------------------------------------------------------------------------------------------------------------------------------------------------------
>UniRef100_A0A3C0EBB1	128	0.318	4.744E-28	14	121	307	23	132	164
--------------DQRGITGLETAIVLIAFVVVSSVFAFAALSTGLFSSDKAKETHAAGLSEARGTLELKGSVVAKvsGTTGASGVVTSIEFQLSNAAAGEAIDMTPGNTVIKYGDKNQTLTL-----------------------------------------------------------------------------------------------------------------------------------------------------------------------------------------
>MGYP000359651693	128	0.314	4.744E-28	14	133	307	28	147	194
--------------DQRGITGLETAIVLIAFVVVASVFAFAVLNTGLLSSEKSKEAALGGLEETSATLSIRGNVIAAANS-GKTAIDTLKFNLTPAsTSSESVDLSTTGTVVTYLDENQGINCQNPQAFDSVPDT-----------------------------------------------------------------------------------------------------------------------------------------------------------------------------
>SRR4030066_2259385	128	0.273	6.447E-28	13	181	307	31	203	210
-------------KNQQGITGIETAIILIAFVIVASVFAYVVLSAGLFSTQKAKESIHSGLDEARSTIEIKGNIYGKMEGGILTTVY---FTIATTTGGDMIDFtdtssnvSPNLVVISYADAYQIFPTLDWTMTKLNTDTSDNLLD---KKEPFMITVGlLCVSANATAEQMPGPYhkFQLEVKPPVGAVL-----------------------------------------------------------------------------------------------------------------------------
>MGYP000050031357	128	0.342	6.447E-28	14	117	307	53	157	251
--------------DQRGITGLETAIVLIAFVVVSSVFAFAALSTGLFSSDKAKETIQAGLAETRGSMELKGSVVLTSPSSGTAAiISQIAFQVANAAGGNAIDLTPGKTLIKYTDQTQ---------------------------------------------------------------------------------------------------------------------------------------------------------------------------------------------
>MGYP000843571154	127	0.280	8.762E-28	3	154	307	2	152	156
---KKIIKVMN--HDQKGITGLETAIILIAFVVVASVFAYTVLSAGIFSSEKGKEAVYAGLDQARSSMTLKGSVVAMGDV-AENELTSVVFTVANALDGEAIDLTPPAggknvTVISCFDNNQR--MEDIDWTTVKLGDSDE-DDLLEPGEKFEITVDVT--------------------------------------------------------------------------------------------------------------------------------------------------------
>MGYP001069209287	127	0.345	8.762E-28	13	117	307	30	136	176
-------------RDQRGITGLKTAIVLIAFVVVSSVFAFAALSTGLFSSDKAKETIQAGLAETRGSMELKGSVIleADGTSTATSVATSIAFQVANAAGGNSIDLTPGKTLIKYTDQTQ---------------------------------------------------------------------------------------------------------------------------------------------------------------------------------------------
>MGYP000341914833	126	0.258	1.618E-27	8	128	307	4	144	149
--------KFGTPTSEKGITGLETAIILIAFVVVASVFAFTVLSTGIFASERSKETVYAGLEEAKSSIEPRGSVIAfkgrIENSSTTDTIYKLSFVVANAIAGEPVDLTPPyvqgndgtdpdivsnaeyKTVISYTDKNQY--LADVPWTV----------------------------------------------------------------------------------------------------------------------------------------------------------------------------------
>MGYP001196350717	126	0.318	1.618E-27	14	121	307	23	132	179
--------------DQRGTTGLETAIVLIAFVVVSSVFAFAALSTGLFSSDKAKETHAAGLSEARGTLELKGSVVAKvsGTTGASGVVTSIEFQLSNAAAGEAIDMTPGNTVIKYGDKNQTLTL-----------------------------------------------------------------------------------------------------------------------------------------------------------------------------------------
>MGYP000627986226	126	0.274	2.198E-27	0	133	307	0	133	158
MERKRFASPGDLRADQRGIPGLETAIVLIAFVVVASVFAFAVLSTGLLSSEKSKETVLGGLEETSSTISVRGSVIGDSN-TAKTFIDTVKFTLSSAAqASDTVDLSTTGVVVTYLDQDQAINCENPQSFDGDADT-----------------------------------------------------------------------------------------------------------------------------------------------------------------------------
>MGYP001356296317	126	0.311	2.198E-27	14	134	307	16	136	193
--------------DQRGIIGLETAIVLIAFVVVASVFAFAVLNTGLLSSQKSEQAALGGLEETSATLSIRGDVIASAN-AGKTSIDTVRFNLAPAsTSSESVDLSTTGTVVTYLDENQGINCENPQSFDGDADTP----------------------------------------------------------------------------------------------------------------------------------------------------------------------------
>MGYP000529780810	126	0.234	2.987E-27	5	127	307	0	144	154
-----MFRTVTRESSQRGITGLETAIILIAFVVVASVFAFTVLSTGIFASERSKETVYAGIQKTKSSLEPRGAVVAyKADRGGTNTIYKVSFIVSNAVAGEPIDLTPPytsdgsgtdpdissgaeyKTIVSYNDQNQVmsdVPWSVDWLG-----------------------------------------------------------------------------------------------------------------------------------------------------------------------------------
>SRR5581483_846462	126	0.274	2.987E-27	5	142	307	74	211	222
-----LRKLLGRVHDERGITGLETAIILIAFVVVAAVFAFVVLSTGLFSSERGKEAVYAGLAKTRGTMELSSGVVANSN---GTNVTTVEFDMTLAAGGDSVNLDPtatsNRTVISYIDSSQVIN-DVVYTVTPISGNANTLLEPGE--------------------------------------------------------------------------------------------------------------------------------------------------------------------
>MGYP001281108238	125	0.318	5.512E-27	10	120	307	14	126	146
----------NSWSDQRGITGLETAIVLIAFVVVSSVFAFAALSTGLFSSDKAKETHAAGLSEARGTLELKGSVVAKvsGTTGASGVVTSIEFHISNAAAGEAIDMTLGNTVIKYSDNSQSVT------------------------------------------------------------------------------------------------------------------------------------------------------------------------------------------
>MDTE01.1.fsa_nt_gb|MDTE01033949.1|_2	124	0.312	1.017E-26	0	117	307	16	143	242
MNAKNFCQKTYRRfrriaIDQAGITGLETAIVLIAFIVVAAVFAFTVLTTGLFTTEKAKQTAQAGVGETQSTLTLKGSVIATATTedcpgDEEICVKTISFKLGQAAGSDPVDLEPSRTLITYSDANN---------------------------------------------------------------------------------------------------------------------------------------------------------------------------------------------
>MGYP000406793387	124	0.305	1.017E-26	14	133	307	174	293	317
--------------DQRGITGLETAIVLIAFVVVASVFAFAVLNTGFLSSEKSKEAALGGLEETSATLSIRGNVIAAANS-GKTAIDTLKFNLTPAsTSSESVDLSTTGSVITYLDDFQGINCQNPQSFDGDPDT-----------------------------------------------------------------------------------------------------------------------------------------------------------------------------
>MGYP001238115336	124	0.298	1.381E-26	11	123	307	11	123	146
-----------LRADQKGITGLETAIVLIAFVVVASVFAFAVLSTGLLSSGESKETVLGGLEETSSTLSVRGDIIGDAN-AGKTAIDTVKFTLTSAAqAAEAVDLSSTGVVITYLDEDQALNCTN---------------------------------------------------------------------------------------------------------------------------------------------------------------------------------------
>2344|scaffold_6918_c1_1|+368|00	124	0.248	1.381E-26	5	127	307	0	144	273
-----MFRTGKRETPQQGITGLETAIILIAFVVVASVFAFTVLSTGVFASERSKETIFAGIQETKSSLEPRGAVVAyKADRGGTDTIYKVSFIVSNAVDGEAVDLTPPYtadgtatdpdissgaeyrTVIAYNDQNQFmsdVPWSVTWLG-----------------------------------------------------------------------------------------------------------------------------------------------------------------------------------
>MGYP001223598293	124	0.248	1.381E-26	5	127	307	0	144	273
-----MFRTGKRETPQQGITGLETAIILIAFVVVASVFAFTVLSTGVFASERSKETIFAGIQETKSSLEPRGAVVAyKADRGGTDTIYKVSFIVSNAVDGEAVDLTPPYtadgtatdpdissgaeyrTVIAYNDQNQFmsdVPWSVTWLG-----------------------------------------------------------------------------------------------------------------------------------------------------------------------------------
>GraSoiStandDraft_5_1057265.scaffolds.fasta_scaffold438832_1	123	0.303	3.461E-26	13	123	307	12	123	163
-------------TDQRGITGLETAIVLIAFVVVSSVFAFSVLSTGLFSSDKAKETIAAGLEGKRSTLEMKGSIVLTASTTvASGVVSQIEFQVGMVAAGDHADLTPGHTIIRYSDNNQVRNFTN---------------------------------------------------------------------------------------------------------------------------------------------------------------------------------------
>MGYP001086249186	123	0.302	3.461E-26	12	120	307	33	138	182
------------RNDQSGITGLETAIVLIAFIVVAAVFAFAVLTTGLFTTERAKETTLSALGEAQSTLAPKGAVIGEA---AGTSVDTVKFKLANATGAAAVDLATTRTLLTYSDDNQNVN------------------------------------------------------------------------------------------------------------------------------------------------------------------------------------------
>7457|Ga0209635_10408321_2|+525|01	122	0.280	4.699E-26	15	136	307	39	175	177
---------------ERGITGIETAIILIAFVVVAAVFAYTVLSAGLFATQKSQEAVYSGLKEARSTVELKGGVIATGNQTGNNgNIKSLSFVLSNSLGGEAIDFTPptanttytglaagnsnNKVIISYIDKDQAV--SDLYWTITKLGSSDE--------------------------------------------------------------------------------------------------------------------------------------------------------------------------
>MGYP000261659751	122	0.258	4.699E-26	8	133	307	4	154	193
--------KYDAPKNEKGITGLETAIILIAFVVVASVFAFTVLSTGIFASERSKETVFSGLEEAKSSIEPRGSIIAYkgrvDTTSATDAIYKVVFVVSNAVAGEPVDLTPPydidgsgtdpdivsgaeyKTVVSYTDSNQYrpdVPWTIDWVGNANSDS-----------------------------------------------------------------------------------------------------------------------------------------------------------------------------
>MGYP001342527621	122	0.338	4.699E-26	0	117	307	0	123	222
MNAKNFCQNTYRRfrriaVDQAGITGLETAIVLIAFIVVAAVFAFTVLTTGLFTTEKAKQTAQAGVGETQATLTLKGSVIATSDGcPDECELKTISFKLAQAAGSDAVDLEPSRTLITYSDANN---------------------------------------------------------------------------------------------------------------------------------------------------------------------------------------------
>N0BK23	122	0.286	4.699E-26	12	151	307	11	149	286
------------RMDEKGFTGLEAAIVLIAFVVVAAVFSYVMLGAGFFTTQKSQEVVHTGVQQASSSIELAGDVVVKGDDTIANAVDTITFYVTVTAGSTPVDLD--KTIISYKDDDEFfskIPWA--YASIVREPNEFPADNLVEKNELYKITV-----------------------------------------------------------------------------------------------------------------------------------------------------------
>MGYP000603745198	122	0.320	6.381E-26	13	139	307	8	138	143
-------------KQQQGITGIETAIILIAFVIVASVFAYVVLSAGLFSTQKAKEAIHAGLEEAKATIEIKGNIYG---TMQGGYLTTVYFTVATTTGGDQIDFTPPSssnssnlVIISYTDAYQLFPSVNWTMTKLNTADVDNLLD-----------------------------------------------------------------------------------------------------------------------------------------------------------------------
>MGYP000951458511	121	0.330	8.664E-26	13	108	307	11	110	153
-------------RHQHGITGLETAIILIAFVVVASVFAFTVLSTGMFASERSKETVYSGLEEAKSSLEPRGSVIAFKGRAGttvaDDTIYKIKFVLSNAIAGEPIDLTPPYT------------------------------------------------------------------------------------------------------------------------------------------------------------------------------------------------------
>MGYP001146645578	121	0.252	8.664E-26	5	165	307	0	168	249
-----MFNNSHDRDEaQRGITGLETAIILIAFVVVASVFAFTVLSTGVFSSERSKETVFAGLDEVRSSLQPRGSVIAYkgALDGSTNTIYKVVFVVSNAVKGESVNLTPPYtaggtgddpdidsgavseTIISYSDSNQF-----------LSDLPWSVSWPGYDNGD--DLLDAGETAEITVWLAD---------------------------------------------------------------------------------------------------------------------------------------------
>MGYP001460721096	121	0.328	1.176E-25	15	147	307	17	150	157
---------------EKGIIGLETAILLIAFVVVSSVFDFSALSTGMFSSDKARETVTAGLAQTRASMQLKGSIIGTANAASATgTLTTISFHVSQTSGGADVDLTSGTTMITYTDEFQSKLFSSTTGMTVTPVGASDSDKLLEANEIY---------------------------------------------------------------------------------------------------------------------------------------------------------------
>MGYP000447429929	121	0.277	1.176E-25	5	119	307	22	158	159
-----MFKTSRGQDNgQRGITGLETAIILIAFVVVASVFAFTVLSTGIFASERSKETVFAGLDEVRSSLEPRGSVIaykGRYTSGNTDSIYKVVFTVSNAVQGESINLTPPYnvggsgddpdlisgaqyrTIISYTDENQYI-------------------------------------------------------------------------------------------------------------------------------------------------------------------------------------------
>MGYP000049842742	120	0.367	2.943E-25	5	107	307	0	105	141
-----MLEKFLKRthKSEKGITGLETAIILIAFVVVAAVFAYTALSAGLFSTQKSQEAVYSGLQEARSTLELKGAVIATANTTGSSgTIKQISFTVGNVLGGEPIDFTAPT-------------------------------------------------------------------------------------------------------------------------------------------------------------------------------------------------------
>MGYP001090539288	120	0.289	2.943E-25	0	122	307	5	132	162
IQMRKLHPAAGRiRHDQSGITGLETAIVLIAFIVVAAVFAFAVLTTGLFTTERAKDTTISAVGEAQSTLSPKGAVFAqslmQAVDPAPQFVDRIIFKLANASGAEAVDLGDLTTLLTYTDENQSVNAA----------------------------------------------------------------------------------------------------------------------------------------------------------------------------------------
>SRR5258708_9743811	120	0.278	2.943E-25	11	120	307	58	172	186
-----------LNKDERGITGLETAIILIAFVVVATVFAFIVLTTGIFSAERGKETVYAGLQKARGTMEVRGGIVVKSTGcPSSCAVDSISFQVSPAAGGDAIPLDPsattNRTVIAYRDPTTANN------------------------------------------------------------------------------------------------------------------------------------------------------------------------------------------
>MGYP000734142183	119	0.302	3.995E-25	12	120	307	33	138	202
------------RNDQSGITGLETAIVLIAFIVVAAVFAFAVLTTGLFTTERAKETTLSALGEAQSTLAPKGAIVAEA---SATTVDTIKFKLANATGSLGVDLASGTTLLTYRDDNQSVN------------------------------------------------------------------------------------------------------------------------------------------------------------------------------------------
>MGYP001234118593	119	0.285	3.995E-25	4	142	307	13	142	212
----RFVGRFSRvYRDERGITGLETAIVLIAFVVVASVFAFTVLTTGLFGTSKAKDSVEAGLSVAGSTLAKKGSTVLTAD----TAVETIHFKLASVAGSDSIDLDPNRTLITYADANNRVNAKYV------TEFPDNPTESVY--------------------------------------------------------------------------------------------------------------------------------------------------------------------
>MGYP000114833191	119	0.256	3.995E-25	13	193	307	9	227	233
-------------RNRKGLTGLETAIIVIAFVIVAAAFAFAVLNMGFQTSQRSTEVMQSGLQEASSAIELDGAVIAYSN-TAKTNVTSIEFCIKLSAGKHPVDLSNETLAIAYTDP--YIHVYDIYNGTVLTsldllneyidyNSSDDLdgpstgqysvhcmatiyeihgdgDNMLEYGEKFLVVVNVTTlyryaqnSASAYPQLEPNDEFIIEVKPPVGAILTVIRRLPPALDN-----------------------------------------------------------------------------------------------------------------
>MGYP000035271444	119	0.336	5.422E-25	13	117	307	30	136	156
-------------RDQRGITGLKTAIVLIAFVVVSSVFAFAALSTGLFSSDKAKETIQAGLAETRGSMELKGSVIleADGTSTATSVATSIAFQVANGAGGNSIGLTPGKTLIKYPVQTQ---------------------------------------------------------------------------------------------------------------------------------------------------------------------------------------------
>MGYP001337990006	119	0.310	7.358E-25	5	106	307	0	102	111
-----MFRTINRESSQRGITGLETAIILIAFVVVASVFAFTVLSTGIFASERSKETVFAGIEETKSSLEPRGAVVAyKADRGGTDTIYKVSFIVANAVSGMPVVLTPP--------------------------------------------------------------------------------------------------------------------------------------------------------------------------------------------------------
>MGYP001238243921	119	0.302	7.358E-25	12	120	307	11	118	119
------------RHDQAGITGLETAIVLIAFIVVAAVFAFAVLTTGLFTTERAKDTTISAVGEAQSTLSPKGAVIAEAD-DGLAFVELIRFKLANASGAEGVDLAGATTLLTYSDANQNAN------------------------------------------------------------------------------------------------------------------------------------------------------------------------------------------
>MGYP001425957354	119	0.287	7.358E-25	13	117	307	9	116	120
-------------KDESGITALETAIILIAFVVVAAIFAFTVLSTGTFLTEKSKEAAYAGLQEVRGSMELKGGMVAHATTSSSNIVDYVSFTLSTVAGGSPVDFSTGSTAklrISYRDNEN---------------------------------------------------------------------------------------------------------------------------------------------------------------------------------------------
>MGYP000019666417	119	0.330	7.358E-25	9	107	307	5	104	123
---------FGSPKSEKGITGLETAIILIAFVVVASVFAFTVLSTGIFASERSKETVFAGLEEAKSSIEPRGSVIAyKGYEDTTDTIYKVSFVVSNAVAGEPVDLTPPY-------------------------------------------------------------------------------------------------------------------------------------------------------------------------------------------------------
>SRR6187549_3343706	119	0.298	7.358E-25	7	115	307	6	119	125
-------KIRNRARNEKGITGLETAIILIAFVVVATVFAFIVLTTGIFSAERGKETVYAGLNKARGTMEVRGGIVVTSTGcPSTCAVDSISFQVSTAAGGDPIPLDPaatnNRTVIAYRDA-----------------------------------------------------------------------------------------------------------------------------------------------------------------------------------------------
>MGYP000564559047	119	0.283	7.358E-25	5	146	307	0	133	140
-----MLKRLSGKmfRDERGITGLETAIILIAFVVVASVFAYTVLSAGIFSSQKGQEAVYTGLEEARSTLEMKGEVVATSD---GSAVQTLVFCVGNALNGEAIDLTDTTgdnvTVISYASESER-----------TDDLDWTVAEVGKGDGD----------------------------------------------------------------------------------------------------------------------------------------------------------------
>MGYP001164130456	119	0.284	7.358E-25	5	133	307	8	136	161
-----LRRTVTLLQNQQGITGFETAIVLIAFVVVASVFAFAVLNVGLLSSEKSKEATLGSLEETSATLSLRGQVIAVAN-TGKTSVDTVKFTIAPAsTASETVDLSTTGTAITYLDENQGINCETPQSFDGDADT-----------------------------------------------------------------------------------------------------------------------------------------------------------------------------
>MGYP000710537169	119	0.260	7.358E-25	5	148	307	0	153	247
-----MFNNSHDRDEaQRGITGLETAIILIAFVVVASVFAFTVLSTGVFSSERSKETVFAGLDEVRSSLQPRGSVIDYkgALDGSTNTIYKVVFVVSNAVKGESVNLTPPYtaggtgddpdidsgaaseTIISYSDSNQF-----------LSDLPWSVSWPGYDNGDDL--------------------------------------------------------------------------------------------------------------------------------------------------------------
>MGYP001351026466	119	0.342	7.358E-25	15	117	307	63	170	269
---------------QAGITGLETAIVLIAFIVVAAVFAFTVLTTGLFTTEKAKQTAQAGVGETQSTLTLKGSVIATATTedcpgDEEICVKTISFKLGQAAGSDPVDLEPSRTLITYSDANN---------------------------------------------------------------------------------------------------------------------------------------------------------------------------------------------
>MGYP000442196934	118	0.336	9.986E-25	14	120	307	16	121	135
--------------DQRGITGLETAIVLIAFIVVAAVFAFAVLTTGLFTTERAKETTLSALGEAQSTLAPKGAVIGEA-TANQTYVDTIKFKLANTTGAVGVDLASDTTLLTYTDDSQSVT------------------------------------------------------------------------------------------------------------------------------------------------------------------------------------------
>SRR6266566_8263726	118	0.288	9.986E-25	5	114	307	9	117	157
-----LMRRF--QHEEDGITGLETAIVLIAFVVVSSVFAYTILNTGMFSADRSKESITAGMMQTRSNMELKGSVTALADDPtAPTAVASVKFYVGTTAAAEPIDFDPATLVVSYTD------------------------------------------------------------------------------------------------------------------------------------------------------------------------------------------------
>MGYP000941551245	118	0.304	9.986E-25	13	124	307	13	127	166
-------------RDEAGITALETAIILIAFVVVASVFAFTILSAGTFSTERGKEAIFAGLADVQSSMEVKGSVIATATVTGTTgTIDAIIFTVANAVGGEPINLSTTDpvVVIDYRDSLQTTSISDW--------------------------------------------------------------------------------------------------------------------------------------------------------------------------------------
>MGYP000433401236	118	0.355	9.986E-25	9	109	307	68	171	179
---------YGSPRSEKGITGLETAIILIAFVVVASVFAFTVLSTGVFSAERSKDTIYAGLQEARSSLEPRGALIAYAGGAGATpteSVYKVSFIVSPAVAGESIDLTPPYTA-----------------------------------------------------------------------------------------------------------------------------------------------------------------------------------------------------
>MGYP000277161033	118	0.246	9.986E-25	12	189	307	9	204	213
------------RRDEKGFTGLEAAIVLIAFVVVAAVFSYVMLGAGFYTTQKSKKVVDTGVKQASSSLTLDGQYIYLdcttakgGSTGSNGQVGEVYFYVTQTAGGSPVDLNKTSIAITTDDGFKQLFYDEnncapgsggascPWWYENVVGDND---NVVEQNEKYKIVINVTLTdwSNNIGQLNPNEEVTIEVRPPIGAPLAITKTLPP---------------------------------------------------------------------------------------------------------------------
>MGYP001331215161	118	0.318	9.986E-25	2	109	307	10	122	278
--SQRMFKLLNGReGTQRGITGLETAIILIAFVVVASVFAFTVLSTGIFSSERSKETVFAGLDEIRSSLEPRGSVIAykgrYSTTSASDTIYKVTFVVSNAVQGEAINLTPPYTA-----------------------------------------------------------------------------------------------------------------------------------------------------------------------------------------------------
>SRR5579862_4709114	118	0.619	1.355E-24	223	306	307	44	127	128
-------------------------------------------------------------------------------------------------------------------------------------------------------------------------------------------------------------------------------GIQYTGCVGSDFAYTFPISGDPLVGSSIAPAGSVIGVMVLFGPDTGSKVFQYQSIQVEITPNIGSSLAVTEYVYQPDGTVTTIG
>MGYP001430101140	118	0.335	1.355E-24	12	139	307	8	138	146
------------KRGQHGITGLETAIILIAFVIVASVFAYVVLSAGLFATQKSKEAVYAGLEETRNTIELKGDVLCKMES---SIMTTVYFTVGTTPSGGSIDFTPPTsgntslVIISYSDKYQIYPTVNWTMTKLNTTEADNLLD-----------------------------------------------------------------------------------------------------------------------------------------------------------------------
>MGYP001034617307	118	0.240	1.355E-24	15	146	307	11	153	198
---------------QRGITGLETAIILIAFVVVASVFAFTVLSTGIFSSERAKETVHAGLDEVRSSLEPRGSVTAfrgrYGSGSGTETIYKVSIVVAQAVAGEPLDLTPpysadgastdpdivsgaqNKTIVTYSDSDEH-----------LSDVPWTITWLGYSNGD----------------------------------------------------------------------------------------------------------------------------------------------------------------
>MGYP001321737100	118	0.255	1.355E-24	14	127	307	118	254	265
--------------RQKGITGLETAIILISFVVVASVFAFTVLSTGIFASERSKEIVFAGIEEAQSSLEPRGSVIAYkaTLPDSTSTVFKLSFVVSNAIAGEPVDLTPDYtaddsgtdpdvssgaesiTVISYSDANNQFsdlPWSITWLG-----------------------------------------------------------------------------------------------------------------------------------------------------------------------------------
>MGYP001045620739	117	0.330	1.839E-24	0	117	307	0	123	124
MNVKNFYQKgyQGYRKiavDQSGITGLETAIVLIAFIVVAAVFAFTVLTTGLFTSEKAKQTAQAGVGETQATLTLKGSVIATSSGcPSECELETISFKLAQAAGSDPVDLEPSRTLITFADASN---------------------------------------------------------------------------------------------------------------------------------------------------------------------------------------------
>SRR5215211_327666	117	0.245	1.839E-24	14	123	307	7	120	143
--------------EEDGITALETAIILIAFVVVASVFAFTMLSAGTFSTERGKEAIYAGLTEVQSSMEIKGGVIAIADTTGaSGTVDSLVFTIANVLDGEAVNLATGDqavVVFEYRDATQRVALGN---------------------------------------------------------------------------------------------------------------------------------------------------------------------------------------
>3300027685.a:Ga0209554_1001302_6	117	0.318	1.839E-24	5	109	307	0	109	266
-----MFKLLNGReGTQRGITGLETAIILIAFVVVASVFAFTVLSTGIFSSERSKETVFAGLDEIRSSLEPRGSVIAykgrYSTTSASDTIYKVTFVVSNAVQGEAINLTPPYTA-----------------------------------------------------------------------------------------------------------------------------------------------------------------------------------------------------
>UPI00020BB284	117	0.279	1.839E-24	14	142	307	104	222	292
--------------DERGITGLETAIVLIAFVVVASVFAFTVLTTGLYGTSKAKDSVEAGLSVAGSTLAKKGATVLTA----GTTVETIHFKLASATGSEPIDLDPNRTLVTYADENNRVNAKYV------TEFPENPVDEVY--------------------------------------------------------------------------------------------------------------------------------------------------------------------
>MGYP000742967693	117	0.330	3.385E-24	12	120	307	11	118	147
------------RHDQSGITGLETAIVLIAFIVVAAVFAFAVLTTGLFTTERARDTTVNAVGEAQSTLSPKGAVIAEAN-GILTAVNMIKFKLANGSGAEGVDLAGATTLLTYTDVNQSVN------------------------------------------------------------------------------------------------------------------------------------------------------------------------------------------
>MGYP000277023217	117	0.370	3.385E-24	14	140	307	3	128	211
--------------RRKGVVGIESAIVLIAFVIVAAALAFVVLNMGFFTTQRSKQVISSGLGEASSALEIDGSIVAHVDTSAKN-ITYIVIPVKLASGQHEVDLTPGKTTIAYWSPNKGIALTDIYNATLETGTYTDPSQV----------------------------------------------------------------------------------------------------------------------------------------------------------------------
>MGYP001192125128	117	0.315	3.385E-24	13	142	307	23	143	213
-------------KDERGITGLETAIVLIAFVVVASVFAFTVLTTGLFGTAKAKDSVETGLSVAGSTLAKKGS---TVLTAGTDSVETIHFKLASAAGSESIDLDPNRTLLSYADGNNRVN------AIFVTAFPDPLVEEVY--------------------------------------------------------------------------------------------------------------------------------------------------------------------
>E0SRS0	117	0.309	3.385E-24	6	167	307	0	166	399
------MGKTNRKTLKRGIVGIEAAIVMIAFVIVAAALAFVVLNMGFFTTQQSRQVMQRGLGESSSALMVDGSVVATVDTSI-SRISYIYVPIKLSTGQYMVDLTPGKSIVGYWSPQRGIAIANTYLMAVLTpvDTPDTLANItktVVNLGETQEIYNLTKDPnGNFYLLTPNT-------------------------------------------------------------------------------------------------------------------------------------------
>UniRef100_E0SRS0	117	0.309	3.385E-24	6	167	307	0	166	399
------MGKTNRKTLKRGIVGIEAAIVMIAFVIVAAALAFVVLNMGFFTTQQSRQVMQRGLGESSSALMVDGSVVATVDTSI-SRISYIYVPIKLSTGQYMVDLTPGKSIVGYWSPQRGIAIANTYLMAVLTpvDTPDTLANItktVVNLGETQEIYNLTKDPnGNFYLLTPNT-------------------------------------------------------------------------------------------------------------------------------------------
>SRR5687768_754659	116	0.320	4.592E-24	13	114	307	47	149	159
-------------RDERGITGLETAIILIAFVVVATVFAFVVLTTGIFSAERGKETVFAGLQKARGTMEVRGGVLIRATPP---TVDSIEFTVGTTAGGDPIPLDPAatslRTVIAYRD------------------------------------------------------------------------------------------------------------------------------------------------------------------------------------------------
>SRR5690554_5970284	116	0.263	4.592E-24	14	123	307	55	168	198
--------------EEAGITALETAIILIAFVVVASVFAFTMLSAGTFSTERGKEAIYAGLTEVQSSLEVKGGVIALADSAGASeTVDSLVFTVANVLDGEAVNLANGgaaEVVFEYRDATQRVALGN---------------------------------------------------------------------------------------------------------------------------------------------------------------------------------------
>MGYP000041113992	116	0.284	4.592E-24	13	188	307	4	184	199
-------------KGRRGITGLETAIILIAFVIVASVFAFTMLNMGFLTTQTAQSTIQAGTQQATSAMQLAGSVIAYDNND-DDRVDMVEIYIKLSPGRQAVDLSEGKLIVSYTSSRGH--WVNVY----NSTKYQNACNVVEvtGDGDmllergelFKITLNLTaidpTNKNAELVAYDW--FKVELKPPVGAVLSIERMIP----------------------------------------------------------------------------------------------------------------------
>MGYP001099673982	116	0.336	6.230E-24	14	117	307	18	118	120
--------------DQSGITGLETAIVLIAFIVVAAVFAFAVLTTGLFTTERARETTMSGVGEAQSTLATKGTVIGAA---AATTVDTIKFKLANATGASGVDLASGTTLLTYRDDNQ---------------------------------------------------------------------------------------------------------------------------------------------------------------------------------------------
>SRR4051812_24230385	116	0.286	6.230E-24	2	114	307	16	130	139
--TRKLLKLIRRfQHEEDGITGLETAIVLIAFVVVSSVFAYTILNTGMFSADRSKESITAGMTQTRSNMELKGSVTASADDaTTPTKVESVKFHVGTAAGAEPMDFKVENLVMSYTD------------------------------------------------------------------------------------------------------------------------------------------------------------------------------------------------
>SRR6476661_8922604	116	0.315	6.230E-24	3	112	307	28	138	139
---KRLLGFVRKIGNERGITGLETAIVLIAFVVVAAVFAFVVLSTGLFSSERGKETVYAGLAKTRGSMELTGGVIAASDT---TKLTSLTFDLTLAAGGDAVNLNPadttNRTVISY--------------------------------------------------------------------------------------------------------------------------------------------------------------------------------------------------
>SRR5262249_43316965	116	0.252	6.230E-24	1	123	307	9	130	147
-NTMRFFKQIG--AEEAGITALETAIILIAFVVVASVFAFTMLSAGTFSTERGKEAIYAGLTEVQSSLEVKGGVIAMASTT--SSVDSLIFTVANVLDGEPVNLATGDdavVVFEYRDATQRVALGN---------------------------------------------------------------------------------------------------------------------------------------------------------------------------------------
>MGYP001126066860	115	0.291	8.450E-24	5	106	307	0	102	113
-----MFKRlYGVWKDERGITALETAIILIAFVVVASVFAFTVLSAGTFLTERSEEAAYAGLEEVRGSVERKGDVVAYESTVSSDAVGKVTFKVALVAGGEPVDLTPP--------------------------------------------------------------------------------------------------------------------------------------------------------------------------------------------------------
>MGYP000742959575	115	0.297	8.450E-24	12	122	307	33	140	156
------------RNDQSGITGLETAIVLIAFIVVAAVFAFAVLTTGLFTTERAKETTLSALGEAQSTLAPKGAIIGE---GSGTTVDTIKFKLANATGAVGVALASDMTLLTYTDDSQAVNAA----------------------------------------------------------------------------------------------------------------------------------------------------------------------------------------
>X0UU82	115	0.299	8.450E-24	12	114	307	11	117	173
------------HRDERGITGLETAIILIAFVIVATVFAFVVLTTGVFSSERGKETVFAGLQKARGTMELRGGVVVSATGSPADTVDDIVLTFGNAAAGDPIPLDPdateNTTIIAYRD------------------------------------------------------------------------------------------------------------------------------------------------------------------------------------------------
>ETNmetMinimDraft_13_1059891.scaffolds.fasta_scaffold452657_2	115	0.361	8.450E-24	14	117	307	17	121	207
--------------DQSGITGLETAIVLIAFIVVAAVFAFTVLTTGLFTTEKAKQTAQAGVGETQATLTLKGAVMATSDGcPTECEVKTITFKLAQAAGSDAVDLEPSRTLITFADANN---------------------------------------------------------------------------------------------------------------------------------------------------------------------------------------------
>MGYP000324280194	115	0.306	1.146E-23	5	106	307	0	110	136
-----MRGIQWLRRtsaEQRGITGLETAIILIAFVVVASVFAYTVLSAGIFSSEKGKEAIHSGLEQARGTMELVGGVVLKDTgaptssTSSDDKVDQVIFTVSNALDGEAIDLTTT--------------------------------------------------------------------------------------------------------------------------------------------------------------------------------------------------------
>SRR5574337_1233860	115	0.310	1.146E-23	5	145	307	8	148	160
-----MFNLRKLHKNESGLSALETAIILIAFIVVASVFAFTILSAGSASTDKSKKAINAGLEQVQSSMTIKGDVIAKGN-AGNTAVDNAVFTLSLVSGGDPVDLTSAaadrKVIISYRDGTQSVNNLD---YTVAWIGANNGNNLLEGNE-----------------------------------------------------------------------------------------------------------------------------------------------------------------
>AraplaL_Cvi_mTSA_1032052.scaffolds.fasta_scaffold00008_117	115	0.259	1.146E-23	13	188	307	1	182	193
-------------TREDAFTGLEAAIVLIAFVVVAAVFSYVILGAGFFTTQKSQETVYSGVRSASSSFEIVGSVYGM--SSGTDYLNYTKFTVALTAGQTPLDIT--KMAVSYTDESTRWTGAN-YGDAVIGVTPSdvsdgtakwginstinaNTNNLLEPNEQMVIFVSVPTSA------VPNKPFTITLLPADGAAYPIIRKVP----------------------------------------------------------------------------------------------------------------------
>MDTG01.3.fsa_nt_gb|MDTG01222045.1|_4	115	0.252	1.146E-23	13	148	307	9	151	226
-------------RGERGITGLETAIILIAFVVVASVFAYTVLSAGIFSSQKGKEAIYSGLEEARASIEPKGSMLAYGATVGTTdTAVKVSFTVTNALNGQAIDLTPSYVIdsgtgaleantadhvclITYIDDKQ-----------MISDAAWTVEFLGKNNGDYL--------------------------------------------------------------------------------------------------------------------------------------------------------------
>MGYP000495345504	115	0.252	1.146E-23	13	148	307	9	151	226
-------------RGERGITGLETAIILIAFVVVASVFAYTVLSAGIFSSQKGKEAIYSGLEEARASIEPKGSMLAYGATVGTTdTAVKVSFTVTNALNGQAIDLTPSYVIdsgtgaleantadhvclITYIDDKQ-----------MISDAAWTVEFLGKNNGDYL--------------------------------------------------------------------------------------------------------------------------------------------------------------
>A0A2E2DQX1	115	0.285	1.146E-23	5	122	307	49	166	437
-----LFPASNLKTDQRGITGLETAIVLVAFILVATVFAFAVLSTGLVASEKSKEAALGSLKEASGTLMVRGRVVGTSNN-ALTALDQVKFTLSSAtQANEGVEFTTAASVISYLDENQAVNLA----------------------------------------------------------------------------------------------------------------------------------------------------------------------------------------
>MGYP000753901755	115	0.244	1.555E-23	4	127	307	35	181	191
----KMNLSLSRSDSQKGITGLETAIILIAFVVVASVFAFTVLSTGIFASERSKETVFAGIEEAQSSIEPRGSVVAYkaTLPSSVATGFKVTYVVSNAIAGEPVDLTPDYtsddsgtdpdvssgaesvTVVSYLDKNQHIddmPWSISWLG-----------------------------------------------------------------------------------------------------------------------------------------------------------------------------------
>MGYP001288230530	115	0.300	1.555E-23	1	123	307	4	123	198
-NLKTLWSRF--LADRSGITGLETAIVLIAFVVVAAGFAFTVLTTGLFTSEKAKETALAGVATTSSSLVIKGSIIA-GDPDDNDDVDYLRLKLATATGVEQVLLDPDQLVVTYTDDNNVVLLQN---------------------------------------------------------------------------------------------------------------------------------------------------------------------------------------
>MGYP001028421935	115	0.300	1.555E-23	13	142	307	23	142	212
-------------KDEKGITGLETAIVLIAFVVVASVFAFTVLTTGLLGTSKAKHSVETGLSVAGSTLTKKGSTVLTA----GTSVETIHFKLASAAGSEAIDLDPGRTLVTYADANNRVNAKYV------TEFPENPVDEVY--------------------------------------------------------------------------------------------------------------------------------------------------------------------
>MGYP001031000835	115	0.307	1.555E-23	13	142	307	23	143	213
-------------KDERGITGLETAIVLIAFVVVASVFAFTVLTTGLYGTSKAKDSVETGLSVAGSTLAKKGS---TVLTAGTDSVETIHFKLASATGSDSIDLDPNRTLVSYADGNNRVN------ATFVTEFPDPPVEEVY--------------------------------------------------------------------------------------------------------------------------------------------------------------------
>SRR4030042_4416590	114	0.323	2.859E-23	0	103	307	9	113	117
MEGRNMFRQALKRtRDERGITGLETAIILIAFVVVASVFAYTVLTAGMFSSQKSQEAIYTGLEETKCTLKLMGAVYAKDTGDTADKVDQITFTLSTALNGLPIDF-----------------------------------------------------------------------------------------------------------------------------------------------------------------------------------------------------------
>MGYP000252813354	114	0.248	2.859E-23	5	117	307	0	132	158
-----MKSQAAQENAQRGITGLETAIVLIAFVVVSSVFAFTVLTTGIFSSERSKQTVFAGLDEVRSSLHPKGSVIAYkgALDGSTDTIYKVSFVVSSAVDGDQIDLTPPydvgsdgddpdivsgartKTVISYSDSDQ---------------------------------------------------------------------------------------------------------------------------------------------------------------------------------------------
>SRR5690606_22192667	114	0.245	2.859E-23	14	123	307	47	160	164
--------------EEAGITALETAIILIAFVVVASVFAFTMLSAGTFSTERGKEAIYAGLTEVQSTMEIKGGVIALSGEDALSqTVDSLVFTVANALDGEPVNLTNDQaavVVFEYRDAKQRAALPN---------------------------------------------------------------------------------------------------------------------------------------------------------------------------------------
>MGYP001223688677	114	0.353	2.859E-23	10	122	307	6	116	171
----------NFRRDQRGITGLETAIVLIAFVVVASVFAFAVITTGLFSSEQASETASSGLKEASTTLTPKGAVIAQSN-AGQDSIATVSFKLTN-GGSSAIGLAPSTTLLTYTDTNNLVTLA----------------------------------------------------------------------------------------------------------------------------------------------------------------------------------------
>SRR5581483_274887	114	0.272	2.859E-23	11	142	307	77	208	211
-----------RRSNEAGITGLETAIVLIAFVVVAAVFAFVVLSTGLFSSERGKDTVYAGLAKTRGSMALTGGIIAESNT---TKVTAIKLTLTLAAGGDSVNLNPsdtnNRTVISYAD-TGHSNNNLTYTTSVITGDSDKLLEPGE--------------------------------------------------------------------------------------------------------------------------------------------------------------------
>SidCnscriptome_3_FD_contig_123_96889_length_243_multi_16_in_1_out_1_1	114	0.300	2.859E-23	13	142	307	23	143	213
-------------KDERGITGLETAIVLIAFVVVASVFAFTVLTTGLYGTSKAKDSVETGLSVAGSTLAKKGS---TVLTAGTDSVETIHFKLAGATGSDSIDLDPNRTLVTYADGNNRVN------ATFVTEFPDPPVEEVY--------------------------------------------------------------------------------------------------------------------------------------------------------------------
>SRR3970282_1617707	113	0.255	3.877E-23	11	135	307	22	146	149
-----------RTRDERGITGLETAIILIAFVVVATVFAFIVLTTGIFSAERGKETVFAGLQKARGTMEVRGGIIVTATPPD---VDNIQFAVSKTAGGDPIPLdaaaTTQRTVIAYRDSTMNDN-DVPYTVTVIVGDAD---------------------------------------------------------------------------------------------------------------------------------------------------------------------------
>MGYP000891438014	113	0.280	3.877E-23	8	133	307	44	174	246
--------RFLRRHvtflqNQQGITGLETAIVVIAFVVVASVFAFVLVNTWLLSSYKSKEATLGGLEETSVTLSIRGEVIAVANN-AKTSVDTLKFTIAAAsPASETVDLSTTGTAITYLDENQGINCENPQSFDGDADT-----------------------------------------------------------------------------------------------------------------------------------------------------------------------------
>SRR5271165_6950301	113	0.433	5.256E-23	119	306	307	4	162	163
-----------------------------------------------------------------------------------------------------------------------VTLSNMYNYTLLTST--TGANILE-----------QKSGGENYFFYSSPYAALIDLNKTVADTAVFQVTASGGHCTTSSAS----------EFNFTYSgTSYNGC-------VAKDVAFTFPVAGDPLVGSSIAPAGSVVGVMLLFGPSTGKNVFQYQNIQVEITPNIGSSLALSLYVYQPDGTVTSIG
>MGYP000940813869	113	0.290	5.256E-23	14	121	307	23	132	164
--------------DQRRITGMETAIVLIAFVVVSSVFAFAALSTGLFSSDKAKETHAAVLTEARGTLELKGSVVAKAsgTTGANGVVTSIELQLSNAATGEAINMTPGNTVIKYGDKSQTLTL-----------------------------------------------------------------------------------------------------------------------------------------------------------------------------------------
>GraSoiStandDraft_41_1057321.scaffolds.fasta_scaffold7055612_1	113	0.250	5.256E-23	13	160	307	1	154	231
-------------RSQKGITGLETAIVLIAFVVVASVFAFTILSAGVFSSEANKQTIHAGLKETRTGLRQAGSAFAFSGYVGSTrAVHKIVFVVQNSLAGEPVDLTPPYtwddsgtdpdivngntaaTIVSYADENQR-----------LSDVPWTTKFIGTNNSDF--LLEDGEKAEVT--------------------------------------------------------------------------------------------------------------------------------------------------
>3300009503.a:Ga0123519_10003027_21	113	0.307	5.256E-23	5	109	307	0	129	257
-----MRQRFLKKvnHGQKGITGLETAIILIAFVVVAAVFAYTVLSAGLFSTQKSQEVVYSGLEQTQSTLELKGGVIAYGSSGTGTGVDTidrsdgstdlssynnygpkfvtrISFTVAGVLGGEPIDLSAPYTV-----------------------------------------------------------------------------------------------------------------------------------------------------------------------------------------------------
>3300006311.a:Ga0068478_1118694_3	113	0.285	5.256E-23	5	122	307	49	166	438
-----LFPASNLKTDWRGITGLETAIVLVAFILVATVFAFAVLSTGLVASEKSKEAALGSLKEASGTLMVRGRVVGTSNN-ALTALDQVKFTLSSAtQANEGVEFTTAASVISYLDENQAVNLA----------------------------------------------------------------------------------------------------------------------------------------------------------------------------------------
>16185|scaffold489097_2|+825|01	113	0.304	7.127E-23	13	117	307	33	144	146
-------------RNQKGITGIETAIILIAFVIVASVFAYVVLSAGLFSTQKAKEAIHAGLDEAKSTIEVKGNIYGRMTSG---YMTEVFFTLATTTGGDMIDFTdttpdgtgnvSNKVIISYSDQYQ---------------------------------------------------------------------------------------------------------------------------------------------------------------------------------------------
>21854|Ga0299907_10227683_1|+1|10	113	0.299	7.127E-23	12	114	307	40	143	223
------------RRGERGITGLETAIILIAFVVVATVFAFIVLTTGIFSAERGKETVFAGLQKARGTMEIRGGVIVTAAPPD---VVDIQFAVSTVAGGDPIPLDPAatslRTVIAYRD------------------------------------------------------------------------------------------------------------------------------------------------------------------------------------------------
>MGYP000548418213	113	0.252	7.127E-23	11	132	307	8	148	223
-----------LSRGEQGITGIETAIILIAFVVVASVFAYTVLSAGIFSSEKGKEAVHSGLDTARSSMSLVGGVVA-SDTNSDGNLDEIIFTVSNALDGEAVDLTVTtdsdgdgdlsdeaspshTTIITYLDKTQRkedIAWTKTEVGRGDGD------------------------------------------------------------------------------------------------------------------------------------------------------------------------------
>SRR4030042_553475	112	0.277	9.662E-23	12	115	307	93	199	206
------------HRDERGITGLETAIILIAFVVVATVFAFVVLTAGIFSSERGKETVYAGLAKARGTMEVRGGVVATA-TGSPLTVDDIFFAVASTASGESIPLntaaTNHRTVIAYRDA-----------------------------------------------------------------------------------------------------------------------------------------------------------------------------------------------
>MGYP001219622649	112	0.313	1.310E-22	11	107	307	6	104	121
-----------RSDSQKGITGLETAIILIAFVVVASVFAFTVLSTGIFASERSKETVFAGIEEAQSSIEPRGSVVAYKGVlaDSTSTVFKVTFVVSNAIAGEPVDLTADY-------------------------------------------------------------------------------------------------------------------------------------------------------------------------------------------------------
>MGYP001377019684	112	0.286	1.310E-22	5	115	307	0	113	123
-----MLKRlYGVWKDERGITALETAIILIAFVVVAAVFAFTILSAGTFLTERSEEAAYAGLEEVRGSLQRKGDVVAYTGNT-TNEVAKVTFKLALVAGGAPVDLTPGTNAVvhmSYRDA-----------------------------------------------------------------------------------------------------------------------------------------------------------------------------------------------
>MGYP001341308110	112	0.271	1.310E-22	11	124	307	10	121	124
-----------RLQDQRGITGLETAIVLISLVVVSLVFAFAALSTGLFSSDKAKKTASARLAETRGALETKGSIILTTGTSG--VISLIEFHVSNAAGGEPIDLAPGNTIVRYSDKTRSTTCPQV--------------------------------------------------------------------------------------------------------------------------------------------------------------------------------------
>MGYP001490465092	112	0.279	1.310E-22	15	124	307	3	131	135
---------------ERGITGLETAIILIAFVVVASVFAFTVLSVGIFASERSKETTLAGVEEARSTLAPAGAVIAFRDTiAGIDGITRLRFNVTLSNAGAPIDLTPswtaaasgvspvasggisGPTVISYTDKNQHVSDANW--------------------------------------------------------------------------------------------------------------------------------------------------------------------------------------
>MGYP001389986740	112	0.317	1.310E-22	14	120	307	22	124	149
--------------DQRGITGLETAIVLIAFVVVASVFAFTVLTTGLFATEKAKESVQSGLRLSGATLAKKGSTFVQAGV----AVETVKFKLSSPVGTDVVDLSPETTLVTYSDGNQNEN------------------------------------------------------------------------------------------------------------------------------------------------------------------------------------------
>MGYP000492274255	112	0.329	1.310E-22	8	164	307	4	149	163
--------RRKLLRNKRAIVGIEAAIVLIAFVVVASALAYIAINMGFFASQKSKDTISRGISEATSALELDGSVIAKTDSDG--KIKYIAFPVKLSVGRSEVDLGANATVVSVYAPDDSFTLLDIYNGVNQSlNDPSNLD----------TIINSLSSQGAVFIIY----------------------------------------------------------------------------------------------------------------------------------------------
>GraSoiStandDraft_60_1057301.scaffolds.fasta_scaffold254673_1	112	0.281	1.310E-22	13	132	307	12	153	165
-------------RKQKGITGLETAIVLIAFVVVASVFAFTILSAGVFSSEANKQTIHAGLSETRTGLRQHGSAFAYSGKQGSTqAVYKIVFIVSNSLAGEPVDLTPPYaaddsgtdpdvvpgaataTIMSYADENQRFsdlAWSQSFIGTNNSD------------------------------------------------------------------------------------------------------------------------------------------------------------------------------
>MGYP000079451444	112	0.323	1.310E-22	6	170	307	0	164	233
------MRRGRRALKRRGVVGIESAIVLIAFVIVAAALAFVVLNMGFFTTQKSKETIRSGLGEASSALELDGSIVAHVDVTNKKVTYWYA-PLKLAAGEHPVDLTVGKATIAYWSPQRGISYTDIYALALSDTEYKSVSD-VMSNSDVQAKLETQTVDNQTVFtgYAKNETFA----------------------------------------------------------------------------------------------------------------------------------------
>SRR4051812_45202323	111	0.292	2.406E-22	4	108	307	24	129	134
----KFKNLLQKTRDERGITGLETAIILIAFVVVATVFAFIVLTAGIFSAERGKETVYAGLQKARGTMEVRGGMVVEASGcPSSCAVTSVQFQVATSAGGEPIPLDPAAT------------------------------------------------------------------------------------------------------------------------------------------------------------------------------------------------------
>8907|scaffold_681602_c1_1|-2|11	111	0.262	2.406E-22	13	133	307	24	163	165
-------------RKEHGVTGLETAIILIAFVVVASVFAYTVLSAGIFSAQKGQEAIHTGLEQARSSMSITGGLTAK-NTDADDKLDEFWFVVKNSLDGEAIDLTNTTdadsdgvlsdeatknhvAVMTYVDSSQRiedIAWSSTTLGRGDTDS-----------------------------------------------------------------------------------------------------------------------------------------------------------------------------
>SRR3972149_4803825	111	0.333	2.406E-22	11	119	307	113	223	227
-----------LRERQEGITGLETAIILIAFVIVASVFAYVVLSAGLFSSQKAKEAVNAGLDSTMSTVEIRGNIVAKMVSG---EVTEISFPVGIPSAGTPVDFSPSSanvtpVVISYMDADSYV-------------------------------------------------------------------------------------------------------------------------------------------------------------------------------------------
>26189|Ga0315274_10127298_2|+239|00	111	0.283	2.406E-22	3	158	307	46	197	272
---KKMKIKQNLRkllKQNRGMVGIEAAIVLISFVIVAAAFSFMVVNMGLFATQRSKETIQNGVTQSSTPLVISGDIWVRANATAPFYVDAIVIPLQ-TIGVRYVPMDVNATQVTLTVAN-RTAFADVYAGV----APDNAIDNPY-NNTFTSLVSQVTTLG----------------------------------------------------------------------------------------------------------------------------------------------------
>MGYP001300068284	111	0.323	3.261E-22	11	107	307	6	104	115
-----------RSDSQKGITGLETAIILIAFVVVASVFAFTVLSTGIFASERSKETVFSGIEEAPNSIEPRGRVIAYKGlvDGSMSIIYKVTFVVSNAIAGEPVDLTPDY-------------------------------------------------------------------------------------------------------------------------------------------------------------------------------------------------------
>MGYP001378938751	111	0.342	3.261E-22	13	122	307	8	118	134
-------------KDERGITGLETAIVLIAFVIVASVFAFTMMSKELLTTEKTRETVLGGLEETSASLTLRGSLIVTANTTPPTpYVETTTFQVTVAFSNGSVDLSTSTAIVTYIDEDQVVNLS----------------------------------------------------------------------------------------------------------------------------------------------------------------------------------------
>MGYP000577791773	111	0.357	3.261E-22	11	147	307	1	128	199
-----------RRHGRKGLTGIQTAIILIAFVIVASVFAFAVLNMGLLTTQRAGETVSAGMQQATSALQLAGSVIAY-SSAEGYVADKIIIYIKISPGREPVDLSQAAFTIAFT--NDRVHASNVYDGTKAAITF------ITGDGDF---------------------------------------------------------------------------------------------------------------------------------------------------------------
>26271|scaffold_2199_c1_11|+5744|00	111	0.379	3.261E-22	16	131	307	10	124	290
----------------KAIVGIESAIVLIAFVVVAAALAFVVLNMGFFTTQKSKETIGSGLGEASSALEIDGTVVAGVDTTTST-ITYFYIPLKLSAGKASIDVTPGKSVVSLWSPTRGYTYADIYVATLTS-------------------------------------------------------------------------------------------------------------------------------------------------------------------------------
>1319|scaffold_24724_c1_2|+1279|00	111	0.366	3.261E-22	6	136	307	0	129	356
------MSKTNRRNKRKGIVGIESAIVMIAFVIVAAALAFVVLNMGFFTTQQTRGAIQRGLGEASSALELDGTVVAHVNITASKIDYWFA-TLKLSSGQHKVDLTPVKAVISYWSPQRGISLANTYLTAITTPLYDP--------------------------------------------------------------------------------------------------------------------------------------------------------------------------
>MGYP001031056855	110	0.326	5.989E-22	5	107	307	19	122	131
-----MKEQKEMRRGARGITGLETAIILIAFVVVAAVFAYTVLSAGIFSTQKSQETIYSGLQEASGTMQVKGGVIAYDTDGTpDNNVDQVKFVVSTGSAGGAIDLTAPT-------------------------------------------------------------------------------------------------------------------------------------------------------------------------------------------------------
>SRR4030067_3190572	110	0.320	5.989E-22	5	131	307	31	161	166
-----MIKRIWKRIRefEEGITGLETAIILIAFVIVASVFAYVVLSAGLYSSQKAKEAVNAGLEATMSTVEIRGNIIAKMES---SVVTEIYFCVGIPRAGSPVDFNPSSanispLLISYSDADNFLPTGNWTITKLTT-------------------------------------------------------------------------------------------------------------------------------------------------------------------------------
>ETNmetMinimDraft_19_1059907.scaffolds.fasta_scaffold349801_1	110	0.300	5.989E-22	10	108	307	7	106	192
----------NMHREQRGMTGLETAIILIAFVTVAAVFGYAVLSAGLFSAERGKETVYAGLAQAKANMEIAGSVIVTAdNTSTPKAANEIRFVVRNAIAGTPIDMTEPGT------------------------------------------------------------------------------------------------------------------------------------------------------------------------------------------------------
>179|scaffold176035_2|+318|00	110	0.304	5.989E-22	12	115	307	34	136	222
------------HKGQKGITGLETAIILIAFVTVAAVLAYTVLSAGIFSSERGKEAVYSGLESARSTMALKGSVVGTADDaTNPTKLQSVTFNLALAITGTGVD--PSKFVINYWDN-----------------------------------------------------------------------------------------------------------------------------------------------------------------------------------------------
>MGYP000710556559	109	0.365	8.115E-22	15	106	307	6	98	103
---------------EKGITGLETAIVLIAFVVVSSVFAFAALSTGLFSSDKAKETIQAGLAETRGTMELKGSIIVEAQTTGTTaSATTIAFQVSNAAGGEPTAPWPP--------------------------------------------------------------------------------------------------------------------------------------------------------------------------------------------------------
>MGYP001434964419	109	0.329	8.115E-22	11	106	307	14	110	111
-----------LSWDQRGITGLETAIVLIAFVVVSSEFAFAALSTGLFSSDKAMETIQAGLAETRGSMELKGSVVLTASITGTSGiVSEIAFQVGSAAGGESKDLTPG--------------------------------------------------------------------------------------------------------------------------------------------------------------------------------------------------------
>SRR5512143_672227	109	0.315	8.115E-22	2	114	307	9	120	122
--SKKMKAQLHRmMRDERGITALETAIILIAFVVVAAIFAFTVLSTGTFLTEKSKEAAYGGLQEVRGSLELKGSMVLESSDPMTTTGNIVVFNLSNVSGGSSVDL--AKVTFIYRD------------------------------------------------------------------------------------------------------------------------------------------------------------------------------------------------
>MGYP000681053574	109	0.344	8.115E-22	14	102	307	17	106	171
--------------DQRGITGLETAIVLIAFVVVSSVFAFAALSTGLFSSDKAKETIQAGLAETRGSMELKGSVVLTSPSSGTAAiISQIAFQVANAAGGNAID------------------------------------------------------------------------------------------------------------------------------------------------------------------------------------------------------------
>MGYP001128730914	109	0.300	8.115E-22	15	132	307	16	155	216
---------------QKGITGLETAIVLIAFVVVASVFAFTILSAGVFSSEANKQTIHAGLKETRTRLSQQGSAFAFAGYEGSTqSVYKIVFIVSNSLAGEPVDLiapytaddantdpdvvsgANTATIISYADENQRmsdVAWSQTFIGTNNGD------------------------------------------------------------------------------------------------------------------------------------------------------------------------------
>MGYP001156090925	109	0.293	8.115E-22	13	119	307	14	139	244
-------------RKQKGITGLETAIVLIAFVVVASVFAFTILSAGVFSSEANKQTIHAGLSETRTGLRQHGSAFAFAGFQGSTqAVFKIVFIVSNSLAGEPVDLTPPYsandsatdpdivpgansaTIIAYADENQRF-------------------------------------------------------------------------------------------------------------------------------------------------------------------------------------------
>MGYP001167339259	109	0.336	1.099E-21	12	108	307	1	98	112
------------HTNQRGITGLETAIILIAFVVVASVFAFTVLSTGVFASERAKETIFAGLAETKSSLRPSGSVIAFKGFVGSTeAIFKFSMIVESVTGSAPIDLTPPYT------------------------------------------------------------------------------------------------------------------------------------------------------------------------------------------------------
>HubBroStandDraft_1064217.scaffolds.fasta_scaffold1823213_2	109	0.325	1.099E-21	5	117	307	30	146	154
-----MIKRFlaKLRQAQEGITGLETAIILIAFVIVASVFAYVVLSAGLFSSQKVKEAVNAGLESTMATVEVKGDIIAKMDTG---IVSEIYICVGIPQAGTPVDFSPTSanispLVISYMDANN---------------------------------------------------------------------------------------------------------------------------------------------------------------------------------------------
>MGYP001471302363	109	0.327	1.099E-21	6	117	307	0	111	158
------MKKFNRfYRDDSGITGLETAIILIAFVVVAAVFAFTIMTTGLFSTEKAKTTAQAALTEASSSFITKGAVTATAD-AGLAYVDSITFTVALASGAEAQTLSAGELSFLYTDPNN---------------------------------------------------------------------------------------------------------------------------------------------------------------------------------------------
>SRR5579862_4087432	109	0.593	1.099E-21	12	175	307	14	164	165
------------RRRQSAMAGLDTAIILIAFVITASVLAYVAVNMGLFVTQKAKAVINNGEAQASTALEVGGSVLYSTNYPLNTKSNWLYFPITPSAGISSVQLAPATTSIAFTASAENVTLSNVYNYTLLSSaTGSHLIKEI--------------SGGENYYYYPSPYSALLDLN-----------------------------------------------------------------------------------------------------------------------------------
>3300005300.a:Ga0072500_142278_49	109	0.247	1.099E-21	12	189	307	9	214	224
------------RRDEKGFTGLEAAIVLIAFVVVAAVFSYVMLGAGFYTTQKSKQVVDTGVKQASSSLTLDGQYIylncssgADGQTGSNGNVGRIYFYVTQTAGGSPVDLNKTSIAITTAKGYQQEFYNSSacemnqdetgnndnkqYCLWWYNVTVGDGDNVVEVNEKYKIIIDLKNSSGLRWDslggnITPNEIITIEVRPPIGAPLTITKQLPP---------------------------------------------------------------------------------------------------------------------
>MGYP001114459407	109	0.255	1.489E-21	11	127	307	7	139	154
-----------LRRDERGVTALETAIILIAFVVVASVFAFTVLTSGVTSTEKAKEAVVSGLEDVQGTMELKGSVIATAASSTATEVETVILNFASVAGGNSVDLHPreatdgvgdtsddNVVVINYRDTENRetnVAWSVEWLG-----------------------------------------------------------------------------------------------------------------------------------------------------------------------------------
>MGYP001262157697	108	0.222	2.018E-21	1	188	307	3	216	227
-NKGKMIERYVRKlvREERGITGLETAIVLIAFVVVAAVFAFTVLTTGLFTSEKAKETAMAGVAAASSTLTVKGSMTAMGGLAGGaggagccDRVDHIRVKLTGATNVNDVPFNPSQVLVTYQDDANVAlmtytagngpdgtantcrtpPNTNRWYLVVRNSGPGSVANILEPGevaEMYICTAN------LTPTLTTNSQFRIEVIPQEGAAVALQRRTP----------------------------------------------------------------------------------------------------------------------
>Q9YAN6	108	0.330	2.018E-21	13	127	307	1	119	246
-------------RRRRGIVGIEAAIVLIAFVIVAAALAFVALNMGLFTTQKSKEVMQRGLEEATSALEVDGSVIARAIDADTTTgsynivVDALAVPLKISPGREGIDLDPSKLTVRLLLPNGF--YENVYCG-----------------------------------------------------------------------------------------------------------------------------------------------------------------------------------
>SRR3989304_4801899	108	0.296	2.733E-21	3	116	307	33	147	149
---KKGLQRV--LGNQRGITGLETAIILIAFVTVASVLAYSVLSAGIFSAERGKETVYRGLDQAQSSMQVRGSVYATDNN-SDQIVNQVQFVLASVLGDEAVDLTdttgNNNVVINYSDQD----------------------------------------------------------------------------------------------------------------------------------------------------------------------------------------------
>1574|NODE_2673999_length_453_cov_0.334356_1|-2|11	108	0.282	3.702E-21	6	120	307	15	145	150
------MKSMKLFKQESGITGLETAIIFIAFIILAAVFAYSVLSAGLFTTQRSQEAINSGLKNAESTAVLKSTVFGKAeNTGAQGYLSQITFTVSTTAGGEPIDFTPplssgtdgkapagstNKIVVSYKDAYQVIN------------------------------------------------------------------------------------------------------------------------------------------------------------------------------------------
>SRR5271157_3604871	108	0.269	3.702E-21	12	123	307	36	148	166
------------KSNDEGFTGLEAAIVLIAFVVVAAVFSYVVLGAGFFTTQKAQQTVHTGVQQTSSTLEIVGNVYGAAPGASGsptDAVKYVNFSMALAPGGTPIDF--EKVVLVYSNETQLITLAN---------------------------------------------------------------------------------------------------------------------------------------------------------------------------------------
>OrbCnscriptome_FD_contig_121_349352_length_332_multi_4_in_0_out_0_1	108	0.346	3.702E-21	14	109	307	10	107	168
--------------RQQGITGLETAIILIAFVVVASVFAFTVLSTGIFSAERSKDTVYAGLSEARSSLATRGSFVGFAGKVSPTqTPYKFSFVVSSAVGsSDPIDLTPPYTA-----------------------------------------------------------------------------------------------------------------------------------------------------------------------------------------------------
>MGYP000281556743	108	0.427	3.702E-21	15	131	307	17	132	297
---------------RRGIVGIESAIVLIAFVIVAAALAFVVLNMGFFTSQQSKLVMQRGLGEASSALELDGTVVAAVNVTAQNILYAWT-PVKLSSGQHKVDLTPTKTVISYWSPDKGLTLSNTYLVAVLT-------------------------------------------------------------------------------------------------------------------------------------------------------------------------------
>16200|Ga0265296_1002980_17|-14611|00	108	0.322	3.702E-21	5	120	307	0	116	383
-----MLNKLINRisKDERGITGLETAIILIAFIVVASVFAYTVLSAGLFSSQKAEETIHSGIGTAQSTMEMKGGnvIAYKGTANGDECITKLSFTISNAlESGTSIDLTPAY----YIDSNGALA------------------------------------------------------------------------------------------------------------------------------------------------------------------------------------------
>3300028032.a:Ga0265296_1002980_18	108	0.322	3.702E-21	5	120	307	0	116	384
-----MLNKLINRisKDERGITGLETAIILIAFIVVASVFAYTVLSAGLFSSQKAEETIHSGIGTAQSTMEMKGGnvIAYKGTANGDECITKLSFTISNAlESGTSIDLTPAY----YIDSNGALA------------------------------------------------------------------------------------------------------------------------------------------------------------------------------------------
>SRR5271157_524756	107	0.304	5.013E-21	4	173	307	13	169	227
----KMGKRMHRRvWNRRGIVGIEAAIVLIAFVVIAAALAYVVINMGFYASQTAKSTIDKGIQEATSALELDGFVTGKTNST-DSAVTYLAIPLKLAVGQEEVDLASSTVVV--AVESGNFSLANIYSGV-ATSSESSLANL---------MADVTGAPNASCFIY-NSQFANNT-------------------------------------------------------------------------------------------------------------------------------------
>MGYP000421495673	107	0.412	5.013E-21	5	129	307	0	121	240
-----MKKMRNLLKNKRGIVGIEAAIVLIAFVVIASALAYVVVNMGFYSSQKAKSTISRGIEEATSALQLDGSVIAYTNETGGSkYVQYLLIPVKLSIGRSSLDLANTTTVISVW----GSNLLNIYRGVV---------------------------------------------------------------------------------------------------------------------------------------------------------------------------------
>MGYP001444443695	107	0.346	6.789E-21	12	107	307	10	110	127
------------RTEERGLTGLETAIILIAFVVVAAVFSYTVLSAGVFSAEKSKQGIYSGLSSVQCSLPLNGSVLAIDsdsdiDSDSDNDVDQIAFTLVTALGGEPVDLTETT-------------------------------------------------------------------------------------------------------------------------------------------------------------------------------------------------------
>MGYP001071843744	107	0.432	6.789E-21	4	137	307	3	131	145
----KMLPR-KLLKSKKGIVGIEAAIVLIAFVIIAAALAYVVINMGFFATQKTKETIGSGIEEATSALQLDGSVIGKTN--AGAKISYVVFPVKLSVGRSAVDLSNGSVVISVYLPN--ATLLNIYNGTYQGSSPTEL-------------------------------------------------------------------------------------------------------------------------------------------------------------------------
>MGYP001492765672	107	0.285	6.789E-21	5	108	307	0	104	174
-----MYKKVSGESSQRGIIRLEAAIILITFVVAASVFAFTVLSTGIFTSERAKETIFAGVEETKGAIETRGAVVAyKADRGGTNTICKVSLIVSNAVSGEPIDLTPLYT------------------------------------------------------------------------------------------------------------------------------------------------------------------------------------------------------
>MGYP000362635843	107	0.340	6.789E-21	14	109	307	8	104	186
--------------RERGITGLETSIVLIAFVVVASVFAFTVLSAGVFSSEAAKQTIFAGLKETRSRLRQNGSVFAFSAQAGTTqSVYKIVFIVSNSLAGEPLDLTAPYTV-----------------------------------------------------------------------------------------------------------------------------------------------------------------------------------------------------
>MGYP001312883662	107	0.287	6.789E-21	0	144	307	0	142	232
MNFRNKFRTF--SRDNSGITGLETAIILIAFVVVAAVFAFTVMTTGLFSTEKAKTTAQAALTEASSSFIIKGAVTARAN-IADGAMSSISFNIALASGADQQTMDPGELSFLWTDDNNSFaTNGDVPSGTLLLTQDCTVAPCTHAN------------------------------------------------------------------------------------------------------------------------------------------------------------------
>MGYP001126153175	106	0.303	9.193E-21	11	108	307	8	106	142
-----------LRTDQRGTTGLETAIVLIAFVVVSSASEFADLSTGLFSSDKAKETIQAGLAETRGSMELKSPVVIIPDGSSTTSSAiSIAFQVANAAGGNAIDLTPEKL------------------------------------------------------------------------------------------------------------------------------------------------------------------------------------------------------
>MGYP000710549935	106	0.372	9.193E-21	14	99	307	17	99	151
--------------EQRGITGLETAIVLIAFVVVSSVFAFAALSTGLFSADKSKETIRAGLSEARGTLEMRGSVIAKK---GSTNVDEIILRVSNAAGGE---------------------------------------------------------------------------------------------------------------------------------------------------------------------------------------------------------------
>GraSoiStandDraft_16_1057320.scaffolds.fasta_scaffold8542962_1	106	0.301	9.193E-21	12	120	307	9	133	186
------------RSDQKGITGLETAIILIAFVVVASVFAYTILSAGIYSSEKGKEAIHSGLSTARASMQLSGPVLAR-DTDSNNTVDQMLFVIANLLKSAPMNLVPTvdsdsdgllsdespklhSLVITYIDQAQMVT------------------------------------------------------------------------------------------------------------------------------------------------------------------------------------------
>APDee1175537692_1029409.scaffolds.fasta_scaffold170648_1	106	0.294	9.193E-21	0	111	307	5	115	203
INTGEFMK-ITRMSNEPAFTGLEAAIVLIAFVVVAAVFSYVVLGAGFFTTQKSQETIYRGVEQASSNIQMVGNVYGIGSGTNPTQINKIQFNLALAPGAPALDISKMIIVVS---------------------------------------------------------------------------------------------------------------------------------------------------------------------------------------------------
>18715|scaffold92890_2|+411|00	106	0.373	9.193E-21	11	107	307	40	138	254
-----------KLRGQRGITGLETAIILIAFVVVAAVFAYTALSAGLFSTQKSQEAIYAGLERTQSTLQQTGSVIAyKGDINIANSVGKVEITVQNALkGGESVDLTPPY-------------------------------------------------------------------------------------------------------------------------------------------------------------------------------------------------------
>SRR4030042_2103530	106	0.376	1.245E-20	14	106	307	5	94	105
--------------NQRGITGIETALILIAFVIVASVFAYVVLSAGLFSTQKAKEAINAGLDEAKSTIEIKGNVYGRME---DSVLTEVYFTVATTTGGDMIDFTDN--------------------------------------------------------------------------------------------------------------------------------------------------------------------------------------------------------
>926|scaffold_35764_c1_2|-254|01	106	0.333	1.245E-20	12	143	307	42	174	270
------------RHTHRGIIGVESAIVLIAFVIVAAALAFVVLNMGFTTAQKAKTTIVSTLAEAGSSLEIEGKAIGSSYQPGgglPSSLNATSFPIKIAGSGDSVNLNPSITAIKYL--SNLITYDNIYGGTLNPTSYSRLEDATNA-------------------------------------------------------------------------------------------------------------------------------------------------------------------
>12633|scaffold2812310_1|+130|01	106	0.275	1.685E-20	5	120	307	0	118	137
-----MFNFNRLNKDESGQTALETAIILIAFIVVASVFAFAILSAGSASTEKGQQAINAGLEGVQSSMAIKGAIVAEGTAAGGTVKDAV-FTLSLVSGGDPIDLTSTATgkkvLVGYRDATQIIN------------------------------------------------------------------------------------------------------------------------------------------------------------------------------------------
>SRR3972149_4045722	106	0.310	1.685E-20	3	116	307	22	135	166
---KRLLKRIHQR--QDGITGLETAIILIAFVIVASVFSYVVLSAGLFSSQKVKEAVNAGIQSTMATVEIRGNIIARMESG---TVREVYLTVGIPMAGTPVDFSPSTanispVVIAYSDAN----------------------------------------------------------------------------------------------------------------------------------------------------------------------------------------------
>MGYP000663309941	106	0.294	1.685E-20	5	133	307	1	125	211
-----MFGKFVRRNGKRGLTGIETAIILVAFVIVAASFAFAVLNVGFQSTQKAQDVMRGGMEQASSAMEIDGGVVGYASQYG--SLDQLNFTIRLSPGRTPIDLHKDYFVITVTTSSGSFT--DVYVGVLGNGT-----------------------------------------------------------------------------------------------------------------------------------------------------------------------------
>SRR3990172_9099762	106	0.316	1.685E-20	13	109	307	30	127	218
-------------HEQRGITGLETAIILIAFVIVASVFAFTILSVGVFSAQQSQQTAYAGLEETRGTLNPNGILVGmTGDIAGTTGAVQLVFTMQLAVDGNPVDLTPPYTV-----------------------------------------------------------------------------------------------------------------------------------------------------------------------------------------------------
>SRR4030042_4186502	105	0.389	2.281E-20	0	94	307	6	98	99
MFKKFMKAMANLHKDNRGMTGLETAIILIAFVTVAAVFGYAVLSAGLFSAERGKETIHAGLQQAKSNLELSGSVIA--TSSDNTTVETILITVRN--------------------------------------------------------------------------------------------------------------------------------------------------------------------------------------------------------------------
>SRR5712692_1505949	105	0.283	2.281E-20	5	121	307	10	121	124
-----MFGKFNKLmKNESGVTALETAIILIAFVVVASIFAFTMLSTGTFLTERSKEATYAGLQEVRGSMELKGSVILESTG------DFVSFNLSTVAGGQSVDLSKIKMA--YLDAstNQDIAY-----------------------------------------------------------------------------------------------------------------------------------------------------------------------------------------
>SRR5512147_1735858	105	0.295	2.281E-20	11	115	307	23	122	147
-----------LHRNEHGITALETAIILIAFVVVAAIFAFTVLSTGTFLTEKSKEASYAGLQEVRGSMELKGGVVLSTTTALG---DTIIFNLAPVAGGSSQDLSQVK--ITYRDN-----------------------------------------------------------------------------------------------------------------------------------------------------------------------------------------------
>MGYP000141374669	105	0.316	2.281E-20	6	183	307	0	172	240
------MERPRLFRDKRGIVGVEAAIVLIAFVVIASALAYVVVNMGFFSAQKAKMTISRGIEESTSALQLDGSVIAYTNETGGSkYIQYLLIPVKLSIGRSSLDLSNKTTAISVW----GSNLLNIYKGVVNETGTGGSSGGV---GINFNLPEDPSNmTEVIYKLFDKNSGESNALGWNVSAAYI---------------------------------------------------------------------------------------------------------------------------
>SRR5271157_2889774	105	0.310	2.281E-20	3	131	307	53	182	284
---KKMKIKQSLRkllKQNRGMVGIEAAIVLIAFVIVAAAFAFMVVNMGLFATQSSKQTIQTGLSEASSPLVVDGDIMIRANTTAPYYVDAIMIPLQ-VIGVRYVPMDANSTQITLTVSNQT-AIANCYYGVNAT-------------------------------------------------------------------------------------------------------------------------------------------------------------------------------
>SRR3990170_8497636	105	0.292	3.088E-20	3	108	307	70	170	187
---KELLARAA--REEQGITGLETAIILIAFVVVATVFAFVVLTAGIFSSERGKETVFAGLQKARGTVEVRGGIVVTAT---GGVIDDIQFAVATTAGGDPIPLDPAPT------------------------------------------------------------------------------------------------------------------------------------------------------------------------------------------------------
>GraSoiStandDraft_40_1057318.scaffolds.fasta_scaffold3347310_1	105	0.333	3.088E-20	14	133	307	6	119	194
--------------DNKGFTGLEAAIVLTAFVVVAAVFSYVVLGAGFFTTDTAKQVVHTGMEQATSSASVVGDVMAAGN---GTNVTNITVTLQLTAGNNPVDMAKNRTIISYTAIDRHV--DDLY-GTNSTVT-----------------------------------------------------------------------------------------------------------------------------------------------------------------------------
>MGYP001192115609	105	0.274	3.088E-20	12	119	307	46	158	216
------------HKENSGITGLETAIVLIAFVVVAAVFAFTVLTTGLFTSEKAKETALAGVATTSSSLTIKGSIIAHGTGlpgtaANPASIDYLRVKLAAATGVEQILFDPEDIIVTYVDRNNVV-------------------------------------------------------------------------------------------------------------------------------------------------------------------------------------------
>MGYP001102822042	105	0.335	3.088E-20	13	146	307	64	191	281
-------------KNKKGMTGIETAIILIAFVIAASVFAFAVLNMGLIATQRAQEAVGAGLEQASSSLLL--DTLVQKASGNPPAVDNITILVKIAPGQSPCDFNQTRMTISF--KNNYTFIGNIY--TMADGDFMPLYDEAYDFGT----------------------------------------------------------------------------------------------------------------------------------------------------------------
>MGYP001437706600	104	0.357	4.180E-20	10	121	307	7	116	157
----------NALKDQKGITGLETAIVLIAFVVVAAVFAFTVITTGLFSSEKAAETATAGLGEVSTSLTPKGSALASGNH-GNDSVSIVWFKLANS-GAQAVGLPAARTLVTYSDTSNLVTL-----------------------------------------------------------------------------------------------------------------------------------------------------------------------------------------
>SRR5581483_1991300	104	0.328	4.180E-20	8	141	307	45	175	270
--------RKANRNHRRGVIGIESAIVLIAFVIVAAALSFVVLNMGFSTSQKAKTTIGQGLDTSSSALEVGGTVSGHLNGTAQT-LDIVTIPLKVASGSTSVDLQKSLTAVKYF--TTKVNYDNIYNGTITSNTYTNVKDAL---------------------------------------------------------------------------------------------------------------------------------------------------------------------
>MGYP000150343247	104	0.354	5.657E-20	0	125	307	0	124	226
MGTKDaGRKTHRLPKKVKAVVGIESAIVLIAFVVVAAALAFVVLNMGFFTTQRSKETIGSGLAQASSSLELDGTVVARVD-ISKSIVDCVIIPIRLSAGQKPVDLTPTKTNIAIWV-LGRYGYANIY-------------------------------------------------------------------------------------------------------------------------------------------------------------------------------------
>A0A151BBE1	104	0.346	5.657E-20	11	134	307	1	122	230
-----------RRSGRKGIVGIEAAIVMIAFVIVASAFAFMIVNMGLTSTQRSKEAIQQGLKEASCPLTLDGSLLLKSDETYPNNVSAIIIPLK-TLGVKYVPMWTNETVVSIKIGTK-VALANIYAGINHTVDP----------------------------------------------------------------------------------------------------------------------------------------------------------------------------
>SRR3972149_10555203	104	0.326	5.657E-20	4	103	307	57	155	233
----RLLGRTN--RDEQGITGLETAIILIAFVVVATIFAFVVLTTGVFSAERGKESVFAGLNKARGTLELRGGVVGsRSGCPDTCVVSGIQFAVANSAGGDPVSL-----------------------------------------------------------------------------------------------------------------------------------------------------------------------------------------------------------
>MGYP001076496162	104	0.252	5.657E-20	7	119	307	24	144	241
-------QRKSLRKDQRGFTGLEAAIVLTAFVVVAAVFSYVMLNAGFFTTQKSKEVVHTGVTQATSSIELTGSVIGysmnytasgfLDKTTTGSRLNATRFYMQLTAGQTPMAMD--GVIISYSDEDTHV-------------------------------------------------------------------------------------------------------------------------------------------------------------------------------------------
>SRR5512140_176346	104	0.293	7.655E-20	0	115	307	5	108	119
MNTK-------LHRNEHGVTALETAIILIAFVVVAAVFAFTILSTGTFLTERSKEATYAGLQEVRGSMELKGSVV---LNTITNKGDSLIFNLAPVSGGSSVDLSQIR--VTYRDA-----------------------------------------------------------------------------------------------------------------------------------------------------------------------------------------------
>ERR1035437_6840255	104	0.313	7.655E-20	8	117	307	4	115	124
--------RNSLHRGQRGITGLETAIILIAFVMVASVLSYVVLSAGLYSSQKAKEAVNAGLQQSNSTLEVKGNVVA---DTDGTNIDTIYLTLGMASTNGSIDFTdtaagKNVVVISYSDRDR---------------------------------------------------------------------------------------------------------------------------------------------------------------------------------------------
>JI6StandDraft_1071083.scaffolds.fasta_scaffold2665766_2	104	0.300	7.655E-20	15	117	307	9	108	161
---------------EEGVTGLETAIILIAFVVVASVFGYVVLTTGVFATEKGKEATMAGLSQVRTTLQQRGGVIASKSSTAST-VDTVIVRVSTMAGGAPID--ASDLTVSYLDADQ---------------------------------------------------------------------------------------------------------------------------------------------------------------------------------------------
>APPan5920702963_1055757.scaffolds.fasta_scaffold928555_1	104	0.297	7.655E-20	11	111	307	15	113	202
-----------LHHDEDGFTGLEAAIVLIAFVVVAAVFSYVVLGAGFFTTQKAQETVHTAVGQATSAVELSGPVMVEGGSSND--VTNATFYLQLAAGGNPVDVTKIGYTVS---------------------------------------------------------------------------------------------------------------------------------------------------------------------------------------------------
>MGYP000565993776	104	0.371	7.655E-20	8	128	307	4	121	212
--------RRSLLRSKRAIVGIEAAIILIAFVVIASALAYVAINMGFFASQKSKDTISRGISEATSALELDGVVIAK---TSGGKVKYIAFPVKLSVGRSEVDLGQNATVVSVYAPDDSFALLDIYQGV----------------------------------------------------------------------------------------------------------------------------------------------------------------------------------
>MGYP000524705188	104	0.344	7.655E-20	14	132	307	13	128	216
--------------NRRGMVGIEAAIVLIAFVIVAAAFSFMVVNMGLFATQRGRDTVQQGLQEASTPLTLDGSILIRGNSDGD-GIDVIIIPLK-TMGVEYVPMGTNTTVVTLRIENKT-AYANIYQGINTTD------------------------------------------------------------------------------------------------------------------------------------------------------------------------------
>I0A1Q5	104	0.407	7.655E-20	16	150	307	4	131	224
----------------RGIVGIEAAIVLIAFVIVAAALAFVALNMGLFTTQKAKETISQGLGEASTALEVDGYVVGISN---GTTVNTVSIPIRTSAGVSSVDLAPSRTSIDAIVGNQSF--ENIYKAIFYVYPNGTLA--YANNGTLTNL------------------------------------------------------------------------------------------------------------------------------------------------------------
>MGYP001439966367	103	0.291	1.036E-19	1	123	307	3	136	158
-NKRNMIERYVRKfaHEEKGITGLETAIVLIAFVVVAAVFAFTVLTTGLFTSEKAKETAMAGVAATSSTLTVKGSLTAMGGTATGaggatccDRVDHIRVKLTGATDVNDVPFNPSQVLVTYQDdaNVQLMTYDN---------------------------------------------------------------------------------------------------------------------------------------------------------------------------------------
>MGYP001030537113	103	0.440	1.036E-19	13	137	307	8	128	209
-------------KSKKGIVGIEAAIVLIAFVIIAAALAYVVINMGFFATQKTKETIGQGIEEATSALQLDGSVIGK--TGASANISYIIFPVKLSVGRSGVDLSNGSVVISVYLPN--ATLLNIYNGTYQGSSPTEL-------------------------------------------------------------------------------------------------------------------------------------------------------------------------
>MGYP001286412043	103	0.276	1.036E-19	13	116	307	4	106	211
-------------KNANAFTGLEAAIVLIAFVVVAAVFSYVVLGAGFFTTQKSQEVVHTGVSQASSSMEIIGSVFGYGNANDPiDGLAYVVFTIGNTAGGAPIDIT--KMIITYTSED----------------------------------------------------------------------------------------------------------------------------------------------------------------------------------------------
>MGYP000651394722	103	0.384	1.402E-19	11	101	307	8	95	96
-----------LKRDQSGITGLETAIILIAFVMVASVLAYVVLTAGLFSSQKAKEAVYAGMDETRSTMEIKGDVIAKME---NSVVTELYFTVGTRPGAEPI-------------------------------------------------------------------------------------------------------------------------------------------------------------------------------------------------------------
>SRR5512142_880339	103	0.273	1.402E-19	10	115	307	6	106	121
----------HLHRNESGITALETAIILIAFVVVAAVFAFTVLSTGTFLTARSKEAAYAGLQEVQGSMELKGSMVLNTTTAKG---DTVIFNLATVSGGASVDLS--KIKITYRDA-----------------------------------------------------------------------------------------------------------------------------------------------------------------------------------------------
>SRR5512147_1594930	103	0.278	1.402E-19	11	114	307	34	129	174
-----------LHRNEHGITALETAIILIAFVVVAAIFAFTVLSTGTFLTERSKEAAYAGLQEVRGSMELKGSVVLESTGA------NMVFNLATVAGGSSVDLS--KVKITYRD------------------------------------------------------------------------------------------------------------------------------------------------------------------------------------------------
>SRR3972149_553472	103	0.351	1.402E-19	15	122	307	2	109	187
---------------RKGMTGLETAIIPIAFIIVASAFAFTVLNLGFQSSQKAGQVIQRGTEEASSAFELDGAVVAYQNGTSSAYIKNVTFVIKLSAGRQAIDLSASKLTVAYWSVNKYVANA----------------------------------------------------------------------------------------------------------------------------------------------------------------------------------------
>A0A256YWQ7	103	0.296	1.402E-19	11	128	307	2	115	214
-----------RRRFKRGITGIEAAIVMIAFVIVAAALAFVTLNMGMFTTQRTREVIHRGLGEASSALEVDGSITALTDS--DSEVYVVSIPIKLAPGREVVDLRNEKVTISLKLPD--VFFEDIHKGV----------------------------------------------------------------------------------------------------------------------------------------------------------------------------------
>MGYP000664892686	103	0.298	1.402E-19	11	157	307	1	152	227
-----------KKINKKGIVGIEAAIILIAFVIVATAFAFMVVNMGLTSTQRGKEAIQQGLKEATSPLTLDGTILLKSDNSYPNNITNIIIPLK-TLGVKYVPMWANETVVSVKIGT-RVAIANIYAGIehdidPTTMTFDAIIDNLTSTGGFLDewWTNRGVST-----------------------------------------------------------------------------------------------------------------------------------------------------
>917|scaffold73746_2|-1067|00	103	0.300	1.402E-19	6	138	307	34	163	258
------LQRKGTRHSHRGVIGVESAIVMIAFVIVAAALAFVVLNMGFSTTQKTKNAIVSSADEASSALEIAGKVIGSGDVTAG-KLNATAVPLKIVSGGSAINLNPSNAAIRYLSNN--VEHGNIYAGAISSGTHDTLA------------------------------------------------------------------------------------------------------------------------------------------------------------------------
>MGYP001170727995	103	0.289	1.402E-19	14	120	307	98	200	259
--------------DERGITGLETAIVLIAFVVVAAVFAFTVLTTGLFATEKAKASAQAGLGLSGATLAKKGSTFLEAGV----AVKTIKFKLSSPIGTEIIDLASDKTLLTYSDSSQSEN------------------------------------------------------------------------------------------------------------------------------------------------------------------------------------------
>SRR3989304_5589675	103	0.346	1.402E-19	12	132	307	53	174	284
------------RHTHRGIIGVESAIVLIAFVIVAAALAFVVLNMGFSTTQKAKTTIVSTLAEAGSSLEIEGKVIASSYQPGGGITSSInvtSIPIKIAGSGDSVNLDPALTAIKYL--SNTITYDDIYSGTLNSV------------------------------------------------------------------------------------------------------------------------------------------------------------------------------
>SRR5271157_5787410	102	0.302	1.896E-19	13	121	307	4	108	126
-------------RNYEAFTGLEAAIVLIAFVVVAAVFSYVVLGAGFFTTQKAQETVHTSVQQASSTLEIVGNVYGTNTVSAN--IKFINFTVALAPGGTPVDFS--KVVMTYSNATTLETL-----------------------------------------------------------------------------------------------------------------------------------------------------------------------------------------
>MGYP001207441069	102	0.385	1.896E-19	6	75	307	10	79	149
------IKRSRDRLDQRGVTGLETAIILIAFVVVASVFAFTVLSTGIFSAERGKETIHAGLKEARSSIELKGSVAA---------------------------------------------------------------------------------------------------------------------------------------------------------------------------------------------------------------------------------------
>MGYP001031145999	102	0.343	1.896E-19	12	110	307	39	136	170
------------KHNDEGFTGLEAAIVLIAFVVVAAVFSYVVLGAGFFTTQKAQETVYKGLEQSTSNIQLIGNVYGLSN-DTTKGISEIRFSIGLAPGAPSIDLTGLKIAV----------------------------------------------------------------------------------------------------------------------------------------------------------------------------------------------------
>MGYP000382363382	102	0.275	1.896E-19	17	132	307	0	137	203
-----------------GITGLETAIVLIAFVVVASVFAFTILSAGVFLSEANKQTIHAGLKETCTRLSQQGSAFAFAGKVSTTqAVYKLVFIVSNSLAGEPVDLTAPYtadgantdpdvvpgastaTIISYADENQRksdVAWSQTFIGTNNGD------------------------------------------------------------------------------------------------------------------------------------------------------------------------------
>SRR3972149_1002573	102	0.282	1.896E-19	0	122	307	75	188	205
MNTK-----FNRLmKDESGITALETAIILIAFVVVAAIFAFTVLSTGTFLTERSKEAAYSGLQEVRGSMDLKGSVVLE---DTAARGDTIVFNLATVAGGSSQDLS--KVKITYRDSTMNTELA----------------------------------------------------------------------------------------------------------------------------------------------------------------------------------------
>A0A060HIR5	102	0.307	1.896E-19	15	141	307	3	126	218
---------------RRGITGVESAIVLIAFVIVAAAIAYVVLNSGFQTTEKAKSTITTGLSEASSGIEVAGAATGKGNVT-SAAVAAYTIPVKLAAGGSSIDIAQDKMIIRYSSK--SVTYDNIYAGIMSNTTFASIDDAI---------------------------------------------------------------------------------------------------------------------------------------------------------------------
>SRR3990170_8745623	102	0.276	2.565E-19	10	114	307	39	135	136
----------NLMKEESGITALETAIILIAFVVVAAIFAFTVLSTGTFLTERSKEAAYAGLQEVRGSMELKGSVVLEDTG------DMVVFNLATVAGGSSVDLS--KVKVMYRD------------------------------------------------------------------------------------------------------------------------------------------------------------------------------------------------
>SRR3972149_4426537	102	0.304	2.565E-19	11	119	307	29	141	158
-----------LHKNEKGITGLETAIILIAFVIVASVFAFVVLSTGLFSAEKGKAAVFAGLEKASGNLEVRGAV--TAASTAPPVVNTITFNLGLAAAGVPtlVDDTaigaVNNLAINYIDEQNRF-------------------------------------------------------------------------------------------------------------------------------------------------------------------------------------------
>MGYP000424444294	102	0.306	2.565E-19	5	164	307	0	154	217
-----MRREISLHRDKRGIVGIEAAIVLIAFVVIAAALAGVVINMGFYSTQKVKGTISRGISEASSALQLNGHVIGKTNGTGHLVV--MAFPVKVSVGKSEVDLNVNTTVVSI---EGRVCLLDIYRGVIDEESTGLSEDPEELDEIIEQIFNNAEKPEAYFIIY----------------------------------------------------------------------------------------------------------------------------------------------
>MGYP001083207292	102	0.318	2.565E-19	13	142	307	3	133	228
-------------KDKKGMTGIETAIILIAFVIAASVFAFAVLNMGLIATQRAQEAVGAGLQQASSSLLLDTLVLKAGTGGNPTTplpfkVDNITILVKIAPGQSPCDFNQSRMTISY--KNNFTFIGNIY--TMADGDFVSTYQEDY--------------------------------------------------------------------------------------------------------------------------------------------------------------------
>MGYP000162014007	102	0.287	3.470E-19	12	143	307	3	131	206
------------RLNKRGMVGIEAAIVLIAFVIVAAAFSFMVVNMGLFATQRGRDAVQQGLQEASTPLTMDGSIIIRGNSTGD-GVDVIIIPLK-TVGVKYVPMGADTTVVTLKIEN-RTAYANIYHGINTTDPTDKTYDQLVA-------------------------------------------------------------------------------------------------------------------------------------------------------------------
>MGYP000072122669	102	0.290	3.470E-19	13	122	307	4	110	208
-------------KNEEGFTGLEAAIVLIAFVVVAAVFSYVMLGAGFFTSQKSQEVVHTSVQQASSSVEVVGDVIGEGD-ASNTKLEYVVFTIATTAGGSSFDL--RSMLVTFTDADGHEAIS----------------------------------------------------------------------------------------------------------------------------------------------------------------------------------------
>MGYP001041329032	102	0.237	3.470E-19	13	116	307	17	155	217
-------------RDQSGITGLETAIVLIAFVVVAAVFAFTVLTTGLFTSEKAKETAMAGVSSAGGSLELVGSVIAGGNNIGQACrtvtgagggappihpappyenatscdidwmvssphVQTLRFRLGLALGVEDLNFDPNRILITYQDEN----------------------------------------------------------------------------------------------------------------------------------------------------------------------------------------------
>1610|scaffold_281_c1_24|+20926|00	102	0.310	3.470E-19	12	111	307	37	135	219
------------KRNDEGFTGLEAAIVLIAFVVVAAVFSYVVLGAGFFTTQKAQETVYKGVEQSTANIQMIGIVYGL-SSDTASGVDEIRFSIGLAPGAPAIDLTKMKIVFS---------------------------------------------------------------------------------------------------------------------------------------------------------------------------------------------------
>15313|scaffold_90797_c1_1|+2|10	102	0.357	3.470E-19	1	125	307	33	154	267
-NLLKSLKRFA--RNKKAISGLETAIVLIAFVIVASAFAYAVLNMGFLATQKSQQVVLGGLSAASSALVVDGPVYGYSTAPGPTgNITSLIFWLKTASAASSVDLNVNKTTIGY--QNSRGVWPNIY-------------------------------------------------------------------------------------------------------------------------------------------------------------------------------------
>MGYP000256421927	101	0.309	4.693E-19	13	108	307	2	98	107
-------------TNQRCITGLETAIILIAFVVVASVFAFTVLSTGVFSAERGKETVFAGLSEAQASLANAGSLAAsRGNVEGTNAPVKIKFVVMSAVSGEEIDLTPPNT------------------------------------------------------------------------------------------------------------------------------------------------------------------------------------------------------
>MGYP001295067699	101	0.308	4.693E-19	11	117	307	15	118	137
-----------LRSNQRGVTGLETAIILIAFVVVASVFGYVVLTTGIFATEKGKEATMAGLQQIRTTLQQRSGVT-TVKSLTENTIDRIKLRVSSMPGGAAVD--PVELSVHYQDSTQ---------------------------------------------------------------------------------------------------------------------------------------------------------------------------------------------
>3300017391.a:Ga0185304_1002872_6	101	0.346	4.693E-19	15	138	307	5	124	290
---------------RRGIVGIEAAIVLIAFVIVAAAFAFMVVNMGLTSTQRSKEAIQQGLKEASCPLTLDGSILLK--SATPNNVSTIIIPLK-TLGVKYVPMWTNETVVS-IKIGTRVTLANIYSGINHTIDPSGMT------------------------------------------------------------------------------------------------------------------------------------------------------------------------
>DewCreStandDraft_4_1066084.scaffolds.fasta_scaffold284112_1	101	0.322	4.693E-19	11	134	307	3	122	364
-----------RRSNKRGIVGIEAAIVLIAFVIVAAAFAFMVVNMGLTSTEKSKEAIQQGLKEASCPLTLDGSMLLKSESA--NNVATIIIPLK-TLGVKYVPMWTNETVVS-IKIGTRVAVANIYTGINHNVDP----------------------------------------------------------------------------------------------------------------------------------------------------------------------------
>SRR5919108_3408481	101	0.263	6.347E-19	22	115	307	0	94	100
----------------------ETAIVLIAFVVVSAVFAYTILNTGMFSADRSKESINSSLTQTRSNMELKGAVIATADDaTTPTKVAKVKFYIGTAAGAESIDFKVDNLVISYQDN-----------------------------------------------------------------------------------------------------------------------------------------------------------------------------------------------
>SRR5919202_3997872	101	0.260	6.347E-19	20	114	307	0	95	112
--------------------GLETAIVLIAFVVVSSVFASTILNTGMFSADRSKEAITASMQQTRSNMELKGAVTATADsTTAPTKVAKVKFYLGTAAGAQPLDFKVDNLVISYQD------------------------------------------------------------------------------------------------------------------------------------------------------------------------------------------------
>11177|Ga0265309_13116774_1|+1|11	101	0.322	6.347E-19	22	109	307	14	103	113
----------------------ETAIILIAFVVVASVFAFTVLSTGVFSAERSKDTIYAGLQEARSSLEPKGALIAYsgGDSSATATIFKVGFIVAPAVAGESIDLTPPYTA-----------------------------------------------------------------------------------------------------------------------------------------------------------------------------------------------------
>SRR5208283_3827274	101	0.272	6.347E-19	10	138	307	10	139	141
----------NLYRGQKGITGLETAIILIAFVTVAAVLAYTVLSAGIFSSEQGKAAVYSGLESAQSTMAVKGSVVGTGTeNQAGTAIDltSVQFNLGLAITGTSVDLS--QCTFNYWDASTATTALSLDTGASGSGTPTTTA------------------------------------------------------------------------------------------------------------------------------------------------------------------------
>MGYP001336764742	101	0.281	6.347E-19	15	124	307	6	112	144
---------------EDAFTGLEAAIVLIAFVVVAAVFSYVVLGAGFFTTQTAQATVHTSVAQASSSMEIVGNVYGIDTTTTHANLTYANITVALTAGGTAVDIS--QMVVSYSDNNGGYN-ANI--------------------------------------------------------------------------------------------------------------------------------------------------------------------------------------
>MGYP001121488754	101	0.336	6.347E-19	11	111	307	3	102	162
-----------LKSDDNGFTGLEAAIVLIAFVVVAAVFSYVVLGAGFFTTQKSQETVYKGVEQASTNIQMIGNVYGLA-SPVASGINTIEFSIGLAPGAPTIDLTKMRIVFS---------------------------------------------------------------------------------------------------------------------------------------------------------------------------------------------------
>MGYP000883105251	101	0.307	6.347E-19	0	116	307	0	112	178
MYQKFIKTIKRLHEEQKGITGLETAIILIAFVTVASVMAYSVLTAGIFSAERGKETVYKGLKSAQSTLEIKGSVLGLSEN--QTELDEIQFCMALSIPNEVVDV--NNLVFNYYDND----------------------------------------------------------------------------------------------------------------------------------------------------------------------------------------------
>MGYP001466762125	101	0.333	6.347E-19	13	111	307	3	101	190
-------------KRDDAFTGLEAAIVLIAFVVVAAVFSYVVLGAGFFTTQKSQETVYKGVEQATSNIQMLGQVYGINESAAAEHIDKIQFTIGLAPGAPSVDLDAMTIIYS---------------------------------------------------------------------------------------------------------------------------------------------------------------------------------------------------
>MGYP000427396078	101	0.345	6.347E-19	8	114	307	3	108	208
--------KLNVKKARKGIVGIEAAIVLIAFVIVAAALAFVVLNMGFTTTQKSKETMSSGLSEASSALEIDGTVLAKAD-TGTQKVTVVAIPLKLASGKAPIDMSRAAVSIVYYD------------------------------------------------------------------------------------------------------------------------------------------------------------------------------------------------
>MGYP000278610470	101	0.366	6.347E-19	5	113	307	0	106	215
-----MMKTRIGRR-LKAIVGIESAIVLIAFVVVAAALAFVVLNMGFFTTQRSKETIGSGLAQASSALEIDGTVLAKIDTD-NRGLQCMVIPLRLSAGQKPVDLTPNKTSISVW-------------------------------------------------------------------------------------------------------------------------------------------------------------------------------------------------
>SRR5271157_1476710	101	0.305	6.347E-19	3	133	307	40	171	271
---KKMKIKQSLRkllKQNRGMVGIEAAIVLIAFVIVAAAFAFMVVNMGLFATQSSKQTIQTGLSEASSPLVVDGDIMVRANSTAPYFVDAVMIPLQ-VIGVRYVPMDANSTQITVTVSGQS-AIANCYFGANAAVS-----------------------------------------------------------------------------------------------------------------------------------------------------------------------------
>18246|scaffold00025_2|-375|00	101	0.304	6.347E-19	12	142	307	35	173	284
------------RKHRRGILGIESAIVMIAFVVVAAALAFVVLNAGFGTTQKSKTTINEGLKSATGAVEVAGLVTGKkvtftlDDNSSVTALEYYSIPIKLASGANSVNLQPELTAVKYFSK--SVSYDNIYKGVVFaasgNGSFSNVNDAIT--------------------------------------------------------------------------------------------------------------------------------------------------------------------
>1313|scaffold_9997_c1_2|-703|00	101	0.345	6.347E-19	3	86	307	6	89	364
---KAMHRLYGASKDQRGMTGLETAIILIAFVTVAAVFGYAVLSAGIFSAEKGKETVYAGLEQAKSSMELKGSVIAYGAPGGGGTIN----------------------------------------------------------------------------------------------------------------------------------------------------------------------------------------------------------------------------
>1307|scaffold_30384_c1_2|-472|00	101	0.417	6.347E-19	11	77	307	16	82	365
-----------KLREERGITGLETAIILIAFVVVASVFAYTVLSAGIFSSERGKETIHAGLKEARGSLELKGGVIAFG-------------------------------------------------------------------------------------------------------------------------------------------------------------------------------------------------------------------------------------
>MGYP001398400673	100	0.406	8.583E-19	12	75	307	18	81	95
------------RRDQRGVTGLETAIILIAFVVVASVFAFTVLSTGIFSAERGKETIHAGLSEARSSVELKGSVTA---------------------------------------------------------------------------------------------------------------------------------------------------------------------------------------------------------------------------------------
>MGYP000421618553	100	0.366	8.583E-19	3	101	307	4	102	105
---KKLLSQLHKRED--GITGLETAIILIAFVIVASVFAFVVLSTGLFSAERGKDTVFAGLEKARGNLEVRGalTIIDADTSGTITTADDIVFNLATAAGGFPV-------------------------------------------------------------------------------------------------------------------------------------------------------------------------------------------------------------
>MGYP000002845925	100	0.267	8.583E-19	25	117	307	18	129	138
-------------------------IILIAFVVVASVFAFTVLSMGIFASERSKETVFAGLQEAKSTLEPRGaTVGYKADRGGTDTIYKVSFIVTNAVDGEPVDLTPPytadgsatdpdissgaeyKTIISYSDINQ---------------------------------------------------------------------------------------------------------------------------------------------------------------------------------------------
>MGYP001396115103	100	0.250	8.583E-19	11	114	307	4	99	147
-----------LHRNEQGITALETAIILIAFVVVAAIFAFTVLSTGTFLTERSKEAAYSGLQEVRGSMELKGGVVLENSG------DEVVFNLATVAGGSSADLSKIKMM--YRD------------------------------------------------------------------------------------------------------------------------------------------------------------------------------------------------
>MGYP001215135230	100	0.330	8.583E-19	10	108	307	39	138	159
----------NMNTKQRGITGLETMIIMLAFVVVASVFALKVLSTGVFSSESAKETIFAGLEQTKSSLRPSGSAIAFKGFVGSTeAIFKISMVVESVDGSDPIDLTPPYT------------------------------------------------------------------------------------------------------------------------------------------------------------------------------------------------------
>GraSoiStandDraft_49_1057285.scaffolds.fasta_scaffold2970201_1	100	0.323	8.583E-19	13	111	307	24	121	193
-------------RTEDAFTGLEAAIVLIAFVVVAAVFSYVVLGAGFFTTQKSQETIYAGVGQSTSNVEIVGPVTVKANTAGDAAKE-IYFKMKLAAGGSNLDLNKMTFTIS---------------------------------------------------------------------------------------------------------------------------------------------------------------------------------------------------
>MGYP001038798447	100	0.422	8.583E-19	16	138	307	11	129	209
----------------KGIVGIEAAIVLIAFVVIAAALSYVVINMGFFATQKTKETIGSGMEEATSALQLDGSVIGK--TGASTNILYIVFPVKLSVGRSAVDLSNESVVLSVYLPN--ATLLNIYNGTYQGSAPTELD------------------------------------------------------------------------------------------------------------------------------------------------------------------------
>MGYP001157185889	100	0.260	8.583E-19	9	122	307	22	140	277
---------SHVYHDESGITGLETAIILIAFIVVAAVFAFTIMTTGLFSSERAKTVARSGLSEVASSLILKGPVYAEASdtiiPPTGMVPSKLIFQVALAGSvGDEVSLKLDGLAFRYVDENSVYSFD----------------------------------------------------------------------------------------------------------------------------------------------------------------------------------------
>7457|Ga0209635_10001271_16|+12727|00	100	0.261	8.583E-19	0	133	307	41	168	279
IEMKNLLKKLLRQK--RGIVGLEAAIVLIAFVIIAAAFSFMVVNQGLFATERGKAVVQEGLQQASTPLSLDGTIFVRTDSDG-TSVNCMAIPLR-AFGVDYVAMWRNETVVTLKVANN--AWGNVYGGVLYDNT-----------------------------------------------------------------------------------------------------------------------------------------------------------------------------
>SRR5512147_231890	100	0.269	1.161E-18	11	114	307	23	118	137
-----------LHRNEHGITALETAIILIAFVVVAAIFAFTVLSTGTFLTERSKEAAYSGLQEVRGSMELKGSVVLEGTGTMA------VFNIATVAGGSSVDLSKVKM--TYRD------------------------------------------------------------------------------------------------------------------------------------------------------------------------------------------------
>SRR4030043_228115	100	0.330	1.161E-18	12	111	307	33	130	152
------------KRNDEGFTGLEAAIVLIAFVVVAAVFSYVVLGAGFFTTQKAQETVYKGVEQSTANIQMIGNVYGL--STDNATITNLTFVVGLAPGASAIDLTKMKIVFS---------------------------------------------------------------------------------------------------------------------------------------------------------------------------------------------------
>MGYP001103454094	100	0.288	1.161E-18	13	128	307	19	151	164
-------------RRQNGITGLKTAIVLIAFVVVASVFAFTILSAGAFSSEANKQTIHAGLKETRTRLRQHGSAFAFSGYVGNTqAVHKLVFIVSNSLAGESVDLTahyttddpstdpdivvgaNTMTTISYADENQR--MSDVPWTV----------------------------------------------------------------------------------------------------------------------------------------------------------------------------------
>MGYP000108934325	100	0.330	1.161E-18	9	114	307	1	105	204
---------PSKHKRMKGIVGIEAAIVLIAFVIVAAALAFVVLNMGFTTTQKSKETMQSGLKEASSALEVDGTVLGKVDTT-SRKVTIVAMPLKLATGKNPIDINKTSVTIVYYD------------------------------------------------------------------------------------------------------------------------------------------------------------------------------------------------
>MGYP001031051336	100	0.302	1.161E-18	12	140	307	8	131	211
------------RKNKRGIVGIEAAIVMIAFVVIAAAFAYVVINMGFYSAQQAKSTIDKGIDEATSSLELDGFLVGRTN---GTSIQWLAVPIKLAVGQSEVDLGSETVVVAIL--GDSFALSDIYSGAIATTENTNITDM----------------------------------------------------------------------------------------------------------------------------------------------------------------------
>OM-RGC.v1.007019811	100	0.415	1.161E-18	5	146	307	0	134	232
-----MEKGREKGKKKRGIVGIEAAIVLIAFVIVAAALAFVALNMGLFTTQKSKEVIGKGLGEASTALEVDGSALGISNS---THIVEVSVPIKTSAGVSAVDLSPSRTSIGVIV--GGTSFENIYNNILYYNGTD--QYLYYANGT----------------------------------------------------------------------------------------------------------------------------------------------------------------
>MGYP000028600091	100	0.282	1.161E-18	8	139	307	4	139	239
--------RKGHRQSHRGVIGVESAIVMIAFVIVAAALAFVVLNMGFSTTQKAKTTIISGLGEASSSLEVAGKVKGIGCTTsaggcsTNAYLNATIIPLKIVSGGDSVNLQASTTTVKYI--SNSKSFDDIYAGPITATLPGNATD-----------------------------------------------------------------------------------------------------------------------------------------------------------------------
>26239|scaffold_7753_c1_5|-4316|00	100	0.316	1.161E-18	5	164	307	33	179	245
-----MGKRMQRRgGKNRGIVGIEAAIVLIAFVVIAAALAYVVINMGFYASQTAKSTIDKGIQEATSALELDGFVTGETNSNGN--VTYLAIPLKLAVGQADVDLAVHTVVV--AVEGGNFSLANIYSGAV-TSNETDLANL---------MVNVTNAPNATCFIY----------------------------------------------------------------------------------------------------------------------------------------------
>MGYP001188478005	100	0.336	1.569E-18	13	107	307	29	122	146
-------------HKEHGVTGLETAIILIAFVVVASVFAYAVPSAGIFSAQKGQEAFYQGLLQTRSSMTMIGGLTLK-DTDSDDKVDELWFTVSNALNGEAVDLTNTT-------------------------------------------------------------------------------------------------------------------------------------------------------------------------------------------------------
>15120|scaffold30716_2|-549|00	100	0.376	1.569E-18	6	141	307	0	133	246
------MEKRARLRNRLGIVGIEAAIVLIAFVVIAAALAYVVVNMGFYSSQEAKSTISRGISEATSALQLDGSVIAYTNRSDtrGTCVQYLLIPVKLSIGRSSLDLANTTTIISVW----GSNLLNIYKGVVNETGEGGQANGV---------------------------------------------------------------------------------------------------------------------------------------------------------------------
>SRR3972149_5653697	99	0.417	2.121E-18	11	77	307	7	73	120
-----------LHRRQRGITGLETAIILIAFVVVASVFAYTVLSAGIFASEKGKEAIHAGLEEARSSMELVGSVKATA-------------------------------------------------------------------------------------------------------------------------------------------------------------------------------------------------------------------------------------
>SRR5574338_702353	99	0.368	2.121E-18	11	143	307	13	142	158
-----------RKGTRRGVIGIEAAIVLIAFVIVAAALSFVVLNMGFSTTQKAKTTIGSGLETSSSVLSTSGTVTGHVNSTA-SKLDVIAYPLKVASGSKSVDLQEASVAVKYFSK--SISYDDIYVGTLHTAEYGSLDEALAA-------------------------------------------------------------------------------------------------------------------------------------------------------------------
>GraSoi2013_100cm_1033763.scaffolds.fasta_scaffold408165_1	99	0.320	2.121E-18	14	111	307	5	104	190
--------------DDDGFTGLEAAIVLIAFVVVAAVFSYVVLGAGFFTTQKAQETVYQGVAQSTTNILLKGSVYGFTDPTAgpGTAITKVNFTLGLAPGAPTIDLQTLKIIYS---------------------------------------------------------------------------------------------------------------------------------------------------------------------------------------------------
>MGYP001088365913	99	0.338	2.121E-18	0	138	307	0	132	220
MNIKKALQK--LLKQTRGMVGIEAAIVLIAFVIVAAAFSFMVVNMGLFSTQRGRETIQQGVSEASSPLTLDGSVHIWCN-ASATNVSGIVIPLK-TLGVRYVPMDTPESEIGFRIET-TVAYADIYNG-IDTNDPTNAT------------------------------------------------------------------------------------------------------------------------------------------------------------------------
>KBSMisStandDraft_5_1062788.scaffolds.fasta_scaffold9309742_1	99	0.262	2.121E-18	8	117	307	5	126	246
--------RSNLLHRiagKDGITGLETAIVLIAFVVVAAVFAFTVLTTGLFTSEKAKETALAGVAATSSTIAVKGSVTawglagpdgGAASAGDPLEIDRIAIKLTTAGDTDPVSFDPTGVMVTYQDEAN---------------------------------------------------------------------------------------------------------------------------------------------------------------------------------------------
>MGYP001315443296	99	0.254	2.121E-18	8	122	307	19	140	277
--------RFIRRiyDDESGITGLETAIILIAFIVVAAVFAFTVMTTGLFSSERAKTVARSGLSEAASSLILKGPVYAESSDFILPTIgmvpSKLIFQVALAGSiGDEVSLELDGLAFRYVDENSVYSFD----------------------------------------------------------------------------------------------------------------------------------------------------------------------------------------
>SRR4030066_365513	99	0.352	2.868E-18	21	105	307	70	150	151
---------------------IETAIILIAFVVVASVFAYTVLSAGIFSSQKGQEAIHAGLEEARASMEIKGSVFAEGNGTATT----VIFTLTNALKGQKIDLTP---------------------------------------------------------------------------------------------------------------------------------------------------------------------------------------------------------
>Dee2metaT_4_FD_contig_71_344328_length_252_multi_3_in_0_out_0_1	99	0.264	2.868E-18	5	134	307	0	132	153
-----MFKKFgqairNVYRGQKGITGLETAIILIAFVTVAAVLAYTVLSAGIFSSERGKEAVYSGLNSAGSTMGVKGAVIGESlASVASEAGPKMTFNLALAITGTSVDLT--KCVFNYWDSVGNK-VNNIELWTSTAATP----------------------------------------------------------------------------------------------------------------------------------------------------------------------------
>MGYP000751843271	99	0.322	2.868E-18	13	102	307	19	108	171
-------------RNQRGVTGLETAIILIAFVVVASVFAFTVLSTGIFSAERGKETIYAGLREARSTIQLKGSVIANGITDKSLSLGDTVWTASSTAEETSID------------------------------------------------------------------------------------------------------------------------------------------------------------------------------------------------------------
>MGYP001150316497	99	0.453	2.868E-18	12	75	307	9	72	175
------------RGNERGITGLETAIILIAFVVVASVFAYTALSAGLFSTQKSQEAVYSGLEETRSTLELKGGVIA---------------------------------------------------------------------------------------------------------------------------------------------------------------------------------------------------------------------------------------
>26221|Ga0315290_10126059_3|-1569|01	99	0.274	2.868E-18	12	128	307	2	124	204
------------KSPDEAFTGLEAAIVLIAFIVVASVFAYVVLGAGFFATQKSQETIHTGIQQTTSGVQPSGMLSIQADGAG-TGISRIAFYLQLAAGGTGADMSKfsytvstPTLIKTYSAADVVYSWAKVQTGT----------------------------------------------------------------------------------------------------------------------------------------------------------------------------------
>L0HFG7	99	0.309	2.868E-18	5	114	307	0	107	211
-----MVKTMKNLYSEDAFTGLEAAIVLIAFVVVAAVFSYVVLGAGFFTTQTAQATVHTGVAQASSSLEIVGNVMGIAVDPASNRLTFINTSVALTAGGTAMDLT--QMVISYSD------------------------------------------------------------------------------------------------------------------------------------------------------------------------------------------------
>ADurb_Met_01_Slu_FD_contig_21_1887355_length_277_multi_3_in_0_out_0_1	99	0.302	2.868E-18	12	147	307	1	140	230
------------RKHRRGILGIESAIVMIAFVVVAAALAFVVLNAGFGTTQKSKTTINEGLKSATGAVEVAGLVQGRGNTAANPPVLQFySIPIKLASGAGEVNLQKDLTAVRYSSK--SVSYDNIYAGpnrisASFSDVLSMLNKVNKADCTF---------------------------------------------------------------------------------------------------------------------------------------------------------------
>3300021469.a:Ga0190361_1006144_4	99	0.362	2.868E-18	6	141	307	0	133	242
------MEKRARLRNRLGIVGIEAAIVLIAFVVIAAALAYVVVNMGFYSSQEAKSTISRGISEATSALQLDGSVIAYTNRSStrGTCVQYLLIPVKLSIGRSSLDLANTTTVVSVW----GSNLLNIYKGVVNETGNGGQADGV---------------------------------------------------------------------------------------------------------------------------------------------------------------------
>MGYP001086408452	99	0.231	2.868E-18	13	115	307	17	154	249
-------------RDQSGITGLETAIVLIAFVVVAAVFAFTVLTTGLFTSEKAKETAMAGVSSAGGSLELVGSVIAGGNNIGQACrsvsgaggatppiypappyenatscdidwnvgsphVQTLRFRLGLALGVEDLNFDPNDILVTYQDA-----------------------------------------------------------------------------------------------------------------------------------------------------------------------------------------------
>MGYP000695805929	98	0.406	3.876E-18	14	77	307	18	81	91
--------------DQRGITGLETAIVLIAFVVVASVFAFTVLSTGIFSAERGKETIHAGLRGARSSLELKGSVVAEG-------------------------------------------------------------------------------------------------------------------------------------------------------------------------------------------------------------------------------------
>SRR4030042_7095346	98	0.387	3.876E-18	0	79	307	20	99	104
MINKFMKAMANLHRDDRGMTGLETAIILIAFVTVAAVFGYAVLSAGLFSAERGKETIYSGLQQAKSNLEVSGSVIAQSSD-----------------------------------------------------------------------------------------------------------------------------------------------------------------------------------------------------------------------------------
>MGYP001478949033	98	0.297	3.876E-18	11	111	307	3	102	107
-----------LQSNDKGFTGLEAAIVLIAFVVVAAVFSYVVLGAGFFTTQKAQESVHTAVGQATSAVELSGPVMVKA-GTAPNTVGNASFYLQLAAGGAAVDVTKIGYTVS---------------------------------------------------------------------------------------------------------------------------------------------------------------------------------------------------
>MGYP001068696516	98	0.361	3.876E-18	10	114	307	7	109	144
----------NALKDQKGIIGLETAIVLIAFVVVAAVFAFTVITTGLFSSEKAAETATAGLGEVSTSLTPKGSALASGNH-GNDSASIVRFKLANS-GAQAVGLPAARTLVTYSD------------------------------------------------------------------------------------------------------------------------------------------------------------------------------------------------
>MGYP001489266656	98	0.289	3.876E-18	11	120	307	21	148	180
-----------LHRNEEGITGLETAIILIAFVIVASVFAFVVLSTGLFSADRGKQTVLAGLEKASGNIEVRGSVSlqdvgtvaapttpdGAIGEAGGPSVDVFIFNLGTAAGGRPVLIDPavtnNTMVVNIVDSGARVA------------------------------------------------------------------------------------------------------------------------------------------------------------------------------------------
>694.fasta_scaffold67280_1	98	0.320	3.876E-18	14	116	307	18	116	209
--------------EQKGITGLETAIVLIAFVVVAAVFAFTVLTTGLFTSEKAKETALAGVAAASATMQVKGSVTA---DSAADVVTLIRIKVATA-GVDAVQFNPDSILVTYMDQD----------------------------------------------------------------------------------------------------------------------------------------------------------------------------------------------
>MGYP000111885915	98	0.255	3.876E-18	6	138	307	0	128	212
------MRRVERRRGSRGIVGLEAAIVLIAFVIIAAAFSFMVVNQGLFATERGKTVIQEGLKQASTPLTVDGSIFVKTDSTGDKITDFV-IPLR-AFGVKYVAMWKNETVVTL--KIGSKAYADIYQGVDEDYDPTGKT------------------------------------------------------------------------------------------------------------------------------------------------------------------------
>MGYP001449129766	98	0.295	3.876E-18	13	132	307	10	129	216
-------------TDEHGFTGLEAAIVLIAFVVVAAVFSFVVLGAGSFTTQTAQATVHTGVAQASSSLEVVGNVMGISRSPtaANARLTFINASVALTAGGTSMDL--AQMVISYADNNGGRNAAVPNNTVGITD------------------------------------------------------------------------------------------------------------------------------------------------------------------------------
>4259|Ga0209501_10010695_3|+2892|00	98	0.288	3.876E-18	13	116	307	37	139	224
-------------KDEQGITGLETAIILIAFVVVATVFAFAILNTGLGATSNAEDAISTAQNETQSTLVPRGDIILVA-SAGLSDVEQIRFKLAPSPGARAISLAEEITLIQYSDND----------------------------------------------------------------------------------------------------------------------------------------------------------------------------------------------
>MGYP001074017083	98	0.319	3.876E-18	15	109	307	32	128	227
---------------QQGITGLETAIILIAFVVVMSAFAFTGLSTGIFSPERSKDTAYAGLSEARSSLVTRGSFGGFAGKVSTTeTPYEFSFVVASAVGsSDPIDLTPSYTA-----------------------------------------------------------------------------------------------------------------------------------------------------------------------------------------------------
>MGYP000987477917	98	0.279	3.876E-18	17	117	307	18	128	247
-----------------GITGLETAIVLIAFVVVAAVFAFTVLTTGLFTSEKAKETALAGVAATSSTIAVKGSVTawgepgidggAAAGAGDPLEIDRIAIKLTTAGDTDPVSFDPTGVMVTYQDEAN---------------------------------------------------------------------------------------------------------------------------------------------------------------------------------------------
>MGYP000058870590	98	0.364	5.238E-18	12	85	307	12	85	88
------------RSDQRGITGLETAIVLIAFVVVSSVFAFAALSTGLFSSDKAKETIRAGLAETRCSMELKGSVILTISVTGTSAI-----------------------------------------------------------------------------------------------------------------------------------------------------------------------------------------------------------------------------
>MGYP001258911510	98	0.367	5.238E-18	8	75	307	7	74	122
--------RTDMARDERGITGLETAIILIAFVVVASVFAFTVLSTGIFSSERGKETVFAGLSEARGAIEPKGSVIA---------------------------------------------------------------------------------------------------------------------------------------------------------------------------------------------------------------------------------------
>8975|scaffold355213_2|-63|01	98	0.307	5.238E-18	4	115	307	5	116	143
----RLYKRISNK--EEGITGLETAIILIAFVIVASVFAYVVLSAGLYSSQKVKQAVNSGIDSTMSTIELKGDILAKV---SATLVQEIYLFIGIPAAGTPIDFTNSsnttqKVIISYSDA-----------------------------------------------------------------------------------------------------------------------------------------------------------------------------------------------
>SRR4030042_7204583	98	0.343	5.238E-18	13	111	307	46	143	150
-------------RNSDAFTGLEAAIVLIAFVVVAAVFAYVILGAGFFTTQKAQETVYKSVEQSTTNLQLIGNVYGLASVPA-TGIDEIKFSIGLAPGAPAIDLTKLRIVLS---------------------------------------------------------------------------------------------------------------------------------------------------------------------------------------------------
>GWRWMinimDraft_8_1066016.scaffolds.fasta_scaffold00285_4	98	0.351	5.238E-18	5	131	307	0	123	212
-----MRKRMHRRvWNRRGIVGIEAAIVLIAFVVIAAALAYVVINMGFYASQTAKSTINKGVQEATSALELDGFVTGETSSSGN--VTYLAIPMKLSVGQSEVDLANNTAVVAVQSGN--FSLANIYSGAVTS-------------------------------------------------------------------------------------------------------------------------------------------------------------------------------
>A0A0D5C1S6	98	0.266	5.238E-18	6	161	307	2	163	234
------LQRKGTRHSHRGVIGVESAIVMIAFVIVAAALAFVVLNMGFTTSQKAKTSIISSLGEASSSMQVAGKVIGEGDSSTG-YLNMTAFPIKVSSGGNDINLEAKTTSVRYV--SNSIDYSDIYVGTLTgefkslsSATAQAVSDGSSGDETFGQIDNSPTgaSPGPTY-------------------------------------------------------------------------------------------------------------------------------------------------
>1106|Ga0265326_10000201_11|+8442|00	98	0.316	5.238E-18	1	139	307	43	178	280
-NPKTMNSAVRSRKTRRGVIGIESAIVMIAFVIVAAALAFVVLNMGFSTTQKAKTAISSSVTESSSALEIAGKVTGFGD-IANAQLNATVIPLKVAGGGDAVSLDPTLTDIKY--YSNTVRYDNIFGTGCALGSSGNIIN-----------------------------------------------------------------------------------------------------------------------------------------------------------------------
>MGYP001157857055	98	0.388	5.238E-18	4	75	307	2	73	350
----KLIQAIKPLRQEKGVTGLETAIILIAFVVVASVFAFTVLSTGIFSAERGKETIHAGLKGARSSLEIKGSVIA---------------------------------------------------------------------------------------------------------------------------------------------------------------------------------------------------------------------------------------
>MGYP000580743519	98	0.321	5.238E-18	4	86	307	3	86	355
----KLKKSLWRAiRDQRGMTGLETAIILIAFVTVAAVFGYAVLSAGIFSAEKGKETVYAGLEQSKSSMELKGSVIAYGAPGDEGTIN----------------------------------------------------------------------------------------------------------------------------------------------------------------------------------------------------------------------------
>GraSoi013_1_40cm_4_1032424.scaffolds.fasta_scaffold52817_1	98	0.396	5.238E-18	13	75	307	19	81	363
-------------RDERGVTGLETAIILIAFVVVASVFAFTVLSTGIFSAERGKETIHAGLQQSRSSVELKGSVVA---------------------------------------------------------------------------------------------------------------------------------------------------------------------------------------------------------------------------------------
>MGYP001055087197	98	0.231	7.079E-18	11	115	307	11	148	149
-----------LHKGERGLTGLETAIILIAFVTVAAVFGYAVLSAGIFSTEKAKETIYEGMAEAKSTMVVKGATIASKDvsaayytstgvtttdytYTSGNYVGEIRVTLANIMGGEPLDLTlpldanadgqigttedNARTVVTYADK-----------------------------------------------------------------------------------------------------------------------------------------------------------------------------------------------
>3300009503.a:Ga0123519_10004952_3	98	0.326	7.079E-18	10	152	307	3	142	223
----------NMRMNRKGLTGIETAIIVIAFVIAASVFAFAVLNMGLLTTAKAQDAIVSGVGQAQSSLKIT-SVYAYSDEEGSDAKCKGVAILVQPSGTANVDFTPTKVAISYKNAN--VAYPDVYEG-SASDLFITKSDFMNSSGDYKgDLYN----------------------------------------------------------------------------------------------------------------------------------------------------------
>UPI000774B1BC	98	0.315	7.079E-18	5	113	307	0	113	226
-----MVKPHRTRitRRMKAIVGIESAIVLIAFVVVAAALAFVVLNMGFFTTQRSKETIGSGLAQASSSIEIDGTVLAnvtISGSGNSGNVTCLLIPIRLSAGQKPVDLTPGKSIISVW-------------------------------------------------------------------------------------------------------------------------------------------------------------------------------------------------
>MGYP001045275363	98	0.291	7.079E-18	3	106	307	2	121	244
---KFMRAVQRLHKGEKGLTGLETAIILIAFVTVAAVFGYAILSAGIFSTEKAKESVYQGMQEAKSTMVITGDVIASQnitsgaynttscpagyNYTATSSVGEIMVTLSNNIGGEPIDLTVP--------------------------------------------------------------------------------------------------------------------------------------------------------------------------------------------------------
>SRR5574337_202349	98	0.304	7.079E-18	5	145	307	62	199	293
-----LMNSSSRRKTRRGVIGIESAIVMIAFVIVAAALDFVVLNMGFSTTQKAKSAISSSITEASSSLEIAGKVTGIG-YVSVGKLNATIIPIKVAGGGDSVNLDPATTTIKY--YSNSVRYDNIYNNNNCVLTSTTYNNATTALE-----------------------------------------------------------------------------------------------------------------------------------------------------------------
>SRR3972149_820849	97	0.339	9.565E-18	9	112	307	4	109	111
---------PRRRERQEGIPGLETAIILIAFVIVASVFAYVVLSAGLFSSQKAKEAVNAGLDSSMATGVIKGDIIAKME---ESVLTEIIFGVAIPSAGSPVDFAPPsennsSVIISY--------------------------------------------------------------------------------------------------------------------------------------------------------------------------------------------------
>MGYP001387566825	97	0.369	9.565E-18	5	77	307	3	75	115
-----LREPFGLLKGQQGVTGLETAIILIAFVVVASVFAFTVLSTGIFSAERGKETIHAGLRGARSSLELKGSVVAEG-------------------------------------------------------------------------------------------------------------------------------------------------------------------------------------------------------------------------------------
>MGYP001331627533	97	0.371	9.565E-18	14	91	307	17	93	117
--------------NQRGITGIETAIVLIAFVVVASVFAFAVLNTGLLSSEKSKEATLGGLEETSATLSLRGQVIAVAN-TGTTSVDTVKFT-----------------------------------------------------------------------------------------------------------------------------------------------------------------------------------------------------------------------
>SRR6478672_10125370	97	0.321	9.565E-18	3	86	307	35	118	121
---KRIKEFLRRSRNEHGITGLETAIVLIAFVVVAAVFAFVVLSTGLFSSERSKETVYAGLSKTRGSMELTGGVIAASNLSNVTTVE----------------------------------------------------------------------------------------------------------------------------------------------------------------------------------------------------------------------------
>JFJP01.1.fsa_nt_gi|907672259|gb|JFJP01027573.1|_13	97	0.257	9.565E-18	11	160	307	3	155	199
-----------RLSSEDAFTGLEAAIVLIAFVVVAAVFSYVVLGTGFFTTQKSQETIYTGTKQASNNLATTGPVIMQATST-DDVVNNLSLTIKLASGANSIDMSKITYHVTtnatdkiYVDANssSTTAYDTVSRTKLLG---SNDNNLLEPNEIYQVTIELVE--GQT--------------------------------------------------------------------------------------------------------------------------------------------------
>MGYP000214272605	97	0.415	9.565E-18	13	77	307	19	83	266
-------------RGQRGVTGLETAIILIAFVVVASVFAFTVLSTGIFSAERGKETIHAGLRGARSSLELKGSVIAEG-------------------------------------------------------------------------------------------------------------------------------------------------------------------------------------------------------------------------------------
>SRR3989304_9040433	97	0.320	9.565E-18	12	139	307	45	169	269
------------RHTHRGIIGVESAIVLIAFVIVAAALAFVVLNMGFATTQKAKTTIISSLSEASSGIAVSGKVTAIANVAADN-VNATSIPLKITSGGDSINLDNSTVSLKYL--SNTVEYDNILVATLTDRTYGNLSQ-----------------------------------------------------------------------------------------------------------------------------------------------------------------------
>SRR3970282_1031669	97	0.335	9.565E-18	12	139	307	51	175	275
------------RHTHRGIIGVESAIVLIAFVIVAAALAFVVLNMGFATTQKAKTTIISSLSEASSGIAVSGKVTAIANVAADN-VNATSIPLKITSGGDSINLDNSTVSIKYL--SNPVEYDNILVATLTDRSYGNLSQ-----------------------------------------------------------------------------------------------------------------------------------------------------------------------
>MGYP000991849505	97	0.465	1.292E-17	3	75	307	2	72	73
---KKLYKAI--KQNQKGITGLETAIILIAFVVVASVFAYTVLSAGIFSSQKGKEAVYAGLDQARSSLTLKGSVVG---------------------------------------------------------------------------------------------------------------------------------------------------------------------------------------------------------------------------------------
>MGYP000244463475	97	0.360	1.292E-17	7	103	307	9	100	112
-------KRINGK--EEGITGLETAIILIAFVMVASVFSYVVLSAGLYSSQKAKQAVYAGLDSTMSTIEIKGDVIAK---MSNNSVEEIYLFVGIPSAGSPVDF-----------------------------------------------------------------------------------------------------------------------------------------------------------------------------------------------------------
>MGYP001290898666	97	0.276	1.292E-17	13	115	307	14	118	195
-------------KDERGITGLETAIILIAFVVVAAVFAFAILNAGLGATSNAEDAISTAQTETQSTLAPRGDsiLVARGAGPAFADVETVSFKLAPSPGAKAISLANDITLVQYSDE-----------------------------------------------------------------------------------------------------------------------------------------------------------------------------------------------
>MGYP001062142370	97	0.384	1.292E-17	13	77	307	28	92	204
-------------KDQRGVTGLETAITLIAFVVVASVFAFIVLSTGIFSAERGKETIHAGLKEARSSAELKGSVIALG-------------------------------------------------------------------------------------------------------------------------------------------------------------------------------------------------------------------------------------
>SRR5574340_326665	97	0.316	1.292E-17	5	143	307	50	185	207
-----MNSTTRSRKTRRGVIGIESAIVMIAFVIVAAALAFVVLNMGFSTTQKAKTAISSSVTESSSALEISGKVTGFGDV-AKSQLNATMIPLKVAGGGDAVSLDPTLTDIKY--YSNSVRYDNIFGVGCALGSSGNVINASYA-------------------------------------------------------------------------------------------------------------------------------------------------------------------
>MGYP001103856536	97	0.295	1.292E-17	13	144	307	7	135	209
-------------KNKRGMIGVEAAIVMIAFVIVAAAFSFMVVNMGLFATQRGRDTIQQGIHESSTPLMLDGSVLIRGNGTGD-GVDAVVIPLK-TLGVKYVPMANETTVVTLRIET-TIAYANIYNGIDAIDPTGQSYNNLIGN------------------------------------------------------------------------------------------------------------------------------------------------------------------
>UPI0006B4B8FC	97	0.317	1.292E-17	13	138	307	3	125	214
-------------HSHRGVIGVESAIVMIAFVIVAAALAFVVLNMGFSTTQKTKQAIVSSADEASSALEIAGKVIGSGHVTAG-KLNATAIPLKIVSGGASINLNPANAAIRYLSNN--VEHGNIYAGAIPTGVHDTLA------------------------------------------------------------------------------------------------------------------------------------------------------------------------
>UPI000457EB0E	97	0.221	1.292E-17	5	115	307	6	154	251
-----LIARRQLRRlaeDQSGITGLETAIVLIAFVVVAAVFAFTVLTTGLFTSEKAKETALKGVSSAGGSLELIGGVVAGGTNIGTTCdtaegptnpplapiitppyqnqtecdidwneasphIQTLRFRLGLALGVSAIPFDPNNILVTYQDE-----------------------------------------------------------------------------------------------------------------------------------------------------------------------------------------------
>3300020145.a:Ga0197144_100875_9	97	0.271	1.292E-17	8	133	307	10	147	265
--------KTGRRKSRRGILGIESAIVMIAFVVVAAALAFVVLNAGFGTTQKSKTTISEGLQSATGAIEVAGLVTGQkvtftldvnndddnSNDTSVTALEFYSIPIKLASGANAVNLQKELTAVRYF--SNTIKYDNIYKGVVFNST-----------------------------------------------------------------------------------------------------------------------------------------------------------------------------
>SRR5574338_43098	97	0.338	1.292E-17	0	129	307	33	159	272
MISRQCMNLLRRNARHSGIAGLETAIIAIVVVIVAAALAFVVLNMGFSTTQKAKTTVVSSLGEASSTLEVSGKVFGSGDTT-NNKLKVLAIPIKTAAGGESINLDVSTAAVKYL--SNSKTYDNIYAGTL---------------------------------------------------------------------------------------------------------------------------------------------------------------------------------
>7570|JGI24020J35080_1000047_117|-128882|00	97	0.384	1.292E-17	13	77	307	18	82	373
-------------RDEMGITGLETAIILIAFVVVASVFAYTVLSAGIFSSERGKEAVYAGLKEARGTLEPKGSVIATG-------------------------------------------------------------------------------------------------------------------------------------------------------------------------------------------------------------------------------------
>MGYP000424508738	96	0.329	1.746E-17	7	92	307	13	100	101
-------QTPKLASDQRGITGLETAIVLIAFVVVSSVFAFAALSTGLFSSDKAKETHTAGLAESRGTLELKGSVVAKvsGTTGATGVVTSIEFQI----------------------------------------------------------------------------------------------------------------------------------------------------------------------------------------------------------------------
>MGYP001371337609	96	0.309	1.746E-17	5	100	307	0	96	107
-----MYKKVPGGSPQRGIAGLEAAIILITFVVAASVFAFTVLSTGIFTSERAKETIFAGVEETKGAIETRGAVVAyKADPGGTNTIYKVSLIVSNAVSGGA--------------------------------------------------------------------------------------------------------------------------------------------------------------------------------------------------------------
>SRR3972149_5859224	96	0.329	1.746E-17	10	98	307	16	106	109
----------NIHREQTGITGLETAIILIAFVVVASVFAYTVLSAGIFSSERSKEAVYSGLQEARNAIELRGNVTGYKAsiSGQEDSLGRLDFVVSNSMTG----------------------------------------------------------------------------------------------------------------------------------------------------------------------------------------------------------------
>MGYP001039429430	96	0.415	1.746E-17	13	77	307	22	86	169
-------------RGQRGVTGLETAIILIAFVVVASVFAFTVLSTGIFSAERGKETIHAGLRGARSSLELKGSVVAEG-------------------------------------------------------------------------------------------------------------------------------------------------------------------------------------------------------------------------------------
>MGYP000474584675	96	0.358	1.746E-17	11	128	307	3	120	218
-----------LKHLRRGIVGIEAAIVLIAFVIIAAALAYVVVNTGFFASQKSKDTIMRGISEAASALQLDGSVIAYVNGSGN--VTALVIPVKISVGREGVDVSNKSLVVTVWitGTDRSIYMPDIYNGT----------------------------------------------------------------------------------------------------------------------------------------------------------------------------------
>EndMetStandDraft_3_1072993.scaffolds.fasta_scaffold2578051_1	96	0.341	1.746E-17	13	129	307	0	113	221
-------------HSHRGVIGVESAIVMIAFVIVAAALAFVVLNMGFTTSQKAKTSIISSLEEASSSMQIAGKVIGSGDAAVG-KLNVTAFPVKISSGGDNVDLAASTAAVKYV--SNSIDYDNIYVGTL---------------------------------------------------------------------------------------------------------------------------------------------------------------------------------
>MGYP000226941954	96	0.375	1.746E-17	14	85	307	32	103	253
--------------EERGITGLETAIVLIAFVVVSSVFAFAALSTGLFSSDQAKETIRAGLSEARGTLELRGAVIAEDTDTDGDGV-----------------------------------------------------------------------------------------------------------------------------------------------------------------------------------------------------------------------------
>1319|scaffold_45045_c1_3|+759|00	96	0.223	1.746E-17	6	189	307	10	253	263
------IRRKDLLKSKAAMTGIETAIILIAFVIVAASFAFVVLNMGFFTAQRSKTVIGSGLAEASSAIEIDGSVIAYGipgpyasvqelpsemSSEGGTiqslednneeyrygFAYRIVIYVKLSSGRQPVEYTRGKMVITFT--NPRVSIDNIYPEATDSDELSKLENIckietVVGDSDYlleegekvrividlWKLYQQlesnpslKSTLGLTYMSGPedvfvgtHEAFTIEVKPPVGAILTIERMIPP---------------------------------------------------------------------------------------------------------------------
>MGYP000250477224	96	0.424	1.746E-17	12	77	307	9	74	371
------------HKSERGITGLETAIILIAFVVVAAVFAYTALSAGLFSTQKSQEAVYSGLEETRSTLELKGGVVAQG-------------------------------------------------------------------------------------------------------------------------------------------------------------------------------------------------------------------------------------
>MGYP001131831155	96	0.388	2.358E-17	14	80	307	16	82	118
--------------DQRGGTGLETAIILIAFVVVASVFAFTVLSTGIFSAERGKETIHAGLKEARSSAELKGSVTANGVPD----------------------------------------------------------------------------------------------------------------------------------------------------------------------------------------------------------------------------------
>SRR3989304_5920980	96	0.384	2.358E-17	14	91	307	42	118	120
--------------NQKGITGLETAIILIAFVVVASVFAFTVLSTGIFSAEKGKEAVNSGLQTARSSMELVGSVVAK-DTDADDEVEQGVFT-----------------------------------------------------------------------------------------------------------------------------------------------------------------------------------------------------------------------
>MGYP001473531865	96	0.347	2.358E-17	18	111	307	9	103	190
------------------FTGLEAAIVLIAFVVVAAVFSYVVLGAGFFTTQKSQETIYKGVEMATSNVQMIGQVYATNSGGGtDTTIKGIQFNLGLAPGAPSIDLSRMIIVVS---------------------------------------------------------------------------------------------------------------------------------------------------------------------------------------------------
>SRR5574337_1944632	96	0.319	2.358E-17	5	145	307	25	162	202
-----MNSTTRSRKTRRGVIGIESAIVMIAFVIVAAALAFVVLNMGFSTTQKAKSAISSSITEASSSLEIAGKVTGIG-YVSVGKLNATIIPIKVAGGGDSVNLDPATTTIKY--YSNSVRYDNIYNNNNCVLTSTTYNNATTALE-----------------------------------------------------------------------------------------------------------------------------------------------------------------
>MGYP000044062672	96	0.358	2.358E-17	13	129	307	5	117	221
-------------RNRRGIVGIEAAIVLIAFIIIAAALSYVVINMGFYTTQKTKETMQTGLEESLSALQLDGSVIGKTNGAGH--IEWVIVPVKLSAGKGTLDLNNGSLIVSVYLP--TATLLDIYVGVV---------------------------------------------------------------------------------------------------------------------------------------------------------------------------------
>MGYP001096062949	96	0.384	2.358E-17	13	77	307	7	71	293
-------------KDQRGVTGLETAITLIAFVVVASVFAFTVLSTGIFSAERGKETIHAGLKDARSSAELKGSVIALG-------------------------------------------------------------------------------------------------------------------------------------------------------------------------------------------------------------------------------------
>23250|scaffold16289_7|-5155|00	96	0.472	2.358E-17	5	74	307	0	71	375
-----MLKRFLKRihSRQKGITGLETAIILIAFVVVAAVFAYTVLSAGLFATQKSSEAVYSGLEEARSSLELKGSVI----------------------------------------------------------------------------------------------------------------------------------------------------------------------------------------------------------------------------------------
>23244|Ga0272441_12079613_1|-3|10	96	0.365	3.185E-17	14	95	307	12	92	93
--------------RERGITGIETAIILIAFVVVSSVLAYVVLSAGVFATQKSKEAVYAGLEEARGTVKLLGEVVAK-DTDGDGCVELVTFTIANA-------------------------------------------------------------------------------------------------------------------------------------------------------------------------------------------------------------------
>MGYP001151429352	96	0.359	3.185E-17	12	100	307	4	91	101
------------RSDDNGFTGLEAAIVLIAFVVVAAVFSYVVLGAGFFTTQKSQETVYKGVEQASTNIQMIGNVYGLAATPA-NGIDEIRFSVGLAPGAPA--------------------------------------------------------------------------------------------------------------------------------------------------------------------------------------------------------------
>SRR3990172_5712673	96	0.402	3.185E-17	13	79	307	69	135	137
-------------KGQRGITGLETAIILIAFVVVASVFAYTVLSAGIFSAEKGKEAIHSGLETARSSMEIVGAVVAKDTD-----------------------------------------------------------------------------------------------------------------------------------------------------------------------------------------------------------------------------------
>SRR5512137_2934406	96	0.291	3.185E-17	13	115	307	38	135	138
-------------RGEKGITGLETAIILIAFVTVAAVLAYSVLSAGIFSSERGKEAVYQGLSTAQATMKVTSSVYAQGN---GSTVDNVSFQLSSVLQNQNVDL--GKCVVNYQDP-----------------------------------------------------------------------------------------------------------------------------------------------------------------------------------------------
>SRR3990172_7074959	96	0.333	3.185E-17	11	115	307	46	154	156
-----------LHKNEKGITSLVTAIILIAFVIVASVFAFVVLSTGLFSAEKGKAAVFAGLEKARGNLEVRGSVTAASAVP--PAVDSITFNLGLAAAGSPtlVDeltiGDANNIAINYIDE-----------------------------------------------------------------------------------------------------------------------------------------------------------------------------------------------
>UPI00073AFA91	96	0.428	3.185E-17	15	77	307	39	101	175
---------------QRGVTGLETAIILIAFVVVASVFAFTVLSTGIFSAERGKETIHAGLRGARSSLELKGSVVAEG-------------------------------------------------------------------------------------------------------------------------------------------------------------------------------------------------------------------------------------
>MGYP000285867409	96	0.263	3.185E-17	6	125	307	2	132	192
------MKIIKVLKSKKAITGIETAIILIAFVIVAAAFAFIILSMGFFAGERAKGVISGGLKEAASAIELDGSVIAyggrvtgsqgnftTSTTGTLNNVTSIVIYIKLSTGQQPMDLRVGRLTILY--ANTKTSIDNIY-------------------------------------------------------------------------------------------------------------------------------------------------------------------------------------
>SRR5271157_320325	96	0.279	3.185E-17	0	167	307	0	156	218
MNT---LMRCIRRRNKQGIVGIEAAIVLIAFVVIAAALAYVVINMGFYAAQQSKSTINKGINEATSALELDGYITGLTSSTGN--VTALAIPLKLAVAQAQVDLTNGTAVVAVQAGN--FSLANIYSGSAT----SNQSDITTLISTVTPASNPGTTPNATAFIYNSP-------------------------------------------------------------------------------------------------------------------------------------------
>3300028602.a:Ga0265294_10004912_8	96	0.295	3.185E-17	6	103	307	20	124	241
------MEAFNMRnfmNKEEAFTGLEAAIVLIAFVVVAAVFSYVVLGAGFYTTQKSQEVIYTSVAQASSSVEVLGDVYGTNNGTttglGVNNVTDIRFTVGLTAGGSPVDF-----------------------------------------------------------------------------------------------------------------------------------------------------------------------------------------------------------
>MGYP000081036335	96	0.311	3.185E-17	14	133	307	15	134	246
--------------NRRGILGIESAIVMIAFVVVAAALAFVVLNAGFGTTQKSKTTISEGLQSATGAVEVAGLVTGqnRGTPETPEKLEFYSIPIKLASGANAVNLQKELTAVRYF--SNSVSYDNIYVGTARNDS-----------------------------------------------------------------------------------------------------------------------------------------------------------------------------
>SRR3989304_878686	96	0.322	3.185E-17	5	129	307	33	157	270
-----LIQKWHKNNTHRALIGLESAIILIAFVLVAVALAFVVLNMGFSTAQKAKTTIISTMTTTDSSLEIEGGVIAssYRPPGGPPSLNVTSIPIKVTAGGESVNLAPSDTAVKYL--SNQITYDDIYNGTL---------------------------------------------------------------------------------------------------------------------------------------------------------------------------------
>MGYP000480529004	95	0.415	4.302E-17	13	77	307	11	75	106
-------------RGQRGVTGLETAIILIAFVVVASVFAFTVLSTGIFSAERGKETIHAGLRGARSSLQLKGSVVAEG-------------------------------------------------------------------------------------------------------------------------------------------------------------------------------------------------------------------------------------
>MGYP000651538434	95	0.358	4.302E-17	14	90	307	33	110	111
--------------DQRGITGLETAIVLIAFVVVSSVFAFAALSTGLFSSDKAKETITAGLAETRGTLEQKGSIILTSSTTGTSGvVSQIQF------------------------------------------------------------------------------------------------------------------------------------------------------------------------------------------------------------------------
>MGYP001296326619	95	0.330	4.302E-17	15	117	307	19	118	133
---------------QEGVTGLETAIILIAFVVVASVFGYVVLTTGIFATEKGKDATMAGLEQVRTTLQQRSGVT-TVKSLTENTIDRIKLRVSSMPGGAAVD--PVELSVHYQDSTQ---------------------------------------------------------------------------------------------------------------------------------------------------------------------------------------------
>AntAceMinimDraft_9_1070365.scaffolds.fasta_scaffold01597_3	95	0.378	4.302E-17	17	111	307	11	104	188
-----------------GFTGLEAAIVLIAFVVVASVFAYVILGAGFFTTQRAQETVYKSVEQASTNVQIVGNVYGI-QSEGSTGINEIRFSLKLTTGSPGVDLSRMQIIFS---------------------------------------------------------------------------------------------------------------------------------------------------------------------------------------------------
>MGYP001205739397	95	0.409	4.302E-17	13	78	307	29	94	190
-------------RDERGITGLETAIVLIAFVVVSSVFAFAALSTGLFSSDKSKETIRAGLAEAQGTLELRGDVKVKAT------------------------------------------------------------------------------------------------------------------------------------------------------------------------------------------------------------------------------------
>MGYP001179943549	95	0.300	4.302E-17	13	115	307	38	139	206
-------------KDEQGITGLETAIILIAFVVVAAVFAFAILNAGLGATSNAEDAISTAQTETQSTLAPRGDVVLIA-RAGLADVEIIMFKLAPSPGAKQISLADGSTLIQYSDN-----------------------------------------------------------------------------------------------------------------------------------------------------------------------------------------------
>RifCSP16_2_1023846.scaffolds.fasta_scaffold02320_4	95	0.276	4.302E-17	13	115	307	30	134	218
-------------KDERGITGLETAIILIAFVVVAAVFAFAILNAGLGATSNAEDAISTAQTETQSTLAPRGDsiLVARGAGPVFADVESVAFKLAPSPGAKAISLANDITLVQYSDE-----------------------------------------------------------------------------------------------------------------------------------------------------------------------------------------------
>MGYP000573481112	95	0.314	4.302E-17	12	131	307	8	126	235
------------RKQRRGILGIESAIVMIAFVVVAAALAFVVLNAGFGTTQKSKTTINEGLQAATGAVEVAGLVTGQDRaATTPEKLEFYSIPIKLASGANAVNLQKELTAVRYF--SNSIKYDNIYKGPVRT-------------------------------------------------------------------------------------------------------------------------------------------------------------------------------
>SRR3990172_4114762	95	0.308	4.302E-17	12	143	307	8	137	238
------------RHTHRGIIGIESAIVLIAFVIVAAALAFVVLNMGFSTTQKAKVAIIAAVEEAGSSLEVAGKITAVGDID-SNVLNATSIPVKIVSGGSSSNMDGNFTSIKLITSN--IEYDNVYKfGPLFVGTYDNATNAWEA-------------------------------------------------------------------------------------------------------------------------------------------------------------------
>GraSoiStandDraft_16_1057320.scaffolds.fasta_scaffold7850074_1	95	0.302	4.302E-17	12	139	307	8	133	241
------------RHTHRGIIGIESAIVLIAFVIVAAALAFVVLNMGFSTTQKAKTAIIAAVEEAGSSLEVAGKITGVGD-INTNVLNATSIPVKLVSGGASSNMDGNFTSIKVITSN--IEYDNVYKfGPLFVGTYDNATN-----------------------------------------------------------------------------------------------------------------------------------------------------------------------
>SRR5574337_934406	95	0.304	4.302E-17	5	145	307	43	180	274
-----LMNSSSRRKTRRGVIGIESAIVMIAFVIVAAALAFVVLNMGFSTTQKAKSAISSSITEASSSLEIAGKVTGIG-YVSVGKLNATIVPLKIAGGGDAVNLDPAVVSIKY--YSDTVRYDNIYTNNNCILTSSTYNNVTTALE-----------------------------------------------------------------------------------------------------------------------------------------------------------------
>MGYP000560166007	95	0.355	5.809E-17	5	80	307	26	101	104
-----LLHPSNLKKDQRGITGLETAIVLVAFVLVASVFAFAVLSTGLVASEKSKETSLESLKEASSTLMVRGRVVGTANSD----------------------------------------------------------------------------------------------------------------------------------------------------------------------------------------------------------------------------------
>MGYP001190567746	95	0.353	5.809E-17	14	95	307	16	96	112
--------------DQRGITGLETAIVLIAFVVVASVFAFAVLNVGLLSSQKSEQAALGGLEATSASLSIRGDVIASAN-AGKTAIDTVRFNLAPA-------------------------------------------------------------------------------------------------------------------------------------------------------------------------------------------------------------------
>MGYP000377271689	95	0.354	5.809E-17	6	129	307	0	118	134
------MRGIGLLGDKRGIVGIEAAIVLIAFVVIAAALAGVVINMGFYSTQKVKGTIGRGISEASSALQLNGHVIGKTNGTGHLVI--MTFPVKVSVGKSEVDLNVNTTVVSI---EGRVCLLDIYRGVI---------------------------------------------------------------------------------------------------------------------------------------------------------------------------------
>APLow6443716910_1056828.scaffolds.fasta_scaffold1345392_1	95	0.276	5.809E-17	13	174	307	9	157	213
-------------KRSRGIVGIEAAIVLIAFVVIAAAMAYVCINMGFFAAQKAKSTIDQGIQEATSGLEIDGFVTGETNST-NVAVTYLAIPLKLSVGQDQVDLANNSVVVAVQCGN--FSLANVYSGVRTSNDSS-----------MTDLMaNVTNAPNAMCFLYNSQYSTDTAL------------------------------------------------------------------------------------------------------------------------------------
>OM-RGC.v1.014028127	95	0.360	5.809E-17	11	135	307	4	124	221
-----------LKGNKRAIVGVEAAIVLIAFIIIAAALAYVVINMGFYTTQKTKEVMQSGLEESISALQLDGSISAKTNDDGN--IEWLIIPVKLSAGKGEIDLKNGTLAVSIYLPN--ATLLNIYNGPVLDAKAD---------------------------------------------------------------------------------------------------------------------------------------------------------------------------
>KBSSwiStaDraftv2_1062776.scaffolds.fasta_scaffold4267705_1	95	0.296	5.809E-17	13	115	307	24	131	229
-------------KDERGITGLETAIILIAFVVVAAVFAFAILNAGLGATSNAEDAISTAQTETQSTLAPRGDVVLVARAPvapatAFSQVETIRFKLAPSPGAKQISLADLSTLIQYSDN-----------------------------------------------------------------------------------------------------------------------------------------------------------------------------------------------
>MGYP000170743692	94	0.321	7.843E-17	0	86	307	0	85	111
MN-KYMKAIGKLHRGEKGMTGLETAIILIAFVTVAAVFGYAVLSAGIFSAEQGKETLYAGLEQAKSSMEIKGSIIAYGAPGEDGDIN----------------------------------------------------------------------------------------------------------------------------------------------------------------------------------------------------------------------------
>MGYP001254444294	94	0.340	7.843E-17	14	110	307	30	129	131
--------------DDRGITGLETAIILIAFIVVAAVFAFTVMTTGLFSTEKAKTTAQAGIAEASSTFAPKGAIVAESNGmwaGPPRFVQWIYIQVTLATGATDASIDREDLAF----------------------------------------------------------------------------------------------------------------------------------------------------------------------------------------------------
>MGYP001392285501	94	0.292	7.843E-17	15	120	307	9	112	150
---------------DNAFTGLEAAIVLIAFVVVAAVFSYVLLGAGFYTTQTAQEAVHSGVAQASSSLEIVGDMLAIAEGTNPTRLTYVNTSVALTAGGTSMDLT--QMVISCADNNGGRN------------------------------------------------------------------------------------------------------------------------------------------------------------------------------------------
>MGYP001204728694	94	0.400	7.843E-17	11	75	307	17	81	162
-----------KLKQERGVTGLETAIILIAFVVVASVFAFTVLSTGIFSAERGKETIHAGLKGARSSMAIKGSVVA---------------------------------------------------------------------------------------------------------------------------------------------------------------------------------------------------------------------------------------
>SRR5664279_127107	94	0.344	7.843E-17	11	103	307	79	170	182
-----------LNKNQSGQAALEAAIILIAFVVVASVFAFAILSAGQSSTQKGEQAIYSGLANVQSSMEVKGAVIAKGNS-GSTAVQYVVFTVAPVSGGNPVKL-----------------------------------------------------------------------------------------------------------------------------------------------------------------------------------------------------------
>MGYP001155988769	94	0.336	7.843E-17	7	128	307	3	119	196
-------PKRNIRKNKRGIVGIEAAIVLIAFVVIAAALAYVVINMGFYSSQQAKSTIDKGLKEATSALTLDGFAVGLASNG---TLTGLAIPLKLAVGQQAVDMNANTTVV--AVYCTGWALSNIYEGV----------------------------------------------------------------------------------------------------------------------------------------------------------------------------------
>MGYP000452576365	94	0.353	7.843E-17	11	126	307	7	117	207
-----------RNRKNAGLTGIETAIILIAFVIVAAVFSFAVLNTGFQSTQKAQDVMKAGMEQAASAMELDGGIII---SSEGGKLKTMNFTVRISPGKNPVSFDPAFLSISVTTP--GYSRPNIYR------------------------------------------------------------------------------------------------------------------------------------------------------------------------------------
>MGYP001074940849	94	0.341	7.843E-17	12	128	307	8	119	211
------------RRNKRGIVGIEAAIVLIAFVVIAAALAYVVINMGFYSGQKAKSTIDSGVKEASSALILDGFLTGLASSGNLT---GLAIPIKLAVGQEAVDMNQNSTVVAVF--GTGWALSNVYGGT----------------------------------------------------------------------------------------------------------------------------------------------------------------------------------
>MGYP001215186913	94	0.277	7.843E-17	13	115	307	14	121	213
-------------KDERGITGLETAIILIAFVVVAAVFAFAILNAGLGATSNAEDAISTAQTETQSTLAPRGDTILVARAPAapgdpFPDVETIRFKLAPSPGAKQISLDNGSTLVQYSDN-----------------------------------------------------------------------------------------------------------------------------------------------------------------------------------------------
>A0A2E7G5H3	94	0.282	7.843E-17	10	117	307	8	131	229
----------NFSRDNSGVTGLETAIILIAFVVVAAVFAFTVMTTGLFSTEKAKTTSQAALTEASSSFILKGSVTATCAAGagplgckkdlapvgvADEYVESITFTIALAIGAEQQRIDDESvFAIHYFDENN---------------------------------------------------------------------------------------------------------------------------------------------------------------------------------------------
>APIni6443716594_1056825.scaffolds.fasta_scaffold8950698_1	94	0.282	7.843E-17	10	117	307	27	150	248
----------NFSRDNSGVTGLETAIILIAFVVVAAVFAFTVMTAGLFSTEKAKTTSQAALTEASSSFILKGSVTATCAAGagplgckkdlapvgvADEYVDSITFTIALAIGAEQQRIDDESvFAIHYFDENN---------------------------------------------------------------------------------------------------------------------------------------------------------------------------------------------
>7512|contig_128538_2|-469|01	94	0.343	7.843E-17	13	138	307	33	158	252
-------------KNKKGIVGIEAAIVLIAFVVIAAALSYVVINMGFFTTQKTKEAMQSGLDESLSALQLDGLVTGKTNN--QTRIEWLVLPVKLSAGKASIDLKNGTVVVSvYLpDATLLNLYQGLYNETAYGADPIDLQ------------------------------------------------------------------------------------------------------------------------------------------------------------------------
>10832|scaffold85478_2|-109|00	94	0.263	7.843E-17	6	138	307	0	128	396
------MKGKSFRRSRRGIVGIEAAIVMIAFVVIAAAFAFMVVNMGLTSTQRSQEAIQQGLKEASCPLTIDGSILLKSVEAND--VRYVIVPLK-VLGVKYVPMWTNETVVSMKVGS-RTAMANMYSGINHDVDPTGMT------------------------------------------------------------------------------------------------------------------------------------------------------------------------
>SRR5581483_8765821	94	0.338	1.059E-16	5	75	307	97	167	170
-----LRKLLGRVHDERGITGLETAIILIAFVVVAAVFAFVVLSTGLFSSERGKEAVYAGLAKTRGTMELSSGVVA---------------------------------------------------------------------------------------------------------------------------------------------------------------------------------------------------------------------------------------
>MGYP000745922732	94	0.296	1.059E-16	31	117	307	0	90	177
-------------------------------VLVSSVFAFAALSTGLFSADKAKDTIQAGLAETRGSMELKGSVVLTASVTGtasdGAKVSEISFQVSNAAGGEAIDLTPGKTLIKYTDATQ---------------------------------------------------------------------------------------------------------------------------------------------------------------------------------------------
>MGYP000725228410	94	0.252	1.059E-16	6	144	307	0	137	238
------MRRKYLIKDKRGMVGLEAAIVLIAFVIVAAAFSFMVVNMGLYATQRGRDVIQQGIKEAGCPLTMDGTILVKASNESGKAKAFI-IPLK-TMGTKWVSMWKNETVVSLMVGN--TAWANIYQGVGVyngTETQIDPSNLLYDN------------------------------------------------------------------------------------------------------------------------------------------------------------------
>MGYP001170451499	94	0.294	1.059E-16	13	114	307	17	127	250
-------------REQSGITGLETAIVLIAFVVVAAVFAFTVLTTGLFTSEKAKETTMAGVAATSSTLSLKGTVTAIGGPvvnpadtcvaGACEYIDHIRVKVAPS-GVEETAFRPENVMVTYQD------------------------------------------------------------------------------------------------------------------------------------------------------------------------------------------------
>1319|scaffold_28579_c1_3|+1393|00	94	0.308	1.059E-16	13	146	307	59	190	262
-------------RNKKGMLGVESAIILIAFVIVAAAFSFMVVNMGLYATQKGRDVISQGVQEASTPLTLDGTIMIRGTSSG--KVDAIIIPLK-TLGVKYVPMANQTTMVSLRVEN-HTAYANIYNGINKEVDPRgkNFTQLINSLGT----------------------------------------------------------------------------------------------------------------------------------------------------------------
>MGYP001209327044	94	0.382	1.059E-16	8	75	307	14	81	363
--------PLALRRTELGVTGLETAIILIAFVVVASVFAFTVLSTGIFVSERGKETVYAGLQQASGSIEIKGSVIA---------------------------------------------------------------------------------------------------------------------------------------------------------------------------------------------------------------------------------------
>MGYP001086406473	94	0.412	1.429E-16	13	75	307	19	81	120
-------------KQERGVTGLETAIILIAFVVVASVFAFTVLSTGIFSAERGKETIHAGLKGARSSLALKGSIVA---------------------------------------------------------------------------------------------------------------------------------------------------------------------------------------------------------------------------------------
>MGYP001488289990	94	0.412	1.429E-16	13	75	307	19	81	140
-------------KQERGVTGLETAIILIAFVVVASVFAFTVLSTGIFSAERGKETIHAGLKGARSSLALKGSIVA---------------------------------------------------------------------------------------------------------------------------------------------------------------------------------------------------------------------------------------
>SRR5574340_817932	94	0.338	1.429E-16	5	125	307	28	145	150
-----MNSTTRSRKTRRGVIGIESAIVMIAFVIVAAALAFVVLNMGFSTTQKTKSAISSSIVESGSSLEVSGKVTGIG-YVSAGKLNATIVPLKIAGGGDAVNLDPATTAIKY--YSNSVRYDNIY-------------------------------------------------------------------------------------------------------------------------------------------------------------------------------------
>UPI0006591AB7	94	0.352	1.429E-16	8	75	307	14	81	154
--------PLALRRTELGVTGLETAIILIAFVVVASVFAFTVLSTGIFASERGKETVYAGLQQTSGSIEIKGSVIA---------------------------------------------------------------------------------------------------------------------------------------------------------------------------------------------------------------------------------------
>SRR5664279_6306394	94	0.299	1.429E-16	11	117	307	53	169	171
-----------LNKNQSGQAALEAAIILIVFVVVASVFAFAILSAGSASTQKGEQAIYSGLANVQSSMQVKGAVIANGSlTPSPGNVTTIVFTVAPVSGGNPVKLigvtagtppASPTTIISYRDATQ---------------------------------------------------------------------------------------------------------------------------------------------------------------------------------------------
>MGYP000105992593	94	0.302	1.429E-16	0	94	307	119	211	212
MQEAAAMRRFHQHlHDERGITGLETAIVLIAFIVVAAVFAFVVLSTGLFSADRGKETVFAGLQKTRGSVTLAGGITAVSD---GTELTDVKFTLSL--------------------------------------------------------------------------------------------------------------------------------------------------------------------------------------------------------------------
>MGYP000138549009	94	0.371	1.429E-16	5	81	307	0	77	244
-----MFKRAkALLRDESGITALETAIILIAFVVVAAVFAFTILSAGTVSTEKGKEAIYSGLQEVSSSLELRGSVLAISNTVG---------------------------------------------------------------------------------------------------------------------------------------------------------------------------------------------------------------------------------
>LauGreDrversion4_1035100.scaffolds.fasta_scaffold116381_3	94	0.207	1.429E-16	14	114	307	18	157	271
--------------DQSGITGLETAIVLIAFVVVAAVFAFTVLTTGLFTSEKAKETAMAGVSSAGGSLELVGAVIAGGDNIGLACrttmaaqgppapihpdspyenasgcdvdwnlvpptiyphVQTLRFRLGLALDAEDVSFDPNQILVTYQD------------------------------------------------------------------------------------------------------------------------------------------------------------------------------------------------
>MGYP001344014346	94	0.233	1.429E-16	14	115	307	18	154	275
--------------DQNGITGLETAIVLIAFVVVAAVFAFTVLTTGLFTSEKAKETALDGVSSAGGNLELMGAVVAGGTNIGTQCdpargpttpplapiitppyqnqtgcdidwteasphVQTLRFRLGLALGVSAVPFDPNDILVTYQDE-----------------------------------------------------------------------------------------------------------------------------------------------------------------------------------------------
>MGYP000185602282	94	0.303	1.429E-16	1	147	307	27	180	351
-NLGEVMGRY-TRKLRRGIVGVEAAIVLIAFVIISAAFAFMVINMGLFATQRSKDTISQGLREASSPLQVDGSIFVRTTSDLDVNASIIPLR---SMGVKYVPVGKDETVVSLSivyREGSSKSFANIYYGVVDSDfdptgkSFDELAQEAYKyvNGSF---------------------------------------------------------------------------------------------------------------------------------------------------------------
>MGYP001042364410	93	0.329	1.930E-16	13	91	307	9	87	90
-------------RTQQGITGLETAIILIAFVVVASVFAFTVLSTGIFASERSKETVFAGIEEAQSTIEPRGSIVAFKAKLPDSTSTNFKIT-----------------------------------------------------------------------------------------------------------------------------------------------------------------------------------------------------------------------
>MGYP001276640866	93	0.307	1.930E-16	15	116	307	19	122	205
---------------DDAFTGLEAAIVLIAFVVVAAVFSYVVLGAGFFTTQKSQETVYKGVEQATSNIQMLGQVYGInsGATSASNAVNMIQFTIGLAPGAPSMDLDAMTIIYSAPDVN----------------------------------------------------------------------------------------------------------------------------------------------------------------------------------------------
>MGYP000282920283	93	0.309	1.930E-16	16	157	307	8	136	207
----------------KGMLGVESAIILIAFVIVAAAFSFMVVNMGLFATQRGRSVIQQGIQEASTPLMLDGSIMIRGSS--NNKADAIVIPLK-TLGVKYVPMANETTVVLLRVEN-HTAYANIYNGINTTD---------PRGEDFTTLINGLGSG-----------------------------------------------------------------------------------------------------------------------------------------------------
>MGYP001432798790	93	0.321	1.930E-16	11	125	307	3	114	226
-----------LRLNKKGMTGIETAIIVIAFVIAASVFAFAILNMGLLTTSKAQEAIVSGVSQAQSSMKIT-SVYAYSDSTGADARANGIVMIVQPSGTASVDFGHSRTAISYKNEN--VSIADVY-------------------------------------------------------------------------------------------------------------------------------------------------------------------------------------
>MGYP001244859326	93	0.226	1.930E-16	15	138	307	19	185	263
---------------QSGITGLETAIVLIAFVVVAAVFAFTVLTTGLFTSEKAKETVMSGV-SSQSSLELVGSVIAGGTNLGNTCrtaagpvgpanrppvagagvtpfedletcdmdwngwdanppqihVQTIRFTLKPALGAGKIPFNPNDLLITYSDGRLAELFNFVNARAGNTVTPDNAD------------------------------------------------------------------------------------------------------------------------------------------------------------------------
>SRR5574340_988990	93	0.327	1.930E-16	5	126	307	54	172	286
-----MNSTTRSRKTRRGVIGIESAIVMIAFVIVAAALAFVVLNMGFSTTQKAKTAISSSVSESSSALEIAGKVTGVGDVV-NNKLNATVIPLKVAGGGDAVSLDPALADIKY--YSNTVRYDNIYK------------------------------------------------------------------------------------------------------------------------------------------------------------------------------------
>21928|Ga0310342_100112688_2|+1255|00	93	0.226	1.930E-16	15	138	307	19	185	294
---------------QSGITGLETAIVLIAFVVVAAVFAFTVLTTGLFTSEKAKETVMSGV-SSQSSLELVGSVIAGGTNLGNTCrtaagpvgpanrppvagagvtpfedletcdmdwngwdanppqihVQTIRFTLKPALGAGKIPFNPNDLLITYSDGRLAELFNFVNARAGNTVTPDNAD------------------------------------------------------------------------------------------------------------------------------------------------------------------------
>1502|scaffold304671_2|+655|00	93	0.453	1.930E-16	10	73	307	13	76	378
----------NIYHAQKGITGLETAIILIAFVVVAAVFAYTVLSAGLFSTQKSQEAVYSGLQQTQSTLELKGSV-----------------------------------------------------------------------------------------------------------------------------------------------------------------------------------------------------------------------------------------
>MGYP000344900655	93	0.360	2.604E-16	11	85	307	10	84	86
-----------LKSEQEGITRLETAIVLIAFVVVSSVFAFAALSTGLFSSDKAKETIQAGLAETRGSMELKGSVILTATATTTGVV-----------------------------------------------------------------------------------------------------------------------------------------------------------------------------------------------------------------------------
>MGYP001123021469	93	0.426	2.604E-16	13	94	307	9	87	90
-------------TREQGITGIETAIILIAFVIVASVFAYVALSAGLFSTQKAKEAIYSGLDEAKSTVEIKGNVYGRMESA---VLREVYFTLAP--------------------------------------------------------------------------------------------------------------------------------------------------------------------------------------------------------------------
>MGYP000627806010	93	0.333	2.604E-16	13	92	307	11	91	95
-------------RNERGLSALETAITLIAFVVVAAVFAFTMLSAGMFSTEKSKEAIYAGLDEVRSSVELRGSVIAIAATTGSaGSVESLAFTV----------------------------------------------------------------------------------------------------------------------------------------------------------------------------------------------------------------------
>SRR5512134_3151821	93	0.337	2.604E-16	0	88	307	43	129	131
MNRVKQM--FRRLSEQRGITGLETAIILIAFVVVAAVFAFVVLSTGLVSAEKGKQTVLAGLDKAQGNLELRGAVIATASGTTLATDDVI--------------------------------------------------------------------------------------------------------------------------------------------------------------------------------------------------------------------------
>ETNvirenome_6_85_1030632.scaffolds.fasta_scaffold275094_1	93	0.358	2.604E-16	11	130	307	2	118	174
-----------LSRKKRGMVGIDTAIILISFVLVAAAVAFVVLDMGMTSATKAKQTMVNGLQEASTALEVNGEILGVVNGTG-TGIEEIAIPLGVTPGTGYVSFDTDTFVVSFTD--QYGTYPNIYSGVSH--------------------------------------------------------------------------------------------------------------------------------------------------------------------------------
>GraSoiStandDraft_32_1057276.scaffolds.fasta_scaffold2819403_2	93	0.358	2.604E-16	0	133	307	0	124	213
MFAKKLF------KNRKGIVGVEAAIVLIAFLIIAAALSYVVINMGFYTTQKTKETMQTGLDESLTALQLDGVVTARTNQSSAHILY-ILVPVKLSAGKGAVDLGTSSVVVSVYLPN--ATLMNIYQGATSTST-----------------------------------------------------------------------------------------------------------------------------------------------------------------------------
>SRR5918911_3508394	93	0.350	2.604E-16	12	131	307	17	133	219
------------RRTRRGVIGIEAAIVLIAFVIVAAALSFVVLNAGFTTTQQAKTTVSQGLQTSSSVLAVSGTVVGHVN-GTSSSIDVITLPLRVASGSNNVDLQKSLVAVKYFSK--TKSYDNIYAGTLET-------------------------------------------------------------------------------------------------------------------------------------------------------------------------------
>SRR4030042_3001764	93	0.371	2.604E-16	13	133	307	34	149	237
-------------KNKRAIVGIEAAIVLIAFVVIAAAMAYVVINMGFYSAQQAKSTIDKGIGEATSALTLDGFLVGRTN---GTSIQWIAIPVKLAVGQSEVDMASDTVVIAVVGSD--FALSNIYSGATNTTT-----------------------------------------------------------------------------------------------------------------------------------------------------------------------------
>MGYP001334776775	93	0.403	2.604E-16	14	75	307	82	143	240
--------------NERGVTGLETAIILIAFVVVASVFAFTVLSIGIFSSERGKETVFAGLEEAQGTLEPKGRVIA---------------------------------------------------------------------------------------------------------------------------------------------------------------------------------------------------------------------------------------
>MGYP000748001155	93	0.412	2.604E-16	15	77	307	21	83	259
---------------QRGVTGLETAISLIAFVVVASVFAFTVLSTGIFSAERGKETIHAGLRGARSSLELKGSVVAEG-------------------------------------------------------------------------------------------------------------------------------------------------------------------------------------------------------------------------------------
>DeetaT_5_FD_contig_31_521321_length_203_multi_6_in_0_out_0_1	93	0.396	2.604E-16	13	75	307	12	74	351
-------------RQERGVTGLETAIIMIAFVVVASVFAFTVLSSGIFAAERGKETIHAGLKGARSSLEIKGSVVA---------------------------------------------------------------------------------------------------------------------------------------------------------------------------------------------------------------------------------------
>1235|Ga0190286_1016389_2|-498|00	93	0.371	2.604E-16	0	77	307	18	95	357
MGGDRMRGKGEMSRKRRGFTGLEAAIVLTAFVVVAAVFSYVVLNAGFFTTQKSKEVVHTGVEQATSSVELAGDVIGYG-------------------------------------------------------------------------------------------------------------------------------------------------------------------------------------------------------------------------------------
>25886|scaffold127666_2|-203|00	93	0.354	2.604E-16	10	88	307	13	91	363
----------NIYKEQKGITGLETAIILIAFVVVAAVFAYTVLSAGLFSTQKSQEAVYSGLQETQNTLVVKGGVLSVAEPKFTDTADAV--------------------------------------------------------------------------------------------------------------------------------------------------------------------------------------------------------------------------
>ABLV01.1.fsa_nt_gi|185923476|gb|ABLV01196309.1|_1	93	0.348	3.514E-16	13	164	307	3	148	164
-------------RNRKGMVGIDTAIILIAFVLVAAAVAFVVLDMGMTSAQKAKQTMENGLQQASTALQVNGEVMAYVNTNG--YVQDIFIPLGVTPGTGYVSFAKNLLSVSLIAGN--MSYANIYNGVNETTLNSGTSNLA-AIAHYYD-NNNSTSGEVLAVVY----------------------------------------------------------------------------------------------------------------------------------------------
>MGYP001094675111	93	0.281	3.514E-16	15	117	307	19	118	168
---------------QEGVTGLETSIILIAFVVVASVFGYVVLTTGVFATEKSRDATTSGLNQIRTTLMQRGGVTAVKSASTDT-VDKLTLRVSTIASGEPIAFS--DLTILYQDANQ---------------------------------------------------------------------------------------------------------------------------------------------------------------------------------------------
>ETNmetMinimDraft_25_1059894.scaffolds.fasta_scaffold1520231_1	93	0.311	3.514E-16	0	105	307	0	104	188
MNGRFVKALGSFHRGQKGITGLETAIILIAFVTVAAVLAYSVLSAGIFSSERGKEAVYQGLETAQATMKVTSSVYATGNTISHT-LENVSFQLSSVLQDQDVDMAK---------------------------------------------------------------------------------------------------------------------------------------------------------------------------------------------------------
>MGYP001285498718	93	0.365	3.514E-16	13	75	307	17	79	198
-------------RQQRGVTGLETAIILIAFVVVASVFAFTVLSTGIFSSERGKETVFAGLEEAQGTIEPRGRITA---------------------------------------------------------------------------------------------------------------------------------------------------------------------------------------------------------------------------------------
>MGYP001118376190	93	0.330	3.514E-16	0	132	307	0	122	209
MILKKLF------KNKRGIVGIEAAIVLIAFIIIAAALSYVVINMGFYTTQKTKEAMAAGLEESMTALQLDGIITAKTNSSG--YIEYMAVPVKLSAGRASIDLGESAVVVSVYLPNS--TLMNIHKGGIATD------------------------------------------------------------------------------------------------------------------------------------------------------------------------------
>MGYP001457556856	92	0.457	4.742E-16	13	71	307	16	74	87
-------------RDERGITGLETAIVLIAFVVVSSVFAFAALSTGLFSSDKAKETISAGLAEARGTLELKG-------------------------------------------------------------------------------------------------------------------------------------------------------------------------------------------------------------------------------------------
>MGYP000896134470	92	0.297	4.742E-16	12	105	307	8	101	112
------------RKDEKAFTGLESAIVLTAFVVVAAVFSYVVLGAGITASDTAKKTIDEGVKKTTSSLELAGDVIAKGTPGDAPRVDNIIVTLQLTAGQSPAPATP---------------------------------------------------------------------------------------------------------------------------------------------------------------------------------------------------------
>MGYP000262157565	92	0.402	4.742E-16	5	74	307	0	71	178
-----MLDRFLKRmhKGEKGITGLETAIILIAFVVVSAVFAYTVLSAGIFTTQKSQETIYSGLTQAASSMEMKGGVV----------------------------------------------------------------------------------------------------------------------------------------------------------------------------------------------------------------------------------------
>KBSSwiStaDraftv2_1062776.scaffolds.fasta_scaffold767082_2	92	0.345	4.742E-16	13	145	307	4	133	211
-------------KNRKGIVGVEAAIVLIAFLIIAAALSYVVINMGFYTTQKTKETMQTGLDESLTALQLDGVVTARTNATSSHILY-VLVPVKLSAGRGAVDLSNSSVVVSVYLPN--ATLMNIYQGANPSTTSVTWDNLNTTLG-----------------------------------------------------------------------------------------------------------------------------------------------------------------
>MGYP001036804116	92	0.322	4.742E-16	11	131	307	5	122	213
-----------LRRNKRGIVGIEAAIVLVAFIIIAAALSYVVINMGFYTSQKTKETMQTGLDESLTALQLDGIVTAKTN-ASSSEILNVLVPVKLSAGKAAIDLGEDAVVVSIYLNNQ--TLLNIYNGSTST-------------------------------------------------------------------------------------------------------------------------------------------------------------------------------
>UPI000864836D	92	0.287	4.742E-16	13	115	307	22	129	219
-------------KDERGITGLETAIILIAFVVVAAVFAFAILNAGLGATSNAEDAISTAQTETQSTLAPRGDTILVSRAPvppatAFDNVQTIRFKLAPSPGAKQISLDNLSTLIQYSDN-----------------------------------------------------------------------------------------------------------------------------------------------------------------------------------------------
>MGYP000580741880	92	0.347	4.742E-16	13	133	307	7	122	221
-------------KDKRGIVGIEASIVLIAFVVIAAALACVVINMGFYSSQKVKDTINRGVNEASSSLQLDGQVIGKTNSTRHLII--IVLPVKVSVGRSEVDLNANTTVVSI---EGRTCLLDVYKGVLNESD-----------------------------------------------------------------------------------------------------------------------------------------------------------------------------
>GraSoiStandDraft_24_1057298.scaffolds.fasta_scaffold08943_6	92	0.222	4.742E-16	15	138	307	17	181	221
---------------RSGITGLETAIVLIAFVVVAAVFAFTVLTTGLFTSEKAKETVMSGV-SSQSSLELVGSVIAGGTNLGDGCrnaagpvgnpppvagagtspfedletcdmdwngwdanppqihVQTIRFTLKPALGAAKIPLNPSDLLVTYSDGRVAELFTFVNARGGTTVTPDNAD------------------------------------------------------------------------------------------------------------------------------------------------------------------------
>MGYP000518716441	92	0.285	4.742E-16	12	136	307	8	130	230
------------RHTHRGIIGIESAIVLIAFVIVAAALAFVVLNMGFSTTQKAKTAIIAAVEEAGSSLEVAGKITA-AGWVTQDSLNATNIPLKIVSGGATSNLDGNFTSIKYISDN--VEYDNVYAqGPLYFGTFVN--------------------------------------------------------------------------------------------------------------------------------------------------------------------------
>SRR3989338_138696	92	0.346	4.742E-16	5	129	307	29	153	264
-----LIQKGHKNNSHRALIGLESAIIIIAFVIVVAGLAFVVINMGLSTSQTAKTAIRSTMTSASSSLEPEGKVIASSYRPpvGEPSLNVTSIPIRIAAGGESVNLDPTVTAVKYL--SNQITYDNIYSGTL---------------------------------------------------------------------------------------------------------------------------------------------------------------------------------
>MGYP001119341282	92	0.439	6.398E-16	11	76	307	8	73	76
-----------LRTDQSGITGLETAIILIAFVMVASVLAYVVLTAGLYSSQKAKEAVHAGLEEVSATVEIKGDVIAK--------------------------------------------------------------------------------------------------------------------------------------------------------------------------------------------------------------------------------------
>MGYP000950093447	92	0.382	6.398E-16	13	93	307	24	103	104
-------------RDEQGVTALETAIILIAFVVVASVFAFTILSSGTSSTQQAKEAIASGLEQVSGALEVRGSVIATGNVT-DGEVSTVVFTLA---------------------------------------------------------------------------------------------------------------------------------------------------------------------------------------------------------------------
>MGYP001161237712	92	0.306	6.398E-16	3	103	307	6	103	133
---KKFIQPFW--KDERGITGLETAIILIAFVVVAAVFAFAILNAGLGATSNAEDAITTAQSETQSTLAPRGDVILVA-KDDLSTVNVIKFKLAPSPGAKAISL-----------------------------------------------------------------------------------------------------------------------------------------------------------------------------------------------------------
>MGYP001122948090	92	0.363	6.398E-16	13	133	307	7	124	179
-------------KSKKGIVGVEAAIVLIAFIIIAAALSYVVINMGFYTTQKTKETMSAGVEESTSALLLDGVVTGKTN-ASSGEIEYLIIPVKLSVGKTPLDLKNGTVVVSVYLSN--ATLMNIYRGVNVTSD-----------------------------------------------------------------------------------------------------------------------------------------------------------------------------
>MGYP000333099052	92	0.406	6.398E-16	14	77	307	12	75	181
--------------DQRGITGLETAIVLIAFVVVSSVFAFAALSTGLFSSDKAKETITAGLAETRGTLEQKGSIILTG-------------------------------------------------------------------------------------------------------------------------------------------------------------------------------------------------------------------------------------
>tagenome__1003787_1003787.scaffolds.fasta_scaffold14663618_1	92	0.295	6.398E-16	0	131	307	0	125	211
MNWKKYLHDFAKQK--RAIVGLEAAIILIAFVIIAAVFSFMVVNQGLFATEQGKTVIQQGLQQASTPLSVDGTTFVKTTADGAN-VTGILVPLK-TFGAKYVSMNQDTTVVTLKIGSN--AWSNVYAGVNAS-------------------------------------------------------------------------------------------------------------------------------------------------------------------------------
>MGYP000333166572	92	0.295	6.398E-16	0	131	307	0	125	211
MNWKKYLHDFAKQK--RAIVGLEAAIILIAFVIIAAVFSFMVVNQGLFATEQGKTVIQQGLQQASTPLSVDGTTFVKTTADGAN-VTGILVPLK-TFGAKYVSMNQDTTVVTLKIGSN--AWSNVYAGVNAS-------------------------------------------------------------------------------------------------------------------------------------------------------------------------------
>OM-RGC.v1.027928056	91	0.320	8.631E-16	16	139	307	0	121	229
----------------RGIIGIESAIVLIAFVIVAAALAFVVLNMGFSTTQKAKTAIIAAVEEAGSSLEVAGKITAVGDID-NNVINATSIPVKIVSGGSSSNMDGNFTSIKVITSD--IEYDNVYtFGPLFVGTFDNATN-----------------------------------------------------------------------------------------------------------------------------------------------------------------------
>LauGreDrversion4_2_1035121.scaffolds.fasta_scaffold924131_1	91	0.388	8.631E-16	11	77	307	8	74	238
-----------LSRGEQGITGIETAIILIAFVVVASVFAYTVLSAGIFSSEKGKEAVHSGLETSRSSMELVGSVKALA-------------------------------------------------------------------------------------------------------------------------------------------------------------------------------------------------------------------------------------
>MGYP001317057933	91	0.333	1.164E-15	9	80	307	7	78	100
---------FRLVGQERGVTGLETAVILIAFVVVASVFAFTVLSTGIFSAERGKETIHAGLTGARSSMELKGSIVSNGTAD----------------------------------------------------------------------------------------------------------------------------------------------------------------------------------------------------------------------------------
>MGYP000986064364	91	0.375	1.164E-15	13	84	307	20	91	107
-------------KDQAGITGLETAIVLIAFVVVAAVFAFTVLTTGLFTSEKAKETTMAGVTSANSSLELVGGVIAGGTNIGTTC------------------------------------------------------------------------------------------------------------------------------------------------------------------------------------------------------------------------------
>23244|Ga0272441_11270632_1|+217|01	91	0.395	1.164E-15	6	86	307	29	109	110
------LKIIMRHDGQRGITGLETAIVLIAFVMVASVFAYVVLSAGLFSSQKAKEAVYQGMSQTSGSVSLKGNVYARMVNSFVTEVY----------------------------------------------------------------------------------------------------------------------------------------------------------------------------------------------------------------------------
>SRR3970040_1729645	91	0.308	1.164E-15	12	79	307	57	124	136
------------RRGERGITGLETAIILIAFVVVATVFAFIVLTTGIFSAERGKETVFAGLAKARGTMEVRGGIVVTDDD-----------------------------------------------------------------------------------------------------------------------------------------------------------------------------------------------------------------------------------
>MGYP001380146662	91	0.321	1.164E-15	13	124	307	5	112	158
-------------RNEPAFTGLEAAIVLIAFVVVAAVFSYVALGAGFFTTQKAQATIHTGVDQASAGLA-AGTVMGIAIADPPARLTYVNVSVTITAGGTPLDLS--RMVVSYADDKGGRN-ANI--------------------------------------------------------------------------------------------------------------------------------------------------------------------------------------
>MGYP001277751039	91	0.226	1.164E-15	13	117	307	17	130	227
-------------REQNGITGLETAIVLIAFVVVAAVFAFTVLTTGMFTSEKAKETTMAAVAATSSTLSIKGAVIAiggpvrgtnnTCDADECQYVDHVRVKLAP-TGVEEAAFQAENIMVTYQDDSN---------------------------------------------------------------------------------------------------------------------------------------------------------------------------------------------
>SRR5689334_4790946	91	0.277	1.570E-15	23	120	307	0	99	102
-----------------------TAIILIAFIVVASVFAFTILSAGTASTQRGSEAINAGLSSVQSSMEIKGSIVA-MDGAGSGNVESIVFTLGQVSGGDPIDMTADAnkvVVIGYRDGTQFVN------------------------------------------------------------------------------------------------------------------------------------------------------------------------------------------
>18781|Ga0209431_12133367_1|-3|11	91	0.356	1.570E-15	3	74	307	39	111	113
---KKLLQVFRRtAQEEEGITGLETAIILIAFVVVATVFAFVVLTTGIFSSERGKETVFAGLQKARGTMEVRGGVV----------------------------------------------------------------------------------------------------------------------------------------------------------------------------------------------------------------------------------------
>SRR4030043_1733064	91	0.366	1.570E-15	8	97	307	30	117	118
--------KSMKRKDE-GVTGLEAAIVLIAFVVVAAVFSYVVLGAGFFTTQKAQETIYKGLEQSPSNTQLIGNVYGLSN-DTSKGISEIRFSVGLGPG-----------------------------------------------------------------------------------------------------------------------------------------------------------------------------------------------------------------
>MGYP000347907531	91	0.288	1.570E-15	12	105	307	9	119	173
------------HNDNKGITGLETAIILIAFVVVASVFAYTVLSAGIFSSEKGKEAVYEGLDEASSGLVLLGmpslytpddlylygevPAAGTKATNTGAAVARVDFVVGLAASnGTPMDLSP---------------------------------------------------------------------------------------------------------------------------------------------------------------------------------------------------------
>APLow6443716910_1056828.scaffolds.fasta_scaffold972670_1	91	0.285	1.570E-15	13	110	307	1	95	201
-------------KRDNAFTGLEAAIVLIAFVVVAAIFSYVLLGAGFFATQKAQEVTYAGIKQATSNAVIDGSLYA---NTKDDRLDGLMFNVRIPLGGEAIDMSTTTFIF----------------------------------------------------------------------------------------------------------------------------------------------------------------------------------------------------
>1960|Ga0302252_1000008_356|-404955|00	91	0.285	1.570E-15	18	122	307	24	126	212
------------------FTGLEAALILIAFVVVAAVFSYTVLNTGFMVTQKSQSVIFRAVEQSTSTLEIPGTIYGIGDESSTTEIYKINFSCGIPLSGSPVDF--EKIVLTYSNSSWLETLD----------------------------------------------------------------------------------------------------------------------------------------------------------------------------------------
>SRR5271157_518457	91	0.277	1.570E-15	0	143	307	7	143	220
MKIRKSRVRFMKR--NRGMVGIEAAIVLISFVIIAAAFAFMVVNMGLFATQSAKNTIQQGISEASSPLLTDGSIYVRASS---QRVDALIIPLK-TIGTAYVSMAQNSTIVTLTVQN-RTAVANVYEGINSTDPYSASFDTLTA-------------------------------------------------------------------------------------------------------------------------------------------------------------------
>GraSoiStandDraft_48_1057284.scaffolds.fasta_scaffold3436882_1	91	0.322	1.570E-15	11	128	307	3	116	221
-----------LHKDRRGIVGIEAAIVLIAFLIVAAALSYVVINMGFYITQKTKETMQSSLDESLGALQLDGLVAGKTNN--DSQIEWLVIPMKLSVGKEGLDLRKEAIVVSVYLPN--ATLINIYNGV----------------------------------------------------------------------------------------------------------------------------------------------------------------------------------
>14_taG_2_1085336.scaffolds.fasta_scaffold25988_2	91	0.288	1.570E-15	12	105	307	9	119	234
------------HNDNKGITGLETAIILIAFVVVASVFAYTVLSAGIFSSEKGKEAVYEGLDEASSGLVLLGmpslytpddlylygevPAAGTKATNTGAAVARVDFVVGLAASnGTPMDLSP---------------------------------------------------------------------------------------------------------------------------------------------------------------------------------------------------------
>SRR5208337_3787743	91	0.272	1.570E-15	13	144	307	48	175	278
-------------HQKRGIVGLETAIILIAFVIIAAAFSFMVVNQGLFATQRGQTVIQQGLQEASSPLLVDGTILVRTTPAGQ-AVNLVVVPVE-AFGVNVVNMGKNQTSVMLNIGDQ--AWANAYLGPLYVGYVDQSNGTSYNN------------------------------------------------------------------------------------------------------------------------------------------------------------------
>SRR4030042_1241084	90	0.415	2.118E-15	12	76	307	32	96	100
------------RKNERGITGLETAIILIAFVIVASVFAYVVLSAGLFSSQQAKEAVNAGLDATMATVEIRGDIIAK--------------------------------------------------------------------------------------------------------------------------------------------------------------------------------------------------------------------------------------
>MGYP001480870284	90	0.340	2.118E-15	13	100	307	34	116	135
-------------RDQSGITGLETAIVLIAFVVVAAVFAFTVLTTGLFTSEKAKETAMAGVTSAGGNLELVGSVTAGGSNIGQTCR-----QVEAGVGGTP--------------------------------------------------------------------------------------------------------------------------------------------------------------------------------------------------------------
>MGYP000153167276	90	0.307	2.118E-15	13	103	307	8	98	217
-------------RKRRGFTGLEAAIVLTAFVVVAAVFSYVVLNAGFFTTQKSKEVVHTGVEQATSSVELAGDVIGYGWKKSPGSGDSGNITLGFIDDGTFYDM-----------------------------------------------------------------------------------------------------------------------------------------------------------------------------------------------------------
>MGYP001206084996	90	0.390	2.118E-15	14	77	307	3	66	239
--------------DQRGITGLETAIILIAFVVVAAVFAYTVLSAGTFSAEKGKEAIHSGLETARSSMKVVGNISAKG-------------------------------------------------------------------------------------------------------------------------------------------------------------------------------------------------------------------------------------
>MGYP001191937735	90	0.333	2.118E-15	9	80	307	7	78	306
---------FRLVGQERGVTGLETAVILIAFVVVASVFAFTVLSTGIFSAERGKETIHAGLTGARSSMELKGSMVSNGTAD----------------------------------------------------------------------------------------------------------------------------------------------------------------------------------------------------------------------------------
>3300026108.a:Ga0208391_1000117_41	90	0.290	2.855E-15	2	94	307	34	125	131
--TKQLHNISTIAWDQRGMSAIETSIVLIAFVVVASVFGFAMLNTGLMSSEKEQKAVQAGIDETSSNLILRGGVLAIGN-GGKTGIDTIKFYLTP--------------------------------------------------------------------------------------------------------------------------------------------------------------------------------------------------------------------
>MGYP001502650864	90	0.322	2.855E-15	9	98	307	22	114	140
---------SHIYHDESGITGLETAIILIAFIVVAAVFAFTVMTTGLFSSERAKTVALSGLSEAASSLTLKGPVSAEAHNIGQPYGQvpvKLVFQVGLSMCG----------------------------------------------------------------------------------------------------------------------------------------------------------------------------------------------------------------
>MGYP001140504003	90	0.230	2.855E-15	4	116	307	14	169	171
----KIRRERELRMDTKGFTGLEAGIVLTAFVVIAAVFSYVVLNAGFFSIQKTEEVIHTGIKQATSSAELAGDVIGHGwrygyvnnsasgydgtwdsgatsnpgyNYPGyyawnypdeaskyqadTTNLTVVEFYLQLSTSGEPLSLSPTKLTIGYSDKN----------------------------------------------------------------------------------------------------------------------------------------------------------------------------------------------
>MGYP001161387284	90	0.227	2.855E-15	14	108	307	22	131	223
--------------RQRGITGIETAIIMISFVVVASVFAFATLSTGFFAAEEGKKTILGGLNKAESSIIVRGGVTAtrggvdvdadntlliTSTSTDEYAIATVKFLLTTAMSNGDIDLTPPYT------------------------------------------------------------------------------------------------------------------------------------------------------------------------------------------------------
>MGYP001051707210	90	0.315	2.855E-15	16	129	307	52	161	274
----------------RAIIGLEAAIVLIAFVIIAAAFAFMVVNQGLFATERGKAIVQEGLKQASTPLGLDGSMFVRTTADGKS-VDVIIIPLR-AFGVKYVAMWQNETAVSLKVAKS--AWANIYGGVL---------------------------------------------------------------------------------------------------------------------------------------------------------------------------------
>MGYP001318083083	89	0.394	3.850E-15	14	84	307	44	114	169
--------------DQNGITGLETAIVLIAFVVVAAVFAFTVLTTGLFTSEKAKETALEGVSSAGGSLELIGSVVAGGTNIGTTC------------------------------------------------------------------------------------------------------------------------------------------------------------------------------------------------------------------------------
>B8GGI7	89	0.278	3.850E-15	15	111	307	1	96	186
---------------DDAFTGLEAAIVLIAFVVVSAVFSYMVLSAGFYATQKVQEVVHAGVDQTGSTLQISGDVYGSADSPGG-PVTMLTIMLKNGVPYGSVDLNKTTFIIS---------------------------------------------------------------------------------------------------------------------------------------------------------------------------------------------------
>YelNatsi3bottle8_1022550.scaffolds.fasta_scaffold02894_1	89	0.265	3.850E-15	12	123	307	1	113	195
------------KKNENAFTGLEAAIVLIAFVVVAAVFSYVMLGAGFFTAQEAQTVVHTGMGQASSSIEVLGEVYGFnGTSTENSSIVNITYTIGLTSGNTPMDMARMRVTLATPDYREILTLQN---------------------------------------------------------------------------------------------------------------------------------------------------------------------------------------
>SRR3989304_1087126	89	0.365	3.850E-15	12	74	307	138	200	216
------------RRGEDGITGLETAIILIAFVVVATVFAFVVLTTGIFSAERGKETVFAGLQKARGTMEVRGGVV----------------------------------------------------------------------------------------------------------------------------------------------------------------------------------------------------------------------------------------
>MGYP000645615147	89	0.371	3.850E-15	8	77	307	4	73	300
--------RISIRRDRRGFTGLEAAIVLTAFVVVAAVFSYVVLNAGFFTTQTSKEVIHTGVEQATSSAELAGNVYGHG-------------------------------------------------------------------------------------------------------------------------------------------------------------------------------------------------------------------------------------
>MGYP001006684085	89	0.478	5.190E-15	10	78	307	9	77	117
----------NLYSDRKGITGLETAIILIAFIVVAAVFAFTVMTTGLFSTEKAKTTAQAGIAEASSTFAPKGGVIAASN------------------------------------------------------------------------------------------------------------------------------------------------------------------------------------------------------------------------------------
>SRR5574338_343985	89	0.314	5.190E-15	12	132	307	0	124	132
------------RQSHRGVIGVESAIVMIVFVIIAAALAFVVLNLGFSTTQKAKTTIVSSLGEASSSLEVSGKVTGTGCTTaaggcsTTPRLNVTAIPIKIASGGESVNLALATASIKYL--SNSIQYDNIYTGPLSAV------------------------------------------------------------------------------------------------------------------------------------------------------------------------------
>SRR5512145_2275605	89	0.308	5.190E-15	18	111	307	10	102	190
------------------FTGLEAAIVLIAFVVVAAVFSYVILGAGFYTTQKSQETVYKSVEQATSNIMVAGTVYGIASEPA-SGIDTIDFAITLTPGAPDADLSKMSVMFS---------------------------------------------------------------------------------------------------------------------------------------------------------------------------------------------------
>MGYP001476591984	89	0.384	5.190E-15	13	77	307	11	75	198
-------------RRQRRVTELETAIILIAFLVVASVFAFTVLSTGIFSAERGKETIHAGLMGARSSLELKGSVVAEG-------------------------------------------------------------------------------------------------------------------------------------------------------------------------------------------------------------------------------------
>MGYP000353686587	89	0.335	5.190E-15	12	140	307	6	134	229
------------RRGRRGTFSVEAAIILIAFVVIASALAFAVMNMGYYAAQKTKETMEKGVQEVSSALELDGSITAYVNHTNDNepRVQYLIIPVKTCVARSPVDLSNGSFIVTVTLSE--LTLPNIYNGTINEANGETIAKL----------------------------------------------------------------------------------------------------------------------------------------------------------------------
>MGYP001168071155	89	0.369	5.190E-15	13	77	307	40	104	379
-------------RQERGVTVLETAIIMIAFVVVASVFAFTVLSSGIFAAERGKETIHAGLKGARSSLEVKGSVVATG-------------------------------------------------------------------------------------------------------------------------------------------------------------------------------------------------------------------------------------
>A0A2A4S9N1	89	0.290	6.995E-15	2	94	307	34	125	130
--TKQLHNISTIAWDQRGMSAIETSIVLIAFVVVASVFGFAMLNXGLMSSEKEQKAVQAGIDETSSNLILRGGVLAIGN-GGKTGIDTIKFYLTP--------------------------------------------------------------------------------------------------------------------------------------------------------------------------------------------------------------------
>ERR1035437_738079	89	0.333	6.995E-15	10	102	307	16	106	149
----------NLLSGQKGMTGLETAIILIAFVTVASVLAYSVLSAGIFSAEKGKATVYAGLQQAQASLDVKGTVIGQ--SDDNLKLSTLTINLGLVNPAEQVD------------------------------------------------------------------------------------------------------------------------------------------------------------------------------------------------------------
>18715|scaffold984680_1|-22|01	89	0.311	6.995E-15	15	104	307	23	110	209
---------------EAGFTGLEAAIVLIAFIVVASVFAYVALQAGFSSAQRSQSVIHQGIQEAGSSCTVTGTIYGISSAPG--FIESVIIPVGLTAGNEPIDMT----------------------------------------------------------------------------------------------------------------------------------------------------------------------------------------------------------
>EndMetStandDraft_8_1072994.scaffolds.fasta_scaffold1168207_1	89	0.295	6.995E-15	0	144	307	0	141	210
MNRKKALXKLXKQK--RGMVGLEAAIILIAFVIIAGAFSFMVINQGLFATERGKTVVQDSLRQSSTPLIVDGSIYVHADS--STSIDAIVIPLR-AYGVKYVALGEDETSVSLQVA--GSAWPNVYEGIngtfTTTDDFDDLVANVTND------------------------------------------------------------------------------------------------------------------------------------------------------------------
>A0A0D5C143	89	0.260	6.995E-15	6	137	307	2	137	239
------FQEKGTRHSHRGVIGVESAIVMIAFIIVAAALAFVVLNMGFTTSQMVKTTTIAGLEESSSSMKISGTITAVGCIDSESSCFSIprinatNIPLKISKDGNSVNFSPDVISIRYIGE--SIQYDNIYTGAITADTYRQS-------------------------------------------------------------------------------------------------------------------------------------------------------------------------
>MGYP000182655638	89	0.385	6.995E-15	8	77	307	4	73	282
--------RISIRKDRRGFTGLEAAIVLTAFIVVAAVFSYVVLNAGFFTTQTSKEVIHTGVEQATSSAELAGNVYGHG-------------------------------------------------------------------------------------------------------------------------------------------------------------------------------------------------------------------------------------
>MGYP001077450831	88	0.351	9.428E-15	13	86	307	6	78	92
-------------KDEKGFTGLEAAIVLVAFVVVAAVFSYVMLGAGFYTTQKSQEVVHTGVQQASSSVELSGDVVAKSD-DGNTEID----------------------------------------------------------------------------------------------------------------------------------------------------------------------------------------------------------------------------
>3282|scaffold1023450_1|-1|10	88	0.365	9.428E-15	13	75	307	32	94	112
-------------WDQRGVTGLETAIILIAFVVVASVFAFTVLSSGIFSAERGKETVFASLREARGSAAIKGSVVA---------------------------------------------------------------------------------------------------------------------------------------------------------------------------------------------------------------------------------------
>SRR4030042_78445	88	0.271	9.428E-15	5	113	307	0	113	127
-----MRPEPINGYFERGITGIETAIILVAFVITASAFSFVILNVGFLTSDKAQTTVITSMKETSSALLADVGVTGyfsntTEGNQDEVCLEEIIFYIRLAQGHEPVDCSDAKMVMTYT-------------------------------------------------------------------------------------------------------------------------------------------------------------------------------------------------
>2350|scaffold_91394_c1_3|-1245|00	88	0.369	9.428E-15	13	77	307	11	75	157
-------------RQERGVTGLETAIIMTAFVVVASVFAFTALSSGIFAAERGKETIHASLKGARSSLEIKGSVVATG-------------------------------------------------------------------------------------------------------------------------------------------------------------------------------------------------------------------------------------
>A0A101GR10	88	0.294	9.428E-15	9	103	307	11	103	203
---------PHRGLPETGFTGLEAAIVLIAFVIVAAVFAYVVLTTGILFSGESQSTIHQGIREAGSSVTVTGMVYGVSNTPG--YIDSVIVPVGLTAGSEPIDF-----------------------------------------------------------------------------------------------------------------------------------------------------------------------------------------------------------
>EndMetStandDraft_7_1072992.scaffolds.fasta_scaffold7971816_1	88	0.312	9.428E-15	12	139	307	8	132	227
------------RQSHKGIIGVESAIVLIAFVIVAAALAFVVLNMGISTTQKAKTTTILTLGEASXSIQISAGIKG-AGHITDGVLNVTAIPLKIVPGGNPVNLAEQFTAIKY--QXNSITYDDIYVGTLNPGSRTSLED-----------------------------------------------------------------------------------------------------------------------------------------------------------------------
>MGYP000200342364	88	0.260	9.428E-15	5	177	307	0	175	236
-----MRGKGEVSRKRKGFTGLEAAIVLTAFVVVAAVFSYVVLNAGFFTTQKSKEVVHTGVEQATSSVELAGDVVGYGwkKSPGNDRGNGImlgfiedgifydSFSLTNASGTE------VKAVVNNESAPWWVNVSVTYKnGTGIYTAYINITNGNY------TTFENWGSASCFFSYPPTDIINMEEVNRT---------------------------------------------------------------------------------------------------------------------------------
>MGYP001102827261	88	0.307	9.428E-15	13	129	307	48	160	274
-------------RHKRAIIGLEAAIVLIAFVIIAAAFSFMVINQGLFATERGKTVIQEGLKQASTPLTVDGTTFTRTDPSGET-VNVIIIPVR-AFGVKYVAMGRNETVVTL--KIGRQTWANAYCGVL---------------------------------------------------------------------------------------------------------------------------------------------------------------------------------
>MGYP001150776202	88	0.325	1.271E-14	6	85	307	4	89	101
------WKRWMRKHmgtlllDQRGITGLETAIVLIAFVVVAAVFAFTVLTTGLFTSEKAKETALAGVAASSATLAVKGSVTAISFGGGTGLV-----------------------------------------------------------------------------------------------------------------------------------------------------------------------------------------------------------------------------
>MGYP001140090859	88	0.328	1.271E-14	2	68	307	36	102	103
--PDRMFRNVTQESSERGITGLETAIILIAFVVVASVFAFTVLSTGIFASERSKETVFAGIQETKSSLE----------------------------------------------------------------------------------------------------------------------------------------------------------------------------------------------------------------------------------------------
>MGYP000022816111	88	0.329	1.271E-14	14	95	307	16	96	112
--------------DQRGITGLETAIVLIDFVVVASVFVFAVLNVGLLSSQKSEQAALGGREATSASLSIRGDVIASAN-AGKTAIDTVRFNLAPA-------------------------------------------------------------------------------------------------------------------------------------------------------------------------------------------------------------------
>MGYP000928647295	88	0.254	1.271E-14	9	110	307	1	100	185
---------PQEERDDRAFTGLEAAIIFIAFVVVASVFAYVVLGVGMTTSQKSQEVMHAALEEAGSALRPGYTVIAKLDTLG--VLDFVKFDLETTADLAAVDMGSMTYTI----------------------------------------------------------------------------------------------------------------------------------------------------------------------------------------------------
>MGYP000744509360	88	0.370	1.271E-14	27	125	307	0	98	199
---------------------------MIAFVVVAAALAFVVLNMGMFTTQRARETINSGLAHASSALEVDGSITALVNSNG-NGVELISIPIRLAPGKDSVDLNPEKLTVAlFVTGTQNIAYENIY-------------------------------------------------------------------------------------------------------------------------------------------------------------------------------------
>GraSoiStandDraft_27_1057306.scaffolds.fasta_scaffold3920457_1	88	0.302	1.271E-14	16	134	307	55	169	301
----------------RAIVGLEAAIVLIAFVIIAAAFSFMVINQGLYATERGKVVIQEGLKQASTPLTVDGTIFVRTTPDG-KAVDVIIIPVK-AFGVKFVAVGRNQTVLML--KIGQKAWANIYLGVLYTGYP----------------------------------------------------------------------------------------------------------------------------------------------------------------------------
>MGYP001028936183	87	0.338	1.712E-14	8	75	307	14	81	96
--------PLALRRTELGVTELETAIILIAVVVVASVFAFTVLSTGIFASERGKETVYAGLQQASGSIEIKGSVIA---------------------------------------------------------------------------------------------------------------------------------------------------------------------------------------------------------------------------------------
>SRR5512147_2594208	87	0.338	1.712E-14	11	78	307	34	101	110
-----------LHRNEHGITALETAIILIAFVVVAAIFAFTVLSTGTFLTEKSKEASYAGLQEVRGSLALKGSVVLEST------------------------------------------------------------------------------------------------------------------------------------------------------------------------------------------------------------------------------------
>UPI0007F4B8AB	87	0.370	1.712E-14	27	125	307	0	98	199
---------------------------MIAFVVVAAALAFVVLNMGMFTTQRARETINSGLAHASSALEVDGSITALVNSNG-NGVELISIPLRLAPGKDSVDLNPEKLTVAlFVTGTQNLAYENIY-------------------------------------------------------------------------------------------------------------------------------------------------------------------------------------
>MGYP000297662293	87	0.277	1.712E-14	6	129	307	44	165	377
------IKRSIKRiiTNKRAIIGLEAAIVLIAFVIIAAAFAFMVINQGLFATERGKTVIEQGLKQSSTPLIVDGTIFVRATPEG-RAVNVIIIPLK-AYGVKYVSVGKGY--VSVTIKVGQKAWADIYGGVL---------------------------------------------------------------------------------------------------------------------------------------------------------------------------------
>MGYP001294591110	87	0.388	2.306E-14	10	76	307	10	76	86
----------NVHRGQKGITGLETAIILIAFVTVAAVLAYTVLSAGIFSSERGKEGVYSGLNSAQSTMDVKGSVIGE--------------------------------------------------------------------------------------------------------------------------------------------------------------------------------------------------------------------------------------
>MGYP000588148712	87	0.342	2.306E-14	5	77	307	0	72	88
-----MRNKKSMIKDKRAFTGLEAAIVLTAFVVVAAVFSYVVLNAGFFTTQKSKEVVHTGVEQATSSAELAGDVIGHG-------------------------------------------------------------------------------------------------------------------------------------------------------------------------------------------------------------------------------------
>MGYP000226889424	87	0.359	2.306E-14	12	125	307	3	113	121
------------KRLKRGMVGIEAAIVLIAFVIVAAALAFVVLNMGFLTTQRSGIVIRSGLGEASTALEVDGSVLAFSQK--GDVVNYTMIPIKVSPGRHLVDLHPDRASILYW-STEAGSYADIY-------------------------------------------------------------------------------------------------------------------------------------------------------------------------------------
>MGYP000908836326	87	0.279	2.306E-14	13	104	307	1	93	172
-------------KKEAAFSGLEAAIVLIAFVVVAAVFSYVMLGAGFFATQKSQEVTYSGIKQSTSNLVLDGQIYGTmDDSKDDSKLKNLTFYLAVPEGGQPQKLS----------------------------------------------------------------------------------------------------------------------------------------------------------------------------------------------------------
>MGYP000138491599	87	0.276	3.107E-14	2	95	307	5	97	122
--TKQLHDISTIAWDQSGMSAIETSIVLIAFVVVASVFGFAMLNTGILSSEKEQKVVQAGIDETSSNLILRGGVLAIGN-GGKTGIDTIKFYLTQS-------------------------------------------------------------------------------------------------------------------------------------------------------------------------------------------------------------------
>GraSoiStandDraft_41_1057321.scaffolds.fasta_scaffold4116963_1	87	0.280	3.107E-14	13	119	307	3	104	172
-------------KKETAFSGLEAAIVLIAFVVVAAVFSYVMLGAGFFATQKSQEVTYSGIKQSTSNLVLDGQIYG-----DKTTITTLTFWLAIPEGGQAQSLATTDLTLLWTKNNEAV-------------------------------------------------------------------------------------------------------------------------------------------------------------------------------------------
>MGYP000853179049	87	0.252	3.107E-14	13	103	307	5	93	185
-------------KNEQAFTGLEAAIIFIAFVVVASVFSYVVLGMGMTTSQKSQEVVHAALDEARSAFRPGDAVIVKLDTAGG--LSFIEFDLETAAGPTAIDM-----------------------------------------------------------------------------------------------------------------------------------------------------------------------------------------------------------
>D5U2X5	87	0.389	3.107E-14	16	110	307	3	94	207
----------------KGIVGIEAAIVLIAFVIVAAALAFVVINMGMYTTQKSKEVMQQGLNEATTALEVDGTVLGYGDTNG---ITRIYIPLKVSPGQLAVDFSNDKIDI----------------------------------------------------------------------------------------------------------------------------------------------------------------------------------------------------
>MGYP001108509172	87	0.282	3.107E-14	15	131	307	10	133	213
---------------RRGITGIETAIILVAFVITASAFSFVILNVGFLTSDKAQTTVITSMRETTSALLVDAGITGyfsntTVANQDEVCLEEVVFYIRLAQGHEPVDCSDTKLVMTYTNmRGHAVVYSNTFtNGTITT-------------------------------------------------------------------------------------------------------------------------------------------------------------------------------
>MGYP000162013930	87	0.317	3.107E-14	13	138	307	3	122	215
-------------KSKKGMIGIEAAIILIAFVIVATAFGYMVINMGMTATSKGKESIQVGLQEASSPLTIDGTILLRE---QNQKVNAIIIPLK-VVGVDYVPMGANRTVVSVR--MNATAYPNVYLGVDTSNDPAEKT------------------------------------------------------------------------------------------------------------------------------------------------------------------------
>MGYP000335380751	86	0.366	4.185E-14	13	83	307	12	82	83
-------------HNEKGITGLETAIVLIAFVVVASVFAFTILSAGVFSSEANKQTIHAGLKETRTGLRQHGSAFAFTGFVGST-------------------------------------------------------------------------------------------------------------------------------------------------------------------------------------------------------------------------------
>MGYP000710516241	86	0.268	4.185E-14	14	95	307	17	98	103
--------------NERGITGLDAALITTAFVVVASVFAFTVLSTGIFSSERGKETVLAGVREARGTMEPKGRVVANGLTAETLSLGEAAWTVTNA-------------------------------------------------------------------------------------------------------------------------------------------------------------------------------------------------------------------
>4261|Ga0209402_10115073_2|-567|00	86	0.235	4.185E-14	13	107	307	31	136	263
-------------KDERGITGLETAIILIAFVVVASVFAYTVITAGIYSSQKSNEAVNAAIEEVRSSVRTTGNILAYRGDVDTDGVAsstvdrvpvvvSVSLELRVAINGVPIDVTPPY-------------------------------------------------------------------------------------------------------------------------------------------------------------------------------------------------------
>MGYP000861079980	86	0.402	5.636E-14	11	77	307	12	78	97
-----------LYKDQAGITGLETAIILIAFIVVAAVFAFTIMTTGLFSTEKAKTTAQAGITEASSTFVPKGAIVAKC-------------------------------------------------------------------------------------------------------------------------------------------------------------------------------------------------------------------------------------
>ERR1043165_7844630	86	0.333	5.636E-14	12	98	307	30	113	115
------------HKNESGQAALETAIILIAFVVVASVFAFTILSAGSSSTEKGKQAIQAGLEGVQSSMNVKGSIIAE---GSGTSVNDAIFTLSLVAGG----------------------------------------------------------------------------------------------------------------------------------------------------------------------------------------------------------------
>MGYP000181828523	86	0.347	5.636E-14	14	104	307	37	127	128
--------------DQRGITGLEPAIVRISLGVVASVLAFAVLNTGLLSSEKRKEAAFGGLEETSATLSIRGNVIAAANS-GKTAIDNLKFNFTPtSTSSESVDLS----------------------------------------------------------------------------------------------------------------------------------------------------------------------------------------------------------
>MGYP001453245363	86	0.500	5.636E-14	13	76	307	8	71	131
-------------KDQKGMTGLETAIILIAFVTVASVLGYAVLSAGVFSAEQGKETIYAGLKEASTNLTLPGSVVGK--------------------------------------------------------------------------------------------------------------------------------------------------------------------------------------------------------------------------------------
>JI61114DRNA_FD_contig_51_2888673_length_280_multi_1_in_0_out_0_1	86	0.304	5.636E-14	13	104	307	2	90	176
-------------KKEAAFSGLEAAIVLIAFVVVAAVFSYVMLGAGFFATQKSQEVTYSGVKQSTSNLVLDGQLYG---NYDGTKVTSIDFYLAIPEGGQPQSLS----------------------------------------------------------------------------------------------------------------------------------------------------------------------------------------------------------
>MGYP001145943538	86	0.318	5.636E-14	5	133	307	0	128	185
-----MLKAIGLR---RGMTGLEVSIILVAFVITASVFAYMVLNVGFLTAEKAQSVISSGISEASSALFLDIDVIGsFANNTGaqsDICLTKAVFYVRLGQGDSPISLSDSKLVVTYT---NARCHASVYdsNGTITTVT-----------------------------------------------------------------------------------------------------------------------------------------------------------------------------
>24402|Ga0307375_10082664_2|-609|00	86	0.400	5.636E-14	11	80	307	7	76	296
-----------LHRGQRGMTGLETAIILIAFVTVASVLAYSVLSAGIFSAERGKATVYSGLESVQATMELQGSVLGLSTDG----------------------------------------------------------------------------------------------------------------------------------------------------------------------------------------------------------------------------------
>MGYP001497708753	86	0.291	5.636E-14	4	80	307	1	79	309
----KMIRSLMRKasRDERGITGLETAIILIAFVVVATVFAFIVLTTGIFSAERGKETVFAGLQKARGTREVRVGIVVDRDTG----------------------------------------------------------------------------------------------------------------------------------------------------------------------------------------------------------------------------------
>4295|scaffold36741_4|+1988|00	86	0.370	5.636E-14	14	75	307	30	91	377
--------------DQQGVTGLETAIILIAFVVVASVFAFTVLSSGIFSAERGKETVFSSLREARGSAAIKGSVVA---------------------------------------------------------------------------------------------------------------------------------------------------------------------------------------------------------------------------------------
>MGYP000580807743	85	0.358	7.589E-14	0	66	307	0	66	74
MERNRFASPGNLGTDQRGITGLETAIVLIAFVVVASVFAFAVLSTGLLSSEKSKETVLGGLEETSST------------------------------------------------------------------------------------------------------------------------------------------------------------------------------------------------------------------------------------------------
>MGYP001068750151	85	0.366	7.589E-14	13	101	307	12	101	102
-------------RNKKAISGLETAIVLIAFVIVASAFAYAVLNMGFLATQKTQEVAIGGLQAASAAIVLDGPVYGYSSQSGTNaNMTTVIFWLKTASGADSV-------------------------------------------------------------------------------------------------------------------------------------------------------------------------------------------------------------
>SRR5690606_13957256	85	0.282	7.589E-14	4	95	307	16	102	103
----KMFK--SLVKEEEGVSALETAIILIAFVVVAAIFAFTILSAGTSSTEQSKEAIYAGRSEVRSSMELRGAVVAETD---GTEVTDLIFSVANA-------------------------------------------------------------------------------------------------------------------------------------------------------------------------------------------------------------------
>MGYP001121682816	85	0.275	7.589E-14	5	120	307	0	111	226
-----MMNR-NMRKDERAFSGIEAAIVLIAFVVVAAVFSYVLIGAGMNVTNRAGSAVNSSLVQATSAIEVSGRTLGL-DNTNNSRIDNVVVWIENTAGGTPVDMT--NMMINFRSKDTTFT------------------------------------------------------------------------------------------------------------------------------------------------------------------------------------------
>3300027742.a:Ga0209121_10017251_3	85	0.267	7.589E-14	5	120	307	0	111	227
-----MMNR-NMRKDERAFSGIEAAIVLIAFVVVAAVFSYVLIGAGMNVTNRAGSAVNSSLVQATSAIEVSGRTLGLDNTK-DSKIDNVVVWIENTAGGTPVDMT--NMMINFRSKDTTFT------------------------------------------------------------------------------------------------------------------------------------------------------------------------------------------
>9040|Ga0208132_1246112_1|+1|11	85	0.338	1.022E-13	14	75	307	7	68	121
--------------RHRGITGLETAIIVIAFVVVASAFAFTVLSTGVFSAERSKDTVYAGLSEVRSSLATRGSFVA---------------------------------------------------------------------------------------------------------------------------------------------------------------------------------------------------------------------------------------
>A0A2E9TE18	85	0.338	1.022E-13	14	75	307	10	71	196
--------------RHRGITGLETAIIVIAFVVVASAFAFTVLSTGVFSAERSKDTVYAGLSEVRSSLATRGSFVA---------------------------------------------------------------------------------------------------------------------------------------------------------------------------------------------------------------------------------------
>MGYP001303257633	85	0.354	1.022E-13	17	95	307	116	193	206
-----------------GIIGLETAIVFIAFVVVASVFAFAVLNVGLLSSQKSEQAALGGLEATSASLSIRGDVIASAN-AGKTAIDTVRFNLAPA-------------------------------------------------------------------------------------------------------------------------------------------------------------------------------------------------------------------
>MGYP000396548669	85	0.322	1.022E-13	12	134	307	5	127	220
------------KSSRKGMIGIEAAIVLIAFVIVASAFSFMVINMGLTSTQRGKEAIATSLQEVLSPLQVDGSIMIK---TEDQIVTAIIIPLKVS-GVSYLPMGVNRTVVSFkLTGYGTVlskAYPNVYSGVNKTVDP----------------------------------------------------------------------------------------------------------------------------------------------------------------------------
>SRR4030043_1321966	85	0.352	1.376E-13	8	95	307	30	114	115
--------KSMKRKDE-GVTGLEAAIVLIAFVVVAAVFSYVVLGAGFFTTQKAQETVYKSVEQSTTNLLLIGNVYGL--SPDNANITEVRFSIGLA-------------------------------------------------------------------------------------------------------------------------------------------------------------------------------------------------------------------
>APPan5920702752_1055751.scaffolds.fasta_scaffold1379015_1	85	0.304	1.376E-13	14	104	307	21	111	211
--------------DDTGFTGLEGAIILIAFVIVAATFSFIILGAGFFTTDTAQRVIYTGVDQSASSLMLFGDVYGYQASSGD-GLDMLRFTVKaSAGGGRAIDLS----------------------------------------------------------------------------------------------------------------------------------------------------------------------------------------------------------
>3300028602.a:Ga0265294_10001316_26	85	0.304	1.376E-13	14	104	307	21	111	212
--------------DDTGFTGLEGAIILIAFVIVAATFSFIILGAGFFTTDTAQRVIYTGVDQSASSLMLFGDVYGYQASSGD-GLDMLRFTVKaSAGGGRAIDLS----------------------------------------------------------------------------------------------------------------------------------------------------------------------------------------------------------
>MGYP000701711463	84	0.418	1.852E-13	11	65	307	8	62	68
-----------LRNDQRGITGLETAIVLIAFVVVSSVFAFAALSTGLFSSDKAKETIQAGLAETGG-------------------------------------------------------------------------------------------------------------------------------------------------------------------------------------------------------------------------------------------------
>H1YXI9	84	0.298	1.852E-13	9	112	307	1	99	186
---------PSGPGSSEAFTGLEAAIVLTAFVVVAAVFAFVVLGAGFFVTDKSEDVINSGLKETSNSLNLAGTVVGRVKLSG-SELRYIMFYLEHCGGGTGIDISK----ISY--------------------------------------------------------------------------------------------------------------------------------------------------------------------------------------------------
>MGYP000873197976	84	0.298	1.852E-13	17	103	307	7	91	191
-----------------GFTGLEAAIVLIAFVIVAAVFGFVILQAGFTSAQQGQSVIHDGMEQAGSSCMVSGIVYGISARPG--VVESFVIPVGLTAGSEPIDM-----------------------------------------------------------------------------------------------------------------------------------------------------------------------------------------------------------
>D5U1N2	84	0.390	1.852E-13	16	110	307	3	102	214
----------------KGIVGIEAAIVLIAFVIVAAALAFVVINMGMYTTQKSKEVMQQGLNEATTALEVDGSVLGYVIDTDAGapvvpGIQYIYIPLKVSPGQLAVDFSSSKIDI----------------------------------------------------------------------------------------------------------------------------------------------------------------------------------------------------
>MGYP001387224858	84	0.393	2.492E-13	13	73	307	16	76	93
-------------RDQRGIGGLETAIVLIAFVVVSSVFAFAALSTGLLSSDRAKQTFRRGLSEARGSLELRGGI-----------------------------------------------------------------------------------------------------------------------------------------------------------------------------------------------------------------------------------------
>SRR4030042_1957552	84	0.405	2.492E-13	12	85	307	29	102	107
------------RSREEGVTGLETAIILIAFGIVASVFAYVVLSAGLFSSQKAKEAVNAGLDASMATIQIKGDIVAKMENSLLTEV-----------------------------------------------------------------------------------------------------------------------------------------------------------------------------------------------------------------------------
>MGYP001072875394	84	0.304	2.492E-13	16	140	307	14	133	147
----------------HGIVGIEAAIVLISFVVIAASLAYVVINMGFYSSQKAKSTIDRGVQEATSALALDGFITGH--TDANSQLQYFAVPLKLAVGQDEVDMSGNTTLVAVL--GTTFSLTDIYS-SVASSTETNLTKL----------------------------------------------------------------------------------------------------------------------------------------------------------------------
>MGYP001083309487	83	0.413	3.354E-13	5	62	307	23	80	113
-----MFKTVTRGTSQRGITGLETAIILIAFTVVASVFAFTVLSTGLFTSERSKETVFAGIEE----------------------------------------------------------------------------------------------------------------------------------------------------------------------------------------------------------------------------------------------------
>MGYP001091927868	83	0.343	3.354E-13	14	111	307	13	110	113
--------------DQRGTSGIETAIILIFVVIVGTVFAVTTLNTGLISSEKAEKTVTAGMDETSGTMVIKGVVFADANV-GKTDIDTIKFTLTSASDSSSgIDLSNTSTVVS---------------------------------------------------------------------------------------------------------------------------------------------------------------------------------------------------
>MGYP001381736178	83	0.297	3.354E-13	14	96	307	22	105	119
--------------NQEGITDLETAIVLIAFVVVSSVFAFTALSTDLFATDKAKQTIHSFLAETGGTMELKRSVSGTNDVTGSaGYVSDLSFGLPTPP------------------------------------------------------------------------------------------------------------------------------------------------------------------------------------------------------------------
>SRR3972149_3435301	83	0.421	4.513E-13	9	72	307	31	92	105
---------SSLHKNEEGITGLETAIILIAFVIVASVFAFVVLSTGLFSAERGKETVFAGLEKANT--EPRGG------------------------------------------------------------------------------------------------------------------------------------------------------------------------------------------------------------------------------------------
>MGYP000218041030	83	0.383	4.513E-13	14	124	307	9	118	119
--------------NKKAIVGIEAAIVLIAFVIIAAAFAFMAINMGLFATQRSKDTIAQGLRESSSPLQLDGNIFLRVNET-NMRAEAIIIPLR-AMGVKYVPMGTDQTVVSISISGQRkLGYSNI--------------------------------------------------------------------------------------------------------------------------------------------------------------------------------------
>MGYP000863936134	83	0.279	4.513E-13	21	112	307	0	90	202
---------------------LEAAIVLIAFVVVAAVFSYVmMLGAGFFATGEAQKVVHTGTGQASSSLEIIGNVYGYNVGGSTTELDYLVFTVGNTAGGTPIDIT--QMLVTY--------------------------------------------------------------------------------------------------------------------------------------------------------------------------------------------------
>GraSoiStandDraft_24_1057298.scaffolds.fasta_scaffold4323231_1	83	0.369	4.513E-13	10	74	307	26	90	373
----------NQARQERDVTGLETAIILIAFVVVASVFAFTVRSTGIFSAERGKETIHARRAGARSSMELKGSIV----------------------------------------------------------------------------------------------------------------------------------------------------------------------------------------------------------------------------------------
>MGYP001187119364	83	0.400	6.071E-13	11	65	307	9	63	64
-----------LHKNQQGITGLETAIVLIAFVVVASVFAFAVLSTGLLSSEKSKETVLGGLEETSS-------------------------------------------------------------------------------------------------------------------------------------------------------------------------------------------------------------------------------------------------
>MGYP000032316972	83	0.333	6.071E-13	0	71	307	0	71	76
MERKRFASPGDLRADQRGITGLETAIVLIAFVVVASVFAFAVLSTGLLSSEKSKETVLGGLRGNFVDTEHSG-------------------------------------------------------------------------------------------------------------------------------------------------------------------------------------------------------------------------------------------
>A0A101IV97	83	0.277	6.071E-13	14	103	307	1	90	190
--------------DEDGFTGLESAIILIAFVVVGAVFSHVIISAGMGISDDAGSKVHEGLSRAGSSLVVAGSIYAVDLNDDPKIAEGILVPIRLLPGSDPVDL-----------------------------------------------------------------------------------------------------------------------------------------------------------------------------------------------------------
>HubBroStandDraft_4_1064222.scaffolds.fasta_scaffold1840876_1	83	0.277	6.071E-13	14	103	307	1	90	190
--------------DEDGFTGLESAIILIAFVVVGAVFSHVIISAGMGISDDAGSKVHEGLSRAGSSLVVAGSIYAVDLNDDPKIAEGILVPIRLLPGSDPVDL-----------------------------------------------------------------------------------------------------------------------------------------------------------------------------------------------------------
>23931|scaffold_80886_c1_2|+517|00	83	0.263	6.071E-13	13	122	307	13	124	196
-------------RGQRGVSAIETAIILIAFIVVASVAAYALLASGIMTAGQNREVVRAGTGSAGGTMILRGAVTAFGTPP--NTVDRLVFYVVNAtESGSAVNLSSSGadaMTVVYTDDFQAVNLA----------------------------------------------------------------------------------------------------------------------------------------------------------------------------------------
>MGYP000159113161	82	0.304	8.167E-13	8	89	307	51	131	132
--------RADLRADQLGITGLETAIVLIAFVVVASVFAFAVLTAGLKSSEESTNTVRAGMKAAQRTIMVRGPVLAHKNDLTPT-IDKIS-------------------------------------------------------------------------------------------------------------------------------------------------------------------------------------------------------------------------
>MGYP001222143425	82	0.256	8.167E-13	2	104	307	34	149	150
--TKQLHNISTIAWDQRGMSAIETSIvliafvvvasvfgVLIAFVVVASVFGFAMLNTGLMSSEKEQKAVQAGIDETSSNLILRGGVLAIGN-GGRTGIDTIKFYLTPiVESGGSTDLS----------------------------------------------------------------------------------------------------------------------------------------------------------------------------------------------------------
>MGYP001072875955	82	0.505	1.098E-12	13	87	307	1	75	87
-------------KSKKGIVGIEAAIVLIAFVVIAAALAYVVINMGFFATQKTKETIGSGMEEATSALQLDGSVIGKTGSSTNTVSYT---------------------------------------------------------------------------------------------------------------------------------------------------------------------------------------------------------------------------
>SRR5512143_1870803	82	0.313	1.098E-12	11	112	307	2	98	99
-----------LHKNEQGQAALETAIILIAFVVVAAVFAFTILSAGNASTDKGKAAINAGMQSVESSLAVKGAVIAAGTS---NKVTDVTFTVGVSGGSSPI--KTDQITITY--------------------------------------------------------------------------------------------------------------------------------------------------------------------------------------------------
>MGYP001087965790	82	0.403	1.098E-12	13	74	307	60	121	139
-------------RDQRGITGLETAIVLIAMVVVSSVFAFVALTTGLYSNYKAGETIPSGLAQTRGSTELKGSVV----------------------------------------------------------------------------------------------------------------------------------------------------------------------------------------------------------------------------------------
>ETNmetMinimDraft_16_1059900.scaffolds.fasta_scaffold799526_1	82	0.275	1.098E-12	13	110	307	5	100	180
-------------TDDQAFTGLEAAIIFIAFIVVASVFAYVVLGVGMTTSQKSQEVMHAALEEAGSALRPGYTVIAKLDSLG--VLHFVEFDLETATDLAAVDMGSMTYTI----------------------------------------------------------------------------------------------------------------------------------------------------------------------------------------------------
>MGYP001016902030	82	0.250	1.098E-12	9	104	307	32	125	224
---------SGRDPSDAGFTGLEAAIVLIAFVVVAAVFAYTVLAVGILFSGESRATVHQGVQQAGSACTVTGTIYGISETSG--RIDVILVPVGLTVGSEPIDMT----------------------------------------------------------------------------------------------------------------------------------------------------------------------------------------------------------
>SRR3989344_9322951	81	0.322	1.477E-12	8	97	307	10	98	99
--------RRGRRKSHRGVIGVESAIVMIAFVIVAAALAFVVLNMGFSTTQKAKTTIVSSLSEASSSLEVAGKVIAVGDTT-LSNLRVVSIPIKVASG-----------------------------------------------------------------------------------------------------------------------------------------------------------------------------------------------------------------
>8_EtaG_2_1085327.scaffolds.fasta_scaffold176151_3	81	0.254	1.477E-12	9	110	307	1	99	184
---------PREERDEQAFTGLEAGIIFIAFVVVASVFAYVVLGAGMATSQKNQEVLHAALDEAGSALRPGNAVITKLDGGLLRFSE---FDLETAAGPTAIDMESVTCTI----------------------------------------------------------------------------------------------------------------------------------------------------------------------------------------------------
>MGYP001347778607	81	0.223	1.477E-12	0	119	307	0	149	249
MNGVKS-KLITLLAEQRGITGLETAIVLIAFVVVASVFAFTVLTTGIFTSQEAQKASESAVRTTESTLRKLGPFVAGGscvpggtCNQQSYTIDWsgcpgrdannfpvdqggtchahaqlFRFKLAPA-GNRPVDFDPTKTIITWFDTGGRI-------------------------------------------------------------------------------------------------------------------------------------------------------------------------------------------
>MGYP000486443468	81	0.291	1.986E-12	33	109	307	1	79	129
---------------------------------VASVFAFTVLSTGIFSSERSKETVFAGLDEVRSSLQPRGSVIAYkgALDGSTNTIYKVVFVVSNAVKGESVNLTPPYTA-----------------------------------------------------------------------------------------------------------------------------------------------------------------------------------------------------
>MGYP000495222639	81	0.327	1.986E-12	31	143	307	0	112	186
-------------------------------VIVAAALAFVVLNMGFFTTQRTKQAISSGLSEATTAIEVEGTVIGH-RVENGSSLDWIAIPIKLSSGQQSIDLDDSRVAISYISDQMV--YSNIYAGPTTDRTyqePSTVAGNLTA-------------------------------------------------------------------------------------------------------------------------------------------------------------------
>MGYP001113215374	81	0.315	1.986E-12	16	129	307	3	112	237
----------------RAIIGLESAIVLIAFVIIAAAFSFMVVNQGLFATERGKTIIQQGLKQSSTPLTVDGTSFIRIN-PDETRVDVLLIPVK-AFGVKYVSMGTNQTAVTLTIGD--KSWPTVYYGVL---------------------------------------------------------------------------------------------------------------------------------------------------------------------------------
>3313|scaffold1964927_1|+3|11	81	0.316	2.670E-12	22	99	307	0	78	79
----------------------ETAILLIAFIVIAAVFATTMLSAGLFSSQKSQEAVFSGLNQVKGTLELRGDVIAIAGSTGNNgTIGQISFLINNILGGE---------------------------------------------------------------------------------------------------------------------------------------------------------------------------------------------------------------
>MGYP001205463988	81	0.282	2.670E-12	23	118	307	77	175	198
-----------------------TFYILIAFIVVAAVFAFTVMTTGLFSTEKAKTTAQAGIAEASSTFAPKGGLIAECaqnAQGACTRVEALTFQITTASGSTGTSIARDKIALIYSDDNQR--------------------------------------------------------------------------------------------------------------------------------------------------------------------------------------------
>SRR3990172_5696389	80	0.345	3.590E-12	15	108	307	0	106	109
---------------QIGVTGLETAIIMISFVVVASVFAFTMMNTGLFVAGHAGQTSLAGVERARGSVVPRGSVFvtrGDVDVDANNVIDlngvdlravvKATFTLSVSSDGSDIDLTPPYT------------------------------------------------------------------------------------------------------------------------------------------------------------------------------------------------------
>HubBroStandDraft_1064217.scaffolds.fasta_scaffold1666237_1	80	0.245	3.590E-12	9	110	307	1	101	186
---------PREDWDDRAFTGLEAAIVFIAFIVVAAVFGYVVLGVGMTTSQKSQETMYAALGEAGSALRPGQTIIAKLEPP-QGLVKFIEFDLETATDIAVIDLGKMTYTI----------------------------------------------------------------------------------------------------------------------------------------------------------------------------------------------------
>APDOM4702015159_1054818.scaffolds.fasta_scaffold1387869_1	80	0.238	3.590E-12	13	117	307	59	158	240
-------------RDDRAFTGLEAAIVFIALIVVASVFAYVVVGAGIAASQKNQEVMHAALEEAGSALRPGQAVIAKLDN-NEGLLYSVEFDLEAATNLAAVDMGS----VIYTVATQ---------------------------------------------------------------------------------------------------------------------------------------------------------------------------------------------
>MGYP000268225735	80	0.411	4.825E-12	14	64	307	13	63	64
--------------DQRGITGLETAIVLIAFVVVASVFAFAVLNTGLLSSEKSKEAALGGLQETS--------------------------------------------------------------------------------------------------------------------------------------------------------------------------------------------------------------------------------------------------
>MGYP001171723242	80	0.301	4.825E-12	14	96	307	18	99	101
--------------DLSGIIGLETSIVLLAFVVVATVFAFAILNTGMFSSERSARAALGSLEETSAAMNIRGKVIADAN-DAKTAIDAIKFTVTLGP------------------------------------------------------------------------------------------------------------------------------------------------------------------------------------------------------------------
>SRR5208337_5509384	80	0.357	4.825E-12	0	108	307	13	117	118
MNWKKILINFAKQK--RAIVALEAAIILIAFVIIAGVFSFMVINQGLFATQQGQSVIQQGVQQASSPLTVDGSIFVKASTDG-TSVTGLLIPLE-VFGTSYVSMNQNTT------------------------------------------------------------------------------------------------------------------------------------------------------------------------------------------------------
>SRR5664279_6029107	80	0.320	4.825E-12	4	78	307	48	122	134
----KMYGWNKLNKNQSGQAALEAAIILIAFVVVASVFAFAILSAGQSSTQKGEQAIYSGLQNVQSSMEVKGAVIANGT------------------------------------------------------------------------------------------------------------------------------------------------------------------------------------------------------------------------------------
>A0A0N7JD54	80	0.367	4.825E-12	16	113	307	4	98	210
----------------RGIVGIEAAIVLIAFVLVASALAFVAINMGMFASQKSKEVMAKAYESSTRALDIAGDAIAKVDTATST-VTMVYVPIKLTAGTSPIDLS--KTVVSLL-------------------------------------------------------------------------------------------------------------------------------------------------------------------------------------------------
>MGYP001315813142	80	0.240	4.825E-12	15	107	307	3	110	233
---------------QRGITGIKTAIIMISFVVVASVFAFATLNTGFFTAEEGKKTILGGLNKAETSIIVRGGITAIrggvdvdandtllinSTSTDKYVITTVKFLVPTALTDGDIDLPPPY-------------------------------------------------------------------------------------------------------------------------------------------------------------------------------------------------------
>MGYP001044947287	79	0.444	6.484E-12	15	59	307	11	55	70
---------------QRGITGLETAIILIAFVVVASVFAFTVLSTGIFSSERSKETVHAG-------------------------------------------------------------------------------------------------------------------------------------------------------------------------------------------------------------------------------------------------------
>MGYP000165033566	79	0.407	6.484E-12	13	66	307	10	63	75
-------------KDERGITGLETAIVLIAFVVVSSVFAFAALSTRLFSSDKAKEAIQAGLAEAKGP------------------------------------------------------------------------------------------------------------------------------------------------------------------------------------------------------------------------------------------------
>MGYP001426017740	79	0.470	6.484E-12	11	61	307	17	67	82
-----------KLEQEKGVTGLETAIILIAFVVVASVFAFTVLSTGIFSAERGKETIHAGLE-----------------------------------------------------------------------------------------------------------------------------------------------------------------------------------------------------------------------------------------------------
>MGYP001173155620	79	0.370	8.712E-12	14	75	307	13	74	148
--------------DQRGITGLETAIVLIAFVVVASVFAFTVLTTGLFTSEEAKKASRAAITSAEATLVQVGSIVA---------------------------------------------------------------------------------------------------------------------------------------------------------------------------------------------------------------------------------------
>MGYP001271260334	79	0.333	8.712E-12	21	104	307	0	80	177
---------------------LEAAIVLIAFVVVAAVFSYVMLGAGFFATQKAQEVTYSGIQQATSNMVIDGNIYG---TMGATGLKQIYFWVNVPIGGQAQKLS----------------------------------------------------------------------------------------------------------------------------------------------------------------------------------------------------------
>MGYP000858742482	79	0.274	8.712E-12	13	103	307	59	148	240
-------------RDDRAFTGLEAAIVFIALIVVASVFAYVVVGAGIATSQKNQEVMHAALEESGSALRP-GQVVIAKLDNNEGLLYSVEFDLETATNLAAVDM-----------------------------------------------------------------------------------------------------------------------------------------------------------------------------------------------------------
>3280|scaffold61392_1|-1|10	79	0.305	1.170E-11	13	107	307	20	113	114
-------------KSHRGVTGVEAALLTIVIVIVAAALAFIVLNAGFSTTQKAKTTIISGLSESSSALEVSGNVVGIGDTT-LSNLRVVSIPIKVAAGGDSINLQNTT-------------------------------------------------------------------------------------------------------------------------------------------------------------------------------------------------------
>MGYP001481024857	79	0.323	1.170E-11	9	76	307	5	72	127
---------SRLRTEFHGITGIETAIIMIAFIVVASVFAYTVLSAGILSSSQGKAAVFAGIKAAGGAMEIKGAVIAK--------------------------------------------------------------------------------------------------------------------------------------------------------------------------------------------------------------------------------------
>MGYP000645666961	78	0.423	1.572E-11	14	65	307	25	76	101
--------------DQRGITGLETAIVLIAFVVVSSVFAFAALSTGLLSSDKAKETISAGLAETTG-------------------------------------------------------------------------------------------------------------------------------------------------------------------------------------------------------------------------------------------------
>SRR5579871_459318	78	0.313	1.572E-11	12	96	307	27	112	113
------------HKNESGQAALETAIILIAFVVVASVFAFAILSAGSASTDKGKQAINSGLEGVQSSMTVKGSLTADGSGTGATaNVKDVVVDLALAA------------------------------------------------------------------------------------------------------------------------------------------------------------------------------------------------------------------
>MGYP001386736181	78	0.274	1.572E-11	13	103	307	1	87	135
-------------RKDAAFSGLEAAIVLIAFVVVAAVFSYVMLGAGFFATQKSQEVTYSGMKQTTSNMVVDGMLYG----SYSESLQALYFEVRVPEGGETQDL-----------------------------------------------------------------------------------------------------------------------------------------------------------------------------------------------------------
>MDTC01.2.fsa_nt_gb|MDTC01168334.1|_4	78	0.320	1.572E-11	14	113	307	6	100	185
--------------DDSGLTGLESAIVLIAFVVVAAVFGYMVIHSGILVTQKSGQVIQAGLQQSEGTVELGGTIVAQVD-PLGTQIGAIDLYLENRYAAEGVNVDR----ISYT-------------------------------------------------------------------------------------------------------------------------------------------------------------------------------------------------
>3300027419.a:Ga0209340_1000912_17	78	0.320	1.572E-11	14	113	307	6	100	186
--------------DDSGLTGLESAIVLIAFVVVAAVFGYMVIHSGILVTQKSGQVIQAGLQQSEGTVELGGTIVAQVD-PLGTQIGAIDLYLENRYAAEGVNVDR----ISYT-------------------------------------------------------------------------------------------------------------------------------------------------------------------------------------------------
>MGYP000008723910	78	0.468	2.112E-11	14	60	307	16	62	65
--------------DQRGVTGLETAIILIAFVVVASVFAFIVLSTGVFASERAKETIFAGL------------------------------------------------------------------------------------------------------------------------------------------------------------------------------------------------------------------------------------------------------
>MGYP000689025537	78	0.327	2.112E-11	4	61	307	7	64	70
----RLIKSARLHSDQRGITGLETAIVLIVFVVVASVFAFAVLSTGLLSSEKSKEAALGGWK-----------------------------------------------------------------------------------------------------------------------------------------------------------------------------------------------------------------------------------------------------
>MGYP000229839267	78	0.345	2.112E-11	3	57	307	64	118	119
---KRIMEFASRIRNERGITGLETAIVLIAFVVVAAVFSFVVLSTGLFSSERGKETVY---------------------------------------------------------------------------------------------------------------------------------------------------------------------------------------------------------------------------------------------------------
>MGYP000892993990	78	0.396	2.112E-11	14	71	307	42	99	169
--------------NERGITGLETAIVLIAFVVLASVFAFASLSTGIFASEKAEESIKTGLHSAIGAIEVRG-------------------------------------------------------------------------------------------------------------------------------------------------------------------------------------------------------------------------------------------
>MGYP001029094361	78	0.328	2.836E-11	14	77	307	26	89	90
--------------DQRGVTGLETAIVMIAFVVVASVFAFSVLSIGLLSAEEVEQTVVGSMAETSATLMLRGAVIAEG-------------------------------------------------------------------------------------------------------------------------------------------------------------------------------------------------------------------------------------
>MGYP000865097820	78	0.244	2.836E-11	9	102	307	3	95	188
---------YRGERDDRAFTGLEAAIVLIAIVVVASVFAYVVLGAGMATSQKSQQTMYAALGEAASGLRTGDSVIVKLDND-RGYVRFVEFDLETVTDIAAID------------------------------------------------------------------------------------------------------------------------------------------------------------------------------------------------------------
>MGYP001402490043	78	0.354	2.836E-11	14	75	307	13	74	258
--------------DQRGITGLETAIVLIAFVVVASVFAFTVLSTGLFTSKEAEKASRAAITSAEATMVRVGSVVA---------------------------------------------------------------------------------------------------------------------------------------------------------------------------------------------------------------------------------------
>SRR5665647_3049806	77	0.438	3.808E-11	12	68	307	65	121	124
------------KRNDEGFTGLEAAIVLIAFVVVAAVFSYVVLGAGFFTTQKAQETVYKGVEQSTTNIQ----------------------------------------------------------------------------------------------------------------------------------------------------------------------------------------------------------------------------------------------
>MGYP001346325452	77	0.388	3.808E-11	0	53	307	68	121	125
MEPYGFISPKNLREDQRGITGLETAIVLIAFVVVASVFAFAVLSTGLLSSEKAK-------------------------------------------------------------------------------------------------------------------------------------------------------------------------------------------------------------------------------------------------------------
>MGYP001219152776	77	0.328	3.808E-11	2	77	307	22	97	136
--TRKLVLVRRLTGDQSGVTGLETAIILIVFVVMASVFVFTILSTGLFSVGLGKETVYAGLNEASPILGRSGGIVGYG-------------------------------------------------------------------------------------------------------------------------------------------------------------------------------------------------------------------------------------
>MGYP000344227414	77	0.307	3.808E-11	34	110	307	0	77	202
----------------------------------ASVFAFTVLSTGIFTSERAKETIFAGVEETKGALEPSGSLIAyTADRGGVDTVYKVSFIVSNVVNGAAVDLTPPYLCF----------------------------------------------------------------------------------------------------------------------------------------------------------------------------------------------------
>MGYP000607281215	77	0.309	3.808E-11	36	119	307	0	79	310
------------------------------------VFSYVVLNAGFFTTQKSKEVVHTGVEQASSSVELGGDVIGYGTPGG--TLNKVEFILQTTSGGEPVDV--RGTVISYADDDEYV-------------------------------------------------------------------------------------------------------------------------------------------------------------------------------------------
>5346|scaffold_804472_c1_2|+189|00	77	0.344	5.112E-11	11	68	307	13	70	71
-----------LRKDESGRTGLEAAIILIAFVTVAAVFAYSILSAGLFAAERDKDIVYAGLEQSRSTIE----------------------------------------------------------------------------------------------------------------------------------------------------------------------------------------------------------------------------------------------
>MGYP000876048806	77	0.239	5.112E-11	11	101	307	3	98	109
-----------LRKESSGITGIETAIIMLTFVVVASVFAYMVLSAGILSSTQGAAAVHSGIKAAGGAMEIKGAVTAKCLTFTGESLgagegATVLFTTANSPIADSV-------------------------------------------------------------------------------------------------------------------------------------------------------------------------------------------------------------
>SRR4030067_1141673	77	0.352	5.112E-11	3	70	307	18	83	145
---KQLFRR--LHGNEEGITGLETAIILIAFVIVASVFAFVVLSTGLFSAERGKETVFARLVKGRRHLQRR--------------------------------------------------------------------------------------------------------------------------------------------------------------------------------------------------------------------------------------------
>GraSoiStandDraft_35_1057300.scaffolds.fasta_scaffold1965405_1	77	0.300	5.112E-11	15	127	307	1	109	178
---------------EDCFTGLEAAIVLIAFVVVAAVFGIAVISSGTFTAEKTKGVTESGYKQASSALYIEGAVYAYL--GSSNELKSVDFTVGILETGQPQDLSKLTIVYTHSASGEIRTYE--YGG-----------------------------------------------------------------------------------------------------------------------------------------------------------------------------------
>A0A0F9CDY0	77	0.346	5.112E-11	22	125	307	1	101	212
----------------------EAALILIAFVIVAAALAFVVLNMGFATSQKAKTSITSALGGASNTILISGKVIG-AAPAAGGVLNATMIPLKLTSNGESVDLSDTLATISYLGE--TIEYDNIY-------------------------------------------------------------------------------------------------------------------------------------------------------------------------------------
>RhiMetStandDraft_4_1073278.scaffolds.fasta_scaffold2359062_1	77	0.227	5.112E-11	13	114	307	12	146	257
-------------TDQRGITGLETAIVLIAFVVVASVFAFTVLTTGLFTSEETKKASMAAARSTESTLQRMGAFIsggpcqpgggSRECGDISYMVDWsacganiavgfpsddgscrahpqlFRFKLAPA-GNRSVEFDPTKTLITWFD------------------------------------------------------------------------------------------------------------------------------------------------------------------------------------------------
>MGYP000442211942	76	0.363	6.862E-11	0	54	307	0	54	85
MERKRFASPGDLRADQRGITGLETAIVLIAFVVVASVFAFAVLSTGLLSSEKSKE------------------------------------------------------------------------------------------------------------------------------------------------------------------------------------------------------------------------------------------------------------
>MGYP001437177850	76	0.312	6.862E-11	13	91	307	1	80	90
-------------RSERGITGLEIAIILIAFVVVTSVFAFTILPSGIIASERAKETAYAGVEETQTMLHPTDGVVAISGPvSTTTAVTRLTFT-----------------------------------------------------------------------------------------------------------------------------------------------------------------------------------------------------------------------
>3300025661.a:Ga0208905_1000902_6	76	0.363	6.862E-11	8	73	307	24	89	91
--------RLKGQSDDAGFTGLEGAIILIAFVFVASVFSFTILNSGFFTTGTAQKVIYTGVDQSASSLMLVGDV-----------------------------------------------------------------------------------------------------------------------------------------------------------------------------------------------------------------------------------------
>MGYP001003468897	76	0.328	9.210E-11	14	86	307	6	78	185
--------------DDRAFTGLEAAMVFIAFIVVASVFAYVALGTGFFTTQKTEQTVYSAVQQVGSVVQVVEPVMVQANAPGDGIRY----------------------------------------------------------------------------------------------------------------------------------------------------------------------------------------------------------------------------
>UniRef100_A0A0Q0ZSN3	76	0.288	9.210E-11	16	104	307	5	94	193
----------------EAFTGLEAAIVLIAFVVIASVFSYTILGSGFLADEMTRETVQEGVVRASGALVLSGDIYGIsATGHNPPSYDFLHVPLRVPSGGVPVDFS----------------------------------------------------------------------------------------------------------------------------------------------------------------------------------------------------------
>A0A0Q0ZSN3	76	0.288	9.210E-11	16	104	307	5	94	193
----------------EAFTGLEAAIVLIAFVVIASVFSYTILGSGFLADEMTRETVQEGVVRASGALVLSGDIYGIsATGHNPPSYDFLHVPLRVPSGGVPVDFS----------------------------------------------------------------------------------------------------------------------------------------------------------------------------------------------------------
>988|Ga0256839_1032961_3|+1387|00	76	0.350	9.210E-11	16	111	307	3	100	221
----------------RGIVGIEAAIVLIAFVLVASALAFVAINMGMFASQKSKEIMARAYESSTKSLDVAGNALGKVVNVGGTVGDEavsiVYIPVKLTGGARPIDLS--KTVVS---------------------------------------------------------------------------------------------------------------------------------------------------------------------------------------------------
>MGYP001430361068	76	0.354	9.210E-11	14	75	307	5	66	248
--------------DQRGITGLETAIVLIAFVVVAAVFAFTVLTTGLFTSQETEKASRAAIATTESSLVKLGSVVA---------------------------------------------------------------------------------------------------------------------------------------------------------------------------------------------------------------------------------------
>UPI00047C53DD	76	0.354	9.210E-11	14	75	307	8	69	251
--------------DQRGITGLETAIVLIAFVVVAAVFAFTVLTTGLFTSQETEKASRAAIATTESSLVKLGSVVA---------------------------------------------------------------------------------------------------------------------------------------------------------------------------------------------------------------------------------------
>KBSMisStandDraft_5_1062788.scaffolds.fasta_scaffold7380760_1	76	0.220	9.210E-11	13	115	307	12	146	261
-------------TDQRGITGLETAIVLIAFVVVASVFAFTVLTTGIFTSQEARDASEAAITSGESTLKRVGPFLGGGTclnnpcSGTNGPIDWsgcprsnanppitfddgspacgahaqlIRFRLTPSED-ERISFDPAETTITWFDK-----------------------------------------------------------------------------------------------------------------------------------------------------------------------------------------------
>MGYP001421079730	76	0.440	1.236E-10	14	63	307	18	67	69
--------------DQSGITGLETAIVLIAFVVVAAVFAFTVLTTGLFTSEKAKETALEGVSSA---------------------------------------------------------------------------------------------------------------------------------------------------------------------------------------------------------------------------------------------------
>MGYP000079508306	76	0.372	1.236E-10	4	54	307	7	57	77
----RLIKSARLHSDQRGITGLETAIVLIAFVVVASVFAFAVLSSGLLSSEKSKE------------------------------------------------------------------------------------------------------------------------------------------------------------------------------------------------------------------------------------------------------------
>MGYP000882404461	76	0.354	1.236E-10	13	74	307	12	73	113
-------------TDQRGITGLETAIVLIAFVVVASVFAFTVLTTGLFTSEEAKKASISAANSADSTLQRIGAFV----------------------------------------------------------------------------------------------------------------------------------------------------------------------------------------------------------------------------------------
>MGYP001452442190	76	0.205	1.236E-10	14	114	307	13	148	258
--------------DQRGITGLETAIVLIAFVVVASVFAFTVLTTGLFTSKEAEKSSRAAITSAEATMVRVGSIVaggaclqlppGNCVNDGSGAVDWIncgatgtdpdrrpvdngvcaghaqLLRFKLTPGGDvPVEFDPESVDIYYYD------------------------------------------------------------------------------------------------------------------------------------------------------------------------------------------------
>MGYP001087442563	75	0.465	1.658E-10	15	57	307	62	104	105
---------------QRGVTGLETAIILIAFVVVASVFAFTVLSTGIFSAERGKETIH---------------------------------------------------------------------------------------------------------------------------------------------------------------------------------------------------------------------------------------------------------
>SRR3972149_7493358	75	0.271	1.658E-10	28	115	307	0	91	154
----------------------------IPFVGVAPVFAFVVLTTGVFGSGRGKESVFAGLQKARGTLELRGGvVISSSGCPANCVVSGIQFAVANSAGGDPVSLanaGDNRTILAYRDE-----------------------------------------------------------------------------------------------------------------------------------------------------------------------------------------------
>SRR3989337_3750674	75	0.304	1.658E-10	25	138	307	14	125	223
-------------------------ILLIAFVIVAAALAFVVLNMGFSTTQKAKVAIIAAVEEAGSSLEVAGKITAVGDVD-NNVLNATTIPLKIVSGGTSSNMDGNFTSIKVITSN--IEYDNVYKfGPLFIGTYDNAT------------------------------------------------------------------------------------------------------------------------------------------------------------------------
>MGYP000938533543	75	0.367	2.225E-10	13	80	307	5	72	87
-------------KNEDAFTGLEAAIVLIAFIVVAAVFSYVMLGAGFFATGEAQRVVDTGVAQASSAVELSGPVIVNATDG----------------------------------------------------------------------------------------------------------------------------------------------------------------------------------------------------------------------------------
>MGYP000683848283	74	0.509	2.984E-10	5	54	307	0	50	51
-----MLKRFMKmHRSEKGITGLETAIILIAFVVVASVFAYTVLSAGIFSSQKGKE------------------------------------------------------------------------------------------------------------------------------------------------------------------------------------------------------------------------------------------------------------
>MGYP001278749549	74	0.415	2.984E-10	15	67	307	17	69	70
---------------EKGITGLETAIVLIAFVVISSVFAFATLSTGMFASDKARETINVGLAQTRASM-----------------------------------------------------------------------------------------------------------------------------------------------------------------------------------------------------------------------------------------------
>SRR3972149_10100548	74	0.213	2.984E-10	30	114	307	0	85	108
------------------------------FVVVATVFAFVVLTAGVFSSEGGKEAVFAGLSKARGTMEVRGGIVATST---GGAVDDIFFAVASTASGESIPLDPvatnNRTVIAYRD------------------------------------------------------------------------------------------------------------------------------------------------------------------------------------------------
>A0A1V4Z5G1	74	0.298	2.984E-10	14	107	307	4	100	178
--------------DDRALTGLESAIVLIAFVVVASVFAYVVIGSGLFAAQKSREVVSGAVDQTTSILMTAGSgskTIQPGVSEQGNHLLTISISLKLPSYSSPIDLNRTK-------------------------------------------------------------------------------------------------------------------------------------------------------------------------------------------------------
>MGYP000353686163	74	0.325	2.984E-10	29	114	307	0	84	188
-----------------------------AFVIVAAALAFVVLNMGFTTTQKSKETMSSGLSEASSALEIDGTILAKVN-TSEQKVKVVAIPLKIAPGKEPIDMRKTAVSIAFYD------------------------------------------------------------------------------------------------------------------------------------------------------------------------------------------------
>MGYP001083830262	74	0.388	4.002E-10	12	65	307	15	68	93
------------HSDKRGITGLETAIVLIAFVVVSSVFAFAALSTGLLSCDKAKETISADLAETKG-------------------------------------------------------------------------------------------------------------------------------------------------------------------------------------------------------------------------------------------------
>MGYP000365541736	74	0.323	5.366E-10	8	71	307	15	82	104
--------RTDGARNQRGITGLETAIVLIAFVIVTSVFAFTILSAGVFSSEANKQTIHADLpdraAPARFSLRIRG-------------------------------------------------------------------------------------------------------------------------------------------------------------------------------------------------------------------------------------------
>MGYP001318494526	74	0.400	5.366E-10	14	78	307	17	81	120
--------------DQNGLTGLDAAIVLITFVVVSSVFSFTALSAGLVSTDKAKSTIDGSLSSARGSLELRSGVKAETT------------------------------------------------------------------------------------------------------------------------------------------------------------------------------------------------------------------------------------
>MGYP001369020673	74	0.250	5.366E-10	14	121	307	6	109	185
--------------DDGAFTGLEVAMVFIAFIVVASIFAYAALSAGFFTTQKTEQAVYSAVQQVGTVIQIVEPVMVQAGSSGDS-VRYITITVK---GSSNVDIDVERIVVTVSTAEAMQTY-----------------------------------------------------------------------------------------------------------------------------------------------------------------------------------------
>MGYP001474228752	73	0.408	7.195E-10	13	61	307	77	125	126
-------------RSQHGITGLETAIVLIAFVVVASVFAFTILSAGVFSSEANKQTIRAGLK-----------------------------------------------------------------------------------------------------------------------------------------------------------------------------------------------------------------------------------------------------
>MGYP001316668785	73	0.416	7.195E-10	14	73	307	17	76	206
--------------DQRGVTGLDAAIVLITFVVVSSVFGFSALYAGLVSTDKAKSTIDSSLSEARGSLELRSGV-----------------------------------------------------------------------------------------------------------------------------------------------------------------------------------------------------------------------------------------
>MGYP001303757933	73	0.234	7.195E-10	14	111	307	30	126	212
--------------EDRAFTGLEAAMVFIAFIVVASIFAYMALGAGFFTTQKTQDTVYSAVKHVGSTVQIVEPIMVQAGADGQH-LRCIVITVKIPQGDADIDVEQIVVTVS---------------------------------------------------------------------------------------------------------------------------------------------------------------------------------------------------
>MGYP001177333139	73	0.403	9.645E-10	14	65	307	27	78	79
--------------DESGITGLETAIILIAFIVVAAVFAFTIMTTGLFSSERAKTVARSGLSEVAS-------------------------------------------------------------------------------------------------------------------------------------------------------------------------------------------------------------------------------------------------
>A0A1G9AFR4	73	0.285	9.645E-10	13	110	307	5	101	185
-------------WNREASSGLEAAIVFIAIIVIASIFAYVVLGAGIFASQKSQEVMHAGLMDAGSALRL-GDVVIVKMDSSRDLVERIVFDLETMTDLAAFDMGSMTYTI----------------------------------------------------------------------------------------------------------------------------------------------------------------------------------------------------
>MGYP000969151860	73	0.285	9.645E-10	13	110	307	5	101	185
-------------WNREASSGLEAAIVFIAIIVIASIFAYVVLGAGIFASQKSQEVMHAGLMDAGSALRL-GDVVIVKMDSSRDLVERIVFDLETMTDLAAFDMGSMTYTI----------------------------------------------------------------------------------------------------------------------------------------------------------------------------------------------------
>APLak6261661892_1056031.scaffolds.fasta_scaffold467125_1	73	0.300	9.645E-10	14	113	307	0	96	266
--------------NDDGFSGLEAAIVLIAFVVVAAVFAYATLGSGFYVSDKAQVSVHQGTKTAATSVYQEGGVYGTMHE-NSKQLDRLFFTIYVPEGAEDQDL--KGMTISYT-------------------------------------------------------------------------------------------------------------------------------------------------------------------------------------------------
>3300025439.a:Ga0208323_1001225_10	72	0.348	1.293E-09	0	65	307	0	65	101
MLNRLIKAICRLNKEEAGTNGLDTAIILIAFVTVAAVFGYAVLSAGLFSAERGKETVYAGLAEAKS-------------------------------------------------------------------------------------------------------------------------------------------------------------------------------------------------------------------------------------------------
>MGYP000846373461	72	0.345	1.732E-09	13	67	307	4	58	59
-------------KSDNAFTGLEAAIVLIAFVVVAAVFSYVVLGAGFFTTQKSQEVVHTSVGQTSSSL-----------------------------------------------------------------------------------------------------------------------------------------------------------------------------------------------------------------------------------------------
>SRR5690554_4890581	72	0.363	1.732E-09	13	67	307	44	98	100
-------------RDERAFTGLEAAIVFIALIVVASVFAYVVLGAGIATSQKSQEVMHAALEEAGSAL-----------------------------------------------------------------------------------------------------------------------------------------------------------------------------------------------------------------------------------------------
>MGYP000701644806	72	0.219	1.732E-09	25	116	307	23	143	217
-------------------------IVLTVFVVVAAVFSYVVLNAGFFTTQKSKKVVHTGVEQATSSIELSGDVIGHGwkyskinhskgdwesgtnnhsyyawnNNTNKYILDSnnlavVEFYLTLTAGRHPISMD--DLVISYTDKD----------------------------------------------------------------------------------------------------------------------------------------------------------------------------------------------
>MGYP000949104906	72	0.313	2.321E-09	14	80	307	6	72	88
--------------DDRAFTGLEAAMVFIAFIVVASVFAYVALGTGFFTTQKTEQTVYSAVQQVGSVVQVVEPVMVQASAD----------------------------------------------------------------------------------------------------------------------------------------------------------------------------------------------------------------------------------
>1186.fasta_scaffold1013532_1	72	0.278	2.321E-09	15	111	307	7	102	188
---------------EDAFTGIEAAIIFIAFIVVASVFTYIMLGTGFFTTQVSQKVVNAEVQGAATKVLVIGDIYGLAANT-SLGIDTVQFGVTISSGKTPFDLRGSQMILS---------------------------------------------------------------------------------------------------------------------------------------------------------------------------------------------------
>MGYP000996756398	72	0.333	2.321E-09	32	107	307	0	77	212
--------------------------------VVAAVFAYTALSAGLFSTQKSQEAIYYGLERTQSTLQQTGSVIAyKGDGAISHSVGKIEITVQNALkGGESVDLTPPY-------------------------------------------------------------------------------------------------------------------------------------------------------------------------------------------------------
>MGYP001359981722	71	0.428	3.110E-09	13	54	307	19	60	61
-------------KQERGVTGLETAIILIAFVVVASVFAFTVLSTGIFSAERGKE------------------------------------------------------------------------------------------------------------------------------------------------------------------------------------------------------------------------------------------------------------
>MGYP001061626043	71	0.327	3.110E-09	13	67	307	16	70	71
-------------TSEEGITGLETAIVLIAFVAVSSAFTFATLSTGMFSSDKARETMNAGLAQTRATM-----------------------------------------------------------------------------------------------------------------------------------------------------------------------------------------------------------------------------------------------
>SRR5665811_964534	71	0.454	3.110E-09	13	56	307	44	87	99
-------------RDQRGITGLETAIILIAFVVVASVFAYTVLTAGVFSSQKSSEAV----------------------------------------------------------------------------------------------------------------------------------------------------------------------------------------------------------------------------------------------------------
>MGYP000561685231	71	0.365	3.110E-09	13	102	307	8	100	223
-------------RKRKGIVGIEAAVVLIAFVLVAASLAFVALNMGMFATQRTKEVIGKAYESSSRALEVPGSALANMNGSSDSSANpalEILVPIRLTAGSKAID------------------------------------------------------------------------------------------------------------------------------------------------------------------------------------------------------------
>MGYP000033855096	71	0.276	3.110E-09	32	135	307	0	109	225
--------------------------------VVAAALAFVVLNAGFGTTQKSKTTISEGLQSATGAIEVAGLVTGQKatftlDDGDDTSVTALEFysiPIKLASGANAVNLQKELTAVRYF--SNTIKYDNIYKGVVFNNSSD---------------------------------------------------------------------------------------------------------------------------------------------------------------------------
>MGYP001227345085	71	0.323	4.166E-09	9	76	307	5	72	86
---------SRMRKDSSGITGIETAIILLAFIMVSSVFAYTVLFAGILASAQGKAAIFSGLKASGRAMEIEGSVSAK--------------------------------------------------------------------------------------------------------------------------------------------------------------------------------------------------------------------------------------
>MGYP001206824999	71	0.370	4.166E-09	14	67	307	22	75	96
--------------NQEGITDVETAIVLIAFVVVSSVFAFTALSTDLFATDKAKQTIYAFLAETGGTI-----------------------------------------------------------------------------------------------------------------------------------------------------------------------------------------------------------------------------------------------
>5503|Ga0310121_10776245_1|+214|01	71	0.323	4.166E-09	9	76	307	5	72	96
---------SRMRKDSSGITGIETAIILLAFIMVSSVFAYTVLFAGILASAQGKAAIFSGLKASGRAMEIEGSVSAK--------------------------------------------------------------------------------------------------------------------------------------------------------------------------------------------------------------------------------------
>MGYP001420067341	70	0.500	5.579E-09	13	56	307	12	55	58
-------------RGERGITGLETAIVLIAFVVVSSVFSFAALPTGLFSTDKAKETI----------------------------------------------------------------------------------------------------------------------------------------------------------------------------------------------------------------------------------------------------------
>8905|scaffold_867506_c1_1|-2|10	70	0.392	5.579E-09	14	64	307	34	84	86
--------------DQLGVTGLETTIILVVFVVVASVFTFTILSTGLFSTGLGKETVYAGLNEAS--------------------------------------------------------------------------------------------------------------------------------------------------------------------------------------------------------------------------------------------------
>SRR5579875_651999	70	0.780	5.579E-09	11	83	307	45	117	118
-----------RKKRKKGLAGLDTAIILIAFIITASVLAYVAVSMGIFVTQKAKTTINKGEETASTALSITGNILYASNYPTDT-------------------------------------------------------------------------------------------------------------------------------------------------------------------------------------------------------------------------------
>MGYP001224632680	70	0.315	5.579E-09	14	106	307	7	100	166
--------------DSKGMNSLEIAIVLIACVLVASFFAAASISTGIFTSDQAQKTVNAGLADVRGALELKEPVIARVSGTVGTTgvVTSIESQVINAV-SRFVDLSPG--------------------------------------------------------------------------------------------------------------------------------------------------------------------------------------------------------
>MGYP001231404111	70	0.202	5.579E-09	37	117	307	1	99	203
-------------------------------------FIFTVLSTGIFTSERSKETIFVGIEETKSTLEPGGSLVAyKADRGGTDTIYKLSFIVSNVVSGSPIDLPPymvddsgtdpdisygaeYNTVVSYSDSNQ---------------------------------------------------------------------------------------------------------------------------------------------------------------------------------------------
>MGYP001458916479	70	0.500	7.471E-09	14	53	307	22	61	114
--------------DERGITGLETAIVLIAFVVVAAVFAFTVLTTGLFATEKAK-------------------------------------------------------------------------------------------------------------------------------------------------------------------------------------------------------------------------------------------------------------
>MGYP001125480592	70	0.333	7.471E-09	6	77	307	54	128	237
------MKRFALSsalTEQRGATALETAIILIAFMVAASALAWALLSAGLFTTQKSGETLAAGIDQVTNGIEISGDPKADA-------------------------------------------------------------------------------------------------------------------------------------------------------------------------------------------------------------------------------------
>MGYP000657459962	70	0.425	1.000E-08	13	52	307	7	46	47
-------------RDQRGITGLETAIVLIAFVVVASVFAFAVLSTGLLSSEKS--------------------------------------------------------------------------------------------------------------------------------------------------------------------------------------------------------------------------------------------------------------
>MGYP001497135824	70	0.338	1.000E-08	13	71	307	6	64	79
-------------RSQHGITGLKTAIVLIACVVVVSVFAFTILSAGVLSSGANKQTIHAGLKETRTRLRQAG-------------------------------------------------------------------------------------------------------------------------------------------------------------------------------------------------------------------------------------------
>3300020373.a:Ga0211660_10017605_4	70	0.338	1.000E-08	13	71	307	6	64	80
-------------RSQHGITGLKTAIVLIACVVVVSVFAFTILSAGVLSSGANKQTIHAGLKETRTRLRQAG-------------------------------------------------------------------------------------------------------------------------------------------------------------------------------------------------------------------------------------------
>3300020214.a:Ga0194132_10006137_2	70	0.366	1.000E-08	6	76	307	14	84	363
------WRTPSHRKGQEGLAGLSTAIVLIAFVVVGSVLAYTMLSSGVNAVDKSKQAIYEGLRRSQSSLAISGRVMGT--------------------------------------------------------------------------------------------------------------------------------------------------------------------------------------------------------------------------------------
>3300013126.a:Ga0172367_10048722_5	69	0.347	1.339E-08	7	75	307	11	79	88
-------KNPVVHRGDHAFTGLEAALILIAFVVVAAVFSYTLLNTGFMVTQQSRNTIFTAVEQTTSTLDLSSEVYG---------------------------------------------------------------------------------------------------------------------------------------------------------------------------------------------------------------------------------------
>MGYP001339760968	69	0.317	1.339E-08	14	95	307	16	87	103
--------------DQRGIAGLETAIVLIAF---------AVLNVGLLSSQKSEQAALGGLEATSASLSIRGDVIASAN-AGKTAIDTVRFNLAPA-------------------------------------------------------------------------------------------------------------------------------------------------------------------------------------------------------------------
>MGYP001080110535	69	0.310	1.339E-08	34	132	307	74	171	174
----------------------------------AAAFSFMVVNMGLFSTQKGREVIQQGVSEASSPLTLDGSVFVYANETGsGTFVVGIMVPLK-TLGVKYVPMKSPETKITLTIAN-HTAYADVYCGISSTG------------------------------------------------------------------------------------------------------------------------------------------------------------------------------
>21876|Ga0214474_1589504_1|+163|01	69	0.300	1.792E-08	0	69	307	0	69	71
MLTKYMRAIANLHRDERGMTGVETVAIVIAFAALVAVTMYVLFAGSVFSAERSKETIHAGVNQAKTDMEI---------------------------------------------------------------------------------------------------------------------------------------------------------------------------------------------------------------------------------------------
>MGYP000047080462	69	0.392	1.792E-08	0	50	307	0	48	85
MNSQQGL--PGMYRDQRGITGLETAIVLIAFVVVASVFAFAVLSTGLLSSE----------------------------------------------------------------------------------------------------------------------------------------------------------------------------------------------------------------------------------------------------------------
>MGYP000904696274	69	0.275	1.792E-08	34	120	307	0	84	191
----------------------------------AAVFSYVVLGAGFFTTQTAQATVHTGVSQASSSLEIVGNVMGVAIAATPVRLTYVNVSVATTAGGTPMDLS--QMVISYSDSSGVRN------------------------------------------------------------------------------------------------------------------------------------------------------------------------------------------
>APEBP8051073302_1049394.scaffolds.fasta_scaffold49907_2	68	0.370	3.209E-08	32	131	307	0	96	189
--------------------------------IIAAALSYVVINMGFYTTQKTKETMQTGLDESLTALQLDGVVTGKTNDTSSHILY-ILIPVKLSAGRGSVDLGSSSVVVSVYLP--SVTLMNIYQGPVIT-------------------------------------------------------------------------------------------------------------------------------------------------------------------------------
>MGYP000327146238	68	0.431	4.294E-08	6	63	307	3	60	61
------LPLFFNKRKMRGIVGIEAAIVLIAFVIVAAALAFVVLNMGFTTTQKSKEAMVSGLKEA---------------------------------------------------------------------------------------------------------------------------------------------------------------------------------------------------------------------------------------------------
>MGYP001326314333	68	0.295	4.294E-08	0	70	307	0	61	74
MEPYGFISPKNLREDQRGITGLETAIVLIAF---------AVLRTGLLSSEKSKETVLGGLEDTSSTLNIR--------------------------------------------------------------------------------------------------------------------------------------------------------------------------------------------------------------------------------------------
>SRR5208337_3178834	68	0.507	4.294E-08	5	68	307	39	103	104
-----MGKRMQRRgGKNRGIVGIEAAIVLIAFVVIAAALAYVVINMGFYASQTAKSTINKGIEEATSALE----------------------------------------------------------------------------------------------------------------------------------------------------------------------------------------------------------------------------------------------
>MGYP000035264497	67	0.408	5.743E-08	5	53	307	0	48	87
-----MFWTVDRSTSERGITGLETAIILIAFVVVASVFAFTVLSMGIFASRDQK-------------------------------------------------------------------------------------------------------------------------------------------------------------------------------------------------------------------------------------------------------------
>MGYP000249863111	67	0.281	5.743E-08	27	109	307	0	95	101
---------------------------MIAFIVVASVFAMTTLKTGLFSAEQGQQVAYSGLDQATGSLQLRGSVraiRGDVDVDGDDTillsgvddqaVAKVIFTVTGVIGSSMTDLTPPNTV-----------------------------------------------------------------------------------------------------------------------------------------------------------------------------------------------------
>PorBlaBluebeHill_2_1084457.scaffolds.fasta_scaffold1137532_1	67	0.313	5.743E-08	38	133	307	2	101	226
--------------------------------------AFVVLNAGFGTTQKSKTTISEGLKSATGAVEVSGLVTGKkatftmDDDSSVTALEYYSIPIKLASGANSVNLQPELTAVKYFSK--SVSYDNIYKGVVFAAS-----------------------------------------------------------------------------------------------------------------------------------------------------------------------------
>MGYP001066789458	67	0.395	7.681E-08	11	53	307	27	69	70
-----------RLNEQRGITGLETAVVLIAFVVVASVFAFAVLTTGLISSEKSK-------------------------------------------------------------------------------------------------------------------------------------------------------------------------------------------------------------------------------------------------------------
>MGYP001468965515	66	0.454	1.027E-07	13	56	307	1	44	56
-------------RGEEGITGLETAIILIAFVIVASSFAFMVLSTGLFAAERGKQTV----------------------------------------------------------------------------------------------------------------------------------------------------------------------------------------------------------------------------------------------------------
>A0A2E2DSA2	66	0.300	1.373E-07	14	63	307	17	66	67
--------------DQRGMSAIETSIVLIAFVVVASVFGFAMLNTGLLSSQNEQEVVQAGIDET---------------------------------------------------------------------------------------------------------------------------------------------------------------------------------------------------------------------------------------------------
>MGYP000406754945	66	0.307	1.373E-07	48	138	307	0	87	171
------------------------------------------------TTQRTKQAISSGLTEATTALEVEGTVIGHQNGTSQ-VLDWVAIPLKLSSGQQSIDLDEDRVAISYISEDNVI--SNIYSGPLTSQTYSNPA------------------------------------------------------------------------------------------------------------------------------------------------------------------------
>MGYP001152321500	66	0.343	1.836E-07	27	92	307	1	67	68
---------------------------LIAFVVVSSVFAFGALSTGLFATDKAKQTIHAGLDETSGTMEPNSSVSATNDVTGSaGYISDLSFSV----------------------------------------------------------------------------------------------------------------------------------------------------------------------------------------------------------------------
>MGYP000471624707	66	0.306	1.836E-07	15	111	307	3	100	106
---------------RDALTGMEAAIVLIAFIIVASVFSCVTLHAGTLATRDGERAVHDGIRTAACGMQVHGSVFGLNLmHQDPERLECFLVPVQLAPGASAVDMSSVSVRIT---------------------------------------------------------------------------------------------------------------------------------------------------------------------------------------------------
>16258|Ga0233407_10233932_1|+3|10	65	0.347	2.454E-07	15	86	307	1	72	93
---------------RREMTGLETAIILVAFVITAAAFAFVVLHKGFLKAKKAQSVISSSMSKASSAMLIDGGIISTFNQTGGDHAD----------------------------------------------------------------------------------------------------------------------------------------------------------------------------------------------------------------------------
>SRR4030067_24241	65	0.244	2.454E-07	29	115	307	1	94	114
-----------------------------AFVIAAAAFAFVILNMGSLTAEKAQSVIATGMAEASSSMLIDNGVVGYFGNTTTAPVlqsnvylYKVVFYIKLSQGHEPIDVSGNRLVATYTNA-----------------------------------------------------------------------------------------------------------------------------------------------------------------------------------------------
>SRR3990172_3762275	65	0.394	2.454E-07	5	75	307	26	96	120
-----LIQKWPKNNTHRALIGLESAIIIIAFVIVVAALAFVVINMGFSTAQKAKTAISSTMTSASSSLEPEGKVIA---------------------------------------------------------------------------------------------------------------------------------------------------------------------------------------------------------------------------------------
>MGYP001032575600	65	0.260	3.279E-07	12	80	307	10	78	80
------------RKRENAFSGLEAAIVMIVFVVAAAVFGYSMISTGMFATQKVQEVTYAGIKQNASVAITDGLIRGHYNEG----------------------------------------------------------------------------------------------------------------------------------------------------------------------------------------------------------------------------------
>MGYP001397043733	65	0.385	3.279E-07	10	66	307	43	99	100
----------WAHRVQRGITGIETAIIMIAFIVVASVAAFTTLNTGFFAASEGKSAILSGITKAKGS------------------------------------------------------------------------------------------------------------------------------------------------------------------------------------------------------------------------------------------------
>MGYP001322222676	64	0.408	4.382E-07	21	69	307	29	77	103
---------------------LETAIVLIAFVVVASVFAFAVLTTGLLSSGKSKEAVIGALEGAGSTLRL---------------------------------------------------------------------------------------------------------------------------------------------------------------------------------------------------------------------------------------------
>4295|scaffold1574515_1|-251|01	64	0.351	7.820E-07	10	63	307	5	58	59
----------NGSRSQKGIRGLETGIALIAFVVVASVFVSTILSAGGFSSEANQQTIYAGLKET---------------------------------------------------------------------------------------------------------------------------------------------------------------------------------------------------------------------------------------------------
>MGYP001300419015	64	0.340	7.820E-07	28	74	307	3	49	140
----------------------------IAFVVVASLFAFTGLSAGIFSVERGKETIHAGLVGARSSMELKGSII----------------------------------------------------------------------------------------------------------------------------------------------------------------------------------------------------------------------------------------
>A0A124FUX8	64	0.285	7.820E-07	14	90	307	2	76	180
--------------DNDGFSGLEAAIVLIAFVVVAAVFSFVILGAGFSSSSKVEEVVRDG-GRSPTAVMVMGSVVGQVDNSG-SCLKRVLF------------------------------------------------------------------------------------------------------------------------------------------------------------------------------------------------------------------------
>MGYP001193802387	64	0.375	7.820E-07	22	77	307	0	55	180
----------------------ETAIILIVFVVMASVFVFTILSTGLFSVGLGKETVYAGLNEASPILGRSGGIVGYG-------------------------------------------------------------------------------------------------------------------------------------------------------------------------------------------------------------------------------------
>tagenome__1003787_1003787.scaffolds.fasta_scaffold7247520_1	64	0.285	7.820E-07	14	90	307	11	85	189
--------------DNDGFSGLEAAIVLIAFVVVAAVFSFVILGAGFSSSSKVEEVVRDG-GRSPTAVMVMGSVVGQVDNSG-SCLKRVLF------------------------------------------------------------------------------------------------------------------------------------------------------------------------------------------------------------------------
>16105|scaffold03205_1|+3|10	64	0.272	7.820E-07	14	90	307	15	89	192
--------------DDDGFSGLEAAIVLIAFVVVAAVFSFVILGAGFSSSSKVEEVVRDG-GRSPPAVMVMGSVVGQVDNSG-SCLKRVLF------------------------------------------------------------------------------------------------------------------------------------------------------------------------------------------------------------------------
>UPI000614468D	63	0.273	1.044E-06	27	108	307	0	94	217
---------------------------MIAFVVVASVFAMTTLQTGIFSAEQGKEVALSGLDLATGSLQLRGflrAVRGDVDVDGNDvillsgvddqAVAKVIFTVVGALGSSMTDLTPPHT------------------------------------------------------------------------------------------------------------------------------------------------------------------------------------------------------
>MGYP000932304056	63	0.392	1.395E-06	13	63	307	5	55	67
-------------KNEDAFTGLEAAIVLIAFVVVAAVFSYVMLGAGFFATQEAPRTAHTGVGPA---------------------------------------------------------------------------------------------------------------------------------------------------------------------------------------------------------------------------------------------------
>MGYP001261720269	63	0.487	1.395E-06	20	58	307	0	38	86
--------------------GLETAIVLIAFVVVAAVFAFTVLTTGLFTSEKAKETALA--------------------------------------------------------------------------------------------------------------------------------------------------------------------------------------------------------------------------------------------------------
>HubBroStandDraft_2_1064218.scaffolds.fasta_scaffold5002627_1	63	0.368	1.395E-06	50	125	307	0	73	173
--------------------------------------------------QRSKETIGSGLAQASSALELDGSVIARVNTT-NNSVDCIVIPLRLSAGQKPVDLTPNQTNIALWV-MGRYGYLNIY-------------------------------------------------------------------------------------------------------------------------------------------------------------------------------------
>3300000563.a:SL_3KL_010_SEDDRAFT_10005348_7	63	0.327	1.395E-06	14	74	307	18	77	193
--------------DEEAFTGLEAGIILIAFVVVAAVFSYVVLGSGFYATEKARQVTSDA-GTTPSSLVVNGAVI----------------------------------------------------------------------------------------------------------------------------------------------------------------------------------------------------------------------------------------
>MGYP000574897078	63	0.381	1.862E-06	1	50	307	7	61	62
-NVKRGIKELYGRSRQileerSGITGLETAIVLIAFVVVSSVFAFAALSTGLFSSD----------------------------------------------------------------------------------------------------------------------------------------------------------------------------------------------------------------------------------------------------------------
>OpeIllAssembly_1097287.scaffolds.fasta_scaffold2201722_1	63	0.192	1.862E-06	25	115	307	0	128	159
-------------------------IVLIAFVVVAAVFAFTVLTTGLFTSEKAKETTMAGI-SSQASLALASGVIAGGNNLGADCrgttgvtpnppvettgqftdlvecdihwagwntvpptvhIQTMQVRIEPAVGVENVPFDPNRLLVTYMDA-----------------------------------------------------------------------------------------------------------------------------------------------------------------------------------------------
>EBPBio282013_DNA_FD.fasta_scaffold102670_1	62	0.315	2.486E-06	15	90	307	19	92	196
---------------EDGFSGLEAAIVLIAFIVVAGIFSFVILGAGFSSSAKAKEVAFDG-GRSGTAVMVMGSVVGQVDNSG-SCLKRVLF------------------------------------------------------------------------------------------------------------------------------------------------------------------------------------------------------------------------
>ETNmetMinimDraft_30_1059905.scaffolds.fasta_scaffold340968_1	61	0.235	4.428E-06	44	109	307	0	88	215
--------------------------------------------AGLFSTQKSQEVVYSGLEQTQSTLELKGGVIAYGSSGTGTGVDTidrsdgstdlssynnygpkfvtrISFTVAGVLGGEPIDLSAPYTV-----------------------------------------------------------------------------------------------------------------------------------------------------------------------------------------------------
>MGYP001116704618	61	0.339	5.909E-06	9	61	307	5	57	92
---------SRMRKDSSGITGMETAIILLAFIMVSSVFAYTVLFAGILASAQGKAAIFSGLK-----------------------------------------------------------------------------------------------------------------------------------------------------------------------------------------------------------------------------------------------------
>SRR5450759_5161782	61	0.338	5.909E-06	43	108	307	0	66	142
-------------------------------------------SAGLFSTQKSQEAVYSGLQEAQSTMQVMGDVVGY-RSTLNTNIDlgKVEFTVSLSSGGAPLDLTPAYT------------------------------------------------------------------------------------------------------------------------------------------------------------------------------------------------------
>MGYP000327113889	61	0.425	5.909E-06	5	51	307	179	225	226
-----MYSQLNLHKDESGQNALETAIILIAFIVVASVFAFTVLSAGSASTEK---------------------------------------------------------------------------------------------------------------------------------------------------------------------------------------------------------------------------------------------------------------
>MGYP000482610706	61	0.354	7.883E-06	27	74	307	0	47	51
---------------------------MISFVVVASVFAYTVLSAGVFSVEKGKQAIHAGMEQVQGSVHLVGGVM----------------------------------------------------------------------------------------------------------------------------------------------------------------------------------------------------------------------------------------
>MGYP000244578737	61	0.295	7.883E-06	39	107	307	0	70	191
---------------------------------------FVVLNMGFTTTQKSKEAMVSGLKEASSALEIDGTVVGVtgNDTQGQKAVFLIAIPLKLASGKHPIDMSKTT-------------------------------------------------------------------------------------------------------------------------------------------------------------------------------------------------------
>MGYP000857295107	60	0.327	1.403E-05	12	72	307	1	61	62
------------KQYDEAFTGLEAAIVVIAFVVVAVVFGMAVLGTGFFATQEAEKTTTSGYKLASSTIYIEGG------------------------------------------------------------------------------------------------------------------------------------------------------------------------------------------------------------------------------------------
>MGYP001432787937	59	0.500	1.870E-05	14	47	307	7	40	41
--------------RQKGITGLETAIVLIAFVVVASVFAFTILSAGVF-------------------------------------------------------------------------------------------------------------------------------------------------------------------------------------------------------------------------------------------------------------------
>MGYP001302812715	59	0.403	1.870E-05	4	55	307	2	51	52
----KLFKRLN--RNEKGQAALESAIILIAFVVVASVFAFTILSAGSATTEKGEEA-----------------------------------------------------------------------------------------------------------------------------------------------------------------------------------------------------------------------------------------------------------
>17731|Ga0153916_15284559_1|-3|10	59	0.476	1.870E-05	4	45	307	13	52	53
----KLLRR--LRRNQEGVTGLETAIILIAFVIVASVFSYVVLSAG---------------------------------------------------------------------------------------------------------------------------------------------------------------------------------------------------------------------------------------------------------------------
>MGYP000394961868	59	0.279	1.870E-05	43	125	307	0	82	178
-------------------------------------------NMGMFTTQRSKEVIGRGLSEASSAIEVDGIVTG---NVTNNKVGALLIPLKVAPGREAVDLDPSKLAVKLvinSGAQGGVAYEDVY-------------------------------------------------------------------------------------------------------------------------------------------------------------------------------------
>MGYP000185599696	59	0.407	2.494E-05	0	53	307	14	67	80
MGGDRMRGIGEVSRKRKGFTGLKAAIVLTAFVVVAAVFSYVVLNAGFFTTRNQK-------------------------------------------------------------------------------------------------------------------------------------------------------------------------------------------------------------------------------------------------------------
>MGYP000365510014	59	0.350	2.494E-05	5	54	307	14	70	86
-----LIKRPLGRaaelqANQKGITGLETAIELIAFVVVASVFAFAVLSTGLqyGTAQLGKE------------------------------------------------------------------------------------------------------------------------------------------------------------------------------------------------------------------------------------------------------------
>MGYP001366742436	58	0.470	4.432E-05	14	47	307	59	92	150
--------------EERGITGLETALVLIAFVVVSSVFAFVSLSTGLF-------------------------------------------------------------------------------------------------------------------------------------------------------------------------------------------------------------------------------------------------------------------
>MGYP001067198379	58	0.585	5.907E-05	16	56	307	11	51	67
----------------KGIVGIEAAIVLIAFVVIAAALSYVVINMGFFATQKTKETI----------------------------------------------------------------------------------------------------------------------------------------------------------------------------------------------------------------------------------------------------------
>MGYP001128731120	57	0.432	7.872E-05	12	48	307	38	74	75
------------RAGQRGVTGLETAIIMIAFVVVASVFAMTTLQTGIFS------------------------------------------------------------------------------------------------------------------------------------------------------------------------------------------------------------------------------------------------------------------
>MGYP001139991096	57	0.425	1.049E-04	4	43	307	3	40	41
----RVFKSFW--RDEKGITGLETAIILIAFVVVAAVFAYTVLS-----------------------------------------------------------------------------------------------------------------------------------------------------------------------------------------------------------------------------------------------------------------------
>MGYP001316339746	57	0.411	1.049E-04	5	50	307	0	50	51
-----MFNRFCKavkriHAGEAGITGLETAIILIAFVTVASVLAYSVLSAGIFSSE----------------------------------------------------------------------------------------------------------------------------------------------------------------------------------------------------------------------------------------------------------------
>MGYP000467321877	57	0.255	1.049E-04	42	133	307	0	95	214
------------------------------------------LNAGFGTTQKSKTTISEGLQSATGAVEVAGLVTGQkvtftmDDDSSVTALEHVSIPIKLASGANAVNLSETLSSVRYFSK--SLSYDNIYKGVVFNTT-----------------------------------------------------------------------------------------------------------------------------------------------------------------------------
>MGYP000435934719	57	0.288	1.397E-04	21	72	307	73	123	124
---------------------LNVPIGIIGF-VVAAIFAFTVLSTGTFLTERSKEAAYSGLQEVRGSLELKGS------------------------------------------------------------------------------------------------------------------------------------------------------------------------------------------------------------------------------------------
>MGYP000362578824	57	0.400	1.397E-04	23	72	307	47	96	159
-----------------------AAIVLITFVVVSSVFGFTALSAGLVSTDKAKSTIGESLSEARGSLVLRSG------------------------------------------------------------------------------------------------------------------------------------------------------------------------------------------------------------------------------------------
>MGYP001456284744	57	0.301	1.397E-04	31	83	307	0	52	183
-------------------------------VVVAAVFAFTVMTTGLFSSEKAKTTAQAALTEATSSFILKGSVTATCTPSDTT-------------------------------------------------------------------------------------------------------------------------------------------------------------------------------------------------------------------------------
>MGYP000300610176	56	0.434	1.861E-04	6	51	307	0	45	71
------MKKPRLLRDKRGIVGIEATIVLIAFVVIASALAGVVINMGFYSTQK---------------------------------------------------------------------------------------------------------------------------------------------------------------------------------------------------------------------------------------------------------------
>MGYP001136894303	55	0.352	3.301E-04	27	77	307	25	75	79
---------------------------LIAFVIIAGAFSFMVVNMGLFSTQRGRETIQQGISESGSPLIIDGNMFMRA-------------------------------------------------------------------------------------------------------------------------------------------------------------------------------------------------------------------------------------
>MGYP001295054360	55	0.470	3.301E-04	14	47	307	48	81	139
--------------EERGIIGLETALVLIAFVVVSSVFAFVSLSTGLF-------------------------------------------------------------------------------------------------------------------------------------------------------------------------------------------------------------------------------------------------------------------
>GraSoiStandDraft_41_1057321.scaffolds.fasta_scaffold9800632_1	55	0.272	4.395E-04	31	111	307	8	105	189
-------------------------------IIISAVLSSVVLGAGYFSSQKaqetvntgaipqytavprAQETVYIGLEQAASNIEMIGNVYGLASSP-SAGIDEIRFTIGPAPGAPSVDLSKLKIVFS---------------------------------------------------------------------------------------------------------------------------------------------------------------------------------------------------
>MGYP001485050068	55	0.375	5.852E-04	14	53	307	16	55	57
--------------NEQGATGLEAAIVSIAFVVVASVTAFRILATGIFSSQQSR-------------------------------------------------------------------------------------------------------------------------------------------------------------------------------------------------------------------------------------------------------------
>MGYP000103073640	54	0.301	7.789E-04	4	56	307	7	50	52
----RLIKSARLHSDQRGITGLETAIVLIAF---------AVLSTGLLSSEKSKDTV----------------------------------------------------------------------------------------------------------------------------------------------------------------------------------------------------------------------------------------------------------
>MGYP000462855465	54	0.535	7.789E-04	13	40	307	159	186	187
-------------KDQRGVTGLETAIILIAFVVVASVFAFT--------------------------------------------------------------------------------------------------------------------------------------------------------------------------------------------------------------------------------------------------------------------------
>MGYP001187978342	53	0.400	2.443E-03	0	39	307	0	44	55
MNVKNFCQKTYRRfrriaVDQAGITGLETAIVLIAFIVVAAVFAF---------------------------------------------------------------------------------------------------------------------------------------------------------------------------------------------------------------------------------------------------------------------------
>MGYP001071434590	52	0.551	4.322E-03	13	41	307	19	47	48
-------------KQEKGVTGLETAIILIAFVVVASVFAFTV-------------------------------------------------------------------------------------------------------------------------------------------------------------------------------------------------------------------------------------------------------------------------
>MGYP001240796471	51	0.428	5.748E-03	13	40	307	16	43	54
-------------RDERGITGLETAIVLISFVVVSSVFAFA--------------------------------------------------------------------------------------------------------------------------------------------------------------------------------------------------------------------------------------------------------------------------
>MGYP001069347621	51	0.428	5.748E-03	11	45	307	4	38	162
-----------LHREDAGITALETAIILIAFVRVASVFAFTMLSAG---------------------------------------------------------------------------------------------------------------------------------------------------------------------------------------------------------------------------------------------------------------------
>SRR3990172_5016719	51	0.279	7.644E-03	36	108	307	0	85	107
------------------------------------VFAYTMMNTGLFVADVAGQTALSGVERARGNAVPRGSVYATrgnVDVDGNNVIDlngvdlqavvKVTFTLTIASDGDAIDLTPPFT------------------------------------------------------------------------------------------------------------------------------------------------------------------------------------------------------
>MGYP001102824656	51	0.311	1.016E-02	43	132	307	0	81	168
-------------------------------------------NMGFYTTQKTKETMSSGVEESLAALRLDGVV------TDSKYIEYIAFPVKLSVGKANLDLKDESVIVSVYLSN--ATLMNIYEGSVSTD------------------------------------------------------------------------------------------------------------------------------------------------------------------------------
>MGYP001256861419	50	0.413	1.351E-02	14	42	307	6	34	35
--------------DEHGFTGLEAAIVLIAFVVVAAVFSYMVL------------------------------------------------------------------------------------------------------------------------------------------------------------------------------------------------------------------------------------------------------------------------
>MGYP001247568692	50	0.406	1.796E-02	14	45	307	16	47	64
--------------DQRSITGLETAIVLIAFVVVASGFAFPEERTG---------------------------------------------------------------------------------------------------------------------------------------------------------------------------------------------------------------------------------------------------------------------
>MGYP001006309879	50	0.424	1.796E-02	13	45	307	5	37	79
-------------KNEDAFTGLEAAIVLIAFIVVAAVFSYVMLGAG---------------------------------------------------------------------------------------------------------------------------------------------------------------------------------------------------------------------------------------------------------------------
>3300026026.a:Ga0210129_1001730_4	49	0.437	2.388E-02	15	46	307	15	46	48
---------------DNAFTGLEAAIVLIAFVVVAAVFAYVILGAGF--------------------------------------------------------------------------------------------------------------------------------------------------------------------------------------------------------------------------------------------------------------------
>MGYP000319813256	49	0.459	3.173E-02	5	40	307	0	36	37
-----MLHRLNRiVQDERGLSALETAIVLIAFVVVASVFAFT--------------------------------------------------------------------------------------------------------------------------------------------------------------------------------------------------------------------------------------------------------------------------
>MGYP001312463529	49	0.375	3.173E-02	11	42	307	8	39	40
-----------LRTGQRGITGLETAIVLIAFVVVSSASAFADL------------------------------------------------------------------------------------------------------------------------------------------------------------------------------------------------------------------------------------------------------------------------
>MGYP001296973908	49	0.311	3.173E-02	14	57	307	12	56	72
--------------DEEAFTGLEAAMVFIAFLVVASIFAYVALGAGFSrLSERSRPCIQ---------------------------------------------------------------------------------------------------------------------------------------------------------------------------------------------------------------------------------------------------------
>736|scaffold_25156_c1_2|-577|01	49	0.370	3.173E-02	14	75	307	31	92	274
--------------NESGIAGLPLAVILIASMAMPAVFVHTALSAGLLPTQKSPEAVCSAPQEAPNSLKLSGSVVA---------------------------------------------------------------------------------------------------------------------------------------------------------------------------------------------------------------------------------------
>MGYP001459247316	49	0.357	4.217E-02	13	54	307	14	46	47
-------------RDQRGITGLETAIVLIAF---------AALSTGLFSSDKVRE------------------------------------------------------------------------------------------------------------------------------------------------------------------------------------------------------------------------------------------------------------
>MGYP000728223153	48	0.520	5.603E-02	14	38	307	42	66	106
--------------NERGITGLETAIVLIAFVVVSSVFA----------------------------------------------------------------------------------------------------------------------------------------------------------------------------------------------------------------------------------------------------------------------------
>MGYP001327153985	47	0.560	1.314E-01	13	37	307	63	87	88
-------------RSEQGITGLETAIILIAFVVVASVF-----------------------------------------------------------------------------------------------------------------------------------------------------------------------------------------------------------------------------------------------------------------------------
>MGYP001500415546	46	0.541	2.317E-01	14	37	307	26	49	171
--------------EERGITGLETAIVLIAFIVVAAVF-----------------------------------------------------------------------------------------------------------------------------------------------------------------------------------------------------------------------------------------------------------------------------
>MGYP000499756341	45	0.352	7.201E-01	8	41	307	44	77	78
--------KTGRRKSRRGILGIESAIVMIAFVVVAAALAFVV-------------------------------------------------------------------------------------------------------------------------------------------------------------------------------------------------------------------------------------------------------------------------
>MGYP001197956616	43	0.440	2.965E+00	9	33	307	8	32	33
---------PGWSRDERGVTGLETAIILIAFVVV---------------------------------------------------------------------------------------------------------------------------------------------------------------------------------------------------------------------------------------------------------------------------------
