# Supplementary material for: Towards a molecular picture of the archaeal cell surface
Source: Nat Commun. 2024 Nov 29;15:10401. doi: 10.1038/s41467-024-53986-9 (PMC11607397; doi:10.1038/s41467-024-53986-9)
Supplement: Supplementary file 5 — Supplementary Dataset 1 [file 41467_2024_53986_MOESM5_ESM.zip › Archaellum_Homologues_2024/SULC_0127_Saccharolobus_solfataricus/SULC_0127_Saccharolobus_solfataricus_0163d_env/pdb70.m8]

101	8cwm_F	0.864	287	36	2	21	306	3	287	2.225E-128	410	161M2I11M1D112M
101	7txi_A	0.353	116	70	2	21	134	2	114	3.484E-18	89	61M3I21M2D29M
101	5tfy_I	0.325	86	57	1	19	104	1	85	5.470E-16	82	54M1I31M
101	5z1l_A	0.242	103	74	1	21	123	3	101	6.542E-05	47	52M4I47M
101	7ofq_B	0.304	92	60	1	21	112	3	90	6.542E-05	47	48M4I40M
101	7ofq_A	0.281	103	71	1	21	123	3	102	2.035E-04	46	52M3I48M
101	5o4u_O	0.239	92	68	2	21	112	3	92	1.959E-03	42	51M1I9M1I30M
