# Supplementary material for: Towards a molecular picture of the archaeal cell surface
Source: Nat Commun. 2024 Nov 29;15:10401. doi: 10.1038/s41467-024-53986-9 (PMC11607397; doi:10.1038/s41467-024-53986-9)
Supplement: Supplementary file 5 — Supplementary Dataset 1 [file 41467_2024_53986_MOESM5_ESM.zip › Archaellum_Homologues_2024/SULC_0127_Saccharolobus_solfataricus/SULC_0127_Saccharolobus_solfataricus_0163d_env/uniref.a3m]

>101
MNSKKMLKEYNKKVKRKGLAGLDTAIILIAFIITASVLAYVAINMGLFVTQKAKSTINKGEETASTALTLSGSVLYAVNYPLNTRSYWIYFTVSPSSGVSSVELSPTTTAISFTASAEGVTYSNIYKYTLLTVSPSELANVVYANGQYLDLVNQQTSAGQTYVYYPNPYYALLALNYTLYNYYLSTKTPSPIFINSSILSLSSLPSWLKNDNSFTFTLNISGKLVTYYVFVNQTFAFTYPVAGDPLIGSAIAPAGSVIGVILLFGPDLGSHVFQYQTITIQITPNIGSPLTISEYIYQPEGSVSVIG
>UniRef100_A0A0E3GSS4	489	1.00	2.051E-152	0	306	307	0	306	307
MNSKKMLKEYNKKVKRKGLAGLDTAIILIAFIITASVLAYVAINMGLFVTQKAKSTINKGEETASTALTLSGSVLYAVNYPLNTRSYWIYFTVSPSSGVSSVELSPTTTAISFTASAEGVTYSNIYKYTLLTVSPSELANVVYANGQYLDLVNQQTSAGQTYVYYPNPYYALLALNYTLYNYYLSTKTPSPIFINSSILSLSSLPSWLKNDNSFTFTLNISGKLVTYYVFVNQTFAFTYPVAGDPLIGSAIAPAGSVIGVILLFGPDLGSHVFQYQTITIQITPNIGSPLTISEYIYQPEGSVSVIG
>UniRef100_A0A8F5BMX8	454	0.905	3.061E-140	0	306	307	0	304	305
MGLQKIVKKYNKKMKRKGLAGLDTAIILIAFIITASVLAYVAINMGLFVTQKAKSTINKGEETASTALTLSGSVLYAVNYPSNTRSYWIYFTVSPSSGVSSVELSPTTTAISFTASTEGVAYSNIYKYTLLTVDPSSLGHAVYANGQYLNLINQQTSAGQTYVYYPNPYYALLALNYTLYNYYLSTKTPSPIFINS--STLSSIPQWLKNDNSFTFTLNISGQLVTYDVFVNQTFAFTYPVAGDPLIGSAIAPAGSVIGVMILFGPDLGSHVFQYQTVTIQITPNVGSPLTISEYIYQPEGSVSVIG
>UniRef100_A0A5Q0TRE0	445	0.908	4.279E-137	0	306	307	0	302	303
MNPKKMLKEYNKKVKRKGLAGLDTAIILIAFIITASVLAYVAINMGLFVTQKAKSTINKGEETASTALTLSGSVLYAVNYPSNTRSYWIYFTVSPSSGVSSVELSPTTTAISFIASAEGVAYSNIYNYTLLTVSPSELANAVYANGQYLDLVNQQTSAGQTYVYYPNPYYALLALNYTL---YHSIKTPSPIFITTSESAPTNYP-WLKNDNSFTFTLNISGQLITYYVFVNQTFAFTYPVAGDPLIGSAIAPAGSVIGVMLLFGPDLGSYVFQYQTITIQITPNIGSSLTISEYVYQPEGSISVIG
>UniRef100_UPI00048D96BB	441	0.869	5.313E-136	0	306	307	0	304	305
MNTKKMLKEYNKKVKRKGLAGLDTAIILIAFIITASVLAYVAINMGLFVTQKAKSTINKGEETASTALTLSGSVLYAVNYPSNTRSYWIYFTVSPSSGVSSVELSPSTTAISFTASAEGISYSNIYEYTLLTVSPSELTNQVYANGQYLDLVNQQTNAGQTYVYYPNPYYALLALNYTLSK--IDKVSPSPLYITTTPSSATQTYPFLAHDNMFTFTLNISGTLVTYYAFVNQTFAFTYPVAGDPLIGSAIAPAGSVIGVMILFGPDLGSHVFQYQTITIQITPNIGSPLTISEYVYQPEGSVSVIG
>UniRef100_A0A9E4ZSE7	418	0.811	8.500E-128	5	306	307	9	308	309
-----LLKKYNKIMKRRGLAGLDTAIILIAFIITASVLAYVAINMGLFVTQKAKSTINKGEETASTALTLSGSVLYAVNYPTNTKSYWIYFTVSPSSGVSSVELSPSTTAISFTASALGITYSNIYKFTLLTVSPTQVNGNVYANGQYLALADQETSGGQTYAYYPNPYYALLALNYTLGK-ILGVKQ-SPLYITNTPISSSSLPSWLQHDNVFSFTLNISGTPVTYYAFVNQTFAFTYPVSGDPLIGSAIAPAGSVIGVMILFGPNVGSHVFQYETISIQITPNIGSPLTLSEYVYQPEGNVTVIG
>UniRef100_Q96XJ6	411	0.798	2.456E-125	0	306	307	0	305	306
MGAKNAIKKYNKIVKRKGLAGLDTAIILIAFIITASVLAYVAINMGLFVTQKAKSTINKGEETASTALTLSGSVLYAVNYPTNTKSYWIFFTVSPSSGVSSVELSPATTAISFTASTEGIAYSNIYKYTLLTVSPSTLSDVVYSNSQYLSLVDTESSGGQTYVYYPNPYYALLALNYTLsQKVNDKIIKYSPLFINYTP--IPTKPSWLQSDNVFSFTLNISGKPVTYCAFVNQTFAFTYPVAGDPLVGSAIAPAGSVIGVMILFGPSLGSHVFQYQTISIQISPNIGSPLTLSEYIYQPEGTVTVIG
>UniRef100_A0A1C8ZU76	404	0.801	3.780E-123	0	306	307	0	305	306
MGFKKVIKEYNKKMKRKGLAGLDTAIILIAFIITASVLAYVAINMGLFVTQKAKSTIDKGEETASTALTLSGSVLYAVNYPSNSRSYWIYFTVSPSSGVSSVELSPATTAISFTASALGVAYSNIYKYTLLTVSPSEVNGVVYAAPQYLSLADQESSGGQTYVYYPNPYYALLALNYSLYQMVLSKQIKySPLYITTT--KSTSTQTWLTSDNVFQFTLNISGTLEIFYAYVNQTFAFTYPVAGDPLIGSAIAPAGSVIGVMILFGPDLGSHVFQYQTITIQISPNIGSPLTLSEYVYQPEGNVTVIG
>UniRef100_H2C431	357	0.715	9.450E-107	3	306	307	4	303	304
---KKVVQSYNRLVRRKGLAGLDTAIILIAFIITASVLAFVAINMGLFVTQKAKTTINKGEETASTALTVSSSVLYAVNYPTNSKSYWIYFTVSPTSGVSSVELDPATTGLSFVATQEGLTLSNIYKYTLLTVPnPGTL--YSTVSGSYLTLQNNVSSGGNTYVYYPNPYYALLALNETLG----KNMKNSPIYINyTAYTVQSPEPVWLKHDNNFTFTLTINGNTVKYYVFVNQTFAFSFPVAGDPLVGSAIAPAGSTIGFMILFGPNVGSHIFEYQTINIQITPNIGSPLTLSEYIYQPEGSVTSIG
>UniRef100_A0A088E662	352	0.699	5.637E-105	5	306	307	6	301	302
-----LVQKYNKLVRRRGLAGLDTAIILIAFIITASVLAFVAINMGLFVTQKAKTTINKGEETASTALTVSSSVLYAVNYPSNTKSYWIYFTVSPTSGVSSVELDPATTGLSFIATEEGITLSNIYKYTLLTDTHLT---PVSASGYSLTLESNLTSGGNTYYYFSSPYLALLALNQSLS----KVSGHSPIYINyTSFSSTNPEPSWLKNDNNFTFTLTIAGQKVLYYVFINQTFAFSYPVAGDPLVGSAIAPAGSTVGFMILFGPNLGQHVFEYQTINIQITPNIGSPLTLSEYIYQPEGTVTAIG
>UniRef100_A0A0U2WRA8	333	0.674	1.476E-98	9	306	307	2	303	304
---------YMKRRKTRGLAGLDTAIILIAFIITAAVLAYVAVNMGLFVTQKAKTTINKGEETASTALSLSGNVLYAVNYPTNTKSYWMYFTVSPSSGVSSVDLSPSTTAISFTAASRGVSLSNIYQFSLLSVLPSQVNNKVqvklgTSIIN-LTLAFSSNSAGQTYVYYSDPNYALLALNYTLGQEVKGGQlTSSPLYIISNTSIVASKP-WLKNDNVFTFNISVNGTEVEYYAYVNKTFAFTYPVSGFPLAGSDIAPAGSVIGVMILFGPGEATNVFQYETVTIQITPNIGSPLTISQYIYQPDGKVTVIG
>UniRef100_UPI001E4EF099	284	0.607	2.289E-81	0	306	307	0	285	286
MSLKSAIRAYNRKMRRRGLAGLDTAIILIAFIITASVLAYVAVNMGLFVTQKAKSTITKGEETASTALTLSGSVLYAVNYPTDTNSYWLYFPVSPSSGVSSVELSPATTAISFTASSSGIELSNIYVFSLMS----------YVSNYYVTqTVSNQSQGGQTYYYFTSPYAALVALSEIISN--KQNTTPVPVNISTT------KPTTTTDVNTFSFEY----QRTTYYVTVYRTFAFTFPIAGFSLAGSDVAPAGSTIGVMVLFGPHAGSQVFQYQTVTVQITPNIGSPLTVSEYIYQPEGNVTIIG
>UniRef100_A0A2R6C587	275	0.606	1.666E-78	9	306	307	1	277	278
---------YTNRGKRRkkGLAGLDTAIILIAFIITASVLAYVAVSMGIFVTQKAKTTINKGEETASTALSITGNILYASNYPTDSYSYWIYFPVSPSSGVASVQLSPSTTAISFEASTEGIVLTNIYNYTLLT---------VTSDSPYLL---SQKSGGITYYYYPSVYAALLALS----NAPAQSKPPSGVFQVLSGSCPSTPPTGYN-----TFTFNYTGK--QYCAEVGVTFAFTFPVAGDSLVGSAIAPAGSSVGVVILFGPNTGHHVFQYQTLTITITPNIGSPLTVSQYVYQPDGNISVIG
>UniRef100_A0A2R6C5H8	269	0.607	2.522E-76	9	306	307	1	271	272
---------YTNRGKRRkkGLAGLDTAIILIAFIITASVLAYVAVSMGIFVTQKAKTTINKGEETASTALSITGNILYASNYPTDTYSYWIYFPVSPSSGVSSVQLSPSTTAISFEASSEGIVLTNIYNYTLLTVT----------SNQY---LQQQTSGGQTYYYYPSVYAAFLALqNVVPKNIFSVQSSP------TTCASSSTV-------NEFEFTY--QGT--TYCASVYYDFAFTFPVAGDALVGSAIAPAGSTVGVVVLFGPSTGHNVFQYQTLTITITPNIGSPLTVSQYVYQPEGTVSVIG
>UniRef100_A0A2R6CE99	261	0.570	1.828E-73	0	306	307	0	286	287
MNTLGATKLHTKSKKKKGLAGLDTAIILIAFIITASVLAYVAVSMGIFVTQKAKTTINKGQETASTALSLAGNILYATNYPTDTESFWLYLPIAPSAGVSSVQLAPATTSISLTASTENIVLSNIYNYTLLTIT----------NSPYLQSL---TAGSQTYYYYSSPYTALLALGYTTTSY--KAVANKDVFQVQSGACSSTTPG-LSGANYFTF--NVS--KTQYCAEVYRTFAFTFPVAGDSLVGSSIAPAGSVVGVMILFGPAEGHIVFQYQTITIQVQPNIGSPLTVAQYVYQPDGTVTVLG
>UniRef100_UPI001F461F2A	257	0.575	4.204E-72	3	306	307	1	271	272
---KNIIRRYNKLVKRKGLAGLDTAIILIAFIITASVLAFVAINMGLFVTQKAKTTINKGDETASTALQLSSSILYATNFPKDSVSYWIYFTVSPSAGVSSVYLSPATTSISFLASASGISCSNIYAYTLLNCTSDHL------------YLCSQKAGSQTYYYYSSPYAALLALHYNTGCKYICIETTKPT-------------------NGQYFTFNYSGTQYYAYVKSSKPVAITFPVAGDPLVGSDVAPAGSTVGVIILF-PQ-STPVFQYQTITIQVIPNIGAPLTLCQYVYQPEANVSVIG
>UniRef100_A0A2R6B1X2	232	0.579	1.565E-63	44	306	307	0	233	234
--------------------------------------------MGIFVTQKAKTTINKGEETASTALSITGNILYASNYPTDNYSYWIYFPVSPSSGVSSVQLSPSTTAISFEASSEGIVLTNIYNYTLLTVT----------SNQY---LQQQTSGGQTYYYYPSVYAAFLALQKVVpKNIFSVQSNP------TTCASSSTV-------NKFEFTY--QGT--TYCASVYYDFAFTFPVAGDALVGSAIAPAGSTVGVVVLFGPSTGHNVFQYQTLTITITPNIGSPLTVSEYVYQPEGTISVIG
>UniRef100_E0SRS0	139	0.335	1.215E-31	6	140	307	0	135	399
------MGKTNRKTLKRGIVGIEAAIVMIAFVIVAAALAFVVLNMGFFTTQQSRQVMQRGLGESSSALMVDGSVVATVDTSISRISY-IYVPIKLSTGQYMVDLTPGKSIVGYWSPQRGIAIANTYLMAVLTpvDTPDTLANI----------------------------------------------------------------------------------------------------------------------------------------------------------------------
>UniRef100_A0A9E4PEU0	127	0.284	9.040E-28	10	120	307	1	130	231
----------NRDASERGITGLETAIILIAFVVVASVFAFTVLSTGIFASERSKETVFAGLQEAKSSLEPRGAtVAYKANRGGTDTVYKVSFIVSNAIDGEPVDLTPPYtadgaatdpdissgaeyrTVISYNDQNQFMA------------------------------------------------------------------------------------------------------------------------------------------------------------------------------------------
>UniRef100_A0A2E2VG19	127	0.351	9.040E-28	14	123	307	17	126	311
--------------NQRGITGLETAIVLIAFVVVASIFAFAVLNTGLLSSEKSKEATLGGLEETSATLSLRGQVIAVAN-TGTTSVDTVKFTIAPASTAsETVDLSNTGTVITYLDEXQGINXGN---------------------------------------------------------------------------------------------------------------------------------------------------------------------------------------
>UniRef100_A0A2A4SBZ8	125	0.351	4.186E-27	14	123	307	16	125	182
--------------DQRGITGLETAIVLIAFVVVASVFAFAVLNTGLLSSEKSKEAALGGLEETSATLSIRGNVIAAANS-GKTAIDTLKFNLTPAStSSESVDLSTTGTVVTYLDENQGINCQN---------------------------------------------------------------------------------------------------------------------------------------------------------------------------------------
>UniRef100_A0A7C7I753	125	0.360	4.186E-27	14	123	307	17	126	208
--------------NQRGITGLETAIVLIAFVVVASVFAFAVLNTGLLSSEKSKEAALGGLEETSSTLSLRGQVIADANSD-KTAIDLVKFVVAPASTAsESVDLSTTGSVITYLDENQGLNCEN---------------------------------------------------------------------------------------------------------------------------------------------------------------------------------------
>UniRef100_A0A945A4Q7	125	0.265	4.186E-27	5	117	307	12	143	247
-----MFRTDPRETSQRGITGLETAIILIAFVVVASVFAFTVLSTGIFASERSKETIFAGIQETKSSLEPRGAVVaYKADRGGTDTIYKVSFIVSNAVGGEPVDLTAPYtangaatdpdfvsgaeykTVVSYNDQNQ---------------------------------------------------------------------------------------------------------------------------------------------------------------------------------------------
>UniRef100_A0A7C7IAW1	124	0.339	1.049E-26	10	123	307	12	125	207
----------NIRVDQRGITGLETAIVLIAFVVVASVFAFAVLNTGLLSSEKSKEAALGGLEETSATLSIRGKVIADAN-AGKTAIDTLKFNLTPAStSSEPVELSTTGAVVTYLDENQGINCQN---------------------------------------------------------------------------------------------------------------------------------------------------------------------------------------
>UniRef100_A0A9E4QBN5	124	0.281	1.049E-26	5	117	307	1	135	243
-----LFKKSAKAESQKGITGLETAIILIAFVVVASVFAFTVLSTGIFASERSKETVYAGLEEAKSSIEPRGSVIAFKGRVGtstaTDTIYKLSFVVSNAIAGEPVDLTPPYttndagsdpdivanaeyrTVISYIDKNQ---------------------------------------------------------------------------------------------------------------------------------------------------------------------------------------------
>UniRef100_A0A2N0LY30	124	0.320	1.425E-26	0	123	307	0	121	157
MNSQQGL--PGLYRDQRGITGLETAIVLIAFVVVASVFAFAVLSTGLLSSEKSKETVLGGLEETSSTLSVRGDVIGDANS-GKTALDTVKFTLpSAAQAADAVDLSSTGVVITYLDQDQALNCTN---------------------------------------------------------------------------------------------------------------------------------------------------------------------------------------
>UniRef100_A0A7C7TJH5	124	0.323	1.425E-26	5	108	307	20	124	168
-----MLKRVARESSQYGITGLETAIILIAFVVVASVFAFTVLSTGIFASERSKETVFAGIKETKSSIEPRGAiVAYTADRDGTDTIYKVSFIVSNAVSGEPVDLTPPYT------------------------------------------------------------------------------------------------------------------------------------------------------------------------------------------------------
>UniRef100_A0A2E8EZK1	123	0.319	1.936E-26	14	134	307	16	136	193
--------------DQRGITGLETAIVLIAFVVVASVFAFAVLNTGLLSSQKSEQAALGGLEETSATLSIRGDVIASAN-AGKTSIDTVRFNLAPAStSSESVDLSTTGTVVTYLDENQGINCENPQSFDGDADTP----------------------------------------------------------------------------------------------------------------------------------------------------------------------------
>UniRef100_A0A2A4SE49	123	0.296	1.936E-26	0	123	307	0	123	201
MERKRFASPGDLRADQRGITGLETAIVLIAFVVVASVFAFAVLSTGLLSSEKSKETVLGGLEETSSTLSIRGDIVGDAN-AGKTAXDTVKFTLTSaAQAADAVDLSSTGVVITYLDSDQALNCTN---------------------------------------------------------------------------------------------------------------------------------------------------------------------------------------
>UniRef100_A0A9E4V1J7	123	0.281	3.570E-26	5	117	307	30	164	202
-----LFKKSAKAESQKGITGLETAIILIAFVVVASVFAFTVLSTGIFASERSKETVYAGLEEAKSSIEPRGSVIAykgrVDTSTATDTIYKLSFVVSNAIAGEPVDLTPPYttndagsdpdivsgaeyrTVISYIDKNQ---------------------------------------------------------------------------------------------------------------------------------------------------------------------------------------------
>UniRef100_A0A2N0MAL8	123	0.303	3.570E-26	0	133	307	0	133	204
MELKKFIASRNLVVDQRGITGLETAIVLIAFVVVAAVFAFAVLSTGLLSSEKSKETVLGGLEETSSTMTVRGDVIGTSNSA-KDEVDEIKFTLTSaAQASDAVDLSTTGVVVTYLDEDQATNCDNPAVADVLTTS-----------------------------------------------------------------------------------------------------------------------------------------------------------------------------
>UniRef100_A0A2A4SD31	123	0.327	3.570E-26	6	123	307	9	126	208
------IRTDNFLHNQRGITGLETAIVLIAFVVVASVFAFAVLNTGFLSSEKSKEAALGGLQETSSTLSLRGEVIADSNAA-KTAVDLIKFNLAPASTAsESVDLSTTGSVITYLDDFQGINCQN---------------------------------------------------------------------------------------------------------------------------------------------------------------------------------------
>UniRef100_A0A9E4UXT1	122	0.333	6.583E-26	14	120	307	6	112	197
--------------DQRGITGLETAIVLIAFVVVASVFAFAVLNTGLLSSEKSKETVLGGLGETSATMSLRGDVIADANPA-KASVDTITFTLTPAStSSEAVDLSASGTVVTYLDADQGIN------------------------------------------------------------------------------------------------------------------------------------------------------------------------------------------
>UniRef100_A0A2E2DVV3	122	0.295	6.583E-26	14	134	307	17	137	208
--------------NQRGITGLETAIVLIAFVVVASVFAFAVLSTGLLSSEKSKETVLGGLEETSSTISVRGSVIGDSNS-GKTAIDTVKFTLSSaAQASDAVDLSTTGVVVTYLDNNQAINCENPQSFDGDADTP----------------------------------------------------------------------------------------------------------------------------------------------------------------------------
>UniRef100_A0A2D8PKM5	120	0.342	2.237E-25	14	123	307	17	126	208
--------------NQRGITGLETAIVLIAFVVVASIFALTVLNTGLLSSEKSKEATLGGLEETSATLSLRGQVIAVAN-AGTTSVDTVKFTIAPASTAsETVXLSNXGTXITYLDEXQGINRGN---------------------------------------------------------------------------------------------------------------------------------------------------------------------------------------
>UniRef100_A0A9E4VVP2	120	0.294	2.237E-25	8	117	307	4	132	240
--------KFGAPGHEKGITGLETAIILIAFVVVASVFAFTVLSTGIFASERSKETVYAGLEEAKSSIEPRGSVIaYKGHDGTNQTIYKLSFVVSNAIAGEPVDLTPPYdtddsntdpdivanaeyrTVISYIDKNQ---------------------------------------------------------------------------------------------------------------------------------------------------------------------------------------------
>UniRef100_A0A7J3A714	120	0.325	3.036E-25	8	133	307	6	126	192
--------RQSLRTQRRGLTGLETAIILIAFVIVAAAFAFTVLNVGYQSIQKSQEVIAAGLEEASSVMEIDGAVIAKSD---GNTLQNVSFIIKLSAGKSPIDLSEGKLAITWTSKN--MHLDNIYNGTIANVT-----------------------------------------------------------------------------------------------------------------------------------------------------------------------------
>UniRef100_A0A497IY76	119	0.336	5.594E-25	11	120	307	5	113	185
-----------KFKNKKGFTGLEAAIVLTAFVVVAAVFSYVVLNAGFFTTQKSQEVVHTGVTQATSSVELLGDVIAYGNTTSG-KVVNITFTLALTAGRHPVDLTPGKTVISYYDADRYVN------------------------------------------------------------------------------------------------------------------------------------------------------------------------------------------
>UniRef100_A0A938HQ75	119	0.270	5.594E-25	13	152	307	8	155	237
-------------GRQKGITGLETAIILIAFVVVASVFAFTVLSTGLFSSERSKETVYAGLTEARSSLEPRGSLIaYKGLVGSTGTVFKVSFVVSNAAAGDPIDLTPPYtaddsgtdpdvvsgaqyaTVISYTDQNQY-----------LNDVPWTIAWPGYNNGDNILELN----------------------------------------------------------------------------------------------------------------------------------------------------------
>UniRef100_A0A523IAL1	119	0.273	5.594E-25	14	119	307	10	137	241
--------------QQRGITGLETAIILIAFVVVASIFAFTVLSTGVFASERSKETVYAGLEETRSSLEPQGSVIAFTGRAGtsatEDSIYKISFVLSNAIAGEPVDLTPPYtfdnsgsdpdissgaeykTIISFQDRNQYL-------------------------------------------------------------------------------------------------------------------------------------------------------------------------------------------
>UniRef100_A0A9E4Y635	119	0.281	5.594E-25	14	119	307	10	137	241
--------------QQRGITGLETAIILIAFVVVASIFAFTVLSTGVFASERSKETVYAGLEEAKSSLEPHGSVIAFTGRAGtsaaEDSIYKISFVLSNAIAGEPVDLTPPYtfddsgsdpdissgaeykTIISFQDRNQYL-------------------------------------------------------------------------------------------------------------------------------------------------------------------------------------------
>UniRef100_A0A832AAL4	119	0.273	7.592E-25	11	198	307	2	189	273
-----------KPLNRKGIVGIEAAIVMIAFVIVAAALAFVVLNMGFFTTQQTRQVIQRGLGQSASALEVDGTLVANVDV-SQSRIQFVYVPIKLSTGQYVVDLTPGKSIVAYWSPQRGISIANTYLAAILTpiDTPQKLANITKALINE-SVIMISGKKGEVKTYYATCNEQGCTIGDTAGDYKILIALPDDVDTNGIML------------------------------------------------------------------------------------------------------------
>UniRef100_A0A497BNE2	119	0.285	7.592E-25	4	125	307	58	195	273
----KLLARPFKkaRRDQRGITGLETAIILIAFVVVAAVFSYTVISSGLFSTQKSKETVYSGLDEARGCLELKGGIIALANSTGTNGqVTMLSFTVANAMDGAPIDFtapldadndgvadsgSSNQVVISYLDKNNRKN--NLY-------------------------------------------------------------------------------------------------------------------------------------------------------------------------------------
>UniRef100_A0A9E4PQ39	118	0.297	1.398E-24	14	123	307	21	130	212
--------------DQRGITGLETAIVLIAFVVVASVFAFAVLSTGLLSSEKAKETVLGGLAETSSTISIRGDIIADAN-TGKTFIDTVKFTLSSaAQAADAVDLSTTGVVVTYLDNDQAINCEN---------------------------------------------------------------------------------------------------------------------------------------------------------------------------------------
>UniRef100_A0A842MCU7	118	0.305	1.398E-24	11	163	307	1	151	221
-----------RRMNRKGMTGIETAIILIAFVIAASVFAFAVLNMGLLTTAKAQDAIISGVGQAQSSLKITSVYAYSDSAGSEANTKGVAMLVQPS-GTANVDFTASKIAISY--KNEHVAYPDVYEAETASDVFINKTDFAGSyDGNLVNLLNASGMENQTCVV-----------------------------------------------------------------------------------------------------------------------------------------------
>UniRef100_A0A7J3A872	117	0.368	2.574E-24	12	133	307	10	126	192
------------RTQRRGLTGLETAIILIAFVIVASAFAFTVLNVGFQSTQKSQEVIAAGMEEASSVMEIDGAVIAKSD---GNALKNVTFVVKLSAGKSPVDLSVGKLAITWTSKN--MHEDNIYDGTRANVT-----------------------------------------------------------------------------------------------------------------------------------------------------------------------------
>UniRef100_A0A497MLW9	117	0.378	2.574E-24	15	133	307	8	123	196
---------------RRGLTGLETAIILIAFVIVAAAFAFTVLNMGVQTSQKSKEVIGTGLAEASSVIELDGSVIAY-DTDNDDAPDRIQFYIKTSAGKHPVDLSQNTVAIAYTDP--YIHVDNIYDGTQANIT-----------------------------------------------------------------------------------------------------------------------------------------------------------------------------
>UniRef100_A0A9E4UYW5	117	0.273	2.574E-24	14	119	307	10	137	241
--------------QQRGITGLETAIILIAFVVVASIFAFTVLSTGVFASERSKETVYAGLEEAKSSLEPHGSVIAFTGRAGtsaaEDSIFKISFVLSNAIAGEPVDLTPPYtfddsgsdpdiasgaeykTIISFQDRNQYL-------------------------------------------------------------------------------------------------------------------------------------------------------------------------------------------
>UniRef100_A0A9E4VUD1	117	0.266	3.492E-24	8	120	307	4	138	240
--------KFGAPSHEKGITGLETAIILIAFVVVASVFAFTVLSTGIFASERSKETVYAGLEEAKSSIEPRGSVIAykgrIDTTSATDTIYKLSFVVSNAIAGEPVDLTPPYtasdtgtdpnivsgaeyrTVISYIDKNQYLA------------------------------------------------------------------------------------------------------------------------------------------------------------------------------------------
>UniRef100_A0A521X4Z5	116	0.319	4.738E-24	4	120	307	1	119	195
----KRMKDFANKVRgEHGITGLETAIVLIAFVVVAAVFAFVVLSTGLFSSERGKETVYAGLAKTRGSMELTGGVIASSNTTKLTA---ITFDLTLAAGGDQVNLNPtdttNRTVISYQDNDNKVN------------------------------------------------------------------------------------------------------------------------------------------------------------------------------------------
>UniRef100_A0A520JXA0	116	0.324	6.427E-24	13	120	307	9	113	187
-------------GDQKGFTGLEAAIVLTAFVVVAAVFSYVVLNAGFFTAQKSEEVIHTGVEQATSSVELVGDVIA---HGDGTNVTNVTLTLGLTAGKSPIDLKVGRTVISYTDKNQYVA------------------------------------------------------------------------------------------------------------------------------------------------------------------------------------------
>UniRef100_A0A497K6L3	116	0.349	6.427E-24	5	125	307	0	123	210
-----MLKRLRKFTKHRkAMTGLETAIVLIAFVVVAAAFAFVVLNMGFYTSQKSKTVISAGLGEASSSIELDGSVIATVDvnqtNPQLTNVTGVIMYIKLSVGRQPVELNTDKMVISYVNP--RVSVDNVY-------------------------------------------------------------------------------------------------------------------------------------------------------------------------------------
>UniRef100_A0A9E4PNA5	115	0.296	8.718E-24	14	120	307	14	120	206
--------------DQRGITGLETAIVLIAFVVVASVFAFAVLSTGLLSAEKSKETVLGGLAETSSTISIRGDIIAESNTD-KTFIDSVRFTLSSaAQSADAVDLSKTGVVVTYLDSTQAIN------------------------------------------------------------------------------------------------------------------------------------------------------------------------------------------
>UniRef100_A0A9E4TQ70	115	0.349	1.183E-23	15	117	307	18	120	209
---------------QRGITGLETAIVLIAFVVVSSVFAFAALSTGLFSADKAKDTIQAGLAETRGSMELKGSVVLKSTVGTSGVVSNIAFQVSNAAGGEAIDLTPGKTIIKYNDETQ---------------------------------------------------------------------------------------------------------------------------------------------------------------------------------------------
>UniRef100_N0BK23	115	0.330	1.183E-23	12	117	307	11	114	286
------------RMDEKGFTGLEAAIVLIAFVVVAAVFSYVMLGAGFFTTQKSQEVVHTGVQQASSSIELAGDVVVKGDDTIANAVDTITFYVTVTAGSTPVDL--DKTIISYKDDDE---------------------------------------------------------------------------------------------------------------------------------------------------------------------------------------------
>UniRef100_A0A3B9VP49	115	0.344	1.604E-23	18	109	307	0	92	127
------------------MTGLETAIILIAFVVVASVFAFTVLSMGIFASERSKETVFAGLQEAKSTLEPRGAtVAYKADRGGTDTIYKVSFIITNAVDGEPVDLTPPYTA-----------------------------------------------------------------------------------------------------------------------------------------------------------------------------------------------------
>UniRef100_A0A1F8PCD0	115	0.340	1.604E-23	5	125	307	0	130	210
-----MLKKFLRK--EKGITGLETAIILIAFVVVAAVFAYTALSAGLFSTQKAQEAVYSGLKEAQSTLEIRGSVIATGNVIGDAGnIGQITFTVSNVLGGEPIDFTIPsggalgiatgtahKVVISYIDNNQEVN--NLY-------------------------------------------------------------------------------------------------------------------------------------------------------------------------------------
>UniRef100_A0A944W796	115	0.240	1.604E-23	14	145	307	10	152	241
--------------NQRGITGLETAIILIAFVVVASVFSFTVLSTGIFSSERSKETVHAGLEEVTSSIEPRGSVTAFRGRygsgSGTETIFKVSMVVSQSLGGEPLDLTPPYsaddasedpdivsgaqnkTIITYTDLNQH-----------LSDVPWSINWLGYSNG-----------------------------------------------------------------------------------------------------------------------------------------------------------------
>UniRef100_A0A1F8PLZ3	114	0.325	2.175E-23	5	120	307	0	129	213
-----MLRKFINR--EKGITGLETAIILIAFVVVAAVFAYTALSAGLFATQKSQEAVYSGLKEASSTLELRGSVIATANTTGASgTIKQITFTVANVLGGESIDFtaptagtatgvaassSTNKVVINYLDQDQKVN------------------------------------------------------------------------------------------------------------------------------------------------------------------------------------------
>UniRef100_UPI000C1F7747	114	0.320	2.175E-23	12	170	307	8	161	240
------------RQSHRGVIGVESAIVMIAFVIVAAALAFVVLNMGFSTTQKAKTTISAGLGEASSTLEVAGKVIG-SGHVSAAKLNYTAVPIKIASGGDSVNLDDATAAVKYL--SNSISYDNIYAGTLTTTTQDN--DDGTADGQWLSLEEASESAKDEGYISDDPFEA----------------------------------------------------------------------------------------------------------------------------------------
>UniRef100_A0A662UE29	114	0.360	2.175E-23	11	135	307	4	127	276
-----------KLRRKKGIVGIESAIVMIAFVIVAAALAFVVLNMGFFTTQQSRAAIQRGLGEASSALELDGTVVAHVDTNNQNIDYWFA-TLKLSSGQHQVDLTPVKAVLSYWSPQKGVAIANTYLIAVTTPIYD---------------------------------------------------------------------------------------------------------------------------------------------------------------------------
>UniRef100_A0A9E5CL46	114	0.303	2.950E-23	13	123	307	16	126	207
-------------KDQRGITGLETAIVLIAFVVVASVFAFAVLSTGLLSAEKSKETVLGGLAETSSTIAIRGDIIATANTN-TTFIDSIKFTLSSaAQASDAVDLSTTGVVVTYLDSDQATNCKN---------------------------------------------------------------------------------------------------------------------------------------------------------------------------------------
>UniRef100_A0A7C0XJ01	114	0.341	2.950E-23	5	125	307	0	123	210
-----MLKRLRKFAKHRkAMTGLETAIVLIAFVVVAAAFAFVVLNMGFYTSQKSRTVISAGLGEASSSIELDGSVIATVDvnqtNPQLTNVTGVIMYIKLSVGRQPVELNTDKMVISYVNP--RVSVDNVY-------------------------------------------------------------------------------------------------------------------------------------------------------------------------------------
>UniRef100_A0A075MUQ6	114	0.353	2.950E-23	11	143	307	11	140	230
-----------NRHNRRGVVGIESAIVLIAFVIVAAALSFVVLNMGFSTTQKAKSTITSGLGEASSAIEIAGQVTGKGNTTA-SKVDAYTIPIKLASGGSSVDITASKTAVKYFSK--SVTYDNIFKGTLTSGTYTDINSALTA-------------------------------------------------------------------------------------------------------------------------------------------------------------------
>UniRef100_A0A1F8M7F6	113	0.325	4.000E-23	9	125	307	1	133	214
---------YNKyLKHEKGITGLETAIILIAFVVVAAVFAYTALSAGLFSTQKAQEAVYAGLKEAQSTLELRGGIVATAGTPGASgTIKQITFVVSNALGGDPIDFTEPSMatdnsgisalgssnkvVINYIDSNQVV--SNLY-------------------------------------------------------------------------------------------------------------------------------------------------------------------------------------
>UniRef100_A0A944W600	113	0.265	4.000E-23	5	127	307	0	146	239
-----MFKTSRGLDDgQRGITGLETAIILIAFVVVASVFAFTVLSTGIFASERSKETVFAGLDEVRSSLEPRGSVIAYkgALDGSTDTIFKVVFTVSNAVQGESINLTPPYtaggtgddpdlssgaqykTIISYTDDNQFLNdlpWSITYPG-----------------------------------------------------------------------------------------------------------------------------------------------------------------------------------
>UniRef100_A0A1F8MP53	113	0.325	5.423E-23	5	125	307	0	130	211
-----MLKKIFRK--EKGITGLETAIILIAFVVVAAVFAYTALSAGLFSTQKAQEAVYSGLKEAQSTLEIKGAIIATGNVTGDAGRIGqITFTVSNVLGGEPIDFTEPsggalgiatgstnKVVINYLDSSQEV--DNLY-------------------------------------------------------------------------------------------------------------------------------------------------------------------------------------
>UniRef100_A0A9E4SE71	113	0.281	5.423E-23	8	148	307	4	152	238
--------KFGAPGHEKGITGLETAIILIAFVVVASVFAFTVLSTGIFASERSKETVFAGLEEAKSSIEPRGSVIaYKGKVGSTETLYKVSFFVSNAIAGEPVDLTAPYtegedgtdpdivsnaeyrTVISFTDKNQH-----------LPDVPWTLDWVGNDNGDSL--------------------------------------------------------------------------------------------------------------------------------------------------------------
>UniRef100_A0A944W2D1	113	0.283	5.423E-23	15	120	307	11	137	241
---------------QRGITGLETAIILIAFVVVASVFAFTVLSTGIFASERSKETVFAGLDEVRSSLEPRGSVIAykgRYTSGNTDSIYKVVFTVSNAVQGESINLTPPYnvggsgddpdlisgaqyrTIISYTDENQYIA------------------------------------------------------------------------------------------------------------------------------------------------------------------------------------------
>UniRef100_A0A9E4URY8	113	0.333	7.353E-23	14	120	307	17	123	127
--------------DQRGITGIETAIILIAMVIVGTVFSVTLLNTGLLSAKKSEETVIEGLKEISSTLFLRGSVFAQAN-PGKTAIDTITFYlIVEAQSVESVDLSSTGTVVTYQDSDNALN------------------------------------------------------------------------------------------------------------------------------------------------------------------------------------------
>UniRef100_A0A7C4CLY9	113	0.355	7.353E-23	11	115	307	8	114	200
-----------RKMSRRGLTGLETAIILIAFVIVAAAFAFAVLNLGFASTQKSGEVLKAGLEEATSSIELAGSVIATGEKASDNnmKVSNITLYVKTAVGKRPVDLSNNTLIISYMDP-----------------------------------------------------------------------------------------------------------------------------------------------------------------------------------------------
>UniRef100_A0A9E6CU97	113	0.339	7.353E-23	12	119	307	14	122	209
------------RNNQRGITGLETAIVLIAFVVVSSVFAFAALSTGMFSSDKARETVTAGLAQTRATMELKGSVIGTATVTGSAGSmTTVNFHVTQSAGGADVDLTPGTTVIKYTDKVQSV-------------------------------------------------------------------------------------------------------------------------------------------------------------------------------------------
>UniRef100_A0A2N0MA09	112	0.309	9.968E-23	14	122	307	13	122	199
--------------DQRGITGLETAIVLIAFVVVSSVFAFAALSTGLFSSDKAKETISAGLAETRGTLEQKGSVILTASTTGTSGvISQIEFQVTNAAAGEPIDLTPGNTIIRYSDKNQVKNLT----------------------------------------------------------------------------------------------------------------------------------------------------------------------------------------
>UniRef100_A0A662PS21	112	0.349	9.968E-23	11	115	307	9	114	200
-----------KRGARRGLTGLETAIILIAFVIVAAAFAFAVLNLGFSSTQKSGEVLKAGLEEATSSVELAGSVIAMgANTTNGIKVENITLYIKTAVGKRPVDMSEQTLVISYLDP-----------------------------------------------------------------------------------------------------------------------------------------------------------------------------------------------
>UniRef100_A0A2E8EZH7	112	0.351	9.968E-23	12	120	307	15	125	204
------------RQDQRGITGLETAIVLIAFVVVSSVFAFAALSTGLFSSDKAKETISAGLAEARGTLELKGSVIAKvsGTTGASGVVTTMEFQVSNAAAGESIDLTPGNTVIKYSDSSQTVN------------------------------------------------------------------------------------------------------------------------------------------------------------------------------------------
>UniRef100_A0A9E5D1N0	112	0.324	9.968E-23	14	120	307	17	127	206
--------------DQRGITGLETAIVLIAFVVVSSVFAFAALSTGLFSSDVAKQTIQAGLAETRGTLELKGSVIAKvsgaTGSGTGVAVTTILFHVSNAAAGEAIDLTPGNTIIKYSDKNQTVN------------------------------------------------------------------------------------------------------------------------------------------------------------------------------------------
>UniRef100_A0A2E8F397	112	0.327	9.968E-23	10	120	307	19	131	210
----------NSWSDQRGITGLETAIVLIAFVVVSSVFAFAALSTGLFSSDKAKETHAAGLTEARGTLELKGSVVAKvsGTTGASGVVTSIEFQISNAAAGEPIDLTPGNTVIKYSDNTQSVN------------------------------------------------------------------------------------------------------------------------------------------------------------------------------------------
>UniRef100_A0A7V2W300	112	0.297	9.968E-23	5	119	307	0	128	210
-----MLKKFLNR--EKGITGLETAIILIAFVVVAAVFAYTALSAGLFSTQKSQEAVYSGLKEAQSTLELRGGVIAVAGTTGSSgTVAQLKFTIANVLGGEPVDFTIPTdadgdgvadtgssnvVVINYHDQTQTV-------------------------------------------------------------------------------------------------------------------------------------------------------------------------------------------
>UniRef100_A0A7V2KNN7	112	0.259	9.968E-23	14	120	307	14	148	240
--------------DERGITGLETAIILIAFVVVASVFAYTVLSAGIFSAERGKEAVYAGLQEARSSMEPRGSTLAYDNVDvydsggttvvasAGTAVTKISFVVSNAVAGEPVDLTPPYtysagtgisasgldyvTVLSYSDQVQFLN------------------------------------------------------------------------------------------------------------------------------------------------------------------------------------------
>UniRef100_A0A419KID4	112	0.420	9.968E-23	5	129	307	0	121	241
-----MRKGRNLLKSRRGIVGIESAIVLIAFVVIASALAYVVVNMGFYSSQKAKSTISRGIDEATSALQLDGSVIAYTNETGGSKyVQYLLIPVKLSIGRSSLDLADTTTVISIW----GSNLLNIYKGVV---------------------------------------------------------------------------------------------------------------------------------------------------------------------------------
>UniRef100_A0A351JXZ0	112	0.310	1.351E-22	5	117	307	0	128	161
-----MLKRYmsQMHREQKGITGLETAIILIAFVVVASVFAYTVLSAGLFAAERGKEAVHAGLEGARSTVELRGGVIALAGNVTTASVNRLTFTMSSTLGGEPVNFTPPTnvtggmagdnnpnvVVISYIDQDQ---------------------------------------------------------------------------------------------------------------------------------------------------------------------------------------------
>UniRef100_A0A8T4GAZ5	112	0.300	1.351E-22	5	133	307	0	125	198
-----MLRRFVK--NEKGFTGLEAAIVLIAFVTVAAVFSYVLLGAGFFATQKGQETVHTGVKQATSSMELVGSVVAMGDTSSDpNKITNVTFTLQLAAGGQPIDL--NKTVITVLVPADGDYVEYVYSNETLDET-----------------------------------------------------------------------------------------------------------------------------------------------------------------------------
>UniRef100_A0A2N0L4K9	112	0.318	1.351E-22	14	122	307	13	122	199
--------------DQRGITGLETAIVLIAFVVVSSVFAFAALSTGLFSSDKAKETISAGLAETRGTLEQKGSVILTSSTTGTSGvISQIEFQVSNAAAGEPIDLTPGNTIIRYSDKNQVKNLT----------------------------------------------------------------------------------------------------------------------------------------------------------------------------------------
>UniRef100_UPI000AA6A52D	111	0.342	1.832E-22	13	117	307	6	107	144
-------------KNEKGFTGLEAAIVLIAFVVVAAVFSYVMLGAGFYTTQKSQEVVHTGVAQASSSLAPSGDVIVKATNAGDTA-ESITFYVTNTAGGTDVDL--DKTIITYTDKDE---------------------------------------------------------------------------------------------------------------------------------------------------------------------------------------------
>UniRef100_A0A0E3WUA4	111	0.342	1.832E-22	13	117	307	6	107	196
-------------KNEKGFTGLEAAIVLIAFVVVAAVFSYVMLGAGFYTTQKSQEVVHTGVAQASSSLAPSGDVIVKATNAGDTA-ESITFYVTNTAGGTDVDL--DKTIITYTDKDE---------------------------------------------------------------------------------------------------------------------------------------------------------------------------------------------
>UniRef100_A0A7V2RHB2	111	0.308	1.832E-22	5	120	307	0	130	214
-----MLKKFLNR--EKGITGLETAIILIAFVVVAAVFAYTTLSAGLFSTQKSQEAVYSGLKEAQSTLELKGNVIATANGTGANGVVKqISFTVSNVLGGEAIDFtaptadaastgiadssSTNKVVINYIDQSQTVN------------------------------------------------------------------------------------------------------------------------------------------------------------------------------------------
>UniRef100_A0A1F8R5N6	111	0.318	1.832E-22	5	125	307	0	133	214
-----MLRKFFKR--EKGITGLETAIILIAFVVVAAVFAYTALSAGLFSTQKAQEAVYSGLQEARSTLELRGGVVAKAAVTGSSgTIKQISFVVSNVLGGEALDFNPPTLssantgladssstnvvVINYQDEDQ--TADNLY-------------------------------------------------------------------------------------------------------------------------------------------------------------------------------------
>UniRef100_A0A1F8R5N4	111	0.288	1.832E-22	5	120	307	0	134	218
-----MFHKLFKAHRgQRGITGLETAIILIAFVVVAAVFAYTALSAGLFSTQKGQEAVYSGLKEAQSTLELKGAVIATANTTGNNgTIKQISFVVSNVLNGEAIDFAPPsantssnngvsdtdstnKVVINYIDDDQTVN------------------------------------------------------------------------------------------------------------------------------------------------------------------------------------------
>UniRef100_A0A2V2XNN1	111	0.339	1.832E-22	7	158	307	8	167	226
-------KTYRLSKKVKAVVGIESAIVLIAFVVVAAALAFVVLNMGFFTTQRSKETIGSGLAQASSALELDGSVIARVN-TTNNSVDCIVIPLRLSAGQKPVDLTPSKTNIAFWVLGEY-GYANIYDKETqavkteTNFSVDNLCTTVKSglsgDSINVSIIWQTGNNG----------------------------------------------------------------------------------------------------------------------------------------------------
>UniRef100_A0A933TJ22	111	0.321	2.483E-22	11	119	307	2	110	187
-----------RARDERGITGLETAIVLIAFVVVAAVFAFVVLSTGLFSSERGKETVYAGLSKTRGSMTITGSVVGTTNLTNLTA---LTFNVTLAAGGDSVNLNPsgtNSTNISYQDQDNAI-------------------------------------------------------------------------------------------------------------------------------------------------------------------------------------------
>UniRef100_A0A2N0KH51	111	0.342	2.483E-22	14	117	307	14	118	205
--------------DQRGITGLETAIVLIAFVVVSSVFAFAALSTGLFTTDKAKQTIHAGLAETQGTMELKGSVTATADITGSSgTVSDLVFWVANAAGGENTDLTPGNTIIKYTDPVQ---------------------------------------------------------------------------------------------------------------------------------------------------------------------------------------------
>UniRef100_A0A938HMD8	111	0.350	2.483E-22	11	109	307	11	110	206
-----------RRTCQRGITGLETAIILIAFVVVASVFAFTVLSTGLFSSERGKETVLTALEETQSTLVARSSVVAFRGKVGSTqTVYKISFVVSNAAGGRAIDLTPPYTA-----------------------------------------------------------------------------------------------------------------------------------------------------------------------------------------------------
>UniRef100_A0A497JTD2	111	0.408	2.483E-22	6	129	307	0	120	240
------MKKPRLLRDKRGIVGIEAAIVLIAFVVIASALAYVVVNMGFFSAQKAKMTITRGIEESTSALQLDGSVIAYTNETGGSKyIQYLLIPVKLSIGRSSLDLSNKTTAISVW----GSNLLNIYKGVV---------------------------------------------------------------------------------------------------------------------------------------------------------------------------------
>UniRef100_A0A9E4U8U5	111	0.272	3.365E-22	12	127	307	9	143	159
------------RHGQKGITGLETAIILIAFVVVASVFAYTVLSAGIFSSEKGKEAIYEGLESARSSLVIVGSVVAK-DTDSDKDVDQIIFTVANALAGEPIDLhittdvdgdglindesnPEHTTIITYLDKSNllgDLAWTKVQLG-----------------------------------------------------------------------------------------------------------------------------------------------------------------------------------
>UniRef100_A0A944W631	111	0.265	3.365E-22	15	120	307	11	138	235
---------------QRGITGLETAIILIAFVVVASVFAFTVLSTGIFASERSKETVFAGLDEVRSSLEPRGSIIAykgrVGATAAFDTIYKVVFTVSNAVQGEAINLTPPYtsndsaddpdvssgakyrTVISYADEDQFVN------------------------------------------------------------------------------------------------------------------------------------------------------------------------------------------
>UniRef100_A0A2H5YAH7	110	0.280	4.560E-22	15	117	307	14	120	196
---------------QRGITGLETAIILIAFVVVASVFAYTVLSAGIFSSEKGKEAVHSGLKQARGSMELVGGVVAIGNSTsSPSSVAKVRLTVSNALGGEPIDFTakpNNVVVVDYIDRDQ---------------------------------------------------------------------------------------------------------------------------------------------------------------------------------------------
>UniRef100_A0A0F8MKI8	110	0.327	4.560E-22	5	111	307	0	103	198
-----MWKMFSK--DEKGFTGLEAAIVLVAFVVVAAVFSYVMLGAGFYTTQKSQEVVHTGVQQASSSVELSGDVVAKSD-DGNTEIDTVTLFLQLTSGGSPVDMAKTLIVVS---------------------------------------------------------------------------------------------------------------------------------------------------------------------------------------------------
>UniRef100_A0A972TQR8	110	0.267	4.560E-22	5	119	307	0	128	211
-----MLNRFLKRmkENQKGITGLETAIILIAFVVVAAVFAYTVLSAGLFSSQKSSEAVYSGLEEASSTMELDGAVIGFGTAGDD--LEWVKFSLANALEGEPINFTEPTydskgtaaaastnvMVMSYVDKNVRI-------------------------------------------------------------------------------------------------------------------------------------------------------------------------------------------
>UniRef100_A0A540VDN8	110	0.250	4.560E-22	0	127	307	12	145	211
MMLNRLLKRLQR--DERGITALETAIILIAFVVVASVFAFTILSAGTFSTERGKEAVYAGLSEVRSSIEIKGSVVIIGETTGATgTVDSVIFTVASAAGGEPIDLNNDPddrvVVIDYRDATQRhtdVDWSVTWLG-----------------------------------------------------------------------------------------------------------------------------------------------------------------------------------
>UniRef100_A0A1F8PN69	110	0.315	4.560E-22	5	120	307	0	130	214
-----MLQKFLK--HEKGITGLETAIILIAFVVVAAVFAYTALSAGLFATQKSQEAVYSGLKEAQSTLELRGSVVATANSTGSSgTVKQITFTVANVLGGDAIDFtvptassdntgvaasgSINKVVINYLDQDQTVN------------------------------------------------------------------------------------------------------------------------------------------------------------------------------------------
>UniRef100_A0A1F8MP55	110	0.318	4.560E-22	5	119	307	0	129	215
-----MYKKYFK--HEKGITGLETAIILIAFVVVAAVFAYTALSAGLFSTQKAQEAVYSGLKEAQSTLELRGGIVATANTVGATGnIKQLTFVVSNALGGDPIDFTEPspasdnsgvadtnssnKVVINYIDSNQVV-------------------------------------------------------------------------------------------------------------------------------------------------------------------------------------------
>UniRef100_A0A7V2P615	110	0.364	4.560E-22	5	109	307	0	106	224
-----MLKRFFKMHRsEKGITGLETAIILIAFVVVASVFAYTVLSAGIFSSQKGKEAIYSGLDEARASLEPRGSMYaYEGTVGTTDTAVKLSFTLTTALSGQAIDLTPPYTA-----------------------------------------------------------------------------------------------------------------------------------------------------------------------------------------------------
>UniRef100_A0A972TQQ2	110	0.293	6.179E-22	10	117	307	7	121	203
----------NVRKDQRGITGLETAIILIAFVVVAAVFAYTIISAGLFATQKSQEAVFEGLEETQSTLEISGYFIAQ-DAGDNDAVDQMKFTLKLALMGHPIDLTPktvssstgNVVVICYMDKNQ---------------------------------------------------------------------------------------------------------------------------------------------------------------------------------------------
>UniRef100_A0A9E6D2I0	110	0.282	6.179E-22	13	165	307	13	168	205
-------------TGQRGITGLETAIVLIAFVVVSSVFAFATLSVGMFASDKSREVHMVGLENTRTSLELKGSIIGKANAFGVTGVLTeLKFNVSQAAGGFEVDLTPGTLIIKYTDKRQSKVFGSSSGIKVAGIGGSDSDNLLERNETYeVRMVNLDVTGsGDNSLTYP---------------------------------------------------------------------------------------------------------------------------------------------
>UniRef100_A0A1F8QAE6	110	0.365	6.179E-22	5	107	307	0	101	211
-----MLKKFLR--HEKGITGLETAIILIAFVVVAAVFAYTALSAGLFSTQKSQEAVYSGLKEAQSTLELRGGVVAVASTTGSAgTIGQIKFTVANVLGGEPVDFTEPY-------------------------------------------------------------------------------------------------------------------------------------------------------------------------------------------------------
>UniRef100_A0A1F8M7J1	110	0.317	6.179E-22	5	119	307	0	126	211
-----MLKKIFRK--EKGITGLETAIILIAFVVVAAVFAYTALSAGLFSTQKAQEAVYSGLKEAQSTIEVKGAIIATGNITGDVGnIGQITFTVSNVLGGEPIDFtapsggalglatgTSNRVVINYLDSSQEV-------------------------------------------------------------------------------------------------------------------------------------------------------------------------------------------
>UniRef100_A0A1F8PCC6	110	0.330	6.179E-22	5	120	307	0	130	214
-----MYNKYFK--HEKGITGLETAIILIAFVVVAAVFAYTALSAGLFSTQKAQEAVYSGLKEAQSTLELRGGIIATAGATGATgTVKQISFVVSNALGGESIDFtepnaatdnagraalgSPNKVVINYIDANQTVT------------------------------------------------------------------------------------------------------------------------------------------------------------------------------------------
>UniRef100_A0A850S8M6	110	0.356	6.179E-22	12	143	307	11	139	229
------------RRTRRGVVGIESAIVLIAFVIVAAALSFVVLNMGFSTTQKAKSTITSGLGEASSALEIAGQVTAKGNTTA-SKVDAYTIPVKIASGGSSIDVTASKTAVKYFSK--SVTYDNIFKGVLESTTYTNMDAAMTA-------------------------------------------------------------------------------------------------------------------------------------------------------------------
>UniRef100_A0A938HP57	110	0.276	6.179E-22	15	145	307	15	153	236
---------------QAGITGLETAIILIAFVVVASVFAFTVLSTGIFASERSKETVYSGLEATRSSLEPRGSLVAHTGRVGSTpTVFKVTFVVSNAAAGDPIDLTPPYTaddsgtdpdVSSNAQYVTTVSYSDSYQH--LSDVPWTVNWLGHSSG-----------------------------------------------------------------------------------------------------------------------------------------------------------------
>UniRef100_A0A945A400	110	0.283	6.179E-22	12	119	307	6	132	237
------------RSQQKGITGLETAIVLIAFVVVASVFAFTILSAGVFSSEANKQTIHAGLKETRTGLRQAGSAFAFSGYVGSTrAVHKIVFVVQNSLAGEPVDLTPPYtwddsgtdpdivpsntaaTIVSYADENQRL-------------------------------------------------------------------------------------------------------------------------------------------------------------------------------------------
>UniRef100_A0A944VZY1	110	0.260	6.179E-22	15	117	307	10	132	239
---------------QRGITGLETAIVLIAFVVVSSVFAFTVLTTGIFSSERSKQTVFAGLDEVRSSLHPKGSVIAYkgALDGSTDTIYKVSFVVSSAVDGDQIDLTPPYdvgsdgddpdivsgartkTVISYSDSDQ---------------------------------------------------------------------------------------------------------------------------------------------------------------------------------------------
>UniRef100_A0A521X561	110	0.322	6.179E-22	0	119	307	49	167	244
MNQIKSLAR--RAFEERGITGLETAIVLIAFVVVAAVFAFVVLSTGLFSSERAKETVFAGLSKTRGSMALTGNVYGTTD---LTKITDLTFDVTLAAGGDQVNLDPaaasNRTVISYQDSQNAV-------------------------------------------------------------------------------------------------------------------------------------------------------------------------------------------
>UniRef100_A0A6I1ZX58	109	0.316	8.372E-22	5	139	307	3	139	174
-----LVKRVFK--GQRGITGIETAIILIAFVIVASVFSYVALSAGLFSTQKAKEVIYAGLDEARSTIEVKGNIYGKMEAGVLT---EVYFTIATTSGGDMIDFTDtsstngsNMVIISYTDAYQMFPTVNWTMTKLNTETPDNLLD-----------------------------------------------------------------------------------------------------------------------------------------------------------------------
>UniRef100_A0A1F8PLY2	109	0.342	8.372E-22	6	139	307	3	138	198
------LLRRFKRG-QEGITGLETAIILIAFVIVASVFAYTVLSAGLFSAQKAKEAVHSGLQEARSTVELKGNVLGKIENRVLT---ELYFTVGVPPGGDSVDFTPPTanttsfVIISYSDAYQVFPTLSWTMAKLNTTTPDNLLD-----------------------------------------------------------------------------------------------------------------------------------------------------------------------
>UniRef100_A0A7J2I4T4	109	0.404	1.134E-21	15	113	307	8	105	108
---------------RRGITGLETAIILIAFVIVASVFAFTVLNMGFLTTQTAQSTIQSGTQQAASSIQLAGAVIAYDTND-DDKVDKIEIYVKLSPGKQAVDLSEGKLIVSYT-------------------------------------------------------------------------------------------------------------------------------------------------------------------------------------------------
>UniRef100_A0A933WY23	109	0.307	1.134E-21	6	114	307	0	113	193
------MKRINefirKLREERGITGLETAIVLIAFVVVAAVFAFVVLSTGLFSAERSKETVYAGLAKTRGSMELAGGVIASSN---TTQVLNVQFDLTLAAGGDQVNLNPadtsNRTVISYID------------------------------------------------------------------------------------------------------------------------------------------------------------------------------------------------
>UniRef100_A0A2N0LY43	109	0.324	1.134E-21	14	123	307	3	112	194
--------------NQKGITGLETAIELIAFVVVASVFAFAVLSTGLLSSEKSKETVLGGLEETSSTISVRGSVIGDSNSA-KTFIDTVKFTLSSaAQASDVVDLSTTGVVSTYLDDNQAINCEN---------------------------------------------------------------------------------------------------------------------------------------------------------------------------------------
>UniRef100_UPI00064E6EB7	109	0.307	1.134E-21	11	137	307	1	123	194
-----------KLNKEEAFTGLEAAIVLIAFVVVAAVFSYVVLGAGFFTTQKAQEVVYTSVDQASSSIEILGDVYGLGDSVGPTYIDKVRFTVGLTAGGSPVDFSQTT--LTYSDSTNVSRLDR--QGTTLVVEADVL-------------------------------------------------------------------------------------------------------------------------------------------------------------------------
>UniRef100_A0A9D8B9D9	109	0.283	1.134E-21	6	117	307	0	116	198
------MKRSYK--DQSGITGLETAIILIAFVVVAAVFAYTVLSAGLFSTQRSQEAVYSSLEKTQSTLELAGTVI-TQDQDNNDYVDQIDIPVKLALQGEPVDFTPNsgatagthKVVISYQDENQ---------------------------------------------------------------------------------------------------------------------------------------------------------------------------------------------
>UniRef100_A0A2N0LR52	109	0.352	1.134E-21	14	117	307	17	121	209
--------------DQRGITGLETAIVLIAFVVVSSVFAFAALSTGLFSSDKAKETIQAGLAETRGSMELKGSVVLTSSVSGTAgTVSDIAFQVSNAAGGEAIDLTPGQTLIKYTDELQ---------------------------------------------------------------------------------------------------------------------------------------------------------------------------------------------
>UniRef100_A0A0E3PFW7	109	0.324	1.134E-21	13	120	307	6	110	215
-------------KNEKGFTGLEAAIVLIAFVVVAAVFSYVMLGAGFYTTQKSQEVVHTGVTQASSSIAPSGDVIVRGDADGDNAS-QITFYITNTAGGTAVDL--DKTIVSYTDDDDFVT------------------------------------------------------------------------------------------------------------------------------------------------------------------------------------------
>UniRef100_A0A7C3BV94	109	0.391	1.134E-21	12	107	307	9	105	218
------------RRGEAGITGLETAIILIAFVVVASVFAYTVLSAGLFSTQKSQETIYSGLEEAQSTLEIQGSVIAKATTTGSTgTIGQITFTVAPVLGGEAMDFTEPG-------------------------------------------------------------------------------------------------------------------------------------------------------------------------------------------------------
>UniRef100_A0A800K1L4	109	0.255	1.134E-21	9	119	307	7	139	237
---------SGRADSQRGITGLETAIILIAFVVVASVFAFTVLSTGIFSSERSKETVFTGLDEVRSSLEPRGSVIAykgrVGTSSSFDTIYKVVFSVSNAVQGESVILTPPYtfnsagddpdvspgaqyrTIIPYSDNNQSL-------------------------------------------------------------------------------------------------------------------------------------------------------------------------------------------
>UniRef100_A0A7C7TPU5	109	0.291	1.537E-21	13	124	307	14	147	148
-------------HNQKGITGLETAIVLIAFMVVASVFAFTILSAGVFSSEANKQTIHAGLKETRTRLSQQGSAFAFAGKTGSTqAVYKIVFIVSNSLSGEPVDLTAPYsiddsgtdpdvvngastaTIISYADENQRmsdVAWSQT--------------------------------------------------------------------------------------------------------------------------------------------------------------------------------------
>UniRef100_A0A832S598	109	0.346	1.537E-21	13	116	307	6	105	194
-------------KNQNGFTGLEAAIVLIAFVVVAAVFSYVMLGAGFYTTQKSQEVVHTGVTQASSSLAPSGDVIVEG--ASSNRVENITFYVTNTAGGSAVDL--DKTIITYTDSN----------------------------------------------------------------------------------------------------------------------------------------------------------------------------------------------
>UniRef100_A0A9D7B2B3	109	0.278	1.537E-21	0	117	307	0	119	195
MNSNNFWKKLGR--DESGITALETAIILIAFIVVASVFAFTILSAGTFSTERGKEAVYSGLGEVQSSMEVKGSLIATAAVSGTTAAemDTLVFTVGNVVGGEPLDLntTTPVMVVNYVDSAQ---------------------------------------------------------------------------------------------------------------------------------------------------------------------------------------------
>UniRef100_A0A7V2P717	109	0.292	1.537E-21	5	119	307	0	126	200
-----MLKKIHR--NERGITGLETAIILIAFVVVASVFAYTVLSAGIFSSQKAKEAIYSGLEEVRASVSLKGSVVAE-DTDADDDIDQLVFVVALALEGEAIDFtaptdadtdgiadddSPNVVVISYSDQTQRI-------------------------------------------------------------------------------------------------------------------------------------------------------------------------------------------
>UniRef100_A0A2N0LYP3	109	0.301	1.537E-21	8	121	307	14	129	207
--------TPKLASDQRGITGLETAIVLIAFVVVSSVFAFAALSTGLFSSDKAKETHTAGLAESRGTLELKGSVVAKvSGTTGATGVVTsIEFQISNAAAGEAIDMTPGNTIIKYSDKTQTVNL-----------------------------------------------------------------------------------------------------------------------------------------------------------------------------------------
>UniRef100_A0A521XHN1	109	0.311	1.537E-21	12	116	307	21	126	207
------------REDDRGITGLETAIILIAFVVVAAVFAFVVLSTGLFSSERGKEAVYAGLAKTRGTMELTGSVTAVSNA---TNITSVTFSLTLAAGGDSVNLnnadTTNRTVISYIDQN----------------------------------------------------------------------------------------------------------------------------------------------------------------------------------------------
>UniRef100_A0A850SLG5	109	0.320	1.537E-21	15	141	307	3	126	218
---------------RRGVVGIESAIVLIAFVVVAAAIAFVVLNSGFQTTEKAKTAITAGLSEASSGLEVAGAATAKGNlTSASIAAYTI--PVKLAAGGSSIDISKASTVIRYTSKN--VAYDNIYVGPMSNTTFSSVDDAI---------------------------------------------------------------------------------------------------------------------------------------------------------------------
>UniRef100_A0A948VXS3	109	0.289	1.537E-21	15	117	307	11	131	218
---------------QKGITGLETAIILIAFVVVAAVFAYTILSAGLFATQKSQEAVYAGLKEAQSSLELRSGVIATANTTGASgTVQQISFIVSNALGGEPMDFTaptantssnngvansggSNKVVISYVDQDQ---------------------------------------------------------------------------------------------------------------------------------------------------------------------------------------------
>UniRef100_A0A7C3UB55	109	0.226	1.537E-21	13	206	307	8	234	236
-------------KDKKGFTGLEAAIVLIAFVTVAAVFSYVMLGAGFFTAQKGKQSVDTGVKQASSSLELDGQYIYleanKTGSDGDVK--KIFFYVTLSAGGTPIDLDKTVLAIRYQDKygqipfgtmnkqdNNTTVIYNInrsaidpktgeynetnetgyllwwYEGIVYTDSGNTFDNLLEKNEKYKIKINLTQINATKGYQYPLPktnDYLTIELKPSIG---------APLIINKQIPPSLTKLTW----------------------------------------------------------------------------------------------------
>UniRef100_A0A662S7A5	108	0.364	2.082E-21	14	127	307	5	120	199
--------------RRKGLTGLETAIILIAFIIVAAAFAFTVLNMGFFTTQRSKEVIKAGMEEAASSVELAGNVVAMANGSGtpsnGVFVQNITIYVKSAVGKQPISMANGSLVISYTDPYKHV--ENIYDG-----------------------------------------------------------------------------------------------------------------------------------------------------------------------------------
>UniRef100_A0A521X4Z4	108	0.300	2.082E-21	11	116	307	26	132	210
-----------RLREERGITGLETAIVLIAFVVVAAVFAFVVLSTGLFSSERSKETVYAGLAKTRGSMELAGSIIADSD---GTKLTDVTFDLTLAAGGDQVNLNPtdpsNRTVISYVDSN----------------------------------------------------------------------------------------------------------------------------------------------------------------------------------------------
>UniRef100_A0A520KFF2	108	0.409	2.082E-21	6	127	307	0	118	212
------MKSHNTSKSRKGTIGVETAIIMIAFVVVASVVAYVIINMGFFSAQKTKETIWRGVESASTSLELDGSIIGRADSNGN-YIEFLIVPIRLSVGRTAVDLSNNSVVVSVIGSN--FTITNLYKG-----------------------------------------------------------------------------------------------------------------------------------------------------------------------------------
>UniRef100_A0A948W2E8	108	0.286	2.082E-21	15	120	307	11	132	216
---------------QKGITGLETAIILIAFVVVAAVFAYTVLSAGLFATQKSSEAVYAGLKEAQGSLELRSGVIATANTTGSSgYIKQISFVVSNALGGEPIDFieptadtntglaasgSSNKVVINYVDQDQTLN------------------------------------------------------------------------------------------------------------------------------------------------------------------------------------------
>UniRef100_A0A948VXA1	108	0.292	2.082E-21	15	119	307	10	132	217
---------------QKGITGLETAIILIAFVVVAAVFAYTVLSAGLFATQKSQEAVYAGLKEAQGSLELRSGIVATANNTGASGnVQQISFIVSNALGGEPMDFtastantssnngiansgSSNKVIISYVDQNQSV-------------------------------------------------------------------------------------------------------------------------------------------------------------------------------------------
>UniRef100_A0A948VV36	108	0.274	2.082E-21	13	119	307	9	132	217
-------------KNEKGITGLETAIILIAFVVVAAVFAYTVLSAGLFATQKSQEAVYAGLKEAQSSLELRSGVIATAGTTGaNGTIKQLSFIVSNALGGEPMDFTQPtaasantgvanttsshKVVINYIDQNQSV-------------------------------------------------------------------------------------------------------------------------------------------------------------------------------------------
>UniRef100_A0A944ZAN5	108	0.277	2.082E-21	15	120	307	11	136	227
---------------QRGITGLETAIILIAFVVVASVFAFTVLSTGIFASERSKETVFAGLDEVRSSLEPRGSIIAYKGRfvGDVDSIFKIVFTVSNAVQGESINLTPPYtaggtgddpdlssgaqyrTIISYTDENQFFN------------------------------------------------------------------------------------------------------------------------------------------------------------------------------------------
>UniRef100_A0A3C0EBB1	108	0.318	2.820E-21	14	121	307	23	132	164
--------------DQRGITGLETAIVLIAFVVVSSVFAFAALSTGLFSSDKAKETHAAGLSEARGTLELKGSVVAKvsGTTGASGVVTSIEFQLSNAAAGEAIDMTPGNTVIKYGDKNQTLTL-----------------------------------------------------------------------------------------------------------------------------------------------------------------------------------------
>UniRef100_UPI001AE3C501	108	0.289	2.820E-21	18	160	307	11	149	190
------------------FTGLEAAIVLIAFVVVAAVFSYVMLGAGFYTTQKSQEVVHTGVQQASSSIGISGDVIIKGDSDGDNAS-TLTFYVTSTAGGAPVDL--DKTLITYADTSDFVSNCNwSYTGEITDEgTPDNL---VEAGEKYQVVVNFTATSGIT--------------------------------------------------------------------------------------------------------------------------------------------------
>UniRef100_A0A1F8R5V3	108	0.314	2.820E-21	4	139	307	2	139	199
----KLVRKLFKR--QKGITGIETAIILIAFVIVASVFAYVVLSAGLFSTQKAKEAIHAGLEEARSTIEVKGNMYGKMESSILT---EVYFTLATTTGGDMIDFTDTSSanssnlvVISYSDAYQMIPTINWTMTKLNTTTTDNLLD-----------------------------------------------------------------------------------------------------------------------------------------------------------------------
>UniRef100_A0A662PPA2	108	0.339	2.820E-21	11	115	307	6	111	202
-----------RKTRRLGLTGLETAIILIAFVIVAAAFAFAVLNLGFASTQKSGEVLKAGLEEATSSIEPAGSVIAGGGLSGDTyYVKNVSIYVKTAVGKRPVDMSNDTLTISYLDP-----------------------------------------------------------------------------------------------------------------------------------------------------------------------------------------------
>UniRef100_A0A2N0LLN5	108	0.331	2.820E-21	15	160	307	17	164	209
---------------EKGITGLETAIVLIAFVVVSSVFAFAALSTGMFASDKARETISAGLAQTRASMQLKGSIIGTANSATATgTMTTISFHVAQTAGGADVDLTPGTTTVRYTDENQHKLFSSTTGLTVTPVGSSDSDNLLENNEVYkIELINLDTSLHDT--------------------------------------------------------------------------------------------------------------------------------------------------
>UniRef100_A0A0E3L8Z4	108	0.333	2.820E-21	13	120	307	6	110	215
-------------KNEKGFTGLEAAIVLIAFVVVAAVFSYVMLGAGFYTTQKSQEVVHTGVTQASSSIAPSGDVIVRGDDDGGNAS-QITFYMTNTAGGTAVDL--DKTIISYTDDDDFVT------------------------------------------------------------------------------------------------------------------------------------------------------------------------------------------
>UniRef100_A0A1F8QAL3	108	0.298	2.820E-21	5	120	307	0	131	215
-----MLKKFLR--HEKGITGLETAIILIAFVVVAAVFAYTTLSAGLFSTQKSQEAVYSGLKEAQSTLELKGNVIATANTTGAAgKIQQISFTVTNVLGGEAIDFtapsantssnngrsatsSTNKVIINYVDQDQAVN------------------------------------------------------------------------------------------------------------------------------------------------------------------------------------------
>UniRef100_A0A932FSI2	108	0.285	2.820E-21	5	119	307	0	132	217
-----MFKKlaYSMHREEKGITGLETAIILIAFVVVASVFAYTALSAGLFSTQKSQEAIYSGLEETRSTLEMKGAIVAKAETTGaDGYLSQLTFTLANALGGEAIDFTVPTSdvttglaasgsnnvvVVSYIDKDQRV-------------------------------------------------------------------------------------------------------------------------------------------------------------------------------------------
>UniRef100_A0A832U323	108	0.324	3.819E-21	13	120	307	6	109	191
-------------KNDKGFTGLEAAIVLVAFVVVAAVFSYVMLGAGFYTTQKSQEVVHTGVAQASSSLSPSGDVIVRGTKDAD--IDNITFYITNTAGGSSVDL--NKTIITYIDDDDFVT------------------------------------------------------------------------------------------------------------------------------------------------------------------------------------------
>UniRef100_A0A957F0Y3	108	0.267	3.819E-21	13	120	307	9	120	194
-------------KNEDGITALETAIILIAFIVVASVFAFTILSAGTFSTERGKEAVFAGLAEVQSSMEVKGSVIATAAVTGTTTaeLDSLIFTVGNVVGGEPLDLntTDPVMVVNYRDDSQFVN------------------------------------------------------------------------------------------------------------------------------------------------------------------------------------------
>UniRef100_A0A7V3W936	108	0.276	3.819E-21	14	117	307	12	122	204
--------------NQSGITGLETAIILIAFVVVAAVFAYTVLSAGLFSSQKSGQAVYSGLKKTQSTLKLAGAVIAR-DTDDNDYVDSIALPVQLALEGEPMDFTPnsgtttglNKVVITYQDSSQ---------------------------------------------------------------------------------------------------------------------------------------------------------------------------------------------
>UniRef100_Q8TLH4	108	0.333	3.819E-21	13	120	307	6	110	215
-------------KNERGFTGLEAAIVLIAFVVVAAVFSYVMLGAGFYTTQKSQEVVHTGVTQASSSIAPSGDVIVRGDAYGGNAS-QITFYVTNTAGGTSVDL--DKTIVSYTDDDDFVT------------------------------------------------------------------------------------------------------------------------------------------------------------------------------------------
>UniRef100_A0A351JYN9	108	0.289	3.819E-21	5	109	307	0	127	245
-----MFKKIVTRAhqEERGITGLETAIILIAFVVVASVFAYTVLSAGIFAAERGKEAVHAGLEEARSTLHPRGGVVIFADQRHPTlpvpvnvdtdasgnltatdslAVTKISFTVASTLGGEPVDLTPPYTV-----------------------------------------------------------------------------------------------------------------------------------------------------------------------------------------------------
>UniRef100_UPI0006CFEAF8	107	0.324	5.172E-21	14	124	307	6	114	192
--------------NEDAFTGLEAAIVLIAFIVVAAVFSYVVLGAGFFTTQKSQEVVHTGVAQASSNMEVSGPVVIAGND--TNKVANITFYLQLAAGGSPIDMNKTTYVVSTKTNQQTYTSSNV--------------------------------------------------------------------------------------------------------------------------------------------------------------------------------------
>UniRef100_A0A957AWE7	107	0.245	5.172E-21	0	117	307	0	119	195
MNNNNLWKKLDR--DESGITALETAIILIAFIVVASVFAFTILSAGTFSTERGKEAVYSGLGEVQSSMEVKGSLIATAGVTGTTTAemDTLVFTLGNVVGGEPLDLntTEPVMVVNYVDASQ---------------------------------------------------------------------------------------------------------------------------------------------------------------------------------------------
>UniRef100_A0A0F8SJH2	107	0.278	5.172E-21	13	147	307	6	141	198
-------------KDEKGFTGLEAAIVLVAFVVVAAVFSYVMLGAGFYTTQKSQEVVHTGVAQASSSLAPSGDVIVKGGA--SSKIGEITFYITNTAGGTAVDL--NKTIITYTDiddyNTQAYNdTANAWDYSVVIDSGSNALNLVEKGEKY---------------------------------------------------------------------------------------------------------------------------------------------------------------
>UniRef100_A0A7J3GW01	107	0.312	5.172E-21	14	125	307	13	119	198
--------------RKKGLTGLETAIVLIAFVVVAAAFAFAVLNMGFFTTQKSSEVMQAGLEETLSSIEIAGSVIARSSGG---QISNITIYVKSAVGKNPVDMRDGVLVISYRDPYNFI--PNIY-------------------------------------------------------------------------------------------------------------------------------------------------------------------------------------
>UniRef100_UPI001E658503	107	0.310	5.172E-21	13	111	307	6	105	199
-------------KDEKGFTGLEAAIVLVAFVVVAAVFSYVMLGAGFYTTQKSQEVVHTGVQQASSSVELSGDLIAKAdDPDTPTKIDTLTLCLQLTSGGSSVDMAKTLIVVS---------------------------------------------------------------------------------------------------------------------------------------------------------------------------------------------------
>UniRef100_A0A1B8X2B7	107	0.355	5.172E-21	5	122	307	0	112	199
-----MYKQFSK--NDKAFTGLEAAIVLIAFVVVAAVFSYVMLGAGFYTTQKSQEVVHTGVQQASSSLISSGETIVASDSDGDNASE-VYFYLANTAGGSSVDL--NKTLITYTDSDDFVTHS----------------------------------------------------------------------------------------------------------------------------------------------------------------------------------------
>UniRef100_A0A662VV53	107	0.330	5.172E-21	13	118	307	6	108	203
-------------KDEKGFTGLEAAIVLIAFVTVAAVFSYVLLGAGFFATQKGQETVHTGVKQATSSMELVGSIVATGNISAN-KIENVTFTIQLAAGGQSIDL--NKTVITVLVPSDG--------------------------------------------------------------------------------------------------------------------------------------------------------------------------------------------
>UniRef100_A0A257AQM2	107	0.322	5.172E-21	11	115	307	9	126	212
-----------KRGARRGLTGLETAIILIAFVIVAAAFAFAVLNLGFSSTQKSGEVLKAGLEEATSSIELAGSVEATSsielagsviamgeNASGTMKVANITLYVKTAVGKRPVDMSTNTLVISYLDP-----------------------------------------------------------------------------------------------------------------------------------------------------------------------------------------------
>UniRef100_A0A9D8BAS8	107	0.267	5.172E-21	5	118	307	0	128	214
-----MLNRYLNRmhTKQKGITGLETAIILIAFVVVAAVFAYTVLSAGLFSSQKSQEAVYSGMKEAQSTLQLVGSVIAFEGN--TDKVSYVKLTLANALEGEPINFTTPTdtdwdgladaaatnvIVVSYKDQYQR--------------------------------------------------------------------------------------------------------------------------------------------------------------------------------------------
>UniRef100_A0A7V3W8T8	107	0.321	5.172E-21	13	124	307	11	118	215
-------------TKQKGITGLETAIILIAFVVVAAVFAYTVLSAGLFSSQKSQEAVYSGMKEAQSTLELVGSVIAFEGN--TDKVSYIKLTVANALQGEPINFTPPTD--SDWDGLADSNSTNV--------------------------------------------------------------------------------------------------------------------------------------------------------------------------------------
>UniRef100_A0A2R4ZNB6	107	0.409	5.172E-21	16	125	307	12	119	234
----------------KAVVGVESAIVLIAFVVVAAALAFVVLNMGFFTTQRSKETIGSGLAQASSALELDGSVIARVN-TTNNSVDCIVIPLRLSAGQKPVDLTPNQTNIALW-VMGRYGYLNIY-------------------------------------------------------------------------------------------------------------------------------------------------------------------------------------
>UniRef100_A0A2E2DQX1	107	0.285	5.172E-21	5	122	307	49	166	437
-----LFPASNLKTDQRGITGLETAIVLVAFILVATVFAFAVLSTGLVASEKSKEAALGSLKEASGTLMVRGRVVGTSNNA-LTALDQVKFTLSSAtQANEGVEFTTAASVISYLDENQAVNLA----------------------------------------------------------------------------------------------------------------------------------------------------------------------------------------
>UniRef100_Q12YY4	107	0.300	7.005E-21	5	117	307	0	107	186
-----MFKKFFN--DDKAFTGLEAAIVLVAFVVVAAVFSYVMLGAGFYTTQKSQEVVHTGVAQASSSLEVSGDVIASGNITANT-IENVTVFVQLTAGGSPIDM--NRTIITYTDLNN---------------------------------------------------------------------------------------------------------------------------------------------------------------------------------------------
>UniRef100_UPI001FD8AF47	107	0.284	7.005E-21	14	122	307	9	114	187
--------------DTRAFTGLEAAIVLIAFVVVAAVFSYVMLGAGFYTTQKSQEVVHTGVEQASSSIELTGDVIATGNTTSDT-VANLTLFLQLTAGGHAVDL--NKTLVTYTDQSNHDSYT----------------------------------------------------------------------------------------------------------------------------------------------------------------------------------------
>UniRef100_A0A7J2K9C2	107	0.343	7.005E-21	15	115	307	2	103	189
---------------RRGLTGLETAIILIAFVIVAAAFAFAVLNLGFSSTQKSGEVLKAGLEEATSSVELAGSVIAMgANTTNGVKVENFTIYIKTAVGERPVDMSEQTLVISYLDP-----------------------------------------------------------------------------------------------------------------------------------------------------------------------------------------------
>UniRef100_A0A1F8MJK5	107	0.352	7.005E-21	3	139	307	2	138	193
---KKLLKR--LKDRQEGITGLETAIILIAFVIVASVFAYVVLSAGLFSSQKTKEAMNAGLQSTMSVLEIKGNVIAKMEAGL---VTHIYFCVGIPAAGSPVDFNPTSentsiLIISYSDYDNLVPSMNWTITKLATVNADNILD-----------------------------------------------------------------------------------------------------------------------------------------------------------------------
>UniRef100_UPI001E64660B	107	0.330	7.005E-21	7	118	307	3	109	197
-------KRFGK--DMKGFTGLEAAIVLIAFVTVAAVFSYVLLGAGFFATQKGQETVHTGVKQATSSMELVGSVVATGN-TTQNKLTSVTFTLQLAAGGQPIDL--NKTVITVLVPADG--------------------------------------------------------------------------------------------------------------------------------------------------------------------------------------------
>UniRef100_A0A662JGG2	107	0.348	7.005E-21	9	135	307	3	125	202
---------YFKKVlqRRRGLTGLETAIILIAFIIVAAAFAFAVLNMGFQTVQRSSEVMQSGLQEASSALELDGAVIAYADS-GKTYMDYTVFYIKLSAGKQPVVLSTGSLSVAYTDP--YIHVDNVY---TSSDSYS---------------------------------------------------------------------------------------------------------------------------------------------------------------------------
>UniRef100_A0A7C7IAM1	107	0.288	7.005E-21	5	120	307	14	131	210
-----LISIPQLASDQRGITGLETAIVLIAFVVVSSVFAFAALSAGLFSSDKANETHTAGLAEARGTLELKGSVVAKvSGTTGATGVVTsIEFLISNAAAGEAIDMTPGNSIIKYSDKTQTVN------------------------------------------------------------------------------------------------------------------------------------------------------------------------------------------
>UniRef100_A0A060HIR5	107	0.317	7.005E-21	14	141	307	2	126	218
--------------QRRGITGVESAIVLIAFVIVAAAIAYVVLNSGFQTTEKAKSTITTGLSEASSGIEVAGAATGKGNVTSaAVAAYTI--PVKLAAGGSSIDIAQDKMIIRYSSK--SVTYDNIYAGIMSNTTFASIDDAI---------------------------------------------------------------------------------------------------------------------------------------------------------------------
>UniRef100_A0A3A0BZ87	107	0.258	7.005E-21	12	123	307	44	159	231
------------RREEEGITALETAIILIAFVVVASVFAFTMLSAGTFSTERGKEAIYAGLAEVRSSMEIKGSVLALASSTGTTgTVNSLVVTVGSAMGGEPIDLTTGanaKVLVEYRDATQRVAIND---------------------------------------------------------------------------------------------------------------------------------------------------------------------------------------
>UniRef100_A0A7V3SCU0	107	0.314	7.005E-21	6	109	307	5	129	256
------LKKVN--HGQKGITGLETAIILIAFVVVAAVFAYTVLSAGLFSTQKSQEVVYSGLEQTQSTLELKGGVIAYGSSGTGTGVDtidrsdgstdlssynnygpkfvtRISFTVAGVLGGEPIDLSAPYTV-----------------------------------------------------------------------------------------------------------------------------------------------------------------------------------------------------
>UniRef100_A0A7C0Z223	106	0.375	9.485E-21	13	144	307	4	131	206
-------------KSRRGMVGIEAAIILIAFIVTAAALSYVVINMGFFATQKTKEAINKGLGESTSALQLDGVVTAKTNASG--AIEYIIFPVKLSVGGSEVDLNNDSIVVSiYLPDAE---LLDIYAGPSSLDDPKEVSSTLLSD------------------------------------------------------------------------------------------------------------------------------------------------------------------
>UniRef100_A0A497BSE8	106	0.364	9.485E-21	4	107	307	3	107	218
----KRLKKTNR--DERGITGLETAIILIAFVVVAAVFAYTALSAGLFSTQQSQDAVYSGLEEAQSTLELKGGVIGLANATGsgtTGKLEQILITVGLCSGGEPINFTDPT-------------------------------------------------------------------------------------------------------------------------------------------------------------------------------------------------------
>UniRef100_A0A2R4ZP39	106	0.314	9.485E-21	7	158	307	8	167	226
-------KTYRLSKKVKAVVGIESAIVLIAFVVVAAALAFVVLNMGFFTTQRSKETIGSGLAQASSSLELDGTVISRVNISSK-KVDCLIIPIRLSAGQKPVDLTPSKTNIAFWVLGEY-GYANIYDKETqavkteTNFSVDNLCTTVKSglsgDSINVSIIWQTGNNG----------------------------------------------------------------------------------------------------------------------------------------------------
>UniRef100_A0A2V3JB67	106	0.297	1.284E-20	5	125	307	0	117	199
-----MAKRSSLRKDERAFTGLEAAIVLTAFVVVAAVFSYVVLNAGFFTTQTAKSTVHTGVTQATSSVELAGDVIGYGNTA-ESKLDNVTFYLRLTAGKNPVNI--NKTIVTFTTSEKHIVLTKNY-------------------------------------------------------------------------------------------------------------------------------------------------------------------------------------
>UniRef100_A0A7C3RE84	106	0.311	1.284E-20	14	106	307	7	98	202
--------------NEKGFTGLEAAIVLIAFVTVAAVFSYILLGAGFFATQKSQEVVHTGVKQATSSMEIVGSIVATGNTTGQN-IKNVTFTLQLAAGGQPIDLSKT--------------------------------------------------------------------------------------------------------------------------------------------------------------------------------------------------------
>UniRef100_A0A1E7GE59	106	0.330	1.284E-20	13	115	307	6	104	223
-------------KDEKGFTGLEAAIVLIAFVVVAAVFSYVMLGAGFFTTQKSQEVVHTGVQQASSSIALSGDVIVRGFN--TSAANQITFYITNTAGGTAVDL--DKTILTYTDS-----------------------------------------------------------------------------------------------------------------------------------------------------------------------------------------------
>UniRef100_A0A850SCL2	106	0.317	1.284E-20	8	158	307	1	147	223
--------KSKQRQTRRGVIGIESAIVLIAFVMVAAALSFVILNMGFSTTQKAKTTITSGLSEASSAMEITGGVVGSGNVTQNRLNYY-AIPIKVAPGGESVNLEVENTAIRYYSKN--IALESIYKGILPTGTYSN-STAAIAAAKTANMINQYPWTG----------------------------------------------------------------------------------------------------------------------------------------------------
>UniRef100_A0A3R7AQ00	106	0.362	1.284E-20	13	141	307	15	144	225
-------------KDKRGIVGIEAAIVLIAFVVIAAALACVVINMGFYSTQKVKDTINRGVNEASSSLQLDGQVIGKTNDTRHLTI--IVFPVKVSVGRSEVDLNANTTVVSV---EGRICLLDIYKGVInessvgLEEDPESLDDVI---------------------------------------------------------------------------------------------------------------------------------------------------------------------
>UniRef100_A0A661W327	106	0.330	1.284E-20	5	116	307	1	115	229
-----MRKLSRMRRDERGITGLETAIILIAFVVVAAVFAYTALSAGLFSTQKSQESVYSGLQETQSTLELRGGVVaYKHAVTGESTdpVVKVDITLAIVSGGEPVDLTTRYTATGDWESN----------------------------------------------------------------------------------------------------------------------------------------------------------------------------------------------
>UniRef100_A0A944ZAM7	106	0.308	1.284E-20	11	156	307	7	150	239
-----------KSDRQKGITGLETAIILIAFVVVASVFAFTVLSTGIFSAERSKDTVYAGLSEARSSLATRGSFVAFsGNVSSTETPYKFSFVVSSAVGsSDPIDLTPPYTAdGTGTDPD--IDSSSTYK---LTLNYSDENNFLSDIPWTVTWVGATNS------------------------------------------------------------------------------------------------------------------------------------------------------
>UniRef100_A0A099T1G4	106	0.279	1.739E-20	5	122	307	0	112	186
-----MFKRFFN--NDKAFTGLEAAIVLVAFVVVAAVFSYVMLGAGFYTTQKSQEVVHTGVAQASSSIEISGDVIA-AGYTGNDTLANMTIFLQLTAGGSAVDI--NKTIVTYTDSTNHASYT----------------------------------------------------------------------------------------------------------------------------------------------------------------------------------------
>UniRef100_A0A7V2KT01	106	0.325	1.739E-20	5	119	307	0	130	204
-----MLKRLMKMYRgEKGITGLETAIILIAFVVVASVFAYTVLSAGIFSSQKGKEAIYSGLEEARASVTLKGSVVAE-DTDSDDDIDQLVFVVATALEGEAIDFTiPTDTtpadgiaddgssnvcVISYSDQTQRV-------------------------------------------------------------------------------------------------------------------------------------------------------------------------------------------
>UniRef100_A0A842LS72	106	0.313	1.739E-20	8	175	307	1	166	220
--------RYHRASRSRkGTIGVETAIIMIAFVVVASAVAYVVINMGFYAAQKSKETIGRGVDSASSSLELDGSVIGKVDSSG-SCVEYLIIPVKLSVGKSQVDLANDTMMVTVLSS--SFTIADIYEGVLDEVTALNVTDPSIEDVIDYMASNYTGKDVSLSVIYNDDDDAVLELN-----------------------------------------------------------------------------------------------------------------------------------
>UniRef100_A0A7C3RE96	106	0.355	1.739E-20	12	111	307	9	115	223
------------RRDEKGFTGLEAAIVLIAFVVVAAVFSYVMLGAGFYTTQKSKQVVDTGVKQASSSLTLDGQYIYLNCSEGadgetgsDGKVGRIYFYVTQTAGGSPVDLNKTSIAIT---------------------------------------------------------------------------------------------------------------------------------------------------------------------------------------------------
>UniRef100_A0A9E4XM66	106	0.306	1.739E-20	14	118	307	19	142	248
--------------KQKGITGLETAIVLIAFVVVASVFAFTIVSAGVFSSEANKQTIHAGLSETRTGLRQHGSAFAFAGYEGTTqAVFKIVFIVSNSLAGEPVDLTPPYttddsatdpdidsaansaTIIAYADENQR--------------------------------------------------------------------------------------------------------------------------------------------------------------------------------------------
>UniRef100_A0A9E4YYA6	105	0.316	2.354E-20	14	110	307	14	110	150
--------------DQRGITGLETAIVLIAFVVVASVFAFAVLSTGLLSSEKSKETVLGGLAETSSTISIRGDIIATANTN-KTAIDSITFTLSSaAQASDPVDLSTDGVVV----------------------------------------------------------------------------------------------------------------------------------------------------------------------------------------------------
>UniRef100_Q8TLH5	105	0.314	2.354E-20	13	116	307	6	111	190
-------------KDEKGFTGLEAAIVLVAFVVVAAVFSYVMLGAGFYTTQKSQEVVHTGVQQASSSVELSGDVIARGNttaaNPADYSIDSITLCLQLTSGGSSVDM--DKTLIVYSDPD----------------------------------------------------------------------------------------------------------------------------------------------------------------------------------------------
>UniRef100_A0A0F8F6J3	105	0.314	2.354E-20	13	120	307	6	109	194
-------------KDEKGFTGLEAAIVLVAFVVVAAVFSYVMLGAGFYTTQKSQEVVHTGVAQASSSLSPSGDVIVEGVADGEVG--NITFYIANTAGGSSVDL--NKTILTYVDIDDFVT------------------------------------------------------------------------------------------------------------------------------------------------------------------------------------------
>UniRef100_A0A8J7RBJ5	105	0.288	2.354E-20	14	148	307	5	140	195
--------------NEEGFTGLEAAIVLIAFVVVAAVFSYVMLGAGFFTSQKSQEVVHTSVEQASASMEIRGDVYGLnTTAASKNKVDIIDFTLSLTAGGTPVDI--NKTAMTYVTS----EYAGVikYKGTAEGTDPEAGTWSVYkrvdADKDYL--------------------------------------------------------------------------------------------------------------------------------------------------------------
>UniRef100_A0A7C3UB95	105	0.321	2.354E-20	14	125	307	5	113	200
--------------DKKGFTGLEAAITLIAFITVAAVFSYILLGAGFFSTQKGQEVVHTGVQQVSSSVEIVGSVIAHGNLTTNKLTDTI-FTIQLAAGGQPIDLEK--TVITVTDPKNGLSVDLAY-------------------------------------------------------------------------------------------------------------------------------------------------------------------------------------
>UniRef100_UPI0005B2D9E7	105	0.301	2.354E-20	13	118	307	5	107	205
-------------KDNRGFTGLEAAIVLIAFVTVAAVFSYVLLSAGFFTTQKSQEVVHTGVKQATSSIELVGSIVATGNTTSDNIANT-TFTIQLAAGGNPINL--NDTVITVLAPQDG--------------------------------------------------------------------------------------------------------------------------------------------------------------------------------------------
>UniRef100_A0A662VWV4	105	0.291	2.354E-20	12	156	307	5	165	212
------------RKDEKGFTGLEAAIVLIAFVVVAAVFSYVMLGAGFFTTQKSKKVVDTGVKQASSSLTLDGQYIYLncssdanGETGSNGKVGKIYFYVTQTAGGTPVDLNKTSISITtengykqlfYNESACTVGSGGDNCPWWYDDTVGDGDNVVEPNEKYKIIINVSNT------------------------------------------------------------------------------------------------------------------------------------------------------
>UniRef100_A0A7C4D3R3	105	0.375	2.354E-20	13	154	307	8	138	217
-------------KSRQGIVGIEAAIVLIAFVVIASALAYVVINMGFYSAQKAKETIDRGVGEATSSLQLDGTVVGKTND--NSKIQYLVIPVKLAVGQSEVDLsSKTVTVsVFYTN----FTLANIYKGTLEENNGTDVADVAY-------LLNAT--------------------------------------------------------------------------------------------------------------------------------------------------------
>UniRef100_UPI0010825EED	105	0.272	3.186E-20	5	114	307	0	104	186
-----MFKRFFN--DDKAFTGLEAAIVLVAFVVVAAVFSYVMLGAGFYTTQKSQEVVHTGVAQASSSVEISGDVIA-TGDTTNNEISNVTVFLQLTAGGSPVDI--NKTIVTYTD------------------------------------------------------------------------------------------------------------------------------------------------------------------------------------------------
>UniRef100_UPI000785B6E8	105	0.318	3.186E-20	14	145	307	6	134	194
--------------REEGFTGLEAAIVLIAFVVVAAVFSYVVLGAGFFTTQKSQEVVYTSVEMASSSLEVIGDVYGL-NTTDPNNVDTIRATFGLSAGGSPVDFSTVQMVFATTDS--VVILNNTTPMVSTTGTLSETGNWTIING-----------------------------------------------------------------------------------------------------------------------------------------------------------------
>UniRef100_A0A7C2NEL1	105	0.295	3.186E-20	14	118	307	7	108	200
--------------NEKGFTGLEAAIVLIAFVTVAAVFSYILLGAGFFATQKSQEVVHTGVKQATSSMEIVGSIVATGNTNG-QKIQNVTFTLQLAAGGQPIDL--NKTLITVLVPADG--------------------------------------------------------------------------------------------------------------------------------------------------------------------------------------------
>UniRef100_UPI001E516CCF	105	0.316	3.186E-20	18	115	307	14	108	204
------------------FTGLEAAIVLIAFVVVAAVFSYVMLGAGFFTSQKSKEVVHTGVSQATSSVELAGDVIGIGDADGGN-CDYIKITLQLTAGNNPIDLSK--TVISYRTS-----------------------------------------------------------------------------------------------------------------------------------------------------------------------------------------------
>UniRef100_A0A151BCF4	105	0.355	3.186E-20	6	139	307	0	130	211
------MKRCRGFRSRRGTIGVETAIVMIAFVVVASAVAYVIINMGFYAAQKSKETIGRGVDSASSSLELDGSVVGKVDSTG-SYIEYLIIPVRLSVGKSQVDLDGNATMVSvYSD---GFTLPDIYQGVDLTFDESTETD-----------------------------------------------------------------------------------------------------------------------------------------------------------------------
>UniRef100_UPI001E2E1AE0	104	0.282	4.312E-20	5	121	307	0	109	183
-----MFKKFFN--DDKAFTGLEAAIVLVAFVVVAAVFSYVMLGAGFYTTQKSQEVVHTGVAQASSSIEISGDVIAAGASDE---ISNVTVFLQLTAGGSAVDI--NKTIITYTDSSNHASY-----------------------------------------------------------------------------------------------------------------------------------------------------------------------------------------
>UniRef100_A0A1F8P753	104	0.323	4.312E-20	3	139	307	2	138	193
---KKFVKRLQNR--QEGITGLETAIILIAFVIVASVFSYVVLSAGLFSSQKTKEAVNGGLQSTMSTLEIKGNVVAKMEAG---VVTHIYFSVGIPAAGSPVDFNPTaentsLMVISYTDADNLVPSMNWTITKLATINNDNILD-----------------------------------------------------------------------------------------------------------------------------------------------------------------------
>UniRef100_UPI002100EA70	104	0.313	4.312E-20	13	114	307	6	103	196
-------------KDEKGFTGLEAAIVLVAFVVVAAVFSYVMLGAGFYTTQKSQEVVHTGVAQASSSLAPSGDVIVKGGDSTNVT--NVTFYVTNTAGGTAVDL--DKTIITYID------------------------------------------------------------------------------------------------------------------------------------------------------------------------------------------------
>UniRef100_A0A832ZVE1	104	0.307	4.312E-20	3	145	307	1	139	197
---KDYLKMLVRRRGKKGLTGLETAIILIAFVIVASAFAFAVLNLGMFTTQKSAEAMQAGLQESLSSIEVAGAVIARVDTTTN-KVANITIQIKSAVGKQPIDMSIGKLVIAYRD--TEVFLENIYTQDLQTAGKIEVSQ-VTGDG-----------------------------------------------------------------------------------------------------------------------------------------------------------------
>UniRef100_A0A1F8R090	104	0.302	4.312E-20	6	122	307	0	125	199
------MRRYAKKliRNQQGITGIETAIILIAFVIVASVFAYVVLSAGLFSTQKAKEAIHAGLDEARSTIEVKGNIYGRM---VSSVLQEVYFTIATTTGGDMIDFTPPSSgnysnlvVISYSDAYQlfpTINWT----------------------------------------------------------------------------------------------------------------------------------------------------------------------------------------
>UniRef100_A0A7C3MBL7	104	0.322	4.312E-20	14	106	307	7	98	203
--------------NEKGFTGLEAAIVLIAFVTVAAVFSYILLGAGFFATQKSQEVVHTGVKQATSSMEIVGSIVAIGN-TTNNNVTNVTFTLQLAAGGQPIDLSKT--------------------------------------------------------------------------------------------------------------------------------------------------------------------------------------------------------
>UniRef100_O29208	104	0.323	4.312E-20	13	111	307	6	101	203
-------------KNEKGFTGLEAAIVLIAFVTVAAVFSYVLLGAGFFATQKGQETVHTGVKQATSSMELVGSIVAK-GSTTNDNITEVTFTLQLAAGGQPIDL--NKTVIT---------------------------------------------------------------------------------------------------------------------------------------------------------------------------------------------------
>UniRef100_A0A8T4XHX4	104	0.368	4.312E-20	6	128	307	0	118	210
------MARYIFLKSKRGIVGIEAAIVLIAFVVIASALAYVVINMGFYSAQKAKETIDRGVGEATSSLQLDGTVIGKTNN--QSKIQYLVIPVKLAVGQSEVDLSNKTVTVSvfYKD----FTLANIYKGT----------------------------------------------------------------------------------------------------------------------------------------------------------------------------------
>UniRef100_A0A7J2V0I7	104	0.361	4.312E-20	7	125	307	8	124	226
-------KTHRLPKKVKAVVGIESAIVLIAFVVVAAALAFVVLNMGFFTTQRSKETIGSGLAQASSSLELDGTVVARVDI-SKSIVDCVIIPIRLSAGQKPVDLTPTKTNIAIW-VLGRYGYANIY-------------------------------------------------------------------------------------------------------------------------------------------------------------------------------------
>UniRef100_A0A497GJ41	104	0.295	4.312E-20	0	134	307	1	140	235
INTSRLTKRLKELKRDRaALTGIETAIILIAFVIVAAAFAFVVLNMGFYTSQRSKTVIQSGLGEASSAIELDGSVVAYGEPGDGNVpssrqnITGLVIYIKLSSGRYPVELNEGKLVISY--ANARISFDNLYNSSLVDGSF----------------------------------------------------------------------------------------------------------------------------------------------------------------------------
>UniRef100_A0A7J3I951	104	0.350	5.836E-20	12	125	307	9	118	188
------------KKARRGIVGIEAAIVLIAFVVVAAALAFVALNMGFYTTQRSKEVMAAGLAQASSSLEVDGSVLAEV---SSNKLTCIAIPIRLSAGQKPVDLTPNKTQIALW-VINKDAFTNLY-------------------------------------------------------------------------------------------------------------------------------------------------------------------------------------
>UniRef100_A0A497NKB9	104	0.379	5.836E-20	16	143	307	4	129	204
----------------RAIVGIEAAIILIAFVVIASALAYVAINMGFFASQKSKDTISRGISEATSALELDGVVIAKTSGG---KVKYIAFPVKLSVGRSEVDLGQNATVVSVYAPDDSFALLDIYQGVNQSLSdPTDLDTVINS-------------------------------------------------------------------------------------------------------------------------------------------------------------------
>UniRef100_A0A8T4GAE8	104	0.378	5.836E-20	12	111	307	9	111	207
------------RRDEKGFTGLEAAIVLIAFVVVAAVFSYVMLGAGFYTTQKSKKVVDTGVKQASSSLTLDGQYIYlncTGHTGSNGKANQIYFYVTQTAGGSPVDLNMTSIAIT---------------------------------------------------------------------------------------------------------------------------------------------------------------------------------------------------
>UniRef100_A0A7C1IZ61	104	0.314	5.836E-20	4	119	307	17	140	212
----KMYQRLYKaLRDESGITALETAIILIAFVVVAAVFAFTVLSAGTVTTEKGKQAIFSGLEEVSSSLELRGSVLAISNtvgTAGTGAVGHLVFTVGNVAGGSGIDLTdtsgENKIVIDYRDGSQYV-------------------------------------------------------------------------------------------------------------------------------------------------------------------------------------------
>UniRef100_UPI0019257B6D	104	0.295	5.836E-20	12	190	307	8	179	212
------------RSDEKGFTGLEAAIVLIAFVVVAAVFSYVMLGAGFYTTQKSKKVVDTGVKQASSSLTLDGQYIYLDCTsakGGSTGSNgqvgEVYFYVTQTAGGSPVDLNKTSIAIT-----TSSGYKQIFYNETACTPGSGGANCPWW------YVNTIGDGDN--VVEPNEKYK-IVINVTLTDWSNDIGTLNP--------------------------------------------------------------------------------------------------------------------
>UniRef100_A0A0F8GP69	104	0.266	5.836E-20	13	158	307	6	165	215
-------------KNDKGFTGLEAAIVLIAFVVVAAVFSYVMLGAGFYTTQKSQEVVHTGVAQASSSLAPSGDIIVLGGtdvvaEPDVPAIDSITFYITNTAGGSAVDL--DKTIITYTDLDDFATQAHletagvedgawTYEGIIETTT--GASNLVEKGEKYkieLSLL-QTGDTG----------------------------------------------------------------------------------------------------------------------------------------------------
>UniRef100_A0A3N5YZF8	104	0.282	5.836E-20	6	120	307	0	121	342
------MKTFNNLiKDQRGMTGLETAIILIAFVTVAAVFSYAVLSAGLFSAERGKETIYAGLQEAKSNLEICGSVMATSTDSTNVA--KVIFTIKNAIAGTPIDMTAcdgtstavNKCVISLTTSSDYLN------------------------------------------------------------------------------------------------------------------------------------------------------------------------------------------
>UniRef100_Q12YY5	104	0.297	7.898E-20	13	123	307	8	115	190
-------------KDDKAFTGLEAAIVLVAFVVVAAVFSYVMLGAGFYTTQKSQEVVHTGVAQASSSVAVAGDVVAK-GHTSDGSVANITFYISTTAGGSPVDLSK--SILTYTDSDNFVANCN---------------------------------------------------------------------------------------------------------------------------------------------------------------------------------------
>UniRef100_A0A0W8FE69	104	0.308	7.898E-20	8	114	307	1	103	191
--------RENKRND-DGFTGLEAAIVLIAFVVVAAVFSYVVLGAGFFTTQKSQEVVHTGVAQASSNIEVSGPVIVGAGNG---TVENITFYLQLAAGGAAVDMDKVTYAVSTSD------------------------------------------------------------------------------------------------------------------------------------------------------------------------------------------------
>UniRef100_A0A2E0ZNK2	104	0.266	7.898E-20	5	120	307	0	117	191
-----MFKKLHD--NESGITALETAIILIAFIVVASVFAFTILSAGTFSTERGKEAVYAGLGEVQSSMEVKGSIIATAAVTGTTTAtmDTLVFTVGNVVGGEPLDLNTTNPVMTmnYVDETQFVN------------------------------------------------------------------------------------------------------------------------------------------------------------------------------------------
>UniRef100_A0A2I0PWA3	104	0.333	7.898E-20	12	113	307	4	100	192
------------KHNDEGFTGLEAAIVLIAFVVVAAVFSYVVLGAGFFTTQKAQESVHTGVQQATSALEPSGPVTVRAATGGLTA-DNVSFYLQLAAGGAPVDMGT----ISYT-------------------------------------------------------------------------------------------------------------------------------------------------------------------------------------------------
>UniRef100_A0A8J7RGZ1	104	0.300	7.898E-20	14	126	307	5	114	197
--------------NEEGFTGLEAAIVLIAFVVVAAVFSYVMLGAGFFTSQKSQEVVHTSVDTASASLEVRGDVIGRDN-TTNQKIDVIEFAVAQTAGGTPVDL--NSTVLTYATDEGVWILDQVYK------------------------------------------------------------------------------------------------------------------------------------------------------------------------------------
>UniRef100_H1Z4D7	104	0.304	7.898E-20	14	161	307	5	142	198
--------------NDEAFTGLEAAIVLIAFVVVAAVFSYVVLGAGFFTTQKSQEVVYTSVDQASSSIEILGDVYGEAATPAN-GIDTIRFTVGLTAGGSSVDFAQTT--ITFSDEEAVIRL----------DGPDtTIANAHYAAGQWnvVSAANQATVSATKY-------------------------------------------------------------------------------------------------------------------------------------------------
>UniRef100_A0A7C2LHC0	104	0.311	7.898E-20	11	115	307	8	113	199
-----------KRARNRGLTGLETAIILIAFVVVAAAFAFAVLNLGFTTTQKSSEVIRAGLSEATSAIELSGGVIARSEEvNGKRYVSNITIYIKTGPGKEPIDMSDKTLTVSYMDP-----------------------------------------------------------------------------------------------------------------------------------------------------------------------------------------------
>UniRef100_A0A1F8N8R2	104	0.333	7.898E-20	14	122	307	10	126	201
--------------KQGGITGIETAIILIAFVIVASVFAYVVLSAGLFSTQKAKEAIHAGLEEAKSTIEVKGNIYGRM---ENSTLQEVYFTLATTTGGDTIDFTPPSgtanytnlVVISYTDQYQifpTINWT----------------------------------------------------------------------------------------------------------------------------------------------------------------------------------------
>UniRef100_A0A1F8N8Q6	104	0.283	7.898E-20	5	119	307	0	131	213
-----MYRKYFK--NEKGITGLETAIILIAFVVVAAVFAYTALSAGLFSTQKSQEAVYSGLKEAQSTLEIRGGVIAVAASGQTGSSGNIsqlKFVVGNVLGGEAIDFTEPYddadtngradtdslnvVVINYLDGSQSV-------------------------------------------------------------------------------------------------------------------------------------------------------------------------------------------
>UniRef100_A0A9E5CGK1	104	0.336	7.898E-20	13	109	307	2	99	222
-------------TRQRGITGLETAIILIAFVVVASVFAFTILSTGVFSSERARETILAGLQQTKSTLRPSGSMIAFRGYVGSTeAIFKFSLVVESIDGADPIDLTPPYTA-----------------------------------------------------------------------------------------------------------------------------------------------------------------------------------------------------
>UniRef100_X0UU82	103	0.285	1.069E-19	14	114	307	13	117	173
--------------DERGITGLETAIILIAFVIVATVFAFVVLTTGVFSSERGKETVFAGLQKARGTMELRGGVVVSATGSPADTVDDIVLTFGNAAAGDPIpldpDATENTTIIAYRD------------------------------------------------------------------------------------------------------------------------------------------------------------------------------------------------
>UniRef100_A0A3N5NAT4	103	0.350	1.069E-19	12	111	307	4	102	187
------------KSDDNGFTGLEAAIVLIAFVVVAAVFSYVVLGAGFFTTQKSQETVYKGVEQASTNIQMIGNVYGLSSTP-TSGINEIRFSIGLAPGAPSIDLTKLKIVFS---------------------------------------------------------------------------------------------------------------------------------------------------------------------------------------------------
>UniRef100_A3CU46	103	0.306	1.069E-19	14	124	307	6	113	189
--------------NEDAFTGLEAAIVLIAFIVVAAVFSYVVLGAGFFTTQKSQEVVHTGVAQASSNMEVSGPVVIQA---SSSEVDTITFYLQLAAGGSPIDMQKVTYVVSTKDDLETFTYADI--------------------------------------------------------------------------------------------------------------------------------------------------------------------------------------
>UniRef100_A0A0E3P6F9	103	0.314	1.069E-19	13	116	307	6	111	190
-------------KDEKGFTGLEAAIVLVAFVVVAAVFSYVMLGAGFYTTQKSQEVVHTGVQQASSSVELSGDVIARGNttaaSPANYSIDSVTLCLQLTSGGSSVDM--DKTLIVYSDPD----------------------------------------------------------------------------------------------------------------------------------------------------------------------------------------------
>UniRef100_UPI00227B8760	103	0.336	1.069E-19	5	120	307	0	111	192
-----MLKIMNR---DEGFTGLEAAIVLIAFVVVAAVFSYVVLGAGFFTTQKSQEVVYTSVEMASSNLEVIGDVYGLA-ADTATGVDTIRFTVGLSAGGSPVDFSTVQMVFATEDTVEILN------------------------------------------------------------------------------------------------------------------------------------------------------------------------------------------
>UniRef100_A0A842XG92	103	0.348	1.069E-19	14	122	307	11	117	192
--------------DRKGFTGLEAAIVLTAFVVVAAVFSYMVLGAGFFSTEKAKAVVHTGVESATSSAELVGDVIGIGD---GTEITTINFTIQLTAGQNPVDL--NKSVISFTNKsihNESVTWT----------------------------------------------------------------------------------------------------------------------------------------------------------------------------------------
>UniRef100_A0A8T4DDP2	103	0.345	1.069E-19	4	113	307	1	107	194
----KATKRDSIRKDKRAFTGLEAAIVLTAFVVVAAVFSYVVLNAGFFTTQEAKSTVHTGITQATSSVELAGDVVGRGNV-GNTKLDSVEYAVRLTAGQNPVNL--NDTIISYT-------------------------------------------------------------------------------------------------------------------------------------------------------------------------------------------------
>UniRef100_A0A0F8CZG7	103	0.324	1.069E-19	13	120	307	6	109	196
-------------KNEKGFTGLEAAIVLVAFVVVAAVFSYVMLGAGFYTTQKSQEVVHTSVQQASSSLAPSGDIIVLAEAG--NVVENITFYVTNTAGGSTVDL--NKTLISFSDKNDFVT------------------------------------------------------------------------------------------------------------------------------------------------------------------------------------------
>UniRef100_A0A1F8QA93	103	0.335	1.069E-19	13	139	307	8	138	198
-------------KKQQGITGIETAIILIAFVIVASVFAYVVLSAGLFSTQKAKEAIHAGLEEAKATVEVKGNMYGTMVNG---VLNTIYFTVATTTGGDQIDFTPPSSsnnsnlvVISYTDAYQIFPSVNWTLTKLNTADVDNLLD-----------------------------------------------------------------------------------------------------------------------------------------------------------------------
>UniRef100_A0A7C4SLA4	103	0.301	1.069E-19	11	115	307	8	113	199
-----------NRMRNRGLTGLETAIILIAFVVVAAAFAFAVLNLGFTTTQKTSEVIRAGLSEATSAIELSGGVIARSqESGGSRYVSNITIYIKTGPGKEPIDMSDATLTVSYMDP-----------------------------------------------------------------------------------------------------------------------------------------------------------------------------------------------
>UniRef100_A7I805	103	0.318	1.069E-19	12	123	307	4	116	202
------------KHKDEGFTGLEAAIVLIAFVVVAAVFSYVVLGAGFFTTQKAQQTVHTSVEQSSSTLEIVGNVYgtnsAATGAPGDTVKF-INFSMALAPGGTPIDFSK--VVLVYSNETQVVTLTN---------------------------------------------------------------------------------------------------------------------------------------------------------------------------------------
>UniRef100_A0A933TKE6	103	0.320	1.069E-19	15	116	307	25	127	208
---------------EQGITGLETAIILIAFVVVAAVFAFVVLSTGLFSSERGKEAVYAGLAKTRGTMTLTGGVIASSD---GTRITQVTFSLTLAAGGDSVNLNaadpTNRTVISYIDKD----------------------------------------------------------------------------------------------------------------------------------------------------------------------------------------------
>UniRef100_A0A8T4ZXT7	103	0.363	1.069E-19	0	141	307	0	132	214
MFAKKLFK------NKKGIVGVEAAIVLIAFLIIAAALSYVVINMGFYTTQKTKETMQTGLEESLTALQLDGVVTARTNDSSNHILY-ILVPVKLSAGRGAVDLSSSSVVVSvYLPNA---TLMNIYKGANPKTTNVTWDDLI---------------------------------------------------------------------------------------------------------------------------------------------------------------------
>UniRef100_A0A497J065	103	0.279	1.069E-19	12	119	307	4	119	215
------------RRRRKGFTGLEAAIVLTAFVVVAAVFSYVVLNAGFFTTQKSKEVVHTGVEQATSSIELTGDVVGYGwtyNSTAERYENTlgtnltvVKFYLELTAGQNPMDM--DGLVVSYTDKDTHV-------------------------------------------------------------------------------------------------------------------------------------------------------------------------------------------
>UniRef100_A0A7V2P7I7	103	0.264	1.069E-19	14	148	307	10	149	224
--------------NERGITGLETAIILIAFVVVASVFAYTVLSAGIFSSQKAKEAIYSGLDESTSSMEPRGGVTAYSGTVGATeTVVKVSFTVTTALPGYAADLTPPYTAsdtdltgsgmqnvclVSYIDDSQ-----------LIMDTAWTVDFIGKNNGDYL--------------------------------------------------------------------------------------------------------------------------------------------------------------
>UniRef100_A0A2N0KJ16	103	0.301	1.446E-19	14	128	307	14	129	148
--------------EQQGITGLETAIVLIAFVVVASVFSFAALSTRLFTTDKAKQTISSGLSETQSTMQLKGSVVATASATGsGGTVSAITFYVGSTASAEALDLTPGVTSVRYTDNNQTLVSAHISHMV----------------------------------------------------------------------------------------------------------------------------------------------------------------------------------
>UniRef100_UPI0020B1587F	103	0.329	1.446E-19	14	110	307	2	97	188
--------------KEEGFTGLEAAIVLIAFVVVAAVFSYVVLGAGFFTTQKSQEVVYTSVDMASSSMEIIGDVYGL-NDTAGTSLDTIRFTLGLAAGGSPVDFSTVQMVF----------------------------------------------------------------------------------------------------------------------------------------------------------------------------------------------------
>UniRef100_A0A2H5UXV4	103	0.309	1.446E-19	10	145	307	4	134	193
----------NKAAKQRskkALTGLETAIILIAFVIVASAFSFAVLNLGLFTTQKTGEVMQAGLEETLSSIETAGAVIAESD---GTDITKITIYIKSSVGKGEVDVRPGKMVISYRDKA--VFRENIYA---TNSTTGTLVTEITGDG-----------------------------------------------------------------------------------------------------------------------------------------------------------------
>UniRef100_A0A101E0X5	103	0.364	1.446E-19	12	111	307	8	114	212
------------RRDEKGFTGLEAAIVLIAFVVVAAVFSYVMLGAGFYTTQKSKKVVDTGVKQASSSLTLDGQYIYLDCTsgkGGSTGSNgnagEVYFYVTQTAGGSPVDLNKTSIAIT---------------------------------------------------------------------------------------------------------------------------------------------------------------------------------------------------
>UniRef100_A0A7C4NHR6	103	0.365	1.446E-19	0	154	307	5	145	218
LPAKKLFK------NRKGIVGVEAAIVLIAFIIIAAALSYVVINMGFYTTQKTKETMEAGLEESTTALQLDGVVTAKTNDTSPHILY-ILVPVKLSSGKGAVDLGENSVVVSvYLPRA---TLMNIYKGAV-SATSSNWNALITA----LNLANNT--------------------------------------------------------------------------------------------------------------------------------------------------------
>UniRef100_A0A075MS76	103	0.312	1.446E-19	15	141	307	3	126	218
---------------RRGVTGVESAIVLIAFVIVAAAIAYVVLNSGFQTTEKAKSAITSGLSEASSGIEVAGAATGKGNVTNAvVAAYTI--PAKLAAGGSSIDIAPDKMIIRYSSKA--VSYDNIYSGIMSNTTFASMDDAI---------------------------------------------------------------------------------------------------------------------------------------------------------------------
>UniRef100_A0A7C3MBA4	103	0.373	1.446E-19	12	111	307	4	110	219
------------RRNEKGFTGLEAAIVLIAFVVVAAVFSYVMLGAGFYTTQKSKQVVDTGVKQASSSLTLDGQYIYLncsAEANGQTGSNgnvgRIYFYVTQTAGGSPVDLNKTSIAIT---------------------------------------------------------------------------------------------------------------------------------------------------------------------------------------------------
>UniRef100_A0A2K2V7V8	103	0.439	1.446E-19	7	129	307	3	119	233
-------KRSNERKK-RGIVGIEAAIVLIAFVIVAAALAFVALNMGLFTTQKSKEVIGKGLGEASTALEVDGSVLGISN---STHIVEVSVPIKTSAGVSAVDLAPSRVTIGVI--VGGTSFENIYKGIL---------------------------------------------------------------------------------------------------------------------------------------------------------------------------------
>UniRef100_UPI000C1EE00B	103	0.301	1.446E-19	15	170	307	6	156	235
---------------RRGISGIEASILAITIVIVAAALAFVVLNMGFSTTQKAKTTISAGLGEASSTIQVDGTIFG-SGHVSAAKLNYTAVPIKIASGGDSVNLDDATAAVKYL--SNSISYDNIYAGTLTTTTQDN--DDGTADGQWLSLEEASESAKDEGYISDDPFEA----------------------------------------------------------------------------------------------------------------------------------------
>UniRef100_A0A1F8MR97	102	0.291	1.956E-19	3	139	307	5	139	176
---KKLFK------NQQGITGIETAIILIAFVIVASVFAYVVLSAGLFSSQKAKEAIHSGLDEAQSTIEIKGNVYGRMEGGILT---TLYFTIATTTSGDMIDFTDTSStnstnivVISYSDAYQIIPTVNWTVEKLNTDTTDNMLD-----------------------------------------------------------------------------------------------------------------------------------------------------------------------
>UniRef100_UPI001E452C09	102	0.293	1.956E-19	5	120	307	0	110	185
-----MWKNFSK--DDKAFTGLEAAIVLIAFVVVAAVFSYVMLGAGFYTTQKSQEVVHTGVQQASSSVAVAGDVVIKGHTSAGSATD-VIFYVTNTAGGSPVDLSKSM--LTYTDPNDFVA------------------------------------------------------------------------------------------------------------------------------------------------------------------------------------------
>UniRef100_A0A0F8SJ26	102	0.323	1.956E-19	13	111	307	6	103	187
-------------KDEKGFTGLEAAIVLVAFVVVAAVFSYVMLGAGFYTTQKSQEVVHTGVQQASSSVELSGDLIAKGNTTSH-EINNITMFLQLTSGGSSVDINKTLIVFS---------------------------------------------------------------------------------------------------------------------------------------------------------------------------------------------------
>UniRef100_A0A9E5DDU1	102	0.293	1.956E-19	14	122	307	6	113	190
--------------NEDAFTGLEAAIVLIAFIVVAAVFSYVVLGAGFFTTQKSQEVVHTGVAQASSNMEVSGPVILETNDTAG-KVYNVSFYLQLAAGGAPVDMKKVTYTVSTKDNLKTYDYG----------------------------------------------------------------------------------------------------------------------------------------------------------------------------------------
>UniRef100_A0A0W8FFT5	102	0.269	1.956E-19	14	117	307	5	106	192
--------------NEEGFTGLEAAIVLIAFVVVAAVFSYVVLGAGFFTTQKSQEVVHTGVAQASSSMEIIGNVYGINTSANPDGLTYVRFTVGNTAGGAAIDVKQ--MIITYIDESN---------------------------------------------------------------------------------------------------------------------------------------------------------------------------------------------
>UniRef100_UPI000A032A63	102	0.268	1.956E-19	11	118	307	2	107	195
-----------KNFNENAFTGLEAAIVLIAFIVVAAVFSYVILGAGFFTTQKSQEVVHTGVSQASSSIEIVGNVYGVNNTTTDGGLGYIKFAVANTAGGTPIDVTQ--MVVVYIDENTR--------------------------------------------------------------------------------------------------------------------------------------------------------------------------------------------
>UniRef100_UPI0005B2A08B	102	0.352	1.956E-19	13	110	307	7	111	209
-------------KDERGFTGLEAAIVLVAFVVVAAVFSYVMLGAGFFTTQKSKQVVDTGVKQASSSLTLDGQYIYlnctsdaKGTTGSNGKVGEIYFYITQTAGGVSVDLNKTSLAI----------------------------------------------------------------------------------------------------------------------------------------------------------------------------------------------------
>UniRef100_A0A1M4MK08	102	0.283	1.956E-19	13	118	307	5	107	211
-------------KDDNAFTGLEAAIVLIAFIVVAAVFSYVILGAGFFTTQKSQEVVHTGVQQASSSMEVIGNVYGISTTGGENLQY-IKFTIGNTAGGTALDVSK--MVVTYTDPETR--------------------------------------------------------------------------------------------------------------------------------------------------------------------------------------------
>UniRef100_E1RJJ5	102	0.353	1.956E-19	13	111	307	13	110	214
-------------KSEEGFTGLEAAIVLIAFVVVAAVFSYVVLGAGFFTTQKAQETVYSSVDMASSSLEVLGDVYGWGNTAG-TAIDGVQFVVGLTAGGSSVDFAQTTMVFT---------------------------------------------------------------------------------------------------------------------------------------------------------------------------------------------------
>UniRef100_K0IDX2	102	0.333	1.956E-19	0	143	307	0	135	228
MNHKGKFRRS-----RRGVIGIESAIVLIAFVIVAAALSFVVLNMGFSTTQKAKQTIGQGLDTSSSVLEVGGSVSGHLNSTAG-ALDIVTIPLKVASGSKSVDLQESLTAVRYF--TRTLNYDNIYNGTLSSTTYGSVSDALAA-------------------------------------------------------------------------------------------------------------------------------------------------------------------
>UniRef100_A0A7C5XLK2	102	0.398	1.956E-19	9	129	307	2	121	235
---------SNRRIfrDRRGTIGIEAAIVLIAFVVVASAVAYVIINMGFYAAQKSKETIGRGVDSASSSLELDGSVIGRVNKTG-VCVEYLIIPVRLSVGKSQVDLSNQTVMISVFANN--FTLADIYIGEL---------------------------------------------------------------------------------------------------------------------------------------------------------------------------------
>UniRef100_UPI0021FC1BC7	102	0.256	1.956E-19	6	158	307	2	163	239
------LQRKGTRHSHRGVIGVESAIVMIAFVIVAAALAFVVLNMGFTTSQKAKTTIISGLGESSSSMQVAGKVIGVGCTTsaggcsSTPYLNATAYPIKVTSGGDAVDLSAATTAVRYLSNA--IEYDDVYAGPITATEYRSLTDAldqadAESSSDFDDFNNAQPMTG----------------------------------------------------------------------------------------------------------------------------------------------------
>UniRef100_A0A9E4UF35	102	0.282	1.956E-19	15	119	307	21	144	249
---------------QNGITGLETAIVLIAFVVVASVFAFTILSAGVFASEANKQTIHAGLKETRTGLRQHGSAFAFSGFVGTTqAVHKIVFIVSNSLAGEPVDLTAPYsvddsgtdpdivsgstaaTIISYADENQRL-------------------------------------------------------------------------------------------------------------------------------------------------------------------------------------------
>UniRef100_A0A7C5MKJ2	102	0.294	1.956E-19	14	117	307	95	206	280
--------------DEGGITALETAIILIAFVVVAAVFAFTVLSAGTTTTEKGKEAIYSGLQEVQSSLELRGSVMAISNTvgiSGTGKIGHLVFTVGNVAGGSAIDLTdtsagQNKVVIDYRDSKQ---------------------------------------------------------------------------------------------------------------------------------------------------------------------------------------------
>UniRef100_A0A099SYK0	102	0.301	2.647E-19	5	120	307	0	110	186
-----MWKNFSK--DDKAFTGLEAAIVLIAFVVVAAVFSYVMLGAGFYTTQKSQEVVHTGVQQASSSVAVAGDVVIRGHTTAGSAT-NVTFYVTNTAGGSPVDLSKSM--LTYTDSNDFVA------------------------------------------------------------------------------------------------------------------------------------------------------------------------------------------
>UniRef100_A0A0S8EEP7	102	0.333	2.647E-19	13	120	307	13	126	197
-------------KKEEGITGLETAIILIAFVIVASVFAFVVLSTGLFSAERGKETVFAGLEKARGNLEVRGALtVTDTDTDGDvDSSDQIDFNVALAAGGFPISLDPtaytNTVVINYIDQQARVA------------------------------------------------------------------------------------------------------------------------------------------------------------------------------------------
>UniRef100_A0A662Q2Y1	102	0.364	2.647E-19	11	115	307	2	108	199
-----------RKNSRKGLTGLETAIILIAFVIVAAAFAFAVLNLGFASTQKSGEVLRAGMEEATSSIELSGSVIASGAQDssGEYRIANITIYVKTAVGKMPVDMSNETLTIAYLDP-----------------------------------------------------------------------------------------------------------------------------------------------------------------------------------------------
>UniRef100_A0A7C3BQ05	102	0.348	2.647E-19	14	117	307	7	118	201
--------------RQRGITGLETAIVLIAFVMVASVFAYVVLSAGLYSSQKAKEAIHQGLEETRGSVELRGSVLARMELDLLSDTYfatEVILCVATVSGGEAVDLTdtsggDNKVTISYHDEYQ---------------------------------------------------------------------------------------------------------------------------------------------------------------------------------------------
>UniRef100_A0A7C5LRG3	102	0.327	2.647E-19	14	115	307	16	125	205
--------------DESGITALETAIILIAFVVVAAVFAFTILSAGTVSTEKGKAAIFSGLEEVSSSLELRGSVLATDNVTGTVgtgKVKTIAFTVGNVAGGSALDLTdtsagNNKVVIDYRDP-----------------------------------------------------------------------------------------------------------------------------------------------------------------------------------------------
>UniRef100_A0A8K1DBU7	102	0.333	2.647E-19	6	165	307	0	157	231
------MNSVPKRRTRRGVMGIEAAIVMIAFVIVAAALAFVVLNMGFSTTQKAKTAIISSYTEASSALEIAGTVTGIGNVGAGVLNATI-IPLQVASGGDSVSLNPNQTSISY--YSNTVRYDNIYanKCVLTSTTYNNVTgalNQAVLNG----CINAAPITGATTVGAP---------------------------------------------------------------------------------------------------------------------------------------------
>UniRef100_A0A947JEU6	102	0.318	2.647E-19	17	129	307	0	108	366
-----------------GIVGLEAAIVLIAFVIIAAAFSFMVVNQGLFATERGKTVIQEGLKQASTPLTMDGSTFVRTMEGGD-GVDVIVIPVR-AFGVKYVAMWKNETVVSL--KVGKSAWANVYGGVL---------------------------------------------------------------------------------------------------------------------------------------------------------------------------------
>UniRef100_A0A8T6PFS4	102	0.270	3.580E-19	14	120	307	7	116	187
--------------DESGQTALETAIILIAFVVVASVFAFTILSAGSESTEKGEEAIYSGLEGVQSSMALKGSTIAQ-DADADQVVDTVVFTVALVSGGDPVDVTDtsgsNKVVIGYRDDTQFIN------------------------------------------------------------------------------------------------------------------------------------------------------------------------------------------
>UniRef100_A0A832S1I5	102	0.303	3.580E-19	13	111	307	6	103	195
-------------KNENGFTGLEAAIVLVAFVVVAAVFSYVMLGAGFYTTQKSQEVVHTGVQQASSSVELSGDLIAKGDI-TNNKIDNVTLFLQLTSGGSSVDMNKTLIVFS---------------------------------------------------------------------------------------------------------------------------------------------------------------------------------------------------
>UniRef100_A0A2H5YIZ5	102	0.353	3.580E-19	15	119	307	10	122	201
---------------QRGITGLETAIILIAFVIVASVFAFVTLSTGLFSAERSKETIFAGLQKAQSNLELHGSVVLTGATDSDTDGDvdqgTLTFQLALAAGGSPISLDPAATnsrvVMNFTDRDGRV-------------------------------------------------------------------------------------------------------------------------------------------------------------------------------------------
>UniRef100_A0A832JYS6	102	0.284	3.580E-19	11	125	307	7	120	203
-----------KKAPNAGLTGLETAIILISFVIVAAAFSFAVLNLGLFTTQKSGEVVQAGLDEATSAIETVGSVIARSDlDGGTRKVSNVTVFFKVAVGKRPIDLRVGSLVVTYHDS--RTSIQNVY-------------------------------------------------------------------------------------------------------------------------------------------------------------------------------------
>UniRef100_N0BF01	102	0.298	3.580E-19	5	110	307	0	111	204
-----MRRHFNKKffKDKKGFTGLEAAIVLIAFVVVAAVFSYVMLGAGFFTTQKSQEVVHTGVQQASSSIELTGDVIAtkdssdADTDGTSDEINEVKLFIQLASGGTPVDV--DKMVI----------------------------------------------------------------------------------------------------------------------------------------------------------------------------------------------------
>UniRef100_A0A256ZM54	102	0.362	3.580E-19	7	133	307	3	124	208
-------KTFRTRKARKGIVGIEAAIVLIAFVIVAAALAFVTLNMGFFTTQKSKEAMGSSLKEASSALEVDGSVLGQTSSNQLT---KVAIPLKLSSGKNPIDLSK--TIVTIRTPTKAVTLTNIVINTTTTES-----------------------------------------------------------------------------------------------------------------------------------------------------------------------------
>UniRef100_A0A8T5AQR9	102	0.340	3.580E-19	0	183	307	0	176	214
MFGKKLFR------NKKGIVGVEAAIVLIAFLIIAAALSYVVINMGFYTTQKTKETMQTGLEESLTALQLDGVVTARTNDSSNHILY-ILVPVKLSAGRGAVDLSSSSVVVSvYLPNA---TLMNIYQGANPGTTDVTWDKL---NGT-LKLENNQakfaiyNDDGDTLLESNEKAFLLIRLNATDTNYML---------------------------------------------------------------------------------------------------------------------------
>UniRef100_A0A3G1B562	102	0.319	3.580E-19	6	146	307	2	140	228
------LVRKGHRPSHRGVIGVESAIVMIAFVIVAAALAFVVLNMGFSTTQRAKTAIISSLEESSSALEIAGKVTGSGDVSPTGKMNVTAVPLKLASGGSSVNLGNTTMAVKYF--SNTVEYDNIMTGVLTSGTYSNLTTAMQAAAQ----------------------------------------------------------------------------------------------------------------------------------------------------------------
>UniRef100_A0A2E8F396	102	0.342	3.580E-19	15	120	307	44	151	230
---------------ERGITGLETAIVLIASVVVSFVFPFAALSTGLFSSDKAKETISAGLAEARGPLELKGSVVAKVSGSTGSSgvVTTIEFQVSNAAAGESIDMTPGNTVIKYSDNTQTVT------------------------------------------------------------------------------------------------------------------------------------------------------------------------------------------
>UniRef100_UPI002209B7E0	102	0.294	3.580E-19	6	139	307	2	138	237
------LQRKGTRHSHRGVIGVESAIVMIAFVIVAAALAFVVLNMGFTTSQKAKTTIISGLGESSSSMQVAGKVIGVGCTSSSNGCSTPYLnatayPIKITSGGDAVDLSAATTAVKYV--SNSIEYDDIYSGTVTDAEYRSLAD-----------------------------------------------------------------------------------------------------------------------------------------------------------------------
>UniRef100_Q9YAN6	102	0.297	3.580E-19	14	178	307	2	160	246
--------------RRRGIVGIEAAIVLIAFVIVAAALAFVALNMGLFTTQKSKEVMQRGLEEATSALEVDGSVIARAiDADTTTGSYNIvvdalAVPLKISPGREGIDLDPSKLTVRLLLPNGF--YENVYCG--------------YASGsageDFEAVLSNAPTGCEPYTTSPGPFVATDAYVYVI--------------------------------------------------------------------------------------------------------------------------------
>UniRef100_A0A9E4WPL5	101	0.320	4.842E-19	4	108	307	2	106	112
----KMQRRLNRSARsEQGITGLETAIILIAFVVVATIFAFVVLTTGVFSAERGKETVYAGLEKARGSMEIRGGIVVTATGTTLT-VEDIQFAVATTAGGEPVPLNPNGT------------------------------------------------------------------------------------------------------------------------------------------------------------------------------------------------------
>UniRef100_A0A7J9RLD3	101	0.320	4.842E-19	13	137	307	2	124	183
-------------KDRRGFTGLEAAIVLTAFIVVAAVFSYMAIGAGFFTTEKAKEVVHTGVERATSSAELVGAVIGRGD---GRVIQNISFTLQLTAGQHPLDL--DRSVISFTNETIYNASVNWTREKLLDDdggNPDNL-------------------------------------------------------------------------------------------------------------------------------------------------------------------------
>UniRef100_A0A9E4PTB6	101	0.300	4.842E-19	14	122	307	9	117	188
--------------DQRGITGLETAIVLIAFVVVASVFAFAVLSTGLISSEKSKETVLGAVGEASATLNVRGAVVANVNAA-LTGVDTIKFNLSNAsQSYKAVEVSDKAMILTYVDEDQALNIA----------------------------------------------------------------------------------------------------------------------------------------------------------------------------------------
>UniRef100_A0A934GXG7	101	0.313	4.842E-19	10	120	307	4	115	188
----------NSRQNERGQSALETAIILIAFVVVASVFAFAILSSGSKSTEKGQSAINAGLEGVQSSMTVKGTVIA---EGTGTNVDDVVFTMALVAGGDPVDLTSTAgsnvVVIGYRDEAQLVN------------------------------------------------------------------------------------------------------------------------------------------------------------------------------------------
>UniRef100_UPI0008363616	101	0.305	4.842E-19	14	131	307	6	122	190
--------------NEDAFTGLEAAIVLIAFIVVAAVFSYVVLGAGFFTTQKSQEVVHTGVAQASANMEVSGPVVLETNSTAHS-VYNVSFYLQLAAGGSPVDMKKVTYTVSTKDELKTYDYGTADKNVTLT-------------------------------------------------------------------------------------------------------------------------------------------------------------------------------
>UniRef100_A0A7J4NWV1	101	0.320	4.842E-19	15	117	307	0	101	193
---------------RRGMTGLETAIILVAFVITAAAFSFVVLNMGFLTAQKSQTVISAGMEEASSSMLCDGEVVGRFDTTNDRLIE-MTFYVKLSAGKEAIDLNDDKLLITYANPRQ---------------------------------------------------------------------------------------------------------------------------------------------------------------------------------------------
>UniRef100_A0A1F8MBB9	101	0.323	4.842E-19	5	139	307	0	138	193
-----MWKKFVKRlkDRQEGITGLETAIILIAFVIVASVFAYVVLSAGLFSSQKTKEAMNAGLQSTMSVVEIKGNVIAKMEGG---IVTHIYFCVGIPAAGSPVDFNPTSentsiLIISYSDYENLVPSMNWTITKLATVNNDNILD-----------------------------------------------------------------------------------------------------------------------------------------------------------------------
>UniRef100_A0A1V4ZMV8	101	0.326	4.842E-19	18	115	307	8	106	198
------------------FTGLEAAIVLIAFVVVAAVFSYVVLGAGFFTTQKSQETVYKGVEQATSNIQMIGQVYGMSNASSNSslqGIERIKFTLGLAPGAPSVDLTK--LVVVYSNE-----------------------------------------------------------------------------------------------------------------------------------------------------------------------------------------------
>UniRef100_E1RJG0	101	0.295	4.842E-19	11	124	307	1	113	198
-----------KLNKEEAFTGLEAAIVLIAFVVVAAVFSYVVLGAGFFTTQKAQEVVYTSVDQASSSIEILGDVYGIGDSGsSSTYIDLVRFTVGLTAGGSAIDFSQTT--LTYSDKNIVFRLDNV--------------------------------------------------------------------------------------------------------------------------------------------------------------------------------------
>UniRef100_A0A3R9EPZ6	101	0.345	4.842E-19	5	114	307	0	104	199
-----MYKQFSK--NDKAFTGLEAAIVLIAFVVVAAVFSYVMLGAGFYTTQKSQEVVHTGVQQASSSLVSSGDVIVRASTSDGNASE-IYFYLANTAGGSDVDL--NKTLITYTD------------------------------------------------------------------------------------------------------------------------------------------------------------------------------------------------
>UniRef100_A0A7C2SFN1	101	0.339	4.842E-19	5	113	307	0	111	224
-----MVKPHRTRITRRmkAIVGIESAIVLIAFVVVAAALAFVVLNMGFFTTQRSKETIGSGLAQASSSIEIDGTVLANVTISGNSGnVTCLLIPIRLSAGQKPVDLTPGKSIISVW-------------------------------------------------------------------------------------------------------------------------------------------------------------------------------------------------
>UniRef100_UPI0005B2E52A	101	0.318	4.842E-19	6	143	307	2	137	228
------LVRKGHRQSHRGVIGVESAIVMIAFVIVAAALAFVVLNMGFSTTQRAKTAIVSSLEESSSALEIAGKITASGDVSPTGKLNVTAVPVKLASGGSSVNLGNTTMAVKYF--SNTVEYDNIMSGVLSSGTYSNLTTAMTA-------------------------------------------------------------------------------------------------------------------------------------------------------------------
>UniRef100_S2EVR4	101	0.274	4.842E-19	6	182	307	2	166	230
------LQRKGTRHSHRGVIGVESAIVMIAFVIVAAALAFVVLNMGFSTTQKAKTSIISSLEEASSSMQVAGKVIA-GGDVGNAWIHTVGIPIKIASGGDIVNLSNSTMAVKYVSND--INYDDIYVGAM--------------NGEYKSLSSAaaaalADSSGDMVDIDANPFSSGLSTNTRAYIYF----------------------------------------------------------------------------------------------------------------------------
>UniRef100_F3KJ36	101	0.330	4.842E-19	6	139	307	2	138	235
------LQRKGTRHSHRGVIGVESAIVMIAFVIVAAALAFVVLNMGFSTSQKAKTTILSGLAESSSSLEVSGKVTGVGCTTSGTcsttpALNATAYPIKITSGGDSVELSAATTTVSYV--SNSVQYTDIYAGPLTTAEYRSLSD-----------------------------------------------------------------------------------------------------------------------------------------------------------------------
>UniRef100_A0A7C3LYT5	101	0.266	6.549E-19	14	118	307	10	118	192
--------------DEKGITALETAIILIAFVVVASVFAFTMLSAGMFSTERSKDSIYAGLAQVRGSLELKGGIIGTATITGTSgTIDSLTFNLSLVAGGAPIDFTEPpanTVLIEYRDATTR--------------------------------------------------------------------------------------------------------------------------------------------------------------------------------------------
>UniRef100_A0A9E5DD04	101	0.268	6.549E-19	11	118	307	2	107	193
-----------KNFNENAFTGLEAAIVLIAFIVVAAVFSYVILGAGFFTTQKSQEVVHTGVSQASSSIEIVGNVYGVNNTTTDGGLGFIKFAVANTAGGTPIDVTQ--MVVVYIDENHR--------------------------------------------------------------------------------------------------------------------------------------------------------------------------------------------
>UniRef100_A0A1V4ZMW4	101	0.343	6.549E-19	18	111	307	8	103	195
------------------FTGLEAAIVLIAFVVVAAVFSYVVLGAGFFTTQKSQETVYKGVEQATSNIQMMGQVYGLssATNESLGGIEKIKFTIGLAPGAPSVDLTKLTIVYS---------------------------------------------------------------------------------------------------------------------------------------------------------------------------------------------------
>UniRef100_A0A7J4NWQ6	101	0.312	6.549E-19	13	124	307	4	114	197
-------------KDRRGMTGLETAIILVAFVITAAAFSFVVLNMGFLTAQKSQTVIASGMEEASSSMQCDGDLIA-SCDTTNHIVNSAKFYVRLSEGKSTIDTGNTKMVVTYTNKRGTAVIYNV--------------------------------------------------------------------------------------------------------------------------------------------------------------------------------------
>UniRef100_A0A8T5A2J7	101	0.388	6.549E-19	10	128	307	4	118	210
----------NFLKSKRGIVGIEAAIVLIAFVVIASALAYVVINMGFYSAQKAKETIDRGVGEATSSLQLDGTVVGKTN--SQSKIQYLVIPVKLAVGQSEVDLSNKTVTVSvfYTN----FTLANIYKGT----------------------------------------------------------------------------------------------------------------------------------------------------------------------------------
>UniRef100_A0A7C0Z6S6	101	0.264	6.549E-19	6	143	307	0	135	212
------MRRVERRRGSRGIVGLEAAIVLIAFVIIAAAFSFMVVNQGLFATERGKTVIQEGLKQASTPLTVDGSIFVKTDSTGDKITDFV-IPLR-AFGVKYVAMWKNETVVTL--KIGSKAYADIYQGVDEDYDPtgKTLDELVTA-------------------------------------------------------------------------------------------------------------------------------------------------------------------
>UniRef100_A0A256YWQ7	101	0.296	6.549E-19	11	128	307	2	115	214
-----------RRRFKRGITGIEAAIVMIAFVIVAAALAFVTLNMGMFTTQRTREVIHRGLGEASSALEVDGSITALT--DSDSEVYVVSIPIKLAPGREVVDLRNEKVTISLKLPD--VFFEDIHKGV----------------------------------------------------------------------------------------------------------------------------------------------------------------------------------
>UniRef100_I3XQZ4	101	0.393	6.549E-19	9	107	307	1	97	215
---------PGRRKGKKAIVGIEAAIVLIAFVIVAAALAFVVLNMGMFTTQKSKEVMNQALNEASSALEVDGSVMAYVNNNGKVAAIYIPLKISP--GQQAVDLSPDK-------------------------------------------------------------------------------------------------------------------------------------------------------------------------------------------------------
>UniRef100_A0A3G1B224	101	0.368	6.549E-19	12	133	307	8	126	237
------------RQSHRGVIGVESAIVMIAFVIVAAALAFVVLNMGFSTTQKAKTTIASSLGEASSALEIAGKVTASGN-TTSAILEVVGVPLKIATGGESVNLAPGTAAVKYL--SNTVTYDNIYAGTLTENS-----------------------------------------------------------------------------------------------------------------------------------------------------------------------------
>UniRef100_A0A972TQS0	101	0.307	6.549E-19	3	109	307	2	129	259
---KRLMNKINR--YQEGITGLETAIILIAFVVVAAVFAYTVLSAGLFATQKSSESVYSGLESAQSTMELKGGVIAYSsgslaqtgqttdlinrNTDGEsllaatgTVVTRIQFTVANVLGGEPIDLSAPYTA-----------------------------------------------------------------------------------------------------------------------------------------------------------------------------------------------------
>UniRef100_A0A5N9GUX9	100	0.357	8.856E-19	10	121	307	7	116	157
----------NALKDQKGITGLETAIVLIAFVVVAAVFAFTVITTGLFSSEKAAETATAGLGEVSTSLTPKGSALASGNH-GNDSVSIVWFKLANS-GAQAVGLPAARTLVTYSDTSNLVTL-----------------------------------------------------------------------------------------------------------------------------------------------------------------------------------------
>UniRef100_A0A8T7F8U8	100	0.307	8.856E-19	11	120	307	3	113	185
-----------NMKNERGQSALETAIILIAFVVVASVFAFAILSSGSKSTEKGQSAINAGLEGVQSSMTVKGTVIAEGTAG---NVDDVVFTLALVSGGDPVDLTatagNNTVVIGYRDEAQLVN------------------------------------------------------------------------------------------------------------------------------------------------------------------------------------------
>UniRef100_A0A1F8PEN9	100	0.300	8.856E-19	12	139	307	8	137	192
------------RQNQEGITGLETAIILIAFVIVASVFAYVVLSAGLFSSQKVKEAVNAGLSSTMSTIELKGDIVARMQAGE---VTQIYFNVGIPAAGYPVDFTPatgnnTHVVISYHDADTIIPSLNWTVARLTSMNDDNLLD-----------------------------------------------------------------------------------------------------------------------------------------------------------------------
>UniRef100_A0A1V4U745	100	0.293	8.856E-19	6	121	307	0	110	193
------MKKFNK---EDAFTGLEAAIVLIAFVVVAAVFSYVVLGAGFFTTQKSQEVVHSGVTQAASNIVVKGEVYGVTNA--TDKVNFLRFDVGLAAGGVPVDMSRSTLILSTTQNVSRLEY-----------------------------------------------------------------------------------------------------------------------------------------------------------------------------------------
>UniRef100_A0A1V4ZN60	100	0.340	8.856E-19	18	111	307	8	107	197
------------------FTGLEAAIVLIAFVVVAAVFSYVVLGAGFFTTQKSQETVYKGVEQATSNIQMMGQVYgmggsnAVDNNGTAAGIEKVKFTIGLAPGAPSVDLSKLTIVYS---------------------------------------------------------------------------------------------------------------------------------------------------------------------------------------------------
>UniRef100_A0A7V2W3D2	100	0.347	8.856E-19	14	122	307	10	124	198
--------------NQKGITGIETAIILIAFVIVASVFAYVVLSAGLFSTQKAKEAIHAGLEEAQCTIEVKGNIYGRMTGGILQ---EVYFTVGTTTGGDSIDFTDTSgnntnlVVISYSDAHQifpTVNWT----------------------------------------------------------------------------------------------------------------------------------------------------------------------------------------
>UniRef100_A0A0A7GFG9	100	0.354	8.856E-19	16	111	307	9	101	204
----------------KGFTGLEAAITLIAFITVAAVFSYVLLGAGFFSTQKGQEVVHTGVQQVSSSMEIVGSVIGYGNTTSNELKGTV-FTIQLTAGGQPIDLSK--TVIT---------------------------------------------------------------------------------------------------------------------------------------------------------------------------------------------------
>UniRef100_A0A3N5XTF4	100	0.339	8.856E-19	14	120	307	14	126	205
--------------EEKGMTGLETAIILIAFVTVAAVFSYAVLSAGLFSAERGKETIYAGLQEAKSNLEVSGSVLGKSTDKIN--VDTILFTVKNAIAGTPIDMGEcdgttaatNKCVISLTTSADYLN------------------------------------------------------------------------------------------------------------------------------------------------------------------------------------------
>UniRef100_A0A352YZW3	100	0.382	8.856E-19	17	105	307	17	104	206
-----------------GMTGLETAIILIAFVTVAAVFGYAVLSAGLFSAERGKETVYAGLAEAKSNLELSGSVIGMSDNA-TQYVERILFTVKNAIAGSPIDLGP---------------------------------------------------------------------------------------------------------------------------------------------------------------------------------------------------------
>UniRef100_A0A7Z9IRE8	100	0.276	8.856E-19	10	191	307	9	202	210
----------NLYSDRKGITGLETAIILIAFIVVAAVFAFTVMTTGLFSSEKAKTTAQAGIAEASSTFAPKGAVIAAANGAGN-AVETITFQITTASGSTGTSIAKAKIALIYSDDNQRdSSSANInARGTADGIMNTVVINKIVGDAESPDLLQQgdvaeivvtlnTTTAGKATKLDKNQIFRLELIPQQGGSLIISRKTPPEL-------------------------------------------------------------------------------------------------------------------
>UniRef100_A0A7J3V4U4	100	0.359	8.856E-19	0	138	307	0	131	215
MSAKKLFK------NRKGIVGVEAAIVLIAFLIIAAALSYVVINMGFYTTQKTKETMQTGLDESLTALQLDGVVTAKTNTTSSHILY-ILIPVKLSAGRGAVDLGSSSVVVSvYLPST---TLMNIYQGAIVTsnTTWDALN------------------------------------------------------------------------------------------------------------------------------------------------------------------------
>UniRef100_D2RE95	100	0.283	8.856E-19	13	118	307	4	106	217
-------------KDRRGFTGLEAAITLIAFITVAAVFSYILLGAGFFSTQKGQEVVHTGVQQVSSSVEIIGSIIGYGNTTGG-YLNGTTLTIQLAAGGQPIDL--NKTIITVSSPKHG--------------------------------------------------------------------------------------------------------------------------------------------------------------------------------------------
>UniRef100_UPI001E2B000E	100	0.296	8.856E-19	13	120	307	6	109	219
-------------KDEKGFTGLEAAIVLVAFVVVAAVFSYVMLGAGFYTTQKSQEVVHTGVTQASSSIAPSGDIIVKGAAA--SKASQITFYVTNTAGGTAVDL--DKTILTYTDDDDFVT------------------------------------------------------------------------------------------------------------------------------------------------------------------------------------------
>UniRef100_A0A7J2LU74	100	0.345	8.856E-19	6	141	307	7	143	223
------MRRISSFRDKRGIVGIEAAIVLIAFVVIAAALAGVVINMGFYSTQKVKSTISRGISEASSALQLNGHVIGKTN--GTRYLIIMAFPVKVSVGKSEVDLNANTTVVSI---GGKVCLLDIYRGVIdeeevgLSEDPEELDEII---------------------------------------------------------------------------------------------------------------------------------------------------------------------
>UniRef100_A0A7C2Z2B5	100	0.371	8.856E-19	13	136	307	1	137	224
-------------GKKRGIVGIEAAIVLIAFVIVAAALAFVALNMGLFTTQKAKETISQGLGEASTALEVDGYVVGISD---GTTVNTVSIPIRTSAGVSSVDLAPSRTsidaivgnqsfeniykVIFYVYPNGTLAYANNGTLTNLTTDFST--------------------------------------------------------------------------------------------------------------------------------------------------------------------------
>UniRef100_I0A1Q5	100	0.447	8.856E-19	13	126	307	1	109	224
-------------GKKRGIVGIEAAIVLIAFVIVAAALAFVALNMGLFTTQKAKETISQGLGEASTALEVDGYVVGISN---GTTVNTVSIPIRTSAGVSSVDLAPSRTSIDAIVGNQ--SFENIYK------------------------------------------------------------------------------------------------------------------------------------------------------------------------------------
>UniRef100_A0A7J3SK81	100	0.410	8.856E-19	11	154	307	6	134	232
-----------KGKKKRGIVGIEAAIVLIAFVIVAAALAFVALNMGLFTTQKSKEVIGKGLGEASTALEVDGSALGISN---STHIVEVSVPIKTSAGVSAVDLSPSRTSIGVI--VGGTSFENIY------------NNILYYNGtdQYLYYANGT--------------------------------------------------------------------------------------------------------------------------------------------------------
>UniRef100_A0A0D5C2F3	100	0.271	8.856E-19	6	137	307	2	139	240
------LQRKGTRHSHRGVIGVESAIVMIAFVIVAAALAFVVLNMGFTTSQKAKTTIMAGLGESSSSMQIAGKVTAVGCTSSSSdttcattpKINATAFPLRLTPGGDSIDLGTATTAVKYL--SNSVEYDDIYSGPITSEEHRTL-------------------------------------------------------------------------------------------------------------------------------------------------------------------------
>UniRef100_A0A9E5Z7J7	100	0.339	8.856E-19	14	122	307	17	123	285
--------------DQRGITGLETAIVLIAFVVVAAVFAFAVITTGLFSSEKAAQSASAGLGEASTTLTPKGGVVARANPA-LSSLSTVQFKMTNS-GSDAVGLDPNSTLLTYSDTGNLVTLA----------------------------------------------------------------------------------------------------------------------------------------------------------------------------------------
>UniRef100_A0A933TM72	100	0.329	1.197E-18	11	101	307	9	96	97
-----------KLREERGITGLETAIVLIAFVVVAAVFAFVVLSTGLFSSERGKETVYAGLAKTRGSMELTGGVIASSNTTELTA---ITFDLTLAAGGDQV-------------------------------------------------------------------------------------------------------------------------------------------------------------------------------------------------------------
>UniRef100_UPI0021014795	100	0.353	1.197E-18	12	124	307	3	114	186
------------KRKEDGFTGLEAAIVLIAFIVVAAVFSYVMLGAGFFTTQKSQETVYHAVGQSATNLEVSGPVVLLSNSAG-TAYDWANFTLIMAAGGSPVDMSKVVYSISTKDQLKELAYSDV--------------------------------------------------------------------------------------------------------------------------------------------------------------------------------------
>UniRef100_A0A8T6PJ36	100	0.270	1.197E-18	14	120	307	7	116	187
--------------DESGQTALETAIILIAFVVVASVFAFTILSAGSESTEKGEEAIYSGLEGVQSSMAVKGSTIAQDTEPDGN-VNSVVFTVALVSGGDPVDVTdtsgNNKVVIGYRDDTQFIN------------------------------------------------------------------------------------------------------------------------------------------------------------------------------------------
>UniRef100_L0HET7	100	0.350	1.197E-18	14	109	307	6	101	192
--------------NDEGFTGLEAAIVLIAFVVVAAVFSYVVLGAGFFTTQKAQETVHTGVAQATSAVELSGPVMVQANTDSNS-VKNITFYLQLAAGGNAVDITKiGYTV-----------------------------------------------------------------------------------------------------------------------------------------------------------------------------------------------------
>UniRef100_A0A957HIF8	100	0.271	1.197E-18	10	120	307	9	119	192
----------NMYKDEQGVSALETAIILIAFVVVAAIFAFTILSAGTTATEQSKEAIYAGLSEVRSSLELRGAVVAQTD---GSEVTDVIFSVANAAGGESIDLTapvSNTLIIDYRDSAQRSA------------------------------------------------------------------------------------------------------------------------------------------------------------------------------------------
>UniRef100_UPI00157C29FB	100	0.263	1.197E-18	6	118	307	0	110	192
------MAKSNRVTQsNEGFTGLEAAIVLIAFVVVAAVFSYVMLGAGFFTSQKSKEVVHTGVDQATSSIELAGDIIGVGDPVTQNLTA-VKITVQLTAGNNPVDI--NKTIISYRTTNTY--------------------------------------------------------------------------------------------------------------------------------------------------------------------------------------------
>UniRef100_A0A0F8E637	100	0.313	1.197E-18	13	111	307	6	101	196
-------------KDEKGFTGLEAAIVLVAFVVVAAVFSYVMLGAGFYTTQKSQEVVHTGVQQASSSVELSGDVIAKGD---GTELKNITMFLQLTSGGSAVDMGQTLIVFT---------------------------------------------------------------------------------------------------------------------------------------------------------------------------------------------------
>UniRef100_A0A6A8AH88	100	0.307	1.197E-18	7	131	307	3	130	199
-------KRKSIRKDKRAFTGLEAAIVLTAFVVVAAVFSYVVLNAGFFTTQTAKSTIHTGIKHATSSVELAGDIIgYGTNETAAGQLGNVTFYVRLTAGQNPVDL--NETVMSYTVEAGHVlmtkNWTHCENGTMPT-------------------------------------------------------------------------------------------------------------------------------------------------------------------------------
>UniRef100_UPI0005B2E506	100	0.339	1.197E-18	6	111	307	0	105	202
------MKRMN---TEEGFTGLEAAIVLIAFVVVAAVFSYVVLGAGFFTTQKAQEVVYTSVDQASSSVEILGQVYGYGNETGappYTKVDRIQFKVGLTAGGSPVDFSMTTLTFS---------------------------------------------------------------------------------------------------------------------------------------------------------------------------------------------------
>UniRef100_A0A7C5D0Z1	100	0.320	1.197E-18	4	119	307	2	125	206
----KLLRAISRLHRgERGMTGLETAIILIAFVTVAAVFGYAVLSAGLFSAERGKEVIFAGVEQAKTNLEVSGSVIGYANN-STQELTNILVTVKNAVAGNPIDMTPnwgdtlgqNKTVISFKTATEYL-------------------------------------------------------------------------------------------------------------------------------------------------------------------------------------------
>UniRef100_UPI000B354B33	100	0.345	1.197E-18	12	111	307	8	114	207
------------RRDEKGFTGLEAAIVLIAFVVVAAVFSYVMLGAGFYTTQKSKKVVDTGVKQASSSLTLDGQYIYldctsaaKGQTGSSGKVGQVYFYVTQTAGGSPVDLNMTSIAIT---------------------------------------------------------------------------------------------------------------------------------------------------------------------------------------------------
>UniRef100_A0A7C3P2H6	100	0.277	1.197E-18	5	114	307	13	129	208
-----LIRKANR--DERGVTGLETAIILIAFVVVATVFAFIVLTTGIFSAERGKETVFAGLQKARGTMEVRGGVVVnattiTAGPPEVATAGTIQFSVATTAGGEPVPLDPtstsNRTVIAYRD------------------------------------------------------------------------------------------------------------------------------------------------------------------------------------------------
>UniRef100_A0A0H1R320	100	0.292	1.197E-18	13	118	307	5	107	212
-------------KHDDAFTGLEAAIVLIAFIVVAAVFSYVVLGAGFFTTQKSQEVVHTGVQQASSSMEVIGNVYGVATTASENLAY-VQFTVGNTAGGTALDVSK--MVVSYLDGATR--------------------------------------------------------------------------------------------------------------------------------------------------------------------------------------------
>UniRef100_A0A842XET8	100	0.240	1.197E-18	8	115	307	4	109	219
--------RKSLRKDTRGFTGLEAAIVLTAFVVVAAVFSYMVLGAGFFSTEKAKAVVHTGVEQTTSSVELAGNVIGHADSEECNGLRNVTLYLQLTAGRTPVDMNKLG--IAYTDK-----------------------------------------------------------------------------------------------------------------------------------------------------------------------------------------------
>UniRef100_A0A7J3ZLR7	100	0.336	1.197E-18	8	129	307	1	118	234
--------RSTPQRRKRGMIGIEAAIVMIAFVIVGAALAFVALNMGLFATQKTKEVITRGLGEASSALEIDGSVTAYTSDGSSVTI--VSFPIKVAPGRQAVDLNVDKTII--RAVLARNAYENLYEAVL---------------------------------------------------------------------------------------------------------------------------------------------------------------------------------
>UniRef100_A0A8T3ZMU9	100	0.280	1.197E-18	12	211	307	8	179	238
------------RQSHRGVIGVESAIVMIAFVIVAAALAFVVLNTGFSTTQKAKTTIVSSLGEASSSLEISGKVTGLGNV-SQAKLEVVAVPIKIASGGESVNLDPSTAAVKYI--SNTVEYDNIYAGTLTAAADGDDDN---GSGEWLSLELATDDAADADLYI----------------------TEDPFDANGIPASTKAFIYWTVNNN-----------------------------------------------------------------------------------------------
>UniRef100_A0A314ZSS3	100	0.272	1.619E-18	5	114	307	0	104	186
-----MLNKFNN--NDKAFTGLEAAIVLIAFVVVAAVFSYVMLGAGFYTTQKSQEVVHTGVQQASSSVELTGDIIAEGDTTAK-ELSNVTLFLQLTAGGSPVDI--NKTLIVYSD------------------------------------------------------------------------------------------------------------------------------------------------------------------------------------------------
>UniRef100_A0A063Z812	100	0.290	1.619E-18	14	137	307	6	130	186
--------------NEDAFTGLEAAIVLIAFIVVAAVFSYVVLGAGFFTTQKSQEVVHTGVAQASSNMEVSGPVV---IAGKDNGVQNITFYLQLAAGGSPIDMNKTTYAVatksaiqSYTNSTVTMAW---YKNGTTAANPNNL-------------------------------------------------------------------------------------------------------------------------------------------------------------------------
>UniRef100_A0A8T6PJS3	100	0.261	1.619E-18	14	120	307	7	117	188
--------------DESGQTALETAIILIAFVVVASVFAFTILSAGSESTEKGEEAIYSGLEGVQSSMAVKGSIIAQDSGGVAGEVDTVVFTVALVSGGDPVDVTDtsgsNKVVIGYRDDTQFIN------------------------------------------------------------------------------------------------------------------------------------------------------------------------------------------
>UniRef100_A0A0F8N500	100	0.302	1.619E-18	12	116	307	5	111	191
------------KKDENAFTGLEAAIVLTAFVVVAAVFSYVVLGAGFFTSDTAKETIHTGVKQATSSVELCGDVVAKGTSGANVT--QILVTLQLTAGGTPVDiglnSSANKMVISYQDSA----------------------------------------------------------------------------------------------------------------------------------------------------------------------------------------------
>UniRef100_A0A7K4HMF1	100	0.287	1.619E-18	12	112	307	4	101	192
------------RKNDEAFTGLEAAIVLIAFVVVAAVFSYVMLGAGFFTSQKSQEVVHTSVVQASSSMEIRGDVYGLKNSTTGD-ISAIQFTVALTAGGSPVDI--NKTVLTY--------------------------------------------------------------------------------------------------------------------------------------------------------------------------------------------------
>UniRef100_UPI002101788E	100	0.269	1.619E-18	12	122	307	8	120	195
------------KKDEKAFTGLESAIVLTAFVVVAAVFSYVVLGAGFTTSDTAKKTIDEGVKQTTSSVELCGDVIAKG--TGSTDIDYILVTLQLTAGQAPVDigasSTAGLMVVSYTDNATYVNST----------------------------------------------------------------------------------------------------------------------------------------------------------------------------------------
>UniRef100_UPI001AE43930	100	0.333	1.619E-18	15	115	307	6	107	199
---------------EEGFTGLEAAIVLIAFVVVAAVFSYVVLGAGFFTTQKAQQVVYSSVDQASSSVEVLGNVYGIGDDgDSSVNIDQIRFSVGLTAGGSPVDFSQTTIAFSNADN-----------------------------------------------------------------------------------------------------------------------------------------------------------------------------------------------
>UniRef100_A0A1V4U1B4	100	0.296	1.619E-18	14	148	307	6	136	202
--------------KDDAFTGLEAAIVLIAFVVVAAVFSYVVLGAGFFTTQKSQEVVHSGVTQAASNIVIKGEVYGIANS-GSTGIEYIQFDVGLAAGGVPVDINRTTMTFS---TVNIAPYTLVHQYSDDNLNSTEDANLTISDGQWL--------------------------------------------------------------------------------------------------------------------------------------------------------------
>UniRef100_H1Z4D6	100	0.326	1.619E-18	13	110	307	5	101	204
-------------KSDEAFTGLEAAIVLIAFVVVAAVFSYVVLGAGFFTTQKSQEVVYSSVDMASSSMEVLGDVYG-HNPDSKESISAIEFVVGLTAGGSPVDLSKTTMVF----------------------------------------------------------------------------------------------------------------------------------------------------------------------------------------------------
>UniRef100_A0A7J2UAB7	100	0.417	1.619E-18	13	126	307	4	114	210
-------------KNRRGIVGVEAAIVLIAFIIIAAALSYVVINMGFYTTQKTKETMEAGLEESTTALQLDGVVTAKTNTTSPQILY-ILIPVKLSSGKGAVDLGQKSVVVSvYLPNA---TLMNIYK------------------------------------------------------------------------------------------------------------------------------------------------------------------------------------
>UniRef100_A0A7C5K718	100	0.326	1.619E-18	0	153	307	0	147	217
MVVKNMvLKRLFR--NRRGIVGVEAAIVLIAFIIIAAALSYVVINMGFYTTQKTKETMQTGLEESTAALQLDGVVTGKT--DGNKKIQYVIIPVKLSTGKTSIDLNKSAVVVSvYLPDD---TLLNIYNGVNSTETVD-LDHILIDAKNFTGIQNQ---------------------------------------------------------------------------------------------------------------------------------------------------------
>UniRef100_A0A842SSJ4	100	0.321	1.619E-18	13	123	307	26	136	220
-------------KDRRGMTGLETAIILVAFVITAAAFAFVVLNMGFLTAQKSQTVISAGMQEASSSLQADGDIIGI-MDTTNKNMTSCEFYIRLSQGKEPVDINESKLIVTYANPYQhGVVYSD---------------------------------------------------------------------------------------------------------------------------------------------------------------------------------------
>UniRef100_A0A7C3BQ34	100	0.243	1.619E-18	15	116	307	11	129	221
---------------QRGITGLETAIILIAFVVVAAVFAYTVLSAGLFSTQKSQEAVHSGLDETRSTIEMRGNVVaYKGDAVIDSTVGKVEICVANAvASGETIDITPPYvtaggallasgwdnqTLITYIDKN----------------------------------------------------------------------------------------------------------------------------------------------------------------------------------------------
>UniRef100_A0A060HIQ3	100	0.313	1.619E-18	6	158	307	0	148	224
------MKSKQRQKFRRGVIGIESAIVLIAFVMVAAALSFVILNMGFSTTQKAKTTISSGLDEASSAMEITGGVTGHGNVTQNRLTYY-AVPIKVSPGGQSVNIETENTAIRYYSKN--LVLESTYKGILSNGTYSNSTAAIVAAKN-AGMINQLPWAG----------------------------------------------------------------------------------------------------------------------------------------------------
>UniRef100_A0A812FA53	100	0.341	1.619E-18	15	143	307	10	135	225
---------------HRGVIGVESAIVMIAFVIVAAALAFVVLNMGFSTTQRAKTAIVSSLEESSSALEIAGKVTGSGHVTGG-KLNVTAVPVKLASGGSSVNLNSGTLAIKY--YSNTVQYDNIYAGILTNGIYTNLTSAMTA-------------------------------------------------------------------------------------------------------------------------------------------------------------------
>UniRef100_A0A9D8B7X6	100	0.296	1.619E-18	15	108	307	12	129	256
---------------QKGITGLETAIILIAFVVVAAVFAYTVLSAGLFSTQKSQEAVYSGLKQTQSTLELRGGVIAYGSSGTgasvldsvdrsdgstpltsysstaPNFVTRVSFTVAGVLGGEPIDLSPPWT------------------------------------------------------------------------------------------------------------------------------------------------------------------------------------------------------
>UniRef100_A0A3N5NJ53	99	0.398	2.189E-18	9	111	307	2	103	187
---------YTRHRSSDGFTGLEAAIVLIAFIVVASVFAYVILGAGFFTTQKAQETVYKSVEQASTNVQLVGNVYGI-QSDGSTGINEIRFSIQLTAGSPSVDLSRMQVVFS---------------------------------------------------------------------------------------------------------------------------------------------------------------------------------------------------
>UniRef100_UPI00227B4582	99	0.340	2.189E-18	14	110	307	6	101	190
--------------KEEGFTGLEAAIVLIAFVVVAAAFSYVVLGAGFYTTQKSQEVVYTSVEMASSNLEVIGDVYGLAATPA-SGVDTIRFTVGLSAGGSPVDFSTVQIVF----------------------------------------------------------------------------------------------------------------------------------------------------------------------------------------------------
>UniRef100_A0A832WRR4	99	0.311	2.189E-18	6	111	307	0	101	195
------MKKFNK---EDAFTGLEAAIVLIAFVVVAAVFSYVVLGAGFFTTQKSQEVVHSGVTQAASNLVVKGEVYGIKNTTADT-VEYIRFDVGLAAGGLPIDMNRTAMVYS---------------------------------------------------------------------------------------------------------------------------------------------------------------------------------------------------
>UniRef100_A0A7J4PLT0	99	0.250	2.189E-18	0	128	307	0	132	198
MKFNKLFGRFGK--DEKAFTGLESAIVLTAFIVVAAVFSYVVLGAGFSTSDTAKATVDEGIKQATSSIELAGDVIAVEGSTENT-VSNLLVTIQLTAGQAPVDIgasdTEGMLVISYMDNSTYnasVPWTPTYIGA----------------------------------------------------------------------------------------------------------------------------------------------------------------------------------
>UniRef100_A0A3N5XU11	99	0.323	2.189E-18	0	104	307	0	102	204
MDGHQMISLKKLLRNEKGMTGLETAIILIAFVTVASVFSYAVLSAGLFSAEQGKETIYAGLQEASSNLKVNGSIIAKSTDDTN--VSTVIFTLSTTPSGQPIDMT----------------------------------------------------------------------------------------------------------------------------------------------------------------------------------------------------------
>UniRef100_O29207	99	0.345	2.189E-18	12	111	307	8	114	207
------------RRDEKGFTGLEAAIVLIAFVVVAAVFSYVMLGAGFYTTQKSKKVVDTGVKQASSSLTLDGQYIYLnctsaanGQTGSSGKVGQVYFYVTQTAGGSPVDLNMTSIAIT---------------------------------------------------------------------------------------------------------------------------------------------------------------------------------------------------
>UniRef100_A0A497ME16	99	0.362	2.189E-18	16	139	307	10	130	211
----------------RGTIGVETAIVMIAFVVVASAVAYVIINMGFYAAQKSKETIGRGVDSASSSLELDGSVVGKVDSTG-SYIEYLIIPVRLSVGKSQVDLDENATMVSV--YSGDFTLPDIYQGVDLTFDESTETD-----------------------------------------------------------------------------------------------------------------------------------------------------------------------
>UniRef100_A0A075MT50	99	0.310	2.189E-18	11	158	307	6	149	225
-----------RQKLRRGVIGIESAIVLIAFVMVAAALSFVILNMGFSTTQKAKTTIASGLDEASSAMEITGGVTGHGNVTQNRLTYY-AVPIKVSPGGQSVNVETGNTAIRYYSKN--LVFESTYRGILTNGTYSNSTAAIVAAKN-AGMINQLPWAG----------------------------------------------------------------------------------------------------------------------------------------------------
>UniRef100_A0A370M055	99	0.320	2.189E-18	15	160	307	11	157	227
---------------HRGVIGVESAIVMIAFVIVAAALAFVVLNMGFSTTQRAKTAIIASLEEASSSLEIAGKVTGSGDVTA-SLMNVTAVPLKIASGGDSVNMNLQLTAVKYL--SNSIEYDNIYNGTLQTGSYVNLTNamqtAVTQSFLRSNPVNDTANPGQT--------------------------------------------------------------------------------------------------------------------------------------------------
>UniRef100_A0A2N0KKB2	99	0.348	2.189E-18	14	122	307	17	123	283
--------------NQRGITGLETAIVLIAFVVVAAVFAFAVITTGLFSSEKAAESASAGLGEASTTLTPKGAVVARANPA-LSSLSTVQFKMTNS-GSAPVGLDPLSTLLTYTDTGNLVTLT----------------------------------------------------------------------------------------------------------------------------------------------------------------------------------------
>UniRef100_UPI000E5A25AA	99	0.302	2.958E-18	14	120	307	9	114	191
--------------DESGQTALETAIILIAFVVVASVFAFTILSAGSSSTEKGEAAIYSGLENVQSSMAVKGAVIANSASD---KVTKVVFTVALASGGDAIDLGDGTSsvVISYRDDDESIT------------------------------------------------------------------------------------------------------------------------------------------------------------------------------------------
>UniRef100_A0A832SA93	99	0.315	2.958E-18	14	124	307	6	114	192
--------------NEEGFTGLEAAIVLIAFVVVAAVFSYVMLGAGFFATGEAQRTVHTGVGQATSNLEVSGPVIVKATNTTNLG--EIAFFLQLAAGGAPVDMDKVTFTVSTADKMEIFTYENV--------------------------------------------------------------------------------------------------------------------------------------------------------------------------------------
>UniRef100_A0A0S8EH59	99	0.327	2.958E-18	13	119	307	13	125	197
-------------KKEEGITGLETAIILIAFVIVASVFAFVVLSTGLFSSERGKEAVFAGLEKARGNLEVRGAltVTDTDTNGTIDSSDQIDFNVALAAGGFPISLDPtaytNTVVVNYIDQQVRV-------------------------------------------------------------------------------------------------------------------------------------------------------------------------------------------
>UniRef100_A0A497BTR9	99	0.368	2.958E-18	6	115	307	7	115	197
------IRRPN--EGQSGITGLETAIILIAFIMVASVFSYVILSAGLFSSQKAKEAVHTGLQKTRSSVDLKGNVLGWVQHGNIT---TVYFTVVSIPGADAVDFTNTTgsrsLVISYSDK-----------------------------------------------------------------------------------------------------------------------------------------------------------------------------------------------
>UniRef100_A0A9E7TJK1	99	0.309	2.958E-18	14	123	307	5	111	198
--------------NDEAFTGLEAAIVLIAFVVVAAVFSYVVLGAGFFTTQKSQEVVYTSVDQASSSIEIMGDVYGIS-ETTEKGIDTVRFTVGLTAGGSPVDFSDSTM--SFTTKTEVTSLGN---------------------------------------------------------------------------------------------------------------------------------------------------------------------------------------
>UniRef100_A0A7C5RR52	99	0.317	2.958E-18	4	120	307	2	123	199
----KSIGRIFKRliREEKGVTGLETAIILIAFVIVASVFAFVVLSTGLFSAERGKETVFAGLQKAQANLELHGSVV-VTASGNPLAPDNMVFSLGLAAGGRPVNLDPAATtnsvIMNYIDGDARVA------------------------------------------------------------------------------------------------------------------------------------------------------------------------------------------
>UniRef100_A0A832WQB2	99	0.296	2.958E-18	15	139	307	6	127	204
---------------EDAFTGLEAAIVLIAFVVVAAVFSYVVLGAGFFTTQTAQATVHTGVAQASSSLEIVGNVMGVAVAGTPTRLTYINTSVALTAGGTAMDLSQ--MVISYTDSSGARN-PNVATGANINTCGTTLTD-----------------------------------------------------------------------------------------------------------------------------------------------------------------------
>UniRef100_A7I804	99	0.265	2.958E-18	14	123	307	8	118	206
--------------DDEGFTGLEAAIVLIAFVVVAAAFSYVVLGAGFFTTQKAQQTVHTSVEQSSSTLEIVGNVYGTnsgATGASGDTINFVNFSMALAPGGTPIDFSK--VVLIYSNETQVVTLIN---------------------------------------------------------------------------------------------------------------------------------------------------------------------------------------
>UniRef100_A0A117MET0	99	0.264	2.958E-18	14	115	307	5	104	211
--------------NDNAFTGLEAAIVLIAFVVVAAVFSYVVLGAGFFTTQKSQEVVHTGTDQASSSMEVMGNVYGIATTAGAANLAYVKFTVGNTAGGTALDVTK--MVVSYADE-----------------------------------------------------------------------------------------------------------------------------------------------------------------------------------------------
>UniRef100_A0A7V3W9B9	99	0.267	2.958E-18	14	117	307	19	129	211
--------------NQQGITGLETAIILIAFVVVAAVFAYTVISSGLFATEKSKESVYEALEETKSTIETNGSMI-LYDADNNDAVDRIDIALKLALNGEPMDFTPNSgttagqnlIIICYQDSRQ---------------------------------------------------------------------------------------------------------------------------------------------------------------------------------------------
>UniRef100_A0A8T4YA56	99	0.349	2.958E-18	0	141	307	0	132	214
MFAKKLFK------NRKGIVGVEAAIVLIAFLIIAAALSYVVINMGFYTTQKTKETMQTGLDESLTALQLDGVVTARTNDTSPHILY-ILVPAKLSAGRGAVDLSTSSVVVSvYLPNA---TLMNIYEGSNPSTDDVAWDDLV---------------------------------------------------------------------------------------------------------------------------------------------------------------------
>UniRef100_A0A933HJV8	99	0.278	2.958E-18	3	106	307	1	100	216
---KNMFAQWYK--DERGVTALETAIILIAFVVVAAVFAFTILSTGTFMTERSKEAAFSGLAQVRGSVELKGSVIAFSSAGAE--VDGVSFTLANVAGGQPIDFTPP--------------------------------------------------------------------------------------------------------------------------------------------------------------------------------------------------------
>UniRef100_A0A7C2N8H8	98	0.363	3.999E-18	12	103	307	9	107	109
------------RRDEKGFTGLEAAIVLIAFVVVAAVFSYVMLGAGFYTTQKSKQVVDTGVKQASSSLTLDGQYIYLDAaeeHGGKTGSNGevsvISFYVTQTAGGSPVDL-----------------------------------------------------------------------------------------------------------------------------------------------------------------------------------------------------------
>UniRef100_A0A063ZE50	98	0.276	3.999E-18	11	115	307	2	103	183
-----------RQFNDNAFTGLEAAIVLIAFIVVAAVFSYVVLGAGFFTTQKSQEVVHTGVQQASSSMEIVGYVYGTGN-AGKTALSNITFVVGNTAGGTALDVEQ--MIVTYVDE-----------------------------------------------------------------------------------------------------------------------------------------------------------------------------------------------
>UniRef100_UPI001082D8AA	98	0.307	3.999E-18	13	116	307	6	106	186
-------------KDDKAFTGLEAAIVLIAFVVVAAVFSYVMLGAGFYTTQKSQEVVHTGVAQASSSVAVAGDVIIKGHTSDGSATELI-FYVTNTAGGSAVDLSKSM--LTYTDSD----------------------------------------------------------------------------------------------------------------------------------------------------------------------------------------------
>UniRef100_A0A2V3JM81	98	0.276	3.999E-18	9	109	307	3	107	187
---------FNNKllKDERAFTGLEAAIVLTAFVVVAAVFSYVVLGAGFFTSEKSKEVIHTGVDQATSSAEVVGDIVGINDTtlDGVCDIDYINFTIELTAGNNPLDLSQATIA-----------------------------------------------------------------------------------------------------------------------------------------------------------------------------------------------------
>UniRef100_A0A8J7W8Z0	98	0.278	3.999E-18	6	137	307	0	130	188
------MKRNRKEQREEAFTGLEAAIVLIAFIVVAAVFSYVMLGAGFFTTQKSQETVYSAIGQAATNMEVSGPVILQTNDTGFVK--WANFTLILAAGGLPVDVNRVTYTLSTQEAIRQLNSTEVnYNWHNAGTTPNNL-------------------------------------------------------------------------------------------------------------------------------------------------------------------------
>UniRef100_A0A101ITV7	98	0.330	3.999E-18	14	121	307	1	104	191
--------------NEDAFTGLEAAIVLIAFVVVAAVFSYVVLGAGFFTTQKSQEVVHTGVGQASSALEVSGPVIVQA--KDTTALKTVSFYLQLAAGGTSVDMSKvTYTV---STSADVITW-----------------------------------------------------------------------------------------------------------------------------------------------------------------------------------------
>UniRef100_A0A7C4I2F5	98	0.333	3.999E-18	12	125	307	8	116	192
------------KKQNKGLTGLETAIILIAFVIVASAFSFAVLNLGLFTTQKTGEVMQAGLEETLSSIETAGAVVAKSSNGSIT---EIVIYIKSSVGKGEVDVRSGKLVITYRDKA--IFRENIY-------------------------------------------------------------------------------------------------------------------------------------------------------------------------------------
>UniRef100_A0A0F8BU14	98	0.241	3.999E-18	12	128	307	8	131	197
------------RKDEKAFTGLESAIVLTAFVVVAAVFSYVVLGAGFTTSDTAKKTIDEGVKQTTSSVELAGDVIAKGTTGAKPSVDNITVTLQLTAGQSPVDIgtnnASGLMIVSYTDNSTYvpdVTWTQKFIGA----------------------------------------------------------------------------------------------------------------------------------------------------------------------------------
>UniRef100_A0A1V5A7Y5	98	0.271	3.999E-18	12	118	307	4	108	200
------------KINDRAFTGLEAAIVLIAFVVVAAVFSYVVLGAGFFTTQKAQETVYAGSQQATSSFEIVGMVYGIAADSTADYLDYCRFVVGNTAGGTSMDITQ--MAVTYVDEVNR--------------------------------------------------------------------------------------------------------------------------------------------------------------------------------------------
>UniRef100_A0A832Z140	98	0.305	3.999E-18	6	165	307	0	166	201
------MGNHNIFKDKKGFTGLEAAIVLIAFVTVAAIFSYVMLGAGFFTAQKGKQSVDTGVKQASSALELDGQYIYlvAGQTGSNGNVKEIYFYVTLTAGGTPVDLNNTVLTIRWKDDYVQIKYGEKYNDTYPLWDYECVvgdnDNLVEINEKYKITINVTAIKGvYTNVDYP---------------------------------------------------------------------------------------------------------------------------------------------
>UniRef100_A0A0A7GCE4	98	0.281	3.999E-18	12	137	307	6	140	201
------------RKNEKGFTGLEAAIVLIAFVTVAAVFSYVMLGAGFYTTQKGKQSVDTGVKQASSSMELDGQYIYLVANTTGSSGDvkEIYYYVTLSAGATAIDLNNTVVALRYQNYYLQLPYDAttkywTYQGIVDVDggTPDNL-------------------------------------------------------------------------------------------------------------------------------------------------------------------------
>UniRef100_A0A0E3LVS3	98	0.305	3.999E-18	5	111	307	0	105	204
-----MWKVFSK--DEKGFTGLEAAIVLVAFVVVAAVFSYVMLGAGFYTTQKSQEVVHTGVQQASSSVELSGDLIATGDlTAGSECLDTVTLCLQPTAGGSSIDLATTLITVS---------------------------------------------------------------------------------------------------------------------------------------------------------------------------------------------------
>UniRef100_A0A7C0XWJ7	98	0.335	3.999E-18	6	136	307	2	123	207
------LGKYLKRA-RRGIVGIEAAIVLIAFVIVAAALAFVVLNMGFFTTQKSKEAIGSGLQEASSALEVDGSVIGNTSDGKLVA---VAIPLKTSTGKNPIDLTK--TIVKVRTSDKVVVLNNV---QILTDPSSN--------------------------------------------------------------------------------------------------------------------------------------------------------------------------
>UniRef100_A0A7C3XKX8	98	0.355	3.999E-18	3	120	307	1	110	212
---KKLLK------NKKGMTGIETAIILIAFVIAASVFAFAVLNMGLISTQRAQEAVGAGLAQASSSLQLESLVCEASGNP--MKVDNITILVKLAPGQAPVDFNQSRLTISYKNNYTYVA------------------------------------------------------------------------------------------------------------------------------------------------------------------------------------------
>UniRef100_A0A7C5NZZ1	98	0.368	3.999E-18	13	133	307	9	125	227
-------------KNRKGVVGIEAAIVLIAFIIVAAALSYVVVNMGLFITQKTKDTMQEGVDESQSALQLDGVIVGKTN--GQRQVEWIILPVKLSVGKAALDLKKEALVVSvYLPNA---TLLNIYNGVYLNAT-----------------------------------------------------------------------------------------------------------------------------------------------------------------------------
>UniRef100_A0A7D5R6E6	98	0.323	3.999E-18	6	127	307	2	129	239
------LQRKGTRHSHRGVIGVESAIVMIAFVIVAAALAFVVLNMGFTTTQKAKTTIISGLDEASSSMQIAGKVTGVGCTssssetacATTSKLNATSFPIKVTSGGDSVDLSLATTAVKYL--SNSVEYDDIYSG-----------------------------------------------------------------------------------------------------------------------------------------------------------------------------------
>UniRef100_UPI001FE198FF	98	0.340	5.404E-18	14	110	307	2	97	188
--------------KEEGFTGLEAAIVLIAFVVVAAVFSYVVLGAGFFTTQKSQEVVYTSVEMASSSLEVIGDVYGL-NTTDPNNVDTIRATFGLSAGGSPVDFSTVQLVF----------------------------------------------------------------------------------------------------------------------------------------------------------------------------------------------------
>UniRef100_A0A139CZ89	98	0.308	5.404E-18	5	111	307	0	103	188
-----MWNKFNN--NDKAFTGLEAAIVLIAFVVVAAVFSYVMLGAGFYTTQKSQEVVHTGVQQASSSVELTGDIIAAGHTNNDTLKSS-TFFLQLTAGGSAVDLNKTLIVLS---------------------------------------------------------------------------------------------------------------------------------------------------------------------------------------------------
>UniRef100_A0A7V2W1X7	98	0.330	5.404E-18	12	139	307	8	137	192
------------RHKQEGITGLETAIILIAFVIVASVFAYVVLSAGLFSSQKAKEAVNAGVRSTMATIELKGNVVAKM---ESSVVTELYFNVGIPAAGSPVDFTPttnstNTVVISYFDADHMIPSVNWTIAKLSTINDDDLLD-----------------------------------------------------------------------------------------------------------------------------------------------------------------------
>UniRef100_A0A9E4WP13	98	0.299	5.404E-18	4	116	307	5	118	197
----KRLRRSAR--NEQGITGLETAIILIAFVVVATIFAFVVLTTGVFSSERAKETVFAGLEKARGSMEIRGGIVVTATGATL-AVNEIQFAVATTAGGESVPLNPtaasNRTVLAYRDDA----------------------------------------------------------------------------------------------------------------------------------------------------------------------------------------------
>UniRef100_A0A7L4PU21	98	0.336	5.404E-18	14	105	307	6	96	198
--------------KDEAFTGLEAAIVLIAFVVVAAVFSYVVLGAGFFTTQKSQEVVYTGVSQASSSMEILGDVYGI-DEDNDDAIEDIQFTVGLSAGGSSIDFTK---------------------------------------------------------------------------------------------------------------------------------------------------------------------------------------------------------
>UniRef100_J1AQE5	98	0.275	5.404E-18	13	119	307	5	118	204
-------------KSDEAFTGLEAAIVLIAFVVVAAVFSYVMLGAGFFTSQKSQEVVHTSVDQASSSLEVRGDVYgmdngnmtkAKDNVEANQKIDTLQFNVALTSGGSPVDI--NKTVLTYMTADEVV-------------------------------------------------------------------------------------------------------------------------------------------------------------------------------------------
>UniRef100_A0A932FSF9	98	0.340	5.404E-18	10	107	307	2	101	217
----------NIHRNEKGITGLETAIILIAFVVVASVFAYTALSAGLFATQKSQEAVYAGIQETQSTMEVRGDVIaYKGDANISSTIGKVEFTVTNAmKNGQAINLTPPY-------------------------------------------------------------------------------------------------------------------------------------------------------------------------------------------------------
>UniRef100_A0A0E3RLF4	98	0.293	5.404E-18	13	114	307	6	112	230
-------------KNEKGFTGLEAAIVLIAFVVVAAVFSYVMLGAGFYTTQKSQEVVHTGVAQASSSIAPSGDIIVKGADADPLgaagaggAASQITFYVTNTAGGTDVDM--DKTIISYTD------------------------------------------------------------------------------------------------------------------------------------------------------------------------------------------------
>UniRef100_A0A370LSL9	98	0.304	5.404E-18	15	137	307	11	136	240
---------------HRGVIGVESAIVMIAFVIVAAALAFVVLNMGFSTTQKAKTTIISGLSEASSSLEVAGKVMGIACTTaakgcSTPYLNATGIPLRIASGGDAVNLEESYTQVKYL--SNSIEYDDIYIGAVTTATASSL-------------------------------------------------------------------------------------------------------------------------------------------------------------------------
>UniRef100_A0A9D3B6F3	98	0.312	5.404E-18	15	137	307	11	136	240
---------------HRGVIGVESAIVMIAFVIVAAALAFVVLNMGFSTTQKAKTTIISGLSEASSSLEVAGKVMGIACTETAQGCSTPYLnatgiPLRIASGGDAVNLEESYTQVKYL--SNSIEYDDIYIGAITTATASSL-------------------------------------------------------------------------------------------------------------------------------------------------------------------------
>UniRef100_UPI0021017B07	98	0.313	7.303E-18	13	111	307	6	101	190
-------------KDEKGFTGLEAAIVLVAFVVVAAVFSYVMLGAGFYTTQKSQEVVHTGVQQASSSVELSGDVVATGSA---NELKNVTLFLQLTSGGSSVDMNKTLIVFS---------------------------------------------------------------------------------------------------------------------------------------------------------------------------------------------------
>UniRef100_UPI001AE98939	98	0.263	7.303E-18	12	121	307	4	111	193
------------RKNEDAFTGLEAAIVLIAFVVVAAVFSYVVLGAGFFTTQKSQEVVHSGVTQAASNIVVKGEVYGISTTPGE--VNKLRFDVGLAAGGLPVDIARSTLVMSTKENVSTLSY-----------------------------------------------------------------------------------------------------------------------------------------------------------------------------------------
>UniRef100_B8GEH1	98	0.279	7.303E-18	12	122	307	4	113	197
------------RRNEDAFTGLEAAIVLIAFVVVAAVFSYVVLGAGFFTTQKSQETVHTAVGQASSAIEIVGNVYGQADNAGDD-ISSVVFSVGLAAGATPVDINKTVLTFSTGDTVETLTFA----------------------------------------------------------------------------------------------------------------------------------------------------------------------------------------
>UniRef100_A0A0E3P0H8	98	0.252	7.303E-18	0	114	307	0	115	198
MKFNKLFGRFGK--DEKAFTGLESAIVLTAFIVVAAVFSYVVLGAGFSTSDTAKATVDEGIKQATSSIELAGDVIGVEGS-TDNTLDNLLVTIQLTAGQAPVDIGENSTddmlVVSYWD------------------------------------------------------------------------------------------------------------------------------------------------------------------------------------------------
>UniRef100_A0A972TQQ4	98	0.327	7.303E-18	13	118	307	11	122	203
-------------GSQKGITGLETAIILIAFVVVAAVFAYTVLSAGLFATGKSSETVYSGLEATQSTMQLSGPVYAY-DTDDNDYVDKIEFVVKVVQGGEAMDFtagtpatSANKVVIAYSGSQEY--------------------------------------------------------------------------------------------------------------------------------------------------------------------------------------------
>UniRef100_A0A842QTC3	98	0.339	7.303E-18	11	115	307	1	109	203
-----------KLSKRNGMTGLETAIILVAFVITAAAFAFVVLNMGFLTAEKAQSVISSGMSEASSALLVDSGVIGQFGNTGGDQADvdlsKLTFYIKLSQGHEPVDLDDSKLVATYTNP-----------------------------------------------------------------------------------------------------------------------------------------------------------------------------------------------
>UniRef100_D2RE96	98	0.333	7.303E-18	12	114	307	6	110	210
------------RKDRKGFTGLEAAIVLIAFVTVAAIFSYVMLGAGFYTAQKGKQSVDTGVKQASSALEMDGQYIYLVAEETGSDgnVSEIFFYVTLTAGGTPVDLNKTVLAIRWKD------------------------------------------------------------------------------------------------------------------------------------------------------------------------------------------------
>UniRef100_A0A2E3BQN7	98	0.353	7.303E-18	10	124	307	9	123	210
----------NLYSDRKGITGLETAIILIAFIVVAAVFAFTVMTTGLFSTEKAKTTAQAGIAEASSTFAPKGAVIAAAN-GAKNAVESITFQITTASGSTGTSIAKSKIALIYSDDNQRdSTSANI--------------------------------------------------------------------------------------------------------------------------------------------------------------------------------------
>UniRef100_A0A8T5AQG1	98	0.337	7.303E-18	12	154	307	4	143	223
------------RKDRKGVVGIEAAIVLIAFIIVAAALSYVVVNMGLFITQKTKDTMQEGVDESQSALQLDGIIVGKTNN--ERQVEWLILPVKLSVGKAALDFKKEAIVISvYLPNA---TLLNIYNGVYMNGTQTETDcDVLIANLSRLYKMNET--------------------------------------------------------------------------------------------------------------------------------------------------------
>UniRef100_A0A661THA4	98	0.338	7.303E-18	11	134	307	1	122	299
-----------RRSGRKGIVGIEAAIVMIAFVIVASAFAFMVVNMGLTSTQRSKEAIQQGLKEASCPLTLDGSLLLKSDPTQPNNIETIIIPLK-TLGVKYVPMWTNETVVS-IKIGTKVSVANIYAGINHTINP----------------------------------------------------------------------------------------------------------------------------------------------------------------------------
>UniRef100_A0A972TQR9	98	0.377	7.303E-18	14	109	307	9	106	376
--------------DERGITGLETAIIIIAFIVVASVFAYTVLSAGLFSAQKADETVHSGVSQAQATSELRGSVLaYKGTANSDDCITKISFTVGNAlLDGKAIDLTPPYYV-----------------------------------------------------------------------------------------------------------------------------------------------------------------------------------------------------
>UniRef100_UPI0021012970	97	0.272	9.868E-18	11	118	307	2	109	191
-----------KKQNENGFTGLEAAIVLIAFVVVAAVFSYVMLGAGFFTSQKAQEVVHTGMGQAASSIEVHGIVYGYGNGTGDNqaGIDTVTATIALTSGMQAMNIS--AMQVTYTDPTNR--------------------------------------------------------------------------------------------------------------------------------------------------------------------------------------------
>UniRef100_UPI0007806A61	97	0.302	9.868E-18	15	110	307	7	101	192
---------------EEGFTGLEAAIVLIAFVVVAAVFSYVVLSAGFFATQESQEAVYTSVKMASSSLEVIGDVYGL-DSDDDNDIEAIRFTLGLSAGGTPVDFSTVQMVF----------------------------------------------------------------------------------------------------------------------------------------------------------------------------------------------------
>UniRef100_UPI001E350B8B	97	0.293	9.868E-18	12	116	307	8	113	196
------------RKDEKAFTGLESAIVLTAFVVVAAVFSYVILGAGFTTSDTAKSTIDEGVKQTTSSVGLAGDVIAKSN---ENKVNEIILTLQLTAGQSPmdigVDSSEGMMVVSYSDSA----------------------------------------------------------------------------------------------------------------------------------------------------------------------------------------------
>UniRef100_A0A0E3SCF1	97	0.258	9.868E-18	12	119	307	8	118	197
------------RKDEKAFTGLESAIVLTAFVVVAAVFSYVVLGAGFTTSDTAKKTIDEGVKQTTSSVELAGDVIAKGTPATPS-VDTIIVTLQLTAGQSPVDIgtdnTSGLMIVSYTDNSTYV-------------------------------------------------------------------------------------------------------------------------------------------------------------------------------------------
>UniRef100_A0A7J3MVS0	97	0.291	9.868E-18	6	125	307	0	114	198
------MNKTYKNNSKKGLTGLETAIILISFVIVAAAFSFAVLNLGLFTTQKSGEVLQAGLEEATSAIETVGGVIAQS---SGDTVSNVTVYFKVSVGKRPIDMRVGQLVISYHDS--RASIPNVY-------------------------------------------------------------------------------------------------------------------------------------------------------------------------------------
>UniRef100_A0A0F8F8K9	97	0.281	9.868E-18	12	116	307	8	117	200
------------RKDEKAFTGLESAIVLTAFVVVAAVFSYVVLGAGFTTSDTAKKTIDEGVKQTTSSVELAGDVIAKGTPnATNPTINYLIVTLQLTAGQSPVDignnSSSGMMVISYSDSA----------------------------------------------------------------------------------------------------------------------------------------------------------------------------------------------
>UniRef100_UPI00064F8CF8	97	0.323	9.868E-18	13	111	307	4	101	206
-------------KSEEGFTGLEAAIVLIAFVVVAAVFSYVVLGAGFFTTQKAQETVYSSVDMASSSIEVLGDIYGWGDN-ESTAIDGVQFVVGLTAGGSSVDFAQTTLVFT---------------------------------------------------------------------------------------------------------------------------------------------------------------------------------------------------
>UniRef100_L0HFG7	97	0.315	9.868E-18	5	118	307	0	111	211
-----MVKTMKNLYSEDAFTGLEAAIVLIAFVVVAAVFSYVVLGAGFFTTQTAQATVHTGVAQASSSLEIVGNVMGIAVDPASNRLTFINTSVALTAGGTAMDLTQ--MVISYSDSKGG--------------------------------------------------------------------------------------------------------------------------------------------------------------------------------------------
>UniRef100_A0A832S8C2	97	0.300	9.868E-18	13	112	307	5	102	213
-------------KNEDAFTGLEAAIVLIAFVVVAAVFSYVMLGAGFFATQQAQQVVHTGSEQASSSLEIIGNVYGYNNGTSTTDLDYLVFTVGNTAGGTPIDITQ--MLVTY--------------------------------------------------------------------------------------------------------------------------------------------------------------------------------------------------
>UniRef100_A0A7C6DTX1	97	0.387	9.868E-18	5	132	307	1	123	215
-----LLKKLFK--GRKGIVGVEAAIVLIAFLIIAAALSYVVINMGFYTTQKTKETMQTGLDESLTALQLDGVVTAKTNKSSSHILY-ILVPVKLSAGRGSVDLGSSSVVVSvYLPNA---TLMNIYRGAKTTT------------------------------------------------------------------------------------------------------------------------------------------------------------------------------
>UniRef100_A0A381YIE8	97	0.330	9.868E-18	10	118	307	11	120	219
----------NIYADDRGITGLETAIILIAFIVVAAVFAFTVMTTGLFSTEKAKTTAQAGIAEASSTFAPKGAIVAKGDSAGtPTYVEKVYMQVTLATGAtdASVD--PKDLAFIYTDDNQR--------------------------------------------------------------------------------------------------------------------------------------------------------------------------------------------
>UniRef100_A0A800JR14	97	0.303	9.868E-18	17	138	307	18	130	219
-----------------GITGLETAIVLIAFVVVAAVFAFTVLTTGLFTSEKAKETALAGVATTSSSLTVKGNVIAQSEND---VVNVIRLKLATATGVERVEFIPDNMIITYLDDVNVGQL--VYPGA----TPGRLN------------------------------------------------------------------------------------------------------------------------------------------------------------------------
>UniRef100_A0A2V3JM72	97	0.255	9.868E-18	0	124	307	0	130	224
MNILKFLGKFKDfGKDEKAFTGLEAAIVLTAFVVVAAVFSYVVLGAGFFTSEKSKEVIHTGMDQATSSVELAGDVIGhkntSATSDGTNRLGAVTVYIQLTAGNNPVDLSKLT--VAYADQyvyNGSLTYTDT--------------------------------------------------------------------------------------------------------------------------------------------------------------------------------------
>UniRef100_A0A8K1DCA0	97	0.340	9.868E-18	6	138	307	0	131	231
------MNSVPKRRTRRGVMGIEAAIVMIAFVIVAAALAFVVLNMGFSTTQKAKTAIISSYTEASSALEIAGKVTGIGNVGAGVLNATI-IPLQVASGGDSVSLNPNQTSIKY--YSNTVRYDNIYanKCVLTSTTYNNVT------------------------------------------------------------------------------------------------------------------------------------------------------------------------
>UniRef100_A0A5J4DUV7	97	0.315	9.868E-18	12	137	307	8	135	234
------------RHTHRGIIGIESAIVLIAFVIVAAALAFVVLNMGFSTTQKAKTTIVSTLSQAGSSLEVEGKVIgssYIPGTGIPSGLNATSIPIKIAGGGDSINLDPNLTAIKYLSNQ--ITYDDIFAGTLISQgTFNSL-------------------------------------------------------------------------------------------------------------------------------------------------------------------------
>UniRef100_A0A812EV08	97	0.354	9.868E-18	14	154	307	7	142	235
--------------NRRGVAGLEAAIVIVVLVIVAAALAFVVLNMGFSTTQKAKTTIVASLGEASSSLEVSGMVVGSGDVSTG-ELEVVGIPIKIATGGESVNLSPTTAAVKYL--SNTVTYDNIYAGT-LTDDGDGNSDSGTA-GEWLSLAAAT--------------------------------------------------------------------------------------------------------------------------------------------------------
>UniRef100_A0A2K5ASC1	97	0.310	9.868E-18	0	128	307	3	128	246
MDITRGTRRSRNNSRRRGILGIESAIVMIAFVVVAAALAFVVLNAGFGTTQKSKTTISEGLKSATGAVEVAGLVTGGGNSSTGKLLYY-SIPIKLASGAGEVNLQQALTAVKYFSK--SVNYDNIYVGT----------------------------------------------------------------------------------------------------------------------------------------------------------------------------------
>UniRef100_A0A7C4HL49	97	0.434	1.333E-17	16	107	307	4	93	102
----------------KGIVGIEAAIVLIAFVIVAAALAFVVLNMGMFTTQKSKEVMNQALNEASSALEVDGSVMAYVNDTGFVRAIYIPLKISP--GQQAVDLSNDK-------------------------------------------------------------------------------------------------------------------------------------------------------------------------------------------------------
>UniRef100_A0A832VT80	97	0.252	1.333E-17	12	127	307	8	128	165
------------RKDEKAFTGLESAIVLTAFVVVAAVFSYVVLGAGFTTSDTAKKTIDEGVRQTTSSIELAGDVIAKGTSG--STVNTIIVTLQLTAGQSPVDIGadsdAGMMVVSYSDSETYVpqtTWSQTFIG-----------------------------------------------------------------------------------------------------------------------------------------------------------------------------------
>UniRef100_A0A1V4ZSN0	97	0.276	1.333E-17	12	116	307	3	104	181
------------KSDDSGFTGLEAAIVLIAFVVVAAVFSYVVLGAGFFTTQKSQETVYKGVEQATSNIQMIGGIYGI---KSGTGIGTLELTLGLAPGAPAMDLTKLKIIVTQPDQN----------------------------------------------------------------------------------------------------------------------------------------------------------------------------------------------
>UniRef100_A0A7J3M3P2	97	0.321	1.333E-17	20	106	307	0	85	184
--------------------GLEAAIVLIAFVTVAAVFSYILLGAGFFATQKSQEVVHTGVKQATSSMELVGSVVAKGD-KSNNKITNVTFTLQLAAGGQPIDLNKT--------------------------------------------------------------------------------------------------------------------------------------------------------------------------------------------------------
>UniRef100_UPI002033508B	97	0.333	1.333E-17	13	111	307	5	100	185
-------------KNENAFTGLEAAIVLIAFIVVAAVFSYVVLGAGFFTTQKSQEVVHTGVAQASSNLEVSGPVVIAGAA---NSVANVTFYLQLAAGGSPIDMNKTTYAVS---------------------------------------------------------------------------------------------------------------------------------------------------------------------------------------------------
>UniRef100_A0A916CRX4	97	0.299	1.333E-17	0	115	307	0	103	191
MNTK-----FNRmLKDESGITALETAIILIAFVVVAAIFAFTVLSTGTFLTERSKEAAYAGLQEVRGSMELKGSVV------LETSGSQVVFNLATVAGGSSVDLSKVKM--TYRDS-----------------------------------------------------------------------------------------------------------------------------------------------------------------------------------------------
>UniRef100_A0A7C5LCS5	97	0.279	1.333E-17	11	164	307	8	139	193
-----------RRHRIKALTGLETAIILIAFVIVASAFSFAVLNLGLFTTQKTGEVMQAGLEETLASIETAGSVVAKSN---STHIREIVIYIKSSVGKGEVDVRAGKLVITYRDK-------------------STFNENIYPNNSTITTVYQVTGDGDTVLEY----------------------------------------------------------------------------------------------------------------------------------------------
>UniRef100_A0A832L659	97	0.235	1.333E-17	12	127	307	8	128	196
------------RKDDRAFTGLESAIVLTAFVVVAAVFSYVVLGAGFTTSDTAKKTIDEGVKQSTSSVELAGDVIAKSTD--SKKVDKILVTLQLTAGQSPVdigaDSSAGMLVVSYADSavyNQSLTWTKDFVG-----------------------------------------------------------------------------------------------------------------------------------------------------------------------------------
>UniRef100_A0A662JS97	97	0.338	1.333E-17	14	144	307	3	136	197
--------------KKKGVTGIQTAIIMIAFIVVASVLAFAVLNMGLSATQRAQEVGTRGLRQAASALQLHGSVIgydkdYDNEEPGNRTIDLIEICVKLAPGNEPIDVGLGKLTISYT--NTRLHVANIYDGTNATIKWVTFIDYPAPD------------------------------------------------------------------------------------------------------------------------------------------------------------------
>UniRef100_A0A497GP54	97	0.338	1.333E-17	14	144	307	3	136	197
--------------KKKGVTGIQTAIIMIAFIVVASVLAFAVLNMGLSATQRAQEVGTRGLRQAASALQLHGSVIgydkdYDNEEPGNRTIDLIEICVKLAPGNEPIDVGLGKLTISYT--NTRLHVANIYDGTNATIKWVTFIDYPAPD------------------------------------------------------------------------------------------------------------------------------------------------------------------
>UniRef100_A0A7L4PTP5	97	0.323	1.333E-17	10	108	307	2	99	197
----------NMMRNDEAFTGLEAAIVLIAFVVVAAVFSYVVLGAGFFTTQKSQEVVYTGVSQASSSIEILGDVYGLKNATA-TDIDRIRFTVGLSAGGTAIDFTKVTM------------------------------------------------------------------------------------------------------------------------------------------------------------------------------------------------------
>UniRef100_A0A0Q1AMG9	97	0.293	1.333E-17	15	147	307	7	121	198
---------------EDAFTGLEAAIVLIAFVVVAAVFSYVVLGAGFFTTQKSQEVVYTGVAQASSSMEILGDVYGLKNATSGD-IDRIRFSVGLTAGGSAIDFSRVTLTWSDAD--------NVYILA---------ANSTYCDGQY---------------------------------------------------------------------------------------------------------------------------------------------------------------
>UniRef100_A0A498GYR7	97	0.319	1.333E-17	14	109	307	6	100	201
--------------NEDAFTGLEAAIVLIAFVVVAAVFSYVVLGAGFFTTQKSQEVVHTGVDQASSSLELSGPVTVLA--SGTDTVEEVYFFLQVAAGGTALDMSKvTYTV-----------------------------------------------------------------------------------------------------------------------------------------------------------------------------------------------------
>UniRef100_A0A0E3Q4H9	97	0.243	1.333E-17	12	127	307	8	130	201
------------RKDDKAFTGLESAIVLTAFVVVAAVFSYVVLGAGFTTSDTAKKTIDEGVKQTTSSVELAGDVVAKESTATPNTVDTILVTLQLTAGQSPVDigtsSTDGMLVVSYADSsiySPVVAWSSLFIG-----------------------------------------------------------------------------------------------------------------------------------------------------------------------------------
>UniRef100_A0A662PVR1	97	0.330	1.333E-17	15	115	307	9	111	202
---------------RRGLTGLETAIILIAFVIVAAAFAFAVLNLGFASTQKSGEVLRAGMEEATSSIELSGSVIANGaqDSGGEYRISNITIYVKTAVGKRPIDMRNETLTVAYFDP-----------------------------------------------------------------------------------------------------------------------------------------------------------------------------------------------
>UniRef100_A0A7J2HFX1	97	0.330	1.333E-17	15	115	307	9	111	202
---------------RRGLTGLETAIILIAFVIVAAAFAFAVLNLGFASTQKSGEVLRAGMEEATSSIELSGSVIANGaqDSGGEYRISNITIYVKTAVGKRPIDMRNETLTVAYFDP-----------------------------------------------------------------------------------------------------------------------------------------------------------------------------------------------
>UniRef100_A0A1E7GE44	97	0.310	1.333E-17	13	111	307	6	108	202
-------------KNEKGFTGLEAAIVLIAFVVVAAVFSYVMLGAGFFTTQKSQEVVHTGVTQASSSVELSGNVISQGGIEGagtvLNEIDTVDMFMQLTSGGSEVDIGKTLIVVS---------------------------------------------------------------------------------------------------------------------------------------------------------------------------------------------------
>UniRef100_A0A7J3ZND0	97	0.373	1.333E-17	0	125	307	0	115	202
MNGKSWM------GWKKGLTGIETAIILVAFVIVAAAFAFAVLNVGFQSTQKAQDVMRAGMEQASSALELDGAVIAYKGSGDFVK--NITFAVRLSPGKSPVALSPEFFAIAVTTHDR--HWPNVY-------------------------------------------------------------------------------------------------------------------------------------------------------------------------------------
>UniRef100_Q9YAN8	97	0.352	1.333E-17	14	133	307	2	120	203
--------------RRRGIVGIEAAIVLIAFVIVAAALAFVALNMGLFTTQKSKEVMQRGLEEATSALEVDGSVIANVTSG---SVDAIAIPIKVSPGREGVDMSvdKTTVRVMLPSKFYENAYCGVFDGSSLSDS-----------------------------------------------------------------------------------------------------------------------------------------------------------------------------
>UniRef100_A0A7C5VTH3	97	0.260	1.333E-17	4	125	307	2	121	204
----KIIHKTNTR-RKAALTGLETAIILISFVIVAAAFSFAVLNLGLFTTQKSGEVVQAGIDEATSAIETVGSVIARSDlNGGSRAVANVTVFFKVAVGKRPIDLRVGSLVVTYHDS--RTSIENVY-------------------------------------------------------------------------------------------------------------------------------------------------------------------------------------
>UniRef100_A0A1D2WFQ7	97	0.252	1.333E-17	12	127	307	5	134	205
------------RKDDKAFTGLESAIVLTAFVVVAAVFSYVVLGAGFTTSDTAKKTIEEGVKQTTSSVELAGDVIAKGTPivttdvngtttTTGGTVDKILVTLQLTAGQSPVDIGPGMLVVSYADSAIYspeVTWSQSFVG-----------------------------------------------------------------------------------------------------------------------------------------------------------------------------------
>UniRef100_A0A2D9ZSR4	97	0.339	1.333E-17	10	118	307	9	116	210
----------NLYSDRKGITGLETAIILIAFIVVAAVFAFTVMTTGLFSSEKAKTTAQAGIAEASSTFAPKGAVIASANGAGN-AVETITFQITTASGSTGTSIARAKIALIYSDDNQR--------------------------------------------------------------------------------------------------------------------------------------------------------------------------------------------
>UniRef100_A0A497M8F2	97	0.346	1.333E-17	11	134	307	1	122	230
-----------RRSGRKGIVGIEAAIVMIAFVIVASAFAFMVVNMGLTSTQRSKEAIQQGLKEASCPLTLDGSLLLKSDETYPNNVSAIIIPLK-TLGVKYVPMWTNETVVS-IKIGTKVALANIYAGINHTVDP----------------------------------------------------------------------------------------------------------------------------------------------------------------------------
>UniRef100_S2E554	97	0.321	1.333E-17	6	139	307	2	139	236
------LQRKGTRHSHRGVIGVESAIVMIAFVIVAAALAFVVLNMGFSTTQKAKTTILSGLAESSSSLEVSGKITGVGCTTSGTcattpVLNATAIPIKITSGGDSVELSAATTTVSYV--SNSIQYTDIYAGPLaATTEYRSLSD-----------------------------------------------------------------------------------------------------------------------------------------------------------------------
>UniRef100_A0A662UN36	97	0.291	1.333E-17	20	295	307	1	234	248
--------------------GIEAAIVLIAFVIVAAALAFVVLNMGMFTTQRSKEVIGRGLGEASSALEVDGSVLALV--DSSRYVDTFSLPVKLSPGREAVDF--NVTALKLLLSTGG-SYENILKG-IYYLTYDSNGNWLLVHVSGLKLNNMQegsvTIGGtQTTVTY-----------YDLS----TTETPD---LSTITNALKDLPS------------EHQGKTVAFVVFIRSI---------DNVPPDTVLEFGEKAVIIVLLGSD--DKLSNYDSFTIELRPIEGAPLTIERTV-----------
>UniRef100_A0A7V3SCZ3	97	0.319	1.333E-17	5	120	307	0	114	378
-----MFKKLTRfQQGEKGITGLETAIIIIAFVVVAAVFAYTILSSGLFSSQKAEETVHSGVSQSQATSELRGSVLaYKGTANGDDCITKIQFTVGNAlVDGREIDLTPPY----YIDPNGSLT------------------------------------------------------------------------------------------------------------------------------------------------------------------------------------------
>UniRef100_UPI000B0AC0D7	96	0.258	1.801E-17	12	116	307	8	123	129
------------RKDDKAFTGLESAIVLTAFVVVAAVFSYVVLGAGFTTSDTAKKTIEEGVKQTTSSVELAGDVIAKGTPivttdvngtttTTGGTVDKILVTLQLTAGQSPVDIGPGMLVVSYADSA----------------------------------------------------------------------------------------------------------------------------------------------------------------------------------------------
>UniRef100_A0A916FWX0	96	0.293	1.801E-17	0	114	307	0	102	189
MNTK-----FNRmMKDESGITALETAIILIAFVVVAAIFAFTVLSTGTFLTERSKEAAYAGLQEVRGSMELKGSVV------LENTGQEVVFNIATVAGGSSVDLSKVK--ITYRD------------------------------------------------------------------------------------------------------------------------------------------------------------------------------------------------
>UniRef100_A0A1V4Z168	96	0.303	1.801E-17	6	115	307	0	106	189
------MKRSAKgfKKNDAAFTGLEAAIVLIAFVVVAAVFSYVMLGAGFFTSQKSKEVVHTGVDQATSSVQLNGDVVGVGSGNNLTA---VKFMLSLTAGNNPVDI--NKTIISYKTS-----------------------------------------------------------------------------------------------------------------------------------------------------------------------------------------------
>UniRef100_Q0W837	96	0.264	1.801E-17	8	125	307	1	109	191
--------KSNRRKFQKndaAFTGLEAAIVLIAFVVVAAVFSYVMLGAGFFTSQKSKEVVHTGVDQATSSIEMAGDVVGIGASGNLT---GLMMTLQITAGNNPVDI--NKTIISYRT-------ANVY-------------------------------------------------------------------------------------------------------------------------------------------------------------------------------------
>UniRef100_A0A2H5YLQ6	96	0.330	1.801E-17	15	119	307	10	117	192
---------------QEGITGLETAIILIAFVIVASVFAFVVLSTGLFSAERGKETVFAGLNKAQANLELHGSVV-VTASGSPLVPDEITFSLALAAGGTAVNIDPSATtnsvVMNYIDQNARV-------------------------------------------------------------------------------------------------------------------------------------------------------------------------------------------
>UniRef100_A0A1F8R6H5	96	0.295	1.801E-17	3	139	307	1	137	192
---KRLLKRI--RQGQEGITGLETAIILIAFVIVASVFSYVVLSAGLFSSQKVKEAVNAGLESTMATVEIRGNIIARMQSG---IVSEILICVGIPQAGSPVDFSPSSanispLVISYHDADNFLPTVNWTLTKLSTINTDNLLD-----------------------------------------------------------------------------------------------------------------------------------------------------------------------
>UniRef100_A3CU45	96	0.254	1.801E-17	11	116	307	2	105	192
-----------RQFNDNAFTGLEAAIVLIAFIVVAAVFSYVVLGAGFFTTQKSQEVVHTGVSQASSSMEIVGYVYGLQDSASLSTLGSITFVVANTAGGTAIDVKQ--MVVTYVDED----------------------------------------------------------------------------------------------------------------------------------------------------------------------------------------------
>UniRef100_A0A1F8QBM5	96	0.315	1.801E-17	12	139	307	8	137	192
------------RRDQEGITGLETAIILIAFVIVASVFAYVVLSAGLFSSQKAKEAVNAGVQSTMATIEIRGNIVAKMESG---VVREIYFCVGIPHAGSGVDFTPTSanvspVVISYVDANNLIPSVNWTLEKLSTINSDNLLD-----------------------------------------------------------------------------------------------------------------------------------------------------------------------
>UniRef100_X0WK08	96	0.315	1.801E-17	13	120	307	13	126	197
-------------KREEGITGLETAIILIAFVIVASVFAFVVLSTGLFSAERGKETVFAGLEKARGNLEVRGALtVSDSNTDGTiDSADAIQFNVALAAGGFPISLNPaayvNTVVVNWIDAQDRVA------------------------------------------------------------------------------------------------------------------------------------------------------------------------------------------
>UniRef100_A0A9E7TLL4	96	0.300	1.801E-17	13	110	307	5	104	213
-------------KSDEGFTGLEAAIVLIAFVVVAAVFSYVVLGAGFFTTQKSQEVVYSSVDMASSSMEVLGDVYGISADTSTTnkRINAVQFILGLTAGGTPVDLAKTTLVF----------------------------------------------------------------------------------------------------------------------------------------------------------------------------------------------------
>UniRef100_A0A7C2CQ41	96	0.394	1.801E-17	16	128	307	10	119	213
----------------RGIVGIEAAIVLIAFIIIAAALSYVVINMGFYTTQKTKETMQTGLEESLTALQLDGVVTAKTNATSSEILY-LLIPVKLSAGKASVDLKNESIIVSvYLPN---STYLNIYQGA----------------------------------------------------------------------------------------------------------------------------------------------------------------------------------
>UniRef100_A0A7C5X2X9	96	0.295	1.801E-17	15	145	307	13	142	221
---------------RRGIVGIEAAIVLIAFVLVASALAFVVLNMGMFTTQKSKEVIARAYEESTRAIDIAGNVVAKTTAD-RSSLDLVAIPIKLTAGSRAVDLNKTAVAITVIFPDGTAQHTdNGYEYIAAT-TFSKVTDFGTVTG-----------------------------------------------------------------------------------------------------------------------------------------------------------------
>UniRef100_F3KJ38	96	0.304	1.801E-17	6	143	307	2	136	226
------LQRKGTRHSHRGVIGVESAIVMIAFVIVAAALAFVVLNMGFSTTQKTKQAIVSSTDEASSALEIAGKVIGSGHITAG-KLNATAIPIKIVSGGASINLNPQNAAIRYLSNN--VEHGNIYAGALPTGVYDTLSDAMQA-------------------------------------------------------------------------------------------------------------------------------------------------------------------
>UniRef100_A0A7D5R929	96	0.325	1.801E-17	4	138	307	1	132	228
----KLVRREHSR-SHRGVIGVESAIVMIAFVIVAAALAFVVLNMGFSTTQRAKTAIVSSLEESSSALEIAGKVTASGDVSPTGKINVTSIPVKVASGGSSVNLGNTTMAVKYF--SGSVEYDNIMTGILSTGTYANLT------------------------------------------------------------------------------------------------------------------------------------------------------------------------
>UniRef100_A0A9D3B760	96	0.281	1.801E-17	6	134	307	2	134	239
------LQRKGTRHSHRGVIGVESAIVMIAFVIVAAALAFVVLNMGFTTSQKAKTTIIAGLEESSSSMKVSGSITAVGCIDSDSGCDNIKkinatnIPLKISESGNSVNFAQDVVSIRYIGP--SVQYDNIYLGPITADTF----------------------------------------------------------------------------------------------------------------------------------------------------------------------------
>UniRef100_A0A7C5XNG5	96	0.359	1.801E-17	11	138	307	1	124	289
-----------RKPCRRGIVGIEAAIVLIAFVIVAAAFAFMVVNMGLTSTQRSKEAIQQGLKEASCPLTLDGSILLKSATPNNVSTIIIPLK---TLGVKYVPMWTNETVVS-IKIGTRVTLANIYSGINHTIDPSGMT------------------------------------------------------------------------------------------------------------------------------------------------------------------------
>UniRef100_A0A0N8W776	96	0.318	2.433E-17	14	104	307	6	95	140
--------------REDAFTGLEAAIVLIAFVAVATVFSFVVLGAGFFTTQKSQDVVYGGVSQASSSMEIVGDVFGLKN-GTTSEIDRIRFTVALTVGGLPVDCS----------------------------------------------------------------------------------------------------------------------------------------------------------------------------------------------------------
>UniRef100_A0A8J7W8R7	96	0.299	2.433E-17	6	111	307	0	104	189
------MKENRREMNERAFTGLEAAIVLIAFIVVAAVFSYVMLGAGFFTTQKSQETVYSAIGQAATNMEVSGPIILMTDNSG--TITNATFTLILAAGGSPVDMNKvTYTVMT---------------------------------------------------------------------------------------------------------------------------------------------------------------------------------------------------
>UniRef100_A0A7T9CDP1	96	0.285	2.433E-17	14	111	307	6	102	192
--------------NEEAFTGLEAAIVLIAFVVVAAVFSYVVLGAGFFTTEKSQEVVHAGVSSAATNIVVKGNVYGLAD-DSTKGVDTIQFDVGLASGGLPVDMNKVAMIYS---------------------------------------------------------------------------------------------------------------------------------------------------------------------------------------------------
>UniRef100_A0A2E1AHH6	96	0.247	2.433E-17	5	120	307	0	120	193
-----MFNRINKLTRnESGQTALEAAIILIAFIVVATVFAFSMLSAGTESTERGNEAIYAGLEGVQSSLAIRGDVIAKEDGTTAGQVGEVIFTLAIVSGGDPIDMTDTSgenvMIIGYRDGEQFLN------------------------------------------------------------------------------------------------------------------------------------------------------------------------------------------
>UniRef100_A0A8T7H5Q4	96	0.292	2.433E-17	13	124	307	5	117	194
-------------KNENAFTGLEAAIVLIAFVVVAAVFSYVVLGAGFFTTGEAQRTVHTGVGQATSNLEVSGPVIVKAGSvDNPTNLSSISFFLQLAAGGTPVDMNKVTFTVSTADELETFMYANV--------------------------------------------------------------------------------------------------------------------------------------------------------------------------------------
>UniRef100_A0A5N9GV19	96	0.293	2.433E-17	12	120	307	9	133	198
------------RSDQKEITGLETAIILIAFVVVASVFAYTILSAGIYSSEKGKEAIHSGLSTARASMQLSGPVLAR-DTDSNNTVDQMLFVIANLLKSAPMNLVPTvdsdsdgllsdespklhSLVITYIDQAQMVT------------------------------------------------------------------------------------------------------------------------------------------------------------------------------------------
>UniRef100_A0A0F8N510	96	0.233	2.433E-17	12	128	307	8	131	199
------------RKDEKAFTGLESAIVLTAFVVVAAVFSYVVLGAGFTTSDTAKKTIDEGVKQTTSSVELAGDVIAKGSITAPGAVENLTVTLQLTAGQSPVDIgatnTSGLMIVSYTDNATYvpdVSWTSTFIGA----------------------------------------------------------------------------------------------------------------------------------------------------------------------------------
>UniRef100_A0A1M4MJY4	96	0.319	2.433E-17	14	109	307	6	100	200
--------------NEDAFTGLEAAIVLIAFIVVAAVFSYVILGAGFFATQKSQEVVHTGVAQTSSTLELSGPVIAQA--SSTAYLGEVSFYLQLAAGGSPVDMTKvTYTV-----------------------------------------------------------------------------------------------------------------------------------------------------------------------------------------------------
>UniRef100_A0A7J3WEI4	96	0.283	2.433E-17	14	125	307	10	120	203
--------------RRTALTGLETAIILISFVIVAAAFSFAVLNLGLFTTQKSGEVVQAGIDEATSAIETVGSVIARSDLNGNsRAVSNVTIFFKVAVGKRPIDLRVGSLVVTYHDS--RTSIENVY-------------------------------------------------------------------------------------------------------------------------------------------------------------------------------------
>UniRef100_A0A7C0ZKZ6	96	0.339	2.433E-17	14	115	307	3	108	204
--------------NRKGMTGLETAIILVAFVITAAAFAFVVLNMGFLTAEKAQSVISSGMAEASSAILLDSGVIGQFGSTGGDQADidlvKLTFYIKLSQGHEPVDLDDSKLVATYTNP-----------------------------------------------------------------------------------------------------------------------------------------------------------------------------------------------
>UniRef100_A0A832TTF2	96	0.307	2.433E-17	15	118	307	6	105	205
---------------EDAFTGLEAAIVLIAFVVVAAVFSYVVLGAGFFTTQTAQATVHTGVAQASSSLEVVGNVMGISNAG--TKLSYVNMSVALTAGGTAMDL--NQMVISYNDNNGG--------------------------------------------------------------------------------------------------------------------------------------------------------------------------------------------
>UniRef100_A0A8T4Y8W0	96	0.333	2.433E-17	14	129	307	6	117	207
--------------NKRGIVGIEAAIVLIAFIIIAAALSYVVINMGFYTTQKTKETMQGGLDESLTALQLDGIVTAKTDSSGH--IEYLAIPVKLSAGRAAIDLGENAVVVSvYLQNA---TLMNVYQGAT---------------------------------------------------------------------------------------------------------------------------------------------------------------------------------
>UniRef100_A0A0E3PR80	96	0.259	2.433E-17	12	115	307	21	128	212
------------RKDDKAFTGLESAIVLTAFVVVAAVFSYVVLGAGFTTSDTAKKTIDEGVKQTSSSVGLAGDVIAKGTPGATPTVDNITITLQLTAGQSPVdigaDSTTGMMVVAYSDS-----------------------------------------------------------------------------------------------------------------------------------------------------------------------------------------------
>UniRef100_A0A2H5YLW6	96	0.308	2.433E-17	15	120	307	10	132	216
---------------QEGITGLETAIILIAFVIVASVFAFVVLSTGLFSAERGKETVFAGLNKAQANLELHGSVVVTDlnewNDPGTGCVeqagsdgepDRVVFSLALAAGGAPVNVDPAATIntvaINYVDQDVRVA------------------------------------------------------------------------------------------------------------------------------------------------------------------------------------------
>UniRef100_A0A523BFJ1	96	0.312	2.433E-17	11	138	307	1	126	226
-----------RKINKRGIVGIEAAIILIAFVIVATAFAFMVVNMGLTSTQRSKEAIEQGLKEATSPLTLDGTILLKSDQTNANNISNIIIPLK-TLGVKYVPMWENETVVS-IKIGTRVALANIYAGINHTIDPTTMT------------------------------------------------------------------------------------------------------------------------------------------------------------------------
>UniRef100_A0A9D2X6H6	96	0.295	2.433E-17	12	137	307	8	137	233
------------RHSHRGVIGVESAIVMIAFVIVAAALAFVVLNMGFTTSQKAKTTIIAGLEESSSSMQVAGKVIGVgcTTAAGGCASSPVLnataFPIKITSGGDEVDLGASTTAVKYI--SNSIQYDDIYSGPITGGEYRSL-------------------------------------------------------------------------------------------------------------------------------------------------------------------------
>UniRef100_A0A7J3Z8R4	96	0.357	2.433E-17	16	113	307	1	97	239
----------------KGIVGIEAAIVLIAFVVVAAALAFVVLNMGFYTTQRSKEVMGQGLAQASSALEIDGTVLAKVDKDNGNLVCAI-IPIRLSAGQKDVDLTPGKSDIAVW-------------------------------------------------------------------------------------------------------------------------------------------------------------------------------------------------
>UniRef100_A0A833DU43	96	0.333	3.286E-17	14	115	307	5	103	108
--------------NRKGFTGLEAAITLIAFITVAAVFSYILLGAGFFATQKGQEVVHTGVRQVSSSFEIIGTIVGYGNTTGNN-LNATTFTIQLAAGGQPIDLSK--TIITVTAP-----------------------------------------------------------------------------------------------------------------------------------------------------------------------------------------------
>UniRef100_A0A842MPH3	96	0.340	3.286E-17	0	133	307	0	123	161
MSAKKLFK------NKKGIVGVEAAIVLIAFIIIAAALSYVVVNMGFYTTQKTKETMQSGLDESLSALQLDGVVIAKTDA--NSEIQYVVTPVKLSAGKADVDLGNESVVVSvYLSDA---TLLNIYEGANSTTT-----------------------------------------------------------------------------------------------------------------------------------------------------------------------------
>UniRef100_A0A9D6X5P9	96	0.341	3.286E-17	0	114	307	0	102	189
MNTqfKRMLK------DESGITALETAIILIAFVVVAAIFAFTVLSTGTFLTERSKEAAYAGLQEVRGSLELKGSVV------LENTGTDVVFNVSPVAGGSSVDLSKLK--IMYRD------------------------------------------------------------------------------------------------------------------------------------------------------------------------------------------------
>UniRef100_UPI00203455A5	96	0.284	3.286E-17	11	119	307	2	107	190
-----------KQFNDNAFTGLEAAIVLIAFIVVAAVFSYVVLGAGFFTTQKSQEVVHTGVQQASSSMEIVGNVYGEGNTTSNV-LTSVRFIVANTAGGTSLDVHQ--MVVTYVDETHHV-------------------------------------------------------------------------------------------------------------------------------------------------------------------------------------------
>UniRef100_A0A3N5MIV9	96	0.301	3.286E-17	18	133	307	10	121	190
------------------FTGLEAAIVLIAFVVVAAVFSYVVLGAGFFTSQKSQETVYKSVEQATSNIQMVGNVYGLATTP-SSGINTITFSISLTPGAPDADLTK-MTVMFSSDTVAPVTYS--YGGATSDTS-----------------------------------------------------------------------------------------------------------------------------------------------------------------------------
>UniRef100_UPI0007825FF7	96	0.322	3.286E-17	8	103	307	1	95	193
--------RCNSTPPDEGFTGLEAAIVLIAFVVTAAVFSYVVLGAGYFTTQKSQEVVYTSVDMASSSMQVIGDVYAWSTDGGSTA-DAIRFTLGLAAGGSPVDF-----------------------------------------------------------------------------------------------------------------------------------------------------------------------------------------------------------
>UniRef100_A0A0N8W878	96	0.280	3.286E-17	14	120	307	6	111	193
--------------NEDAFTGLEAAIVLIAFVVVAAVFSYVVLGAGFFTTQKSQEVVHSGVTQAASNIVVKGEVYGIAN-TGMTAVERIRFDVGLAAGGLPVDIQQAAFTLSTENEVQSLT------------------------------------------------------------------------------------------------------------------------------------------------------------------------------------------
>UniRef100_A0A932FW49	96	0.350	3.286E-17	5	119	307	0	115	195
-----MRRTLFRLNAQKGVTGLETAIILIAFVMVASVLAYVVLSAGLFSSQKVKDAVHSGLEEA-STIEVRGSVLA---SMSDNIVTELYFSVGTISGAAPVDFTDtsagaNKVVISYSDAYQQV-------------------------------------------------------------------------------------------------------------------------------------------------------------------------------------------
>UniRef100_A0A832Z5K9	96	0.410	3.286E-17	16	110	307	5	98	202
----------------KGMVGIEAAIVLIAFVIVAAALAFVALNMGFFTTQKSKEVIARGLEEASSALEIDGAVIGKNNVTAK-KLIGVAIPLRLASGRSPVDIKRTSIEI----------------------------------------------------------------------------------------------------------------------------------------------------------------------------------------------------
>UniRef100_A0A2I0PU78	96	0.288	3.286E-17	11	128	307	6	120	209
-----------RRSCEKAFTGLEAAIVLIAFVVVAAVFSYVILGAGFFTSQTAQATVQSGVKVASSSMLLDGNVYGI-RVDQNPYLSYVNVSVALTAGGTSMDLSQ--IIVSYNDNNGGYNSSLTYMGV----------------------------------------------------------------------------------------------------------------------------------------------------------------------------------
>UniRef100_A0A920PWB5	96	0.261	3.286E-17	6	133	307	5	132	214
------FKRTFSRfcRDRSGITGLETAIVLIAFVVVAAVFAFTVLTTGLFTSEKAKETALAGVATTSSSMTIKGNIIAQASTGATPVVEVIRVKLATATGVEQVLFDPEQILVTYLDENNVEQLA--YPGTTGVIT-----------------------------------------------------------------------------------------------------------------------------------------------------------------------------
>UniRef100_A0A2A3T677	96	0.325	3.286E-17	16	141	307	0	122	226
----------------RGVIGVESAIVMIAFVIVAAALAFVVLNMGFTTSQKAKTSIISSLGEASSSMQVAGKVIGAGDITNGN-LNVTAFPIKIASGGNNVDLNAKTMAVKYV--SNSISYDNIYVGTLSTTEYKSLSSAV---------------------------------------------------------------------------------------------------------------------------------------------------------------------
>UniRef100_A0A9D2X973	96	0.296	3.286E-17	6	127	307	2	127	233
------LQRKGTRHSHRGVIGVESAIVMIAFVIVAAALAFVVLNMGFTTSQKAKTTIIAGLEESGSSMQVAGKVTAVGCTtsaggcATTPVLNATAFPIKITSGGEAVDLGASTTAVKYL--SNTVEYDDIYSG-----------------------------------------------------------------------------------------------------------------------------------------------------------------------------------
>UniRef100_A0A6A8AGT3	96	0.237	3.286E-17	14	123	307	0	132	234
--------------DKRGFTGLEAAIVLTAFVVVAAVFSYVVLNAGFFTSQKSEEVVHTGIEQVTSSFEPAGDIIGHGwkynttakNQDGNNGTYYndsdnhldgtyltaITIYLTLTAGQMPMDL--DKLAISYTDRDvhvGGLNLTN---------------------------------------------------------------------------------------------------------------------------------------------------------------------------------------
>UniRef100_S2EPE1	96	0.320	3.286E-17	13	134	307	7	132	237
-------------HSHRGVIGVESAIVMIAFVIVAAALAFVVLNMGFSTTQKVKTITTSSLEEASSAMEISGTVYGIGCTssasgcDATQKINATIIPIKIAAGGNLVNFAPDITAISFFTKD--VEYTNIYAGTITTDEY----------------------------------------------------------------------------------------------------------------------------------------------------------------------------
>UniRef100_A0A370M013	96	0.347	3.286E-17	15	129	307	11	122	244
---------------HRGVIGVESAIVMIAFVIVAAALAFVVLNMGFSTTQKAKTTIISSLGEASSSLEVAGKVIG-SGHITDAKLNVTAVPLKIASGGESVNLAPGTASVKYL--SNSITYDDIYQGTL---------------------------------------------------------------------------------------------------------------------------------------------------------------------------------
>UniRef100_A0A7C5ZA14	96	0.303	3.286E-17	14	115	307	91	184	272
--------------NEQGITALETAIILIAFVVVAAIFAFTVLSTGTFLTERSKEASYAGLQEVRGSMELKGSVV------LESTGDLIVLNLSNVAGGSSQDLSKVK--ITYRDS-----------------------------------------------------------------------------------------------------------------------------------------------------------------------------------------------
>UniRef100_A0A3C0JQK2	95	0.360	4.438E-17	14	99	307	16	100	112
--------------DQRGITGLETAIVLIAFVVVASVFAFAVLNVGLLSSQKSEQAALGGLEATSASLSIRGDVIASAN-AGKTAIDTVRFNLAPASTSS---------------------------------------------------------------------------------------------------------------------------------------------------------------------------------------------------------------
>UniRef100_A0A2E0L2U1	95	0.288	4.438E-17	14	120	307	9	116	189
--------------NESGQAALENAIILIAFIVVASVFAFTILSAGSSSTERGEEAIYSGLEGVQSSMSIKGAVIAEAA---STTVDTVTFTLALVSGGDPIDLTDSTgdnvVVIGYRDAAQFVN------------------------------------------------------------------------------------------------------------------------------------------------------------------------------------------
>UniRef100_A0A1V4Z145	95	0.288	4.438E-17	12	115	307	8	106	189
------------RKNDAAFTGLEAAIVLIAFVVVAAVFSYVMLGAGFFTSQKSKEVVHTGVDQATSSVELNGDVIGVGSGNNLTA---VKLTLGLTAGNNPVDI--NKTIISYKTS-----------------------------------------------------------------------------------------------------------------------------------------------------------------------------------------------
>UniRef100_X1J9F3	95	0.308	4.438E-17	10	115	307	6	110	190
----------NLHRGQRGMTGLETAIILIAFVTVASVLAYSVLSAGIFSAERGKETVYKGLEQAQSTMEIAGSVLGISDNGTpPTTLETVQFNVQLTIPNAKLD--TNAVVCNYWDN-----------------------------------------------------------------------------------------------------------------------------------------------------------------------------------------------
>UniRef100_A0A832U4D0	95	0.316	4.438E-17	13	109	307	5	100	190
-------------HDEDGFTGLEAAIVLIAFVVVAAVFSYVVLGAGFFTTQKAQETVHTGVAQATSAVEPSGPVMIQAGANED--ITNASFYLQLAAGGNSVDMTKvGYTV-----------------------------------------------------------------------------------------------------------------------------------------------------------------------------------------------------
>UniRef100_A0A2I0P6B4	95	0.315	4.438E-17	14	124	307	6	114	193
--------------NEDAFTGLEAAIVLIAFVVVAAVFSYVVLGAGFFTTGEAQRTVHTGVGQATSNLEVSGPVIVKASDTTNLGA--ISFFLQLAAGGTPVDMKKVTFTVSTTEKLETFTYANV--------------------------------------------------------------------------------------------------------------------------------------------------------------------------------------
>UniRef100_A0A7J4PKY3	95	0.270	4.438E-17	13	127	307	9	129	196
-------------KDERAFTGLESAIVLTAFVVVAAVFSYVVLGAGFTTSDTAKATIDEGVKQVSSSVELCGDVIAKEGSTDGTVGY-ILATLQLTAGQAPVDigenSGDGMIVVSYTDSNcydPGVTWTQQFVG-----------------------------------------------------------------------------------------------------------------------------------------------------------------------------------
>UniRef100_A0A1M4MK51	95	0.284	4.438E-17	14	122	307	2	107	200
--------------KEDAFTGLEAAVVLIAFIVVAAVFSYVVLGAGFFATQKSQEVVHTGVAQTSSSVEVVGDVIGMANVADKR-LESILFTVKLSPGSGAIDF--DNVVILYSDANNVKTLA----------------------------------------------------------------------------------------------------------------------------------------------------------------------------------------
>UniRef100_A0A8J7QFG0	95	0.306	4.438E-17	16	181	307	1	165	202
----------------RGMTGIETAIILIAFVIAASVFAFAVLNMGLISTQRAQEAVGAGLAQASSSLQLEALVCEADISTL--KVQNITILVKLAPGQSPVDFDEGRLTVSY--KSNYTYIAEVYDST--HGSFVDAYNPDYAfSGEYCTVMVIQGDTdevleaGETFAIMLN--LASDAINAELGAY-----------------------------------------------------------------------------------------------------------------------------
>UniRef100_UPI001AEA48E5	95	0.333	4.438E-17	13	111	307	5	100	202
-------------KSEEGFTGLEAAIVLIAFVVVAAVFSYVVLGAGFFTTQKAQQVVYSSVDMASSSLEVLGDVYG---NGTNSYIDGVRFVVGLTSGGSSVDFANTNLVFT---------------------------------------------------------------------------------------------------------------------------------------------------------------------------------------------------
>UniRef100_A0A0E3SA45	95	0.295	4.438E-17	13	116	307	6	108	209
-------------KDEKGFTGLEAAIVLVAFVVVAAVFSYVMLGAGFYTTQKSQEVVHTGVAQASSSVELSGDLVATGDlTAGSECLDIVTLCLQPTAGGSAVDM--ATTLITVTTPN----------------------------------------------------------------------------------------------------------------------------------------------------------------------------------------------
>UniRef100_UPI001FE11A4B	95	0.321	4.438E-17	4	111	307	2	110	211
----KMTKIFNK---DEGFTGLEAAIVLIAFVVVAAVFSYVVLGAGFFTTQKAQEVVYSSVDMASSSMEVLGNVYGHGtivlANPSESNITALRFVVGLTAGGAPVDLANTNLVFS---------------------------------------------------------------------------------------------------------------------------------------------------------------------------------------------------
>UniRef100_A0A497N1E6	95	0.356	4.438E-17	13	144	307	10	138	213
-------------GDRRGTIGVEAAIVMIAFVVVASAVAYVIINMGFYAAQKSKETIGRGVDSASSSLELEGTVVGKV-SDEGTCLQYIIIPVRLSVGKSQVELSGDATMVTVYSND--FTLPDIYDGVSTPSDPTDLTTVFSTD------------------------------------------------------------------------------------------------------------------------------------------------------------------
>UniRef100_A0A2E7G478	95	0.283	4.438E-17	4	158	307	1	155	217
----KIFNRFYR--DNSGITGLETAIILIAFVVVAAVFAFTVMTTGLFSTEKAKTTAQAALTEASSSFITKGAVTATCDDPaACAYVNSITFTVALASGADAQTLSAGELSFLYTDPNNTMrTSGLVPVGGIITVDADGAAG--EPDGNGVDIVSiiDTGPGG----------------------------------------------------------------------------------------------------------------------------------------------------
>UniRef100_A0A7C4JFX5	95	0.352	4.438E-17	16	133	307	9	122	224
----------------RAVVGIEAAIVLIAFIIVAAALSYVVVNMGLFITQKTKETMQGGVDESQSALQLDGVVVGKTNN--QRQVEWIILPVKLSVGKAALDLKKEAIVVSvYLPNA---TLLNIYNGVYMNGT-----------------------------------------------------------------------------------------------------------------------------------------------------------------------------
>UniRef100_A0A7J3V405	95	0.360	4.438E-17	13	133	307	6	122	224
-------------KNRKAVVGIEAAIVLIAFIIVAAALSYVVVNMGLFITQKTKDTMQEGVDESQSALQLDGIIVGKTN--GQRQVEWIILPVKLSVGKAALDLKKEALVVSmYLPNA---TLLNIYNGVYLNAT-----------------------------------------------------------------------------------------------------------------------------------------------------------------------------
>UniRef100_UPI000C1E06CD	95	0.319	4.438E-17	12	156	307	8	151	228
------------RQSHRGVIGVESAIVMIAFVIVAAALAFVVLNMGFSTTQRAKTAIVASLDESSSAVEIAGKVTGAGDISPIGKLNVTAVPLKIASGGSSVNLGNTTMAVKYF--SQSVEYDNIMTGVLSSGTYENLTTASTAavNAGYIN-VNPITS------------------------------------------------------------------------------------------------------------------------------------------------------
>UniRef100_A0A662VUX2	95	0.347	4.438E-17	18	110	307	7	101	315
------------------FTGLEASIVLIAFVVVGAVFGYTILGSGFFTAQKSKSIVVNGVKQASASLVLDGQYIYLACDPTGSSgcVNTIYFYVTQSAGGASVDLEKASIAV----------------------------------------------------------------------------------------------------------------------------------------------------------------------------------------------------
>UniRef100_A0A2H5YIZ7	95	0.360	5.993E-17	15	119	307	14	124	197
---------------QRGITGLETAIILIAFVIVASVFAFVTLSTGLFSAERSKETIFSGLAKAQSNLELHGSVVltGVVLTGSDATDGSLTFQLALAAGGSPISLDPAATnsrvVMNFTDANSRV-------------------------------------------------------------------------------------------------------------------------------------------------------------------------------------------
>UniRef100_A0A101IT93	95	0.245	5.993E-17	14	118	307	5	112	211
--------------NDNAFTGLEAAIVLIAFVVVAAVFSYVVLGAGFFTTQKSQEVVHTGVQQASSSMEVIGQVYGHADSTTTEStaaanLAYIRFTIGNTAGGTGLDVTQ--MVVSYADETTR--------------------------------------------------------------------------------------------------------------------------------------------------------------------------------------------
>UniRef100_A0A7J2U6Q2	95	0.270	5.993E-17	6	180	307	0	177	223
------MKNVRKTKLLKGIVGIEAAIVLIAFVVVAAALAFVVLNMGFYTTQRSKEVMSQGLAQASSALEIDGTVLAKVDNETQELTCAV-IPIRLSAGQKDVDLTPGKADIAIWviDKGGLTATYNETQQAITNLTGYTIDNLCQAGGKtwsGVAVVWRQPNNGDT--VLQAGEKVLVVINFTkLGN------------------------------------------------------------------------------------------------------------------------------
>UniRef100_A0A2E8EXI6	95	0.291	5.993E-17	0	117	307	2	128	225
LNKGNMIERYVRKlaHEEKGITGLETAIVLIAFVVVAAVFAFTVLTTGLFTSEKAKETAMAGVAATSSTLTVKGSLTAMGGTATGaggatccDRVDHIRVKLTGATDVNDVPFNPSQVLVTYQDDAN---------------------------------------------------------------------------------------------------------------------------------------------------------------------------------------------
>UniRef100_A0A934HLM3	94	0.254	8.092E-17	14	117	307	9	113	148
--------------DENGQTALEAAIILIAFIVVASVFAFAILSSGSKSTEKGQQAINAGLEGVQSSMEVKGAIIAKANVAGD-EVETVVMTLSLVAGGEPIDMnvASRKVVIGYRDAEQ---------------------------------------------------------------------------------------------------------------------------------------------------------------------------------------------
>UniRef100_UPI00209CC306	94	0.301	8.092E-17	12	117	307	3	102	184
------------RRNEDAFTGLEAAIVLIAFIVVAAVFSYVMLGAGFFTTQKSQETVYSAIGQAGTNMEVSGPVILETNTDSQVKS--VAFTLILAAGGMPVD----MKRVTYTVSTQ---------------------------------------------------------------------------------------------------------------------------------------------------------------------------------------------
>UniRef100_A0A8G1A3A8	94	0.284	8.092E-17	14	115	307	6	105	187
--------------NDEAFTGLEAAIVLIAFVVVAAVFSYVMLGAGFFTSQKSQEVVHTSVAQTSSSMDIAGSVIG--NATVNDKIGNVTFYVQLTSGGSPVDIDEVAYVLSTKDE-----------------------------------------------------------------------------------------------------------------------------------------------------------------------------------------------
>UniRef100_A0A0E3L6W7	94	0.277	8.092E-17	12	115	307	8	114	196
------------RKDERAFTGLESAIVLTAFVVVAAVFSYVVLGAGFTTSDTAKKTIDEGVKQTTSSVELCGDVIAIEGGTDGTVGY-ILTTIQLTAGQSPVDIGEnsdaGMMVVSYTDS-----------------------------------------------------------------------------------------------------------------------------------------------------------------------------------------------
>UniRef100_A0A0F8RWS4	94	0.265	8.092E-17	12	120	307	8	117	196
------------RKDEKAFTGLESAIVLTAFVVVAAVFSYVVLGAGFTTSDTAKKTIDEGVKQTTSSVELSGDVIALGA---SNKVTNLIMTLQLTAGQSPVDIGDdsdaGMMVISYSDSATYLA------------------------------------------------------------------------------------------------------------------------------------------------------------------------------------------
>UniRef100_E1RJJ4	94	0.277	8.092E-17	11	151	307	1	144	199
-----------KLNKEEAFTGLEAAIVLIAFVVVAAVFSYVVLGAGFFTTQKAQEVVYTSVDQASSSIEILGDVYGLNTTspvPTGPVIDAVRFTVGLTAGGSPVDFGQTTLTFSTNENVSRLDRAADTLTDATSISPGQWGVIRMANNDSSDLL-----------------------------------------------------------------------------------------------------------------------------------------------------------
>UniRef100_Q8TLF9	94	0.256	8.092E-17	12	116	307	8	116	199
------------RKDDKAFTGLESAIVLTAFVVVAAVFSYVVLGAGFTTSDTAKKTIDEGVKQTTSSIGLAGDVIVKGTPGDTPSVDNITITLQLTAGQSPIDiganSTAGMMVIAYSDSA----------------------------------------------------------------------------------------------------------------------------------------------------------------------------------------------
>UniRef100_A0A497KL71	94	0.333	8.092E-17	13	113	307	4	108	204
-------------KKRAGMTGLETAIILVAFVITAAAFAFVVLNMGFLTAEKTQSVISSGMSEASSALLVDSGVIGQFGSTGGDQADidlsKLTFYIKLSQGHEPVDLDDSKLVATYT-------------------------------------------------------------------------------------------------------------------------------------------------------------------------------------------------
>UniRef100_A0A7J2YRU3	94	0.292	8.092E-17	0	139	307	0	133	210
MNYKKHLRDFAK--QKRAIVGLEAAIILIAFVIIAAVFSFMVVNQGLFATEQGKTVIQQGIQQASTPLSIDGTTFVKTSADG-SYVAGILIPLK-TFGTKYVSMNENTTVVTM--KIGTDAWSNIYVGTNASATGETFND-----------------------------------------------------------------------------------------------------------------------------------------------------------------------
>UniRef100_A0A7J3SZP9	94	0.282	8.092E-17	13	164	307	8	146	212
-------------KQKRGIVGIEAAIVLIAFVVIAAAMAYVVVNMGFYSAQTAKSTIDKGIQEATSALTLDGFLTGKTNS-SNPAVTYLAIPLKLAVGQEQVDMAANTVVVAVQGNN--YSLANIYGGV-ATSTNVSLANLMSS---------VTGAPNATCFIY----------------------------------------------------------------------------------------------------------------------------------------------
>UniRef100_F3KJ34	94	0.314	8.092E-17	6	129	307	2	122	227
------LQRKGTRHSHRGVIGVESAIVMIAFVIVAAALAFVVLNMGFSTTQKAKTSIISSLGEASSTMQVAGKVIASGNVPA-AAINATAIPIKIASGGDVVNLGATTMAVKYV--SNSINYDDIYVGSL---------------------------------------------------------------------------------------------------------------------------------------------------------------------------------
>UniRef100_A0A7C4NFX3	94	0.330	1.093E-16	13	147	307	7	136	172
-------------KNKRAIVGVEAAIVLIAFIIIAAALSYVVINMGFYTTQKTKETMQTGLEESTTALQLDGVVIGKTDSNGE--IQFLIIPVKLSTGKSAIDLNTSAVVVSvYLPSN---TLLNIYKGANKTDE-IDLDTILSDNENF---------------------------------------------------------------------------------------------------------------------------------------------------------------
>UniRef100_A0A8J7W8M3	94	0.271	1.093E-16	12	118	307	1	105	188
------------KKNENAFTGLEAAIVLIAFVVVAAVFSYVMLGAGFFTAQKAQDVVHSGIGQAASSIEVIGDVYGFENTTSGNGLGTVQFTIALTSGMSPMNIS--AMRVTYADATTR--------------------------------------------------------------------------------------------------------------------------------------------------------------------------------------------
>UniRef100_A0A968QRT2	94	0.262	1.093E-16	6	120	307	3	117	190
------LNQFNK--DQHGQTALETAIILIAFVVVASVFAFTILSAGTASTERGEQAIAAGLEGVQSSMQVKGAILAEGDATAD-EITNLRFTLQLVAGGDPVNLTAGAnrvVVIDYRDGTQILT------------------------------------------------------------------------------------------------------------------------------------------------------------------------------------------
>UniRef100_A0A7J3VTM9	94	0.317	1.093E-16	12	115	307	7	107	191
------------RKTKKGLTGLETAIILIAFVIVASAFSFAVLNLGLFTTQKTGEVMQAGLEETLASIETAGAVVAKSSSGSIT---EIVVYIKSSVGKGEVDVRAGKLVITYRDK-----------------------------------------------------------------------------------------------------------------------------------------------------------------------------------------------
>UniRef100_A0A0F7GF56	94	0.336	1.093E-16	16	116	307	16	107	194
----------------KGITGLETAIILIAFVTVAAVLAYTVLSAGIFSSERGKEAVYSGLESAQSTMTVKGSVLIVDNAD-------LQFNLAMAVTGGSVDL--NKMVVNYFDSN----------------------------------------------------------------------------------------------------------------------------------------------------------------------------------------------
>UniRef100_A0A2I0NYI9	94	0.285	1.093E-16	9	111	307	2	105	195
---------SFKRNDE-GFTGLEAAIVLIAFVVVAAVFSYVVLGAGFFTTQKAQETVYSGVAQSTSNIQMIGNVYGYGteNAAGSMDVIRIQWNIGLAPGAPSLDISKMIIVVS---------------------------------------------------------------------------------------------------------------------------------------------------------------------------------------------------
>UniRef100_A0A0E3QC01	94	0.243	1.093E-16	12	118	307	8	116	196
------------RKDDKAFTGLESAIVLTAFVVVAAVFSYVVLGAGFTTSDTAKKTIDEGVKQTTSSVELAGDVIARSGD--NSKVDNITVTLQLTAGQAPVDIGNdskvGMLVVSYADNSTY--------------------------------------------------------------------------------------------------------------------------------------------------------------------------------------------
>UniRef100_A0A2I0PXH8	94	0.295	1.093E-16	18	122	307	9	111	200
------------------FTGLEAAIVLIAFVVVAAVFSYVVLGAGFFTSQTAQATVHTGVQQASSSMELVGNVYGLAPASGAANLTSMNVTVALTAGGTGMDLSQ--MVVSYRDNNGGYNSS----------------------------------------------------------------------------------------------------------------------------------------------------------------------------------------
>UniRef100_A0A0W8F1G7	94	0.280	1.093E-16	12	111	307	4	102	201
------------KKNEEAFTGLEAAIVLIAFVVVAAVFSFVVLGAGFFTTQKSHEVVYAGVGSAASNMVVKGDVYGIS-TTTPTEIIYIQFDVGLAAGGYPIDAAKLTMIYS---------------------------------------------------------------------------------------------------------------------------------------------------------------------------------------------------
>UniRef100_UPI00082D7801	94	0.262	1.093E-16	13	115	307	4	104	202
-------------KQEEAFTGLEAAIVLIAFVVVAAVFSYVMLGAGFFTSQKSQEVVHSSMAQASSSVEIVGNVVGLGNTTTHDNLTNVLFTISTTAGGSAYDVGDVLM--TYTDK-----------------------------------------------------------------------------------------------------------------------------------------------------------------------------------------------
>UniRef100_A0A842QXW8	94	0.336	1.093E-16	11	113	307	1	107	205
-----------KLSKRTGMTGLETAIILVAFVITAAAFAFVVLNMGFLTAEKAQSVISSGMSEASSALLIDSGVIGQFGSTGgdqaDIDLEKLTFYIKLSQGHEPIDLDDSKLVATYT-------------------------------------------------------------------------------------------------------------------------------------------------------------------------------------------------
>UniRef100_A0A1F5D0M8	94	0.345	1.093E-16	14	113	307	5	111	208
--------------KRRGMTGLETAIILVAFVITAAAFAFVILNMGSLTAEKAQSVIATGMAEASSSMLIDNGVVgYFGNTTtapvlqSNVYLYKVVFYIKLSQGHEPIDVSDNRLVATYT-------------------------------------------------------------------------------------------------------------------------------------------------------------------------------------------------
>UniRef100_A0A842QRU7	94	0.330	1.093E-16	10	113	307	3	111	209
----------NKLMRKRtGMTGLETAIILVAFVITAAAFAFVVLNMGFLTAEKAQSVISSGMSEASSALLVDSGVIGEFNQTGGDQADidltKLAFYIKLSQGHEPIDLDDSKLVATYT-------------------------------------------------------------------------------------------------------------------------------------------------------------------------------------------------
>UniRef100_S2EVP6	94	0.298	1.093E-16	6	139	307	2	132	226
------LQRKGTRHSHRGVIGVESAIVMIAFVIVAAALAFVVLNMGFSTTQKTKQAIVSSTDEASSALEIAGKIIGSGHITAG-KLNATAVPIKIVSGGASINLNPQNAAIRYLSNN--VEHGNIYVGALPTGVYDTLSD-----------------------------------------------------------------------------------------------------------------------------------------------------------------------
>UniRef100_A0A370LNP8	94	0.352	1.093E-16	15	133	307	11	126	231
---------------HRGVIGVESAIVMIAFVIVAAALAFVVLNMGFATTQKAKTSIISGLGEASSSLEISGKVTGIGNV-GDARLDVVSIPLKIASGGNAVNLQNTTASVKYL--SNTVEYDNILVGTASTST-----------------------------------------------------------------------------------------------------------------------------------------------------------------------------
>UniRef100_A0A497MGV1	94	0.324	1.093E-16	11	161	307	1	140	236
-----------RRSGRKGIVGIEAAIVMIAFVIVASAFAFMVVNMGLTSTQRSKEAIQQGLKEASCPLTLDGSLLLKSQGENNVSAIIIPLK---TLGVKYVPMWTNETVVS-IKIGTRVALANIYAGINHTVDPTVMTFDAI-------LENVTRSGGHLY-------------------------------------------------------------------------------------------------------------------------------------------------
>UniRef100_A0A5N9AWT9	94	0.321	1.475E-16	10	118	307	16	125	162
----------NIYADDRGITGLETAIILIAFIVVAAVFAFTVMTTGLFSTEKAKTTAQAGIAEASSTFAPKGAIVAKGDgAATPTYVEKVFMQVTLATGAtdASVD--PKDLAFIYTDDNQR--------------------------------------------------------------------------------------------------------------------------------------------------------------------------------------------
>UniRef100_A0A2I0PDC8	94	0.291	1.475E-16	13	137	307	5	129	190
-------------HDEDGFTGLEAAIVLIAFVVVAAVFSYVVLGAGFFTTQKAQESVHTAVGQATSAVELSGPVMVQAGAG--NTVSNASFYLQLAAGGASVDVSKiGYTVstskkvvtIQGTDPQVIVVW-------LKTTSPGNL-------------------------------------------------------------------------------------------------------------------------------------------------------------------------
>UniRef100_A0A0F8DDL5	94	0.287	1.475E-16	14	114	307	7	104	191
--------------NEKGFTGLEAAIVLVAFVVVAAVFSYVMLGAGFYTTQKSQEVVHTGVAQASSSVELSGDVISCGADGELK---NLTMFLQLTSGGSPVDVNQTLIVFTSRD------------------------------------------------------------------------------------------------------------------------------------------------------------------------------------------------
>UniRef100_B8GEH7	94	0.302	1.475E-16	14	122	307	6	112	196
--------------NEDAFTGLEAAIVLIAFVVVAAVFSYVVLGAGFFTTQKSQETVHTAVGQASSAVEVVGNVYGEGTAG--TSVDTIVFSIALAAGATSVDINKTVLTFSTGDTVETLTFA----------------------------------------------------------------------------------------------------------------------------------------------------------------------------------------
>UniRef100_UPI00064F15DD	94	0.241	1.475E-16	12	120	307	8	123	199
------------RKDDRAFTGLESAIVLTAFVVVAAVFSYVVLGAGFTTSDTAKKTIDEGVKQTTSSVELAGDVIAIEGNEDNetaDAVEKILVTLQLTAGQSAVDIGntqdDGMLVVSYSDSSKYSN------------------------------------------------------------------------------------------------------------------------------------------------------------------------------------------
>UniRef100_A0A7D5R720	94	0.315	1.475E-16	6	138	307	2	131	226
------LQRKGTRHSHRGVIGVESAIVMIAFVIVAAALAFVVLNMGFSTTQKTKNAIVSSADEASSALEIAGKVIGSGHVAAG-KLNATAIPIKIVSGGASINLNPANAAIRYI--SNSVEHGNIYAGALSTGTHDTLA------------------------------------------------------------------------------------------------------------------------------------------------------------------------
>UniRef100_A0A8T5A5G5	94	0.347	1.475E-16	15	142	307	8	141	233
---------------RRGIIGIEAAIILIAFVIIAAAFAFMAINMGLFATQRSKDTISQGLREASSPLQVDGNVFIRVVNDDL----KINATIIPlrAMGVKYVPVGQNETVVSLsivSSNGNSKAYANIYYGVNASynptgQSFDNLALCAY--------------------------------------------------------------------------------------------------------------------------------------------------------------------
>UniRef100_A0A256ZKH2	94	0.377	1.475E-16	12	125	307	2	112	238
------------KKTRKGIVGIEAAIVLIAFVIVAAALAFVVLNMGFTTTQKSGAVIQSGLGEASTALEVDGSVLAYSSAG--STIDYIVTPIKVSPGKHYVDMDPERASILYW-STEAGSFADIY-------------------------------------------------------------------------------------------------------------------------------------------------------------------------------------
>UniRef100_A0A7C3G192	93	0.355	1.991E-16	14	117	307	14	113	191
--------------RQRGMTGLETAIVLIAFVTVASVLAYSVLSAGIFSAERGKATVYSGLESAQSTMEIVGSVLGL--SPNQTKLETVQFTASLAIKDTAVDSS--TIVINYFDEEE---------------------------------------------------------------------------------------------------------------------------------------------------------------------------------------------
>UniRef100_A0A0E3KTJ5	93	0.284	1.991E-16	12	116	307	8	113	196
------------RKDEKAFTGLESAIVLTAFVVVAAVFSYVILGAGFTTSDTAKATIDEGVKQTTSSFGLAGDVIAKS---SENKVNEIILTLQLTAGQSPvdigVDSSEGMLIISYSDSA----------------------------------------------------------------------------------------------------------------------------------------------------------------------------------------------
>UniRef100_A0A7C2Y8L8	93	0.310	1.991E-16	15	119	307	7	125	198
---------------ERGITGLETAIILIAFVIVASVFAFVTLSTGLFSAERSKETVFAGLQKAQSNLELHGSVVitdtVLTDHDTDpttpdaATDGTITFQLALAAGGAPISLDPASTnnrvVMNFIDADGRV-------------------------------------------------------------------------------------------------------------------------------------------------------------------------------------------
>UniRef100_A0A7C0XZ53	93	0.376	1.991E-16	12	125	307	4	114	198
------------RKLKRGMVGIEAAIVLIAFVIVAAALAFVVLNMGFLTTQKSGIVIRSGLGEASTALEVDGSVLA-----YSAKGAKVNFTVIPikvSPGRHLVDLHPDRASVVYW-STETGSYADIY-------------------------------------------------------------------------------------------------------------------------------------------------------------------------------------
>UniRef100_J0S9A0	93	0.245	1.991E-16	13	125	307	4	119	203
-------------KHEEAFTGLEAAIVLIAFVVVAAVFSYVMLGAGFFTSQKSQEVVHTSVDQASSSVEIRGDVFGRDAGSTPSEIEIVEFAVALTAGGTALDM--NSSVLTFQKSDVAVttlthAYANDY-------------------------------------------------------------------------------------------------------------------------------------------------------------------------------------
>UniRef100_A0A7K3Z041	93	0.324	1.991E-16	13	118	307	10	115	216
-------------TDEHGFTGLEAAIVLIAFVVVAAVFSFVVLGAGSFTTQTAQATVHTGVAQASSSLEVVGNVMGISRSPTaaNARLTFINASVALTAGGTSMDLAQ--MVISYADNNGG--------------------------------------------------------------------------------------------------------------------------------------------------------------------------------------------
>UniRef100_A0A9D2X9Z1	93	0.308	1.991E-16	6	138	307	2	131	226
------LQRKGTRHSHRGVIGVESAIVMIAFVIVAAALAFVVLNMGFSTTQKTKNAIVSSADEASSALEIAGKIIGSGHITAG-KLNATAIPLKIVSGGSSINLNPANAAIRYL--SNSVEHGNIYAGAISTGTYDTLA------------------------------------------------------------------------------------------------------------------------------------------------------------------------
>UniRef100_A0A9D2X5T4	93	0.336	1.991E-16	15	133	307	11	126	239
---------------HRGVIGVESAIVMIAFVIVAAALAFVVLNMGFSTTQKAKTTIISSLGEASSSLEVAGKVIG-SGHITDAKLNVTAVPLKIASGGESVNLAPGTASVKYL--SNSITYDDIYQDTLTVNT-----------------------------------------------------------------------------------------------------------------------------------------------------------------------------
>UniRef100_A0A7C2H6V6	93	0.261	1.991E-16	14	169	307	50	211	292
--------------QKRGIIGLEAAIVLIAFVIIAAAFSFMVVNQGLYATERGKTIIQEGLKQASTPLTIDGTAFMRTTPDG-TKVDLIVIPVK-AFGVKYVPAGRNQTVVVLRVGER--AWANAYLGVLyvgypngasynaTSLTYDptgkEFDDFV-----GFQLAN-QTMTGQPCSVYVNETY-----------------------------------------------------------------------------------------------------------------------------------------
>UniRef100_A0A833E0I7	93	0.389	2.687E-16	16	110	307	5	96	192
----------------KGMVGIEAAIVLIAFVIVAAALAFVALNMGFFTTQKSKEVIARGLEEASSALEVDGSIIGKND---NNKMSGIAIPLKLATGRTPIDIKKTSIKI----------------------------------------------------------------------------------------------------------------------------------------------------------------------------------------------------
>UniRef100_A0A7C1DWT2	93	0.287	2.687E-16	14	121	307	6	112	193
--------------REEAFTGLEAAIVLIAFVVVAAVFSYVVLGAGFFTTGKSQEAVASGVAQASSSMQILGDVYGLGDS-STQKLTGVQFTLGLTAGGSAIDLNKTTLIWSTADTIKTLTY-----------------------------------------------------------------------------------------------------------------------------------------------------------------------------------------
>UniRef100_UPI0020A12621	93	0.278	2.687E-16	11	114	307	2	102	203
-----------KRRNDNAFTGLEAAIVLIAFVVVAAVFSYVMLGAGFFTAQKSQEVVHTGIGQASSSIEVVGDVYGIA-QTGATYLDTVRFSIGLTSGMSPMNIS--AMRVHYTD------------------------------------------------------------------------------------------------------------------------------------------------------------------------------------------------
>UniRef100_L0HHV3	93	0.300	2.687E-16	15	114	307	7	104	204
---------------ETAFTGLEAAIVLIAFVVVAAVFSYVVLGAGFYTTQTAQATVHTGVAQASSSVEIAGSVMGVALGEDPTRLTYINASIILMAGGTPMDL--NQMVISYSD------------------------------------------------------------------------------------------------------------------------------------------------------------------------------------------------
>UniRef100_A0A2I0D2Z4	93	0.288	2.687E-16	15	118	307	7	108	204
---------------ETAFTGLEAAIVLIAFVVVAAVFSYVVLGAGFYTTQTAQATVHTGVAQASSSVEIAGNVIGIALGENPSRLTYINASIMLMAGGTPMDLTQ--MVISYSDSGGG--------------------------------------------------------------------------------------------------------------------------------------------------------------------------------------------
>UniRef100_A0A7C2CMV7	93	0.292	2.687E-16	7	128	307	4	121	211
-------KAINFAKQKRAIVGLEAAIILIAFVIIAAVFSFMVINQGVFATERGKTVIQEGLKQASTPLAVDGTIFVKTSTDGaNVTGLLIPLK---AYGVKYVAMWQNTTVVTL--KVGANAWANVYAGV----------------------------------------------------------------------------------------------------------------------------------------------------------------------------------
>UniRef100_A0A8T5ABB6	93	0.325	2.687E-16	8	127	307	1	116	213
--------RKNLFRSKRGMVGIEAAIVLIAFVIVAAAFSFMVINMGLFSTQRGKETIQDALQEASCPLTVDGALQVKGNSSSGVSAIVIPLK---TLGVKYVPMEANRTVVT-LSIVGKVTYPNIYGG-----------------------------------------------------------------------------------------------------------------------------------------------------------------------------------
>UniRef100_A0A842LTB3	93	0.273	2.687E-16	11	138	307	1	125	227
-----------RRINRRGIVGIEAAIVLIAFVIVAAAFSFMVVNMGLTSTERSKEAIAQGLKESSCPLILDGTLLLKSGNTADN-VTTIIIPLK-TLGVKYVPMWTNETVVS-LKIGTDVALANIYAGINHSINPTTMT------------------------------------------------------------------------------------------------------------------------------------------------------------------------
>UniRef100_UPI0006D17BAC	93	0.273	3.626E-16	11	116	307	2	104	193
-----------RQFNDNAFTGLEAAIVLIAFIVVAAVFSYVVLGAGFFTTQKSQEVVHTGVSQASSSMEIVGYVYGIGD-KTNQQLTSIKFAVANTAGGTAIDIKQ--MVITYVDED----------------------------------------------------------------------------------------------------------------------------------------------------------------------------------------------
>UniRef100_A0A8J7RV76	93	0.260	3.626E-16	13	112	307	5	101	193
-------------KNDEAFTGLEAAIVLIAFVVVAAVFSYVMLGAGFFTSQKSQEVVHTSVEQASASIEVRGDVYGYDKAKTGEIV-GLQFNLALTAGGSPVDI--NKTVMTY--------------------------------------------------------------------------------------------------------------------------------------------------------------------------------------------------
>UniRef100_A0A497NHT6	93	0.298	3.626E-16	18	137	307	0	120	197
------------------MVGIEAAIVLIAFVIVAAAFSFMVVNMGLFATQRGRDAVQQGLQEASTPLTMDGSIIIRGNSTGD-GVDVIIIPLK-TVGVKYVPMGADTTVVTLKIENRT-AYANIYHGINTTDptdkTYDQL-------------------------------------------------------------------------------------------------------------------------------------------------------------------------
>UniRef100_A0A8J7W503	93	0.262	3.626E-16	12	127	307	3	118	206
------------KKNENAFTGLEAAIVLIAFVVVAAVFSYVMLGAGFFTAQKAQDVVHSGIGQAASSIEVVGDVYGEASEDNADNLTHVRFRVQLTSGMSNMNL--GHMRVTYADSgaIQQLSFNNTHSY-----------------------------------------------------------------------------------------------------------------------------------------------------------------------------------
>UniRef100_L0HDX9	93	0.306	3.626E-16	18	118	307	9	107	206
------------------FTGLEAAIVLIAFVVVAAVFSYVLLGAGFYTTQTAQETVHNGVVQASSSLEIVGDIMAIAEGADPARLSYINTSVALTAGGTPMDLTQ--MVISCSDSNGG--------------------------------------------------------------------------------------------------------------------------------------------------------------------------------------------
>UniRef100_A0A6B2C9E9	93	0.312	3.626E-16	11	135	307	1	119	228
-----------RRKTYKAIVGIEAAIVLIVFVVVAAALAFVVLNMGFYTTQRSKEVMGQGLAQASSALEIDGTVLAEVDTATTHNLSCVVIPVRLSAGQKDVDLTPGKADIAVWVINKG-GITNAY-----NVSPD---------------------------------------------------------------------------------------------------------------------------------------------------------------------------
>UniRef100_A0A9D3B545	93	0.352	3.626E-16	15	133	307	11	126	231
---------------HRGVIGVESAIVMIAFVIVAAALAFVVLNMGFATTQKAKTSIISGLNEASSSLEIAGKVTGIGNVVTG-QLEVISVPLKIASGGDSVNLQNTTASVKYL--SNTVEYDNILVGTASTST-----------------------------------------------------------------------------------------------------------------------------------------------------------------------------
>UniRef100_A0A7D5M778	93	0.348	3.626E-16	12	140	307	8	133	233
------------RKSHRGVIGVESAIVMIAFVIVAAALAFVVLNMGFSTTQKAKTTIVSSLSEASSALQVAGKVTAIGDITLSN-IRVVSIPIKVASGGDSVNLQNTTASIKYMSNSK--EYDNIYSSALSGSAFSTYSNV----------------------------------------------------------------------------------------------------------------------------------------------------------------------
>UniRef100_A0A9E4XAI7	93	0.271	3.626E-16	13	158	307	12	172	368
-------------GQEEGITGLETAIVLIAFVVVASVFAFAVLSTGLLSAEKSKATALGGLAEAGSTMFVKGAVVGKGN-AGRTRIDTLTFQVTvGSQANAGVDLSTSNLSLRYTSAVESVNLdasawtTNWLIGSSPLVDPGETVEFVVdltgltyppSRGEAFTLLLTATEGG----------------------------------------------------------------------------------------------------------------------------------------------------
>UniRef100_A0A972QXR6	93	0.326	3.626E-16	9	105	307	5	102	379
---------YRIKQDQTGITGLETAIILIAFIVVASVFAYTILSAGLFSSQKTEEVVHSGIEEAESTIKLVGNAIaYKGTASGDECVTRLQLVLGKAAAGGAIDLTP---------------------------------------------------------------------------------------------------------------------------------------------------------------------------------------------------------
>UniRef100_A0A7V3SDF0	93	0.382	3.626E-16	14	105	307	24	117	396
--------------NERGITGLETAIILIAFIVVASVFAYTVLSAGLFSAQKTEEVTRTGINKTESTITVEGNVIaYKGTANGDECITKLSFTVSKAlPGGGSVDLTP---------------------------------------------------------------------------------------------------------------------------------------------------------------------------------------------------------
>UniRef100_A0A952U8Q4	92	0.252	4.892E-16	5	127	307	0	128	189
-----MFARKTANQNENGQAALETAIILIAFIVVASIFAFTILSAGSSSTEKGKEAIAAGMQSVQSSMSVKGAVIAKANVA-KDAVDSVVFTLALVSGGAPIDLksavADRKVIIGYRDGAdldNNLTWTATFIG-----------------------------------------------------------------------------------------------------------------------------------------------------------------------------------
>UniRef100_A0A0X3BNH7	92	0.321	4.892E-16	13	124	307	5	116	198
-------------KNEDAFTGLEAAIVLIAFIVVAAVFSYVMLGAGFFATGEAQRVVQTGVAQASSNLELSGPVIVTATSSSGGAVAKISFLLQLAAGGASVDMKKVTFTVSTAKEMETYTYGEI--------------------------------------------------------------------------------------------------------------------------------------------------------------------------------------
>UniRef100_A0A9E3T7G3	92	0.283	4.892E-16	14	114	307	9	114	198
--------------NESGQAALENAIILIAFIVVASVFAFTILSAGSSSTEKGEQAIYEGLESVQSSMNVKGAVIATAADAGPDKtVVDVVFTLALAGGGEPVDLTtvegKQTVVIGYRD------------------------------------------------------------------------------------------------------------------------------------------------------------------------------------------------
>UniRef100_Q46B36	92	0.235	4.892E-16	12	127	307	8	130	201
------------RKDDKAFTGLESAIVLTAFVVVAAVFSYVVLGAGFTTSDTAKKTIDEGVKQTTSSVELAGDVIAKESTTTANTVDTLLVTLQLTAGQSPVDIGansdAGMLVVSYADSSIYspeVAWSQSFVG-----------------------------------------------------------------------------------------------------------------------------------------------------------------------------------
>UniRef100_A0A3R7EGD8	92	0.367	4.892E-16	15	138	307	9	132	209
---------------RKGILGVESAIILIAFVIVAAAFSFMVVNMGLFATQRGRDTISQGVQEASTPLMLDGSIMIRGSSSGNVSVIIIPLK---TLGVKYVPMANETTVVSLRVENHT-AYANIYTGINDTDprghSFDELA------------------------------------------------------------------------------------------------------------------------------------------------------------------------
>UniRef100_A0A3D1LYY7	92	0.321	4.892E-16	10	118	307	9	117	214
----------NLYSDRKGITGLETAIILIAFIVVAAVFAFTVMTTGLFSTEKAKTTAQAGIAEASSTFAPKGAIVATRDPAAPARVQNIFVQLQPATGATGSSINAADLAFIYVDQNQR--------------------------------------------------------------------------------------------------------------------------------------------------------------------------------------------
>UniRef100_A0A7J2TGU5	92	0.359	4.892E-16	16	128	307	8	116	224
----------------RGIVGIEAAIVLIAFIIIAAALSYVVINMGFYTTQKTRDAMASGLEESLNALQLDGAVTAKTDENGH--IEWVVFPVKLSAGRAAMDLKNATlTLTVYLPNA---TLLNIYRGV----------------------------------------------------------------------------------------------------------------------------------------------------------------------------------
>UniRef100_A0A7C4JCC9	92	0.358	4.892E-16	8	113	307	24	124	240
--------EVNRRK--KGIVGIEAAIVLIAFVVVAAALAFVTLNMGFYTTQRSKEVMASGLAQASSALEIEGSVLAKVQEGNIT---HVIIPIRVSAGQKEVDLTPGKADIAVW-------------------------------------------------------------------------------------------------------------------------------------------------------------------------------------------------
>UniRef100_UPI001E65BFAE	92	0.292	6.601E-16	18	112	307	15	110	184
------------------FTGLEAAIVLIAFVVVAAVFSYVMLGAGFFTSQKSKEVVHTGVDQATSSIQLSGDLVAQGDGTELT---NIKITIGLTAGNNPVDVSKitvaGRTVDAY--------------------------------------------------------------------------------------------------------------------------------------------------------------------------------------------------
>UniRef100_A0A117MEW9	92	0.333	6.601E-16	12	105	307	3	98	193
------------KRKEDGFTGLEAAIVLIAFIVVAAVFSYVMLGAGFFTTQKSQETVYGAVGTATANMEVSGPVVIETDDTAapENNVENVTFTVVLAAGGAPMDTSK---------------------------------------------------------------------------------------------------------------------------------------------------------------------------------------------------------
>UniRef100_A0A0H1QWZ2	92	0.272	6.601E-16	14	116	307	6	113	197
--------------NEDAFTGLEAAIVLIAFIVVAAVFSYVILGAGFFTTQKSQEVVHTGVSQTSSTLEISGPVIAQASSTANLG--NVQFYLQIAAGGTSVDMRKvtytvatTEHIVTYVDQD----------------------------------------------------------------------------------------------------------------------------------------------------------------------------------------------
>UniRef100_B8GEH8	92	0.313	6.601E-16	14	112	307	10	104	200
--------------NEAAFTGLEAAIVLIAFVVVASTFTYVVLGAGFFTTQKSQETVHTAVGQASSAVEIVGNVYGKGIAG--TSIDTIVFSIGLAAGATPVDL--NKTVLTF--------------------------------------------------------------------------------------------------------------------------------------------------------------------------------------------------
>UniRef100_UPI001E3E7539	92	0.263	6.601E-16	12	116	307	8	117	202
------------RKDDKAFTGLESAIVLTAFVVVAAVFSYVVLGAGFTTSDTAKKTIDEGVKQTTSSVELAGDVVATcTDPTASATVNTIIVTLQLTAGQSPvdigVDSGAGMLVVSYADSA----------------------------------------------------------------------------------------------------------------------------------------------------------------------------------------------
>UniRef100_A0A833E8E8	92	0.389	6.601E-16	16	110	307	5	96	204
----------------KGMVGIEAAIVLIAFVIVAAALAFVALNMGFFTTQKSKEVIARGLEEASSALEVDGSIIGKND---NKKMAGIAIPLKLATGRTPIDIKKTSIKI----------------------------------------------------------------------------------------------------------------------------------------------------------------------------------------------------
>UniRef100_A0A2I0PDT4	92	0.307	6.601E-16	15	118	307	6	105	207
---------------EDAFTGLEAAIVLIAFVVVAAVFSYVVLGAGFFTTQTAQATVHTGVAQASSSLEVVGNVMGISNEGDQLSYANIS--VALTAGGTAMDL--DQMVVSYTDNNGG--------------------------------------------------------------------------------------------------------------------------------------------------------------------------------------------
>UniRef100_A0A8T4XI98	92	0.333	6.601E-16	16	127	307	9	121	217
----------------RGMVGIEAAIVLIAFVIVAAAFSFMVINMGLFSTQRGKETIQDSLQETSCPLTVDGTILIKGKSGTDGGVSAIVIPLK-TLGVKYVPMQENRTVVTFtiTGGQNSISYPNIYKG-----------------------------------------------------------------------------------------------------------------------------------------------------------------------------------
>UniRef100_A0A6H1Z796	91	0.346	8.905E-16	15	114	307	11	107	185
---------------QRGMTGLETAIILIAFVTVASVLAYSVLSAGIFSAERGKATVYAGLESAQSTMELQGSVLGL--SPDVLVLEHVQFSVGLTiQGGDEVDM--DAMVINYFD------------------------------------------------------------------------------------------------------------------------------------------------------------------------------------------------
>UniRef100_A0A952U9B8	91	0.285	8.905E-16	7	114	307	4	112	189
-------KTVNR--NENGQAALETAIILIAFIVVSSIFAFTILSAGSSSTEKGKEAIAAGMQSVQSSMSVKGAVIAKAN-ATKDAVDTVVFTLALVSGGSPIDLkaaaADRKVIIGYRD------------------------------------------------------------------------------------------------------------------------------------------------------------------------------------------------
>UniRef100_A0A0H1QX45	91	0.318	8.905E-16	17	104	307	9	94	193
-----------------GFTGLEAAIVLIAFVVVAAVFAYVVLGAGILFSEESRSVVHQGIQEAGSSLTVTGGVYGISNTPG--RIDSIIVPVGLAAGSEPIDIT----------------------------------------------------------------------------------------------------------------------------------------------------------------------------------------------------------
>UniRef100_A0A0E3LTT5	91	0.219	8.905E-16	12	127	307	8	128	196
------------RKDDKAFTGLESAIVLTAFVVVAAVFSYVVLGAGFTTSDTAKKTIDEGVKQTTSSVELAGDVIA--NSADRSKVDTIVVTLQLTAGQSPVDIGadsnAGMLVVAYADNatyNQSLSWTKDFVG-----------------------------------------------------------------------------------------------------------------------------------------------------------------------------------
>UniRef100_U3TFB9	91	0.417	8.905E-16	14	104	307	2	89	207
--------------RRKGIVGIEAAIVLIAFVIVAAALAFVALNMGLFTTQKSKEVMQRGLEEATSALEVDGSVIAHVATG---SVDAVAVPLKVSPGREGVDMS----------------------------------------------------------------------------------------------------------------------------------------------------------------------------------------------------------
>UniRef100_A0A2V3JE92	91	0.256	8.905E-16	14	119	307	3	125	229
--------------DNKGFTGLEAAIVLTAFIVVAAVFSYVVLNAGFFTSEKSKEVVHTGVQQVTSSMELAGNVIAHGWkyNPSGTHYYNasdtednhtldstnltvVELYLTLTAGQSPIDM--DRLTISYTDEDTHV-------------------------------------------------------------------------------------------------------------------------------------------------------------------------------------------
>UniRef100_UPI000C1E1DEC	91	0.308	8.905E-16	12	136	307	8	138	241
------------RQSHRGVIGVESAIVMIAFVIVAAALAFVVLNMGFSTTQKAKTTISAGLGEASSSLEVSGKVTGVGCTssasdttcATTPKLNVTSIPIKVASGGDSINLASATASIKYL--SNTVQYDNIYAGPISSAEYSS--------------------------------------------------------------------------------------------------------------------------------------------------------------------------
>UniRef100_A0A524N5F2	91	0.333	8.905E-16	10	115	307	47	157	252
----------NNLRNRRGMTGLETAIILVAFVITAAAFAFVILNMGFITAEKAQSVISTGMSEATSSLLIDNGVVAnFVNTTGGEQSDicmtKLTFYIKLSQGHSPIDVDDSRLVATFTNE-----------------------------------------------------------------------------------------------------------------------------------------------------------------------------------------------
>UniRef100_A0A9D8FZZ7	91	0.361	8.905E-16	14	105	307	10	103	382
--------------DERGITGLETAIILIAFIVVASVFAYTVLSAGLFSAQKTEEVIRTGINETESTVQIDGNVVaYKGTANADECVAKFSFTVEKAlPGGGSIDLTP---------------------------------------------------------------------------------------------------------------------------------------------------------------------------------------------------------
>UniRef100_A0A832U7T6	91	0.295	1.201E-15	13	109	307	5	100	190
-------------HDEDGFTGLEAAIVLIAFVVVAAVFSYVVLGAGFFTTQKAQESVHTAVGQATSAVELSGPVMVEGGAG--DTVTNASFYLQLGAGGNPVDVTKiGYTV-----------------------------------------------------------------------------------------------------------------------------------------------------------------------------------------------------
>UniRef100_B8GEH4	91	0.300	1.201E-15	13	112	307	5	100	196
-------------KNEDAFTGLEAAIVLIAFVVVAAVFSYVVLGAGFFTTQKSQETVHTAVGQASSAVEIVGNVYGKGTAG--TSIGTVVFSIGLAAGATSVDI--NKTVLTF--------------------------------------------------------------------------------------------------------------------------------------------------------------------------------------------------
>UniRef100_A0A0W8F0V0	91	0.240	1.201E-15	12	111	307	4	102	200
------------RNNEEAFTGLEAAIVLIAFVVVAAVFSYVVLGAGFFTTQKSQEVVYAGVGSAASNIVVKGDVYGIS-TTTPAKIIYMQFDLGLAAGGYPIDIGQLNMIYS---------------------------------------------------------------------------------------------------------------------------------------------------------------------------------------------------
>UniRef100_A0A1G9AIS5	91	0.287	1.201E-15	13	112	307	5	103	203
-------------KNEDAFTGLEAAIVLIAFVVVAAVFSYVMLGAGFYATQEAQRTVHTGSQQASSSMEIIGNVYGHAQGTGTaAYLDYIEFTVGNTAGGSPIDITQ--TLVTY--------------------------------------------------------------------------------------------------------------------------------------------------------------------------------------------------
>UniRef100_A0A8T5ANP9	91	0.275	1.201E-15	0	155	307	0	152	216
MNWKKVLVKIAK--QKRAMIGLEAAIILIAFVIIAGAFSFMVINQGLFATERGKTVVQDSLRQSSTPLIVDGSICLRASSP--TTIDAIVIPLR-AYGVKYVALGKEETSVTL--QVAGSAWPNVYEGIngtfTTSDNFDDLVQNVTSGHAALFIQNSNG-------------------------------------------------------------------------------------------------------------------------------------------------------
>UniRef100_A0A7J3BGX9	91	0.315	1.201E-15	15	127	307	4	114	223
---------------RRGIVGIEAAIVLIAFVLVASALAFVVLNMGMFTTQKSKEIIARAYEESTRAIDIAGNVKAKTSNG---VIDLVAIPIKLTAGSRAVDLNKTAVAITIIDPNgNAIHRDNAYIY-----------------------------------------------------------------------------------------------------------------------------------------------------------------------------------
>UniRef100_A0A7D5M5G0	91	0.314	1.201E-15	6	129	307	2	122	234
------LQRKGTRHSHRGVIGVESAIVMIAFVIVAAALAFVVLNMGFTTTQKAKTSIISSLDEASSSMQIAGKVIGSGDTTVG-KLNMTAFPIKIASGGANVNLDAKTAAVKYV--SNSIDYDNIYVGTL---------------------------------------------------------------------------------------------------------------------------------------------------------------------------------
>UniRef100_A0A7D5R4W3	91	0.322	1.201E-15	12	133	307	8	132	238
------------RKSHRGVIGVESAIVMIAFVIVAAALAFVVLNMGFSTTQKAKTTIVSGLGEASSSLQISGKVKGIGCTSSTKGCSTPYLnatiiPLKIASGGDSVNLQNSTASVKYISNSK--SFDNIYKGPLAAST-----------------------------------------------------------------------------------------------------------------------------------------------------------------------------
>UniRef100_A0A0D5C143	91	0.286	1.201E-15	12	134	307	8	134	239
------------RHSHRGVIGVESAIVMIAFIIVAAALAFVVLNMGFTTSQMVKTTTIAGLEESSSSMKISGTITAVGCIDSESSCFSIPrinatnIPLKISKDGNSVNFSPD--VISIRYIGESIQYDNIYTGAITADTY----------------------------------------------------------------------------------------------------------------------------------------------------------------------------
>UniRef100_A0A9E4ZM39	91	0.363	1.620E-15	17	104	307	9	94	193
-----------------GFTGLEAAIVLIAFVVVAAVFAYVVLGAGIFFSEASRSTVHRGIQEAGSSLTVTGSVYGVSNSPEMITS--IIIPVSLTPGSDPIDIT----------------------------------------------------------------------------------------------------------------------------------------------------------------------------------------------------------
>UniRef100_A0A1F8N7L3	91	0.304	1.620E-15	9	123	307	5	126	197
---------SNARKTEKGITGLETAIILIAFVIVASVFAYVVLSAGLFSSQKAKEAVNSGLQSTMATVEIRGNIVA---HMVGAEVQDISFCVGVPAAGSPVDFTPASanatdnrtqlVVVSYSDAQNYLPSVN---------------------------------------------------------------------------------------------------------------------------------------------------------------------------------------
>UniRef100_A0A8T4Y8N1	91	0.304	1.620E-15	0	140	307	0	131	210
MNWKKTLMKLVK--QKRAMVGLEAAIILIAFVIIAGAFSFMVINQGLFATERGKTVVQDSLRQASTPLIVDGSIY--LNADSSTTINAIVIPLR-AYGVKYVALGEDATSVSL--QVAGSAWPNVYEG--INGTFTTSDNF----------------------------------------------------------------------------------------------------------------------------------------------------------------------
>UniRef100_A0A7C5K6K6	91	0.320	1.620E-15	0	127	307	0	121	218
MNWKKTMAKLAK--SKRAMMGLEAAIILIAFVIIAGTFSFMVINQGLFATERGKTVVQEGLKQASTPLCVDGSIFLKTNSSG-TGIEAMVIPLR-TYGVKYVAMGEDETAISL--KIGQYAWPNVYNG-----------------------------------------------------------------------------------------------------------------------------------------------------------------------------------
>UniRef100_A0A7C4D3N8	91	0.330	1.620E-15	16	141	307	9	141	222
----------------RGMVGIEAAIVLIAFVIVAAAFSFMVINMGLFSTQRGKETIQDSLQEASCPLTVDGTilIYGKTVSGDDNSTGGVSAIVIPLKtlGVKYVPMQENRTVVTFtiTGGETSISYPNIYKGINNTVnSGWTLNDLV---------------------------------------------------------------------------------------------------------------------------------------------------------------------
>UniRef100_A0A7C0VDM8	91	0.248	1.620E-15	11	136	307	10	142	224
-----------KLLRRKGITGIETAIILTAFVITASAFSFIILNVGFLTSEKAQTTVISGMKETTANIIADSGITGyfsntTTGDQSEVCLEEVLFYIKLAQGHEPVDCSDDSLIITYTNERgHAIIYSDRFRnGTITTITPVT--------------------------------------------------------------------------------------------------------------------------------------------------------------------------
>UniRef100_A0A2A3T7R3	91	0.323	1.620E-15	6	141	307	2	133	237
------LQRKGTRHSHRGVIGVESAIVMIAFVIVAAALAFVVLNMGFTTSQKAKTSIISSLNEASSSMQIAGKVIG-SGYPNGSVLNVTAFPIKVSSGGGNINLEALTTAVRYV--SNSLDYGDIYVGT-LTGEYKSLAAAV---------------------------------------------------------------------------------------------------------------------------------------------------------------------
>UniRef100_A0A9E4SUY4	91	0.362	1.620E-15	12	80	307	18	86	363
------------RRSERGVTGLETAIILIAFVVVASVFAFTVLSTGIFSAERGKETVYAALEQARGSIELKGSVIANGIPD----------------------------------------------------------------------------------------------------------------------------------------------------------------------------------------------------------------------------------
>UniRef100_A0A3C0YYD5	91	0.403	1.620E-15	14	75	307	20	81	363
--------------DERGVTGLETAIILIAFVVVASVFAFTVLSTGIFSAERGKETIHAGLQQSRSSVELKGSVVA---------------------------------------------------------------------------------------------------------------------------------------------------------------------------------------------------------------------------------------
>UniRef100_A0A932CES5	91	0.452	1.620E-15	3	75	307	2	72	517
---KTFLKRIAR--EEKGITGLETAIILIAFVVVASVFAYTALSAGLFSTQKSQEAVYSGLEEARSTLVVKGEVVA---------------------------------------------------------------------------------------------------------------------------------------------------------------------------------------------------------------------------------------
>UniRef100_A0A7J2LVD4	90	0.386	2.185E-15	6	111	307	0	102	118
------MKKPRMLRDKRGIVGIEAAIVLIAFFVIAVALAGVVINMGFYSTQKVKSTISRGISEASSTLQLNGHIIGKTN---GTYLIITAFPIKVSVGKSGVDLNVNTTIVS---------------------------------------------------------------------------------------------------------------------------------------------------------------------------------------------------
>UniRef100_A0A7C3G0X3	90	0.283	2.185E-15	4	148	307	6	144	191
----KLIARIHR--GQRGMTGLETAIILIAFVTVASVLAYSVLSAGIFSAERGKATVYQGLASAQATMSIQGSVLGL--SPNGTKLEQIQFSVALMLEDENVDM--NSVVINYFDNevhSENVTWTSVISG---GSTERGAANLLEADEQHV--------------------------------------------------------------------------------------------------------------------------------------------------------------
>UniRef100_A0A063ZC46	90	0.318	2.185E-15	17	104	307	9	94	193
-----------------GFTGLEAAIVLIAFVVVAAVFAYVVLGAGILFSEESRSVVHQGIQEAGSSLTVTGGVYGISNTPG--RIDSIIVPVGLTAGSEPIDIT----------------------------------------------------------------------------------------------------------------------------------------------------------------------------------------------------------
>UniRef100_A0A1V5A7Y7	90	0.326	2.185E-15	14	105	307	6	96	194
--------------KEDAFTGLEAAIVLIAFVVVAAVFSYVVLGAGFFTTQKSQETIYAGVGQSTSNIEIVGPVSVNATTAG-TGVSAIMFKIKPAAGASDIDLQK---------------------------------------------------------------------------------------------------------------------------------------------------------------------------------------------------------
>UniRef100_UPI00220E8D73	90	0.297	2.185E-15	6	143	307	2	136	226
------LQRKGTRHSHRGVIGVESAIVMIAFVIVAAALAFVVLNMGFSTTQKTKNAIVSSADEASSALEIAGKVVGSGHITAG-KLNATAVPLKIVSGGSAINLNPSNAAIRYISND--VEHGNIFAGALSVGTYDTLAEAMQA-------------------------------------------------------------------------------------------------------------------------------------------------------------------
>UniRef100_A0A2A3T568	90	0.300	2.185E-15	6	138	307	2	131	226
------LQRKGTRHSHRGVIGVESAIVMIAFVIVAAALAFVVLNMGFSTTQKTKQAIISSTAEASSSLEIAGKVTGSGHVSAG-KLNATAIPVKIVSGGASINLNPANAAIRYI--GDTIEHGNIYAGALANGVHDTLA------------------------------------------------------------------------------------------------------------------------------------------------------------------------
>UniRef100_A0A2S2KR37	90	0.318	2.185E-15	6	137	307	2	130	237
------LQRKGTRHSHRGVIGVESAIVMIAFVIVAAALAFVVLNMGFTTSQKAKTSIISSLGESSSSMQVAGKVIGQGYVNGGS-LNATAFPFKVSSGGSDVNLDAETMAVKYV--SNGENYDNIYVGTLSTQEWKQL-------------------------------------------------------------------------------------------------------------------------------------------------------------------------
>UniRef100_A0A7V2KNN0	90	0.390	2.185E-15	14	77	307	19	82	373
--------------DEMGITGLETAIILIAFVVVASVFAYTVLSAGIFSSERGKEAVYAGLKEARGTLEPKGSVIATG-------------------------------------------------------------------------------------------------------------------------------------------------------------------------------------------------------------------------------------
>UniRef100_A0A8J7W946	90	0.306	2.946E-15	14	124	307	5	112	186
--------------EEDAFTGLEAAIVLIAFIVVAAVFSYVMLGAGFFTTQKSQETVYSAIGQAATNLEVSGPVVLKTSGG---SVEQANFTLILAAGGVPVDLKKVTYTLSTQDQVVDFGYYNV--------------------------------------------------------------------------------------------------------------------------------------------------------------------------------------
>UniRef100_A0A7J3YRB8	90	0.390	2.946E-15	27	125	307	0	98	199
---------------------------MIAFVVVAAALAFVVLNMGMFTTQRARETINSGLAHASSALEVDGSITALVNSNGN-GVELISIPIRLAPGKDSVDLNPEKlTVALFVTGTQNIAYENIY-------------------------------------------------------------------------------------------------------------------------------------------------------------------------------------
>UniRef100_E1RJJ6	90	0.313	2.946E-15	18	117	307	9	108	207
------------------FTGLEAAIVLIAFVVVAALFSYVVLGAGFFTTQKAQETVYSGVGMASSSLEILGDVYGNSTGVGGTnaEIDGVMFVTGLTAGGSSIDFS--RTTITYSNKDN---------------------------------------------------------------------------------------------------------------------------------------------------------------------------------------------
>UniRef100_A0A842QSM3	90	0.311	2.946E-15	15	115	307	7	112	210
---------------RKGITGIETAIILTAFVITASAFSFVILNVGFLTSDKAQTTVISGMKETSCSLLADAGVTGyfsntTAGHQDEVCLEEILFYVKLAQGHEPVDCSDDSLVITYTNQ-----------------------------------------------------------------------------------------------------------------------------------------------------------------------------------------------
>UniRef100_A0A497KIX6	90	0.299	2.946E-15	14	115	307	6	112	210
--------------NRKGITGIETAIILTAFVITASAFSFVILNVGFLTSDKAQTTVISSMKETSSSLIADAGVTGyfsntTVADQDEVCLEEILFYIKLAQGHEPVDCSDDSMVITYTNQ-----------------------------------------------------------------------------------------------------------------------------------------------------------------------------------------------
>UniRef100_UPI00228153A6	90	0.278	2.946E-15	22	211	307	1	162	221
----------------------ESAIVMIAFVIVAAALAFVVLNMGFSTTQKAKTTIGSSLGEASSSLEIAGKVTALGNV-TQAKLEVIGIPIKIASGGESVNLNAATAAVKYI--SNSVEYDNIYAGTLTEATDGDDDN---GSGEWLSMELATDDAADADLYI----------------------TEDPYDANGIPASTKAFVYWTVNNN-----------------------------------------------------------------------------------------------
>UniRef100_A0A8T4ZVJ2	90	0.284	2.946E-15	2	131	307	41	164	293
--SRRLLKAFVK--QKRAIIGLEAAIVLIAFVIIAAAFSFMVVNQGLYATERGKVVIQEGLKQASTPLTIDGTTFVRTTPDG-RAVNVIIIPVK-AFGVKFVAVGRNQTVVVLRVGER--AWANVYLGVLYT-------------------------------------------------------------------------------------------------------------------------------------------------------------------------------
>UniRef100_A0A7J2K9C7	89	0.378	3.972E-15	11	91	307	9	90	91
-----------KRGARRGLTGLETAIILIAFVIVAAAFAFAVLNLGFSSTQKSGEVLKAGLEEATSSIELAGSVIAMGeNASGTMKVANITLY-----------------------------------------------------------------------------------------------------------------------------------------------------------------------------------------------------------------------
>UniRef100_A0A1G9AHJ8	89	0.306	3.972E-15	14	124	307	6	115	192
--------------NEDAFTGLEAAIVLIAFIVVAAVFSYVMLGAGFFATGEAQRSVQTGVAQASSNLELSGPVIVAASN-TDDEVAEISFFLRLAAGGASVDMKKVTFTVSTKDEMKTYGYTDV--------------------------------------------------------------------------------------------------------------------------------------------------------------------------------------
>UniRef100_UPI00082CEB43	89	0.329	3.972E-15	17	104	307	9	94	193
-----------------GFTGLEAAIVLIAFVVVAAVFAYVVLGAGLLFSEESRSTVHRGIQEAGSSLTVTGGVYGVSNTPG--MISSIIVPVGLTAGSEPIDIT----------------------------------------------------------------------------------------------------------------------------------------------------------------------------------------------------------
>UniRef100_A0A7C5YHQ5	89	0.307	3.972E-15	15	127	307	4	114	224
---------------RRGIVGIEAAIVLIAFVLVASALAFVVLNMGMFTTQKSKEIIARAYEESTRAIDIAGNVKAKTSNG---VIDLVAIPIKLTAGSRAIDLNKTAVAITIIDPNgNAIHRDNAYIY-----------------------------------------------------------------------------------------------------------------------------------------------------------------------------------
>UniRef100_A0A0D5C1T0	89	0.293	3.972E-15	6	138	307	2	131	226
------LQRKGTRHSHRGVIGVESAIVMIAFVIVAAALAFVVLNMGFSTTQKTKNAIVSSADEASSALEIAGKIIGSGHITAG-KLNATAVPLKIVSGGQSINLNPSNAAIRYL--SNSVEHGNIYAGAISSGVHDTLA------------------------------------------------------------------------------------------------------------------------------------------------------------------------
>UniRef100_A0A128A323	89	0.316	3.972E-15	8	143	307	1	133	231
--------KYRLRRNRRGVIGIESAIVMIAFVIVAAALAFVVLNMGFSTTQKAKTAISSSVTESSSALEIAGKVTGFGDVA-KSQLNATMIPLKVAGGGDAVSLDPTLTDIKY--YSNSVRYDNIFGVGCALGSSGNVINASYA-------------------------------------------------------------------------------------------------------------------------------------------------------------------
>UniRef100_A0A7D5R1U7	89	0.266	3.972E-15	6	134	307	2	134	239
------LQRKGTRHSHRGVIGVESAIVMIAFVIVAAALAFVVLNMGFTTTQKAKTATLSSLEESSSTMKISGTITAVGCidiDAGCTSIQRInatTIPLKISQSGNAVNFSPELVSISYLGK--SIQFNNIYAGPITVDTF----------------------------------------------------------------------------------------------------------------------------------------------------------------------------
>UniRef100_A0A0D5C1B5	89	0.276	3.972E-15	6	127	307	2	129	240
------LQRKGTRHSHRGVIGVESAIVMIAFVIVAAALAFVVLNMGFTTSQKAKTTIISGLGESSSSMQVAGKVTAVGCTSTSSdttcattpKINATAYPIKVTTGGDAVNLELATTAVKYL--SNSVEYDDIYSG-----------------------------------------------------------------------------------------------------------------------------------------------------------------------------------
>UniRef100_A0A8T5AXZ4	89	0.285	3.972E-15	15	133	307	52	166	284
---------------RQAIIGLEAAIVLIAFVIIAAAFSFMVVNQGLYATERGKVVIQEGLKQASTPLTIDGTTFVRTTPDG-RTVNVIIVPVK-AFGVKFVAFGRNQTVITLR--VGEKAWANVYCGVLYNST-----------------------------------------------------------------------------------------------------------------------------------------------------------------------------
>UniRef100_A0A9E4PD45	89	0.362	5.354E-15	12	80	307	18	86	156
------------RRSERGVTGLETAIILIAFVVVASVFAFTVLSTGIFAAERGKETVFAGLAQARGSIELKGSVIANGVPD----------------------------------------------------------------------------------------------------------------------------------------------------------------------------------------------------------------------------------
>UniRef100_A0A7K3YG16	89	0.329	5.354E-15	17	104	307	9	94	193
-----------------GFTGLEAAIVLIAFVIVAAVFAYVVLGAGILFSEGSRSAVHQGIQEAGSGLIVTGGVYGISNTPG--RIDSIIVPVSLTVGSDPIDIT----------------------------------------------------------------------------------------------------------------------------------------------------------------------------------------------------------
>UniRef100_A0A8T4XCX8	89	0.333	5.354E-15	14	127	307	7	120	214
--------------NRRGMVGIEAAIVLIAFVIVAAAFSFMVINMGLFSTQRGKEAIQDSLQEAVSPLTVDGLILikGKTGQGGGVSVIVIPLK---TLGVKYVPMDADRTVVSFTISgSQDASYPNIYAG-----------------------------------------------------------------------------------------------------------------------------------------------------------------------------------
>UniRef100_A0A9E4USU3	89	0.362	5.354E-15	12	80	307	18	86	363
------------RRSERGVTGLETAIILIAFVVVASVFAFTVLSTGIFAAERGKETVFAGLAQARGSIELKGSVIANGVPD----------------------------------------------------------------------------------------------------------------------------------------------------------------------------------------------------------------------------------
>UniRef100_A0A7C3WM85	89	0.397	7.217E-15	8	75	307	6	73	74
--------RQSQRTQRRGLTGLETAIILIAFVIVAAAFAFTVLNVGYQSIQKSQEVIASGLEEASSVMEIDGAVIA---------------------------------------------------------------------------------------------------------------------------------------------------------------------------------------------------------------------------------------
>UniRef100_A0A7C0U0P0	89	0.370	7.217E-15	5	84	307	0	80	92
-----MMRRSDtRKTRRLGLTGLETAIILIAFVIVAAAFAFAVLNLGFASTQKSGEVLKAGLEEATSSIEPAGSVIAGGGLSGDTY------------------------------------------------------------------------------------------------------------------------------------------------------------------------------------------------------------------------------
>UniRef100_A0A7M1UTS4	89	0.413	7.217E-15	16	107	307	3	91	203
----------------KGIVGIEAAIVLIAFVIVAAALAFVVINMGMYTTQKSKEVMQQGLNEATTALEVDGSVLGYGDNNGIT---FIYIPLKVSPGQLAVDFSSDK-------------------------------------------------------------------------------------------------------------------------------------------------------------------------------------------------------
>UniRef100_A0A520JX99	89	0.281	7.217E-15	14	114	307	3	110	213
--------------DKRGFTGLEAAIVLTAFVVVAAVFSYVVLNAGFFTTQKSKEVVHTGSMLYTTSAELTGSVIGysltqsgdiLTVASGGTRLNATRFYLQLTAGENPIDME--GLTISYLD------------------------------------------------------------------------------------------------------------------------------------------------------------------------------------------------
>UniRef100_A0A7J3VNJ1	89	0.311	7.217E-15	15	133	307	0	117	228
---------------RRGILGIESAIVMIPFVVVAAALAFVVLNAGFGTTQKSKTTISEGLASATGAVEVAG--IVTGNNRVSDNPERIEFysiPIKLASGANAVNLQKELTAIRYF--SNTIAYDNIYVGTARNNT-----------------------------------------------------------------------------------------------------------------------------------------------------------------------------
>UniRef100_A0A0D5C1S6	89	0.306	7.217E-15	6	129	307	2	122	234
------LQRKGTRHSHRGVIGVESAIVMIAFVIVAAALAFVVLNMGFTTSQKAKTSIISSLGEASSSMQVAGKVIGEGDSSTG-YLNMTAFPIKVSSGGNDINLEAKTTSVRYV--SNSIDYSDIYVGTL---------------------------------------------------------------------------------------------------------------------------------------------------------------------------------
>UniRef100_I7L0E4	89	0.333	7.217E-15	0	105	307	0	104	238
MNMMKLLK------NEDAFTGLEAAIVLIAFIVVAAVFSYVMLGAGFFATQEAQRTVHTGSQQASSSLEIIGNVYGRTtnttvNATQQGYLEWIEFTVGNTAGGTPIDINQ---------------------------------------------------------------------------------------------------------------------------------------------------------------------------------------------------------
>UniRef100_A0A497IY62	89	0.402	7.217E-15	9	75	307	5	68	243
---------FNNK---RGFTGLEAAIVLTAFVVVAAVFSYVVLNAGFFTTQKSKEVVHTGVEQATSSIELAGTVIG---------------------------------------------------------------------------------------------------------------------------------------------------------------------------------------------------------------------------------------
>UniRef100_A0A351JYP1	89	0.378	7.217E-15	3	107	307	2	110	246
---KKMINMAHR--NERGITGLETAIILIAFVVVASVFAYTVLSAGLFSAQQADETIRSGIRTTQTTMKLRGGILaYKGNVTEggnvSESVVKISFTVSNVLGeGQAIDLTPSH-------------------------------------------------------------------------------------------------------------------------------------------------------------------------------------------------------
>UniRef100_A0A7C5PKI2	89	0.289	7.217E-15	14	134	307	53	169	301
--------------QKRAIVGLEAAIVLIAFVIIAAAFSFMVINQGLYATERGKVVIQEGLKQASTPLTVDGTPFVRTTPDGK-AVDVIIIPVK-AFGVKFVAVGRNQTVVML--KIGQKAWANLYLGVLYTGHP----------------------------------------------------------------------------------------------------------------------------------------------------------------------------
>UniRef100_A0A2N0KSW7	89	0.350	7.217E-15	6	80	307	7	86	363
------FGTGNKATDllqrsEKGVTGLETAIIMIAFVVVASVFAFTVLSTGIFSAERAKETVYAGLQQARGSIELKGSVIANGVPD----------------------------------------------------------------------------------------------------------------------------------------------------------------------------------------------------------------------------------
>UniRef100_A0A7C0XZS2	88	0.358	9.727E-15	11	88	307	2	79	80
-----------RRRFKRGITGIEAAIVMIAFVIVAAALAFVTLNMGMFTTQRTREVIHRGLGEASSALEVDGSVTALTDSSSKVYVVSI--------------------------------------------------------------------------------------------------------------------------------------------------------------------------------------------------------------------------
>UniRef100_A0A2A4S9N1	88	0.320	9.727E-15	14	94	307	46	125	130
--------------DQRGMSAIETSIVLIAFVVVASVFGFAMLNXGLMSSEKEQKAVQAGIDETSSNLILRGGVLAIGN-GGKTGIDTIKFYLTP--------------------------------------------------------------------------------------------------------------------------------------------------------------------------------------------------------------------
>UniRef100_UPI00082BE7D5	88	0.282	9.727E-15	13	111	307	5	101	184
-------------KNDEAFTGLEAAIVLIAFVVVAAVFSYMMLGAGFFTSQKSQEVVHTATSQTSSSVDLAGSVVVIGGA--SDKLANATFYLQLTSGGTPVDLSRTAYAVT---------------------------------------------------------------------------------------------------------------------------------------------------------------------------------------------------
>UniRef100_A0A8A3S205	88	0.282	9.727E-15	13	111	307	5	101	184
-------------KNDEAFTGLEAAIVLIAFVVVAAVFSYMMLGAGFFTSQKSQEVVHTATSQTSSSVDLAGSVVVIGGA--SDKLANATFYLQLTSGGTPVDLSRTAYAVT---------------------------------------------------------------------------------------------------------------------------------------------------------------------------------------------------
>UniRef100_A0A956UV73	88	0.391	9.727E-15	14	101	307	13	104	198
--------------NEEGITGLETAIILIAFVIVASVFAFVVLSTGLFSADRGKQTVLAGLEKASGNLEVRGSVsLQDVDTDGvidDTAPDVFIFNLGTAAGGRPV-------------------------------------------------------------------------------------------------------------------------------------------------------------------------------------------------------------
>UniRef100_A0A0E3RAM1	88	0.252	9.727E-15	12	115	307	8	117	199
------------RKDDKAFTGLESAIVLTAFVVVAAVFSYVVLGAGFTTSDTAKKTIDEGVKQTTSSVELAGDVIAEGTAAGGSVKD-IIVTLQLTAGQSPVDIGEEGlgdgteiLVVSYADS-----------------------------------------------------------------------------------------------------------------------------------------------------------------------------------------------
>UniRef100_A0A847EJP1	88	0.330	9.727E-15	3	123	307	5	119	203
---KKALK--GLHISEKGMTGLETAIILIAFVTVASVLAYSVLSAGIFSAEKGKETVYSGLQSAQASTEVHGSVIGSSAD--NSTLNYIEFLIGLTIPDEKVDIS--SLVVNFYDSTNSTNVQN---------------------------------------------------------------------------------------------------------------------------------------------------------------------------------------
>UniRef100_A0A8T7H5Y9	88	0.258	9.727E-15	13	134	307	5	124	203
-------------KNEDAFTGLEAAIVLIAFVVVAAVFSYVVLGAGFFTTGEAQRVVHTGSQQASSSLEIIGNVYGYSAD--KAKLDSIEFTVGNTAGGTPIDITQ--MLVTFTSGNQsaVIEYDGVNAVVNTTTGP----------------------------------------------------------------------------------------------------------------------------------------------------------------------------
>UniRef100_A0A497JSF9	88	0.326	9.727E-15	14	157	307	3	134	205
--------------NKKGILGVESAIILIAFVIVAAAFSFMVVNMGLYATQKGRDVISQGVQEASTPLTLDGTIMIRGNSSGKVDAIIIPLK---TLGVKYVPMANQTTMVSLRVENHT-AYANIYNGINKTVDP--------RGKSFTDLINSLGSG-----------------------------------------------------------------------------------------------------------------------------------------------------
>UniRef100_D5U2X5	88	0.400	9.727E-15	16	110	307	3	94	207
----------------KGIVGIEAAIVLIAFVIVAAALAFVVINMGMYTTQKSKEVMQQGLNEATTALEVDGTVLGYGDTNGIT---RIYIPLKVSPGQLAVDFSNDKIDI----------------------------------------------------------------------------------------------------------------------------------------------------------------------------------------------------
>UniRef100_A0A842XNV4	88	0.269	9.727E-15	13	119	307	8	135	230
-------------KDEKGFTGLEAAIVLTAFIVVAAVFSYMVLGAGFFSTEKAKAVVHTGVEKATSSAEVAGDVIGHGWQYNNTGTNWtwyyyynysdsgghtldstnltvVEFQVQLTAGQSAMDM--NKVVISYSDSDTYV-------------------------------------------------------------------------------------------------------------------------------------------------------------------------------------------
>UniRef100_A0A2E6WS32	88	0.301	9.727E-15	0	139	307	0	142	232
MNFRNKFRAFSR--DNSGITGLETAIILIAFVVVAAVFAFTVMTTGLFSTEKAKTTAQAALTEASSSFIIKGAVTARANI-VDGAMSSISFNIALASGADQQTMDPGELSFLWTDDNNSFaTNGDVPSGTLLltqdcTVAPCTHAN-----------------------------------------------------------------------------------------------------------------------------------------------------------------------
>UniRef100_A0A8T4YDX6	88	0.286	9.727E-15	13	134	307	50	167	293
-------------HQKRAIIGLEAAIVLIAFVIIAAAFSFMVVNQGLYATERGKVVIQEGLKQASTPLTIDGTTFVRTTPDGK-AVNVIIIPVK-AFGVKFVAVGRNQTVIVLRVGER--AWANAYLGVLYTGYP----------------------------------------------------------------------------------------------------------------------------------------------------------------------------
>UniRef100_A0A842P6E9	88	0.397	9.727E-15	8	75	307	3	70	293
--------RKSLRKDKRGFTGLEAAIVLTAFVVVAAVFSYVVLNAGFFTTQKAKEVIHTGVESATSSLAVAGNVIG---------------------------------------------------------------------------------------------------------------------------------------------------------------------------------------------------------------------------------------
>UniRef100_A0A2E8HNG6	88	0.333	1.311E-14	14	91	307	17	93	117
--------------NQRGITGLETAIVLFAFVVVASVFSFAVLNTRLLSSEKSIEATLGGLEETSAMLSLRGQVIVVAN-TGTTSVDSVKFT-----------------------------------------------------------------------------------------------------------------------------------------------------------------------------------------------------------------------
>UniRef100_A0A916CMN0	88	0.264	1.311E-14	13	114	307	9	102	189
-------------KDESGITALETAINLIAFVVVAAIFAFTVLSTGTFLTERSKEAAYSGLQEVRGSMELKGSVVLEG--TGTMAV----FNLATVAGGSSVDLSKVKM--TYRD------------------------------------------------------------------------------------------------------------------------------------------------------------------------------------------------
>UniRef100_I7KDG8	88	0.294	1.311E-14	13	124	307	5	114	192
-------------KNEDAFTGLEAAIVLIAFIVVAAVFSYVMLGAGFFATGEAQRVVDTGVAQASSAVELSGPVIVNGSADGNVTD--IRFFLQLAAGGAPVDMQKVIFTVSTAKNMTTYQYANV--------------------------------------------------------------------------------------------------------------------------------------------------------------------------------------
>UniRef100_A0A842MTL0	88	0.293	1.311E-14	0	141	307	0	135	210
MNWKKTLTKLVK--QKRAMIGLEAAIILIAFVVIAGAFSFMVINQGLFATERGKTVVQDSLRQSSTPLAVDGTV--FLNASSATTIDAIVIPLR-AYGVKYVALGDEETVVTL--KVGDDAWPNVYEGVNATLSSSaNFTDLV---------------------------------------------------------------------------------------------------------------------------------------------------------------------
>UniRef100_A0A7J3QAL5	88	0.360	1.311E-14	15	111	307	8	101	213
---------------RRGIVGIEAAIVLIAFVLVASALAFVVLNMGMFTTQKTKEVIARAYEESTRAIDIAGNVKAKVN---NSKLVLVAIPIKLTAGARPIDLNKTAVAIT---------------------------------------------------------------------------------------------------------------------------------------------------------------------------------------------------
>UniRef100_A0A0E3WNX3	88	0.230	1.311E-14	12	115	307	8	133	217
------------RKDDKAFTGLESAIVLTAFVVVAAVFSYVVLGAGFTTSDTAKKTIDEGVKQTTSSVELAGDVIAEGTPavittaddpetpendpvyGTFPSVDTIKITLQLTAGQSPVDIGSgsgaGMMVISYSDS-----------------------------------------------------------------------------------------------------------------------------------------------------------------------------------------------
>UniRef100_UPI001BD9BF1D	88	0.303	1.311E-14	13	105	307	5	103	227
-------------KNEDAFTGLEAAIVLIAFIVVAAVFSYVMLGAGFFATQEAQRTVHTGSQQASSSLEIIGSVYGMNDNAGKVGEEHlqhlqyIEFTIGNTAGGTPIDVTQ---------------------------------------------------------------------------------------------------------------------------------------------------------------------------------------------------------
>UniRef100_A0A641ACD2	88	0.273	1.311E-14	10	135	307	9	131	236
----------NLYSDRSGITGLETAIILIAFIVVAAVFAFTVMTTGLFSTEKAKTTAQAGITEASSTFAPKGAIVAQATGLGTNnaRVQTLFVQLQPATGSAGASINRSDLAFIYVDKNQRYATDGI-----ITDTYD---------------------------------------------------------------------------------------------------------------------------------------------------------------------------
>UniRef100_A0A101IV97	87	0.277	1.766E-14	14	103	307	1	90	190
--------------DEDGFTGLESAIILIAFVVVGAVFSHVIISAGMGISDDAGSKVHEGLSRAGSSLVVAGSIYAVDLNDDPKIAEGILVPIRLLPGSDPVDL-----------------------------------------------------------------------------------------------------------------------------------------------------------------------------------------------------------
>UniRef100_A0A948RBI8	87	0.296	1.766E-14	5	115	307	0	114	199
-----MFARLAQRIkdDQSGVTGLETAIILIAFVMVASTLAYVVLTAGLYSSQKAKEAVHAGLSEVSATMQLKGNVFIKMESGFGT---EMYLTLGVTQGSGGIDFTdtsggNNKVIISYADE-----------------------------------------------------------------------------------------------------------------------------------------------------------------------------------------------
>UniRef100_A0A7M1UQT8	87	0.410	1.766E-14	16	110	307	3	95	202
----------------KGIVGIEAAIVLIAFVIVAAALAFVVINMGMYTTQKSKEVMQQGLNEATTALEVDGSVLGYVETGPEVT--YIYIPLKVSPGQLAVDFSSDKIDI----------------------------------------------------------------------------------------------------------------------------------------------------------------------------------------------------
>UniRef100_A0A7C2FDL4	87	0.370	1.766E-14	16	123	307	3	108	207
----------------KGIVGIEAAIVLIAFVIVAAALAFVVINMGMYTTQKSKEVMQQGLNEATTALEVDGSVLGYVGAG--PIVTYIYIPLKVSPGQLAVDFSXDKIDIVXNLPDGAXSKIN---------------------------------------------------------------------------------------------------------------------------------------------------------------------------------------
>UniRef100_UPI00064E742D	87	0.284	1.766E-14	18	117	307	9	108	207
------------------FTGLEAAIVLIAFVVVAALFSYVVLGAGFFTTQKAQETVYSSVGMASSSMEILGDIYGNSTGDGgvNAEIDGVMFVTGLTAGGSSIDFS--RTTITYSNKDN---------------------------------------------------------------------------------------------------------------------------------------------------------------------------------------------
>UniRef100_A0A7C4JGH4	87	0.325	1.766E-14	0	128	307	4	125	228
MNWKKPIAKIAK--QRRAMMGLEAAIILIAFVIIAGAFSFMVINQGLFATERGKTVVQDSLRQSSTPLAVDGSVL--LNASSPTAINAIVIPLK-AYGVRYVAMGTNQTAVTI--KIGEEAWPNIYEGV----------------------------------------------------------------------------------------------------------------------------------------------------------------------------------
>UniRef100_A0A2H1FDW2	87	0.327	1.766E-14	5	126	307	0	118	233
-----MRPRSRSRKTRRGVIGIESAIVMIAFVIVAAALAFVVLNMGFSTTQKAKTAISSSVTEASSALEIAGKVTGFGDIA-HSQLNATVVPLKVAGGGDAVSLDPTLTDIKY--YSNSVRYDNIFG------------------------------------------------------------------------------------------------------------------------------------------------------------------------------------
>UniRef100_A0A2V3JNY5	87	0.200	1.766E-14	9	120	307	3	145	243
---------FNNKllRDERAFTGLEAAIVLTAFVVVAAVFSYVVLGAGFFTSEKSKEVIHTGVDQATSSLEIGGYIaghgwtYGKVDSDGiwnasgdyysyyawgnstatknkenTTGLNLVEIQVELAAGQNPVDM--DKIVVSYSDVDTYVA------------------------------------------------------------------------------------------------------------------------------------------------------------------------------------------
>UniRef100_UPI0020337A8E	87	0.306	2.380E-14	17	104	307	9	94	193
-----------------GFTGLEAAIVLIAFVVVASVFAYVVLTAGILFSEESRSTVHQGIREAGSGLTVTGAIYGFSNTPG--MIDSVIVPVGLTAGGEPIDIT----------------------------------------------------------------------------------------------------------------------------------------------------------------------------------------------------------
>UniRef100_A0A7C0VDY9	87	0.358	2.380E-14	15	115	307	1	106	201
---------------RRGVTGIETAIILVAFVITAAAFAFVILNMGFITAEKAQSVISSGMSEATSAILVDNSVVGtFANVSLGNQSAicltKLTFYIRLSQGHTPVDLSDDRLVATFTNE-----------------------------------------------------------------------------------------------------------------------------------------------------------------------------------------------
>UniRef100_A0A832ZKN7	87	0.270	2.380E-14	11	154	307	5	147	220
-----------KSKRKKGIVGIEAAIVLIAFVLVASALAFVVLNMGMFTTQKSKEVIARAYEESTRALDISGNVVASVDIN-NRWLELVAIPIKLTSGARPIDLDKTAISITIIRPDGAAKHTDNGFVKVTGTTYTITKDFNSTAYKKLNLLEAT--------------------------------------------------------------------------------------------------------------------------------------------------------
>UniRef100_UPI00210404C6	87	0.357	2.380E-14	15	140	307	6	128	228
---------------HRGVSGLEAAIITIVIVIVAAALAFVVLNMGFSTTQKAKTTIVSSLSEASSALQVAGNVIGIGDTTLSN-IRVVSIPIKVASGGDSVNLQNTTASIKYMSNSK--EYDNIYSSALSGSAFSTYSNV----------------------------------------------------------------------------------------------------------------------------------------------------------------------
>UniRef100_UPI000836CD6E	87	0.272	2.380E-14	11	158	307	2	159	229
-----------KLTKRRGVLGVESAIVMIAFVIVAASLAFVVLNTGFSTTQQAKETIMAGLEESGSSIQLSGSVTGiytVDDSNGNAKLNALTIPIKIATAGNPINLDEANSQVKVQTNAMSYAdiLKNTYPGSTMYTSTSALLTAAegthfTGNPLAATALNSDTTAG----------------------------------------------------------------------------------------------------------------------------------------------------
>UniRef100_A0A128A330	87	0.305	2.380E-14	12	143	307	7	137	230
------------RKTRRGVIGIESAIVMIAFVIVAAALAFVVLNMGFSTTQKAKTAISSSVTESSSALEIAGKVTGIGYVSGSVLNATV-IPLKVAGGGDAVSLDPALADIKY--YSNTVRYDNIYKsaCVLTSTTYTTVSSAVSA-------------------------------------------------------------------------------------------------------------------------------------------------------------------
>UniRef100_A0A2E6WS73	87	0.283	2.380E-14	0	117	307	3	131	232
MNFLKQFSRDNS-----GITGLETAIILIAFVVVAAVFAFTVMTTGLFSTEKAKTTAQAALTEASSSFILKGAITAKcelnlagdacdndAAVAGGTatpYINQIAFQIALASGADQQTMIPGEMAFIYSDSNN---------------------------------------------------------------------------------------------------------------------------------------------------------------------------------------------
>UniRef100_A0A3G1B751	87	0.358	2.380E-14	14	133	307	8	124	235
--------------KRRGVSGLEATVIVIVLVIVAAALAFVVLNMGFSTTQKAKTIIGTSLGQTSSALEISGTIFAHGN-TTSAILEVVGVPLKIATGGESVNLAPGTAAVKYL--SNTVTYDNIYAGTLTENS-----------------------------------------------------------------------------------------------------------------------------------------------------------------------------
>UniRef100_A0A5N9G9V6	87	0.400	2.380E-14	10	74	307	8	72	350
----------NRARDESGVTGLETAIILIAFVVVASVFAFTVLSTGIFSAERGKETIHAGLTGARSSMELKGSIV----------------------------------------------------------------------------------------------------------------------------------------------------------------------------------------------------------------------------------------
>UniRef100_A0A2D6GFA8	87	0.400	2.380E-14	10	74	307	8	72	355
----------NRARDEGGVTGLETAIILIAFVVVASVFAFTVLSTGIFSAERGKETIHAGLTGARSSMELKGSIV----------------------------------------------------------------------------------------------------------------------------------------------------------------------------------------------------------------------------------------
>UniRef100_A0A2I0P6D8	87	0.256	3.206E-14	13	134	307	5	127	188
-------------KNEDAFTGLEAAIVLIAFVVVAAVFSYVVLGAGFFTTGEAQRVVHTGSQQASSSLEIIGNVYGHATASSSSMVLTsIEFTVGNTAGGTAIDISQ--MLVTYTCEgiSDVIEYENSTKGWAVKTTY----------------------------------------------------------------------------------------------------------------------------------------------------------------------------
>UniRef100_A0A1V4ZN01	87	0.276	3.206E-14	18	111	307	11	103	191
------------------FTGLEAAIVLIAFVVVAAVFSYVVLGAGYYATQKSQESVYKSVEQATSNIQLVSQIYAISGNA-TSGIEKIKFSIGLAPGAPSMDINKMTIVYS---------------------------------------------------------------------------------------------------------------------------------------------------------------------------------------------------
>UniRef100_A0A2I0PW59	87	0.325	3.206E-14	15	103	307	7	94	192
---------------EQAFTGLEAAIVLIAFIIVASVFAYVVLGAGFLTTEKAQESVHAGIQQTTSAVQPSGELSVQADGAG-TGINTITFYLQLAAGGTGVDM-----------------------------------------------------------------------------------------------------------------------------------------------------------------------------------------------------------
>UniRef100_D9PZ88	87	0.362	3.206E-14	12	136	307	2	124	211
------------RRSRRGMVGIDTAIILIAFVLVAAAVAFVVLDMGMTSAQKAKQTMESGLQESSTALQVDGNVMAYVNSNGEVQDVFIPLGVTP--GTGYVSFAPSLMEVSIITPSG--SYANIYRGVsnLLEMNPST--------------------------------------------------------------------------------------------------------------------------------------------------------------------------
>UniRef100_A0A7C2ZNK9	87	0.333	3.206E-14	15	126	307	7	106	220
---------------RRGIVGIEAAIVLIAFV---------ALNMGFYTTQRSKEVMSAGLSQASSSLEVDGSVLAVVDN--QKKLECMVIPIRLSAGQKEVDLTPSKTAIALWviDKA---AFTNIYK------------------------------------------------------------------------------------------------------------------------------------------------------------------------------------
>UniRef100_A0A2H1FDK9	87	0.320	3.206E-14	12	143	307	7	137	230
------------RKTRRGVIGIESAIVMIAFVIVAAALAFVVLNMGFSTTQKAKTAISSSVTEASSALEIAGKVTGIGYVSGGVLNATV-IPLKVAGGGDAVSLDPTLADIKY--YSNTIRYDNIYKsaCVLSSTSYTTVSAAVAA-------------------------------------------------------------------------------------------------------------------------------------------------------------------
>UniRef100_A0A2H1FDJ2	87	0.320	3.206E-14	12	143	307	7	137	230
------------RKTRRGVIGIESAIVMIAFVIVAAALAFVVLNMGFSTTQKAKTAISSSVTEASSALEIAGKVTGIGYVSGGVLNATV-IPLKVAGGGDAVSLDPTLADIKY--YSNTIRYDNIYKsaCVLSSTSYTTVSAAVAA-------------------------------------------------------------------------------------------------------------------------------------------------------------------
>UniRef100_A0A520JX98	87	0.261	3.206E-14	12	114	307	8	141	233
------------RKDTRAFTGLEAAIVLTAFVVVAAVFSYVMLNAGFFTTQKSKEVIHTGVEQATSSAQLTGNVIghgwqygyvngsglwnttgyrtyYAWGYSDDSDKYQadttnltvVEFYVQLSAGEQPLSLASNQLTIGYSD------------------------------------------------------------------------------------------------------------------------------------------------------------------------------------------------
>UniRef100_A0A946MQ96	87	0.330	3.206E-14	14	105	307	11	119	234
--------------DNKGITGLETAIILIAFVVVASVFAYTVLSAGIFSSEKGKEAVYEGLDEASSGLVllgmpslytpddlyLYGEVPAAGTKATNTgaAVARVDFVVGLAASnGTPMDLSP---------------------------------------------------------------------------------------------------------------------------------------------------------------------------------------------------------
>UniRef100_A0A7C4JG56	87	0.293	3.206E-14	16	131	307	53	164	295
----------------RAIIGLEAAIVLIAFVIIAAAFSFMVVNQGLYATERGKVVIQEGLKQASTPLTIDGTTFVRTTPDGK-AVDVIIIPVK-AFGVKFVAVGRNQTVIVLRVGER--AWANAYLGVLYT-------------------------------------------------------------------------------------------------------------------------------------------------------------------------------
>UniRef100_A0A8T4DEX0	87	0.375	3.206E-14	12	75	307	8	71	324
------------RKDKKGFTGLEAAIVLTAFVVVAAVFSYVVLNAGFFTSEKSKEVVHTGVEQVTTSCELAGNVIG---------------------------------------------------------------------------------------------------------------------------------------------------------------------------------------------------------------------------------------
>UniRef100_A0A2I0NLR1	86	0.307	4.318E-14	15	105	307	0	89	189
---------------EDAFTGLEAAIVLIAFVVVAAVFSYVMLGAGFFAAGEAQQVVHTGSEQASSSLEIIGNVYGYSTTAG-TELESIQFTVGNTAGGTPIDITQ---------------------------------------------------------------------------------------------------------------------------------------------------------------------------------------------------------
>UniRef100_A0A843C831	86	0.314	4.318E-14	12	133	307	8	132	238
------------RKSHRGVIGVESAIVMIAFVIVAAALAFVVLNMGFSTTQKAKTTIVSSLGEASSSLQISGKVKGIGCTSSTKGCSTPYLnatvvPLKIASGGDSVNLQLSTASVKYISNSK--SFDNIYQGPLAATS-----------------------------------------------------------------------------------------------------------------------------------------------------------------------------
>UniRef100_A0A1G9AHV1	86	0.329	5.815E-14	17	104	307	13	99	198
-----------------GFTGLEAAIVLIAFVVVAAVFGYVVLTMGLLFSGESQSTIHQGIRQAGSACMVSGTVYGVSSPPYD-YLNSIIIPIKLTSGSEPIDMT----------------------------------------------------------------------------------------------------------------------------------------------------------------------------------------------------------
>UniRef100_D5U1N2	86	0.390	5.815E-14	16	110	307	3	102	214
----------------KGIVGIEAAIVLIAFVIVAAALAFVVINMGMYTTQKSKEVMQQGLNEATTALEVDGSVLGyvidtDAGAPVVPGIQYIYIPLKVSPGQLAVDFSSSKIDI----------------------------------------------------------------------------------------------------------------------------------------------------------------------------------------------------
>UniRef100_A0A3G1B1B3	86	0.298	5.815E-14	12	149	307	8	149	237
------------RQSHRGVIGVESAIVMIAFVIVAAALAFVVLNMGFSTTQKAKTTIGSGLTEASSSLTVAGKVTGTGCTTsaggcsSTPYLNVTSIPIKIASGGESVNLALATASVKYI--SNSIQYDNIYVGPLGATATDVSAAFTRAQTDYAS-------------------------------------------------------------------------------------------------------------------------------------------------------------
>UniRef100_A0A7J3JE08	86	0.285	5.815E-14	14	142	307	48	176	284
--------------QKRAIVGLETAIILIAFVIIAAAFSFMVVNQGLFATDRGKTVISQGLSQAGTPLIVDGTIFVRTTPDGSTANYAV-IPIK-AFGSNFVNMGKNQTSIIL--KVGDKAWANAYLGTLhvgnTDGTGYNATNVVY--------------------------------------------------------------------------------------------------------------------------------------------------------------------
>UniRef100_A0A7C3BWY7	86	0.473	5.815E-14	17	73	307	1	57	522
-----------------GITGLETAIILIAFVVVAAVFAYTVLSAGLFSSQKSEQAVHSGLEEAQSTLEVKGSV-----------------------------------------------------------------------------------------------------------------------------------------------------------------------------------------------------------------------------------------
>UniRef100_A0A382FBV9	85	0.376	7.830E-14	14	98	307	15	96	98
--------------DDRGITGLETAIILIAFIVVAAVFAFTVMTTGLFSTEKAKTTAQAGIAEASSTFAPKGAIIATSN---LTSVQTFQFQVTLATGA----------------------------------------------------------------------------------------------------------------------------------------------------------------------------------------------------------------
>UniRef100_A0A7C3FYT4	85	0.339	7.830E-14	10	115	307	5	106	186
----------NLHRAQKGMTGLETAIILIAFVTVASVLAYSVLSAGIFSAERGKATVYQGLESAQATMEVQGSVLGL--SPNQSEMEQVVFSVGLTMQDERVDM--NTVVINYFDN-----------------------------------------------------------------------------------------------------------------------------------------------------------------------------------------------
>UniRef100_UPI001BD9D5E3	85	0.301	7.830E-14	13	105	307	5	97	195
-------------KNEDAFTGLEAAIVLIAFIVVAAVFSYVMLGAGFFATGEAQRVVDTGVAQASSAVELSGPVIVQASSTDGGSVGSVKFFLQLAAGGAPVDMKK---------------------------------------------------------------------------------------------------------------------------------------------------------------------------------------------------------
>UniRef100_A0A0X8I8Q8	85	0.343	7.830E-14	12	143	307	2	131	207
------------RRNRKGMVGIDTAIILIAFVLVAAAVAFVTLDMGMTSAQKAKQTMESGLQESSTALQVDGDVMAYVNTSGNVQVIYIPLGVTP--GTGYVSFAKNLLSVSLIGGN--MSYANIYNGvaEMISGSNSNLTAIAVS-------------------------------------------------------------------------------------------------------------------------------------------------------------------
>UniRef100_A0A956UW65	85	0.288	7.830E-14	14	120	307	13	137	208
--------------NEEGITGLETAIILIAFVIVASVFAFVVLSTGLFSADRGKQTVLAGLEKASGNVEVRGSvslqdvgtVAAPTTPDgaigeaGGPSVDVFIFNLGTAAGGRPVlidpAVTTNTMVINIVDSGARVA------------------------------------------------------------------------------------------------------------------------------------------------------------------------------------------
>UniRef100_A0A128A329	85	0.300	7.830E-14	12	164	307	7	166	230
------------RKTRRGVIGIESAIVMIAFVIVAAALAFVVLNMGFSTTQKAKTAISSSVTESSSALEIAGKVTGIGYVSGSVLNATV-IPLKVAGGGDAVSLDPALADIKY--YSNTVRYDNIYKSACVltstayTTVSSAVDAAVTAGCTDKDAVNGTTahapTTTQAIVYW----------------------------------------------------------------------------------------------------------------------------------------------
>UniRef100_UPI00082A078F	85	0.315	7.830E-14	11	136	307	2	132	231
-----------KLTKRRGVLGVESAIVMIAFVIVAASLAFVVLNTGFSTTQQAKETIMSGLEESASNVQISGSVagVYTVDAGGDSaKLDVISVPLKISSGSNPVNLADEVTQVKVL--TNSISYEDVlaktYSGATMYTSTST--------------------------------------------------------------------------------------------------------------------------------------------------------------------------
>UniRef100_UPI0020BF73C5	85	0.297	1.054E-13	14	124	307	6	114	192
--------------NEDAFTGLEAAIVLIAFIVVAAVFSYVMLGAGFFATGEAQRVVQTGVAQASSNLELSGPVIVTA--SSTTGLGKISFFLQLAAGGASVDMKKVTFTVATSTDMKTYQYGDV--------------------------------------------------------------------------------------------------------------------------------------------------------------------------------------
>UniRef100_A3CVA3	85	0.295	1.054E-13	17	104	307	9	94	193
-----------------GFTGLEAAIVLIAFVVVAAVFAYVVLGAGILFSEESRSVVHQGIQEAGSSLTVTGCVYGVSSTPG--IIHSIIVPVGLTAGSEPIDIT----------------------------------------------------------------------------------------------------------------------------------------------------------------------------------------------------------
>UniRef100_A0A101GR10	85	0.294	1.054E-13	9	103	307	11	103	203
---------PHRGLPETGFTGLEAAIVLIAFVIVAAVFAYVVLTTGILFSGESQSTIHQGIREAGSSVTVTGMVYGVSNTPG--YIDSVIVPVGLTAGSEPIDF-----------------------------------------------------------------------------------------------------------------------------------------------------------------------------------------------------------
>UniRef100_A0A2E6WS33	85	0.300	1.054E-13	0	117	307	0	130	229
MQFFKNLKNFSR--DNSGVTGLETAIILIAFVVVAAVFAFTVMTTGLFSTEKAKTTAQAALTEASSSFIIKGPVLAKcspgvvpidcevdANPIGkaEEFISRISFTIALSSGADQQTLDESELAFIYSDENN---------------------------------------------------------------------------------------------------------------------------------------------------------------------------------------------
>UniRef100_A0A835S606	85	0.322	1.054E-13	13	136	307	9	129	238
-------------HSHRGVIGMEAAIVLIAFVIVAAALAFVVLNMGFATTQKAKTSIISSLGQASSSLAISGKVTAVANVTDGVINATI-IPIRITAGGDSINLDNATVSLKYI--SNSVEYDNILTATISDVTFGN--------------------------------------------------------------------------------------------------------------------------------------------------------------------------
>UniRef100_UPI0021FF104F	85	0.250	1.054E-13	6	134	307	2	134	239
------LQRKGTRHSHRGVIGVESAIVMIAFVIVAAALAFVVLNMGFTTSQKAKTVTLAGLEESTSAMKIAGSITAIGCINVNSgcgvvqKINATTIPLKISESGNSINFASDVVSISYITK--SIQYNNIYAGAITSEIF----------------------------------------------------------------------------------------------------------------------------------------------------------------------------
>UniRef100_A0A847EJP9	85	0.394	1.419E-13	5	75	307	0	75	191
-----MFKKYlqavkSLHAGQRGMTGLETAIILIAFVTVASVLAYSVLSAGIFSAERGKETVYSGLESAQSSLEVKGAVIG---------------------------------------------------------------------------------------------------------------------------------------------------------------------------------------------------------------------------------------
>UniRef100_A0A117MEX2	85	0.290	1.419E-13	12	103	307	1	93	195
------------KKNENAFTGLEAAIVLIAFVVVAAVFSYVMLGAGFFTAQEAQTVVHTGMGQASSSIEVLGEVYGFnGTSTENSSIVNITYTIGLTSGNTPMDM-----------------------------------------------------------------------------------------------------------------------------------------------------------------------------------------------------------
>UniRef100_A0A2E9TE18	85	0.333	1.419E-13	14	76	307	10	72	196
--------------RHRGITGLETAIIVIAFVVVASAFAFTVLSTGVFSAERSKDTVYAGLSEVRSSLATRGSFVAF--------------------------------------------------------------------------------------------------------------------------------------------------------------------------------------------------------------------------------------
>UniRef100_A0A662CBG7	85	0.276	1.419E-13	16	132	307	3	122	200
----------------RGLTGLETAIILVAFVITSSALAFIVLNMGFLSAERAQSVVAGSMSEASSALALDSGLIGsFTNLTGPqSAVCltKLTLYVRLAGGGEPIDMGEGELVVTYTNPR---CHASVYEsnGTVTTV------------------------------------------------------------------------------------------------------------------------------------------------------------------------------
>UniRef100_A0A8T5A1U8	85	0.310	1.419E-13	0	128	307	0	121	209
MSWKKALMK--LLKQKRAMVGLEAAIILIAFVIIAGAFSFMVINQGLFATERGKTVVQDSLRQASTPLIVDGSIMLNATNA--THINAVVIPLR-AYGVKYVALGKNETAVTL--KVAGQAWPNIYDGT----------------------------------------------------------------------------------------------------------------------------------------------------------------------------------
>UniRef100_UPI001AE89775	85	0.302	1.419E-13	18	111	307	17	112	213
------------------FTGLEAAIVLIAFVVTASIFSYVILGAGFFATQKAQDVVYTSVGQTSSSIEVMGDVYGNSTTVGgvDAKMDGLRFVLGLTAGGSPVDFASTTMTFS---------------------------------------------------------------------------------------------------------------------------------------------------------------------------------------------------
>UniRef100_UPI0020C11313	85	0.285	1.419E-13	13	112	307	5	107	218
-------------KNEDAFTGLEAAIVLIAFIVVAAVFSYVMLGAGFFATQEAQRTVHTGSQQASSSLEIIGNIYGKTTATTEKStanahLQYILFSVGNTAGGAPIDI--TSMVVTF--------------------------------------------------------------------------------------------------------------------------------------------------------------------------------------------------
>UniRef100_A0A8T6NCZ3	85	0.330	1.419E-13	11	138	307	1	127	224
-----------KTNSRRGVMGIEAALVLIAFVIVAAALSFVVLNMGFSSTQKAKETVTKGIEEASQAIQIAGKVMSAADVP-KSQVNATQFPIKVVAGGHGVNL--NATLATLRFNTGTTQYDNLLKrsCVLTSTTYNNLA------------------------------------------------------------------------------------------------------------------------------------------------------------------------
>UniRef100_A0A382UUX0	84	0.469	1.910E-13	10	75	307	9	74	76
----------NLYSDRKGITGLETAIILIAFIVVAAVFAFTVMTTGLFSTEKAKTTAQAGIAEASSTFAPKGGVIA---------------------------------------------------------------------------------------------------------------------------------------------------------------------------------------------------------------------------------------
>UniRef100_A0A843L8W3	84	0.287	1.910E-13	17	103	307	7	91	129
-----------------GFTGLEAAIVLIAFVIVAAVFGFVILQAGFTSAQQGQSVIHDGMEQAGSSCMVTGIVYGISTRPG--VVESFVVPVGLTAGNEPIDM-----------------------------------------------------------------------------------------------------------------------------------------------------------------------------------------------------------
>UniRef100_A0A842QWB7	84	0.301	1.910E-13	15	134	307	2	124	200
---------------RRGLTGLETAIILVAFVITSSAFAFVVLNMGALSAEQAQSVISSSIDESSAALQMDSEVIGtFANTTGaQSTICltKATFYLRLSQGGTPIDMDDNRVVITY---ANPRCHGSIYDsnGTVTTITP----------------------------------------------------------------------------------------------------------------------------------------------------------------------------
>UniRef100_UPI000FFE69B4	84	0.322	1.910E-13	18	113	307	25	115	202
------------------FTGLEAAIILIAFIVVASVFSFVVLGSGFFATQKSQEVIHAGIEQSGNALALGGTVVCQGDPSGG-KVGKVEINLETASKGTGVD----MTRVSYR-------------------------------------------------------------------------------------------------------------------------------------------------------------------------------------------------
>UniRef100_A0A0F8IVA3	84	0.212	1.910E-13	12	115	307	8	139	221
------------RKDDRAFTGLESAIVLTAFVVVAAVFSYVVLGAGFTTSDAAKKTIDEGVKQTTSSIELAGDVIAIGGTAVSTTiitdgdpetegdqavtamkspVDKIIITLQLTAGQSPVDIGRAGngdgseiLVVSYADS-----------------------------------------------------------------------------------------------------------------------------------------------------------------------------------------------
>UniRef100_A0A419KIF6	84	0.298	1.910E-13	6	128	307	28	146	268
------MTRKNPIRNKNGMVGLEAAIVLIAFVIVAAAFSFMVVNMGLYATQRGRDVIKQGIQEAGCPLTVDGSILIKA---GNRSGYAKAFIIPLkTMGTKWVSMGRNGTVISLRIGMK--AWANIYHGV----------------------------------------------------------------------------------------------------------------------------------------------------------------------------------
>UniRef100_A0A2D6GE91	84	0.375	1.910E-13	14	77	307	12	75	350
--------------QERGVTVLETAIIMIAFVVVASVFAFTVLSSGIFAAERGKETIHAGLKGARSSLEVKGSVVATG-------------------------------------------------------------------------------------------------------------------------------------------------------------------------------------------------------------------------------------
>UniRef100_A0A117LUA2	84	0.317	2.571E-13	23	119	307	0	101	174
-----------------------AAIVLIAFVVVAAVFSYVVLGAGFFTTQKSQEVVHTGVAQASSNVEISGPVIAKA--STTDQLASVSFYLQLAAGGTAVDMdkvtytvSSTTEAISYDVSDTGV-------------------------------------------------------------------------------------------------------------------------------------------------------------------------------------------
>UniRef100_A0A8F5VL91	84	0.307	2.571E-13	13	102	307	1	89	175
-------------KKEAAFSGLEAAIVLIAFVVVAAVFSYVMLGAGFFATQKSQEVTYSGVKQSTSNLVLDGQLYG--NYDSTDgDVDTIEFYLSIPEGGQPQD------------------------------------------------------------------------------------------------------------------------------------------------------------------------------------------------------------
>UniRef100_UPI001C328352	84	0.306	2.571E-13	17	104	307	9	94	193
-----------------GFTGLEAAIVLIAFVVVAAVFAYVVLGAGIVFSEASRSTVHRGIQEAGSSLTVIGGVYGVSGN--LERIDAIIIPVGLTAGSEPIDIT----------------------------------------------------------------------------------------------------------------------------------------------------------------------------------------------------------
>UniRef100_A0A7C5K7G5	84	0.270	2.571E-13	16	155	307	10	147	205
----------------RAMMGLEAAIILIAFVIVAGTFSFMVITQGLFATERGKTVVQEGLQQTSTPLCVDGSVLLKSTGSGVTA---IMIPLR-AYGVRYVAMAKDQTAVTLKVGNN--AWSNIYEGVnqtlSASATFDDLVIDATEDRARLFIKNTNG-------------------------------------------------------------------------------------------------------------------------------------------------------
>UniRef100_A0A0N7JD54	84	0.367	2.571E-13	16	113	307	4	98	210
----------------RGIVGIEAAIVLIAFVLVASALAFVAINMGMFASQKSKEVMAKAYESSTRALDIAGDAIAKVDTATST-VTMVYVPIKLTAGTSPIDLSK--TVVSLL-------------------------------------------------------------------------------------------------------------------------------------------------------------------------------------------------
>UniRef100_A0A7C7IB38	83	0.403	3.460E-13	10	66	307	10	66	67
----------NLGTDQRGITGLETAIVLIAFVVVASVFAFAVLSTGLLSSEKSKETVLGGLEETSST------------------------------------------------------------------------------------------------------------------------------------------------------------------------------------------------------------------------------------------------
>UniRef100_A0A7K4BQV0	83	0.306	3.460E-13	17	104	307	9	94	193
-----------------GFTGLEAAIVLIAFVVVAAVFAYVVLGAGIVFSEESRSTVHQGIREAGSSLTVIGGVYGVSDN--LERIDAIIIPVGLTAGSEPIDIT----------------------------------------------------------------------------------------------------------------------------------------------------------------------------------------------------------
>UniRef100_A0A843KUQ5	83	0.267	3.460E-13	17	102	307	9	92	193
-----------------GFTGLEAAVVLLAFVIVAAVFGFVVLQAGFSSAQRGQSVIHDGIRQAGSSCMVAGIVYGISATPGF--VESILVPVGLTAGSEPID------------------------------------------------------------------------------------------------------------------------------------------------------------------------------------------------------------
>UniRef100_A0A833EAP0	83	0.375	3.460E-13	16	111	307	4	96	208
----------------RGIVGIEAAIVLIAFVLVASALAFVAINMGMFASQKSKEVMAKAYEASTRALDVAGSAIAKVDTASEQVV-MVYVPVKLAAGASPIDL--NKTVVS---------------------------------------------------------------------------------------------------------------------------------------------------------------------------------------------------
>UniRef100_A0A382NRG9	83	0.393	3.460E-13	14	79	307	18	83	209
--------------EQSGITGLETAIVLIAFVVVAAVFAFTVLTTGLFTSEKAKETTLAGVASVSSTLSVRGSVTAIGGP-----------------------------------------------------------------------------------------------------------------------------------------------------------------------------------------------------------------------------------
>UniRef100_A0A832U1H5	83	0.367	6.264E-13	10	77	307	3	70	71
----------NLFKNNKGFTGLEAAIVLVAFVVVAAVFSYVMLGAGFYTTQKSQEVVHTGVAQASSSVELSGDIIAAG-------------------------------------------------------------------------------------------------------------------------------------------------------------------------------------------------------------------------------------
>UniRef100_Q2FUM4	83	0.322	6.264E-13	14	103	307	2	90	170
--------------KETAFSGLEAAIVLIAFVVVAAVFSYVMLGAGFFATQKSQEVTYSGMKQATSNLILDG-MIYGSYSKGGSGLAQLYFYVKVPEGGETQDL-----------------------------------------------------------------------------------------------------------------------------------------------------------------------------------------------------------
>UniRef100_A0A7K4BE97	83	0.264	6.264E-13	13	117	307	1	100	186
-------------KKEQAFSGLEAAIVLIAFVVVAAVFSYVMLGAGFFATQKAQEVTYSGIQQATSNMVIDGNIYGTMGATGLKQIYfWVNVPI----GGQAQKLSD--VVFSWSSKQN---------------------------------------------------------------------------------------------------------------------------------------------------------------------------------------------
>UniRef100_E1REQ2	83	0.314	6.264E-13	17	121	307	9	109	195
-----------------GFTGLEAAIVLIAFIVVASVFAFSVIGAGYFATQQTQSTAYTALQQTGSTLEILGYVHGIKRADDEIGA--IQFNVGLAPGGKYIDFSK--MVLTWTTRDEIRTY-----------------------------------------------------------------------------------------------------------------------------------------------------------------------------------------
>UniRef100_UPI00064EB3C7	83	0.297	6.264E-13	17	117	307	9	105	195
-----------------GFTGLEAAIVLIAFVVVASVFAFSVIGAGYFATQQTQSTAYTALQQTGSTLEVLGYVHGIKRADDEIGA--IQFNVGLAPGGKYIDFSK--MVLTWTTRDE---------------------------------------------------------------------------------------------------------------------------------------------------------------------------------------------
>UniRef100_A0A2I0NRG2	83	0.275	6.264E-13	17	103	307	12	96	196
-----------------GFTGLEAAIVLIAFVIVAAIFAYVVLTAGILFSEESQSTVHQGVHEAGSSIALAGTVYGVSKTRE--SIDYILIPIELTAGGEPIDM-----------------------------------------------------------------------------------------------------------------------------------------------------------------------------------------------------------
>UniRef100_A0A7C5NWC9	83	0.293	6.264E-13	16	131	307	53	164	295
----------------KAIIGLEAAIVLIAFVIIAAAFSFMVVNQGLYATERGKVVIQEGLKQASTPLTIDGTTFVRTTPDGK-AVNVIIIPVK-AFGVKFVAVGRNQTVMVLRVGER--AWANAYLGVLYT-------------------------------------------------------------------------------------------------------------------------------------------------------------------------------
>UniRef100_A0A498H168	82	0.285	8.426E-13	14	104	307	3	91	192
--------------RDDGFTGLEAAIILIAFVVVASVFSYMVLGTGFIAIQNTQQVVHDEVQQASSSLKATGSIYGFSQDG--VHVQRICIPVGLAAGGGAVDIS----------------------------------------------------------------------------------------------------------------------------------------------------------------------------------------------------------
>UniRef100_A0A0X3BNF1	82	0.326	8.426E-13	13	105	307	7	104	218
-------------KNEDAFTGLEAAIVLIAFIVVAAVFSYVMLGAGFFATQEAQRTVHTGSQQASTSLEIIGNIYGTTTSTTasssiNAHLKYIEFTVGNTAGGTPLDISQ---------------------------------------------------------------------------------------------------------------------------------------------------------------------------------------------------------
>UniRef100_A0A497FRQ2	82	0.377	8.426E-13	14	138	307	10	133	227
--------------NRKGTFSVEAAIILISFAVIASALAFVIINMGFFAAQKTKSTMETGIQEASSALELDGSILAYVEQNSSDvpKVKYIIIPVKTSVARASIDFSANNFIISVTLKDKV--LVNVYNGTLSSI-PDKLD------------------------------------------------------------------------------------------------------------------------------------------------------------------------
>UniRef100_A0A497JVD6	82	0.284	8.426E-13	6	127	307	0	117	240
------MRRGHLVRERSGMVGLEAAIVLIAFVIVAAAFSFMVVNMGLYATQKGRDVISQGIHESGCPLTIDGSILIKAsNRSGYAKAIIIPLK---TMGTKWVSMGTNGTVVSLRIRDK--AWANIYRG-----------------------------------------------------------------------------------------------------------------------------------------------------------------------------------
>UniRef100_A0A2I0D0B5	82	0.292	1.133E-12	10	98	307	2	89	193
----------FKNNHEYAFTGLEAAIVLIAFIVVAAVFGYVVLGSGFLTSQKAQETVHTGISQAMSTVQQSGGISIQANADG-TGVQKVEFYLQLAASG----------------------------------------------------------------------------------------------------------------------------------------------------------------------------------------------------------------
>UniRef100_A0A831PGJ4	82	0.282	1.133E-12	13	104	307	15	104	204
-------------GRQEGFTGLEAALVLVAFVVVAGIFSFTVLGSGFFTTQKAQKTIVTGVDQSTSTLHVVGDVYGI--SDGNGHIDEFWFTLGTAAAGKGVDLS----------------------------------------------------------------------------------------------------------------------------------------------------------------------------------------------------------
>UniRef100_V4JQ72	82	0.340	1.133E-12	14	147	307	7	140	214
--------------NRRAMVGVDTAIILIAFVLVAAAVAFVVLDMGMTSAQKAKQSMENGLQQASTALQVNGEVMAYVNTNG--YVQDIYIPLGVTPGTGYVSFAKNLLSVSLI--AGNMSYANIYNGvneTTLGNSTSNLSAIAsYYDNNY---------------------------------------------------------------------------------------------------------------------------------------------------------------
>UniRef100_A0A662U8N0	81	0.420	1.524E-12	7	75	307	5	73	76
-------KRRRRSFGRRGIVGIESAIVMIAFVIVAAALAFVVLNMGFFTTQQSRAAIQRGLGEASSALELDGTVVA---------------------------------------------------------------------------------------------------------------------------------------------------------------------------------------------------------------------------------------
>UniRef100_A0A842XPE5	81	0.403	1.524E-12	14	75	307	1	62	104
--------------ERKGFTGLETGIVLTAFVVIAAVFAYVVLNAGFFSVQRTEEVIHTGIKQVTSSAELSGDVIG---------------------------------------------------------------------------------------------------------------------------------------------------------------------------------------------------------------------------------------
>UniRef100_A0A8E7EK63	81	0.318	1.524E-12	13	103	307	1	89	164
-------------KKEAAFTGLEAAIVLIAFVVVAAVFSYVMLGAGFFATQKSQEVTYSGVKQATSNVVLDGQLYG--TYSAGTGLTELTFYIRVPEGGESVQL-----------------------------------------------------------------------------------------------------------------------------------------------------------------------------------------------------------
>UniRef100_A0A7K3Y1X8	81	0.255	1.524E-12	15	104	307	7	94	194
---------------ENGFTGLEAAIVLIAFVVVASIFSYTVLGAGFHFSGESQSIIHQGIRQAGSSCTVTGTVYGVSDSPKSLK--YIIIPIGLTTGGEPIDIT----------------------------------------------------------------------------------------------------------------------------------------------------------------------------------------------------------
>UniRef100_I7LN98	81	0.255	1.524E-12	17	110	307	11	102	197
-----------------GFTGLEAAIVLIAFVVVASIFSYTVLAAGFHFSGESQSVIHQGIQQAGSSCTVAGTVYGVSTSPE--SLRYIIIPIGLTAGGEPIDITTVSVRI----------------------------------------------------------------------------------------------------------------------------------------------------------------------------------------------------
>UniRef100_UPI001BDA93FA	81	0.255	1.524E-12	17	110	307	11	102	197
-----------------GFTGLEAAIVLIAFVVVASIFSYTVLAAGFHFSGESQSVIHQGIQQAGSSCTVAGTVYGVSTSPE--SLRYIIIPIGLTAGGEPIDITTVSVRI----------------------------------------------------------------------------------------------------------------------------------------------------------------------------------------------------
>UniRef100_UPI0020BD9F8F	81	0.265	1.524E-12	17	110	307	18	109	203
-----------------GFTGLEAAIVLIAFIVVVAVFSYTVLTAGFLFTGESQSVVHQGVRQAGSACTVAGTVYGVSSTP--DYVDSIIIPVRLTADGEPIDITTVSVRI----------------------------------------------------------------------------------------------------------------------------------------------------------------------------------------------------
>UniRef100_A0A7C6DUJ7	81	0.299	1.524E-12	5	140	307	0	129	208
-----MKKAINKLARcKRAMIGLEAAIILIAFVIIAGTFSFMVINQGLFATERGKTVVQDSLRQSSTPLTVDGTV--FLNASSSTAINAIVIPLR-AYGVRYVAMGTSETAVTL--KVGDGAWPNVYEGV--NKTLSSSANF----------------------------------------------------------------------------------------------------------------------------------------------------------------------
>UniRef100_A0A0T5ZDM0	81	0.434	2.049E-12	12	80	307	8	76	93
------------RHTHRGIIGIESAIVLIAFVIVAAALAFVVLNMGFATTQKAKTTIISSLGEASSSLEISGKITAVANVP----------------------------------------------------------------------------------------------------------------------------------------------------------------------------------------------------------------------------------
>UniRef100_A0A7K4BEA0	81	0.274	2.049E-12	13	103	307	1	89	177
-------------KKEQAFSGLEAAIVLIAFVVVAAVFSYVMLGAGFFATQKAQEVTYSGIQQSTSNMVIDGNIYGTLNAGKELK--QVKFYVNVPIGGQAQDM-----------------------------------------------------------------------------------------------------------------------------------------------------------------------------------------------------------
>UniRef100_A0A7K3Z0Z4	81	0.256	2.049E-12	12	121	307	4	119	192
------------RPDEEAFTGLEAAIVLVAFVVVAAVFAYVVLGAGFMTTEKAQETVHSGIRQATAAVQQSGQTSIQADATG-TGVNQISFFLQLAASGTGADmaafgytLSTTDRMMTYTADDVSYNW-----------------------------------------------------------------------------------------------------------------------------------------------------------------------------------------
>UniRef100_A0A101IUG6	81	0.267	2.049E-12	18	103	307	9	94	194
------------------ITGLEAAIVLIAFVVVGAVFSHVIISAGMTLSDGTRTEVHKGMSRAGSGLVTAGSIYAVDLNDDLRDAEGILVPIRLLSGSDPVDL-----------------------------------------------------------------------------------------------------------------------------------------------------------------------------------------------------------
>UniRef100_A0A550H9K7	81	0.314	2.049E-12	15	115	307	2	106	200
---------------RRGLTGLETAIILVAFVITSSAFAFVVLNMGQLSAEQAQSVISSSIDETSSALLMDTDIIGtfsnITGAQSTICLTKATFYVRLSQGQTPVDMDDSKVVITYTNP-----------------------------------------------------------------------------------------------------------------------------------------------------------------------------------------------
>UniRef100_F3KJ35	81	0.350	2.049E-12	27	134	307	0	111	216
---------------------------MIAFVIVAAALAFVVLNMGFSTTQKAKTVTISSLEEASSAMEISGTIFGIGCissSAGCDTIQKINATVIPikiAPGGQLVNFSPEVTAIRFLSKN--VEYTNIYAGTITADDY----------------------------------------------------------------------------------------------------------------------------------------------------------------------------
>UniRef100_A0A6H1Z7Q0	81	0.424	2.049E-12	15	80	307	11	76	296
---------------QRGMTGLETAIILIAFVTVASVLAYSVLSAGIFSAERGKATVYSGLESAQATMEVEGSVLGLATDG----------------------------------------------------------------------------------------------------------------------------------------------------------------------------------------------------------------------------------
>UniRef100_A0A497EQQ4	81	0.424	2.755E-12	14	86	307	3	75	79
--------------RKKGVVGIESAIVLIAFVIVAAALAFVVLNMGFFTTQRSKQVISSGLGEASSALEIDGSIVAHVDTSAKNITY----------------------------------------------------------------------------------------------------------------------------------------------------------------------------------------------------------------------------
>UniRef100_A0A843KHP1	81	0.275	2.755E-12	17	103	307	7	91	191
-----------------GFTGLEAAIVLIALVIVAAVFGFVILQAGFTSAQQGQSVIHDGVGQAGSSCMVSGIVYGISARPG--VVESFVIPVGLTAGSEPIDM-----------------------------------------------------------------------------------------------------------------------------------------------------------------------------------------------------------
>UniRef100_A0A843J217	81	0.271	2.755E-12	13	104	307	7	97	201
-------------GREEGFTGLEAAIVLIAFVVVASVFSYAVLGAGFYTTSKTQEVIYSAVDSAGSTPQLMGNVYGIRDTDGK-HLHGVQYSVVLASGGKYIDFS----------------------------------------------------------------------------------------------------------------------------------------------------------------------------------------------------------
>UniRef100_D9PZ77	81	0.341	2.755E-12	12	128	307	2	114	219
------------RRSRRGMVGIDTAIILIAFVLVAAAVAFVVLDMGMTSAQKAKQTMESGLQESSTALQVDGNVMAYVNGSG--YVQDIFIPLGVTPGTGYVSFAPSLMEVSIITSKG--SYPDIYIGV----------------------------------------------------------------------------------------------------------------------------------------------------------------------------------
>UniRef100_A0A2E7G5H3	81	0.283	2.755E-12	0	117	307	0	131	229
MQFLKSLKNFSR--DNSGVTGLETAIILIAFVVVAAVFAFTVMTTGLFSTEKAKTTSQAALTEASSSFILKGSVTATCAAGagplgckkdlapvgvADEYVESITFTIALAIGAEQQRIDDESVfAIHYFDENN---------------------------------------------------------------------------------------------------------------------------------------------------------------------------------------------
>UniRef100_A0A9E4RDZ3	81	0.350	2.755E-12	16	87	307	25	101	363
----------------RGITGIETAIILIAFVVVASVFAYAVLSAGIFSAEKGKEAVYAGLDRAASSISLVGSmkadgVVATVLTTADSTANW---------------------------------------------------------------------------------------------------------------------------------------------------------------------------------------------------------------------------
>UniRef100_A0A497JT10	80	0.371	3.703E-12	27	141	307	0	115	195
---------------------------LIAFVVIAAALAGVVINMGFYSTQKVKGTIGRGISEASSALQLNGHVIGKTNGTGHLVI--MAFPVKISVGKSEVDLNVNTTVVSI---EGKVCLLDIYRGVIdeesagLSEDPEELDEIV---------------------------------------------------------------------------------------------------------------------------------------------------------------------
>UniRef100_A0A8T4FHE6	80	0.276	3.703E-12	11	104	307	1	94	198
-----------RLCREEGFTGLEAAIVLIAFVVVASVFSYAVLGAGFYTTSKTQEVIYSAVDSAGSTPQLLGNVYGIRSTSNPAKLDGVQYSVVLSSGGKYIDFS----------------------------------------------------------------------------------------------------------------------------------------------------------------------------------------------------------
>UniRef100_A0A9E5CUC8	80	0.198	3.703E-12	9	128	307	8	158	244
---------PSESGNQRGITGLETAIILIAFVVVASVFAYTVLTAGIYSSQKAGESVNAAVDEVRSSVIIGGNTIAyeglvdidgFASTTSDRvpAVVRIALTIGVALQGVPLDVtpayqinadnknlepsgSPNSLVINFLDQQQlisNVAWTVTFRGT----------------------------------------------------------------------------------------------------------------------------------------------------------------------------------
>UniRef100_A0A9E4SWS4	80	0.248	3.703E-12	15	119	307	15	147	245
---------------EKGITGLETAIILIAFVVVASVFAYTVLTAGVFSSQKASESVNAAIDEVRSSLKLSGNTIaYKGAVDLDgeasttadrvDSVVRIALTIGVALQGVPLDVTPayqinetnnnlelsgdtNSLVINYIDQKQVI-------------------------------------------------------------------------------------------------------------------------------------------------------------------------------------------
>UniRef100_A0A8E7B4Y0	80	0.292	4.978E-12	13	101	307	3	86	166
-------------KKEAAFTGLEAAIVLIAFVVVAAVFSYVMLGAGFFATQKSQEVTYSGVKQATSNVVLDGQLYGDAA-----TLTKLTFYVRVPEGGEAV-------------------------------------------------------------------------------------------------------------------------------------------------------------------------------------------------------------
>UniRef100_A0A7K4AZK6	80	0.318	4.978E-12	13	103	307	1	89	171
-------------KKESAFSGLEAAIVLIAFVVVAAVFSYVMLGAGFFATQKAQEVTYSGMKQATSNLIMDGMIYGS--YDKTNGLKALYFYVKVPEGGETQDL-----------------------------------------------------------------------------------------------------------------------------------------------------------------------------------------------------------
>UniRef100_A0A9E7THU1	80	0.315	4.978E-12	18	112	307	10	99	186
------------------FTGLEAAIVLISFVVVAAVFSFVVLGTGFFVTEKSEEVINSGLKETSNSLNLFGTVVAKVKVSDPELRY-IMFYLEQCGGGTGIDINK----ISY--------------------------------------------------------------------------------------------------------------------------------------------------------------------------------------------------
>UniRef100_A0A956URF8	80	0.298	4.978E-12	15	120	307	19	132	203
---------------EEGITGLETAIILIAFVIVASSFAFMVLSTGLFAAERGKQTVLAGLDRVSGNIEVRGSLIlQDVGSDGlidSTDPDVFIVTLSTAAGGRPVLIDPaattNTLVVNLVDSGGRVA------------------------------------------------------------------------------------------------------------------------------------------------------------------------------------------
>UniRef100_A0A8F5VKN5	79	0.282	6.689E-12	13	111	307	1	96	173
-------------KKEAAFSGLEAAIVLIAFVVVAAVFSYVMLGAGFFATQKSQEVTYSGVKQSTSNLVLDGQLYG---SLTGTTTNKINLYLSIPEGGQPQKMREVTYVWS---------------------------------------------------------------------------------------------------------------------------------------------------------------------------------------------------
>UniRef100_H1YXI9	79	0.307	6.689E-12	9	112	307	1	99	186
---------PSGPGSSEAFTGLEAAIVLTAFVVVAAVFAFVVLGAGFFVTDKSEDVINSGLKETSNSLNLAGTVVGRVKLSGSELRY-IMFYLEHCGGGTGIDISK----ISY--------------------------------------------------------------------------------------------------------------------------------------------------------------------------------------------------
>UniRef100_UPI00227D1F2F	79	0.327	6.689E-12	1	112	307	4	110	204
-NRVRLLKVLN---DDIGLTGLEGAIILIAFVIVASVFSFTILGSGFFATETAQDVVYTSVDQSASSLMIIGDVYGY-RSSGEDAVEMLRFTVSPSAgGGKAVNLSGST--VTY--------------------------------------------------------------------------------------------------------------------------------------------------------------------------------------------------
>UniRef100_A0A7C3JYW8	79	0.350	8.988E-12	12	71	307	12	71	72
------------RAGEDGITGLETAIILIAFVVVATVFAFIVLTTGIFSAERGKETVFAGLQKARGTMEVRG-------------------------------------------------------------------------------------------------------------------------------------------------------------------------------------------------------------------------------------------
>UniRef100_UPI000780FA0F	79	0.363	8.988E-12	11	98	307	5	91	103
-----------NPIDDNGFTGLEGAIILIAFVIIASVFSFIVLGSGFFATGKAEDVIYTGVDQSVSSLMLIGDVYGYKASD-RNAVDMLRFTVSPSVGG----------------------------------------------------------------------------------------------------------------------------------------------------------------------------------------------------------------
>UniRef100_UPI0013EA18FB	79	0.340	8.988E-12	12	104	307	2	94	194
------------RIDDTGLTGLEGAIILIAFVLIASVFSFTILGTGFFATDTAEDVIYTGVDQSVSSLMLIGDVYGYKTS-GRSAVDMLRFTVRPSAgGGKAMDLS----------------------------------------------------------------------------------------------------------------------------------------------------------------------------------------------------------
>UniRef100_A0A2V2NB85	79	0.271	1.208E-11	13	104	307	1	87	167
-------------KKELAFSGLEAAIVLIAFVVVAAVFSYVMLGAGFFATQKSQEVTYSGIKQSTSNIVLDGQLYGDA-----SDITTLTLYLSIPEGGQPQKLS----------------------------------------------------------------------------------------------------------------------------------------------------------------------------------------------------------
>UniRef100_UPI0021007A39	79	0.270	1.208E-11	19	103	307	5	89	189
-------------------TGLESAIVLIAFVVVAAVFSHTLLSAGLELSEGAGTEVHKGTSRAGSGVVVSGTIFAVDLNDDPRYADLILLPVRVLPGSDPVDL-----------------------------------------------------------------------------------------------------------------------------------------------------------------------------------------------------------
>UniRef100_A0A0W8FE81	79	0.282	1.208E-11	12	102	307	6	97	197
------------RRREDGFTGLEAAIVLIAFIVVAAVFSFVVLKTGFHATEEGQYAIYKGVQQAGSGLEVSGTIYGvKPVQQEQLTIKSILIPISVPPGGAAVD------------------------------------------------------------------------------------------------------------------------------------------------------------------------------------------------------------
>UniRef100_A0A5N9GVY9	78	0.338	2.926E-11	12	76	307	8	72	122
------------RTESHGITGIETAIIMIAFIVVASVFAYTVLSAGILSSSQGKAAVFAGIKAAGGAMEIKGAVIAK--------------------------------------------------------------------------------------------------------------------------------------------------------------------------------------------------------------------------------------
>UniRef100_A0A7K4BAY2	78	0.301	2.926E-11	13	105	307	1	91	173
-------------KKDNAFSGLEAAIVMIAFVVVAAVFAYSMISMGFFATQKVQDVTYAGIKQSTSVAITDG--LIRGGYNSDTGLTSLTFSISVPETGEPIDLSK---------------------------------------------------------------------------------------------------------------------------------------------------------------------------------------------------------
>UniRef100_A0A0H1QXH8	77	0.319	5.274E-11	9	80	307	1	72	186
---------PRKDWDDRAFTGLEAAIVFIAFIVVAAVFAYVVLGVGMTTSQKSQETMYAALGEAGSALRPGQSVIAKLDND----------------------------------------------------------------------------------------------------------------------------------------------------------------------------------------------------------------------------------
>UniRef100_A0A8E7B2D7	77	0.284	5.274E-11	17	116	307	5	104	191
-----------------GFSGLESAIILIAFVVVASVFAYTILGSGFFATQKAQTVTQESTTEASAVMYPEGGIYGSlySGGTYDGQLETVSFTLTIPPTGMAQDLNEN--IIIYTQKN----------------------------------------------------------------------------------------------------------------------------------------------------------------------------------------------
>UniRef100_A0A947JF66	77	0.484	5.274E-11	14	77	307	8	71	294
--------------NRKGIVGIEAAIVLIAFVVIAAALSYVVINMGFFATQKTKETIAEGIAESTAALQLDGTVTAKT-------------------------------------------------------------------------------------------------------------------------------------------------------------------------------------------------------------------------------------
>UniRef100_A0A2I0P3W1	76	0.285	7.080E-11	17	114	307	5	99	187
-----------------GFSGLEAAIVLIAFVVVAAVFSYTMLGAGFFATSKAQDVTHTGMKQASSGTYIDGSLYG---GMSNDQLDQIMFYIAIPETGLDQDLSKMQMAYTQID------------------------------------------------------------------------------------------------------------------------------------------------------------------------------------------------
>UniRef100_A0A7X7I2X5	76	0.264	9.502E-11	18	104	307	6	87	170
------------------FSGLEAAIVLIAFVVVAAVFSYVMLGAGFFATQKSQEVTYSGIKQSTSNMVLDGQIYGNG-----KSITQLTFYLTVPEGGQPQKMS----------------------------------------------------------------------------------------------------------------------------------------------------------------------------------------------------------
>UniRef100_A0A843L4Q8	76	0.242	9.502E-11	9	103	307	1	92	184
---------PREWKNEQGFTGLEAAIIFIAFVVVASVFAYVVLGAGMTTSQKSQEVLHAALDEARSAFRPGDAVIARIDGGFIRYVE---FDLETAAGPTAIDM-----------------------------------------------------------------------------------------------------------------------------------------------------------------------------------------------------------
>UniRef100_A0A7L4PZF2	76	0.264	9.502E-11	18	104	307	10	94	197
------------------FTGLEAGIVLISFLVVAAVFSYAILGAGFFSIQKSEEVIQTGVIDAASGIEIIGDVYGIEGFIG--GIDMVRFTIGLTAGNTPVDCS----------------------------------------------------------------------------------------------------------------------------------------------------------------------------------------------------------
>UniRef100_A0A2V2NGK4	76	0.264	1.275E-10	18	104	307	6	87	167
------------------FSGLEAAIVLIAFVVVAAVFSYVMLGAGFFATQKSQEVTYSGIKQSTSNIVLDGQLYG-----DSSDISVLTIYLAIPEGGQPQKLS----------------------------------------------------------------------------------------------------------------------------------------------------------------------------------------------------------
>UniRef100_A0A2V2NIK1	76	0.282	1.275E-10	14	105	307	3	92	170
--------------KNNAFSGLEAAIVMIAFVVVAAVFGYSMISMGFFATQKVQEVTYAGIKQSASVAITDG--LIRGQYDETNGLTSLTFSLSIPETGEPIDLSK---------------------------------------------------------------------------------------------------------------------------------------------------------------------------------------------------------
>UniRef100_A0A7C2TNY8	76	0.360	1.275E-10	22	131	307	1	108	213
----------------------EAALILIAFVIVAAALAFVVLNMGFATSQKAKTSITSALGGASNTILISGKVIGAAPAAGGVLNATM-IPLKLTSNGESVDLSDTLATISYL--GETIEYDNIYsAGCTLT-------------------------------------------------------------------------------------------------------------------------------------------------------------------------------
>UniRef100_A0A7K4AZR7	75	0.330	1.711E-10	14	116	307	2	101	179
--------------KDDGFSGLEAAIVLIAFVVVATVFAYATLGSGFYVSDKAQQSVHQGTKTASTSVYQEGG-IYGTMHADTHQLDRLFFTIYVPDGAENQDL--TEMIISYTQSD----------------------------------------------------------------------------------------------------------------------------------------------------------------------------------------------
>UniRef100_A0A843KYI1	75	0.252	1.711E-10	13	103	307	5	93	185
-------------KNEQAFTGLEAAIIFIAFVVVASVFSYVVLGMGMTTSQKSQEVVHAALDEARSAFRPGDAVIVKLDTAG--GLSFIEFDLETAAGPTAIDM-----------------------------------------------------------------------------------------------------------------------------------------------------------------------------------------------------------
>UniRef100_A0A1M4MM93	75	0.328	1.711E-10	14	80	307	6	72	186
--------------DDRAFTGLEAAIVFIAFIVVAAVFAYVVLGVGMTTSQKSQETMYAALGEAGSALRPGQSVIAKLDND----------------------------------------------------------------------------------------------------------------------------------------------------------------------------------------------------------------------------------
>UniRef100_A0A9E4X4Y5	75	0.400	1.711E-10	10	74	307	10	74	283
----------FLRKDQKGITGLETAIVLIAFVVVASVFAFAVIQTGLFSSEEAASSAQAGVVAAKSTMTPKGSMV----------------------------------------------------------------------------------------------------------------------------------------------------------------------------------------------------------------------------------------
>UniRef100_A0A2V2N3Q9	75	0.292	2.295E-10	17	105	307	5	91	173
-----------------GFSGLEAAVILIAFVVVAAVFAYVMMSTGFFATQRFQEVTYAGVKQSTSTVITDG--LIRGSYSGTNGLVSLSFSLTVPETGEAVDLSK---------------------------------------------------------------------------------------------------------------------------------------------------------------------------------------------------------
>UniRef100_A3CVA4	75	0.278	2.295E-10	14	109	307	6	101	186
--------------DDRAFTGLEAAIVFIAFIVVAAVFAYVVLGVGMTTSQKSQETMHAALGEAGSALRPGQSVIAKLDNNQG-FLDSIEFDLETATDLAVIDMgSMTYTV-----------------------------------------------------------------------------------------------------------------------------------------------------------------------------------------------------
>UniRef100_A0A7K3YFW8	75	0.270	2.295E-10	16	114	307	8	106	186
----------------QAFTGLEAAIVFIAFIVVASVFAYVVLGAGMLTSQKSQETMHTALGEAGSALLPGQSVIAKLDNDRG-LVEFMEFDLETATDLAAIDLKRmTYTIATKND------------------------------------------------------------------------------------------------------------------------------------------------------------------------------------------------
>UniRef100_A0A843J1C4	75	0.295	2.295E-10	27	111	307	0	87	188
---------------------------LIAFVVVAAVFSYVVLGAGFFTTQKAQEVVYSSVDMASSSMEVLGNVYGNGtvnTDPTKSRIDALRFVVGLTAGGAAVDLANTNLVFT---------------------------------------------------------------------------------------------------------------------------------------------------------------------------------------------------
>UniRef100_A0A524MUM8	75	0.272	2.295E-10	22	115	307	0	98	196
----------------------ETAIILTAFVITASAFSFVILNVGFLTSDKAQTTVITGMKETSASLMADAGVTGyfsntTVADQDEVYLEELLYYVKLAQGHEPIDCSDDSLVITYTNQ-----------------------------------------------------------------------------------------------------------------------------------------------------------------------------------------------
>UniRef100_A0A7J3JSQ5	74	0.421	3.079E-10	6	81	307	2	77	78
------LRKPLKTRTRKGIVGIEAAIVLIAFVLVASALAFVTLNMGMFATQKTKEIMARAYEESTRAIDIAGNVIAAVNTTG---------------------------------------------------------------------------------------------------------------------------------------------------------------------------------------------------------------------------------
>UniRef100_A0A2I0P6Q7	74	0.263	3.079E-10	16	109	307	7	99	168
----------------RAFTGLEAAIVFIAFIVVASVFAYVVLGVGMTTSQKSQEVMHAALGEAGSALRPGSVVIAKLDATGL--LDFVEFDLETATDLAAIDMgSMTYTI-----------------------------------------------------------------------------------------------------------------------------------------------------------------------------------------------------
>UniRef100_UPI001AE41BE1	74	0.325	3.079E-10	11	93	307	2	83	194
-----------NKDENSGFTGLEAALILIAFVVVASVFSYVILNAGFFAVQKSQQVIYSAVEQ-SSSVVIAGDTVKGLKNSTTGKIDRIIFSLS---------------------------------------------------------------------------------------------------------------------------------------------------------------------------------------------------------------------
>UniRef100_A0A9E7PR96	74	0.290	3.079E-10	14	105	307	10	102	199
--------------DEEAFTGLEAAIVLIAFVIVAAVFSYVVLDAGFNAAAQDVKSVHDGVGMSSTFLNLNGDMYAGVNrHFSPVRVDLILIPVSINPTGDPVDFTK---------------------------------------------------------------------------------------------------------------------------------------------------------------------------------------------------------
>UniRef100_UPI00082E4385	74	0.268	4.129E-10	14	109	307	6	101	186
--------------DDRAFTGLEAAIVFIAFIVVAAVFAYVVLGLGMTTSQKSQETMHAALGEAGSALRPGQSIIAKLDN-GQGLVEFMEFDLETATDLAVIDLgSMTYTI-----------------------------------------------------------------------------------------------------------------------------------------------------------------------------------------------------
>UniRef100_A0A9D8BA28	74	0.423	5.537E-10	5	62	307	0	58	62
-----MFKTLSRMHKgERGITGLETAIIVIAFVVVAAVFAYTILSSGLFSSQKAEETVHSGVAQ----------------------------------------------------------------------------------------------------------------------------------------------------------------------------------------------------------------------------------------------------
>UniRef100_A0A8T7H5M4	74	0.266	5.537E-10	14	103	307	6	94	186
--------------DDRAFTGLEAAIVFIALIVVASVFAYVVVGAGIAASQKNQEVMHAALEEAGSALRPGQAVIAKLDNDEG-LLYSVEFDLETATNLAAVDM-----------------------------------------------------------------------------------------------------------------------------------------------------------------------------------------------------------
>UniRef100_B8GEH6	74	0.288	5.537E-10	15	111	307	1	96	186
---------------EDAFTGLEAAIVLIAFVTVGSVFSFMVLNAGFVTTQKAQEVVHTGGSEAAITLQIHGDIYGSADSSGG-PVTMITMMLKAGVPSSSIDLNKTTFHIS---------------------------------------------------------------------------------------------------------------------------------------------------------------------------------------------------
>UniRef100_UPI000C7137A9	73	0.330	7.423E-10	21	126	307	0	102	217
---------------------IESAIVMIAFVIVAAALAFVVLNMGFSTTQKAKTAISSSVTESSSALEIAGKVTGFGYISQGVMNATV-IPLKIAGGGDSVSLDPALTDVKY--YSNTVRYDNIYG------------------------------------------------------------------------------------------------------------------------------------------------------------------------------------
>UniRef100_A0A370LU79	73	0.256	7.423E-10	27	137	307	0	114	218
---------------------------MIAFVVVAAALAFVVLNSGFSVTQDAKTAIISGLNEASSSLEVAGKVTGIACTtsakgcGTTPYLNATGIPLRIASGGDVVNLDENYIQVRYL--SNSIEYDDIYIGAVTASTPTSL-------------------------------------------------------------------------------------------------------------------------------------------------------------------------
>UniRef100_A0A843L722	73	0.252	9.951E-10	9	103	307	1	92	184
---------PREERDEQAFTGLEAGIIFIAFVVVASVFAYVVLGAGMATSQKNQEVLHAALDEAGSALRPGNAVITKLDGGLLRFSE---FDLETAAGPTAIDM-----------------------------------------------------------------------------------------------------------------------------------------------------------------------------------------------------------
>UniRef100_H1YXI8	72	0.265	1.334E-09	13	105	307	9	102	199
-------------GDDEAFTGLEAAIVLIAFVVVAAVFSYMVLGAGFNAAAQDVKSVHDGIGMSSTFLNLNGDMYAGVNSlFSPVRADSIFIPVSINPTGDPVDFTK---------------------------------------------------------------------------------------------------------------------------------------------------------------------------------------------------------
>UniRef100_A0A9E4ZL30	72	0.283	1.787E-09	14	80	307	6	72	186
--------------DDRAFTGLEAAIVFIAFIVVAAVFGYVVLGVGMTTSQKSQETMHAALGEAGSALRPGQTIIAKLDND----------------------------------------------------------------------------------------------------------------------------------------------------------------------------------------------------------------------------------
>UniRef100_A0A0Q0ZSN3	72	0.329	1.787E-09	18	104	307	7	94	193
------------------FTGLEAAIVLIAFVVIASVFSYTILGSGFLADEMTRETVQEGVVRASGALVLSGDIYGISATGHNPPSYdFLHVPLRVPSGGVPVDFS----------------------------------------------------------------------------------------------------------------------------------------------------------------------------------------------------------
>UniRef100_A0A1V4Z5G1	72	0.284	2.395E-09	13	111	307	3	104	178
-------------GDDRALTGLESAIVLIAFVVVASVFAYVVIGSGLFAAQKSREVVSGAVDQTTSILMTAGSgskTIQPGVSEQGNHLLTISISLKLPSYSSPIDLNRTKVRLT---------------------------------------------------------------------------------------------------------------------------------------------------------------------------------------------------
>UniRef100_A0A842YI95	72	0.304	2.395E-09	15	115	307	2	106	200
---------------RRGLTGLETAIILVAFVITSSAFAFVLLNMGQQSADQAQSVISSSMDDSSAALLMDPDIIGtFSNVTGaQSTICltKATFYIRLSQGHTPIDMDDSKIVITYTNP-----------------------------------------------------------------------------------------------------------------------------------------------------------------------------------------------
>UniRef100_A0A524MTG8	72	0.304	2.395E-09	15	115	307	2	106	200
---------------RRGLTGLETAIILVAFVITSSAFAFVVLNMGQQSADQVQSVISSSMDDSSAALLMDTNIIGvFSNVTGvQSTICltKATFYVRLSQGHTPIDMDDSKIVITYTNP-----------------------------------------------------------------------------------------------------------------------------------------------------------------------------------------------
>UniRef100_A0A3R7XEK2	71	0.416	3.209E-09	12	71	307	3	62	64
------------KRKEDAFTGLEAAIVLIAFIVVAAVFSYVMLGAGFFTTQKSQETVFGAVGTATANMEVSG-------------------------------------------------------------------------------------------------------------------------------------------------------------------------------------------------------------------------------------------
>UniRef100_A0A832TUE3	71	0.333	3.209E-09	12	77	307	8	73	75
------------RKDEKAFTGLESAIVLTAFVVVAAVFSYVVLGAGITASDTAKKTIDEGVKKTTSSLELAGGVIAKG-------------------------------------------------------------------------------------------------------------------------------------------------------------------------------------------------------------------------------------
>UniRef100_A0A0Q1A9Q9	71	0.282	4.298E-09	9	86	307	1	78	186
---------PGHREREEAFTGLEMAIILIAFVTVAAVFSYAILGSGFFAIGKGREAAMTGLGQAGTALISGGTLIGQADTTGTELKY----------------------------------------------------------------------------------------------------------------------------------------------------------------------------------------------------------------------------
>UniRef100_A0A7C4MCX1	71	0.284	4.298E-09	14	158	307	9	163	223
--------------KRKGIVGIEAAVVLIAFVLVAASLAFVALNMGMFATQRTKEVIGKAYESSSRALEVSGSALANMQGSSDSSQNpalEILVPIRLTAGSKAIDakkflivttiLYANGTAESYARNLSKAHFIDVETYLDLSQAISE---AGLSDAGDATLIGVSGSIG----------------------------------------------------------------------------------------------------------------------------------------------------
>UniRef100_I7JA21	70	0.255	5.756E-09	14	103	307	6	94	186
--------------DDRAFTGLEAAIVFIALIVVASVFAYVVVGAGIAASQKNQEVMHAALEESGSALRPGQVVIAKLDNNEG-LLYSVEFDLETATNLAAVDM-----------------------------------------------------------------------------------------------------------------------------------------------------------------------------------------------------------
>UniRef100_A0A7Z9F4R6	70	0.268	7.708E-09	44	109	307	0	66	83
--------------------------------------------MGIFASERSKETVFAGLQEAKSTLEPRGAtVAYKADRGGTDTIYKVSLIVTNAVDGEPVDLTPPYTA-----------------------------------------------------------------------------------------------------------------------------------------------------------------------------------------------------
>UniRef100_UPI0013EA7935	70	0.292	7.708E-09	6	104	307	0	94	193
------MKRPT-RTDENGMMGIEAAIILITAIVTASVLAGVILHMGYFSAEKTRSVAYEGIGQVGTTVVTTGNVHG-VERGDDLGAFRVTFVI--PAGSDMIDFS----------------------------------------------------------------------------------------------------------------------------------------------------------------------------------------------------------
>UniRef100_A0A522Y0F7	70	0.314	7.708E-09	27	129	307	0	105	215
---------------------------MIAFVIVAAALAFVVLNMGFSTTQKAKTTILSGLSEASSSLEISGKVKGIGCTStakgcTTPYLNATLIPLKIASGGDAVNLQQSTLSVKYISNSK--SFDNIYVGPL---------------------------------------------------------------------------------------------------------------------------------------------------------------------------------
>UniRef100_UPI00203363FB	69	0.273	1.382E-08	9	81	307	1	73	185
---------PREDRDEEAFTGLEASIVFIAFIVVASVFAYVVLGVGMTTSQKSQETMHAALGEAGSALRPGYTIIAKLDATG---------------------------------------------------------------------------------------------------------------------------------------------------------------------------------------------------------------------------------
>UniRef100_X1B8A7	69	0.527	1.849E-08	13	67	307	2	56	59
-------------KKRKAMTGLETAIILVAFVITAAAFAFVVLNMGFLTAEKAQSVISSGMSEASSAL-----------------------------------------------------------------------------------------------------------------------------------------------------------------------------------------------------------------------------------------------
>UniRef100_A0A2E7Z1P4	69	0.350	1.849E-08	15	71	307	8	64	79
---------------QHGITGLKTAIVLIACVVVVSVFAFTILSAGVLSSGANKQTIHAGLKETRTRLRQAG-------------------------------------------------------------------------------------------------------------------------------------------------------------------------------------------------------------------------------------------
>UniRef100_A0A9D3B723	69	0.256	1.849E-08	27	133	307	0	110	218
---------------------------MIAFVVVAAALAFVVLNSGFSVTQEAKTAIISGLNEASSSLEVAGKVTGVACTesaqgcGTTPYLNATGIPLRIASGGDVVNLDEDYIQVRYL--SNTISYDDIYIGPITTAT-----------------------------------------------------------------------------------------------------------------------------------------------------------------------------
>UniRef100_A0A6L4A3V7	68	0.383	2.475E-08	11	70	307	3	62	63
-----------NMKNERGQSALETAIILIAFVVVASVFAFAILCSGSKSTEKGQSAINAGLEGVQSSMTVK--------------------------------------------------------------------------------------------------------------------------------------------------------------------------------------------------------------------------------------------
>UniRef100_A0A1V5SQ23	68	0.295	3.311E-08	11	71	307	2	62	73
-----------NRKRENAFSGLEAAIVMIAFVVAAAVFGYSMISTGMFATQKVQEVTYAGIKQNASVAITDG-------------------------------------------------------------------------------------------------------------------------------------------------------------------------------------------------------------------------------------------
>UniRef100_Q2FUM5	68	0.281	3.311E-08	14	116	307	2	101	179
--------------NEDGFSGLEAMIVLIAFVVVAAVFAYATLGSGFFVADKAQLSVHEGTKTAAASVYQEGG-IYGTMHETTHQLDKLSFTIYVPDEGLDQDLKQ--MIISYTQSD----------------------------------------------------------------------------------------------------------------------------------------------------------------------------------------------
>UniRef100_A0A7K4CEC0	67	0.294	5.926E-08	32	116	307	0	82	192
--------------------------------VVAAVFSYVVLGAGFFTTQTAQATVQTGAAQASSGLEVVGNVVGIAIAASPSRLTYVNVSVATTAGGSSMDLSQ--MVVSYIDSN----------------------------------------------------------------------------------------------------------------------------------------------------------------------------------------------
>UniRef100_A0A522Y248	67	0.269	5.926E-08	11	145	307	7	145	238
-----------RRNSHRGILGIESAIFLIAVMIVSAALAVVVVNMGLSTTQNVQTTSQSGLNGAASGLQIAGIVTGTGCISSSNgcSIHYLNATVIPfkiASGGNSMNLQLATASVKYISNSK--SFDNIYKGQLaASTTYANATTAFTAAG-----------------------------------------------------------------------------------------------------------------------------------------------------------------
>UniRef100_A0A7C4KUX8	67	0.461	7.925E-08	15	66	307	4	55	59
---------------RRGIVGIEAAIVLIAFVLVASALAFVVLNMGMFTTQKSKEIIARAYEESTRS------------------------------------------------------------------------------------------------------------------------------------------------------------------------------------------------------------------------------------------------
>UniRef100_A0A497JSY4	67	0.500	7.925E-08	14	67	307	9	62	63
--------------DKRGIVGIEAAIVLIAFVVIAAALAGVVINMGFYSTQKVKGTIGRGISEASSAL-----------------------------------------------------------------------------------------------------------------------------------------------------------------------------------------------------------------------------------------------
>UniRef100_A0A101IUT0	67	0.268	7.925E-08	14	95	307	6	87	185
--------------DDRAFTGLEAAMVFIAFIVVASVFAYVALGAGFFTTQKTEQTVFSAVQQVGSVVQIVEPIMVQASASGDSIRYIVILLRVPQ-------------------------------------------------------------------------------------------------------------------------------------------------------------------------------------------------------------------
>UniRef100_A0A944W1Q7	66	0.281	1.060E-07	27	109	307	0	95	217
---------------------------MIAFIVVASVFAMTTLKTGLFSAEQGQQVAYSGLDQATGSLQLRGSVRAirgDVDVDGDDtillsgvddqAVAKVIFTVTGVIGSSMTDLTPPNTV-----------------------------------------------------------------------------------------------------------------------------------------------------------------------------------------------------
>UniRef100_A0A9D8PDP2	66	0.371	1.060E-07	8	77	307	21	90	367
--------TPSHRKGQEGLAGLSTAIVLIAFVVVGSVLAYTMLSSGVNAVDKSKQAIYEGLRRSQSSLAISGRVMGTT-------------------------------------------------------------------------------------------------------------------------------------------------------------------------------------------------------------------------------------
>UniRef100_A0A8T6NAK9	66	0.454	1.417E-07	10	64	307	6	60	61
----------AKNNSRRGVMGIEAALVLIAFVIVAAALSFVVLNMGFSSTQQAKETVTKGIGEAS--------------------------------------------------------------------------------------------------------------------------------------------------------------------------------------------------------------------------------------------------
>UniRef100_A0A2I0P823	66	0.268	1.417E-07	14	95	307	6	87	185
--------------DDRAFTGLEAAMVFIAFIVVASVFAYVALGAGFFTTQKTEHTVYSAVQQVGSIVQIVEPIMVQASASGDSIRYIVIMLRVPQ-------------------------------------------------------------------------------------------------------------------------------------------------------------------------------------------------------------------
>UniRef100_A0A2E2DSA2	66	0.306	1.894E-07	14	62	307	17	65	67
--------------DQRGMSAIETSIVLIAFVVVASVFGFAMLNTGLLSSQNEQEVVQAGIDE----------------------------------------------------------------------------------------------------------------------------------------------------------------------------------------------------------------------------------------------------
>UniRef100_A0A9E7TJH8	66	0.307	1.894E-07	18	82	307	6	70	193
------------------FTGLEAVLILIAFVVVAAAFSFVTLNTGFFTIQKSQKVIYDSVDTTGQPVITEGAVYGLANDTSN--------------------------------------------------------------------------------------------------------------------------------------------------------------------------------------------------------------------------------
>UniRef100_A0A7J2T768	65	0.403	2.532E-07	14	70	307	28	84	92
--------------QKRAIVGLEAAIVLIAFVIIAAAFSFMVINQGLYATERGKVVIQEGLKQASTPLTVD--------------------------------------------------------------------------------------------------------------------------------------------------------------------------------------------------------------------------------------------
>UniRef100_A0A842QTV3	65	0.261	3.383E-07	34	113	307	1	84	180
----------------------------------AAAFAFVVLNMGFLTAEKAQSVISSGMSEASSALLVDSGVIGQFSSTGGDqaniDLEKLTFYIKLSQGHEPVDLDDSKLVATYT-------------------------------------------------------------------------------------------------------------------------------------------------------------------------------------------------
>UniRef100_A0A1G9AFR4	65	0.298	3.383E-07	14	109	307	6	101	185
--------------NREASSGLEAAIVFIAIIVIASIFAYVVLGAGIFASQKSQEVMHAGLMDAGSALRL-GDVVIVKMDSSRDLVERIVFDLETMTDLAAFDMgSMTYTI-----------------------------------------------------------------------------------------------------------------------------------------------------------------------------------------------------
>UniRef100_A0A843L5R7	65	0.267	3.383E-07	14	99	307	6	90	185
--------------DDRAFTGLEAAMVFIAFIVVASIFAYMALGAGFFTTQKAEQTVYSAVQQVGTVVQIVEPIMVQAGASGDSIRY-IVIMVRGPQDAD---------------------------------------------------------------------------------------------------------------------------------------------------------------------------------------------------------------
>UniRef100_A0A524MTA3	64	0.437	6.040E-07	15	62	307	7	54	56
---------------RRGITGIETAIILTAFVITASAFSFVILNVGFLTSDKAQTTVITGMKE----------------------------------------------------------------------------------------------------------------------------------------------------------------------------------------------------------------------------------------------------
>UniRef100_A0A101IVR8	64	0.294	6.040E-07	15	92	307	3	78	179
---------------EDGFSGLEAAIVLIAFIVVAGVFSFAILGAGFSSSDKAKEVVLDG-GRSPTAVMVMGSVVGRAD-DTTHYIEKLFFSC----------------------------------------------------------------------------------------------------------------------------------------------------------------------------------------------------------------------
>UniRef100_A0A0W8FEA4	63	0.296	1.078E-06	27	117	307	1	86	168
---------------------------LIAFIVVAAVFSFAVLGTGFFAAQKSGEVIQKGVETTSTSLALGGTVRVQSD-TSDVKLKYIFLYLQVTPGRGGID----MDRVSYTLSTR---------------------------------------------------------------------------------------------------------------------------------------------------------------------------------------------
>UniRef100_A0A101ITZ4	63	0.308	1.078E-06	14	81	307	2	68	180
--------------DNDGFSGLEAAIVLIAFVVVAAVFSFVILGAGFSSSSKVEEVVRDG-GRSPTAVMVMGSVVGQVDNSG---------------------------------------------------------------------------------------------------------------------------------------------------------------------------------------------------------------------------------
>UniRef100_A0A835VPN3	63	0.344	1.439E-06	37	129	307	0	89	210
-------------------------------------MAFVVLNMGFSVSQKAKTTIVSTLQEAGSSLEVSGKVIASAQV-SASKLNVTGIPIKIAAGGDSVNLSNLTAAIKYLSNQ--VTYDDIYAGTL---------------------------------------------------------------------------------------------------------------------------------------------------------------------------------
>UniRef100_A0A424YQX9	63	0.318	1.921E-06	14	82	307	5	72	180
--------------DEDGFSGLEAAIILIAFIVVATAFSYVVLGAGFSASEKTR-LVTGEAGKTTSALVVTGSVVGQADERGN--------------------------------------------------------------------------------------------------------------------------------------------------------------------------------------------------------------------------------
>UniRef100_UPI001B8AF7AE	63	0.285	1.921E-06	13	82	307	8	76	183
-------------HDEEAFTGLEAAVILIAFVVVAAVFSYALLGSGFYATEKARQVT-SDAGTTPSSVMVAGSVILKTDAFSN--------------------------------------------------------------------------------------------------------------------------------------------------------------------------------------------------------------------------------
>UniRef100_UPI0020A20737	62	0.327	3.423E-06	14	74	307	6	65	180
--------------DEEAFTGLEAGIILIAFVVVAAVFSYVVLGSGFYATEKARQVT-SDAGTTPSSLVVNGAVI----------------------------------------------------------------------------------------------------------------------------------------------------------------------------------------------------------------------------------------
>UniRef100_A0A832UEB7	62	0.287	3.423E-06	14	86	307	6	78	188
--------------DDRAFTGLEAAMVFIAFIVVASVFAYVALGASFFTTQKTEQTVYLAVQQVGAVVQIAEPVMVQASADGQHIRY----------------------------------------------------------------------------------------------------------------------------------------------------------------------------------------------------------------------------
>UniRef100_A0A401HA07	61	0.609	4.569E-06	15	55	307	3	43	45
---------------RKGIVGIEAAIVLIAFVIVAAALAFVALNMGLFTTQKSKEV-----------------------------------------------------------------------------------------------------------------------------------------------------------------------------------------------------------------------------------------------------------
>UniRef100_UPI002100F95F	61	0.323	4.569E-06	14	81	307	2	68	180
--------------DEDGFSGLEAAIVLIAFVVVAAVFSFVILGSGFSSADKAKE-ITMDAGRSPTAVMVMGTVVGQANDLG---------------------------------------------------------------------------------------------------------------------------------------------------------------------------------------------------------------------------------
>UniRef100_A0A842YIM2	61	0.533	6.096E-06	11	55	307	1	45	46
-----------KLSKRSGMTGLETAIILVAFVITAAAFAFVVLNMGFLTAEKAQSV-----------------------------------------------------------------------------------------------------------------------------------------------------------------------------------------------------------------------------------------------------------
>UniRef100_A0A7C4BCL3	61	0.475	6.096E-06	16	55	307	7	46	47
----------------KGIVGIEAAIVLIAFVVVAAALAFVVLNMGFYTTQRSKEV-----------------------------------------------------------------------------------------------------------------------------------------------------------------------------------------------------------------------------------------------------------
>UniRef100_A0A7C2BLL5	61	0.298	8.133E-06	37	138	307	0	100	180
-------------------------------------LAFVVINMGMYTTQKSKEVMQQGLNEATTALEVDGSVLGYGDN--TNGITYIYIPLKVSPGQLAVDFSNDKidIVINLPDGA-YSKINDNENPTPPSTTPVNLT------------------------------------------------------------------------------------------------------------------------------------------------------------------------
>UniRef100_A0A9C8GL06	60	0.267	1.085E-05	14	69	307	6	61	73
--------------DESSMTALEIAIIFIAFVVVAAVFAFTILQAGAFSDAQGREATYGNPENAYSSMAL---------------------------------------------------------------------------------------------------------------------------------------------------------------------------------------------------------------------------------------------
>UniRef100_A0A838YN44	58	0.381	4.573E-05	11	65	307	4	58	61
-----------KKGYHRGVIGVETAIILISAVLVAAALLAVVFNAGFATIQKTKSFIIAGVIESRS-------------------------------------------------------------------------------------------------------------------------------------------------------------------------------------------------------------------------------------------------
>UniRef100_A0A662HRT8	55	0.525	4.535E-04	13	52	307	6	45	46
-------------KKRKGIVGIEAAIVLIAFVIISAAFAFMVINMGLFATQRS--------------------------------------------------------------------------------------------------------------------------------------------------------------------------------------------------------------------------------------------------------------
>UniRef100_UPI0007818185	55	0.375	4.535E-04	12	66	307	5	60	91
------------RTDEDGMMGIEAAIILITAIVTASVLAgGVLLHMGYFSAEKTRSVAYEGVGQVGGT------------------------------------------------------------------------------------------------------------------------------------------------------------------------------------------------------------------------------------------------
>UniRef100_X0SGL2	55	0.500	6.037E-04	15	48	307	15	48	49
---------------EKGITGLETAIILIAFVTVAAVFGYAVLSAGIFS------------------------------------------------------------------------------------------------------------------------------------------------------------------------------------------------------------------------------------------------------------------
>UniRef100_A0A847PRF2	51	0.352	7.886E-03	12	45	307	8	41	42
------------RKNDRAFTGLESAIVLTAFVVVAAVFSYVVLGAG---------------------------------------------------------------------------------------------------------------------------------------------------------------------------------------------------------------------------------------------------------------------
>UniRef100_P17603	50	0.468	1.394E-02	18	49	307	0	31	32
------------------FSGLEAAIVLIAFVVVAAVFSYVMLGAGFFAT-----------------------------------------------------------------------------------------------------------------------------------------------------------------------------------------------------------------------------------------------------------------
>UniRef100_UPI000C714BAB	50	0.305	1.394E-02	42	126	307	16	97	206
------------------------------------------LNMGFSTTQKAKTAISSSVSESSSALEIAGKVTGFGDVSAGTLNATV-IPIKVAGGGDSVSLDPALTDVKY--YSNTVRYDNIYG------------------------------------------------------------------------------------------------------------------------------------------------------------------------------------
>UniRef100_A0A2A5NXH1	49	0.441	3.274E-02	0	42	307	0	37	140
MGRSKMLLR-----DRRGLTGLETAIIVIAFVIVAAAFAFAVL------------------------------------------------------------------------------------------------------------------------------------------------------------------------------------------------------------------------------------------------------------------------
>UniRef100_A0A524N4Z3	49	0.566	4.351E-02	13	42	307	2	31	32
-------------GKRRGMTGLETAIILVAFVITAAAFAFVVL------------------------------------------------------------------------------------------------------------------------------------------------------------------------------------------------------------------------------------------------------------------------
>UniRef100_UPI0011A8D59C	48	0.288	5.781E-02	14	107	307	8	99	200
--------------EERGQVGIGTLIVFIAMVLVAAIAAGVLINTAGFLQTQAEATGQESTSQVSDRLQVvstSGNVTA-----TNDGINELDFVVALAPGSSPVDLQETT-------------------------------------------------------------------------------------------------------------------------------------------------------------------------------------------------------
>UniRef100_M0EB90	48	0.270	1.020E-01	14	110	307	8	107	206
--------------EERGQVGIGTLIVFIAMVLVAAIAAGVLINTAGFLQTQAEATGEESTSQVSDRIQVvstSGNVTETGSSTGNFVVDNVTFVVAKAPGAGNVDLDETTIQI----------------------------------------------------------------------------------------------------------------------------------------------------------------------------------------------------
>UniRef100_UPI00064EA169	47	0.329	1.800E-01	48	138	307	0	93	193
------------------------------------------------TTQKAKTTIVASLGEASSSLEVSGKVTGAGCTTsaggcsTTPYLNVTSIPLKIASGGESVNLANTTASIKYL--SNSVQYDNIYVGT-LGVTRSDLT------------------------------------------------------------------------------------------------------------------------------------------------------------------------
>UniRef100_M1XSJ4	47	0.284	1.800E-01	5	103	307	0	94	210
-----MFDRINK--QDRGQVGIGTLIVFIALVLVAAIAAGVLINTAGFLQTQAESTGQESTDQVSNNLDIistTGQV-----DADNTGIDQVTFILSLAPGSDSINL-----------------------------------------------------------------------------------------------------------------------------------------------------------------------------------------------------------
>UniRef100_UPI000AA48A75	47	0.284	1.800E-01	37	115	307	0	87	216
-------------------------------------LAFVVLNTGFSTTQQAKETIMSGLEESASNVQISGSVAGVysiasttggASGAVEDRLNMISIPLKISSGSNPVNLADEVTQVKVLTN-----------------------------------------------------------------------------------------------------------------------------------------------------------------------------------------------
>UniRef100_A0A256JYC6	46	0.290	3.175E-01	14	110	307	8	106	205
--------------EERGQVGIGTLIVFIAMVLVAAIAAGVLINTAGFLQTQAEATGEESTSQVSDRLQVvstSGNVT-EVGTTGEYVVDNITFVVAKAPGAGNVDLDETTLQI----------------------------------------------------------------------------------------------------------------------------------------------------------------------------------------------------
>UniRef100_A0A8T6MQC8	45	0.312	7.430E-01	45	138	307	0	92	193
---------------------------------------------GFSSTQQAKETVTKGIGEASSALHVSGEVVSATDVA-RSKANATQFPIKIVSGGSAVNL--NATLATVKFNTGTVQYDNILtkGCVLTSTTYSSLT------------------------------------------------------------------------------------------------------------------------------------------------------------------------
>UniRef100_M0D8X1	45	0.288	7.430E-01	14	107	307	8	102	198
--------------EQRGQVGIGTLIVFIAMVLVAAIAAGVLINTAGFLQTQAEATGEESTSQVSDRLQVvstSGNVV--ENTTDNYVINNVTFVVAKAPGAGLVDLKETT-------------------------------------------------------------------------------------------------------------------------------------------------------------------------------------------------------
>UniRef100_A0A4V6E7U6	44	0.270	9.862E-01	14	104	307	8	103	210
--------------EQRGQVGIGTLIVFIAMVLVAAIAAGVLINTAGFLQTQAEATGEESTAQVSDRLQIvsqSGNVtdLNVTGNGDERAIDKLQITVAQSPGAGNIDLS----------------------------------------------------------------------------------------------------------------------------------------------------------------------------------------------------------
>UniRef100_A0A4V6E2D6	44	0.281	1.737E+00	14	104	307	8	103	210
--------------EERGQVGIGTLIVFIAMVLVAAIAAGVLINTAGFLQTQAEATGEESTSQVSDRLQVvsqSGNVtdLNITNTSTERAIDKLQITVAQSPGAGNIDLS----------------------------------------------------------------------------------------------------------------------------------------------------------------------------------------------------------
>UniRef100_A0A6A9SBH4	43	0.291	2.306E+00	8	104	307	2	102	249
--------EFINEEDERGQVGIGTLIVFIAMVLVAAIAAGVLINTaGVLQTQ-AEDTGQDSTDQVANNINVIGAV-GEVNDvseveYDDTTVYEIRTTVQKSPGAGDIDLS----------------------------------------------------------------------------------------------------------------------------------------------------------------------------------------------------------
>UniRef100_A0A7D5C0G1	42	0.270	5.386E+00	14	104	307	8	103	209
--------------EERGQVGIGTLIVFIAMVLVAAIAAGVLINTAGFLQTQAEATGEESTSQVSDRLQIvsqSGNVtdLNISNTSTERAIDELQITVAQSPGAGNIDLT----------------------------------------------------------------------------------------------------------------------------------------------------------------------------------------------------------
>UniRef100_UPI0022B79181	42	0.295	5.386E+00	8	103	307	2	104	258
--------EFINDEEARGQVGIGTLIVFIAMVLVAAIAAGVLINTaGVLQTQ-AEDTGQDSTDQVANNLNVIGSV-GEVNDPneltnvaaGNQSIYEIRLTAQKSPGAGDIDL-----------------------------------------------------------------------------------------------------------------------------------------------------------------------------------------------------------
>UniRef100_A0A3A6Q7R8	42	0.232	7.145E+00	13	121	307	3	123	196
-------------TNERGQVGIGTLIVFIAMVLVAAIASGVLITTaGQLQSQASQ----TGEETTSqvSDIVRITDIIGTANaSGGTTEIETLEAKIRLASGADSVEMNETSytiatmgdtnaaTVVSGNESTTGISY-----------------------------------------------------------------------------------------------------------------------------------------------------------------------------------------
>UniRef100_M0DVU5	42	0.270	7.145E+00	14	104	307	8	103	208
--------------EERGQVGIGTLIVFIAMVLVAAIAAGVLINTAGFLQTQAEATGEESTSQVSDRLQVvstSGNVtdLNISNTSTERAIDELQVTVAQSPGAGNIDLT----------------------------------------------------------------------------------------------------------------------------------------------------------------------------------------------------------
>UniRef100_A0A238WEN4	42	0.215	7.145E+00	14	103	307	7	108	260
--------------EERGQVGIGTLIVFIAMVLVAAIAAGVLINTAGFLQTQAEATGEESSSQVSDRIEVqsaTGQVAEITDDDIDSsegadgddlALYGVDLTVTQAPGADDIDL-----------------------------------------------------------------------------------------------------------------------------------------------------------------------------------------------------------
>UniRef100_UPI00186AF922	41	0.278	9.477E+00	14	106	307	8	104	200
--------------EERGQVGIGTLIVFIAMVLVAAIAAGVLINTAGFLQTQAEATGEESTSQVSDRLQVvsqSGNVtTEMVDSTNTRVVDELNITVAQAPGASNIDLSET--------------------------------------------------------------------------------------------------------------------------------------------------------------------------------------------------------
