# Supplementary material for: Towards a molecular picture of the archaeal cell surface
Source: Nat Commun. 2024 Nov 29;15:10401. doi: 10.1038/s41467-024-53986-9 (PMC11607397; doi:10.1038/s41467-024-53986-9)
Supplement: Supplementary file 5 — Supplementary Dataset 1 [file 41467_2024_53986_MOESM5_ESM.zip › Archaellum_Homologues_2024/SULC_0127_Saccharolobus_solfataricus/log.txt]

2024-09-24 22:10:28	472 Running on GPU
2024-09-24 22:10:28	780 Found 5 citations for tools or databases
2024-09-24 22:10:28	781 Query 1/1: SULC_0127_Saccharolobus_solfataricus_0163d (length 307)
2024-09-24 22:10:31	779 Setting max_seq=512	max_extra_seq=1200
2024-09-24 22:11:29	150 alphafold2_ptm_model_1_seed_000 recycle=0 pLDDT=75.7 pTM=0.717
2024-09-24 22:11:52	676 alphafold2_ptm_model_1_seed_000 recycle=1 pLDDT=79.2 pTM=0.746 tol=1.37
2024-09-24 22:12:16	538 alphafold2_ptm_model_1_seed_000 recycle=2 pLDDT=80.4 pTM=0.748 tol=1.81
2024-09-24 22:12:40	720 alphafold2_ptm_model_1_seed_000 recycle=3 pLDDT=79.6 pTM=0.739 tol=0.562
2024-09-24 22:12:40	722 alphafold2_ptm_model_1_seed_000 took 115.2s (3 recycles)
2024-09-24 22:13:05	715 alphafold2_ptm_model_2_seed_000 recycle=0 pLDDT=77.4 pTM=0.718
2024-09-24 22:13:30	554 alphafold2_ptm_model_2_seed_000 recycle=1 pLDDT=79.4 pTM=0.745 tol=1.17
2024-09-24 22:13:55	654 alphafold2_ptm_model_2_seed_000 recycle=2 pLDDT=83.8 pTM=0.768 tol=0.939
2024-09-24 22:14:21	052 alphafold2_ptm_model_2_seed_000 recycle=3 pLDDT=86.8 pTM=0.779 tol=1.08
2024-09-24 22:14:21	054 alphafold2_ptm_model_2_seed_000 took 99.9s (3 recycles)
2024-09-24 22:14:46	774 alphafold2_ptm_model_3_seed_000 recycle=0 pLDDT=78 pTM=0.714
2024-09-24 22:15:12	029 alphafold2_ptm_model_3_seed_000 recycle=1 pLDDT=79.9 pTM=0.731 tol=1.3
2024-09-24 22:15:37	380 alphafold2_ptm_model_3_seed_000 recycle=2 pLDDT=82 pTM=0.75 tol=1.39
2024-09-24 22:16:02	804 alphafold2_ptm_model_3_seed_000 recycle=3 pLDDT=82.5 pTM=0.759 tol=0.618
2024-09-24 22:16:02	806 alphafold2_ptm_model_3_seed_000 took 101.4s (3 recycles)
2024-09-24 22:16:28	408 alphafold2_ptm_model_4_seed_000 recycle=0 pLDDT=78.1 pTM=0.726
2024-09-24 22:16:53	797 alphafold2_ptm_model_4_seed_000 recycle=1 pLDDT=79.6 pTM=0.745 tol=1.14
2024-09-24 22:17:19	309 alphafold2_ptm_model_4_seed_000 recycle=2 pLDDT=85 pTM=0.773 tol=0.667
2024-09-24 22:17:44	737 alphafold2_ptm_model_4_seed_000 recycle=3 pLDDT=86.6 pTM=0.783 tol=0.472
2024-09-24 22:17:44	740 alphafold2_ptm_model_4_seed_000 took 101.6s (3 recycles)
2024-09-24 22:18:10	481 alphafold2_ptm_model_5_seed_000 recycle=0 pLDDT=77.6 pTM=0.73
2024-09-24 22:18:35	988 alphafold2_ptm_model_5_seed_000 recycle=1 pLDDT=78.4 pTM=0.744 tol=1.5
2024-09-24 22:19:01	483 alphafold2_ptm_model_5_seed_000 recycle=2 pLDDT=83.1 pTM=0.763 tol=0.955
2024-09-24 22:19:26	961 alphafold2_ptm_model_5_seed_000 recycle=3 pLDDT=86.8 pTM=0.788 tol=0.646
2024-09-24 22:19:26	962 alphafold2_ptm_model_5_seed_000 took 101.9s (3 recycles)
2024-09-24 22:19:27	636 reranking models by 'plddt' metric
2024-09-24 22:19:27	637 rank_001_alphafold2_ptm_model_5_seed_000 pLDDT=86.8 pTM=0.788
2024-09-24 22:19:27	638 rank_002_alphafold2_ptm_model_2_seed_000 pLDDT=86.8 pTM=0.779
2024-09-24 22:19:27	638 rank_003_alphafold2_ptm_model_4_seed_000 pLDDT=86.6 pTM=0.783
2024-09-24 22:19:27	639 rank_004_alphafold2_ptm_model_3_seed_000 pLDDT=82.5 pTM=0.759
2024-09-24 22:19:27	640 rank_005_alphafold2_ptm_model_1_seed_000 pLDDT=79.6 pTM=0.739
2024-09-24 22:19:29	472 Done
